# Supplementary material for: Regulatory interplay between soybean root and soybean cyst nematode during a resistant and susceptible reaction
Source: BMC Plant Biol. 2014 Nov 25;14:300. doi: 10.1186/s12870-014-0300-9 (PMC4262236; doi:10.1186/s12870-014-0300-9)
Supplement: Additional file 1 — Differentially expressed transcripts across all inoculations. A table of 12,377 transcripts that are DE across all four SCN inoculations. [file 12870_2014_300_MOESM1_ESM.xlsx]

## Sheet: Sheet1
ID	Phytozome ID	Chromosome	Start	End	Strand	6 dai | R 3 | log2 RPKM	8 dai | R 3 | log2 RPKM	6 dai | R 14 | log2 RPKM	8 dai | R 14 | log2 RPKM	PFAM | ID	PFAM | Annotation	EC | ID	EC | Annotation	UniProt | ID	Uniprot | Annotation	GO | Component	GO | Function	GO | Process
1	Glyma01g00321.2	Gm01	116192	128024	1	-0.510818	-0.596333	-1.22768	0	PF03101 --- PF10551 --- PF04434	FAR1 DNA-binding domain --- MULE transposase domain --- SWIM zinc finger	---	---	G7KFH3	FAR1-related protein	---	zinc ion binding	---
2	Glyma01g00420.1	Gm01	221714	226050	-1	1.17368	0.759811	0.517067	0	---	---	---	---	B9HBC0	Predicted protein	---	---	---
3	Glyma01g00450.1	Gm01	247080	260796	1	0.771309	1.25166	0	0	PF00432	Prenyltransferase and squalene oxidase repeat	5.4.99.17	Squalene--hopene cyclase.	Q1ERD4	Oxidosqualene cyclase	---	intramolecular transferase activity	metabolic process
4	Glyma01g00510.2	Gm01	291441	297515	-1	0.641185	1.08174	0.645611	1.27215	PF02309 --- PF06507 --- PF02362	AUX/IAA family --- Auxin response factor --- B3 DNA binding domain	---	---	B9N847	Predicted protein	nucleus	DNA binding	auxin mediated signaling pathway --- regulation of transcription, DNA-dependent --- transcription, DNA-dependent
5	Glyma01g00541.1	Gm01	329084	331923	1	0	0	-0.892809	-1.30612	---	---	---	---	G7KJW2	Phospholipase A2-like protein	---	phospholipase A2 activity	lipid catabolic process --- phospholipid metabolic process
6	Glyma01g00610.4	Gm01	369323	372385	1	0	-1.07026	-1.1152	0	---	---	---	---	B9H413	Predicted protein	---	---	---
7	Glyma01g00670.1	Gm01	387856	391000	-1	1.00376	0.696449	-0.867274	0	PF00153	Mitochondrial carrier protein	---	---	G7KJA6	Mitochondrial substrate carrier family protein R	integral to membrane	---	transmembrane transport
8	Glyma01g00680.1	Gm01	391565	396978	1	0	-0.813924	-0.852167	-1.13619	PF11938	TLR4 regulator and MIR-interacting MSAP	---	---	B9N5G5	Predicted protein	endoplasmic reticulum --- plasma membrane	---	---
9	Glyma01g00730.4	Gm01	425500	427881	1	-2.42367	-1.47574	-2.64572	-2.18213	PF01596	O-methyltransferase	2.1.1.104	Caffeoyl-CoA O-methyltransferase.	G7KJ71	Caffeoyl-CoA O-methyltransferase	---	O-methyltransferase activity	---
10	Glyma01g00730.5	Gm01	425500	427881	1	-2.61968	-1.50322	-2.59054	-2.56915	PF01596	O-methyltransferase	---	---	G7KJ71	Caffeoyl-CoA O-methyltransferase	---	O-methyltransferase activity	---
11	Glyma01g00790.2	Gm01	446962	452958	1	1.38013	2.00335	0.754214	1.29265	PF12819 --- PF07714	Carbohydrate-binding protein of the ER --- Protein tyrosine kinase	---	---	C6ZRR2	Leucine-rich repeat protein kinase	---	ATP binding --- protein serine/threonine kinase activity	---
12	Glyma01g00820.1	Gm01	464652	466721	-1	1.11128	0.849293	1.85442	1.65691	---	---	---	---	E1U3U6	Zinc finger protein ZF3	---	nucleic acid binding --- zinc ion binding	---
13	Glyma01g00870.1	Gm01	523809	529106	-1	-1.32382	0	-1.56061	-1.28375	PF00365	Phosphofructokinase	2.7.1.11	6-phosphofructokinase.	G7KHY6	6-phosphofructokinase	6-phosphofructokinase complex	6-phosphofructokinase activity --- ATP binding	fructose 6-phosphate metabolic process --- glycolysis
14	Glyma01g00870.2	Gm01	523809	527285	-1	-1.35239	-0.809736	-1.53024	-0.939797	PF00365	Phosphofructokinase	2.7.1.90	Diphosphate--fructose-6-phosphate 1-phosphotransferase.	G7KHY6	6-phosphofructokinase	6-phosphofructokinase complex	6-phosphofructokinase activity --- ATP binding	fructose 6-phosphate metabolic process --- glycolysis
15	Glyma01g00930.1	Gm01	585700	587056	1	-0.642607	0.666702	1.11575	0	---	---	---	---	B9GGN5	Predicted protein	---	---	---
16	Glyma01g00950.1	Gm01	598925	599925	1	1.17368	0.822496	1.89897	1.39724	---	---	---	---	B9I413	Predicted protein	---	---	---
17	Glyma01g00960.3	Gm01	604192	612760	1	1.13304	1.01248	0	0.659665	PF03485 --- PF05746 --- PF00750	Arginyl tRNA synthetase N terminal domain --- DALR anticodon binding domain --- tRNA synthetases class I (R)	6.1.1.19	Arginine--tRNA ligase.	B6ETP1	Arginyl-tRNA synthetase	cytoplasm	arginine-tRNA ligase activity --- ATP binding	arginyl-tRNA aminoacylation
18	Glyma01g01000.1	Gm01	652295	658333	-1	-3.54879	-2.79273	-2.02004	-2.63627	PF02225 --- PF04389 --- PF04253	PA domain --- Peptidase family M28 --- Transferrin receptor-like dimerisation domain	3.4.17.21	Glutamate carboxypeptidase II.	B9H976	Predicted protein	vacuole	peptidase activity	proteolysis
19	Glyma01g01000.2	Gm01	652295	658333	-1	-3.08935	-2.74834	-2.47135	-2.28375	PF02225 --- PF04389 --- PF04253	PA domain --- Peptidase family M28 --- Transferrin receptor-like dimerisation domain	3.4.17.21	Glutamate carboxypeptidase II.	B9H976	Predicted protein	vacuole	peptidase activity	proteolysis
20	Glyma01g01010.1	Gm01	663902	668594	1	-1.31817	0	-1.43713	0	PF01095	Pectinesterase	3.1.1.11	Pectinesterase.	F6HGY1	Pectinesterase	cell wall --- cytoplasm	aspartyl esterase activity --- pectinesterase activity	cell wall modification
21	Glyma01g01090.1	Gm01	746505	750472	-1	0	1.8187	0	1.01581	PF00560 --- PF08263 --- PF00069	Leucine Rich Repeat --- Leucine rich repeat N-terminal domain --- Protein kinase domain	2.7.11.1	Non-specific serine/threonine protein kinase.	G7KPN7	Receptor-like protein kinase	integral to membrane	ATP binding --- protein serine/threonine kinase activity	---
22	Glyma01g01110.1	Gm01	757752	761280	-1	0	-0.549027	-1.05631	-1.24723	PF02466	Tim17/Tim22/Tim23/Pmp24 family	---	---	B9N332	Predicted protein	integral to membrane	---	---
23	Glyma01g01120.2	Gm01	762983	771636	1	1.1478	0	-0.692968	-1.23573	PF01426 --- PF00385 --- PF00145	BAH domain --- Chromo (CHRromatin Organisation MOdifier) domain --- C-5 cytosine-specific DNA methylase	2.1.1.37	DNA (cytosine-5-)-methyltransferase.	F6KFY9	Cytosine-specific methyltransferase	nucleus	DNA (cytosine-5-)-methyltransferase activity --- DNA binding	C-5 methylation of cytosine
24	Glyma01g01170.2	Gm01	817681	822876	1	-0.95877	0	0	1.03467	PF03171 --- PF14226	2OG-Fe(II) oxygenase superfamily --- non-haem dioxygenase in morphine synthesis N-terminal	1.14.11.23	Flavonol synthase.	B9RKI5	Hyoscyamine 6-dioxygenase, putative	---	flavonol synthase activity --- iron ion binding --- oxidoreductase activity, acting on single donors with incorporation of molecular oxygen, incorporation of two atoms of oxygen	flavonol biosynthetic process
25	Glyma01g01230.1	Gm01	864946	873519	-1	1.23405	1.35858	0	0.807222	---	---	---	---	B9RKJ0	Golgin-84, putative	---	---	---
26	Glyma01g01260.1	Gm01	901471	902792	1	-0.75417	-1.06411	-2.56771	-2.3627	PF10604	Polyketide cyclase / dehydrase and lipid transport	---	---	B9RKJ4	Lachrymatory-factor synthase, putative	---	---	---
27	Glyma01g01280.1	Gm01	919767	925870	-1	0	0.956208	0.780963	1.22092	PF05664	Protein of unknown function (DUF810)	---	---	B9ILS6	Predicted protein	---	---	---
28	Glyma01g01300.1	Gm01	937314	940538	-1	-1.04871	0	-0.878162	-1.09111	PF14379 --- PF00249	MYB-CC type transfactor, LHEQLE motif --- Myb-like DNA-binding domain	---	---	G7K874	Myb family transcription factor-related protein	---	chromatin binding --- DNA binding	---
29	Glyma01g01310.1	Gm01	952469	956652	1	1.31081	0.991094	0.764303	0.752774	---	---	---	---	B9MUA7	Predicted protein	---	---	---
30	Glyma01g01330.1	Gm01	959532	963281	1	1.17368	0.584239	0	0	PF01632	Ribosomal protein L35	---	---	G7K876	50S ribosomal protein L35	ribosome	structural constituent of ribosome	translation
31	Glyma01g01340.1	Gm01	966938	971332	-1	-2.19978	-0.84426	-1.31873	-0.874567	PF04172	LrgB-like family	---	---	B9GZT6	Predicted protein	---	---	---
32	Glyma01g01370.1	Gm01	992663	997177	-1	-8.67994	0	0	0	PF00485	Phosphoribulokinase / Uridine kinase family	2.7.1.19	Phosphoribulokinase.	C6TL29	Phosphoribulokinase	---	ATP binding --- phosphoribulokinase activity	carbohydrate metabolic process
33	Glyma01g01390.1	Gm01	1008759	1013501	1	1.17901	1.02034	0.896771	1.06311	PF00270 --- PF00271	DEAD/DEAH box helicase --- Helicase conserved C-terminal domain	---	---	C6G238	DEAD-box RNA helicase	---	ATP binding --- ATP-dependent helicase activity --- nucleic acid binding	---
34	Glyma01g01400.1	Gm01	1018234	1021659	1	-1.77385	-1.13399	-1.67042	-1.7618	PF12799 --- PF00931	Leucine Rich repeats (2 copies) --- NB-ARC domain	---	---	C6ZS43	NBS-LRR type disease resistance protein	---	ADP binding	defense response
35	Glyma01g01440.1	Gm01	1047148	1051040	1	0	0.573592	1.05472	0	---	---	---	---	B9MU90	Predicted protein	plasma membrane	---	---
36	Glyma01g01480.1	Gm01	1088032	1090516	1	0	-2.97271	-4.54816	0	PF01535 --- PF13041	PPR repeat --- PPR repeat family	---	---	G7K9K3	Pentatricopeptide repeat-containing protein	---	---	---
37	Glyma01g01510.1	Gm01	1125597	1130365	-1	-3.58121	-3.39631	-4.81564	-3.68463	PF03893 --- PF01764	Lipase 3 N-terminal region --- Lipase (class 3)	---	---	B9N017	Predicted protein	---	carboxylesterase activity --- triglyceride lipase activity	lipid catabolic process
38	Glyma01g01521.1	Gm01	1133873	1137257	1	0	-1.1813	-1.70016	-1.24723	PF01535 --- PF13041	PPR repeat --- PPR repeat family	---	---	G7K9K3	Pentatricopeptide repeat-containing protein	---	---	---
39	Glyma01g01550.1	Gm01	1143929	1150404	-1	2.21321	1.68165	2.63299	3.53151	PF13962	Domain of unknown function	---	---	G7K9M3	Ankyrin repeat-containing protein	---	---	---
40	Glyma01g01580.2	Gm01	1185428	1188776	-1	1.53301	1.99735	0.979956	2.12623	PF03893 --- PF01764	Lipase 3 N-terminal region --- Lipase (class 3)	---	---	B9N017	Predicted protein	---	carboxylesterase activity --- triglyceride lipase activity	lipid catabolic process
41	Glyma01g01601.1	Gm01	1201664	1205929	1	-1.48167	-0.703248	-0.922556	-0.83735	PF05542	Protein of unknown function (DUF760)	---	---	B9GZK0	Predicted protein	chloroplast	---	---
42	Glyma01g01690.2	Gm01	1252981	1257657	-1	1.10809	0	0	0.501235	PF03893 --- PF01764	Lipase 3 N-terminal region --- Lipase (class 3)	---	---	B9RTA9	Triacylglycerol lipase, putative	---	carboxylesterase activity --- triglyceride lipase activity	lipid catabolic process
43	Glyma01g01740.1	Gm01	1307388	1317730	-1	-0.657443	-0.683796	-1.29577	-0.823727	PF00170 --- PF07777	bZIP transcription factor --- G-box binding protein MFMR	---	---	Q94KA7	BZIP transcription factor 3	nucleus	sequence-specific DNA binding --- sequence-specific DNA binding transcription factor activity	transcription, DNA-dependent
44	Glyma01g01740.2	Gm01	1307388	1317730	-1	1.00376	0	0	0.678773	PF00170 --- PF07777	bZIP transcription factor --- G-box binding protein MFMR	---	---	Q94KA7	BZIP transcription factor 3	nucleus	sequence-specific DNA binding --- sequence-specific DNA binding transcription factor activity	transcription, DNA-dependent
45	Glyma01g01770.1	Gm01	1332993	1336611	1	-1.37583	-1.32614	-1.32331	-1.02791	PF00722 --- PF06955	Glycosyl hydrolases family 16 --- Xyloglucan endo-transglycosylase (XET) C-terminus	2.4.1.207	Xyloglucan:xyloglucosyl transferase.	G7KCA6	Uncharacterized protein	apoplast --- cell wall	hydrolase activity, hydrolyzing O-glycosyl compounds --- xyloglucan:xyloglucosyl transferase activity	cellular glucan metabolic process
46	Glyma01g01770.2	Gm01	1334141	1336611	1	-1.21488	-1.06028	-0.867274	-1.17684	PF00722 --- PF06955	Glycosyl hydrolases family 16 --- Xyloglucan endo-transglycosylase (XET) C-terminus	2.4.1.207	Xyloglucan:xyloglucosyl transferase.	G7KCA6	Uncharacterized protein	apoplast --- cell wall	hydrolase activity, hydrolyzing O-glycosyl compounds --- xyloglucan:xyloglucosyl transferase activity	cellular glucan metabolic process
47	Glyma01g01830.1	Gm01	1394337	1398687	1	-0.858741	-0.780757	-1.56266	-0.721157	---	---	---	---	B9MU70	Predicted protein	plastoglobule --- thylakoid	nucleotide binding	response to oxidative stress
48	Glyma01g01830.2	Gm01	1394337	1398687	1	-0.996244	-1.07026	-2.1152	0	---	---	---	---	B9MU70	Predicted protein	plastoglobule --- thylakoid	nucleotide binding	response to oxidative stress
49	Glyma01g01840.2	Gm01	1399715	1403226	-1	0	-0.780757	-1.2672	0	---	---	---	---	B9MU69	Predicted protein	---	---	---
50	Glyma01g01860.3	Gm01	1432596	1439227	1	0	1.35476	0	0.546323	PF02373 --- PF02375 --- PF02928	JmjC domain, hydroxylase --- jmjN domain --- C5HC2 zinc finger	---	---	G7KCC8	Lysine-specific demethylase 5B	nucleus	methyltransferase activity	---
51	Glyma01g01890.2	Gm01	1483776	1488285	1	-2.06336	-1.85413	-1.62044	-2.1217	PF04969	CS domain	---	---	G7KCE4	Shikimate kinase-like protein	---	kinase activity	---
52	Glyma01g01910.1	Gm01	1500825	1504087	1	-0.996244	-1.46846	-1.47275	-1.58686	PF04755	PAP_fibrillin	---	---	G7KCE7	Plastoglobulin-1	chloroplast	structural molecule activity	---
53	Glyma01g01910.2	Gm01	1500825	1502892	1	0	-0.992261	-1.43713	0	PF04755	PAP_fibrillin	---	---	G7KCE7	Plastoglobulin-1	chloroplast	structural molecule activity	---
54	Glyma01g01920.2	Gm01	1504881	1510358	-1	-1.04064	-0.587616	-1.03031	0	PF12174 --- PF02825	RCD1-SRO-TAF4 (RST) plant domain --- WWE domain	---	---	A2Q3R6	Poly(ADP-ribose) polymerase, catalytic region	---	NAD+ ADP-ribosyltransferase activity	---
55	Glyma01g01930.3	Gm01	1511112	1512857	-1	1.17368	0.782179	1.0812	0.752774	---	---	---	---	B9GZI6	Predicted protein	---	---	---
56	Glyma01g02060.1	Gm01	1577697	1587475	1	-4.62074	-3.54275	-3.32465	-2.38629	PF00664 --- PF00005	ABC transporter transmembrane region --- ABC transporter	3.6.3.44	Xenobiotic-transporting ATPase.	G7KDP1	ABC transporter B family member	integral to membrane	ATP binding --- ATPase activity, coupled to transmembrane movement of substances	ATP catabolic process
57	Glyma01g02070.2	Gm01	1596900	1599449	1	0	1.56717	0.810798	1.50124	PF00249	Myb-like DNA-binding domain	---	---	G7KDP9	Myb-like transcription factor	---	chromatin binding --- DNA binding	---
58	Glyma01g02120.1	Gm01	1633691	1637207	1	0.751776	1.23097	0	0	---	---	1.1.1.219	Dihydrokaempferol 4-reductase.	G7KDR3	Dihydroflavonol-4-reductase	---	nucleotide binding	---
59	Glyma01g02150.1	Gm01	1653307	1656923	-1	0	-0.748336	0	-1.17684	PF00076	RNA recognition motif. (a.k.a. RRM, RBD, or RNP domain)	---	---	B9MU33	Predicted protein	---	nucleic acid binding --- nucleotide binding	---
60	Glyma01g02180.1	Gm01	1688060	1691046	-1	0	0	0.85122	1.20818	PF04640	PLATZ transcription factor	---	---	Q0VJB4	Putative zinc-binding protein	---	---	---
61	Glyma01g02200.1	Gm01	1733390	1734562	1	0	-1.59633	-1.02774	-0.814267	PF06094	AIG2-like family	---	---	B9N2M2	Predicted protein	---	---	---
62	Glyma01g02215.1	Gm01	1735230	1736763	-1	-1.55146	-2.11091	-2.05631	-1.98419	---	---	---	---	---	---	---	---	---
63	Glyma01g02215.2	Gm01	1735230	1736397	-1	-2.04687	-1.96889	-2.38822	-2.14173	---	---	---	---	---	---	---	---	---
64	Glyma01g02300.1	Gm01	1817116	1820935	-1	1.78512	0.863099	0	0	PF00153	Mitochondrial carrier protein	---	---	G7KF41	Mitochondrial carnitine/acylcarnitine carrier-like protein	integral to membrane	---	transport
65	Glyma01g02321.1	Gm01	1825754	1835393	-1	-2.4437	-1.24019	-1.16411	-1.30612	PF08323	Starch synthase catalytic domain	---	---	B2ZGM6	Starch synthase V	---	---	---
66	Glyma01g02321.2	Gm01	1825754	1835393	-1	-1.90314	-1.12471	-1.56266	-0.891082	PF08323	Starch synthase catalytic domain	---	---	B2ZGM6	Starch synthase V	---	---	---
67	Glyma01g02390.2	Gm01	1940681	1942652	-1	0.647612	0.573592	0.528655	1.0602	PF00010	Helix-loop-helix DNA-binding domain	---	---	A9YWR2	BHLH transcription factor	---	---	---
68	Glyma01g02400.1	Gm01	1969465	1975586	-1	-1.32792	-1.73384	-1.50297	-0.952958	PF07173	Protein of unknown function (DUF1399)	---	---	A9YWR4	Glycine-rich protein	---	---	---
69	Glyma01g02420.1	Gm01	1977640	1982632	-1	0	0.514699	0.56287	1.01581	---	---	---	---	Q656E2	Endoribonuclease E-like protein	chloroplast envelope --- chloroplast thylakoid membrane	---	---
70	Glyma01g02451.1	Gm01	1998301	2006880	1	0.560149	1.17667	0.518435	1.17152	PF08263 --- PF12819 --- PF07714	Leucine rich repeat N-terminal domain --- Carbohydrate-binding protein of the ER --- Protein tyrosine kinase	---	---	D8V144	Nodulation receptor kinase A	integral to membrane	ATP binding --- protein serine/threonine kinase activity	---
71	Glyma01g02480.1	Gm01	2010100	2018636	-1	-0.844792	-0.940457	-1.16563	-1.04033	PF01432	Peptidase family M3	3.4.24.70	Oligopeptidase A.	G7KGF6	Oligopeptidase A	---	metal ion binding --- metalloendopeptidase activity	proteolysis
72	Glyma01g02570.1	Gm01	2102151	2107115	-1	0	0.623633	0.525256	1.37129	PF08240 --- PF00107	Alcohol dehydrogenase GroES-like domain --- Zinc-binding dehydrogenase	1.1.1.195	Cinnamyl-alcohol dehydrogenase.	G7KGH6	Cinnamyl alcohol dehydrogenase	---	metal ion binding --- nucleotide binding --- oxidoreductase activity --- zinc ion binding	---
73	Glyma01g02620.1	Gm01	2146051	2152449	-1	1.62825	0	0	0	PF00225 --- PF11721	Kinesin motor domain --- Di-glucose binding within endoplasmic reticulum	---	---	G7KGK0	Kinesin-4	microtubule --- microtubule associated complex	ATP binding --- microtubule motor activity	microtubule-based movement
74	Glyma01g02660.2	Gm01	2185110	2188837	-1	0	0	1.08643	0.648077	PF07524	Bromodomain associated	---	---	B9HFM0	Predicted protein	---	---	---
75	Glyma01g02720.1	Gm01	2205142	2206129	1	1.13367	0	0	0	PF00125	Core histone H2A/H2B/H3/H4	---	---	C6SZZ5	Histone H2A	nucleosome --- nucleus	DNA binding	nucleosome assembly
76	Glyma01g02760.1	Gm01	2239127	2244480	-1	1.39607	1.08174	0	0	PF00847	AP2 domain	---	---	G7JWC7	AP2-like ethylene-responsive transcription factor BBM	nucleus	DNA binding --- sequence-specific DNA binding transcription factor activity	transcription, DNA-dependent
77	Glyma01g02820.1	Gm01	2307250	2310533	-1	0.785115	1.03594	0	0	---	---	---	---	B9GN46	Predicted protein	---	---	---
78	Glyma01g02900.1	Gm01	2398002	2407368	1	0	1.05137	0	0.600771	PF01663	Type I phosphodiesterase / nucleotide pyrophosphatase	---	---	G7JXN2	GPI ethanolamine phosphate transferase	---	transferase activity	---
79	Glyma01g02900.2	Gm01	2400782	2407368	1	-1.58121	0	0	0	PF01663	Type I phosphodiesterase / nucleotide pyrophosphatase	---	---	G7JXN2	GPI ethanolamine phosphate transferase	---	transferase activity	---
80	Glyma01g02990.3	Gm01	2477180	2479230	1	-3.31817	0	-3.62977	0	PF03081	Exo70 exocyst complex subunit	---	---	G7JZR6	Exocyst complex component	exocyst	---	exocytosis
81	Glyma01g03090.1	Gm01	2600264	2605224	1	0	0	-5.06006	0	PF01554	MatE	---	---	G7JXS2	Protein TRANSPARENT TESTA	membrane	antiporter activity --- drug transmembrane transporter activity	---
82	Glyma01g03150.2	Gm01	2696509	2700015	-1	-0.874254	-1.30528	0	-0.984192	PF00564	PB1 domain	---	---	B9HTT3	Predicted protein	---	---	---
83	Glyma01g03160.1	Gm01	2716402	2724818	-1	-1.77385	-1.80278	-2.24073	-2.24723	PF00664 --- PF00005	ABC transporter transmembrane region --- ABC transporter	3.6.3.44	Xenobiotic-transporting ATPase.	G7JYX3	ABC transporter B family member	integral to membrane	ATP binding --- ATPase activity, coupled to transmembrane movement of substances	ATP catabolic process
84	Glyma01g03160.2	Gm01	2716402	2724818	-1	-1.28575	-1.37769	-2.2527	-0.984192	PF00664 --- PF00005	ABC transporter transmembrane region --- ABC transporter	3.6.3.44	Xenobiotic-transporting ATPase.	G7JYX3	ABC transporter B family member	integral to membrane	ATP binding --- ATPase activity, coupled to transmembrane movement of substances	ATP catabolic process
85	Glyma01g03160.3	Gm01	2716402	2724818	-1	-1.63367	-1.55569	-0.530239	0	PF00664 --- PF00005	ABC transporter transmembrane region --- ABC transporter	---	---	G7JYX4	ABC transporter B family member	integral to membrane	ATP binding --- ATPase activity, coupled to transmembrane movement of substances	ATP catabolic process
86	Glyma01g03190.2	Gm01	2731350	2739464	-1	1.06708	0	0	0.511766	PF01554	MatE	---	---	G7JYX6	Protein TRANSPARENT TESTA	membrane	antiporter activity --- drug transmembrane transporter activity	---
87	Glyma01g03260.1	Gm01	2784973	2791660	-1	-4.11331	-3.80705	-3.52866	-3.58668	PF00155	Aminotransferase class I and II	2.6.1.2	Alanine transaminase.	A8IKE9	Alanine aminotransferase 3	---	pyridoxal phosphate binding --- transaminase activity	biosynthetic process
88	Glyma01g03360.2	Gm01	2857641	2860816	-1	-0.851855	0	-0.662689	-1.06219	---	---	3.1.1.3	Triacylglycerol lipase.	G7K048	Lipase	---	---	---
89	Glyma01g03390.1	Gm01	2879283	2884236	-1	1.07904	0	0.601006	0	PF03080 --- PF14365	Domain of unknown function (DUF239) --- Domain of unknown function (DUF4409)	---	---	G7K053	Carboxyl-terminal proteinase-like protein	---	---	---
90	Glyma01g03500.1	Gm01	3020778	3022182	-1	0	-0.992261	-1.04481	-0.984192	---	---	---	---	G7JXX3	F-box/kelch-repeat protein	---	---	---
91	Glyma01g03550.1	Gm01	3067765	3073752	-1	-1.60393	-0.918261	-1.04911	-0.736264	---	---	---	---	B9HTW5	Predicted protein	---	---	---
92	Glyma01g03570.1	Gm01	3082364	3083185	1	1.15833	0.575554	0	0	PF01599 --- PF00240	Ribosomal protein S27a --- Ubiquitin family	---	---	G7K080	Ubiquitin	ribosome	structural constituent of ribosome	translation
93	Glyma01g03700.1	Gm01	3162859	3164334	1	0	1.3144	0	0.600771	PF07816	Protein of unknown function (DUF1645)	---	---	B9HU65	Predicted protein	---	---	---
94	Glyma01g03710.1	Gm01	3167712	3172458	-1	-2.53681	-1.52594	-1.72288	-1.0773	PF01398	JAB1/Mov34/MPN/PAD-1 ubiquitin protease	3.1.2.15	Ubiquitin thiolesterase.	G7K1D2	STAM-binding protein	---	---	---
95	Glyma01g03720.1	Gm01	3174001	3185126	1	-2.20775	-2.20777	-2.87419	0	PF00484	Carbonic anhydrase	4.2.1.1	Carbonate dehydratase.	G7K1D4	Carbonic anhydrase	---	carbonate dehydratase activity --- zinc ion binding	carbon utilization
96	Glyma01g03720.2	Gm01	3174001	3185126	1	-1.8036	-1.72562	-2.75263	-1.98419	PF00484	Carbonic anhydrase	4.2.1.1	Carbonate dehydratase.	G7K1D4	Carbonic anhydrase	---	carbonate dehydratase activity --- zinc ion binding	carbon utilization
97	Glyma01g03720.5	Gm01	3178720	3185126	1	-2.53681	-2.21782	-3.79327	-2.66226	PF00484	Carbonic anhydrase	4.2.1.1	Carbonate dehydratase.	G7K1D4	Carbonic anhydrase	---	carbonate dehydratase activity --- zinc ion binding	carbon utilization
98	Glyma01g03830.1	Gm01	3283633	3286899	1	1.12559	0	0	0	PF01564	Spermine/spermidine synthase	2.5.1.16	Spermidine synthase.	G7K1F1	Spermidine synthase	---	transferase activity	metabolic process
99	Glyma01g03850.1	Gm01	3312868	3318968	1	1.38623	2.18127	0.7213	1.53038	PF02705	K+ potassium transporter	---	---	G7K1F4	Potassium transporter	membrane	potassium ion transmembrane transporter activity	---
100	Glyma01g03850.2	Gm01	3312868	3318968	1	0.588718	1.28337	0	1.15331	PF02705	K+ potassium transporter	---	---	G7K1F4	Potassium transporter	membrane	potassium ion transmembrane transporter activity	---
101	Glyma01g04050.1	Gm01	3524198	3527574	1	-2.2534	-1.70008	-2.52046	-3.13947	PF00892	EamA-like transporter family	---	---	G7K2S7	Auxin-induced protein 5NG4	membrane	---	---
102	Glyma01g04050.2	Gm01	3524005	3527778	1	-2.61095	-2.21104	-3.72991	-1.95505	PF00892	EamA-like transporter family	---	---	G7K2S7	Auxin-induced protein 5NG4	membrane	---	---
103	Glyma01g04080.2	Gm01	3552335	3557928	1	-1.12178	-1.50322	-1.89281	-0.984192	PF00069	Protein kinase domain	---	---	G7K2T1	Protein kinase family protein	---	ATP binding --- protein serine/threonine kinase activity	---
104	Glyma01g04190.1	Gm01	3657973	3659933	1	-0.773852	-1.50322	-0.793273	-0.984192	PF14009	Domain of unknown function (DUF4228)	---	---	B9HJS0	Predicted protein	---	---	---
105	Glyma01g04285.1	Gm01	3792929	3793735	1	0	-0.780757	-1.73669	0	---	---	---	---	---	---	---	---	---
106	Glyma01g04310.1	Gm01	3839062	3840278	-1	1.25567	1.89451	2.32337	2.39724	---	---	---	---	G7K484	Zinc finger protein	intracellular	nucleic acid binding --- zinc ion binding	---
107	Glyma01g04320.2	Gm01	3847312	3851452	-1	-1.03931	-0.648172	-1.07338	-1.07165	PF00536	SAM domain (Sterile alpha motif)	---	---	G7K485	SAM domain family protein	---	---	---
108	Glyma01g04350.1	Gm01	3901050	3902869	-1	-2.34417	-1.20205	-1.92256	-1.98419	PF00413 --- PF01471	Matrixin --- Putative peptidoglycan binding domain	3.4.24.12	Envelysin.	Q93Z89	Matrix metalloproteinase MMP2	extracellular matrix	metal ion binding --- metalloendopeptidase activity --- zinc ion binding	proteolysis
109	Glyma01g04380.1	Gm01	3925167	3926952	-1	0	0.648086	-0.908751	-1.04078	PF00413 --- PF01471	Matrixin --- Putative peptidoglycan binding domain	3.4.24.12	Envelysin.	G7K5L1	Matrix metalloproteinase-9	extracellular matrix	metal ion binding --- metalloendopeptidase activity --- zinc ion binding	proteolysis
110	Glyma01g04421.1	Gm01	3965516	3967099	1	-0.674316	-1.1813	-1.53024	0	PF00072	Response regulator receiver domain	---	---	B0YGG5	Type A response regulator RR1	intracellular	phosphorelay response regulator activity	intracellular signal transduction --- regulation of transcription, DNA-dependent
111	Glyma01g04476.1	Gm01	4012613	4020206	-1	-1.87071	-1.67725	-2.1152	-1.58564	PF00270 --- PF08148 --- PF00271	DEAD/DEAH box helicase --- DSHCT (NUC185) domain --- Helicase conserved C-terminal domain	---	---	G7K5N2	ATP-dependent RNA helicase DOB1	---	ATP binding --- ATP-dependent helicase activity --- nucleic acid binding	---
112	Glyma01g04500.1	Gm01	4070067	4074636	1	0	0	-1.1152	-0.984192	PF02985	HEAT repeat	---	---	G7K6Y7	Microtubule-associated protein TORTIFOLIA1	---	---	---
113	Glyma01g04530.1	Gm01	4108621	4111438	1	-3.16617	-2.64761	-3.33759	-2.96147	PF00249	Myb-like DNA-binding domain	---	---	Q0PJI4	MYB transcription factor MYB138	---	chromatin binding --- DNA binding --- zinc ion binding	---
114	Glyma01g04545.1	Gm01	4119640	4119995	-1	-2.69507	-4.02518	-2.07707	-3.39923	---	---	---	---	Q85WW0	ORF40s	chloroplast	---	---
115	Glyma01g04640.2	Gm01	4278593	4280521	-1	0.910646	0	0	1.0747	PF00560 --- PF08263	Leucine Rich Repeat --- Leucine rich repeat N-terminal domain	---	---	C6ZS05	Receptor-kinase like protein	---	kinase activity	---
116	Glyma01g04660.1	Gm01	4294495	4299400	1	-0.880767	-0.695868	-1.24073	0	PF00337 --- PF01762	Galactoside-binding lectin --- Galactosyltransferase	2.4.1.134	Galactosylxylosylprotein 3-beta-galactosyltransferase.	B9R916	Galactosyltransferase, putative	Golgi apparatus --- integral to membrane	carbohydrate binding --- galactosylxylosylprotein 3-beta-galactosyltransferase activity	protein glycosylation
117	Glyma01g04720.1	Gm01	4331151	4335958	1	-2.25928	-1.3333	-1.37824	0	---	---	---	---	G7K8A8	Tetratricopeptide repeat protein	---	---	---
118	Glyma01g04720.2	Gm01	4331151	4337114	1	-1.12178	-1.69587	-0.892809	-0.761799	---	---	---	---	G7K8A8	Tetratricopeptide repeat protein	---	---	---
119	Glyma01g04830.1	Gm01	4435159	4439690	-1	0	0	-1.09283	-0.896729	PF00854	POT family	---	---	G7K9P5	Peptide transporter PTR1	membrane	transporter activity	---
120	Glyma01g04890.1	Gm01	4508034	4510800	-1	0	0.708522	0	1.17627	PF02183 --- PF00046	Homeobox associated leucine zipper --- Homeobox domain	---	---	Q93XA4	Homeodomain leucine zipper protein HDZ2	nucleus	sequence-specific DNA binding transcription factor activity --- transcription regulatory region sequence-specific DNA binding	transcription, DNA-dependent
121	Glyma01g04890.2	Gm01	4508124	4510190	-1	1.64761	1.56287	1.70923	1.71625	PF02183 --- PF00046	Homeobox associated leucine zipper --- Homeobox domain	---	---	Q9SP47	Homeodomain-leucine zipper protein 57	nucleus	sequence-specific DNA binding transcription factor activity --- transcription regulatory region sequence-specific DNA binding	transcription, DNA-dependent
122	Glyma01g04920.1	Gm01	4591470	4596424	-1	-1.97071	-1.74834	-1.3834	-1.26798	---	---	2.7.11.1	Non-specific serine/threonine protein kinase.	G7K9S4	Blue-light-activated histidine kinase	---	kinase activity --- signal transducer activity	regulation of transcription, DNA-dependent
123	Glyma01g04920.2	Gm01	4591470	4596424	-1	-1.52676	-1.53124	-1.81564	-1.2252	---	---	---	---	B9S2C2	Twin lov protein, putative	---	phosphorelay sensor kinase activity	regulation of transcription, DNA-dependent --- signal transduction by phosphorylation
124	Glyma01g05080.2	Gm01	4729485	4732808	1	-0.642607	-1.1813	0	0	PF00179	Ubiquitin-conjugating enzyme	6.3.2.19	Ubiquitin--protein ligase.	Q49RB5	Ubiquitin carrier protein	---	acid-amino acid ligase activity --- ATP binding	---
125	Glyma01g05150.1	Gm01	4805907	4807682	-1	0	-5.16619	0	0	PF04832	SOUL heme-binding protein	---	---	B9SVW3	Heme-binding protein, putative	---	---	---
126	Glyma01g05350.1	Gm01	5083981	5085647	1	-2.53681	-2.91826	0	0	---	---	---	---	Q3LVG1	TO109-12	---	---	---
127	Glyma01g05470.1	Gm01	5304817	5307805	1	0	-0.918261	0	-1.19064	PF00173 --- PF00487	Cytochrome b5-like Heme/Steroid binding domain --- Fatty acid desaturase	1.7.1.3	Nitrate reductase (NADPH).	B9GQE8	Predicted protein	---	heme binding --- iron ion binding --- oxidoreductase activity, acting on paired donors, with oxidation of a pair of donors resulting in the reduction of molecular oxygen to two molecules of water	fatty acid biosynthetic process
128	Glyma01g05500.1	Gm01	5324075	5325556	-1	0	-0.652671	-1.38439	-1.07935	PF00201	UDP-glucoronosyl and UDP-glucosyl transferase	2.4.1.115	Anthocyanidin 3-O-glucosyltransferase.	G7KDU4	Anthocyanin 3'-O-beta-glucosyltransferase	---	transferase activity, transferring hexosyl groups	---
129	Glyma01g05540.2	Gm01	5339677	5343256	1	0	0	1.40137	1.70386	PF05460	Origin recognition complex subunit 6 (ORC6)	---	---	G7KDX2	Origin recognition complex subunit	nuclear origin of replication recognition complex	DNA binding	DNA replication
130	Glyma01g05710.2	Gm01	5452127	5455897	-1	0	1.01462	0.811948	1.33774	PF00931 --- PF01582	NB-ARC domain --- TIR domain	---	---	G7KDY8	Disease resistance-like protein	intracellular	ADP binding	defense response --- signal transduction
131	Glyma01g05880.1	Gm01	5667409	5668624	1	-2.21864	-1.72562	0	0	PF13639	Ring finger domain	---	---	A9PB64	Predicted protein	---	metal ion binding --- zinc ion binding	---
132	Glyma01g05960.2	Gm01	5750259	5754433	1	0	0	-2.1152	-0.761799	PF02701	Dof domain, zinc finger	---	---	B9H0C1	Predicted protein	---	DNA binding --- zinc ion binding	regulation of transcription, DNA-dependent
133	Glyma01g06110.2	Gm01	6014487	6016913	-1	0	0	-4.89281	0	PF05757	Oxygen evolving enhancer protein 3 (PsbQ)	---	---	G7KGQ5	Oxygen-evolving enhancer protein 3-2	extrinsic to membrane --- oxygen evolving complex	calcium ion binding	photosynthesis
134	Glyma01g06150.1	Gm01	6047155	6049059	-1	-1.34599	0	0	0	PF02365	No apical meristem (NAM) protein	---	---	B2ZGR6	NAC domain protein	---	DNA binding	regulation of transcription, DNA-dependent
135	Glyma01g06260.1	Gm01	6314252	6321822	1	0	0	-1.85217	0	---	---	---	---	F2DSB6	Predicted protein	---	---	---
136	Glyma01g06260.2	Gm01	6314252	6321822	1	-0.510818	-1.24019	-1.43713	0	---	---	---	---	F2DSB6	Predicted protein	---	---	---
137	Glyma01g06290.1	Gm01	6415710	6426123	-1	-1.41128	-1.24019	-0.852167	-0.846688	PF12796 --- PF00069	Ankyrin repeats (3 copies) --- Protein kinase domain	2.7.11.25	Mitogen-activated protein kinase kinase kinase.	B9HIA6	Predicted protein	---	ATP binding --- protein serine/threonine kinase activity	auxin mediated signaling pathway --- brassinosteroid mediated signaling pathway --- leaf vascular tissue pattern formation --- regulation of signal transduction
138	Glyma01g06300.1	Gm01	6427321	6430789	-1	-1.87071	-0.918261	-1.57463	-1.85866	PF11360	Protein of unknown function (DUF3110)	---	---	B9HXP6	Predicted protein	---	---	---
139	Glyma01g06370.2	Gm01	6606760	6612290	1	-0.858741	-0.780757	-1.2672	0	PF08699 --- PF02170 --- PF02171	Domain of unknown function (DUF1785) --- PAZ domain --- Piwi domain	---	---	D3GBV1	Reduced leaflet 3	---	nucleic acid binding	---
140	Glyma01g06450.1	Gm01	6697230	6704493	-1	1.13892	1.11987	0.601006	0.530382	PF01529	DHHC palmitoyltransferase	---	---	G7JWM4	Palmitoyltransferase	---	metal ion binding --- transferase activity --- zinc ion binding	---
141	Glyma01g06600.2	Gm01	6945950	6947844	-1	0	-0.992261	-0.913568	-1.30612	PF01287 --- PF00467	Eukaryotic elongation factor 5A hypusine, DNA-binding OB fold --- KOW motif	---	---	Q71F48	Eukaryotic translation initiation factor 5A isoform IV	---	ribosome binding --- translation elongation factor activity --- translation initiation factor activity	peptidyl-lysine modification to hypusine --- positive regulation of translational elongation --- positive regulation of translational termination --- translational frameshifting
142	Glyma01g06630.1	Gm01	6987089	6990503	1	-0.716137	-1.55569	0	-0.621621	PF02582	Uncharacterised ACR, YagE family COG1723	---	---	G7JWQ1	Sporulation protein RMD1	---	---	---
143	Glyma01g06630.2	Gm01	6987089	6990503	1	-0.918242	-0.695868	-1.1152	0	PF02582	Uncharacterised ACR, YagE family COG1723	---	---	G7JWQ1	Sporulation protein RMD1	---	---	---
144	Glyma01g06681.1	Gm01	7074918	7078717	1	0.551243	0.807564	0.692153	1.18573	PF05904	Plant protein of unknown function (DUF863)	---	---	B9HXM4	Predicted protein	---	---	---
145	Glyma01g06740.1	Gm01	7146653	7148230	-1	-2.99624	-1.69587	-2.70016	0	---	---	---	---	B9HXL9	Predicted protein	---	---	---
146	Glyma01g06740.3	Gm01	7146653	7148230	-1	0	-2.1813	0	0	---	---	---	---	B9HXL9	Predicted protein	---	---	---
147	Glyma01g06787.1	Gm01	7202427	7203771	-1	-0.996244	-1.14065	-1.60063	0	PF00226	DnaJ domain	---	---	A2Q660	Chaperone protein dnaJ	---	---	protein folding --- response to stress
148	Glyma01g06820.1	Gm01	7217424	7219310	-1	-1.52676	-1.03374	-1.56771	-0.984192	PF03171 --- PF14226	2OG-Fe(II) oxygenase superfamily --- non-haem dioxygenase in morphine synthesis N-terminal	1.14.11.23	Flavonol synthase.	G7K0H8	SRG1-like protein	---	oxidoreductase activity, acting on paired donors, with incorporation or reduction of molecular oxygen, 2-oxoglutarate as one donor, and incorporation of one atom each of oxygen into both donors	---
149	Glyma01g07010.1	Gm01	7546181	7550537	1	-0.826319	-0.670333	-1.1152	-0.614958	PF02492 --- PF07683	CobW/HypB/UreG, nucleotide-binding domain --- Cobalamin synthesis protein cobW C-terminal domain	---	---	G7JWS4	COBW domain-containing protein	---	---	---
150	Glyma01g07091.1	Gm01	7621976	7627809	-1	1.17368	0.812132	0	0.600771	PF13812	Pentatricopeptide repeat domain	---	---	G7JWU3	Pentatricopeptide repeat-containing protein	---	---	---
151	Glyma01g07120.1	Gm01	7694028	7700386	-1	-0.88772	-0.61448	-1.00668	-0.854909	PF07168	Ureide permease	---	---	Q6S9Z3	Allantoin permease	---	---	---
152	Glyma01g07120.2	Gm01	7694028	7700472	-1	-1.06037	-0.783611	-1.44894	-0.752866	PF07168	Ureide permease	---	---	Q6S9Z3	Allantoin permease	---	---	---
153	Glyma01g07120.3	Gm01	7694028	7700022	-1	-0.972398	-0.605983	-1.2672	-0.53353	PF07168	Ureide permease	---	---	Q6S9Z3	Allantoin permease	---	---	---
154	Glyma01g07120.5	Gm01	7694028	7700386	-1	-1.16617	-0.695868	-2.28513	-0.694685	PF07168	Ureide permease	---	---	Q6S9Z3	Allantoin permease	---	---	---
155	Glyma01g07120.7	Gm01	7696344	7700386	-1	-0.504391	-0.918261	-2.02774	0	PF07168	Ureide permease	---	---	Q6S9Z3	Allantoin permease	---	---	---
156	Glyma01g07580.2	Gm01	8387062	8389448	1	-2.99624	-2.43283	-3.1152	0	PF00067	Cytochrome P450	---	---	G7JZ14	Cytochrome P450 78A11	---	electron carrier activity --- heme binding --- iron ion binding --- monooxygenase activity --- oxidoreductase activity, acting on paired donors, with incorporation or reduction of molecular oxygen	---
157	Glyma01g07770.1	Gm01	8571081	8576705	1	-0.996244	-1.0911	-0.899473	-1.23795	PF01182	Glucosamine-6-phosphate isomerases/6-phosphogluconolactonase	3.1.1.31	6-phosphogluconolactonase.	B9REC3	6-phosphogluconolactonase, putative	---	6-phosphogluconolactonase activity	pentose-phosphate shunt
158	Glyma01g07860.1	Gm01	8667869	8673493	1	2.73556	1.44431	0.569297	0	PF01179 --- PF02727 --- PF02728	Copper amine oxidase, enzyme domain --- Copper amine oxidase, N2 domain --- Copper amine oxidase, N3 domain	1.4.3.22	Diamine oxidase.	Q6A174	Amine oxidase	---	copper ion binding --- primary amine oxidase activity --- quinone binding	amine metabolic process
159	Glyma01g07910.2	Gm01	8838723	8843110	1	1.25857	0.576504	-0.620437	-0.743183	PF00560 --- PF08263 --- PF09809 --- PF00069	Leucine Rich Repeat --- Leucine rich repeat N-terminal domain --- Mitochondrial ribosomal protein L27 --- Protein kinase domain	---	---	G7JZ57	Receptor-like protein kinase	integral to membrane	ATP binding --- protein serine/threonine kinase activity	---
160	Glyma01g08230.2	Gm01	9575253	9581967	-1	-1.08935	0	-1.01086	-0.782558	PF00226	DnaJ domain	---	---	B9HWV3	Predicted protein	---	---	---
161	Glyma01g08260.1	Gm01	9642090	9645158	-1	0	1.18608	1.08643	1.44877	PF01842	ACT domain	---	---	G7JY63	ACR4	---	amino acid binding	metabolic process
162	Glyma01g08640.1	Gm01	10086674	10091927	1	-0.706738	0	0	1.01581	PF00931	NB-ARC domain	---	---	G7IZD1	Cc-nbs-lrr resistance protein	---	ADP binding	defense response
163	Glyma01g09160.1	Gm01	10877247	10880169	1	1.18962	1.20275	0	0	PF00201	UDP-glucoronosyl and UDP-glucosyl transferase	2.4.1.115	Anthocyanidin 3-O-glucosyltransferase.	Q8S9A5	Glucosyltransferase like protein	---	transferase activity, transferring hexosyl groups	---
164	Glyma01g09420.1	Gm01	11496635	11503018	1	-1.07425	-0.551479	-0.839567	0	---	---	---	---	B9HWS8	Predicted protein	---	---	---
165	Glyma01g09420.5	Gm01	11496635	11503018	1	-1.77385	-1.91826	-1.45224	-0.761799	---	---	---	---	B9HWS8	Predicted protein	---	---	---
166	Glyma01g09460.1	Gm01	11555184	11556227	1	0	0	1.13273	0.823163	---	---	---	---	B9N5Z8	Predicted protein	---	---	---
167	Glyma01g09520.1	Gm01	11695476	11701510	1	0	-1.40369	-0.922556	0	PF00118	TCP-1/cpn60 chaperonin family	---	---	B9RLC9	Rubisco subunit binding-protein beta subunit, rubb, putative	cytoplasm	ATP binding	protein refolding
168	Glyma01g09660.2	Gm01	11997489	12008222	1	0	0	-1.53024	-0.984192	PF01928 --- PF00485	CYTH domain --- Phosphoribulokinase / Uridine kinase family	2.7.1.48	Uridine kinase.	B9RLC2	Uridine cytidine kinase I, putative	---	ATP binding --- phosphotransferase activity, alcohol group as acceptor --- uridine kinase activity	UMP biosynthetic process
169	Glyma01g09900.1	Gm01	12528615	12537191	1	0	0	-1.22212	0	PF07837	Formiminotransferase domain, N-terminal subdomain	2.1.2.5	Glutamate formimidoyltransferase.	B9RW59	Formiminotransferase-cyclodeaminase, putative	---	folic acid binding --- transferase activity	---
170	Glyma01g10070.1	Gm01	12865328	12865580	1	-0.919894	0	-1.59437	-0.779833	PF08132	S-adenosyl-l-methionine decarboxylase leader peptide	---	---	Q3ZM65	Putative SAMDC uORF	---	---	---
171	Glyma01g10100.1	Gm01	12915880	12921146	1	0	0.695046	0.735655	1.37168	PF00560 --- PF08263 --- PF00069	Leucine Rich Repeat --- Leucine rich repeat N-terminal domain --- Protein kinase domain	2.7.12.1	Dual-specificity kinase.	B9HIT4	Predicted protein	integral to membrane	ATP binding --- protein serine/threonine kinase activity	---
172	Glyma01g10371.1	Gm01	13433577	13434202	-1	0	0	-1.1152	0	PF00069	Protein kinase domain	---	---	B9IEF3	Predicted protein	---	ATP binding --- protein serine/threonine kinase activity	---
173	Glyma01g12940.2	Gm01	16087454	16089518	1	0	0.804205	0.692153	1.01581	PF05678	VQ motif	---	---	B9N2M9	Predicted protein	---	---	---
174	Glyma01g12970.1	Gm01	16134797	16136261	-1	1.69026	1.6667	1.5713	1.9227	PF10604	Polyketide cyclase / dehydrase and lipid transport	---	---	F2YHU9	Abscisic acid receptor PYR1	---	---	---
175	Glyma01g13170.3	Gm01	16335426	16339106	-1	-2.34138	-1.91826	-2.1152	-2.07935	PF00153	Mitochondrial carrier protein	---	---	G7KF41	Mitochondrial carnitine/acylcarnitine carrier-like protein	integral to membrane	---	transport
176	Glyma01g14480.1	Gm01	18042134	18046082	-1	0	-2.72562	0	0	---	---	---	---	B9MV03	Predicted protein	---	---	---
177	Glyma01g14800.1	Gm01	18356150	18373966	1	0	0.584239	0.730886	1.04976	PF00679 --- PF03764 --- PF00009 --- PF03144	Elongation factor G C-terminus --- Elongation factor G, domain IV --- Elongation factor Tu GTP binding domain --- Elongation factor Tu domain 2	---	---	G7KT52	Elongation factor G	intracellular	GTP binding --- GTPase activity --- translation elongation factor activity	GTP catabolic process
178	Glyma01g15930.1	Gm01	19793858	19799930	1	0	0	-4.70016	-4.05458	PF00010	Helix-loop-helix DNA-binding domain	---	---	B9RD58	DNA binding protein, putative	---	---	regulation of transcription, DNA-dependent
179	Glyma01g16380.1	Gm01	20340975	20356558	1	-1.08551	-1.10269	-1.47366	-1.38012	---	---	---	---	E4MY72	mRNA, clone: RTFL01-37-J24	---	---	---
180	Glyma01g17030.2	Gm01	21011810	21014457	1	-1.99624	-1.07026	0	0	PF00892	EamA-like transporter family	---	---	B9RUD0	Auxin-induced protein 5NG4, putative	membrane	---	---
181	Glyma01g17850.3	Gm01	22130114	22137111	-1	-2.24586	-2.23346	-2.04931	-1.79492	PF03109	ABC1 family	---	---	G7JFX0	AarF domain-containing protein kinase, putative	---	ATP binding --- protein kinase activity	---
182	Glyma01g20030.1	Gm01	24392354	24405141	1	0	-0.96717	-1.02209	0	PF01370	NAD dependent epimerase/dehydratase family	1.1.1.219	Dihydrokaempferol 4-reductase.	C5MRG2	Cinnamoyl-CoA reductase	---	catalytic activity --- coenzyme binding --- nucleotide binding	cellular metabolic process
183	Glyma01g20030.7	Gm01	24388964	24403290	1	-0.844241	-2.28083	-1.58469	-0.694685	PF01370	NAD dependent epimerase/dehydratase family	---	---	G7K1K4	Dihydroflavonol-4-reductase	---	catalytic activity --- coenzyme binding --- nucleotide binding	cellular metabolic process
184	Glyma01g20230.1	Gm01	24590328	24594299	-1	1.17368	1.21559	1.14114	0.845883	PF06749	Protein of unknown function (DUF1218)	---	---	G7JX88	COSII	---	---	---
185	Glyma01g20460.1	Gm01	24945684	24950931	-1	1.0469	0	-1.24448	-1.28058	PF01055	Glycosyl hydrolases family 31	3.2.1.3	Glucan 1,4-alpha-glucosidase.	G7JXA7	Alpha-D-xylosidase	---	carbohydrate binding --- hydrolase activity, hydrolyzing O-glycosyl compounds	carbohydrate metabolic process
186	Glyma01g20700.1	Gm01	25222325	25227920	1	-2.99624	-3.28083	-3.9632	0	PF00854	POT family	---	---	G7JZD5	Peptide transporter PTR	membrane	transporter activity	---
187	Glyma01g20720.1	Gm01	25343081	25358309	1	1.43671	0	0	0	PF00198 --- PF00364 --- PF02817	2-oxoacid dehydrogenases acyltransferase (catalytic domain) --- Biotin-requiring enzyme --- e3 binding domain	2.3.1.61	Dihydrolipoyllysine-residue succinyltransferase.	Q9SQI8	2-oxoacid dehydrogenases acyltransferase family protein	chloroplast envelope --- chloroplast stroma --- chloroplast thylakoid --- cytosolic ribosome --- membrane	dihydrolipoyllysine-residue acetyltransferase activity	acetyl-CoA biosynthetic process from pyruvate
188	Glyma01g20811.1	Gm01	25640215	25651295	1	0	0	-1.15368	-0.531679	PF00069	Protein kinase domain	2.7.12.1	Dual-specificity kinase.	B9ST07	Prp4, putative	---	ATP binding --- protein serine/threonine kinase activity --- protein serine/threonine/tyrosine kinase activity	---
189	Glyma01g20860.1	Gm01	25711549	25714121	1	-1.21197	-0.612452	-1.26276	-1.15412	PF03398	Regulator of Vps4 activity in the MVB pathway	---	---	B9HWJ6	Predicted protein	---	---	---
190	Glyma01g20900.1	Gm01	25807515	25813526	-1	2.55598	2.00335	1.35428	1.31537	PF02265	S1/P1 Nuclease	3.1.3.6	3'-nucleotidase.	G7K0J7	Nuclease S1	---	endonuclease activity --- nucleic acid binding	DNA catabolic process
191	Glyma01g20900.3	Gm01	25809032	25813526	-1	2.49102	2.18127	1.12184	1.56601	PF02265	S1/P1 Nuclease	3.1.3.6	3'-nucleotidase.	G7K0J8	Nuclease S1	---	endonuclease activity --- nucleic acid binding	DNA catabolic process
192	Glyma01g20950.1	Gm01	26043471	26048530	1	1.17368	0.714007	1.08643	1.27884	PF11744	Aluminium activated malate transporter	---	---	B9HJ09	Predicted protein	---	---	malate transport
193	Glyma01g20980.1	Gm01	26203748	26206343	1	1.18509	1.02927	1.68107	1.32739	PF04749	PLAC8 family	---	---	B9HWK5	Predicted protein	---	---	---
194	Glyma01g21360.3	Gm01	26380896	26392460	-1	-1.67432	-0.748336	-1.53024	0	PF04515	Plasma-membrane choline transporter	---	---	G7JYE2	Choline transporter-like protein 5-A	integral to membrane	---	---
195	Glyma01g21500.2	Gm01	26596019	26599902	-1	-1.56015	-1.48216	-1.47474	-0.942371	PF02617	ATP-dependent Clp protease adaptor protein ClpS	---	---	G7JYE1	ATP-dependent Clp protease adapter protein clpS	---	peptidase activity	protein catabolic process --- proteolysis
196	Glyma01g21660.1	Gm01	27033744	27042354	-1	1.46319	1.11736	0.848273	1.50124	PF08154 --- PF00400	NLE (NUC135) domain --- WD domain, G-beta repeat	2.7.11.1	Non-specific serine/threonine protein kinase.	G7KYJ6	Ribosome biogenesis protein wdr12	nucleus	---	ribosome biogenesis
197	Glyma01g21680.3	Gm01	27082460	27084583	-1	1.20539	0.847274	1.17758	0.501235	---	---	---	---	Q9M6Q8	Putative phloem transcription factor M1	---	---	---
198	Glyma01g22160.1	Gm01	27743828	27745117	-1	0.89684	1.19325	0	1.11534	PF06351	Allene oxide cyclase	5.3.99.6	Allene-oxide cyclase.	F6KBT2	Allene oxide cyclase 2	chloroplast	allene-oxide cyclase activity	---
199	Glyma01g22170.1	Gm01	27746482	27751766	-1	-1.31817	-0.655226	-1.1152	0	PF00557	Metallopeptidase family M24	3.4.11.18	Methionyl aminopeptidase.	B9SEJ2	Methionine aminopeptidase	---	aminopeptidase activity --- metal ion binding --- metalloexopeptidase activity	cellular process --- proteolysis
200	Glyma01g22490.2	Gm01	28188536	28194784	1	-5.16617	-3.76626	-3.58469	-4.15412	PF00069	Protein kinase domain	---	---	G7JX40	Serine/threonine protein kinase SNT7	---	ATP binding --- protein serine/threonine kinase activity	---
201	Glyma01g22554.1	Gm01	28393069	28396339	-1	-1.77385	0	-1.1152	0	PF00069	Protein kinase domain	---	---	B9H2G5	Predicted protein	plasma membrane	ATP binding --- protein serine/threonine kinase activity	brassinosteroid mediated signaling pathway --- detection of brassinosteroid stimulus --- leaf morphogenesis --- multidimensional cell growth --- positive regulation of protein export from nucleus --- response to auxin stimulus
202	Glyma01g22620.1	Gm01	28543690	28553173	-1	-7.90794	-7.34453	-8.02689	-6.89588	---	---	---	---	G7JX26	Protein CHUP1	---	---	---
203	Glyma01g22630.4	Gm01	28591483	28597660	-1	-1.53681	-1.59633	-1.41476	-1.17684	---	---	---	---	B9HWM9	Predicted protein	chloroplast	---	---
204	Glyma01g22880.1	Gm01	29149881	29152191	-1	0	0.622307	-0.767278	-1.1217	PF02797 --- PF00195	Chalcone and stilbene synthases, C-terminal domain --- Chalcone and stilbene synthases, N-terminal domain	2.3.1.74	Naringenin-chalcone synthase.	Q6X0M8	Chalcone synthase	---	naringenin-chalcone synthase activity	biosynthetic process
205	Glyma01g23830.1	Gm01	30834279	30837915	1	-0.710842	-1.11091	-0.905748	0	PF02178 --- PF10607	AT hook motif --- CTLH/CRA C-terminal to LisH motif domain	---	---	G7LHS6	RMD5-like protein	---	DNA binding --- metal ion binding --- zinc ion binding	---
206	Glyma01g24520.2	Gm01	31911766	31920749	1	-0.996244	-1.26618	-0.835094	-1.20658	PF00156	Phosphoribosyl transferase domain	2.4.2.9	Uracil phosphoribosyltransferase.	B9SV47	Uracil phosphoribosyltransferase, putative	---	uracil phosphoribosyltransferase activity	nucleoside metabolic process --- uracil salvage
207	Glyma01g24601.1	Gm01	32084233	32086938	-1	-1.67432	-2.11091	-1.94528	-1.17684	PF00890 --- PF02910	FAD binding domain --- Fumarate reductase flavoprotein C-term	---	---	B9HEW3	Predicted protein	mitochondrion	flavin adenine dinucleotide binding --- oxidoreductase activity, acting on the CH-CH group of donors	electron transport chain --- tricarboxylic acid cycle
208	Glyma01g24650.1	Gm01	32202536	32211787	1	1.17368	0.666702	0.728073	0.835236	PF03690	Uncharacterised protein family (UPF0160)	---	---	B9RYS8	Protein MYG1, putative	---	---	---
209	Glyma01g24880.1	Gm01	32798563	32800071	1	-1.14063	-2.61014	-0.922556	-0.917077	---	---	---	---	B9HC38	Predicted protein	---	---	---
210	Glyma01g24900.1	Gm01	32814005	32817943	-1	0.776345	0.70623	1.23057	1.51831	PF04535	Domain of unknown function (DUF588)	---	---	B9HC42	Predicted protein	integral to membrane --- plasma membrane	---	---
211	Glyma01g24945.1	Gm01	32870728	32871773	1	1.30493	1.54117	1.36285	0.908893	---	---	---	---	---	---	---	---	---
212	Glyma01g25710.2	Gm01	33743093	33750073	-1	-1.58121	-0.503223	-2.1152	0	PF05920 --- PF07526	Homeobox KN domain --- Associated with HOX	---	---	B9SV36	Bel1 homeotic protein, putative	nucleus	sequence-specific DNA binding --- sequence-specific DNA binding transcription factor activity	---
213	Glyma01g25830.1	Gm01	33967103	33969353	1	-0.642607	-1.04379	-1.33093	-0.832188	PF09118 --- PF07250	Domain of unknown function (DUF1929) --- Glyoxal oxidase N-terminus	1.1.3.9	Galactose oxidase.	B9IFZ2	Predicted protein	---	---	---
214	Glyma01g25890.1	Gm01	34032832	34039400	-1	0.731676	1.05902	0	0.823163	PF00854	POT family	---	---	G7L5K4	Peptide transporter PTR3-B	integral to membrane	transporter activity	oligopeptide transport
215	Glyma01g25960.3	Gm01	34330114	34332401	1	-1.73321	0	-0.629775	0	---	---	---	---	B9HC59	Predicted protein	---	---	---
216	Glyma01g26350.1	Gm01	34828579	34838846	1	-1.38856	0	0	0	PF00254 --- PF07719	FKBP-type peptidyl-prolyl cis-trans isomerase --- Tetratricopeptide repeat	5.2.1.8	Peptidylprolyl isomerase.	B9SQB6	Fk506 binding protein, putative	---	peptidyl-prolyl cis-trans isomerase activity	protein folding --- protein peptidyl-prolyl isomerization
217	Glyma01g26930.1	Gm01	35832935	35837033	1	-1.36821	-1.37769	-0.819746	0	PF02357	Transcription termination factor nusG	---	---	F6MEN9	Plastid transcriptionally active	---	---	positive regulation of transcription elongation from RNA polymerase II promoter
218	Glyma01g26970.1	Gm01	35963019	35964248	1	-4.16617	-3.00072	-3.19766	-3.15412	PF04832	SOUL heme-binding protein	---	---	G7JRA5	Heme-binding-like protein	---	---	---
219	Glyma01g26981.2	Gm01	35964319	35966630	-1	-1.44876	-0.811346	-0.686358	0	PF08571	Yos1-like	---	---	Q8GRX8	At3g54082	---	---	---
220	Glyma01g27360.1	Gm01	36545022	36547291	1	1.10809	0.690548	0.56287	0.600771	PF05340	Protein of unknown function (DUF740)	---	---	B9IG52	Predicted protein	plasma membrane	---	---
221	Glyma01g27710.1	Gm01	36987890	36992462	1	1.04815	0.711096	0.626266	1.0819	PF00394 --- PF07731 --- PF07732	Multicopper oxidase --- Multicopper oxidase --- Multicopper oxidase	1.10.3.3	L-ascorbate oxidase.	G7JMZ0	Laccase 1a	apoplast	copper ion binding --- hydroquinone:oxygen oxidoreductase activity	lignin catabolic process
222	Glyma01g28440.2	Gm01	38205262	38207629	1	0	0	-0.846713	-1.1217	PF03140 --- PF10551	Plant protein of unknown function --- MULE transposase domain	---	---	G7JN13	Otubain	---	---	---
223	Glyma01g28500.1	Gm01	38308111	38309077	1	-0.748317	-1.74834	-0.688937	-1.52476	---	---	---	---	G7JN21	30S ribosomal protein S31	ribosome	---	---
224	Glyma01g28511.1	Gm01	38309609	38311167	-1	-0.78474	-1.77387	0	0	PF04572 --- PF04488	Alpha 1,4-glycosyltransferase conserved region --- Glycosyltransferase sugar-binding region containing DXD motif	---	---	G7KRB0	Lactosylceramide 4-alpha-galactosyltransferase	Golgi stack	galactosyltransferase activity	---
225	Glyma01g28520.1	Gm01	38386524	38391051	1	-1.46573	-1.2302	-1.33093	-0.906189	PF00686	Starch binding domain	---	---	G7JN22	Alpha-amylase	---	catalytic activity --- starch binding	metabolic process
226	Glyma01g28520.2	Gm01	38386524	38389414	1	-1.92224	-2.35883	-1.55577	-1.53168	PF00686	Starch binding domain	---	---	G7JN22	Alpha-amylase	---	catalytic activity --- starch binding	metabolic process
227	Glyma01g28703.1	Gm01	38575001	38577354	-1	1.98865	2.06663	1.00028	1.7884	---	---	---	---	---	---	---	---	---
228	Glyma01g28810.1	Gm01	38692765	38695649	-1	-4.3538	-3.67378	-4.95818	-4.97917	PF00504	Chlorophyll A-B binding protein	---	---	Q9XQB2	Chlorophyll a/b binding protein CP29	chloroplast --- membrane	---	photosynthesis, light harvesting
229	Glyma01g28850.1	Gm01	38758938	38772979	1	0.783974	1.00112	0	0	PF08240 --- PF00107	Alcohol dehydrogenase GroES-like domain --- Zinc-binding dehydrogenase	1.1.1.1	Alcohol dehydrogenase.	G7KS94	Alcohol dehydrogenase-like protein	---	metal ion binding --- nucleotide binding --- oxidoreductase activity --- zinc ion binding	---
230	Glyma01g29171.3	Gm01	39255361	39265417	-1	-1.25928	0	0	0	PF01453 --- PF08276 --- PF07714 --- PF00954	D-mannose binding lectin --- PAN-like domain --- Protein tyrosine kinase --- S-locus glycoprotein family	---	---	G7JF50	Serine/threonine protein kinase	---	ATP binding --- protein serine/threonine kinase activity	recognition of pollen
231	Glyma01g29171.6	Gm01	39255430	39265417	-1	-0.996244	-0.638153	-1.75263	-1.46962	PF01453 --- PF08276 --- PF07714 --- PF00954	D-mannose binding lectin --- PAN-like domain --- Protein tyrosine kinase --- S-locus glycoprotein family	---	---	G7JF50	Serine/threonine protein kinase	---	ATP binding --- protein serine/threonine kinase activity	recognition of pollen
232	Glyma01g29420.1	Gm01	39597741	39602942	-1	1.14126	0.855735	0	0	PF00557	Metallopeptidase family M24	3.4.11.18	Methionyl aminopeptidase.	A0EVX1	EBP1	---	aminopeptidase activity --- metalloexopeptidase activity	cellular process --- proteolysis
233	Glyma01g29470.3	Gm01	39787036	39797571	1	0.572039	0.616076	0.58906	1.14651	PF00962	Adenosine/AMP deaminase	3.5.4.6	AMP deaminase.	G7JQ45	AMP deaminase	---	AMP deaminase activity	IMP biosynthetic process
234	Glyma01g29540.1	Gm01	39848380	39851083	1	-1.10316	-1.08176	-0.922556	0	PF00462	Glutaredoxin	---	---	G7JQ42	Monothiol glutaredoxin-S16	---	electron carrier activity --- protein disulfide oxidoreductase activity	cell redox homeostasis
235	Glyma01g30670.1	Gm01	41495109	41496829	1	-1.14825	0	0.920422	0.600771	PF01161	Phosphatidylethanolamine-binding protein	---	---	B9SWX4	Phosphatidylethanolamine binding protein, putative	---	---	---
236	Glyma01g30910.1	Gm01	41681660	41690953	1	0	1.0023	0.832331	1.27454	PF02179 --- PF00240	BAG domain --- Ubiquitin family	---	---	B9RSC6	Protein binding protein, putative	---	---	---
237	Glyma01g31260.2	Gm01	42062021	42069161	1	-0.674316	0	-1.65577	0	PF14237	Domain of unknown function (DUF4339)	---	---	B9IGG4	Predicted protein	chloroplast envelope	---	---
238	Glyma01g31320.1	Gm01	42162375	42164312	1	1.23642	1.35972	1.20673	0.501235	PF10604	Polyketide cyclase / dehydrase and lipid transport	---	---	B9IGH2	Predicted protein	---	---	abscisic acid mediated signaling pathway
239	Glyma01g31550.2	Gm01	42548414	42558287	-1	1.89759	2.03719	1.28637	1.54782	PF00931 --- PF01582	NB-ARC domain --- TIR domain	---	---	G7JKN6	Tir-nbs-lrr resistance protein	intracellular	ADP binding	defense response --- signal transduction
240	Glyma01g31570.1	Gm01	42586308	42593931	-1	1.0335	0	0	0.954408	---	---	---	---	B9IGH9	Predicted protein	---	---	---
241	Glyma01g31590.1	Gm01	42607297	42611243	-1	1.62434	0	0	0	PF08263 --- PF00069	Leucine rich repeat N-terminal domain --- Protein kinase domain	2.7.11.25	Mitogen-activated protein kinase kinase kinase.	B9SL14	Systemin receptor SR160, putative	integral to membrane	2-alkenal reductase [NAD(P)] activity --- ATP binding --- protein kinase activity	---
242	Glyma01g31630.1	Gm01	42661066	42664809	-1	-0.889329	-1.03374	-0.567714	0	PF01187	Macrophage migration inhibitory factor (MIF)	---	---	G7KTA5	Macrophage migration inhibitory factor-like protein	---	---	---
243	Glyma01g31750.1	Gm01	42942065	42943179	1	0	0	-0.824787	-1.04125	PF03018	Dirigent-like protein	---	---	C6TBV6	Pathogenesis-related protein	---	---	---
244	Glyma01g31840.1	Gm01	43069331	43072880	1	1.36131	0.914629	0	0	PF00650 --- PF03765	CRAL/TRIO domain --- CRAL/TRIO, N-terminal domain	---	---	B9SL24	Patellin-6, putative	integral to membrane	---	transport
245	Glyma01g31890.1	Gm01	43130698	43137550	1	-0.700789	-1.12976	-0.819746	-0.858661	PF09070 --- PF08324 --- PF00400	PFU (PLAA family ubiquitin binding) --- PUL domain --- WD domain, G-beta repeat	---	---	B9RZC7	Phospholipase A-2-activating protein, putative	---	---	---
246	Glyma01g31921.1	Gm01	43157132	43160950	-1	-0.826319	1.09669	-2.53024	-1.39923	PF03106	WRKY DNA -binding domain	---	---	B3U398	WRKY transcription factor WRKY108715	---	sequence-specific DNA binding --- sequence-specific DNA binding transcription factor activity	---
247	Glyma01g31921.2	Gm01	43157132	43160950	-1	0	2.15022	-0.761564	-0.694685	PF03106	WRKY DNA -binding domain	---	---	B3U398	WRKY transcription factor WRKY108715	---	sequence-specific DNA binding --- sequence-specific DNA binding transcription factor activity	---
248	Glyma01g32040.1	Gm01	43398691	43400994	1	0.620427	0.982203	-1.21474	-0.803619	PF04525	Tubby C 2	---	---	E0WMM4	Tubby structurally-related protein	---	---	---
249	Glyma01g32400.1	Gm01	43922909	43926832	1	-0.641814	0	0	1.05632	PF03822 --- PF00069	NAF domain --- Protein kinase domain	2.7.11.1	Non-specific serine/threonine protein kinase.	A0MNK8	CBL-interacting protein kinase 22	---	ATP binding --- protein serine/threonine kinase activity	signal transduction
250	Glyma01g32430.1	Gm01	43974484	43977133	1	1.4326	1.42569	1.32391	1.75831	PF00514 --- PF04564	Armadillo/beta-catenin-like repeat --- U-box domain	---	---	B9HDH9	Predicted protein	ubiquitin ligase complex	ubiquitin-protein ligase activity	---
251	Glyma01g32440.2	Gm01	43989759	43991730	1	-2.48167	-1.91826	-2.33759	-1.20658	PF13724 --- PF04844	DNA-binding domain --- Transcriptional repressor, ovate	---	---	B9HDI0	Predicted protein	---	DNA binding	---
252	Glyma01g32450.2	Gm01	44035710	44042969	-1	-1.61542	-1.05201	-1.44278	0	PF00069	Protein kinase domain	---	---	B0L641	WNK1	---	ATP binding --- protein serine/threonine kinase activity	---
253	Glyma01g32680.2	Gm01	44207947	44213690	1	-1.30235	-0.79627	-0.710811	0	PF07714	Protein tyrosine kinase	---	---	G7KX34	Protein kinase, putative	---	ATP binding --- protein serine/threonine kinase activity	---
254	Glyma01g32855.1	Gm01	44489899	44494310	-1	1.00376	1.1692	1.20673	1.01581	PF00560 --- PF08263 --- PF07714	Leucine Rich Repeat --- Leucine rich repeat N-terminal domain --- Protein tyrosine kinase	---	---	G7KY56	Receptor-like protein kinase	integral to membrane	ATP binding --- protein kinase activity	---
255	Glyma01g33070.1	Gm01	44755156	44764276	-1	-1.08935	-1.2553	-1.14558	-1.32123	PF01040	UbiA prenyltransferase family	---	---	Q647J9	Homogentisate phytylprenyltransferase	integral to membrane	prenyltransferase activity	---
256	Glyma01g33070.2	Gm01	44757450	44764276	-1	-1.38619	-1.30821	-1.27567	-1.32523	PF01040	UbiA prenyltransferase family	---	---	Q647J9	Homogentisate phytylprenyltransferase	integral to membrane	prenyltransferase activity	---
257	Glyma01g33070.3	Gm01	44757450	44764276	-1	-2.4437	-2.0178	-2.21474	-2.56915	PF01040	UbiA prenyltransferase family	---	---	Q647J9	Homogentisate phytylprenyltransferase	integral to membrane	prenyltransferase activity	---
258	Glyma01g33200.1	Gm01	44962981	44967133	1	-1.05002	-0.972032	-0.918165	-0.641304	---	---	---	---	F2CRJ0	Predicted protein	---	---	---
259	Glyma01g33220.2	Gm01	44980053	44984577	1	0.985608	0.847274	0.920422	1.05143	PF00635	MSP (Major sperm protein) domain	---	---	A8W459	Uncharacterized protein	---	structural molecule activity	---
260	Glyma01g33290.1	Gm01	45230345	45235073	1	-1.22573	-0.835799	-1.44778	-0.749726	PF03109	ABC1 family	---	---	G7JFX0	AarF domain-containing protein kinase, putative	---	ATP binding --- protein kinase activity	---
261	Glyma01g33290.2	Gm01	45230345	45235073	1	-0.925855	-0.596333	-1.43713	-0.846688	PF03109	ABC1 family	---	---	G7JFX0	AarF domain-containing protein kinase, putative	---	ATP binding --- protein kinase activity	---
262	Glyma01g33440.1	Gm01	45561037	45565329	-1	0	0	-1.43294	-1.16253	PF01095 --- PF04043	Pectinesterase --- Plant invertase/pectin methylesterase inhibitor	3.1.1.11	Pectinesterase.	F6I390	Pectinesterase	cell wall --- membrane	aspartyl esterase activity --- enzyme inhibitor activity --- pectinesterase activity	cell wall modification --- negative regulation of catalytic activity --- pectin catabolic process
263	Glyma01g33845.1	Gm01	46007637	46011913	1	-1.41128	-1.01137	-1.02774	-0.52476	PF10358	N-terminal C2 in EEIG1 and EHBP1 proteins	---	---	B9GWG2	Predicted protein	---	---	---
264	Glyma01g34410.2	Gm01	46764768	46772169	-1	1.24768	0.601996	0.846324	0.698618	PF03479	Domain of unknown function (DUF296)	---	---	B9IC01	Predicted protein	---	DNA binding	---
265	Glyma01g34570.1	Gm01	46940994	46942519	1	0.681827	0.759811	1.58524	2.05143	PF13499	EF-hand domain pair	---	---	G7L0A0	Calcium-binding protein CML24	---	calcium ion binding	---
266	Glyma01g34580.1	Gm01	46987338	46989392	1	1.72257	1.35476	1.36593	1.38504	PF03479	Domain of unknown function (DUF296)	---	---	B9IC09	Predicted protein	nucleus	AT DNA binding	photomorphogenesis --- skotomorphogenesis --- vegetative to reproductive phase transition of meristem
267	Glyma01g34700.1	Gm01	47141946	47148729	-1	-2.93612	-2.15092	-2.99736	-2.49439	PF00889 --- PF00575 --- PF00627	Elongation factor TS --- S1 RNA binding domain --- UBA/TS-N domain	---	---	G7KPU0	Elongation factor Ts	intracellular	translation elongation factor activity	---
268	Glyma01g34736.1	Gm01	47186499	47194135	-1	0	-1.91826	0	0	PF00076	RNA recognition motif. (a.k.a. RRM, RBD, or RNP domain)	---	---	G7IUB4	RNA-binding protein	---	nucleic acid binding --- nucleotide binding	---
269	Glyma01g34770.1	Gm01	47223842	47226695	1	1.5216	0	0	-1.63627	PF00722 --- PF06955	Glycosyl hydrolases family 16 --- Xyloglucan endo-transglycosylase (XET) C-terminus	2.4.1.207	Xyloglucan:xyloglucosyl transferase.	G7KPU5	Xyloglucan endotransglycosylase	apoplast --- cell wall	hydrolase activity, hydrolyzing O-glycosyl compounds --- xyloglucan:xyloglucosyl transferase activity	cellular glucan metabolic process
270	Glyma01g34830.1	Gm01	47301281	47303164	1	-0.661825	0	0	1.1216	PF13639	Ring finger domain	---	---	G7KNZ9	RING finger family protein	---	metal ion binding --- zinc ion binding	---
271	Glyma01g34840.1	Gm01	47306520	47315257	-1	-1.77385	-1.28599	-1.83227	-1.13619	PF00027 --- PF00069 --- PF00481	Cyclic nucleotide-binding domain --- Protein kinase domain --- Protein phosphatase 2C	2.7.11.11	cAMP-dependent protein kinase.	B9RKK9	Protein phosphatase 2c, putative	cAMP-dependent protein kinase complex	ATP binding --- cAMP-dependent protein kinase regulator activity --- cGMP-dependent protein kinase activity --- metal ion binding --- protein serine/threonine phosphatase activity	protein dephosphorylation
272	Glyma01g34940.2	Gm01	47418177	47422790	-1	0.878225	0.666702	1.52865	1.2382	PF06220	U1 zinc finger	---	---	G7JMG4	Uncharacterized protein	nucleus	metal ion binding --- nucleic acid binding --- zinc ion binding	---
273	Glyma01g34960.2	Gm01	47484621	47488243	-1	0	0	-0.530239	1.27884	PF13847	Methyltransferase domain	---	---	B9HW08	Predicted protein	---	---	---
274	Glyma01g35030.1	Gm01	47605851	47609703	1	-1.04871	-0.725616	0	0	PF09353	Domain of unknown function (DUF1995)	---	---	B9GZU5	Predicted protein	chloroplast	---	---
275	Glyma01g35056.1	Gm01	47635649	47638176	1	-0.996244	-0.918261	-1.37824	0	PF01535 --- PF12854 --- PF13041	PPR repeat --- PPR repeat --- PPR repeat family	---	---	G7JZT5	Pentatricopeptide repeat-containing protein	---	---	---
276	Glyma01g35160.1	Gm01	47703726	47705225	-1	0	0	-1.32379	-1.2252	PF00856	SET domain	2.1.1.43	Histone-lysine N-methyltransferase.	G7K6V9	Histone-lysine N-methyltransferase ASHR2	---	methyltransferase activity	---
277	Glyma01g35201.1	Gm01	47733364	47734311	-1	-1.46573	0	0	0.703864	---	---	---	---	D7MWS2	Expressed protein	---	---	---
278	Glyma01g35255.1	Gm01	47796277	47802389	-1	0.628246	0.782179	0	1.01581	---	---	---	---	A9XMT3	CYCLOPS	---	---	---
279	Glyma01g35280.1	Gm01	47816225	47821828	-1	0	-0.503223	0	-1.48169	PF00574	Clp protease	3.4.21.92	Endopeptidase Clp.	G7K6U0	ATP-dependent Clp protease proteolytic subunit	---	serine-type endopeptidase activity	proteolysis
280	Glyma01g35330.1	Gm01	47852136	47854503	1	-1.07025	-1.3333	-0.579149	-0.721157	---	---	---	---	G7K6R4	F-box/kelch-repeat protein SKIP25	---	---	---
281	Glyma01g35381.1	Gm01	47882779	47885490	-1	0	0	1.02435	0.53937	---	---	---	---	G7K6Q9	Zinc finger protein	intracellular	zinc ion binding	---
282	Glyma01g35390.1	Gm01	47891483	47901268	1	-0.62369	0	-0.803615	-1.06363	PF08263 --- PF00069	Leucine rich repeat N-terminal domain --- Protein kinase domain	2.7.11.25	Mitogen-activated protein kinase kinase kinase.	C6ZRN3	Leucine-rich repeat transmembrane protein kinase	integral to membrane	ATP binding --- protein serine/threonine kinase activity	---
283	Glyma01g35480.2	Gm01	47964086	47968605	1	0	0	1.07744	1.16265	PF03283	Pectinacetylesterase	---	---	B3V945	PAE	---	---	---
284	Glyma01g35490.2	Gm01	47975125	47980649	1	0	0	-1.1152	0	PF13639	Ring finger domain	---	---	G7K5F2	RING finger protein	---	metal ion binding --- zinc ion binding	---
285	Glyma01g35600.3	Gm01	48088647	48092573	1	-3.25928	-1.69587	-2.53024	-1.7618	PF03350	Uncharacterized protein family, UPF0114	---	---	B9N0N9	Predicted protein	---	---	---
286	Glyma01g35660.1	Gm01	48174705	48177832	-1	0	1.72899	-0.530239	-0.984192	PF00067	Cytochrome P450	1.14.13.93	(+)-abscisic acid 8'-hydroxylase.	B0L642	Abscisic acid 8'-hydroxylase	---	electron carrier activity --- heme binding --- iron ion binding --- monooxygenase activity --- oxidoreductase activity, acting on paired donors, with incorporation or reduction of molecular oxygen	---
287	Glyma01g35660.2	Gm01	48174705	48177832	-1	1.00376	2.35972	-0.629775	0.501235	PF00067	Cytochrome P450	1.14.13.76	Taxane 10-beta-hydroxylase.	B0L642	Abscisic acid 8'-hydroxylase	---	electron carrier activity --- heme binding --- iron ion binding --- monooxygenase activity --- oxidoreductase activity, acting on paired donors, with incorporation or reduction of molecular oxygen	---
288	Glyma01g35740.1	Gm01	48256234	48258418	-1	-1.41128	-1.3333	-0.892809	0	PF02162	XYPPX repeat (two copies)	---	---	B8LFI0	Glycine and proline-rich protein	---	---	---
289	Glyma01g35800.1	Gm01	48289114	48292398	-1	1.20539	1.28337	0	0.67116	PF01061 --- PF00005	ABC-2 type transporter --- ABC transporter	3.6.3.20	Glycerol-3-phosphate-transporting ATPase.	G7K406	ABC transporter-like protein	membrane	ATP binding --- ATPase activity	ATP catabolic process
290	Glyma01g35850.1	Gm01	48334977	48338851	1	0	0	-1.35847	-0.594245	PF01150	GDA1/CD39 (nucleoside phosphatase) family	3.6.1.15	Nucleoside-triphosphatase.	G7K3Y8	Ectonucleoside triphosphate diphosphohydrolase	---	hydrolase activity	---
291	Glyma01g35910.2	Gm01	48361828	48364787	-1	-5.57412	-6.41367	-5.69307	-5.1901	PF00252 --- PF03055	Ribosomal protein L16p/L10e --- Retinal pigment epithelial membrane protein	1.13.11.51	9-cis-epoxycarotenoid dioxygenase.	G7K3Y7	50S ribosomal protein L14	ribosome	rRNA binding --- structural constituent of ribosome	translation
292	Glyma01g35990.1	Gm01	48439917	48441659	1	-0.945618	-0.77142	-1.01567	0	PF00139 --- PF00069	Legume lectin domain --- Protein kinase domain	---	---	G7K2N4	Lectin-domain containing receptor kinase A4.2	---	ATP binding --- carbohydrate binding --- protein serine/threonine kinase activity	---
293	Glyma01g36030.4	Gm01	48481928	48486402	-1	-0.62227	0	0	1.03046	PF03547	Membrane transport protein	---	---	G7K2M6	Auxin efflux carrier protein	integral to membrane	---	transmembrane transport
294	Glyma01g36080.2	Gm01	48537767	48542585	-1	0	0	-1.00558	-1.23212	PF00368	Hydroxymethylglutaryl-coenzyme A reductase	---	---	A9YVC3	3-hydroxy-3-methylglutaryl coenzyme A reductase	integral to membrane	hydroxymethylglutaryl-CoA reductase (NADPH) activity --- NADP binding	coenzyme A metabolic process --- isoprenoid biosynthetic process
295	Glyma01g36091.1	Gm01	48559461	48570512	1	-0.706738	-0.596333	-1.28513	-1.06665	PF07496	CW-type Zinc Finger	---	---	G7K2L3	MORC family CW-type zinc finger protein	---	ATP binding --- zinc ion binding	---
296	Glyma01g36120.1	Gm01	48599419	48603933	-1	0	-1.72562	-1.60063	-1.46962	PF00153	Mitochondrial carrier protein	---	---	G7K2L0	Mitochondrial phosphate carrier protein	integral to membrane	---	transport
297	Glyma01g36145.2	Gm01	48632046	48636339	1	0.878225	1.6667	0	1.33774	PF00083	Sugar (and other) transporter	---	---	G7K2K7	Monosaccharide-sensing protein	integral to membrane	substrate-specific transmembrane transporter activity	---
298	Glyma01g36170.1	Gm01	48661586	48668062	-1	1.14671	0.956208	1.25984	1.43085	PF03094	Mlo family	---	---	G7K2K3	MLO-like protein	integral to membrane	---	cell death --- defense response --- response to biotic stimulus
299	Glyma01g36200.2	Gm01	48703011	48710116	1	-1.0197	-0.514905	-0.82147	0	PF00069 --- PF06479	Protein kinase domain --- Ribonuclease 2-5A	---	---	G7K1A9	Serine/threonine protein kinase/endoribonuclease IRE1	---	ATP binding --- endoribonuclease activity, producing 5'-phosphomonoesters --- protein serine/threonine kinase activity	mRNA processing
300	Glyma01g36210.2	Gm01	48710854	48716254	-1	-2.3534	-1.75115	-2.16673	-1.44204	PF01094 --- PF00060 --- PF00497	Receptor family ligand binding region --- Ligand-gated ion channel --- Bacterial extracellular solute-binding proteins, family 3	---	---	G7K195	Glutamate receptor	integral to membrane --- outer membrane-bounded periplasmic space	extracellular-glutamate-gated ion channel activity --- ionotropic glutamate receptor activity	ionotropic glutamate receptor signaling pathway
301	Glyma01g36280.3	Gm01	48755469	48766262	1	-1.05283	-0.664504	-0.686358	0	PF08676	MutL C terminal dimerisation domain	---	---	G7K187	MutL DNA mismatch repair protein	---	ATP binding --- mismatched DNA binding	mismatch repair
302	Glyma01g36290.1	Gm01	48768220	48769858	-1	1.02929	1.38291	1.6166	1.45638	PF10181	GPI-GlcNAc transferase complex, PIG-H component	---	---	B9IKY1	Predicted protein	---	phosphatidylinositol N-acetylglucosaminyltransferase activity	---
303	Glyma01g36440.1	Gm01	48945636	48947617	1	1.14477	1.17525	0	0	PF00266	Aminotransferase class-V	2.6.1.52	Phosphoserine transaminase.	F6H8F3	Putative uncharacterized protein	chloroplast stroma	O-phospho-L-serine:2-oxoglutarate aminotransferase activity --- pyridoxal phosphate binding	L-serine biosynthetic process --- response to cadmium ion
304	Glyma01g36590.1	Gm01	49051915	49056921	1	0	1.47924	0	0.772042	PF01490	Transmembrane amino acid transporter protein	---	---	G7JYU3	Lysine histidine transporter-like protein	integral to membrane	---	---
305	Glyma01g36620.1	Gm01	49074668	49077300	1	-5.68927	-5.38889	-3.19155	-4.33618	PF00581	Rhodanese-like domain	2.8.1.1	Thiosulfate sulfurtransferase.	B7FGV4	Senescence-associated protein DIN1	---	---	---
306	Glyma01g36630.1	Gm01	49084945	49093758	-1	0	0.666702	1.03962	0.823163	PF01842 --- PF07714	ACT domain --- Protein tyrosine kinase	2.7.11.25	Mitogen-activated protein kinase kinase kinase.	G7JYS9	Dual specificity protein kinase pyk2	---	amino acid binding --- ATP binding --- protein serine/threonine kinase activity	---
307	Glyma01g36630.2	Gm01	49084945	49093758	-1	0	0.744704	0.71165	1.13129	PF01842 --- PF07714	ACT domain --- Protein tyrosine kinase	2.7.11.25	Mitogen-activated protein kinase kinase kinase.	G7JYS9	Dual specificity protein kinase pyk2	---	amino acid binding --- ATP binding --- protein serine/threonine kinase activity	---
308	Glyma01g36630.3	Gm01	49085005	49090684	-1	0.785115	0.636328	1.11362	1.10327	PF01842 --- PF07714	ACT domain --- Protein tyrosine kinase	---	---	G7JYS9	Dual specificity protein kinase pyk2	---	amino acid binding --- ATP binding --- protein serine/threonine kinase activity	---
309	Glyma01g36662.1	Gm01	49119340	49122865	-1	-0.967675	-0.729227	-1.14435	-0.540585	PF12796	Ankyrin repeats (3 copies)	---	---	G7JW80	Ankyrin repeat domain-containing protein	---	---	---
310	Glyma01g36670.2	Gm01	49124365	49127508	-1	-0.633674	-1.20205	-0.565004	-0.543619	PF00076	RNA recognition motif. (a.k.a. RRM, RBD, or RNP domain)	---	---	G7JYS1	Scaffold attachment factor B1	---	nucleic acid binding --- nucleotide binding	---
311	Glyma01g36680.2	Gm01	49129328	49137766	-1	1.00376	0.818705	0	1.13129	PF00168 --- PF12357 --- PF00614	C2 domain --- Phospholipase D C terminal --- Phospholipase D Active site motif	3.1.4.4	Phospholipase D.	G7JYS0	Phospholipase D delta isoform	---	catalytic activity	---
312	Glyma01g36770.1	Gm01	49207143	49211246	1	0.626193	1.47044	1.25158	1.35284	PF00026	Eukaryotic aspartyl protease	3.4.23.12	Nepenthesin.	G7JXM9	Aspartic proteinase-like protein	---	aspartic-type endopeptidase activity	proteolysis
313	Glyma01g36770.4	Gm01	49207143	49211246	1	0	1.15213	0.54015	0.863805	PF00026	Eukaryotic aspartyl protease	3.4.23.12	Nepenthesin.	G7JXM9	Aspartic proteinase-like protein	---	aspartic-type endopeptidase activity	proteolysis
314	Glyma01g36840.1	Gm01	49263070	49265363	1	1.09122	0.782179	0	0	PF01535 --- PF12854	PPR repeat --- PPR repeat	---	---	G7JXL5	Pentatricopeptide repeat-containing protein	---	---	---
315	Glyma01g36950.1	Gm01	49340203	49347954	-1	0	1.54887	0	1.20447	PF02518 --- PF00512 --- PF00072	Histidine kinase-, DNA gyrase B-, and HSP90-like ATPase --- His Kinase A (phospho-acceptor) domain --- Response regulator receiver domain	2.7.13.3	Histidine kinase.	G7JXI9	Histidine kinase osmosensor protein	intracellular --- membrane	ATP binding --- phosphorelay response regulator activity --- phosphorelay sensor kinase activity	intracellular signal transduction --- regulation of transcription, DNA-dependent --- signal transduction by phosphorylation
316	Glyma01g36980.1	Gm01	49366426	49374835	-1	0	0.997347	0.800406	1.41436	PF09261 --- PF01074 --- PF07748	Alpha mannosidase, middle domain --- Glycosyl hydrolases family 38 N-terminal domain --- Glycosyl hydrolases family 38 C-terminal domain	3.2.1.24	Alpha-mannosidase.	G7LB83	Lysosomal alpha-mannosidase	---	alpha-mannosidase activity --- carbohydrate binding --- zinc ion binding	mannose metabolic process
317	Glyma01g37010.1	Gm01	49392805	49394717	-1	-1.25928	-0.695868	-0.793273	-0.761799	PF00581	Rhodanese-like domain	2.8.1.1	Thiosulfate sulfurtransferase.	G7JXI1	Thiosulfate sulfurtransferase	---	transferase activity	---
318	Glyma01g37090.1	Gm01	49471614	49473084	-1	-1.22757	-0.931681	0	0	PF00226	DnaJ domain	---	---	P93499	DnaJ-like protein	---	---	protein folding
319	Glyma01g37100.1	Gm01	49482624	49488331	-1	1.02612	2.15855	0.692153	0.716248	PF00069	Protein kinase domain	2.7.11.17	Calcium/calmodulin-dependent protein kinase.	Q5D875	Calcium-dependent protein kinase	---	ATP binding --- calcium ion binding --- protein serine/threonine kinase activity	---
320	Glyma01g37100.2	Gm01	49482624	49488331	-1	0	1.6197	0	0.524822	PF13202 --- PF00069	EF hand --- Protein kinase domain	---	---	G7JW78	Calcium-dependent protein kinase	---	ATP binding --- calcium ion binding --- protein serine/threonine kinase activity	---
321	Glyma01g37130.1	Gm01	49518057	49520062	1	0.636024	0	-1.1152	0	---	---	---	---	B9MXG2	Predicted protein	---	---	---
322	Glyma01g37296.1	Gm01	49646116	49646903	1	0.821129	1.39661	2.37117	1.89188	PF00538	linker histone H1 and H5 family	---	---	Q8H6B7	Histone H1D	nucleosome --- nucleus	DNA binding	nucleosome assembly
323	Glyma01g37341.1	Gm01	49698284	49706430	-1	0	0	-1.47777	-1.24723	PF11995 --- PF00225	Domain of unknown function (DUF3490) --- Kinesin motor domain	---	---	G7KGE9	Kinesin-related protein	microtubule --- microtubule associated complex	ATP binding --- microtubule motor activity	microtubule-based movement
324	Glyma01g37370.1	Gm01	49725133	49728656	1	-2.3996	-1.34508	-2.8289	-3.17182	PF00643	B-box zinc finger	---	---	G7KGE4	Zinc finger protein CONSTANS-like protein	intracellular	zinc ion binding	---
325	Glyma01g37490.3	Gm01	49841545	49848877	-1	0	-0.670333	-1.20831	0	PF02913 --- PF01565	FAD linked oxidases, C-terminal domain --- FAD binding domain	1.1.2.4	D-lactate dehydrogenase (cytochrome).	B9S687	D-lactate dehydrognease 2, putative	---	D-lactate dehydrogenase (cytochrome) activity --- flavin adenine dinucleotide binding --- UDP-N-acetylmuramate dehydrogenase activity	---
326	Glyma01g37500.2	Gm01	49850121	49854265	1	-1.20775	-1.05576	-1.76728	-1.63627	PF04055 --- PF01938 --- PF00919	Radical SAM superfamily --- TRAM domain --- Uncharacterized protein family UPF0004	---	---	B9HFB0	Predicted protein	---	4 iron, 4 sulfur cluster binding --- transferase activity	RNA modification
327	Glyma01g37550.1	Gm01	49885629	49888995	-1	-2.3243	-2.30905	-2.95345	-2.11195	PF00085	Thioredoxin	1.8.1.9	Thioredoxin-disulfide reductase.	A8HTK0	Thioredoxin	---	electron carrier activity --- protein disulfide oxidoreductase activity	cell redox homeostasis --- glycerol ether metabolic process
328	Glyma01g37550.2	Gm01	49885629	49888995	-1	-1.93211	-2.57034	-2.87419	-2.85866	PF00085	Thioredoxin	---	---	A8HTK0	Thioredoxin	---	electron carrier activity --- protein disulfide oxidoreductase activity	cell redox homeostasis --- glycerol ether metabolic process
329	Glyma01g37670.1	Gm01	49982521	49986256	-1	0	0.666702	0.634148	1.10034	PF00004 --- PF14363	ATPase family associated with various cellular activities (AAA) --- Domain associated at C-terminal with AAA	---	---	G7KF09	Cell division protease ftsH-like protein	---	ATP binding --- nucleoside-triphosphatase activity --- peptidase activity	cell division --- proteolysis
330	Glyma01g37710.1	Gm01	50023554	50027805	1	-1.65521	-1.30159	-1.32165	-1.72116	PF01569	PAP2 superfamily	---	---	B9HF39	Predicted protein	membrane	catalytic activity	metabolic process
331	Glyma01g37750.1	Gm01	50051365	50051706	-1	0.81111	1.6667	0	0	---	---	---	---	B9HF32	Predicted protein	---	---	---
332	Glyma01g37810.1	Gm01	50095936	50098278	-1	1.17191	0.899871	0.515523	0.800208	PF05368	NmrA-like family	1.17.1.3	Leucoanthocyanidin reductase.	O48601	NADPH:isoflavone reductase	---	nucleotide binding	---
333	Glyma01g37820.1	Gm01	50121729	50127532	-1	0.650646	0.711556	1.17913	1.72208	PF05368	NmrA-like family	1.17.1.3	Leucoanthocyanidin reductase.	Q9SDZ1	Isoflavone reductase homolog 1	---	nucleotide binding	---
334	Glyma01g37900.1	Gm01	50155333	50158621	-1	-1.76844	-1.55148	-1.53024	-1.8398	PF01263	Aldose 1-epimerase	---	---	G7KEX7	Apospory-associated protein	---	carbohydrate binding --- isomerase activity	carbohydrate metabolic process
335	Glyma01g37920.1	Gm01	50160702	50163097	-1	0	-1.26618	-1.01567	-1.46962	PF00394 --- PF07731 --- PF07732	Multicopper oxidase --- Multicopper oxidase --- Multicopper oxidase	1.10.3.3	L-ascorbate oxidase.	G7KEX5	Laccase-11	apoplast	copper ion binding --- hydroquinone:oxygen oxidoreductase activity	lignin catabolic process
336	Glyma01g37950.2	Gm01	50182417	50188946	-1	-0.703463	0	-1.85217	-0.782558	PF04564	U-box domain	---	---	G7KEW9	U-box domain-containing protein	ubiquitin ligase complex	ubiquitin-protein ligase activity	---
337	Glyma01g37950.3	Gm01	50182417	50188946	-1	0	0.541171	-2.37824	-0.761799	PF04564	U-box domain	---	---	G7KEW9	U-box domain-containing protein	ubiquitin ligase complex	ubiquitin-protein ligase activity	---
338	Glyma01g38090.1	Gm01	50261441	50263777	1	0.704195	1.11149	1.45634	1.18573	PF00382	Transcription factor TFIIB repeat	---	---	G7KC98	Transcription initiation factor IIB	---	translation initiation factor activity --- zinc ion binding	DNA-dependent transcription, initiation --- regulation of transcription, DNA-dependent
339	Glyma01g38150.1	Gm01	50297902	50304459	1	0	0	-1.04809	-0.917077	PF00271 --- PF00176	Helicase conserved C-terminal domain --- SNF2 family N-terminal domain	---	---	G7KDI7	Swi2/Snf2-related chromatin remodeling ATPase	---	ATP binding --- DNA binding --- helicase activity	---
340	Glyma01g38180.1	Gm01	50334434	50339882	1	-1.07871	-0.628754	0	0	PF00067	Cytochrome P450	---	---	G7KDI9	Cytochrome P450	---	electron carrier activity --- heme binding --- iron ion binding --- monooxygenase activity --- oxidoreductase activity, acting on paired donors, with incorporation or reduction of molecular oxygen	---
341	Glyma01g38211.9	Gm01	50359267	50363158	1	0	0	0.595938	1.08398	---	---	---	---	---	---	---	---	---
342	Glyma01g38280.1	Gm01	50400417	50410022	-1	1.23257	1.63633	0.585238	1.33774	PF03813	Nrap protein	---	---	G7KDK7	Nucleolar protein	---	---	---
343	Glyma01g38400.1	Gm01	50522427	50525037	1	1.06265	0.693174	0.884799	0	PF03358	NADPH-dependent FMN reductase	---	---	B9HET4	Predicted protein	plasma membrane	FMN binding --- oxidoreductase activity	negative regulation of transcription, DNA-dependent --- oxidation-reduction process
344	Glyma01g38430.1	Gm01	50543384	50544862	-1	1.53868	1.7256	1.95675	2.07994	PF00201	UDP-glucoronosyl and UDP-glucosyl transferase	2.4.1.111	Coniferyl-alcohol glucosyltransferase.	E9M5E5	Glycosyltransferase GT01K01	---	transferase activity, transferring hexosyl groups	---
345	Glyma01g38500.1	Gm01	50580027	50582631	1	0	0	1.20673	0.650524	PF04678	Protein of unknown function, DUF607	---	---	G7KAV9	Coiled-coil domain-containing protein 109A	---	---	---
346	Glyma01g38520.1	Gm01	50595300	50597560	1	1.09122	0	0	0.678773	PF01501	Glycosyl transferase family 8	---	---	D0ECQ6	Glycosyltransferase family GT8 protein	---	transferase activity, transferring glycosyl groups	---
347	Glyma01g38550.1	Gm01	50621611	50624263	1	0.957952	1.75416	1.32774	2.65966	PF01476 --- PF00069	LysM domain --- Protein kinase domain	2.7.12.1	Dual-specificity kinase.	A5YJW2	LYK4	---	ATP binding --- protein kinase activity	cell wall macromolecule catabolic process
348	Glyma01g38560.2	Gm01	50625696	50629374	-1	-1.37476	-0.918261	-1.06075	0	PF00069 --- PF07714	Protein kinase domain --- Protein tyrosine kinase	---	---	A5YJW3	NFR5b	---	ATP binding --- protein tyrosine kinase activity	---
349	Glyma01g38580.2	Gm01	50633966	50644849	1	0	-0.878733	-1.76156	-1.83219	PF00637 --- PF09268 --- PF01394	Region in Clathrin and VPS --- Clathrin, heavy-chain linker --- Clathrin propeller repeat	---	---	B9HSM0	Predicted protein	chloroplast --- clathrin coat of coated pit --- clathrin coat of trans-Golgi network vesicle --- vacuole	structural molecule activity	intracellular protein transport --- vesicle-mediated transport
350	Glyma01g38590.1	Gm01	50645460	50648060	-1	-5.13375	-3.12976	-2.53024	-1.85866	PF00067	Cytochrome P450	1.14.13.68	4-hydroxyphenylacetaldehyde oxime monooxygenase.	G7KAT1	Cytochrome P450	---	electron carrier activity --- heme binding --- iron ion binding --- monooxygenase activity --- oxidoreductase activity, acting on paired donors, with incorporation or reduction of molecular oxygen	---
351	Glyma01g38610.1	Gm01	50657111	50660265	-1	2.78512	3.23824	3.15159	3.86547	PF00067	Cytochrome P450	1.14.13.68	4-hydroxyphenylacetaldehyde oxime monooxygenase.	G7KAT1	Cytochrome P450	---	electron carrier activity --- heme binding --- iron ion binding --- monooxygenase activity --- oxidoreductase activity, acting on paired donors, with incorporation or reduction of molecular oxygen	---
352	Glyma01g38640.1	Gm01	50682060	50689940	-1	-1.24136	-1.24584	-1.13792	-0.774738	PF12315 --- PF00412	Protein of unknown function (DUF3633) --- LIM domain	---	---	G7KAS2	LIM and UIM domain-containing	---	metal ion binding --- zinc ion binding	---
353	Glyma01g38640.5	Gm01	50682070	50689898	-1	-1.99624	-1.42076	-1.55881	0	PF12315 --- PF00412	Protein of unknown function (DUF3633) --- LIM domain	---	---	G7KAS2	LIM and UIM domain-containing	---	metal ion binding --- zinc ion binding	---
354	Glyma01g38750.1	Gm01	50813275	50815197	-1	-4.63689	-4.17424	-4.73595	-4.75037	PF01716	Manganese-stabilising protein / photosystem II polypeptide	---	---	B9S8R7	Oxygen-evolving enhancer protein 1, chloroplast, putative	extrinsic to membrane --- oxygen evolving complex	calcium ion binding	photosynthesis --- photosystem II stabilization
355	Glyma01g38870.2	Gm01	50865164	50867505	1	0	0.579087	1.71897	2.10241	PF00067	Cytochrome P450	---	---	O48925	CYP82C1p	---	electron carrier activity --- heme binding --- iron ion binding --- monooxygenase activity --- oxidoreductase activity, acting on paired donors, with incorporation or reduction of molecular oxygen	---
356	Glyma01g38920.1	Gm01	50914355	50920765	1	0	1.1841	0.947083	1.21375	PF00069	Protein kinase domain	2.7.12.1	Dual-specificity kinase.	G7K9G5	Kinase-like protein	---	ATP binding --- protein serine/threonine kinase activity	---
357	Glyma01g38930.1	Gm01	50921918	50923972	-1	-0.704478	-0.968887	-0.843899	-1.03482	PF00085	Thioredoxin	---	---	G7K9G6	Protein disulfide-isomerase	---	electron carrier activity --- isomerase activity --- protein disulfide oxidoreductase activity	cell redox homeostasis --- glycerol ether metabolic process
358	Glyma01g38970.1	Gm01	50951027	50952807	1	1.1535	1.12613	1.27712	1.50766	PF02701	Dof domain, zinc finger	---	---	Q0GLE5	Dof7	---	DNA binding --- zinc ion binding	regulation of transcription, DNA-dependent
359	Glyma01g38980.1	Gm01	50956637	50960580	-1	1.07414	0.624881	0	0	PF00394 --- PF07731 --- PF07732	Multicopper oxidase --- Multicopper oxidase --- Multicopper oxidase	1.10.3.3	L-ascorbate oxidase.	G7K9E0	L-ascorbate oxidase-like protein	---	copper ion binding --- oxidoreductase activity	---
360	Glyma01g39010.1	Gm01	50973226	50978011	1	0	1.80056	0.566623	0.922699	PF00931 --- PF05659	NB-ARC domain --- Arabidopsis broad-spectrum mildew resistance protein RPW8	---	---	G7K838	Cc-nbs-lrr resistance protein	---	ADP binding	defense response
361	Glyma01g39090.2	Gm01	51073736	51079219	1	0	0	-1.65577	0	PF00069	Protein kinase domain	---	---	G7K819	CDPK-related protein kinase	---	ATP binding --- calcium ion binding --- protein serine/threonine kinase activity	---
362	Glyma01g39200.1	Gm01	51176940	51182827	-1	-1.53058	-1.78702	-1.9632	-1.56915	PF00557	Metallopeptidase family M24	3.4.11.18	Methionyl aminopeptidase.	B9H6F3	Methionine aminopeptidase	---	aminopeptidase activity --- metal ion binding --- metalloexopeptidase activity	cellular process --- proteolysis --- response to abscisic acid stimulus
363	Glyma01g39230.1	Gm01	51207027	51208664	-1	-1.31817	0	-2.1152	0	---	---	---	---	B9HHH4	Predicted protein	---	---	---
364	Glyma01g39240.1	Gm01	51218797	51220209	-1	0	1.22858	0	0.600771	PF00036	EF hand	2.7.11.1	Non-specific serine/threonine protein kinase.	G7K7Z2	Calcium-binding protein CML24	---	calcium ion binding	---
365	Glyma01g39250.1	Gm01	51223240	51226456	-1	0	-0.695868	-1.05631	0	---	---	---	---	G7K6Q4	ATP-dependent RNA helicase eIF4A	---	helicase activity	---
366	Glyma01g39290.1	Gm01	51259530	51261619	1	1.09122	0	0.585238	0	---	---	---	---	B9HHF8	Predicted protein	---	---	---
367	Glyma01g39430.2	Gm01	51363129	51376630	1	0	0	-1.16411	-0.803619	PF12254 --- PF00136 --- PF03104 --- PF08996	DNA polymerase alpha subunit p180 N terminal --- DNA polymerase family B --- DNA polymerase family B, exonuclease domain --- DNA Polymerase alpha zinc finger	2.7.7.7	DNA-directed DNA polymerase.	B9SC90	DNA polymerase	---	DNA binding --- DNA-directed DNA polymerase activity --- nucleoside binding --- nucleotide binding	DNA replication
368	Glyma01g39460.1	Gm01	51397148	51399175	1	2.48488	2.51914	2.29419	2.15877	PF01596	O-methyltransferase	2.1.1.104	Caffeoyl-CoA O-methyltransferase.	G8XQW1	Caffeoyl-CoA-O-methyltransferase	---	O-methyltransferase activity	---
369	Glyma01g39470.1	Gm01	51403229	51406259	1	-1.99624	-1.50322	0	0	---	---	---	---	G7K5B9	F-box protein	---	---	---
370	Glyma01g39490.1	Gm01	51412887	51422885	-1	1.17368	0.69841	0	0	PF00856	SET domain	2.1.1.43	Histone-lysine N-methyltransferase.	G7K5B7	Histone-lysine N-methyltransferase CLF	PcG protein complex	chromatin binding --- methyltransferase activity	---
371	Glyma01g39500.1	Gm01	51428872	51431363	1	-1.45568	-1.4708	-1.57463	-1.2737	---	---	---	---	B9HS26	Predicted protein	chloroplast stroma	---	---
372	Glyma01g39520.1	Gm01	51456458	51460406	-1	0	0	-1.62977	-1.49876	PF00847	AP2 domain	---	---	G7K5B3	Transcription factor APETALA2	nucleus	DNA binding --- sequence-specific DNA binding transcription factor activity	transcription, DNA-dependent
373	Glyma01g39520.3	Gm01	51456458	51460243	-1	0	0	-0.530239	-1.39923	PF00847	AP2 domain	---	---	G7K5B3	Transcription factor APETALA2	nucleus	DNA binding --- sequence-specific DNA binding transcription factor activity	transcription, DNA-dependent
374	Glyma01g39530.1	Gm01	51483952	51489283	1	-0.543732	-1.12179	-0.635208	-1.14466	PF00571	CBS domain	1.1.1.205	IMP dehydrogenase.	G7K5B0	Inosine-5'-monophosphate dehydrogenase	---	---	---
375	Glyma01g39530.2	Gm01	51483952	51489283	1	-1.52676	-2.44878	-1.1152	0	PF00571	CBS domain	---	---	G7K5B0	Inosine-5'-monophosphate dehydrogenase	---	---	---
376	Glyma01g39590.1	Gm01	51527349	51528891	1	0.871652	0.98863	1.40836	1.39432	PF04669	Polysaccharide biosynthesis	---	---	B9H6J2	Predicted protein	---	---	---
377	Glyma01g39610.1	Gm01	51545786	51549819	1	0.957952	0.871816	1.00028	0.954408	PF03360	Glycosyltransferase family 43	---	---	Q4VZ79	Glycosyltransferase	membrane	galactosylgalactosylxylosylprotein 3-beta-glucuronosyltransferase activity	---
378	Glyma01g39640.1	Gm01	51557944	51560354	-1	1.00376	0.666702	0.509289	0.678773	PF03248	Rer1 family	---	---	B9SFZ5	Rer1 protein, putative	integral to membrane	---	---
379	Glyma01g39700.2	Gm01	51584480	51586969	-1	-1.23071	-0.847872	-0.852167	-0.721157	PF00025	ADP-ribosylation factor family	---	---	G7K590	ADP-ribosylation factor	intracellular	GTP binding	small GTPase mediated signal transduction
380	Glyma01g39720.1	Gm01	51588564	51590809	-1	1.58872	0.592701	-0.579149	0	PF00307 --- PF03271	Calponin homology (CH) domain --- EB1-like C-terminal motif	---	---	G7K588	Microtubule-associated protein RP/EB family member	---	---	---
381	Glyma01g39800.1	Gm01	51659392	51665037	1	0	0.909558	0.607265	1.24847	PF00026	Eukaryotic aspartyl protease	3.4.23.21	Rhizopuspepsin.	G7K3Y4	Aspartic proteinase-like protein	---	aspartic-type endopeptidase activity	proteolysis
382	Glyma01g39850.1	Gm01	51698416	51700257	-1	-2.99624	0	0	0	---	---	3.1.1.1	Carboxylesterase.	G7K3X2	Sigma factor sigB regulation protein rsbQ	---	---	---
383	Glyma01g39860.1	Gm01	51704331	51708072	-1	-1.73321	0	0	0	PF00481	Protein phosphatase 2C	3.1.3.43	[Pyruvate dehydrogenase (acetyl-transferring)]-phosphatase.	B9SNB4	Protein phosphatase 2c, putative	---	metal ion binding --- protein serine/threonine phosphatase activity	protein dephosphorylation
384	Glyma01g39890.1	Gm01	51727207	51730602	-1	-5.36548	-3.59944	-3.36896	-3.61646	PF06799	Protein of unknown function (DUF1230)	---	---	B9GYQ7	Predicted protein	---	---	---
385	Glyma01g39970.1	Gm01	51778757	51782898	1	0	0	-4.57463	0	PF00651 --- PF03000	BTB/POZ domain --- NPH3 family	---	---	G7IU11	Root phototropism protein	---	signal transducer activity	response to light stimulus --- signal transduction
386	Glyma01g40110.2	Gm01	51918738	51926979	1	0	-0.525943	-1.30785	-1.66226	PF12422 --- PF04827	Condensin II non structural maintenance of chromosomes subunit --- Plant transposon protein	---	---	G7K2J6	Condensin-2 complex subunit G2	nucleus	hydrolase activity, acting on ester bonds	---
387	Glyma01g40130.1	Gm01	51926993	51932894	-1	-0.56998	1.54934	-1.23256	-0.814267	PF12515 --- PF00689 --- PF00690 --- PF00122 --- PF00702	Ca2+-ATPase N terminal autoinhibitory domain --- Cation transporting ATPase, C-terminus --- Cation transporter/ATPase, N-terminus --- E1-E2 ATPase --- haloacid dehalogenase-like hydrolase	3.6.3.8	Calcium-transporting ATPase.	Q9FVE8	Plasma membrane Ca2+-ATPase	integral to membrane	ATP binding --- calcium-transporting ATPase activity --- metal ion binding	ATP biosynthetic process
388	Glyma01g40130.2	Gm01	51926993	51932894	-1	-0.65229	1.65742	-1.42332	0	PF12515 --- PF00689 --- PF00690 --- PF00122 --- PF00702	Ca2+-ATPase N terminal autoinhibitory domain --- Cation transporting ATPase, C-terminus --- Cation transporter/ATPase, N-terminus --- E1-E2 ATPase --- haloacid dehalogenase-like hydrolase	3.6.3.8	Calcium-transporting ATPase.	Q9FVE8	Plasma membrane Ca2+-ATPase	integral to membrane	ATP binding --- calcium-transporting ATPase activity --- metal ion binding	ATP biosynthetic process
389	Glyma01g40150.1	Gm01	51946621	51947536	-1	1.17709	0	0	0	PF00467	KOW motif	---	---	B9SH02	60S ribosomal protein L26, putative	large ribosomal subunit	structural constituent of ribosome	translation
390	Glyma01g40180.1	Gm01	51965658	51969274	1	0.618465	1.02425	0.652983	0	PF03514	GRAS family transcription factor	---	---	G7K2I5	GRAS family transcription factor	---	---	regulation of transcription, DNA-dependent --- transcription, DNA-dependent
391	Glyma01g40190.1	Gm01	51969919	51974115	-1	0	0.70623	0.692153	1.18573	PF04616	Glycosyl hydrolases family 43	---	---	B9SH08	Beta-glucanase, putative	---	hydrolase activity, hydrolyzing O-glycosyl compounds	carbohydrate metabolic process
392	Glyma01g40220.1	Gm01	51988009	51995342	-1	0	1.11736	0.848273	1.0862	PF00538	linker histone H1 and H5 family	---	---	Q0PJG6	MYB transcription factor MYB130	nucleosome --- nucleus	DNA binding	nucleosome assembly
393	Glyma01g40240.3	Gm01	52009022	52015404	-1	-0.617733	-0.539749	-1.1152	0	PF10225	Uncharacterized conserved protein (DUF2215)	---	---	G7K2G6	Profilin	---	---	---
394	Glyma01g40310.1	Gm01	52054285	52057089	1	-1.21864	-1.40369	-1.53024	-2.20658	PF04564	U-box domain	---	---	G7K2F8	U-box domain-containing protein	ubiquitin ligase complex	ubiquitin-protein ligase activity	---
395	Glyma01g40320.1	Gm01	52064848	52065904	1	1.27677	1.2247	0	0	PF05678	VQ motif	---	---	B9IBL6	Predicted protein	---	---	---
396	Glyma01g40350.2	Gm01	52080280	52082492	1	-2.82632	-2.45883	-2.41476	0	---	---	---	---	G7K2F2	Protein PHLOEM PROTEIN 2-LIKE A10	---	---	---
397	Glyma01g40380.3	Gm01	52102986	52106756	1	-1.25928	-0.918261	-1.19766	-1.34676	PF00847	AP2 domain	---	---	G7JF92	AP2-like ethylene-responsive transcription factor ANT	nucleus	DNA binding --- sequence-specific DNA binding transcription factor activity	transcription, DNA-dependent
398	Glyma01g40450.1	Gm01	52199563	52201497	1	-1.08935	0	-1.51034	-0.954444	PF02183 --- PF00046	Homeobox associated leucine zipper --- Homeobox domain	---	---	D9ZJ03	HD domain class transcription factor	nucleus	sequence-specific DNA binding --- sequence-specific DNA binding transcription factor activity	transcription, DNA-dependent
399	Glyma01g40560.2	Gm01	52262264	52266629	-1	1.06265	1.54117	0	1.0747	PF00560 --- PF08263 --- PF00069	Leucine Rich Repeat --- Leucine rich repeat N-terminal domain --- Protein kinase domain	---	---	G7K141	Receptor protein kinase-like protein	integral to membrane	ATP binding --- protein serine/threonine kinase activity	---
400	Glyma01g40650.1	Gm01	52339255	52342947	1	-3.44876	-2.40925	-2.60619	-2.68463	PF02517	CAAX protease self-immunity	---	---	B9MU12	Predicted protein	membrane	---	---
401	Glyma01g40650.2	Gm01	52339255	52342947	1	-2.87071	-2.16824	-2.48717	-2.1957	PF02517	CAAX protease self-immunity	---	---	B9MU12	Predicted protein	membrane	---	---
402	Glyma01g40650.3	Gm01	52339255	52342947	1	-3.39479	-2.60632	-2.38822	-2.03482	PF02517	CAAX protease self-immunity	---	---	B9MU12	Predicted protein	membrane	---	---
403	Glyma01g40650.4	Gm01	52339255	52342947	1	-2.69668	-2.24947	-2.81564	-2.26959	PF02517	CAAX protease self-immunity	---	---	B9MU12	Predicted protein	membrane	---	---
404	Glyma01g40810.1	Gm01	52462413	52464298	1	0	-5.57361	0	0	PF01597	Glycine cleavage H-protein	---	---	Q7DLL8	H-protein	glycine cleavage complex	---	glycine decarboxylation via glycine cleavage system
405	Glyma01g40820.1	Gm01	52465000	52468507	-1	0.76929	0	-1.2672	0	PF00067	Cytochrome P450	1.14.13.76	Taxane 10-beta-hydroxylase.	G7JZW7	Cytochrome P450 ent-kaurenoic acid oxidase	---	electron carrier activity --- heme binding --- iron ion binding --- monooxygenase activity --- oxidoreductase activity, acting on paired donors, with incorporation or reduction of molecular oxygen	---
406	Glyma01g40850.1	Gm01	52498553	52505166	1	2.82509	4.03594	2.25192	3.54506	PF00854	POT family	---	---	G7JZV7	Peptide transporter PTR1	membrane	transporter activity	---
407	Glyma01g40880.3	Gm01	52520326	52524351	-1	-0.536813	0	-1.16101	0	PF03372	Endonuclease/Exonuclease/phosphatase family	---	---	A8IDV8	Inositol-1,4,5-triphosphate-5-phosphatase	---	---	phosphatidylinositol phosphorylation
408	Glyma01g40900.3	Gm01	52553730	52560423	-1	-2.08644	-1.79273	-2.51574	-1.2737	PF00249 --- PF00072	Myb-like DNA-binding domain --- Response regulator receiver domain	---	---	G7JZU4	Two-component response regulator-like protein	intracellular	chromatin binding --- DNA binding --- phosphorelay response regulator activity	intracellular signal transduction --- regulation of transcription, DNA-dependent
409	Glyma01g40920.1	Gm01	52579102	52581552	1	-1.72061	-1.16619	-1.40893	-1.8398	PF00298 --- PF03946	Ribosomal protein L11, RNA binding domain --- Ribosomal protein L11, N-terminal domain	---	---	G7J7D8	50S ribosomal protein L11	ribosome	structural constituent of ribosome	translation
410	Glyma01g40930.1	Gm01	52587536	52590299	1	1.20015	0.818705	0.547764	0.600771	PF04133	Vacuolar protein sorting 55	---	---	G7JZT8	Vacuolar protein sorting-associated protein-like protein	---	---	---
411	Glyma01g41100.1	Gm01	52633887	52637629	-1	0	1.28809	1.6101	1.92391	PF00071	Ras family	---	---	G7JYQ0	Ras-related protein Rab-6	---	GTP binding	protein transport --- small GTPase mediated signal transduction
412	Glyma01g41150.1	Gm01	52700674	52717537	-1	-2.63096	-1.55298	-1.10303	-0.509283	PF00004 --- PF02190 --- PF05362	ATPase family associated with various cellular activities (AAA) --- ATP-dependent protease La (LON) domain --- Lon protease (S16) C-terminal proteolytic domain	3.4.21.53	Endopeptidase La.	G7JYP5	Lon protease homolog	---	ATP binding --- ATP-dependent peptidase activity --- serine-type endopeptidase activity	proteolysis
413	Glyma01g41170.1	Gm01	52722641	52724661	-1	-1.53681	-1.3947	-1.79327	-0.984192	PF04570	Protein of unknown function (DUF581)	---	---	B9N2T8	Predicted protein	---	---	---
414	Glyma01g41180.3	Gm01	52746312	52748916	-1	-1.15671	-1.21199	-0.530239	0	---	---	---	---	G7JYN7	Baculoviral IAP repeat-containing protein	---	metal ion binding --- zinc ion binding	---
415	Glyma01g41190.1	Gm01	52777708	52780878	1	-3.92224	-2.9438	-1.37824	-1.20237	PF01373	Glycosyl hydrolase family 14	3.2.1.1	Alpha-amylase.	G7JYN3	Beta-amylase	---	beta-amylase activity --- cation binding	polysaccharide catabolic process
416	Glyma01g41200.1	Gm01	52782346	52785370	-1	-2.18889	0	-1.30785	0	PF00069	Protein kinase domain	---	---	G7JYN0	NAK-type protein kinase	---	ATP binding --- protein serine/threonine kinase activity	---
417	Glyma01g41370.1	Gm01	52875919	52881926	-1	-2.05514	-1.31419	-0.82832	-0.673851	PF00320	GATA zinc finger	---	---	B9SYZ6	GATA transcription factor, putative	---	sequence-specific DNA binding --- sequence-specific DNA binding transcription factor activity --- zinc ion binding	---
418	Glyma01g41401.1	Gm01	52906368	52908690	-1	-1.20775	-1.4235	-1.36518	-1.63627	PF01245	Ribosomal protein L19	---	---	B7FKU8	50S ribosomal protein L19	ribosome	structural constituent of ribosome	translation
419	Glyma01g41401.2	Gm01	52906368	52908690	-1	-1.28575	-2.37769	-1.40471	-1.2737	PF01245	Ribosomal protein L19	---	---	B7FKU8	50S ribosomal protein L19	ribosome	structural constituent of ribosome	translation
420	Glyma01g41430.1	Gm01	52931201	52933526	1	-2.6843	-1.77624	-1.61563	-1.52024	PF01494	FAD binding domain	1.14.13.90	Zeaxanthin epoxidase.	G7JXH2	Zeaxanthin epoxidase	---	oxidoreductase activity	oxidation-reduction process
421	Glyma01g41430.4	Gm01	52931069	52933589	1	-1.8036	-1.72562	-0.752631	-1.46962	PF01494	FAD binding domain	---	---	G7JXH2	Zeaxanthin epoxidase	---	oxidoreductase activity	oxidation-reduction process
422	Glyma01g41440.1	Gm01	52933683	52934704	-1	1.83157	1.8259	2.0386	1.86381	---	---	---	---	B9GYP0	Predicted protein	---	---	---
423	Glyma01g41527.1	Gm01	53004461	53005302	1	0	0	1.2869	1.25285	PF00847	AP2 domain	---	---	Q6RZW7	Putative ethylene response factor 5	nucleus	DNA binding --- sequence-specific DNA binding transcription factor activity	transcription, DNA-dependent
424	Glyma01g41620.2	Gm01	53074973	53076602	1	1.72865	1.2247	0.726101	0	PF00827	Ribosomal L15	---	---	C6SV78	Ribosomal protein L15	ribosome	structural constituent of ribosome	translation
425	Glyma01g41620.3	Gm01	53075517	53077150	1	1.34079	0	0	0	PF00827	Ribosomal L15	---	---	C6SV78	Ribosomal protein L15	ribosome	structural constituent of ribosome	translation
426	Glyma01g41810.1	Gm01	53217867	53219017	1	1.05799	0.591067	0.648279	0	PF04758	Ribosomal protein S30	---	---	C7IZ82	Os02g0804150 protein	ribosome	structural constituent of ribosome	translation
427	Glyma01g41840.1	Gm01	53241483	53242634	-1	-2.16617	-2.50322	0	0	---	---	---	---	B9MUP0	Predicted protein	---	---	---
428	Glyma01g41850.1	Gm01	53248013	53257118	1	1.14126	1.20275	0	0.648077	PF00226 --- PF11875	DnaJ domain --- Domain of unknown function (DUF3395)	---	---	G7JW29	Chaperone protein dnaJ	---	---	protein folding
429	Glyma01g41910.2	Gm01	53272085	53275465	1	-1.1438	-0.958903	-0.503767	-0.539407	PF02991	Autophagy protein Atg8 ubiquitin like	---	---	Q8L5F9	Microtubule associated protein	---	---	---
430	Glyma01g41920.2	Gm01	53285946	53287911	1	-3.28575	-3.79273	0	0	PF02866 --- PF00056	lactate/malate dehydrogenase, alpha/beta C-terminal domain --- lactate/malate dehydrogenase, NAD binding domain	1.1.1.27	L-lactate dehydrogenase.	G7JW16	L-lactate dehydrogenase	cytoplasm	L-lactate dehydrogenase activity --- nucleotide binding	cellular carbohydrate metabolic process --- glycolysis
431	Glyma01g41990.1	Gm01	53377183	53382082	1	-0.886062	0	-1.94273	0	PF11837 --- PF08244 --- PF00251	Domain of unknown function (DUF3357) --- Glycosyl hydrolases family 32 C terminal --- Glycosyl hydrolases family 32 N-terminal domain	3.2.1.26	Beta-fructofuranosidase.	G7JK43	Acid beta-fructofuranosidase	---	sucrose alpha-glucosidase activity	carbohydrate metabolic process
432	Glyma01g42025.1	Gm01	53396286	53397210	-1	1.18887	1.59631	2.08494	1.65691	PF04043	Plant invertase/pectin methylesterase inhibitor	---	---	G7KG88	Pectinesterase	---	enzyme inhibitor activity --- pectinesterase activity	negative regulation of catalytic activity
433	Glyma01g42065.1	Gm01	53414747	53417171	1	-0.996244	0	-0.761564	-1.34676	PF05699 --- PF04937 --- PF02892	hAT family dimerisation domain --- Protein of unknown function (DUF 659) --- BED zinc finger	---	---	B9RBQ7	DNA binding protein, putative	---	DNA binding	---
434	Glyma01g42090.1	Gm01	53417631	53421539	-1	1.21091	0.694716	0.511581	0	PF13499	EF-hand domain pair	2.7.11.1	Non-specific serine/threonine protein kinase.	B9RBR8	Calmodulin, putative	---	2-alkenal reductase [NAD(P)] activity --- calcium ion binding	---
435	Glyma01g42100.1	Gm01	53440214	53443971	1	0.81111	1.25166	0.815536	0.600771	PF08263 --- PF07714	Leucine rich repeat N-terminal domain --- Protein tyrosine kinase	2.7.10.1	Receptor protein-tyrosine kinase.	G7KG73	Receptor-like protein kinase	integral to membrane	ATP binding --- protein kinase activity	---
436	Glyma01g42140.3	Gm01	53461594	53472526	1	0	0.772055	0.765217	1.04823	PF00995	Sec1 family	---	---	G7JLB0	SNARE-interacting protein KEULE	---	---	vesicle docking involved in exocytosis
437	Glyma01g42200.1	Gm01	53500795	53504338	-1	0	1.20827	-0.812639	0	PF01842	ACT domain	---	---	B9N3K8	Predicted protein	---	amino acid binding	metabolic process --- response to abscisic acid stimulus
438	Glyma01g42230.1	Gm01	53534536	53536750	1	1.56447	1.15213	0.585238	0.903334	PF03479	Domain of unknown function (DUF296)	---	---	B9GVU3	Predicted protein	---	---	---
439	Glyma01g42280.2	Gm01	53574372	53578395	1	0	-1.3333	-1.2672	-1.13619	PF00560 --- PF12799 --- PF08263 --- PF00069	Leucine Rich Repeat --- Leucine Rich repeats (2 copies) --- Leucine rich repeat N-terminal domain --- Protein kinase domain	---	---	G7KEV5	Protein kinase like protein	integral to membrane	ATP binding --- protein kinase activity	---
440	Glyma01g42290.1	Gm01	53578395	53581914	-1	0	-4.14065	-3.60063	0	PF00155	Aminotransferase class I and II	4.4.1.14	1-aminocyclopropane-1-carboxylate synthase.	G7KEV4	1-aminocyclopropane-1-carboxylate synthase	---	catalytic activity --- pyridoxal phosphate binding	biosynthetic process
441	Glyma01g42331.3	Gm01	53605943	53610430	-1	-1.58121	-1.1813	0	-0.984192	PF04146	YT521-B-like domain	---	---	B9RBY7	Splicing factor yt521-B, putative	---	---	---
442	Glyma01g42370.1	Gm01	53632237	53634031	1	1.44854	0	-0.825695	-1.34676	PF03330 --- PF01357	Rare lipoprotein A (RlpA)-like double-psi beta-barrel --- Pollen allergen	---	---	G7KET8	Expansin-A7	extracellular region --- membrane	---	plant-type cell wall organization
443	Glyma01g42380.1	Gm01	53635708	53641212	1	0	0	-1.01567	0	PF00400	WD domain, G-beta repeat	2.7.11.1	Non-specific serine/threonine protein kinase.	Q9XED5	Cell cycle switch protein	---	---	---
444	Glyma01g42390.1	Gm01	53645665	53647995	-1	-1.57303	-1.44696	-0.916422	-0.889034	PF12638	Staygreen protein	---	---	F8TCX9	Senescence-inducible chloroplast stay-green protein	---	---	---
445	Glyma01g42410.1	Gm01	53663009	53669841	1	-2.02941	-2.12976	-2.05107	-1.23417	PF03789 --- PF05920 --- PF03790 --- PF03791	ELK domain --- Homeobox KN domain --- KNOX1 domain --- KNOX2 domain	---	---	B9GKQ8	Predicted protein	nucleus	sequence-specific DNA binding --- sequence-specific DNA binding transcription factor activity	---
446	Glyma01g42420.1	Gm01	53671720	53677285	1	-0.850814	0	-1.49663	-0.984192	PF00168 --- PF12357 --- PF00614	C2 domain --- Phospholipase D C terminal --- Phospholipase D Active site motif	3.1.4.4	Phospholipase D.	G7KES0	Phospholipase D	membrane	calcium ion binding --- NAPE-specific phospholipase D activity --- phospholipase D activity	lipid catabolic process --- phosphatidylcholine metabolic process
447	Glyma01g42490.1	Gm01	53744583	53751186	-1	-0.674316	0	0	-1.13619	PF00638	RanBP1 domain	---	---	G7KER0	RanBP1 domain-containing protein	intracellular	---	intracellular transport
448	Glyma01g42640.1	Gm01	53862305	53864464	-1	-3.08371	-2.19837	-0.502225	0	PF00447	HSF-type DNA-binding	---	---	Q43455	Heat shock transcription factor 29	nucleus	sequence-specific DNA binding --- sequence-specific DNA binding transcription factor activity	response to stress
449	Glyma01g42730.4	Gm01	53931206	53933653	1	0	0.514699	1.05472	0.823163	PF08698	Fcf2 pre-rRNA processing	---	---	G7KBW9	Deoxynucleotidyltransferase terminal-interacting protein	---	transferase activity	---
450	Glyma01g42751.1	Gm01	53939289	53946431	-1	-2.46191	-2.13239	-2.51375	-1.59425	PF01490	Transmembrane amino acid transporter protein	---	---	G7JSI7	Amino acid transporter family protein	integral to membrane	---	---
451	Glyma01g42790.2	Gm01	53961620	53966526	1	0.841548	1.12417	0.722591	1.25806	PF00122 --- PF00403 --- PF00702	E1-E2 ATPase --- Heavy-metal-associated domain --- haloacid dehalogenase-like hydrolase	3.6.3.4	Copper-exporting ATPase.	B9RC99	Copper-transporting atpase p-type, putative	integral to membrane	ATP binding --- copper ion binding --- copper-exporting ATPase activity	ATP biosynthetic process --- copper ion export
452	Glyma01g42840.1	Gm01	53990060	53991492	1	-3.54644	-3.10589	-2.8289	-3.75678	PF00255	Glutathione peroxidase	1.11.1.9	Glutathione peroxidase.	C6SZX7	Glutathione peroxidase	---	glutathione peroxidase activity	response to oxidative stress
453	Glyma01g42850.1	Gm01	53992186	53992500	1	0	0	-2.1152	0	PF00255	Glutathione peroxidase	---	---	C6T333	Glutathione peroxidase	---	glutathione peroxidase activity	response to oxidative stress
454	Glyma01g42860.1	Gm01	53992885	53993358	1	-2.82632	-2.45883	-1.94528	-2.39923	PF00255	Glutathione peroxidase	---	---	C6T333	Glutathione peroxidase	---	glutathione peroxidase activity	response to oxidative stress
455	Glyma01g42910.1	Gm01	54034012	54036159	1	0	0	0	1.24847	PF04032	RNAse P Rpr2/Rpp21/SNM1 subunit domain	---	---	B9GWI5	Predicted protein	---	---	---
456	Glyma01g42920.1	Gm01	54041875	54046481	1	-1.15974	-0.555691	-0.878162	0	PF01426 --- PF07500	BAH domain --- Transcription factor S-II (TFIIS), central domain	---	---	G7KC24	BAH and coiled-coil domain-containing protein	---	DNA binding	transcription, DNA-dependent
457	Glyma01g42950.2	Gm01	54066064	54068057	1	0	0	1.36221	1.3177	PF00230	Major intrinsic protein	---	---	G7KC21	Aquaporin	integral to membrane	transporter activity	---
458	Glyma01g42970.1	Gm01	54079887	54082774	-1	0	1.45097	0	0.823163	---	---	---	---	B9GKF9	Predicted protein	---	---	---
459	Glyma01g43010.1	Gm01	54114362	54116882	1	-1.31817	-0.716627	-1.34967	-0.984192	PF04749	PLAC8 family	---	---	Q10SG5	Os03g0123600 protein	plasma membrane	---	---
460	Glyma01g43040.2	Gm01	54147551	54152546	1	-3.82406	-3.06801	-3.74139	-3.4335	PF05920 --- PF07526	Homeobox KN domain --- Associated with HOX	---	---	B9RCF9	Bel1 homeotic protein, putative	nucleus	sequence-specific DNA binding --- sequence-specific DNA binding transcription factor activity	---
461	Glyma01g43100.1	Gm01	54188362	54191842	-1	1.38227	1.28337	0.848273	0	PF00069	Protein kinase domain	2.7.11.24	Mitogen-activated protein kinase.	B9GWV0	Predicted protein	---	ATP binding --- MAP kinase activity	MAPK cascade
462	Glyma01g43165.1	Gm01	54222450	54230832	-1	0	0.601113	0	1.06311	PF02891	MIZ/SP-RING zinc finger	---	---	O04238	Transcription factor	---	zinc ion binding	---
463	Glyma01g43190.1	Gm01	54254415	54264515	1	-2.08113	-1.3471	-2.33759	-1.65404	PF08022 --- PF01794 --- PF08030 --- PF08414	FAD-binding domain --- Ferric reductase like transmembrane component --- Ferric reductase NAD binding domain --- Respiratory burst NADPH oxidase	---	---	G4XDS2	Putative respiratory burst oxidase-like protein C	integral to membrane	calcium ion binding --- oxidoreductase activity, acting on NADH or NADPH, oxygen as acceptor --- peroxidase activity	---
464	Glyma01g43230.2	Gm01	54288264	54294922	-1	-0.908782	-0.918261	-1.02774	0	PF00004	ATPase family associated with various cellular activities (AAA)	---	---	G7KBY9	Spastin	---	ATP binding --- nucleoside-triphosphatase activity	---
465	Glyma01g43270.6	Gm01	54317368	54322096	-1	-1.25928	-1.1813	-2.37824	0	PF01169	Uncharacterized protein family UPF0016	---	---	G7KAQ7	Transmembrane protein	integral to membrane	---	---
466	Glyma01g43321.1	Gm01	54349296	54358439	1	-0.773852	-0.766258	-1.0372	-0.984192	PF01263	Aldose 1-epimerase	5.1.3.15	Glucose-6-phosphate 1-epimerase.	G7KAP1	Apospory-associated protein C	---	carbohydrate binding --- isomerase activity	carbohydrate metabolic process
467	Glyma01g43360.2	Gm01	54391985	54401928	-1	-1.2344	-0.741383	-1.31684	0	PF00400	WD domain, G-beta repeat	---	---	G7KAM7	Histone acetyltransferase type B subunit	---	transferase activity, transferring phosphorus-containing groups	---
468	Glyma01g43370.2	Gm01	54407790	54412843	1	0	-0.663004	-1.09212	-0.61646	PF02184 --- PF13181	HAT (Half-A-TPR) repeat --- Tetratricopeptide repeat	---	---	G7KAM6	Pre-mRNA-splicing factor CLF1	intracellular	---	RNA processing
469	Glyma01g43420.1	Gm01	54433422	54435852	-1	-2.58121	-0.714727	-2.45916	-2.32815	PF03106	WRKY DNA -binding domain	---	---	A7LHF9	WRKY12	---	sequence-specific DNA binding --- sequence-specific DNA binding transcription factor activity	---
470	Glyma01g43470.1	Gm01	54477570	54486416	-1	-0.979819	-0.694296	-1.12626	-0.625297	PF00501	AMP-binding enzyme	6.2.1.3	Long-chain-fatty-acid--CoA ligase.	G7KAK9	Annotation was added to scaffolds in November 2011 Long-chain-fatty-acid-CoA ligase	---	ligase activity	---
471	Glyma01g43470.5	Gm01	54477570	54486416	-1	-0.594146	-0.624078	-1.03991	-0.55633	PF00501	AMP-binding enzyme	6.2.1.12	4-coumarate--CoA ligase.	G7KAK9	Annotation was added to scaffolds in November 2011 Long-chain-fatty-acid-CoA ligase	---	ligase activity	---
472	Glyma01g43490.1	Gm01	54498944	54501533	-1	0	-0.730634	-0.761564	-1.69468	---	---	---	---	B9GXI7	Predicted protein	---	---	---
473	Glyma01g43500.1	Gm01	54503825	54504742	1	-4.76883	-3.57537	-1.69139	-1.05634	---	---	---	---	B9GL57	Predicted protein	---	---	---
474	Glyma01g43540.2	Gm01	54536305	54540597	1	0	1.0411	0.884799	1.65324	PF01370 --- PF13950	NAD dependent epimerase/dehydratase family --- UDP-glucose 4-epimerase C-term subunit	5.1.3.3	Aldose 1-epimerase.	G7K9B4	UDP-glucose 4-epimerase	---	coenzyme binding --- nucleotide binding --- UDP-glucose 4-epimerase activity	cellular metabolic process --- galactose metabolic process
475	Glyma01g43630.2	Gm01	54589200	54598983	1	-2.52676	-1.76072	-2.1152	-2.59717	PF01078	Magnesium chelatase, subunit ChlI	6.6.1.1	Magnesium chelatase.	B9RIG5	Magnesium-chelatase subunit chlD, chloroplast, putative	---	ATP binding --- magnesium chelatase activity --- nucleoside-triphosphatase activity	chlorophyll biosynthetic process --- photosynthesis
476	Glyma01g43700.1	Gm01	54651115	54656637	-1	1.54808	0.911814	0	0.890278	PF00076 --- PF00642	RNA recognition motif. (a.k.a. RRM, RBD, or RNP domain) --- Zinc finger C-x8-C-x5-C-x3-H type (and similar)	---	---	G7K989	Zinc finger CCCH domain-containing protein	---	metal ion binding --- nucleotide binding --- RNA binding --- zinc ion binding	---
477	Glyma01g43720.1	Gm01	54667016	54669912	1	-1.06037	-1.11989	-1.08417	-1.42029	PF01379 --- PF03900	Porphobilinogen deaminase, dipyromethane cofactor binding domain --- Porphobilinogen deaminase, C-terminal domain	2.5.1.61	Hydroxymethylbilane synthase.	B9S2Z0	Porphobilinogen deaminase, putative	---	hydroxymethylbilane synthase activity	peptidyl-pyrromethane cofactor linkage --- tetrapyrrole biosynthetic process
478	Glyma01g43733.1	Gm01	54674475	54681159	1	-2.34089	-1.59633	-2.41476	-2.13619	---	---	---	---	B9GI25	Predicted protein	---	---	---
479	Glyma01g43920.2	Gm01	54775780	54778022	-1	0	0	0	1.05143	PF06101	Plant protein of unknown function (DUF946)	---	---	B9IBC4	Predicted protein	---	---	---
480	Glyma01g43933.1	Gm01	54780692	54792732	1	-3.62243	-2.82008	-3.35806	-2.00466	PF04607	Region found in RelA / SpoT proteins	---	---	G7K6I5	GTP pyrophosphokinase	---	kinase activity	guanosine tetraphosphate metabolic process
481	Glyma01g43970.2	Gm01	54807151	54812081	-1	-1.07025	0	0	-0.846688	---	---	---	---	B9N119	Predicted protein	---	---	---
482	Glyma01g43980.1	Gm01	54815875	54818780	1	1.56854	-0.596333	0	-0.662263	PF00400	WD domain, G-beta repeat	2.7.11.1	Non-specific serine/threonine protein kinase.	G7K6J6	Cell division cycle protein-like protein	---	---	cell division
483	Glyma01g44000.1	Gm01	54828177	54830890	1	0	-6.07669	-5.27363	-4.49054	PF00301	Rubredoxin	---	---	B9S1Y2	Electron transporter, putative	---	iron ion binding	---
484	Glyma01g44040.1	Gm01	54855457	54859976	1	1.29578	0.68508	1.56518	1.39574	---	---	---	---	B9N117	Predicted protein	---	---	---
485	Glyma01g44060.1	Gm01	54866221	54869894	1	-1.08935	-1.45883	0	-0.52476	PF04749	PLAC8 family	---	---	B9HDG6	Predicted protein	---	---	---
486	Glyma01g44095.1	Gm01	54878626	54885980	-1	1.01432	0.502071	0	0	PF00013	KH domain	---	---	G7K7W5	Far upstream element-binding protein	---	RNA binding	---
487	Glyma01g44095.2	Gm01	54878626	54885980	-1	0	0	-1.01567	-0.704084	PF00013	KH domain	---	---	G7K7W5	Far upstream element-binding protein	---	RNA binding	---
488	Glyma01g44120.1	Gm01	54893030	54896612	1	0	-0.539749	-0.82832	-1.82069	PF00034	Cytochrome c	---	---	G7K7W9	Cytochrome c	mitochondrion --- respiratory chain	electron carrier activity --- heme binding --- iron ion binding	electron transport chain
489	Glyma01g44160.1	Gm01	54919870	54923886	1	0	0	-1.03367	-0.951025	PF00254	FKBP-type peptidyl-prolyl cis-trans isomerase	5.2.1.8	Peptidylprolyl isomerase.	G7K7Y8	Peptidyl-prolyl cis-trans isomerase	---	peptidyl-prolyl cis-trans isomerase activity	protein folding --- protein peptidyl-prolyl isomerization
490	Glyma01g44200.3	Gm01	54940802	54946880	1	-1.18889	0	-1.1152	0	PF09737	De-etiolated protein 1 Det1	---	---	G7K971	Light-mediated development protein DET1	---	---	---
491	Glyma01g44220.2	Gm01	54953038	54955708	1	-4.20136	-4.04537	-3.84638	-3.35923	---	---	---	---	B9NGG0	Predicted protein	chloroplast envelope --- chloroplast thylakoid membrane	2 iron, 2 sulfur cluster binding --- oxidoreductase activity	---
492	Glyma01g44260.6	Gm01	54967601	54970724	-1	-1.35881	-1.28083	-1.19766	-1.34676	PF00076	RNA recognition motif. (a.k.a. RRM, RBD, or RNP domain)	---	---	G7IZG4	Cold-inducible RNA-binding protein	---	nucleic acid binding --- nucleotide binding	---
493	Glyma01g44281.1	Gm01	54981852	54987231	-1	0.674294	1.14063	0	0	PF03552	Cellulose synthase	2.4.1.12	Cellulose synthase (UDP-forming).	B9S213	Cellulose synthase A catalytic subunit 3 [UDP-forming], putative	integral to membrane	cellulose synthase (UDP-forming) activity	cellulose biosynthetic process
494	Glyma01g44360.1	Gm01	55039557	55053393	1	-0.674316	0	-1.13596	0	PF00675 --- PF05193	Insulinase (Peptidase family M16) --- Peptidase M16 inactive domain	---	---	G7K558	Metalloendopeptidase	---	metal ion binding --- metalloendopeptidase activity --- zinc ion binding	proteolysis
495	Glyma01g44380.1	Gm01	55064461	55068163	-1	-0.855382	-1.15927	-0.941172	-0.746032	PF08378	Nuclease-related domain	---	---	B9I745	Predicted protein	---	---	---
496	Glyma01g44430.1	Gm01	55100325	55103507	-1	-2.04355	-1.3806	-0.694358	0	PF04640	PLATZ transcription factor	---	---	B9I740	Predicted protein	---	---	---
497	Glyma01g44440.1	Gm01	55106491	55110458	1	-1.63367	-0.918261	-2.1152	-0.621621	PF01535 --- PF13041	PPR repeat --- PPR repeat family	---	---	B9GMS3	Predicted protein	---	---	---
498	Glyma01g44480.2	Gm01	55152387	55154023	1	0	-0.748336	-1.20831	-1.17684	---	---	---	---	B9HZT1	Predicted protein	---	---	---
499	Glyma01g44491.1	Gm01	55155300	55165731	-1	0	-1.87644	-2.20266	-2.2643	---	---	---	---	B9HKE9	Predicted protein	---	nucleic acid binding --- zinc ion binding	---
500	Glyma01g44491.3	Gm01	55155300	55165731	-1	-3.93484	-1.91826	-2.31684	-1.92279	---	---	---	---	B9HKE9	Predicted protein	---	nucleic acid binding --- zinc ion binding	---
501	Glyma01g44491.5	Gm01	55155300	55165731	-1	0	-1.30159	-1.85217	-1.56915	---	---	---	---	B9HKE9	Predicted protein	---	nucleic acid binding --- zinc ion binding	---
502	Glyma01g44540.1	Gm01	55178496	55179938	1	1.22615	0	0	0.678773	PF14368	Probable lipid transfer	---	---	B9RTN6	Lipid binding protein, putative	---	---	lipid transport
503	Glyma01g44816.1	Gm01	55335390	55338159	1	-1.67432	-0.830798	-1.65577	-1.66226	PF00584	SecE/Sec61-gamma subunits of protein translocation complex	---	---	B9HJY6	Predicted protein	chloroplast thylakoid membrane	---	protein targeting
504	Glyma01g44850.1	Gm01	55343736	55344561	1	-3.08371	-3.6838	-2.39531	-2.48669	PF00111	2Fe-2S iron-sulfur cluster binding domain	1.18.1.3	Ferredoxin--NAD(+) reductase.	B9HJY4	Predicted protein	chloroplast	electron carrier activity --- iron-sulfur cluster binding --- metal ion binding	---
505	Glyma01g44870.2	Gm01	55347178	55364335	-1	0	0	0	1.33774	PF00628	PHD-finger	---	---	D7KF36	DNA binding protein	---	metal ion binding --- zinc ion binding	---
506	Glyma01g44920.1	Gm01	55385529	55392019	1	0	-0.596333	-0.856467	-1.33211	PF09335	SNARE associated Golgi protein	---	---	B7FLS1	Transmembrane protein	integral to membrane	---	---
507	Glyma01g44930.1	Gm01	55401131	55406863	1	-1.69044	-1.30683	-2.1766	-1.53941	PF00083	Sugar (and other) transporter	---	---	G7K2C5	Hexose transporter	integral to membrane	substrate-specific transmembrane transporter activity	---
508	Glyma01g44950.2	Gm01	55410555	55418791	-1	0.548076	1.2247	1.27712	1.47524	PF00571 --- PF00654	CBS domain --- Voltage gated chloride channel	---	---	G7K2B8	Chloride channel protein CLC-d	integral to membrane	voltage-gated chloride channel activity	---
509	Glyma01g44970.1	Gm01	55427218	55434425	1	0	0.823671	0.81472	1.10034	PF00514 --- PF00651	Armadillo/beta-catenin-like repeat --- BTB/POZ domain	---	---	G7IE13	Speckle-type POZ protein-like protein	---	---	---
510	Glyma01g45020.1	Gm01	55451075	55452761	1	1.28533	0.893149	0	0	PF07859	alpha/beta hydrolase fold	3.1.1.3	Triacylglycerol lipase.	E9M5G1	2-hydroxyisoflavanone dehydratase	---	hydrolase activity	---
511	Glyma01g45110.1	Gm01	55505776	55508321	-1	1.25018	0.872676	0.740315	0.855449	PF01095 --- PF04043	Pectinesterase --- Plant invertase/pectin methylesterase inhibitor	3.1.1.11	Pectinesterase.	Q8RVX1	Pectinesterase	cell wall	aspartyl esterase activity --- enzyme inhibitor activity --- pectinesterase activity	cell wall modification --- negative regulation of catalytic activity --- pectin catabolic process
512	Glyma01g45181.1	Gm01	55544324	55547732	1	-2.02134	-1.77624	-1.43402	-0.935282	PF07714 --- PF01657	Protein tyrosine kinase --- Salt stress response/antifungal	---	---	C6ZRN5	Cysteine-rich protein	---	ATP binding --- protein serine/threonine kinase activity	---
513	Glyma01g45181.2	Gm01	55544472	55547732	1	-2.37628	-1.68076	-1.70778	-1.62331	PF07714 --- PF01657	Protein tyrosine kinase --- Salt stress response/antifungal	---	---	C6ZRN5	Cysteine-rich protein	---	ATP binding --- protein serine/threonine kinase activity	---
514	Glyma01g45181.3	Gm01	55544472	55547732	1	-2.6063	-1.60632	-1.76373	-0.984192	PF07714 --- PF01657	Protein tyrosine kinase --- Salt stress response/antifungal	---	---	C6ZRN5	Cysteine-rich protein	---	ATP binding --- protein serine/threonine kinase activity	---
515	Glyma01g45200.1	Gm01	55559204	55560925	-1	0	2.41472	0	0	PF06219	Protein of unknown function (DUF1005)	---	---	B9H6R8	Predicted protein	---	---	---
516	Glyma01g45230.1	Gm01	55623999	55626418	-1	-1.25928	0	-2.1152	0	---	---	---	---	B9GIN1	Predicted protein	---	---	---
517	Glyma01g45320.1	Gm01	55661086	55662314	1	1.14759	0	0	-0.512123	---	---	---	---	Q8L8M2	Adhesive/proline-rich protein homolog	---	---	---
518	Glyma01g45390.5	Gm01	55693248	55694526	-1	1.02859	0.605301	0	0	PF00253	Ribosomal protein S14p/S29e	---	---	B9R720	40S ribosomal protein S29, putative	ribosome	structural constituent of ribosome	translation
519	Glyma01g45390.6	Gm01	55693248	55694526	-1	1.12477	0	0.54015	0	PF00253	Ribosomal protein S14p/S29e	---	---	B9R720	40S ribosomal protein S29, putative	ribosome	structural constituent of ribosome	translation
520	Glyma01g45420.2	Gm01	55701391	55703571	-1	-1.53681	-1.59633	-1.20831	0	PF00560 --- PF12799 --- PF08263	Leucine Rich Repeat --- Leucine Rich repeats (2 copies) --- Leucine rich repeat N-terminal domain	---	---	B9GHW1	Predicted protein	---	---	---
521	Glyma01g45430.2	Gm01	55704440	55706549	-1	0	-0.6116	-1.00558	-1.91019	PF02201	SWIB/MDM2 domain	---	---	B9RY66	Brg-1 associated factor, putative	---	---	---
522	Glyma01g45470.2	Gm01	55722237	55727495	-1	0	-1.50322	-0.530239	0	---	---	---	---	B9HS76	Predicted protein	---	1,2-alpha-L-fucosidase activity	metabolic process
523	Glyma01g45520.2	Gm01	55750122	55752248	-1	-3.99624	0	-2.64127	-3.15412	PF01636	Phosphotransferase enzyme family	---	---	B9GHT1	Predicted protein	---	S-methyl-5-thioribose kinase activity	methionine biosynthetic process
524	Glyma01g45650.2	Gm01	55810901	55820603	-1	-1.48568	-1.70078	-2.26593	-1.42231	PF08367 --- PF00675 --- PF05193	Peptidase M16C associated --- Insulinase (Peptidase family M16) --- Peptidase M16 inactive domain	---	---	G7ZVC0	Presequence protease	---	metal ion binding --- metalloendopeptidase activity --- zinc ion binding	proteolysis
525	Glyma01g45760.1	Gm01	55899795	55908508	-1	0	0.766237	0.642228	1.08292	PF00226 --- PF14308	DnaJ domain --- X-domain of DnaJ-containing	---	---	B9R8X2	Chaperone protein dnaJ, putative	---	---	protein folding
526	Glyma02g00270.1	Gm02	66088	71745	1	1.19189	0.883193	0	0	PF01535 --- PF13812	PPR repeat --- Pentatricopeptide repeat domain	---	---	G7I7C0	Pentatricopeptide repeat-containing protein	---	---	---
527	Glyma02g00280.1	Gm02	74335	78688	1	0.932672	1.05655	0	0	---	---	---	---	E2FKJ2	Sieve element occlusion by forisomes 3	---	---	---
528	Glyma02g00320.1	Gm02	109194	112638	1	-0.627011	-1.21782	-1.25722	-1.32123	PF01722	BolA-like protein	---	---	B9SDE8	Transcription regulator, putative	---	---	---
529	Glyma02g00320.2	Gm02	109194	111485	1	0	-1.07026	-0.892809	-2.30612	PF01722	BolA-like protein	---	---	A9PAF0	Predicted protein	---	---	---
530	Glyma02g00330.1	Gm02	116629	129805	-1	-3.62243	-3.21003	-3.31075	-3.04648	---	---	---	---	B9SDE3	DNA-binding protein smubp-2, putative	---	DNA binding	---
531	Glyma02g00380.1	Gm02	175294	178653	1	-0.908782	-1.3333	-1.79327	0	PF08541 --- PF08392	3-Oxoacyl-[acyl-carrier-protein (ACP)] synthase III C terminal --- FAE1/Type III polyketide synthase-like protein	2.3.1.74	Naringenin-chalcone synthase.	G7ZZP2	3-ketoacyl-CoA synthase	membrane	transferase activity, transferring acyl groups other than amino-acyl groups	fatty acid biosynthetic process
532	Glyma02g00430.1	Gm02	232994	236637	1	-2.26886	-2.40178	-2.58542	-2.2684	---	---	---	---	B9HKC2	Predicted protein	chloroplast stroma	---	---
533	Glyma02g00440.1	Gm02	237612	242981	1	-5.40224	0	0	0	PF08241	Methyltransferase domain	---	---	B9RTI4	Chloroplast inner envelope protein, putative	viral envelope	methyltransferase activity	methylation
534	Glyma02g00490.2	Gm02	271507	272468	1	1.62114	0.851126	0	0	PF01248	Ribosomal protein L7Ae/L30e/S12e/Gadd45 family	---	---	A9PBT5	Predicted protein	ribosome	structural constituent of ribosome	translation
535	Glyma02g00490.3	Gm02	271507	273421	1	1.52732	0.976557	0.585238	0	PF01248	Ribosomal protein L7Ae/L30e/S12e/Gadd45 family	---	---	G7KSW7	60S ribosomal protein L30	ribosome	structural constituent of ribosome	translation
536	Glyma02g00560.1	Gm02	340198	343896	1	1.27054	1.49113	1.74278	2.24463	---	---	---	---	---	---	---	---	---
537	Glyma02g00570.1	Gm02	346300	354628	-1	0.828184	1.05137	0	0.788398	PF04147	Nop14-like family	---	---	B9RUI4	Nop14, putative	---	---	---
538	Glyma02g00580.1	Gm02	356265	371546	1	0	-0.716627	-1.15173	0	PF00069 --- PF00433	Protein kinase domain --- Protein kinase C terminal domain	2.7.11.1	Non-specific serine/threonine protein kinase.	Q53VE2	Ser/Thr protein kinase	---	ATP binding --- protein serine/threonine kinase activity	---
539	Glyma02g00690.1	Gm02	471883	481107	-1	-0.726155	0	-1.34468	-0.64539	---	---	---	---	G7I4V2	COP1-interacting protein	---	---	---
540	Glyma02g00710.1	Gm02	502944	506146	-1	0	0	-0.793273	-1.17684	PF13178 --- PF00612	Protein of unknown function (DUF4005) --- IQ calmodulin-binding motif	---	---	B9RTL0	Calmodulin binding protein, putative	---	---	---
541	Glyma02g00750.2	Gm02	528784	534898	-1	-0.555672	0	-1.06458	-0.884656	PF10155	Uncharacterized conserved protein (DUF2363)	---	---	B9GV90	Predicted protein	---	---	---
542	Glyma02g00760.1	Gm02	564214	569593	1	1.29654	0.617792	0.955188	0.941808	PF05703 --- PF08458	Auxin canalisation --- Plant pleckstrin homology-like region	---	---	B9HUR4	Predicted protein	plasma membrane	---	---
543	Glyma02g00840.2	Gm02	634487	639224	-1	0.71776	-0.685062	-2.09011	-1.77269	PF00083	Sugar (and other) transporter	---	---	E8Z9A1	Phosphate transporter1-3	integral to membrane	inorganic phosphate transmembrane transporter activity	phosphate ion transport
544	Glyma02g00850.3	Gm02	653251	659169	-1	-1.14825	-0.596333	0	-0.846688	PF00149	Calcineurin-like phosphoesterase	3.1.3.16	Phosphoprotein phosphatase.	C6T937	Serine/threonine-protein phosphatase	---	phosphoprotein phosphatase activity	---
545	Glyma02g00910.1	Gm02	690661	693183	-1	-0.648321	-1.4708	-1.76728	0	PF07052	Hepatocellular carcinoma-associated antigen 59	---	---	B9I987	Predicted protein	---	---	---
546	Glyma02g00920.2	Gm02	693194	700289	1	-0.65229	0	-1.06075	-1.68463	PF03109	ABC1 family	---	---	B9RN20	Ubiquinone biosynthesis protein coq-8, putative	---	transferase activity, transferring phosphorus-containing groups	---
547	Glyma02g00930.1	Gm02	701728	706637	1	0	0	0	-1.28905	PF03283	Pectinacetylesterase	---	---	G7KVG3	Pectin acetylesterase	---	---	---
548	Glyma02g01020.1	Gm02	764691	766752	-1	0	0.596312	-1.75263	-0.984192	PF00182	Chitinase class I	3.2.1.14	Chitinase.	D8V5S2	Class II chitinase	---	chitinase activity	carbohydrate metabolic process --- cell wall macromolecule catabolic process --- chitin catabolic process
549	Glyma02g01050.1	Gm02	785559	790594	-1	0.81111	0.804205	0.517067	1.21744	PF00295	Glycosyl hydrolases family 28	3.2.1.15	Polygalacturonase.	G7KUM8	Polygalacturonase	extracellular region	polygalacturonase activity	carbohydrate metabolic process
550	Glyma02g01060.2	Gm02	794942	806377	-1	-1.35642	-0.935135	0	0	PF07517 --- PF01043 --- PF07516	SecA DEAD-like domain --- SecA preprotein cross-linking domain --- SecA Wing and Scaffold domain	---	---	G7IBQ7	Protein translocase subunit SecA	cytoplasm --- plasma membrane	ATP binding	protein import --- protein targeting
551	Glyma02g01060.3	Gm02	794942	806377	-1	-1.63869	-1.19034	-1.16101	0	PF07517 --- PF01043 --- PF07516	SecA DEAD-like domain --- SecA preprotein cross-linking domain --- SecA Wing and Scaffold domain	---	---	G7IBQ7	Protein translocase subunit SecA	cytoplasm --- plasma membrane	ATP binding	protein import --- protein targeting
552	Glyma02g01060.4	Gm02	799264	806377	-1	-1.87071	-1.20777	-1.57463	0	PF07517 --- PF01043 --- PF07516	SecA DEAD-like domain --- SecA preprotein cross-linking domain --- SecA Wing and Scaffold domain	---	---	G7IBQ7	Protein translocase subunit SecA	cytoplasm --- plasma membrane	ATP binding	protein import --- protein targeting
553	Glyma02g01180.2	Gm02	882917	884447	1	-1.14063	-0.695868	0	0	PF02991	Autophagy protein Atg8 ubiquitin like	---	---	G7IBT1	Autophagy-related protein 8h	---	---	---
554	Glyma02g01200.2	Gm02	889034	893057	1	-0.716137	-1.40369	-2.1152	0	PF03364	Polyketide cyclase / dehydrase and lipid transport	---	---	B6T2Z5	Cyclase/dehydrase	---	---	---
555	Glyma02g01240.1	Gm02	922180	923192	1	0	0.696449	1.22465	1.22526	---	---	---	---	B9I9E3	Predicted protein	---	---	---
556	Glyma02g01250.1	Gm02	932188	933184	1	1.92659	1.45097	1.8234	1.56013	---	---	---	---	B9GSX8	Predicted protein	---	---	---
557	Glyma02g01420.1	Gm02	1024239	1026604	-1	0.588718	0.851126	1.27086	1.18573	PF03106	WRKY DNA -binding domain	---	---	Q2PJR6	WRKY54	---	sequence-specific DNA binding --- sequence-specific DNA binding transcription factor activity	---
558	Glyma02g01480.1	Gm02	1064976	1073152	1	0	0.666702	0	1.18573	PF00069	Protein kinase domain	2.7.11.1	Non-specific serine/threonine protein kinase.	C6ZRX4	NAK-like ser/thr protein kinase	---	ATP binding --- protein serine/threonine kinase activity	---
559	Glyma02g01510.1	Gm02	1082073	1086351	1	0	-0.613406	-1.15827	-0.901729	PF00574	Clp protease	3.4.21.92	Endopeptidase Clp.	C6TKM4	Putative uncharacterized protein	cytoplasm	ATP binding --- serine-type endopeptidase activity	proteolysis
560	Glyma02g01510.2	Gm02	1082048	1086455	1	-0.655208	-0.825151	-1.70016	-1.19064	PF00574	Clp protease	3.4.21.92	Endopeptidase Clp.	C6TKM4	Putative uncharacterized protein	cytoplasm	ATP binding --- serine-type endopeptidase activity	proteolysis
561	Glyma02g01660.1	Gm02	1196208	1200943	1	1.4467	0.696449	1.43939	0.970005	PF00933 --- PF01915	Glycosyl hydrolase family 3 N terminal domain --- Glycosyl hydrolase family 3 C-terminal domain	3.2.1.21	Beta-glucosidase.	G7IDS0	Beta xylosidase	---	hydrolase activity, hydrolyzing O-glycosyl compounds	carbohydrate metabolic process
562	Glyma02g01680.3	Gm02	1225270	1231966	-1	0	-1.65523	-1.1152	0	PF00533 --- PF00628	BRCA1 C Terminus (BRCT) domain --- PHD-finger	---	---	B9I9K8	Predicted protein	---	metal ion binding --- zinc ion binding	---
563	Glyma02g01770.1	Gm02	1283210	1291134	1	0.628246	1.27814	0.854425	1.6403	PF06418 --- PF00117	CTP synthase N-terminus --- Glutamine amidotransferase class-I	6.3.4.2	CTP synthase.	G7IDT8	CTP synthase	---	CTP synthase activity	pyrimidine nucleotide biosynthetic process
564	Glyma02g01830.1	Gm02	1311547	1315038	-1	-1.08935	0	0	0	PF00155	Aminotransferase class I and II	2.6.1.7	Kynurenine--oxoglutarate transaminase.	G7IEH9	Kynurenine-oxoglutarate transaminase	---	catalytic activity --- pyridoxal phosphate binding	biosynthetic process
565	Glyma02g01860.1	Gm02	1326656	1327784	1	-0.56998	-1.45883	0	-0.736264	PF00538	linker histone H1 and H5 family	---	---	B9RNJ1	Histone h1/h5, putative	nucleosome --- nucleus	DNA binding	nucleosome assembly
566	Glyma02g01880.1	Gm02	1342397	1345660	1	0	-1.35122	-1.19766	-1.65162	PF01501	Glycosyl transferase family 8	---	---	B9I9M9	Predicted protein	---	transferase activity, transferring glycosyl groups	---
567	Glyma02g01930.1	Gm02	1409116	1418236	1	-2.51082	0	-3.1152	0	PF10415 --- PF00206	Fumarase C C-terminus --- Lyase	4.2.1.2	Fumarate hydratase.	B9GSD7	Predicted protein	cytosol --- mitochondrion --- tricarboxylic acid cycle enzyme complex	fumarate hydratase activity	fumarate metabolic process --- nitrate assimilation --- pollen tube development --- response to oxidative stress --- response to salt stress --- tricarboxylic acid cycle
568	Glyma02g01940.2	Gm02	1419703	1421907	-1	1.17368	0.849293	0	0	PF01280	Ribosomal protein L19e	---	---	C6SXR2	Ribosomal protein L19	ribosome	structural constituent of ribosome	translation
569	Glyma02g01950.1	Gm02	1424293	1426375	-1	0.64163	0	-0.530239	-1.22746	PF01280	Ribosomal protein L19e	---	---	C6TMH8	Ribosomal protein L19	ribosome	structural constituent of ribosome	translation
570	Glyma02g01960.1	Gm02	1429084	1430853	-1	0	1.45097	-0.530239	0	PF00847	AP2 domain	---	---	B3IX38	Transcription factor AP2-EREBP	nucleus	DNA binding --- sequence-specific DNA binding transcription factor activity	transcription, DNA-dependent
571	Glyma02g01970.1	Gm02	1435017	1436395	1	1.00913	-0.541407	0	-1.76488	PF01190	Pollen proteins Ole e I like	---	---	E0A235	Drought resistance protein	---	---	---
572	Glyma02g01990.1	Gm02	1452173	1455151	-1	0.828184	0	0	-1.10972	PF00759	Glycosyl hydrolase family 9	3.2.1.4	Cellulase.	B9GSC6	Glycosyl hydrolase family 9	---	hydrolase activity, hydrolyzing O-glycosyl compounds	carbohydrate metabolic process --- response to nematode
573	Glyma02g02000.2	Gm02	1463681	1468920	-1	0.726222	0	-1.85217	0	PF01095 --- PF04043	Pectinesterase --- Plant invertase/pectin methylesterase inhibitor	3.1.1.11	Pectinesterase.	B9SAU4	Pectinesterase	cell wall	aspartyl esterase activity --- enzyme inhibitor activity --- pectinesterase activity	cell wall modification --- negative regulation of catalytic activity --- pectin catabolic process
574	Glyma02g02070.1	Gm02	1496908	1498733	-1	-0.789794	-0.618701	-1.06075	-1.68463	PF03242	Late embryogenesis abundant protein	---	---	Q5I8Y5	Putative late-embryogenesis protein-like protein	---	---	response to stress
575	Glyma02g02110.1	Gm02	1526943	1530782	-1	0	-0.94997	-0.938324	-1.2983	PF00875 --- PF03441	DNA photolyase --- FAD binding domain of DNA photolyase	4.1.99.3	Deoxyribodipyrimidine photo-lyase.	G7IF46	DNA photolyase protein	---	DNA photolyase activity	DNA repair
576	Glyma02g02140.1	Gm02	1538455	1540552	-1	1.17695	0	0	0	PF01776	Ribosomal L22e protein family	---	---	G7IF49	60S ribosomal protein L22-like protein	ribosome	structural constituent of ribosome	translation
577	Glyma02g02190.1	Gm02	1570964	1575212	-1	0	-1.21782	-0.829799	-0.814267	---	---	---	---	B9I9R6	Predicted protein	---	---	---
578	Glyma02g02260.5	Gm02	1634250	1637093	1	-2.77385	-1.3333	-1.89281	-0.984192	PF00076	RNA recognition motif. (a.k.a. RRM, RBD, or RNP domain)	---	---	B9S290	Nucleic acid binding protein, putative	---	nucleic acid binding --- nucleotide binding	---
579	Glyma02g02290.1	Gm02	1659155	1661789	1	0	-0.972709	-0.566308	-1.41715	PF02183 --- PF00046	Homeobox associated leucine zipper --- Homeobox domain	---	---	B9S292	Homeobox protein, putative	nucleus	sequence-specific DNA binding transcription factor activity --- transcription regulatory region sequence-specific DNA binding	transcription, DNA-dependent
580	Glyma02g02290.2	Gm02	1658833	1661776	1	-0.996244	-0.982391	-1.08417	-0.600863	PF02183 --- PF00046	Homeobox associated leucine zipper --- Homeobox domain	---	---	B9S292	Homeobox protein, putative	nucleus	sequence-specific DNA binding transcription factor activity --- transcription regulatory region sequence-specific DNA binding	transcription, DNA-dependent
581	Glyma02g02370.1	Gm02	1778568	1785636	-1	0.605792	0.766237	0	1.01581	PF13178 --- PF00612	Protein of unknown function (DUF4005) --- IQ calmodulin-binding motif	---	---	G7KB25	IQ domain-containing protein	---	---	---
582	Glyma02g02390.2	Gm02	1792583	1797676	-1	-0.803599	-0.555691	-1.01567	-0.621621	PF08536	Whirly transcription factor	---	---	Q9M9S3	F14L17.18 protein	chloroplast --- plastid chromosome	telomeric DNA binding	defense response --- DNA repair --- negative regulation of telomere maintenance via telomerase --- P:TAIR --- regulation of transcription, DNA-dependent --- transcription, DNA-dependent
583	Glyma02g02400.1	Gm02	1800196	1803656	-1	-1.15974	0.614234	1.04323	0.667885	PF00179	Ubiquitin-conjugating enzyme	6.3.2.19	Ubiquitin--protein ligase.	Q49RB5	Ubiquitin carrier protein	---	acid-amino acid ligase activity --- ATP binding	---
584	Glyma02g02540.4	Gm02	1876341	1879742	-1	0.726222	0.929736	0.607265	1.21744	PF01145	SPFH domain / Band 7 family	---	---	Q5KSB6	Hypersensitive-induced response protein	membrane	---	---
585	Glyma02g02590.4	Gm02	1914964	1924209	-1	-1.36821	-0.985375	-0.667742	-0.743183	---	---	---	---	B9HMW1	Predicted protein	---	---	---
586	Glyma02g02600.1	Gm02	1932148	1936451	1	-2.10518	-1.39584	0	0	---	---	2.7.11.1	Non-specific serine/threonine protein kinase.	G7K9S4	Blue-light-activated histidine kinase	---	kinase activity --- signal transducer activity	regulation of transcription, DNA-dependent
587	Glyma02g02600.3	Gm02	1932148	1934120	1	-1.99624	-1.2744	-0.793273	-0.736264	---	---	2.7.11.1	Non-specific serine/threonine protein kinase.	B9S2C2	Twin lov protein, putative	---	phosphorelay sensor kinase activity	regulation of transcription, DNA-dependent --- signal transduction by phosphorylation
588	Glyma02g02600.4	Gm02	1932148	1934120	1	-1.23725	-1.15927	-0.567714	-1.09967	---	---	2.7.11.1	Non-specific serine/threonine protein kinase.	B9S2C2	Twin lov protein, putative	---	phosphorelay sensor kinase activity	regulation of transcription, DNA-dependent --- signal transduction by phosphorylation
589	Glyma02g02600.6	Gm02	1932148	1936451	1	-1.52676	-1.37077	-0.861445	-0.597168	---	---	2.7.11.1	Non-specific serine/threonine protein kinase.	B9S2C2	Twin lov protein, putative	---	phosphorelay sensor kinase activity	regulation of transcription, DNA-dependent --- signal transduction by phosphorylation
590	Glyma02g02630.1	Gm02	1989961	1992538	1	0.734148	1.05694	1.02528	0.706124	PF02183 --- PF00046	Homeobox associated leucine zipper --- Homeobox domain	---	---	Q9SP47	Homeodomain-leucine zipper protein 57	nucleus	sequence-specific DNA binding transcription factor activity --- transcription regulatory region sequence-specific DNA binding	transcription, DNA-dependent
591	Glyma02g02640.1	Gm02	2011714	2013846	1	0.726222	0.929736	1.0223	1.21744	PF00415 --- PF00076	Regulator of chromosome condensation (RCC1) repeat --- RNA recognition motif. (a.k.a. RRM, RBD, or RNP domain)	---	---	G7K9R0	RCC1 and BTB domain-containing protein	---	nucleic acid binding --- nucleotide binding	---
592	Glyma02g02740.1	Gm02	2090242	2092614	-1	1.41469	1.6884	1.98761	1.89623	PF00226 --- PF01556	DnaJ domain --- DnaJ C terminal domain	---	---	G7K8E9	DnaJ homolog subfamily B member	---	---	protein folding
593	Glyma02g02777.1	Gm02	2108021	2110398	-1	0.764568	1.95621	1.06065	1.17978	PF01582	TIR domain	---	---	C6ZS34	TIR-NBS-LRR type disease resistance protein	intracellular	---	signal transduction
594	Glyma02g02790.3	Gm02	2110160	2112246	1	-1.31817	0	0	-0.984192	PF01582	TIR domain	---	---	G7K8D0	TIR-NBS disease resistance-like protein	intracellular	---	signal transduction
595	Glyma02g02805.1	Gm02	2113455	2115364	1	0	1.35476	-0.700164	-0.984192	PF01582	TIR domain	---	---	G7K8D0	TIR-NBS disease resistance-like protein	intracellular	---	signal transduction
596	Glyma02g02820.1	Gm02	2121935	2129990	-1	-1.14063	1.10727	0	0	PF04601	Protein of unknown function (DUF569)	---	---	O04559	T7N9.16	---	---	---
597	Glyma02g02860.1	Gm02	2153438	2160619	-1	0	0.889094	1.46976	1.62067	PF00043	Glutathione S-transferase, C-terminal domain	2.5.1.18	Glutathione transferase.	G7LDS9	Glutathione S-transferase	---	transferase activity	---
598	Glyma02g02920.3	Gm02	2207116	2212420	-1	1.28386	1.68378	1.2869	1.79342	PF07059	Protein of unknown function (DUF1336)	---	---	B9HU78	Predicted protein	plasma membrane	---	---
599	Glyma02g02950.1	Gm02	2259955	2262979	-1	-0.786791	-1.67033	-0.985918	-1.17684	---	---	---	---	B9HLU1	Predicted protein	---	---	---
600	Glyma02g03020.1	Gm02	2319696	2322321	-1	-2.54879	-1.95143	-2.21708	-2.05131	PF00249	Myb-like DNA-binding domain	---	---	Q0PJI4	MYB transcription factor MYB138	---	chromatin binding --- DNA binding --- zinc ion binding	---
601	Glyma02g03020.2	Gm02	2319696	2322321	-1	-2.19978	-1.91826	-1.9037	-2.53168	PF00249	Myb-like DNA-binding domain	---	---	Q0PJI4	MYB transcription factor MYB138	---	chromatin binding --- DNA binding --- zinc ion binding	---
602	Glyma02g03031.1	Gm02	2327340	2333020	1	-0.603927	-1.21782	-0.945276	-1.39923	PF11152	Protein of unknown function (DUF2930)	---	---	Q9XIE5	F23H11.16 protein	---	---	---
603	Glyma02g03040.1	Gm02	2335410	2337227	-1	0	0.649424	1.30626	1.56601	PF01697	Glycosyltransferase family 92	---	---	B9HLV1	Predicted protein	---	---	---
604	Glyma02g03050.2	Gm02	2349694	2355263	-1	0	0	-1.37824	-0.832188	PF02985	HEAT repeat	---	---	G7K6Y7	Microtubule-associated protein TORTIFOLIA1	---	---	---
605	Glyma02g03090.1	Gm02	2411349	2413329	1	-1.67432	-1.99226	-1.9777	-1.13619	PF01501	Glycosyl transferase family 8	---	---	G7K5M7	Glycosyltransferase CAZy family GT8	---	transferase activity, transferring glycosyl groups	---
606	Glyma02g03111.1	Gm02	2417184	2422279	1	-0.728764	-0.673148	-1.25538	-0.609796	PF06886	Targeting protein for Xklp2 (TPX2)	---	---	B9HLV7	Predicted protein	---	---	---
607	Glyma02g03140.1	Gm02	2436721	2438416	-1	0	-1.3333	-0.892809	0	PF00072	Response regulator receiver domain	3.1.4.17	3',5'-cyclic-nucleotide phosphodiesterase.	B0YGG5	Type A response regulator RR1	intracellular	phosphorelay response regulator activity	intracellular signal transduction --- regulation of transcription, DNA-dependent
608	Glyma02g03160.2	Gm02	2449863	2454682	1	0.563627	0	0	1.04047	---	---	---	---	B9HMT0	Predicted protein	---	---	---
609	Glyma02g03230.1	Gm02	2494913	2496466	1	0.849246	0	-1.07081	-0.52476	PF00413 --- PF01471	Matrixin --- Putative peptidoglycan binding domain	3.4.24.12	Envelysin.	B6CAM2	Matrix metalloproteinase	extracellular matrix	metal ion binding --- metalloendopeptidase activity --- zinc ion binding	proteolysis
610	Glyma02g03250.1	Gm02	2518997	2520592	1	-2.64832	-3.57034	0	-2.63627	PF00413 --- PF01471	Matrixin --- Putative peptidoglycan binding domain	3.4.24.7	Interstitial collagenase.	B6CAM2	Matrix metalloproteinase	extracellular matrix	metal ion binding --- metalloendopeptidase activity --- zinc ion binding	proteolysis
611	Glyma02g03301.1	Gm02	2556857	2568443	1	-4.06371	-4.89646	-6.41533	-4.9058	PF00413 --- PF01471	Matrixin --- Putative peptidoglycan binding domain	---	---	B6CAM2	Matrix metalloproteinase	extracellular matrix	metal ion binding --- metalloendopeptidase activity --- zinc ion binding	proteolysis
612	Glyma02g03320.1	Gm02	2577694	2580038	1	1.15903	0.576504	0	0	PF00413 --- PF01471	Matrixin --- Putative peptidoglycan binding domain	3.4.24.7	Interstitial collagenase.	B6CAM2	Matrix metalloproteinase	extracellular matrix	metal ion binding --- metalloendopeptidase activity --- zinc ion binding	proteolysis
613	Glyma02g03350.2	Gm02	2613374	2615144	1	0	1.76624	0.569297	0.667885	PF00400	WD domain, G-beta repeat	---	---	G7K5I2	WD repeat-containing protein-like protein	---	---	---
614	Glyma02g03410.2	Gm02	2681897	2692851	1	0	0	-0.861445	-1.3627	---	---	---	---	G7K465	Nucleotide-binding oligomerization domain-containing protein	---	---	---
615	Glyma02g03460.2	Gm02	2727038	2731034	-1	-0.896709	-2.14065	-1.33759	0	PF00076	RNA recognition motif. (a.k.a. RRM, RBD, or RNP domain)	---	---	G7K2V9	RNA recognition motif (RRM)-containing protein-like protein	---	nucleic acid binding --- nucleotide binding	---
616	Glyma02g03500.2	Gm02	2766954	2768761	1	1.17368	0	0	0	PF00560 --- PF00931	Leucine Rich Repeat --- NB-ARC domain	---	---	B9IPS0	Predicted protein	---	ADP binding	---
617	Glyma02g03640.1	Gm02	2872617	2874757	-1	-1.58121	0	-1.24073	-0.761799	PF13839 --- PF14416	GDSL/SGNH-like Acyl-Esterase family found in Pmr5 and Cas1p --- PMR5 N terminal Domain	---	---	B9HJR7	Predicted protein	---	---	---
618	Glyma02g03640.2	Gm02	2872617	2874757	-1	-1.51082	-0.992261	-1.43713	-1.13619	PF13839 --- PF14416	GDSL/SGNH-like Acyl-Esterase family found in Pmr5 and Cas1p --- PMR5 N terminal Domain	---	---	B9HJR7	Predicted protein	---	---	---
619	Glyma02g03661.1	Gm02	2882430	2883192	1	-2.14825	-1.65523	-1.62977	-1.72116	PF00583	Acetyltransferase (GNAT) family	---	---	B9SZI3	N-acetyltransferase, putative	---	N-acetyltransferase activity	---
620	Glyma02g03670.1	Gm02	2890415	2895159	-1	-1.08935	-0.748336	-0.65577	-0.662263	PF00069	Protein kinase domain	2.7.11.1	Non-specific serine/threonine protein kinase.	G7K2T1	Protein kinase family protein	---	ATP binding --- protein serine/threonine kinase activity	---
621	Glyma02g03725.1	Gm02	2935932	2939383	-1	0	0.584239	1.23057	1.89028	PF00892	EamA-like transporter family	---	---	G7K2R8	Auxin-induced protein 5NG4	membrane	---	---
622	Glyma02g03800.2	Gm02	3019573	3032159	-1	-0.564905	-0.503223	-1.1152	-0.602321	PF01602 --- PF02883	Adaptin N terminal region --- Adaptin C-terminal domain	---	---	G7K1H7	AP-1 complex subunit gamma-1	clathrin adaptor complex --- Golgi apparatus part	protein transporter activity	intracellular protein transport --- vesicle-mediated transport
623	Glyma02g03830.2	Gm02	3062470	3067607	-1	0	0.737091	1.0223	0.781343	PF02705	K+ potassium transporter	---	---	G7K1F4	Potassium transporter	membrane	potassium ion transmembrane transporter activity	---
624	Glyma02g03930.1	Gm02	3142635	3145436	-1	0	0	-1.33759	0	PF06075	Plant protein of unknown function (DUF936)	---	---	B9HLV4	Predicted protein	---	---	---
625	Glyma02g03970.1	Gm02	3180046	3184880	-1	1.17368	0.584239	0.791689	0	---	---	---	---	B9HU68	Predicted protein	plasma membrane	---	---
626	Glyma02g03990.2	Gm02	3193482	3204208	-1	-2.38327	-2.14774	-2.64808	-2.48669	PF00484	Carbonic anhydrase	4.2.1.1	Carbonate dehydratase.	G7K1D4	Carbonic anhydrase	---	carbonate dehydratase activity --- zinc ion binding	carbon utilization
627	Glyma02g04000.1	Gm02	3213790	3215161	-1	0.539808	1.92974	1.0223	1.15331	PF07816	Protein of unknown function (DUF1645)	---	---	B9HU65	Predicted protein	---	---	---
628	Glyma02g04090.1	Gm02	3272762	3274597	1	1.23103	0.691066	0	0	PF01599 --- PF00240	Ribosomal protein S27a --- Ubiquitin family	---	---	G7K080	Ubiquitin	ribosome	structural constituent of ribosome	translation
629	Glyma02g04100.1	Gm02	3276722	3282749	1	-1.67432	-1.41576	-0.793273	-1.24723	---	---	---	---	B9HTW5	Predicted protein	---	---	---
630	Glyma02g04100.2	Gm02	3276722	3282749	1	-0.996244	-1.24019	0	-0.721157	---	---	---	---	B9HTW5	Predicted protein	---	---	---
631	Glyma02g04210.8	Gm02	3395029	3399570	-1	0	1.65328	0	0.845883	PF00069 --- PF01657	Protein kinase domain --- Salt stress response/antifungal	---	---	G7K057	Cysteine-rich receptor-like protein kinase	---	ATP binding --- protein serine/threonine kinase activity	---
632	Glyma02g04250.4	Gm02	3443239	3447178	1	0	-1.26618	-0.637154	0	---	---	---	---	G7K048	Lipase	---	---	---
633	Glyma02g04310.1	Gm02	3486689	3491133	-1	1.17368	0.666702	0	0	PF00156	Phosphoribosyl transferase domain	2.7.6.1	Ribose-phosphate diphosphokinase.	G7JYZ5	Ribose-phosphate pyrophosphokinase	---	kinase activity	nucleoside metabolic process
634	Glyma02g04320.4	Gm02	3493969	3501793	1	-4.38548	-3.86579	-4.15268	-3.68463	PF00155	Aminotransferase class I and II	2.6.1.2	Alanine transaminase.	A8IKE5	Alanine aminotransferase 2	---	pyridoxal phosphate binding --- transaminase activity	biosynthetic process
635	Glyma02g04410.1	Gm02	3567105	3574573	1	-2.35881	-2.21372	-2.34653	-2.41715	PF00664 --- PF00005	ABC transporter transmembrane region --- ABC transporter	3.6.3.44	Xenobiotic-transporting ATPase.	G7JYX3	ABC transporter B family member	integral to membrane	ATP binding --- ATPase activity, coupled to transmembrane movement of substances	ATP catabolic process
636	Glyma02g04440.1	Gm02	3597301	3599216	1	-1.2958	-0.830798	0	0	PF12799	Leucine Rich repeats (2 copies)	4.6.1.1	Adenylate cyclase.	G7JYW1	Leucine-rich-repeat protein-like protein	---	---	---
637	Glyma02g04470.1	Gm02	3632518	3636220	-1	0	0.966262	0.506287	1.14826	PF03000	NPH3 family	---	---	G7JXS6	BTB/POZ domain-containing protein	---	signal transducer activity	response to light stimulus --- signal transduction
638	Glyma02g04600.1	Gm02	3768035	3770140	1	-1.12951	-1.00572	-1.29577	-1.48669	PF14159	Domain of unknown function (DUF4308)	---	---	G7JXQ3	Glutamyl-tRNA synthetase	---	aminoacyl-tRNA ligase activity	---
639	Glyma02g04620.1	Gm02	3778613	3780304	1	0.740721	2.14063	0	0	PF00153	Mitochondrial carrier protein	---	---	G7JXQ1	Mitochondrial 2-oxoglutarate/malate carrier protein	integral to membrane	---	transport
640	Glyma02g04640.2	Gm02	3797801	3805525	1	-0.557671	0	-1.15368	-0.839802	PF00443 --- PF01753	Ubiquitin carboxyl-terminal hydrolase --- MYND finger	---	---	G7JXP7	Ubiquitin carboxyl-terminal hydrolase	---	metal ion binding --- ubiquitin thiolesterase activity --- zinc ion binding	ubiquitin-dependent protein catabolic process
641	Glyma02g04710.1	Gm02	3850231	3856750	1	0.740721	1.14063	0.791689	1.18573	PF01486 --- PF00319	K-box region --- SRF-type transcription factor (DNA-binding and dimerisation domain)	---	---	G7JXQ9	MADS-box transcription factor	nucleus	DNA binding --- sequence-specific DNA binding transcription factor activity	transcription, DNA-dependent
642	Glyma02g04760.1	Gm02	3900059	3902004	1	0	0	-2.1152	-0.749726	PF00266	Aminotransferase class-V	2.6.1.52	Phosphoserine transaminase.	G7L9H1	Phosphoserine aminotransferase	---	O-phospho-L-serine:2-oxoglutarate aminotransferase activity --- pyridoxal phosphate binding	L-serine biosynthetic process
643	Glyma02g04780.1	Gm02	3913904	3918570	1	0	-0.744231	-0.95766	-1.41161	PF00180	Isocitrate/isopropylmalate dehydrogenase	1.1.1.41	Isocitrate dehydrogenase (NAD(+)).	G7L9H2	Isocitrate dehydrogenase	---	isocitrate dehydrogenase (NAD+) activity --- magnesium ion binding --- NAD binding	tricarboxylic acid cycle
644	Glyma02g04790.1	Gm02	3920673	3925260	1	0	0	0.950888	1.2826	PF00501 --- PF13193	AMP-binding enzyme --- Domain of unknown function (DUF4009)	6.2.1.12	4-coumarate--CoA ligase.	G7L9H4	2-succinylbenzoate-CoA ligase	---	ligase activity	---
645	Glyma02g04820.1	Gm02	3943317	3945820	1	-1.55146	-1.3333	-2.47777	-2.45368	PF00187 --- PF00182	Chitin recognition protein --- Chitinase class I	3.2.1.14	Chitinase.	Q7X9F6	Class Ib chitinase	---	chitin binding --- chitinase activity	carbohydrate metabolic process --- cell wall macromolecule catabolic process --- chitin catabolic process
646	Glyma02g04820.2	Gm02	3943317	3946663	1	-2.13117	-2.17103	-3.2787	-2.88466	PF00187 --- PF00182	Chitin recognition protein --- Chitinase class I	3.2.1.14	Chitinase.	Q7X9F6	Class Ib chitinase	---	chitin binding --- chitinase activity	carbohydrate metabolic process --- cell wall macromolecule catabolic process --- chitin catabolic process
647	Glyma02g04820.3	Gm02	3943317	3945820	1	-1.59415	-1.59633	-2.01567	-2.46962	PF00187 --- PF00182	Chitin recognition protein --- Chitinase class I	---	---	Q7X9F6	Class Ib chitinase	---	chitin binding --- chitinase activity	carbohydrate metabolic process --- cell wall macromolecule catabolic process --- chitin catabolic process
648	Glyma02g04900.1	Gm02	3985129	3988590	1	1.22615	0	0	-1.24723	PF03398	Regulator of Vps4 activity in the MVB pathway	---	---	G7LA89	IST1-like protein	---	---	---
649	Glyma02g04930.1	Gm02	4006276	4009239	1	-1.53681	-1.45883	-2.1152	-0.814267	PF03478	Protein of unknown function (DUF295)	---	---	G7LA96	F-box family protein	---	---	---
650	Glyma02g04980.4	Gm02	4030869	4034138	1	1.61256	1.26761	1.27712	1.12015	PF00076	RNA recognition motif. (a.k.a. RRM, RBD, or RNP domain)	---	---	G7JYS1	Scaffold attachment factor B1	---	nucleic acid binding --- nucleotide binding	---
651	Glyma02g04980.5	Gm02	4030869	4034138	1	0.588718	0.696449	0	1.30121	PF00076	RNA recognition motif. (a.k.a. RRM, RBD, or RNP domain)	---	---	G7LB30	ELAV-like protein	---	nucleic acid binding --- nucleotide binding	---
652	Glyma02g05020.2	Gm02	4080070	4083092	1	-0.581207	0	-0.892809	-1.24723	PF00069	Protein kinase domain	---	---	G7LB43	Protein kinase 2A	---	ATP binding --- protein serine/threonine kinase activity	---
653	Glyma02g05060.1	Gm02	4110053	4115801	1	-1.74471	-1.35638	-1.53024	-1.12858	PF00026	Eukaryotic aspartyl protease	3.4.23.12	Nepenthesin.	G7LB59	Aspartic proteinase-like protein	---	aspartic-type endopeptidase activity	proteolysis
654	Glyma02g05170.1	Gm02	4197381	4199782	-1	1.60201	0	0	0	PF00515	Tetratricopeptide repeat	---	---	B9MXE7	Predicted protein	---	---	---
655	Glyma02g05220.1	Gm02	4224746	4232031	-1	-2.23071	0	-1.15173	0	PF02518 --- PF00512 --- PF00072	Histidine kinase-, DNA gyrase B-, and HSP90-like ATPase --- His Kinase A (phospho-acceptor) domain --- Response regulator receiver domain	2.7.13.3	Histidine kinase.	G7LC07	Histidine kinase	intracellular --- membrane	ATP binding --- phosphorelay response regulator activity --- phosphorelay sensor kinase activity	intracellular signal transduction --- regulation of transcription, DNA-dependent --- signal transduction by phosphorylation
656	Glyma02g05240.1	Gm02	4251134	4261004	-1	1.61256	1.15213	1.08643	1.64808	PF09261 --- PF01074 --- PF07748	Alpha mannosidase, middle domain --- Glycosyl hydrolases family 38 N-terminal domain --- Glycosyl hydrolases family 38 C-terminal domain	3.2.1.24	Alpha-mannosidase.	G7LB83	Lysosomal alpha-mannosidase	---	alpha-mannosidase activity --- carbohydrate binding --- zinc ion binding	mannose metabolic process
657	Glyma02g05300.2	Gm02	4285757	4291729	1	0.951288	1.18127	0.832331	1.56601	PF03169	OPT oligopeptide transporter protein	---	---	G7LDQ5	Oligopeptide transporter	---	---	transmembrane transport
658	Glyma02g05350.1	Gm02	4324483	4328171	-1	-8.84591	-7.54553	-7.54983	-6.95939	PF00970 --- PF00175	Oxidoreductase FAD-binding domain --- Oxidoreductase NAD-binding domain	1.18.1.2	Ferredoxin--NADP(+) reductase.	B9GZ04	Predicted protein	apoplast --- chloroplast stroma --- chloroplast thylakoid membrane	ferredoxin-NADP+ reductase activity --- flavin adenine dinucleotide binding --- NADP binding --- NADPH dehydrogenase activity --- poly(U) RNA binding	defense response to bacterium --- defense response to fungus, incompatible interaction
659	Glyma02g05450.1	Gm02	4388742	4392353	-1	0	-1.14065	0	-1.20658	PF03171 --- PF14226	2OG-Fe(II) oxygenase superfamily --- non-haem dioxygenase in morphine synthesis N-terminal	1.14.11.9	Flavanone 3-dioxygenase.	C1ICD6	Flavanone 3-hydroxylase	---	oxidoreductase activity, acting on paired donors, with incorporation or reduction of molecular oxygen, 2-oxoglutarate as one donor, and incorporation of one atom each of oxygen into both donors	---
660	Glyma02g05450.2	Gm02	4388742	4392251	-1	-1.25928	-1.28083	0	-0.984192	PF03171 --- PF14226	2OG-Fe(II) oxygenase superfamily --- non-haem dioxygenase in morphine synthesis N-terminal	1.14.11.9	Flavanone 3-dioxygenase.	C1ICD6	Flavanone 3-hydroxylase	---	oxidoreductase activity, acting on paired donors, with incorporation or reduction of molecular oxygen, 2-oxoglutarate as one donor, and incorporation of one atom each of oxygen into both donors	---
661	Glyma02g05470.1	Gm02	4397257	4400056	-1	0	0	-1.28231	-0.698789	PF03171 --- PF14226	2OG-Fe(II) oxygenase superfamily --- non-haem dioxygenase in morphine synthesis N-terminal	1.14.11.9	Flavanone 3-dioxygenase.	C1ICC9	Flavanone 3-hydroxylase	---	oxidoreductase activity, acting on paired donors, with incorporation or reduction of molecular oxygen, 2-oxoglutarate as one donor, and incorporation of one atom each of oxygen into both donors	---
662	Glyma02g05480.1	Gm02	4404326	4406049	1	1.01274	-0.512269	-0.591639	-0.948568	---	---	---	---	B9MXG2	Predicted protein	---	---	---
663	Glyma02g05500.1	Gm02	4407892	4411293	-1	0.518329	1.29675	1.32537	1.16265	PF00641	Zn-finger in Ran binding protein and others	---	---	G7LC57	RNA-binding protein, putative	intracellular	zinc ion binding	---
664	Glyma02g05540.1	Gm02	4434895	4436826	1	1.02917	0	0	0	PF00181 --- PF03947	Ribosomal Proteins L2, RNA binding domain --- Ribosomal Proteins L2, C-terminal domain	---	---	Q9FEZ7	Ribosomal protein L2	ribosome	structural constituent of ribosome	translation
665	Glyma02g05650.1	Gm02	4525282	4533664	-1	-1.19978	-1.2593	-1.23385	-1.64716	PF11995 --- PF00225	Domain of unknown function (DUF3490) --- Kinesin motor domain	---	---	G7KGE9	Kinesin-related protein	microtubule --- microtubule associated complex	ATP binding --- microtubule motor activity	microtubule-based movement
666	Glyma02g05680.1	Gm02	4548995	4555834	1	1.25168	1.29119	1.09425	0.823163	PF05277	Protein of unknown function (DUF726)	---	---	G7KGC8	Transmembrane and coiled-coil domain-containing protein	integral to membrane	---	---
667	Glyma02g05920.1	Gm02	4754304	4756796	-1	0.975741	0	0	-1.3627	PF00542	Ribosomal protein L7/L12 C-terminal domain	---	---	G7LD30	50S ribosomal protein L12-2	ribosome	structural constituent of ribosome	translation
668	Glyma02g06020.1	Gm02	4829532	4832167	-1	-2.76178	-3.36187	-2.95474	-2.61222	PF00004 --- PF14363	ATPase family associated with various cellular activities (AAA) --- Domain associated at C-terminal with AAA	---	---	G7LDW0	Mitochondrial chaperone BCS1	---	ATP binding --- nucleoside-triphosphatase activity	---
669	Glyma02g06150.2	Gm02	4914060	4915180	-1	1.04815	2.23149	0	-0.569154	---	---	---	---	B9HF32	Predicted protein	---	---	---
670	Glyma02g06300.1	Gm02	5012700	5016697	-1	1.18962	1.00774	0.848273	1.60077	---	---	---	---	G7LDX9	Epoxide hydrolase	---	hydrolase activity	metabolic process
671	Glyma02g06360.1	Gm02	5054532	5055694	1	1.06984	0.696449	0.557224	0	PF10294	Putative methyltransferase	2.1.1.32	Transferred entry: 2.1.1.213, 2.1.1.214, 2.1.1.215 and 2.1.1.216.	B9HEX0	Predicted protein	---	---	---
672	Glyma02g06420.1	Gm02	5115581	5120689	-1	-1.21864	-0.818725	0	0.600771	PF00076 --- PF12220	RNA recognition motif. (a.k.a. RRM, RBD, or RNP domain) --- U1 small nuclear ribonucleoprotein of 70kDa MW N terminal	---	---	G7LEU2	U1 small nuclear ribonucleoprotein 70 kDa	ribonucleoprotein complex	nucleic acid binding --- nucleotide binding	---
673	Glyma02g06450.1	Gm02	5134672	5138151	-1	0	0	-0.716652	-1.2737	PF06708 --- PF00083	Protein of unknown function (DUF1195) --- Sugar (and other) transporter	1.3.1.74	2-alkenal reductase.	B9S6G4	Sugar transporter, putative	integral to membrane	2-alkenal reductase [NAD(P)] activity --- transmembrane transporter activity	carbohydrate transport
674	Glyma02g06520.2	Gm02	5189704	5193258	1	-0.674316	-2.1813	-1.70016	0	PF07228	Stage II sporulation protein E (SpoIIE)	3.1.3.16	Phosphoprotein phosphatase.	B9R7R1	Protein phosphatase 2c, putative	---	phosphoprotein phosphatase activity	metabolic process
675	Glyma02g06610.1	Gm02	5269256	5274632	1	1.38227	1.21924	1.44551	1.21744	PF04678	Protein of unknown function, DUF607	---	---	G7LFI5	Coiled-coil domain-containing protein	---	---	---
676	Glyma02g06680.1	Gm02	5310507	5311641	1	-2.34417	-1.14065	-1.39899	-1.33211	PF13499	EF-hand domain pair	---	---	B9T4V5	Calmodulin, putative	---	calcium ion binding	---
677	Glyma02g06720.1	Gm02	5328700	5335116	-1	-1.90314	-0.695868	-0.73669	0	PF12315 --- PF00412	Protein of unknown function (DUF3633) --- LIM domain	---	---	G7LFK8	Disease resistance-like protein	---	metal ion binding --- zinc ion binding	---
678	Glyma02g06720.3	Gm02	5328700	5335116	-1	-1.25928	0	-0.66454	0	PF12315 --- PF00412	Protein of unknown function (DUF3633) --- LIM domain	---	---	G7LFK8	Disease resistance-like protein	---	metal ion binding --- zinc ion binding	---
679	Glyma02g06730.1	Gm02	5373078	5381786	1	-2.12178	-3.04379	-1.94528	-1.98419	PF05920 --- PF07526	Homeobox KN domain --- Associated with HOX	---	---	B9H697	Predicted protein	nucleus	sequence-specific DNA binding --- sequence-specific DNA binding transcription factor activity	---
680	Glyma02g06743.1	Gm02	5401443	5403475	-1	-1.25928	-1.1813	-1.47777	-1.15412	PF00651	BTB/POZ domain	---	---	B9HEL6	Predicted protein	---	---	---
681	Glyma02g06820.4	Gm02	5483290	5485521	-1	-0.925855	-1.3333	-0.530239	-0.721157	PF04535	Domain of unknown function (DUF588)	---	---	G7ZYV2	Histone-lysine N-methyltransferase SETDB1	integral to membrane --- plasma membrane	methyltransferase activity	---
682	Glyma02g06830.1	Gm02	5492393	5495034	-1	-5.33123	-4.54275	-5.05164	-4.97125	PF01716	Manganese-stabilising protein / photosystem II polypeptide	---	---	G7ZVI4	Oxygen-evolving enhancer protein	extrinsic to membrane --- oxygen evolving complex	calcium ion binding	photosynthesis --- photosystem II stabilization
683	Glyma02g06860.2	Gm02	5507617	5510807	-1	1.09891	0.553045	0	0.510573	PF00651 --- PF03000	BTB/POZ domain --- NPH3 family	---	---	G7ZVI1	Root phototropism protein	---	signal transducer activity	response to light stimulus --- signal transduction
684	Glyma02g06903.1	Gm02	5546440	5550626	1	0	0	0	1.01581	---	---	---	---	B9S8P3	Molybdopterin cofactor sulfurase, putative	---	catalytic activity --- pyridoxal phosphate binding	metabolic process
685	Glyma02g07060.2	Gm02	5641165	5644040	-1	0	-0.503223	-0.700164	-1.56915	---	---	---	---	B9HE92	Predicted protein	---	methyl indole-3-acetate esterase activity --- methyl jasmonate esterase activity --- methyl salicylate esterase activity	jasmonic acid metabolic process --- response to wounding --- salicylic acid metabolic process --- systemic acquired resistance
686	Glyma02g07070.1	Gm02	5647344	5652025	-1	1.10809	0.617792	0	0	PF01535 --- PF13041	PPR repeat --- PPR repeat family	3.1.1.78	Polyneuridine-aldehyde esterase.	G7K9E9	Pentatricopeptide repeat-containing protein	---	---	---
687	Glyma02g07130.1	Gm02	5682294	5683765	1	1.92873	0.50891	3.73198	4.11583	PF00445	Ribonuclease T2 family	3.1.27.1	Ribonuclease T(2).	G7KFB2	LCR-like protein	---	ribonuclease T2 activity --- RNA binding	---
688	Glyma02g07150.1	Gm02	5707084	5708673	1	2.6071	1.0678	4.41077	4.62825	PF00445	Ribonuclease T2 family	3.1.27.1	Ribonuclease T(2).	G7KFB2	LCR-like protein	---	ribonuclease T2 activity --- RNA binding	---
689	Glyma02g07180.1	Gm02	5722569	5725271	1	-5.47737	-4.66242	-5.72186	0	PF00504	Chlorophyll A-B binding protein	---	---	B9T4T2	Chlorophyll A/B binding protein, putative	chloroplast --- membrane	---	photosynthesis, light harvesting
690	Glyma02g07180.2	Gm02	5722569	5725271	1	-5.27308	-4.89554	0	-5.63954	PF00504	Chlorophyll A-B binding protein	---	---	B9T4T2	Chlorophyll A/B binding protein, putative	chloroplast --- membrane	---	photosynthesis, light harvesting
691	Glyma02g07180.3	Gm02	5722569	5725271	1	-5.06399	-3.93156	0	0	PF00504	Chlorophyll A-B binding protein	---	---	B9T4T2	Chlorophyll A/B binding protein, putative	chloroplast --- membrane	---	photosynthesis, light harvesting
692	Glyma02g07360.1	Gm02	5855403	5865286	1	-1.5866	-1.16417	-1.45337	-0.984192	---	---	---	---	G7KXA8	Nuclear factor related to kappa-B-binding protein	Ino80 complex	---	---
693	Glyma02g07420.1	Gm02	5895395	5896184	1	1.20539	1.04521	1.05472	0.823163	PF01667	Ribosomal protein S27	---	---	B7FHA3	40S ribosomal protein S27	ribosome	metal ion binding --- structural constituent of ribosome	translation
694	Glyma02g07510.2	Gm02	5932040	5938222	1	0.740721	0.86601	0.692153	1.01581	PF05653	Magnesium transporter NIPA	---	---	B9IA27	Predicted protein	membrane	magnesium ion transmembrane transporter activity	---
695	Glyma02g07570.1	Gm02	5972110	5975241	1	-1.58121	-0.780757	-0.977698	-0.891082	PF13891	Potential DNA-binding domain	---	---	G7KYC9	INO80 complex subunit D	---	---	---
696	Glyma02g07670.1	Gm02	6056942	6057898	-1	1.53427	-0.503223	0	0	PF05739 --- PF00804	SNARE domain --- Syntaxin	---	---	G7KG89	Knolle	intracellular --- membrane	---	intracellular protein transport --- vesicle-mediated transport
697	Glyma02g07690.1	Gm02	6069019	6073686	1	0	0	-1.17178	-1.09967	PF01150	GDA1/CD39 (nucleoside phosphatase) family	3.6.1.5	Apyrase.	Q5NT84	Apyrase	---	hydrolase activity	---
698	Glyma02g07710.1	Gm02	6092057	6095919	1	1.09122	1.10411	0.884799	1.14509	PF01138 --- PF03725	3' exoribonuclease family, domain 1 --- 3' exoribonuclease family, domain 2	---	---	G7LDZ3	Exosome complex exonuclease RRP42	---	exonuclease activity	---
699	Glyma02g07760.1	Gm02	6141117	6143447	1	0	0.691793	0	1.01581	PF02365	No apical meristem (NAM) protein	---	---	B2ZGR5	NAC domain protein	---	DNA binding	regulation of transcription, DNA-dependent
700	Glyma02g07920.2	Gm02	6243719	6248953	-1	1.04815	1.35476	0.899749	1.04556	PF04146	YT521-B-like domain	---	---	G7KZG0	YTH domain family protein	---	---	---
701	Glyma02g07961.1	Gm02	6268412	6270240	1	0	-0.850516	0	-1.47518	---	---	---	---	B9GY63	Predicted protein	---	---	---
702	Glyma02g07990.1	Gm02	6275775	6277753	-1	-1.34772	-1.57313	-1.21613	-1.23945	---	---	---	---	B9IPQ8	Predicted protein	---	---	---
703	Glyma02g07990.2	Gm02	6275775	6277753	-1	-2.02373	-2.03147	-2.35127	-1.42671	---	---	---	---	B9IPQ8	Predicted protein	---	---	---
704	Glyma02g08115.1	Gm02	6345005	6361445	-1	0	0	-0.782626	-1.21552	PF00230	Major intrinsic protein	---	---	Q39822	Pip1 protein	integral to membrane	transporter activity	---
705	Glyma02g08160.1	Gm02	6385268	6388626	-1	-0.844241	-0.766258	-1.0372	-0.984192	PF00583	Acetyltransferase (GNAT) family	---	---	B9HLL0	Predicted protein	---	N-acetyltransferase activity	---
706	Glyma02g08220.1	Gm02	6436116	6439219	-1	0	-1.26618	-1.60063	0	---	---	---	---	B9MW62	Predicted protein	---	---	---
707	Glyma02g08260.1	Gm02	6473162	6476793	-1	-0.545583	0	-1.3106	-0.620553	---	---	---	---	A3DSX4	Sucrose transport protein SUF1	integral to plasma membrane	sucrose transmembrane transporter activity	---
708	Glyma02g08300.2	Gm02	6540252	6542762	-1	-1.91824	-0.802784	-1.64127	-1.06665	PF01453 --- PF00069 --- PF00954	D-mannose binding lectin --- Protein kinase domain --- S-locus glycoprotein family	2.7.10.2	Non-specific protein-tyrosine kinase.	B9RW31	BRASSINOSTEROID INSENSITIVE 1-associated receptor kinase 1, putative	---	ATP binding --- protein serine/threonine kinase activity	recognition of pollen
709	Glyma02g08313.1	Gm02	6550475	6553098	1	-0.603927	-1.11091	-1.20831	-1.66226	---	---	---	---	B9MW51	Predicted protein	---	---	---
710	Glyma02g08360.2	Gm02	6568673	6575623	-1	0	-0.918261	-1.1152	0	PF00560 --- PF12799 --- PF08263 --- PF00069	Leucine Rich Repeat --- Leucine Rich repeats (2 copies) --- Leucine rich repeat N-terminal domain --- Protein kinase domain	2.7.10.1	Receptor protein-tyrosine kinase.	C6ZGA8	Somatic embryogenesis receptor kinase	integral to membrane	ATP binding --- protein serine/threonine kinase activity	---
711	Glyma02g08540.4	Gm02	6659617	6661523	1	1.13304	0.725595	0.585238	0	PF00416	Ribosomal protein S13/S18	---	---	G7JF11	Small ribosomal subunit protein S13	ribosome	RNA binding --- structural constituent of ribosome	translation
712	Glyma02g08600.3	Gm02	6686833	6693543	1	-1.61314	-0.885396	-0.960873	0	---	---	2.7.1.32	Choline kinase.	Q9AVR9	Choline kinase	---	choline kinase activity	CDP-choline pathway
713	Glyma02g08610.1	Gm02	6695941	6702343	-1	-3.25404	-1.63353	-2.50424	-2.18059	PF00106	short chain dehydrogenase	1.1.1.236	Tropinone reductase II.	G7KIB0	Dehydrogenase/reductase SDR family member	---	nucleotide binding --- oxidoreductase activity	oxidation-reduction process
714	Glyma02g08710.1	Gm02	6766631	6771585	1	-0.826319	0	-1.20831	0	---	---	---	---	B9H7W0	Predicted protein	---	---	---
715	Glyma02g08740.1	Gm02	6779136	6781081	1	-1.52676	-1.29677	-1.72818	-1.51471	---	---	---	---	B9H7V8	One helix protein 2	chloroplast thylakoid membrane	---	response to light intensity
716	Glyma02g08820.2	Gm02	6823513	6824801	1	-1.14825	0	-0.852167	-0.721157	PF03656	Pam16	---	---	B9IAD9	Predicted protein	---	---	---
717	Glyma02g08920.1	Gm02	6892200	6900585	-1	0	0	-1.47074	-0.594045	PF03552	Cellulose synthase	2.4.1.12	Cellulose synthase (UDP-forming).	G7IBY3	Cellulose synthase	integral to membrane	cellulose synthase (UDP-forming) activity --- metal ion binding --- zinc ion binding	cellulose biosynthetic process
718	Glyma02g08940.1	Gm02	6916335	6928260	1	0	0	0.547764	1.38504	PF03033 --- PF00201	Glycosyltransferase family 28 N-terminal domain --- UDP-glucoronosyl and UDP-glucosyl transferase	2.4.1.173	Sterol 3-beta-glucosyltransferase.	G7IBZ1	Sterol 3-beta-glucosyltransferase	---	transferase activity, transferring hexosyl groups	lipid glycosylation
719	Glyma02g09020.1	Gm02	6975831	6977592	-1	-2.25928	-1.91826	-1.24073	-1.24723	---	---	---	---	---	---	---	---	---
720	Glyma02g09033.3	Gm02	6986830	6991638	-1	-0.529118	-1.05153	-1.39531	0	PF00646 --- PF01167	F-box domain --- Tub family	---	---	B9SE66	Phosphoric diester hydrolase, putative	---	hydrolase activity	---
721	Glyma02g09050.1	Gm02	7019552	7022828	1	-1.74832	-2.21782	-2.1152	-1.17684	---	---	---	---	G7ICY9	GT-2 factor	---	chromatin binding	---
722	Glyma02g09060.2	Gm02	7036288	7040119	-1	0	-0.550529	-1.28804	-1.08041	---	---	---	---	G7ICZ1	GT-2 factor	---	chromatin binding	---
723	Glyma02g09080.1	Gm02	7067084	7073974	1	-0.56561	-0.85686	-1.5513	-0.863897	PF06733 --- PF06777 --- PF13307	DEAD_2 --- Protein of unknown function (DUF1227) --- Helicase C-terminal domain	3.6.4.12	DNA helicase.	B9S438	DNA repair helicase rad3/xp-d, putative	nucleus	ATP binding --- ATP-dependent DNA helicase activity --- DNA binding	nucleotide-excision repair
724	Glyma02g09090.2	Gm02	7076320	7079621	1	1.2601	0.889094	0.844157	0	PF01423	LSM domain	---	---	B9T2G3	Snrnp sm protein, putative	---	---	---
725	Glyma02g09140.1	Gm02	7128718	7134431	1	-1.77723	-1.24909	-0.906387	-0.984192	PF00170	bZIP transcription factor	---	---	Q0GPF5	BZIP transcription factor bZIP131	---	sequence-specific DNA binding --- sequence-specific DNA binding transcription factor activity	---
726	Glyma02g09201.1	Gm02	7184618	7185122	-1	1.60069	0.674694	0.746092	1.06311	PF04554	Extensin-like region	---	---	Q8H9E0	Hydroxyproline-rich glycoprotein	---	structural constituent of cell wall	plant-type cell wall organization
727	Glyma02g09220.1	Gm02	7198193	7198411	-1	1.22846	0	-0.660198	0.517355	---	---	---	---	---	---	---	---	---
728	Glyma02g09256.1	Gm02	7245551	7246416	1	0	0	0.832331	1.66789	---	---	---	---	---	---	---	---	---
729	Glyma02g09370.1	Gm02	7339272	7341100	1	1.26141	0.576338	0	0	PF00333 --- PF03719	Ribosomal protein S5, N-terminal domain --- Ribosomal protein S5, C-terminal domain	---	---	G7LAL7	40S ribosomal protein S2	small ribosomal subunit	RNA binding --- structural constituent of ribosome	translation
730	Glyma02g09400.4	Gm02	7365311	7369152	1	0.588718	1.02034	0.657388	0.954408	PF00012	Hsp70 protein	---	---	G7IMN3	Heat shock protein	---	ATP binding	response to stress
731	Glyma02g09460.1	Gm02	7399883	7405597	1	-1.70674	-1.42522	-1.91589	-1.65162	PF00650	CRAL/TRIO domain	---	---	B9HJH3	Predicted protein	---	---	---
732	Glyma02g09460.2	Gm02	7399883	7405597	1	-2.21864	-1.47769	-1.92256	-2.46962	PF00650	CRAL/TRIO domain	---	---	B9T4M4	Aspartate semialdehyde dehydrogenase, putative	---	---	---
733	Glyma02g09510.2	Gm02	7451987	7456098	-1	0	0	-1.24073	-0.761799	PF00076	RNA recognition motif. (a.k.a. RRM, RBD, or RNP domain)	---	---	G7LBH9	Protein vip1	---	nucleic acid binding --- nucleotide binding	---
734	Glyma02g09600.1	Gm02	7528289	7533809	-1	-2.2027	-1.15273	-1.29417	-1.0331	PF00847	AP2 domain	---	---	B9HLZ7	AP2 domain-containing transcription factor	nucleus	DNA binding --- sequence-specific DNA binding transcription factor activity	organ morphogenesis --- transcription, DNA-dependent --- vegetative to reproductive phase transition of meristem
735	Glyma02g09640.1	Gm02	7587484	7590828	-1	-2.95318	-3.26222	-2.40471	-2.1217	PF01329	Pterin 4 alpha carbinolamine dehydratase	4.2.1.96	4a-hydroxytetrahydrobiopterin dehydratase.	B9NAP9	Predicted protein	chloroplast	4-alpha-hydroxytetrahydrobiopterin dehydratase activity	tetrahydrobiopterin biosynthetic process
736	Glyma02g09680.3	Gm02	7628185	7636272	1	0	0	-3.30785	-2.66226	PF13225	Domain of unknown function (DUF4033)	---	---	B9GK70	Predicted protein	---	---	---
737	Glyma02g09780.2	Gm02	7735964	7738306	-1	-3.71871	-4.47723	-5.3116	-4.44362	PF14368	Probable lipid transfer	---	---	B9GNC0	Predicted protein	---	---	lipid transport
738	Glyma02g09801.1	Gm02	7755291	7758099	1	-3.99624	-3.40369	-2.60063	-2.62162	PF05701	Plant protein of unknown function (DUF827)	---	---	G7KV75	Protein PLASTID MOVEMENT IMPAIRED	---	---	---
739	Glyma02g09841.1	Gm02	7766694	7767108	-1	1.20015	0	1.13273	1.13129	---	---	---	---	B9GVB1	Predicted protein	---	---	---
740	Glyma02g09850.1	Gm02	7772371	7773206	1	-0.755236	0	-1.2527	-0.743183	---	---	---	---	B9GVB1	Predicted protein	---	---	---
741	Glyma02g10040.1	Gm02	7956644	7959618	-1	-1.63367	0	-1.60063	0	---	---	---	---	B9GV91	Predicted protein	---	---	---
742	Glyma02g10050.1	Gm02	7960140	7963590	1	-1.41848	-1.8346	-1.80625	-1.76488	PF00574	Clp protease	3.4.21.92	Endopeptidase Clp.	C6TCK2	Putative uncharacterized protein	cytoplasm	ATP binding --- serine-type endopeptidase activity	proteolysis
743	Glyma02g10060.1	Gm02	7965842	7973596	-1	-1.25928	-1.04379	-1.56266	-0.984192	PF03147 --- PF01409	Ferredoxin-fold anticodon binding domain --- tRNA synthetases class II core domain (F)	6.1.1.20	Phenylalanine--tRNA ligase.	B9MWE6	Predicted protein	chloroplast --- membrane --- mitochondrion	ATP binding --- magnesium ion binding --- phenylalanine-tRNA ligase activity --- tRNA binding	phenylalanyl-tRNA aminoacylation --- tRNA processing
744	Glyma02g10230.1	Gm02	8095295	8096692	-1	1.26679	1.00774	-0.530239	0	PF04535	Domain of unknown function (DUF588)	---	---	B9I4V9	Predicted protein	integral to membrane --- plasma membrane	---	---
745	Glyma02g10320.1	Gm02	8186068	8188789	-1	0	-0.567186	-0.909732	-1.13947	PF00012	Hsp70 protein	3.6.1.3	Adenosinetriphosphatase.	D2D321	Heat shock protein 70	---	ATP binding	response to stress
746	Glyma02g10320.2	Gm02	8186068	8188341	-1	0	-0.579055	-1.08085	-1.55188	PF00012	Hsp70 protein	---	---	D2D321	Heat shock protein 70	---	ATP binding	response to stress
747	Glyma02g10480.2	Gm02	8367439	8373019	-1	-1.22365	-0.572486	-0.570881	0	---	---	---	---	B9HM55	Predicted protein	---	---	---
748	Glyma02g10605.1	Gm02	8508759	8511652	-1	0	-1.65523	-1.62977	0	PF00628 --- PF00856	PHD-finger --- SET domain	---	---	G7I3E6	Lysine-specific demethylase 5C	---	metal ion binding --- methyltransferase activity --- zinc ion binding	---
749	Glyma02g10630.2	Gm02	8551011	8556357	-1	1.00376	2.13485	1.49361	1.82316	PF12552 --- PF14309	Protein of unknown function (DUF3741) --- Domain of unknown function (DUF4378)	---	---	B9HTP4	Predicted protein	---	---	---
750	Glyma02g10730.1	Gm02	8621113	8624276	-1	0	-0.683796	-1.50222	-0.984192	PF02338	OTU-like cysteine protease	---	---	B9GZM0	Predicted protein	---	---	---
751	Glyma02g10770.1	Gm02	8655975	8659666	-1	0	0	-1.07567	-1.56915	PF00560 --- PF08263 --- PF00069	Leucine Rich Repeat --- Leucine rich repeat N-terminal domain --- Protein kinase domain	2.7.11.25	Mitogen-activated protein kinase kinase kinase.	G7KUQ1	Probably inactive leucine-rich repeat receptor-like protein kinase	integral to membrane	ATP binding --- protein kinase activity	---
752	Glyma02g10780.1	Gm02	8668319	8674095	-1	-1.04871	-1.06265	-1.09813	-0.82192	PF00400	WD domain, G-beta repeat	---	---	G7KUQ2	Uncharacterized protein	---	---	---
753	Glyma02g10790.2	Gm02	8679083	8686798	1	1.0335	1.2247	0	1.2382	---	---	---	---	Q9FVD7	Ser/Thr specific protein phosphatase 2A A regulatory subunit alpha isoform	---	---	---
754	Glyma02g10850.1	Gm02	8833823	8835277	-1	1.05438	0	0	0	PF00026	Eukaryotic aspartyl protease	3.4.23.12	Nepenthesin.	B9HWK9	Predicted protein	---	aspartic-type endopeptidase activity	proteolysis
755	Glyma02g10860.1	Gm02	8848447	8851807	-1	-1.25928	-0.755989	-0.553323	0	PF02617	ATP-dependent Clp protease adaptor protein ClpS	---	---	G7JYE1	ATP-dependent Clp protease adapter protein clpS	---	peptidase activity	protein catabolic process --- proteolysis
756	Glyma02g10920.1	Gm02	9053112	9061177	1	-3.21864	-1.85115	-1.75263	-0.917077	---	---	---	---	B9HIZ8	Predicted protein	chloroplast	---	---
757	Glyma02g10920.2	Gm02	9053112	9061177	1	-2.77385	-1.3333	-1.41476	-0.569154	---	---	---	---	B9HIZ8	Predicted protein	chloroplast	---	---
758	Glyma02g11020.1	Gm02	9169160	9170765	-1	0.862795	1.34093	0.687762	0.818772	PF06351	Allene oxide cyclase	5.3.99.6	Allene-oxide cyclase.	F6KBT2	Allene oxide cyclase 2	chloroplast	allene-oxide cyclase activity	---
759	Glyma02g11030.1	Gm02	9171911	9183999	-1	-1.65521	-1.73769	-1.70016	-2.30612	PF00557	Metallopeptidase family M24	3.4.11.18	Methionyl aminopeptidase.	G7JY96	Methionine aminopeptidase	---	aminopeptidase activity --- metal ion binding --- metalloexopeptidase activity	cellular process --- proteolysis
760	Glyma02g11030.2	Gm02	9171911	9183999	-1	-1.77385	-1.59633	-2.1152	-1.7618	PF00557	Metallopeptidase family M24	3.4.11.18	Methionyl aminopeptidase.	G7JY96	Methionine aminopeptidase	---	aminopeptidase activity --- metal ion binding --- metalloexopeptidase activity	cellular process --- proteolysis
761	Glyma02g11100.1	Gm02	9304810	9306954	1	1.68558	1.42751	0.972261	0.954408	PF01501	Glycosyl transferase family 8	---	---	G7J889	Glycosyltransferase CAZy family GT8	---	transferase activity, transferring glycosyl groups	---
762	Glyma02g11110.1	Gm02	9321429	9327495	1	0	-4.75284	-4.39724	-3.6382	PF00069	Protein kinase domain	2.7.11.23	[RNA-polymerase]-subunit kinase.	G7JX40	Serine/threonine protein kinase SNT7	---	ATP binding --- protein serine/threonine kinase activity	---
763	Glyma02g11160.2	Gm02	9358023	9360428	1	-1.67432	0	-1.1152	-0.868714	PF00069 --- PF00078 --- PF13966	Protein kinase domain --- Reverse transcriptase (RNA-dependent DNA polymerase) --- zinc-binding in reverse transcriptase	---	---	G7KJM2	Kinase-like protein	---	ATP binding --- protein kinase activity --- RNA binding --- RNA-directed DNA polymerase activity	RNA-dependent DNA replication
764	Glyma02g11260.1	Gm02	9432861	9439304	-1	-5.74915	-4.67117	-5.92256	-5.32206	---	---	---	---	G7JX26	Protein CHUP1	---	---	---
765	Glyma02g11280.1	Gm02	9467621	9478884	-1	0	-1.91826	-0.629775	-0.721157	PF03188	Eukaryotic cytochrome b561	---	---	G7JX23	Cytochrome b reductase	integral to membrane	---	---
766	Glyma02g11390.1	Gm02	9585111	9587811	-1	-3.31817	-2.24019	-2.1152	0	PF11347	Protein of unknown function (DUF3148)	---	---	B9HQG7	Predicted protein	---	---	---
767	Glyma02g11430.2	Gm02	9612321	9617702	-1	1.17368	0	0	0	PF00069	Protein kinase domain	---	---	G7JL59	Senescence-induced receptor-like serine/threonine-protein kinase	---	ATP binding --- protein serine/threonine kinase activity	---
768	Glyma02g11530.2	Gm02	9737811	9739949	1	-1.04629	-0.770362	-1.33623	-1.01736	PF01596	O-methyltransferase	2.1.1.104	Caffeoyl-CoA O-methyltransferase.	Q0N3X1	Caffeoyl coenzyme A 3-O-methyltransferase 1	---	O-methyltransferase activity	---
769	Glyma02g11540.1	Gm02	9742932	9744304	1	1.89605	1.45711	1.59151	1.04944	PF00380	Ribosomal protein S9/S16	---	---	G9F9P5	Putative ribosomal protein S9	ribosome	structural constituent of ribosome	translation
770	Glyma02g11600.1	Gm02	9786961	9791765	1	-1.46573	-1.05844	-1.37824	-1.21552	PF00571	CBS domain	1.1.1.205	IMP dehydrogenase.	B9GHB5	Predicted protein	chloroplast stroma	---	---
771	Glyma02g11610.1	Gm02	9792536	9794495	1	-2.09694	-1.66607	-1.72057	-1.25047	PF00201	UDP-glucoronosyl and UDP-glucosyl transferase	2.4.1.115	Anthocyanidin 3-O-glucosyltransferase.	H2BIT1	ABA glucosyltransferase	---	transferase activity, transferring hexosyl groups	---
772	Glyma02g11630.1	Gm02	9815952	9818502	-1	-1.20646	-0.823624	-1.57158	-1.19441	PF00201	UDP-glucoronosyl and UDP-glucosyl transferase	2.4.1.115	Anthocyanidin 3-O-glucosyltransferase.	H2BIT1	ABA glucosyltransferase	---	transferase activity, transferring hexosyl groups	---
773	Glyma02g11640.1	Gm02	9841000	9842747	1	0	0	-1.20712	-1.36985	PF00201	UDP-glucoronosyl and UDP-glucosyl transferase	2.4.1.115	Anthocyanidin 3-O-glucosyltransferase.	E9M5F4	Glycosyltransferase GT14A05	---	transferase activity, transferring hexosyl groups	---
774	Glyma02g11666.1	Gm02	9875396	9884747	1	-1.12951	-1.07499	-1.91726	-0.984192	PF00201	UDP-glucoronosyl and UDP-glucosyl transferase	---	---	B9NG81	Predicted protein	cytoplasmic membrane-bounded vesicle	abscisic acid glucosyltransferase activity --- flavonol 3-O-glucosyltransferase activity --- quercetin 3-O-glucosyltransferase activity --- quercetin 7-O-glucosyltransferase activity	flavonol biosynthetic process --- response to other organism --- secretion by cell
775	Glyma02g11781.1	Gm02	10011003	10013248	-1	-1.13375	-0.79273	0	-0.858661	PF03634	TCP family transcription factor	---	---	G7KCJ2	TCP family transcription factor-like protein	---	---	---
776	Glyma02g11820.2	Gm02	10061206	10063390	1	0	-0.628754	-0.64127	-1.69468	PF00173 --- PF00487	Cytochrome b5-like Heme/Steroid binding domain --- Fatty acid desaturase	---	---	B9GQE8	Predicted protein	---	heme binding --- iron ion binding --- oxidoreductase activity, acting on paired donors, with oxidation of a pair of donors resulting in the reduction of molecular oxygen to two molecules of water	fatty acid biosynthetic process
777	Glyma02g11920.1	Gm02	10128647	10130752	-1	1.31139	0.693543	0	0	PF01199	Ribosomal protein L34e	---	---	A9PDF8	Predicted protein	chloroplast --- cytosolic large ribosomal subunit --- nucleolus --- plasma membrane	structural constituent of ribosome	translation
778	Glyma02g12081.1	Gm02	10302501	10306472	1	-2.87071	0	-1.18232	0	PF02701	Dof domain, zinc finger	---	---	B9H0C1	Predicted protein	---	DNA binding --- zinc ion binding	regulation of transcription, DNA-dependent
779	Glyma02g12140.1	Gm02	10367091	10369542	-1	2.31118	2.08174	1.62896	2.18573	PF03330 --- PF01357	Rare lipoprotein A (RlpA)-like double-psi beta-barrel --- Pollen allergen	---	---	Q8L5G4	Alpha-expansin 4	extracellular region --- membrane	---	plant-type cell wall organization
780	Glyma02g12220.1	Gm02	10443571	10445593	-1	-1.57379	0	0	0	PF02365	No apical meristem (NAM) protein	---	---	B2ZGR6	NAC domain protein	---	DNA binding	regulation of transcription, DNA-dependent
781	Glyma02g12278.1	Gm02	10563502	10565579	-1	-1.36821	-1.37769	-1.05107	-1.44362	PF04041	Domain of unknown function (DUF377)	---	---	B9P4X3	Predicted protein	---	---	---
782	Glyma02g12370.1	Gm02	10639627	10643969	-1	-1.73321	-1.91826	-1.85217	0	PF12796 --- PF00069	Ankyrin repeats (3 copies) --- Protein kinase domain	2.7.11.1	Non-specific serine/threonine protein kinase.	B9HIA6	Predicted protein	---	ATP binding --- protein serine/threonine kinase activity	auxin mediated signaling pathway --- brassinosteroid mediated signaling pathway --- leaf vascular tissue pattern formation --- regulation of signal transduction
783	Glyma02g12380.3	Gm02	10645173	10648438	-1	-1.44166	-0.596333	-1.30785	-0.774738	PF11360	Protein of unknown function (DUF3110)	---	---	B9HXP6	Predicted protein	---	---	---
784	Glyma02g12380.4	Gm02	10646465	10648438	-1	-1.67432	-0.525943	-1.20831	0	PF11360	Protein of unknown function (DUF3110)	---	---	B9HXP6	Predicted protein	---	---	---
785	Glyma02g12400.2	Gm02	10658579	10674443	1	-1.60032	0	-0.608241	0	PF02714	Domain of unknown function DUF221	---	---	G7JWK0	Membrane protein, putative	membrane	---	---
786	Glyma02g12500.1	Gm02	10802333	10807221	1	-0.703463	-0.655226	-0.579149	-1.30612	PF00696	Amino acid kinase family	---	---	G7JWN1	Glutamate 5-kinase	---	kinase activity	cellular amino acid biosynthetic process
787	Glyma02g12520.2	Gm02	10813189	10815333	-1	-1.046	-0.83512	-1.24296	-1.25212	PF01287 --- PF00467	Eukaryotic elongation factor 5A hypusine, DNA-binding OB fold --- KOW motif	---	---	H9BNZ5	Eukaryotic translation initiation factor 5A2	---	ribosome binding --- translation elongation factor activity --- translation initiation factor activity	peptidyl-lysine modification to hypusine --- positive regulation of translational elongation --- positive regulation of translational termination --- translational frameshifting
788	Glyma02g12520.3	Gm02	10814290	10815333	-1	0	-0.596333	-1.1892	-1.30612	PF01287 --- PF00467	Eukaryotic elongation factor 5A hypusine, DNA-binding OB fold --- KOW motif	---	---	H9BNZ5	Eukaryotic translation initiation factor 5A2	---	ribosome binding --- translation elongation factor activity --- translation initiation factor activity	peptidyl-lysine modification to hypusine --- positive regulation of translational elongation --- positive regulation of translational termination --- translational frameshifting
789	Glyma02g12730.1	Gm02	10998414	11001756	-1	-1.99624	-1.91826	-2.1152	0	PF03763	Remorin, C-terminal region	---	---	B9RCW8	DNA binding protein, putative	---	---	---
790	Glyma02g12800.1	Gm02	11053247	11057323	1	-0.996244	-0.564624	-1.9632	-0.984192	PF04774 --- PF09598	Hyaluronan / mRNA binding family --- Stm1	---	---	O04237	Transcription factor	---	---	---
791	Glyma02g12900.1	Gm02	11167424	11170468	1	0.851752	1.40367	0.810798	0.69388	PF03141	Putative S-adenosyl-L-methionine-dependent methyltransferase	---	---	B9REF5	ATP binding protein, putative	---	methyltransferase activity	methylation
792	Glyma02g12900.2	Gm02	11166630	11169455	1	-0.794611	-0.655226	-1.34967	-1.13619	PF03141	Putative S-adenosyl-L-methionine-dependent methyltransferase	---	---	B9REF5	ATP binding protein, putative	---	methyltransferase activity	methylation
793	Glyma02g12950.1	Gm02	11209569	11212061	1	-0.948939	-1.24019	-1.16411	-0.803619	PF07983	X8 domain	3.2.1.39	Glucan endo-1,3-beta-D-glucosidase.	G7JHI2	Glucan endo-1,3-beta-glucosidase-like protein	---	---	---
794	Glyma02g12970.5	Gm02	11234515	11240799	-1	-0.706738	0.86601	0.692153	1.40047	PF07168	Ureide permease	---	---	Q6S9Z3	Allantoin permease	---	---	---
795	Glyma02g12980.1	Gm02	11249072	11254453	1	0.537188	0.856179	0.734903	1.03467	PF07168	Ureide permease	---	---	G7JY00	Ureide permease	---	---	---
796	Glyma02g13020.1	Gm02	11283795	11285789	1	-0.880767	-0.918261	-1.1766	-0.868714	PF01535 --- PF13041 --- PF13812	PPR repeat --- PPR repeat family --- Pentatricopeptide repeat domain	---	---	G7JZ42	Pentatricopeptide repeat-containing protein	---	---	---
797	Glyma02g13053.1	Gm02	11302120	11303308	-1	0	-2.40369	-2.1152	-1.20658	---	---	---	---	G7JKG6	Dehydrogenase/reductase SDR family member	---	nucleotide binding --- oxidoreductase activity	oxidation-reduction process
798	Glyma02g13070.2	Gm02	11303355	11310035	1	-1.28575	-1.57034	-1.32671	-0.636268	PF00149 --- PF14008	Calcineurin-like phosphoesterase --- Iron/zinc purple acid phosphatase-like protein C	---	---	G0T441	Purple acid phosphatases	---	acid phosphatase activity --- metal ion binding	---
799	Glyma02g13180.2	Gm02	11405479	11406844	1	1.12477	0.847274	0.93791	0.781343	---	---	---	---	A9PCK3	Predicted protein	---	---	---
800	Glyma02g13210.1	Gm02	11438309	11440790	1	0	-1.91826	-2.47777	0	PF00067	Cytochrome P450	---	---	G7JZ14	Cytochrome P450 78A11	---	electron carrier activity --- heme binding --- iron ion binding --- monooxygenase activity --- oxidoreductase activity, acting on paired donors, with incorporation or reduction of molecular oxygen	---
801	Glyma02g13270.2	Gm02	11530648	11534136	1	1.13761	0	0	0	PF01288 --- PF00809	7,8-dihydro-6-hydroxymethylpterin-pyrophosphokinase (HPPK) --- Pterin binding enzyme	2.5.1.15	Dihydropteroate synthase.	O04862	Dihydropterin pyrophosphokinase /dihydropteroate synthase	mitochondrion	2-amino-4-hydroxy-6-hydroxymethyldihydropteridine diphosphokinase activity --- dihydropteroate synthase activity --- kinase activity --- magnesium ion binding	folic acid biosynthetic process
802	Glyma02g13330.1	Gm02	11601824	11605281	1	1.01218	0	0	0	PF03214	Reversibly glycosylated polypeptide	---	---	Q6IV07	UDP-glucose:protein transglucosylase-like protein SlUPTG1	---	intramolecular transferase activity	cellulose biosynthetic process
803	Glyma02g13450.1	Gm02	11770047	11771944	1	-0.996244	-1.50322	-0.530239	-1.30612	PF00582	Universal stress protein family	---	---	B9HIS2	Predicted protein	---	---	response to stress
804	Glyma02g13630.1	Gm02	11943213	11949714	1	1.21877	0.94681	1.18597	1.29592	PF00326 --- PF02897	Prolyl oligopeptidase family --- Prolyl oligopeptidase, N-terminal beta-propeller domain	3.4.21.83	Oligopeptidase B.	G7JZA5	Prolyl endopeptidase-like protein	---	serine-type endopeptidase activity	proteolysis
805	Glyma02g13700.1	Gm02	12015226	12018328	1	0	0	0.975745	1.23537	PF00454	Phosphatidylinositol 3- and 4-kinase	2.7.1.67	1-phosphatidylinositol 4-kinase.	B9RLG3	Inositol or phosphatidylinositol kinase, putative	---	kinase activity --- phosphotransferase activity, alcohol group as acceptor	---
806	Glyma02g13810.1	Gm02	12129842	12132963	1	-2.11823	-1.63586	-1.39392	-1.33566	PF03171 --- PF14226	2OG-Fe(II) oxygenase superfamily --- non-haem dioxygenase in morphine synthesis N-terminal	1.14.11.23	Flavonol synthase.	G7K0G3	Protein SRG1	---	oxidoreductase activity, acting on paired donors, with incorporation or reduction of molecular oxygen, 2-oxoglutarate as one donor, and incorporation of one atom each of oxygen into both donors	---
807	Glyma02g13891.1	Gm02	12191641	12198627	1	-1.36153	-1.58123	-0.920185	-0.67753	---	---	---	---	B9HWS8	Predicted protein	---	---	---
808	Glyma02g13891.2	Gm02	12191627	12198627	1	-1.53058	-1.55569	-1.22212	-0.917077	---	---	---	---	B9HWS8	Predicted protein	---	---	---
809	Glyma02g13960.2	Gm02	12313441	12314296	1	-1.99624	0	0.517067	0.501235	PF00170	bZIP transcription factor	---	---	Q9AT29	BZip transcription factor	---	sequence-specific DNA binding --- sequence-specific DNA binding transcription factor activity	---
810	Glyma02g14080.1	Gm02	12466546	12467304	1	1.10329	0.889094	0.536875	0.793416	---	---	---	---	B9HWR5	Predicted protein	---	---	---
811	Glyma02g14110.2	Gm02	12489043	12508490	1	-0.748317	-0.670333	-1.59164	-0.52476	PF01928 --- PF00485	CYTH domain --- Phosphoribulokinase / Uridine kinase family	2.7.1.48	Uridine kinase.	B9RLC2	Uridine cytidine kinase I, putative	---	ATP binding --- phosphotransferase activity, alcohol group as acceptor --- uridine kinase activity	UMP biosynthetic process
812	Glyma02g14220.1	Gm02	12759656	12761446	1	0	-1.24019	-1.62977	0	PF00646 --- PF08268	F-box domain --- F-box associated domain	---	---	B9GK04	Predicted protein	---	---	---
813	Glyma02g14240.1	Gm02	12771427	12776322	-1	-0.817907	-0.808636	-1.71927	-1.53168	PF09991	Predicted membrane protein (DUF2232)	---	---	B9HIS9	Predicted protein	---	---	---
814	Glyma02g14260.1	Gm02	12787991	12790043	1	0	2.49504	0	0.838931	PF06880	Protein of unknown function (DUF1262)	---	---	B9HIS7	Predicted protein	---	---	---
815	Glyma02g14280.1	Gm02	12800077	12824692	1	0.89992	0.612254	0	1.01581	PF03810	Importin-beta N-terminal domain	---	---	F4IE40	Armadillo/beta-catenin-like repeat-containing protein	nuclear pore	protein transporter activity	intracellular protein transport
816	Glyma02g14331.1	Gm02	12896475	12900410	-1	-3.53681	-3.45883	-3.41476	-2.17684	PF04937	Protein of unknown function (DUF 659)	---	---	C8TFH5	HAT dimerisation domain-containing protein-like	---	DNA binding	---
817	Glyma02g14460.1	Gm02	13041793	13042834	-1	0	0	-3.37824	0	---	---	---	---	A9PDF7	Predicted protein	---	---	---
818	Glyma02g14821.1	Gm02	13351494	13352340	-1	-1.77385	-0.596333	-0.892809	-0.569154	---	---	---	---	B9HWN4	Predicted protein	---	---	---
819	Glyma02g14860.2	Gm02	13371729	13377777	-1	-1.04871	-0.681222	0	-0.747152	PF01039	Carboxyl transferase domain	---	---	G7JL66	3-methylcrotonyl-CoA carboxylase	---	ligase activity	---
820	Glyma02g14910.1	Gm02	13436575	13440240	1	-1.90878	-2.3333	-1.94528	-1.28375	PF01077 --- PF03460	Nitrite and sulphite reductase 4Fe-4S domain --- Nitrite/Sulfite reductase ferredoxin-like half domain	1.7.7.1	Ferredoxin--nitrite reductase.	O04840	Nitrite reductase	---	ferredoxin-nitrite reductase activity --- heme binding --- iron-sulfur cluster binding	---
821	Glyma02g15000.1	Gm02	13564591	13565148	1	1.22615	0.98863	1.23057	0	PF13499	EF-hand domain pair	---	---	G7JL97	Calmodulin-like protein	---	calcium ion binding	---
822	Glyma02g15020.1	Gm02	13569954	13572413	-1	1.46319	1.86834	2.30434	2.20168	PF04749	PLAC8 family	---	---	G7JLA3	Placenta-specific gene 8 protein	---	---	---
823	Glyma02g15080.1	Gm02	13626822	13631482	-1	0	-1.6187	-1.56771	-1.3627	PF05705	Eukaryotic protein of unknown function (DUF829)	---	---	B9N4X2	Predicted protein	---	---	---
824	Glyma02g15080.2	Gm02	13626822	13631584	-1	-2.48167	-1.91826	-1.92256	-1.37651	PF05705	Eukaryotic protein of unknown function (DUF829)	---	---	B9N4X2	Predicted protein	---	---	---
825	Glyma02g15120.1	Gm02	13653942	13655368	-1	-3.53814	-3.54762	-3.2527	-3.61355	PF07859	alpha/beta hydrolase fold	3.1.1.3	Triacylglycerol lipase.	G7JMF0	Gibberellin receptor GID1	---	hydrolase activity	---
826	Glyma02g15170.1	Gm02	13671163	13672673	-1	-0.794611	-1.07026	-2.1152	0	PF07859	alpha/beta hydrolase fold	3.1.1.3	Triacylglycerol lipase.	G7JMF6	CXE carboxylesterase	---	hydrolase activity	---
827	Glyma02g15200.1	Gm02	13711999	13713705	1	0	1.14063	0.98166	0	PF07816	Protein of unknown function (DUF1645)	---	---	B9HRX7	Predicted protein	---	---	---
828	Glyma02g15290.1	Gm02	13790014	13793024	-1	1.55309	1.40718	1.26534	1.87742	PF00141	Peroxidase	1.11.1.7	Peroxidase.	B9S775	Peroxidase 10, putative	---	heme binding --- metal ion binding --- peroxidase activity	response to oxidative stress
829	Glyma02g15351.1	Gm02	13867832	13869205	1	-1.99624	-1.91826	-1.2672	-1.72116	---	---	---	---	B9HRV9	Predicted protein	---	---	---
830	Glyma02g15360.1	Gm02	13894502	13899738	-1	0	0	0.972261	1.67877	PF03171 --- PF14226	2OG-Fe(II) oxygenase superfamily --- non-haem dioxygenase in morphine synthesis N-terminal	1.14.11.23	Flavonol synthase.	G7JMI8	Flavonol synthase/flavanone 3-hydroxylase	---	iron ion binding --- oxidoreductase activity, acting on paired donors, with incorporation or reduction of molecular oxygen, 2-oxoglutarate as one donor, and incorporation of one atom each of oxygen into both donors	---
831	Glyma02g15370.1	Gm02	13901705	13903649	-1	0	0	0.747917	1.22929	PF03171 --- PF14226	2OG-Fe(II) oxygenase superfamily --- non-haem dioxygenase in morphine synthesis N-terminal	1.14.11.23	Flavonol synthase.	A3QRM4	Senescence-associated nodulin 1A	---	iron ion binding --- oxidoreductase activity, acting on paired donors, with incorporation or reduction of molecular oxygen, 2-oxoglutarate as one donor, and incorporation of one atom each of oxygen into both donors	---
832	Glyma02g15380.1	Gm02	13906302	13908552	-1	0	0	1.07067	1.90333	PF03171 --- PF14226	2OG-Fe(II) oxygenase superfamily --- non-haem dioxygenase in morphine synthesis N-terminal	1.14.11.23	Flavonol synthase.	A3QRM4	Senescence-associated nodulin 1A	---	iron ion binding --- oxidoreductase activity, acting on paired donors, with incorporation or reduction of molecular oxygen, 2-oxoglutarate as one donor, and incorporation of one atom each of oxygen into both donors	---
833	Glyma02g15390.1	Gm02	13912360	13914321	-1	-0.674316	0	0.823398	1.15877	PF03171 --- PF14226	2OG-Fe(II) oxygenase superfamily --- non-haem dioxygenase in morphine synthesis N-terminal	1.14.11.23	Flavonol synthase.	A3QRM4	Senescence-associated nodulin 1A	---	iron ion binding --- oxidoreductase activity, acting on paired donors, with incorporation or reduction of molecular oxygen, 2-oxoglutarate as one donor, and incorporation of one atom each of oxygen into both donors	---
834	Glyma02g15430.1	Gm02	13936135	13938212	-1	0.73349	0	1.10203	0.903334	---	---	---	---	A9PAX6	Predicted protein	---	---	---
835	Glyma02g15520.1	Gm02	14016186	14021619	1	0	0	-1.04481	-0.984192	---	---	---	---	G7JNL3	Transcription factor bHLH	---	---	---
836	Glyma02g15520.2	Gm02	14016265	14021577	1	-1.12178	0	-1.24073	-0.569154	---	---	---	---	G7JNL3	Transcription factor bHLH	---	---	---
837	Glyma02g15520.3	Gm02	14016265	14021577	1	-0.581207	0	-1.30785	-0.868714	---	---	---	---	G7JNL4	Transcription factor bHLH	---	---	---
838	Glyma02g15550.1	Gm02	14034692	14059162	-1	1.17368	1.34477	1.44551	1.33774	PF00168 --- PF02893	C2 domain --- GRAM domain	---	---	G7JNL7	GRAM domain-containing protein	---	---	---
839	Glyma02g15640.1	Gm02	14131456	14140011	-1	-1.78535	-1.74241	-1.89855	-1.78488	PF00291	Pyridoxal-phosphate dependent enzyme	2.5.1.47	Cysteine synthase.	A5YT88	Cysteine synthase	---	cysteine synthase activity --- transferase activity	cysteine biosynthetic process from serine
840	Glyma02g15700.1	Gm02	14181840	14187034	-1	-0.617733	0	-0.852167	-1.13619	---	---	---	---	B9IJ34	Predicted protein	---	---	---
841	Glyma02g15770.1	Gm02	14277700	14283074	-1	0.891281	1.00774	1.0223	0.600771	---	---	3.1.2.1	Acetyl-CoA hydrolase.	G7JPP9	Acyl-coenzyme A thioesterase	---	---	---
842	Glyma02g15780.1	Gm02	14291915	14296277	1	0.936069	1.0014	0.872726	1.19638	PF00010	Helix-loop-helix DNA-binding domain	---	---	B9S997	DNA binding protein, putative	---	---	---
843	Glyma02g15811.1	Gm02	14300999	14306589	-1	0	0	-1.02774	0	PF00076	RNA recognition motif. (a.k.a. RRM, RBD, or RNP domain)	---	---	G7JPR0	Heterogeneous nuclear ribonucleoprotein A3-like protein	ribonucleoprotein complex	nucleic acid binding --- nucleotide binding	---
844	Glyma02g15910.2	Gm02	14372159	14373784	-1	1.0773	0	0.515641	0	PF00538	linker histone H1 and H5 family	---	---	G8YZP6	Histone H1 subtype 3	nucleosome --- nucleus	DNA binding	nucleosome assembly
845	Glyma02g15920.3	Gm02	14383057	14385983	-1	0.672134	1.01585	1.22719	1.58349	PF10533 --- PF03106	Plant zinc cluster domain --- WRKY DNA -binding domain	---	---	B0LUS1	Transcription factor	---	sequence-specific DNA binding --- sequence-specific DNA binding transcription factor activity	---
846	Glyma02g15920.4	Gm02	14383057	14385936	-1	0	0.958728	1.30848	1.44465	PF10533 --- PF03106	Plant zinc cluster domain --- WRKY DNA -binding domain	---	---	B0LUS1	Transcription factor	---	sequence-specific DNA binding --- sequence-specific DNA binding transcription factor activity	---
847	Glyma02g16000.1	Gm02	14438645	14440092	1	-4.74627	-4.28641	-3.95542	-3.87172	PF07123	Photosystem II reaction centre W protein (PsbW)	---	---	Q41908	Photosystem II 7kD protein	chloroplast --- photosystem II	---	photosynthesis
848	Glyma02g16071.1	Gm02	14484963	14486201	-1	0	-0.918261	-1.89281	-1.24723	PF02309	AUX/IAA family	---	---	Q9XIV0	MRNA expressed in cucumber hypocotyls,	nucleus	---	auxin mediated signaling pathway --- regulation of transcription, DNA-dependent --- transcription, DNA-dependent
849	Glyma02g16150.1	Gm02	14567489	14569278	1	2.17368	1.09669	1.15782	0	PF00125	Core histone H2A/H2B/H3/H4	---	---	C6SYX2	Histone H2A	nucleosome --- nucleus	DNA binding	nucleosome assembly
850	Glyma02g16170.1	Gm02	14579282	14585464	1	0	0	-4.1152	0	PF13225	Domain of unknown function (DUF4033)	---	---	C7AU21	DWARF27	---	---	---
851	Glyma02g16210.2	Gm02	14623867	14626826	1	-1.63745	-1.72774	-1.95474	-1.90173	PF08241	Methyltransferase domain	---	---	B9S4P9	Chloroplast inner envelope protein, putative	viral envelope	methyltransferase activity	methylation
852	Glyma02g16295.1	Gm02	14706163	14719819	1	0.539808	0.714007	0.517067	1.60077	PF00069 --- PF00481	Protein kinase domain --- Protein phosphatase 2C	3.1.3.16	Phosphoprotein phosphatase.	B9S4N3	Protein phosphatase 2c, putative	---	ATP binding --- phosphoprotein phosphatase activity --- protein serine/threonine kinase activity	---
853	Glyma02g16320.2	Gm02	14732037	14734428	1	0.704195	1.08174	0.972261	1.51831	PF01027	Inhibitor of apoptosis-promoting Bax1	---	---	G7IDK0	BI1-like protein	integral to membrane	---	---
854	Glyma02g16365.1	Gm02	14774919	14783173	1	-1.90802	-0.684771	-0.848921	0	PF01740 --- PF00916	STAS domain --- Sulfate transporter family	---	---	G7IDK9	Sulfate/bicarbonate/oxalate exchanger and transporter sat-1	integral to membrane	secondary active sulfate transmembrane transporter activity	sulfate transport
855	Glyma02g16490.1	Gm02	14876882	14878859	1	0.636024	0	1.37023	1.01581	PF04570	Protein of unknown function (DUF581)	---	---	G7IDN1	Senescence-associated protein SAG102	---	---	---
856	Glyma02g16590.1	Gm02	14966394	14970945	-1	-1.79461	-1.99226	-2.1152	-1.98419	PF01765	Ribosome recycling factor	---	---	B7FI72	Ribosome-recycling factor	---	---	translation
857	Glyma02g16590.2	Gm02	14966394	14970945	-1	-1.74832	-1.67033	-1.30785	-2.66226	PF01765	Ribosome recycling factor	---	---	B7FI72	Ribosome-recycling factor	---	---	translation
858	Glyma02g16590.3	Gm02	14966394	14970945	-1	-1.32882	-1.8358	-1.6791	-1.48669	PF01765	Ribosome recycling factor	---	---	B7FI72	Ribosome-recycling factor	---	---	translation
859	Glyma02g16620.1	Gm02	14997412	15000167	-1	0	-5.67315	-5.6477	0	---	---	---	---	G7IED1	MRNA-binding protein	---	nucleotide binding	---
860	Glyma02g16630.1	Gm02	15000581	15007993	1	-1.58685	-1.21782	-0.802318	-0.984192	PF01926	50S ribosome-binding GTPase	---	---	G7IED3	GTP-binding protein engA	---	catalytic activity --- GTP binding	metabolic process
861	Glyma02g16740.3	Gm02	15100047	15102450	-1	-0.826319	-0.651474	-1.02774	-0.984192	PF02567	Phenazine biosynthesis-like protein	---	---	B7FJ84	Isomerase, putative	---	isomerase activity	biosynthetic process
862	Glyma02g16800.1	Gm02	15137554	15140996	-1	1.52362	0	0	-0.901729	PF00255	Glutathione peroxidase	1.11.1.15	Peroxiredoxin.	C6T3V3	Glutathione peroxidase	---	glutathione peroxidase activity	response to oxidative stress
863	Glyma02g16840.1	Gm02	15175386	15179767	-1	0	1.05137	0.894783	0.954408	PF00651 --- PF00917	BTB/POZ domain --- MATH domain	---	---	G7I2K6	Speckle-type POZ protein	---	---	---
864	Glyma02g16850.1	Gm02	15184088	15189332	1	-2.86298	-2.91826	-2.60997	-2.1835	---	---	---	---	B9IA14	Predicted protein	---	---	---
865	Glyma02g16850.2	Gm02	15184088	15189332	1	-2.48167	-2.58811	-2.99656	-2.20658	---	---	---	---	B9IA14	Predicted protein	---	---	---
866	Glyma02g16860.1	Gm02	15190720	15195647	1	-1.52418	-1.3489	-1.28804	-1.13103	PF12483	E3 Ubiquitin ligase	---	---	Q1RSJ8	Zinc finger, RING-type	---	acid-amino acid ligase activity --- metal ion binding --- zinc ion binding	---
867	Glyma02g16860.2	Gm02	15190720	15194297	1	-1.11172	0	-1.64572	-0.597168	PF12483	E3 Ubiquitin ligase	---	---	Q1RSJ8	Zinc finger, RING-type	---	acid-amino acid ligase activity --- metal ion binding --- zinc ion binding	---
868	Glyma02g16930.1	Gm02	15269011	15271944	-1	-0.627011	-0.695868	-0.793273	-1.10972	PF01429 --- PF07496	Methyl-CpG binding domain --- CW-type Zinc Finger	---	---	A9PE20	Methyl binding domain protein	nucleus	DNA binding --- zinc ion binding	---
869	Glyma02g16950.2	Gm02	15296803	15300838	1	0	0	-1.53024	0	PF03372	Endonuclease/Exonuclease/phosphatase family	---	---	B9IA01	Predicted protein	---	---	---
870	Glyma02g17021.1	Gm02	15364402	15365769	1	0.929755	1.46025	0.772324	1.01581	PF12796	Ankyrin repeats (3 copies)	---	---	D3J163	Ankyrin repeat domain-containing protein	---	structural molecule activity	---
871	Glyma02g17040.2	Gm02	15372344	15381741	1	0	0	-0.977698	-1.72116	PF00149	Calcineurin-like phosphoesterase	3.1.3.16	Phosphoprotein phosphatase.	D7TP64	Serine/threonine-protein phosphatase	---	iron ion binding --- manganese ion binding --- phosphoprotein phosphatase activity	---
872	Glyma02g17050.1	Gm02	15383416	15385011	1	1.22615	1.32967	0	0.678773	PF09384 --- PF00400	UTP15 C terminal --- WD domain, G-beta repeat	2.7.11.1	Non-specific serine/threonine protein kinase.	G7I2U5	U3 small nucleolar RNA-associated protein-like protein	nucleolus	---	rRNA processing
873	Glyma02g17060.1	Gm02	15389182	15391225	-1	1.06789	0.870235	0	0	PF00141	Peroxidase	1.11.1.7	Peroxidase.	G8A179	Peroxidase	---	heme binding --- metal ion binding --- peroxidase activity	response to oxidative stress
874	Glyma02g17130.2	Gm02	15440953	15450225	1	-1.19978	-1.58123	-1.71927	-1.64716	PF13180 --- PF00089	PDZ domain --- Trypsin	1.3.1.74	2-alkenal reductase.	B9S3X1	Serine endopeptidase degp2, putative	---	2-alkenal reductase [NAD(P)] activity --- serine-type endopeptidase activity	proteolysis
875	Glyma02g17181.1	Gm02	15498103	15501854	-1	-1.67432	-0.596333	-1.65577	-1.17684	PF06203 --- PF00643	CCT motif --- B-box zinc finger	---	---	E9NZT6	CCT motif protein	intracellular	zinc ion binding	---
876	Glyma02g17351.1	Gm02	15640580	15641152	1	-2.24417	-0.956735	-2.1152	-2.91019	---	---	---	---	A9PCF9	Predicted protein	---	---	---
877	Glyma02g17440.1	Gm02	15717748	15718985	1	1.44854	1.61225	1.25403	0.845883	PF09420	Ribosome biogenesis protein Nop16	---	---	B9I9S4	Predicted protein	---	---	---
878	Glyma02g17470.5	Gm02	15722317	15724906	1	-1.10316	-1.26618	-0.600628	0	PF00582	Universal stress protein family	---	---	B4UW73	Universal stress protein	---	---	response to stress
879	Glyma02g17470.6	Gm02	15722317	15724906	1	0	-1.3333	0	0	PF00582	Universal stress protein family	---	---	G7IF73	Uncharacterized protein	---	---	response to stress
880	Glyma02g17490.2	Gm02	15740173	15750184	-1	-1.16617	-1.28083	-1.58469	0	PF00232	Glycosyl hydrolase family 1	---	---	G7IF65	Beta-glucosidase	---	cation binding --- hydrolase activity, hydrolyzing O-glycosyl compounds	carbohydrate metabolic process
881	Glyma02g18200.1	Gm02	16671867	16677849	1	-0.581207	0	0	-1.15412	PF00106	short chain dehydrogenase	1.1.1.100	3-oxoacyl-[acyl-carrier-protein] reductase.	B9RU96	2,4-dienoyl-CoA reductase, putative	---	3-oxoacyl-[acyl-carrier-protein] reductase (NADPH) activity --- nucleotide binding	---
882	Glyma02g18230.1	Gm02	16775984	16787082	-1	0.588718	-1.21782	-1.30785	-1.66226	PF12922 --- PF12765	non-SMC mitotic condensation complex subunit 1, N-term --- HEAT repeat associated with sister chromatid cohesion	---	---	F6HLQ7	Condensin complex subunit 1	nucleus	---	cell division --- mitotic chromosome condensation
883	Glyma02g18230.2	Gm02	16775984	16787082	-1	1.22615	0	-0.892809	0	PF12922 --- PF12765	non-SMC mitotic condensation complex subunit 1, N-term --- HEAT repeat associated with sister chromatid cohesion	---	---	F6HLQ7	Condensin complex subunit 1	nucleus	---	cell division --- mitotic chromosome condensation
884	Glyma02g18301.1	Gm02	16999167	17010787	1	0	1.14063	1.00028	1.30532	---	---	---	---	G7I7V1	Erythroid differentiation-related factor	---	---	---
885	Glyma02g18380.1	Gm02	17169065	17174480	-1	0.784269	1.01019	0.794788	1.00413	PF01370	NAD dependent epimerase/dehydratase family	1.1.1.219	Dihydrokaempferol 4-reductase.	Q9SPJ5	Dihydroflavonol-4-reductase DFR1	---	catalytic activity --- coenzyme binding --- nucleotide binding	cellular metabolic process
886	Glyma02g18380.2	Gm02	17169065	17174480	-1	0.953715	0.870235	0.945789	1.00924	PF01370	NAD dependent epimerase/dehydratase family	1.1.1.219	Dihydrokaempferol 4-reductase.	Q9SPJ5	Dihydroflavonol-4-reductase DFR1	---	catalytic activity --- coenzyme binding --- nucleotide binding	cellular metabolic process
887	Glyma02g18670.1	Gm02	17498587	17521217	-1	-2.67432	-1.3333	-1.20831	-0.662263	PF01061 --- PF00005 --- PF08370	ABC-2 type transporter --- ABC transporter --- Plant PDR ABC transporter associated	3.6.3.25	Sulfate-transporting ATPase.	B9T794	ATP-binding cassette transporter, putative	membrane	ATP binding --- organic phosphonate transmembrane-transporting ATPase activity	ATP catabolic process
888	Glyma02g19380.1	Gm02	18393664	18397593	-1	-1.36661	-0.813291	-1.35127	-1.17813	PF00403	Heavy-metal-associated domain	---	---	Q9SE03	Copper chaperone homolog CCH	---	metal ion binding	metal ion transport
889	Glyma02g19380.2	Gm02	18393664	18395332	-1	-1.07871	-0.609214	-0.999724	-0.734578	PF00403	Heavy-metal-associated domain	---	---	Q9SE03	Copper chaperone homolog CCH	---	metal ion binding	metal ion transport
890	Glyma02g19380.3	Gm02	18393664	18397303	-1	-1.17475	-0.863353	-1.52197	-1.06081	PF00403	Heavy-metal-associated domain	---	---	Q9SE03	Copper chaperone homolog CCH	---	metal ion binding	metal ion transport
891	Glyma02g19430.2	Gm02	18446605	18461374	-1	0	0	-1.37824	-0.569154	PF01490	Transmembrane amino acid transporter protein	---	---	G7I4Z9	Amino acid transporter	integral to membrane	---	---
892	Glyma02g19917.1	Gm02	19408115	19416444	1	0	0	0	-1.24723	PF00085	Thioredoxin	---	---	B9HLI0	Predicted protein	chloroplast stroma	electron carrier activity --- protein disulfide oxidoreductase activity	cell redox homeostasis --- glycerol ether metabolic process
893	Glyma02g21830.1	Gm02	20979368	20984605	-1	0.556442	1.30322	1.69671	1.78059	PF12752	SUZ domain	---	---	A2Q6F7	R3H domain-containing protein	---	nucleic acid binding	---
894	Glyma02g21970.1	Gm02	21386878	21411823	1	-1.20775	-0.570338	-0.874193	0	PF00069 --- PF00481	Protein kinase domain --- Protein phosphatase 2C	---	---	G7I7C7	Protein kinase and PP2C-like domain-containing protein	---	ATP binding --- protein serine/threonine kinase activity	---
895	Glyma02g21970.2	Gm02	21386878	21411823	1	-1.51082	-1.3333	-1.53024	-1.98419	PF00069 --- PF00481	Protein kinase domain --- Protein phosphatase 2C	---	---	G7I7C7	Protein kinase and PP2C-like domain-containing protein	---	ATP binding --- protein serine/threonine kinase activity	---
896	Glyma02g22730.2	Gm02	21928290	21933235	-1	0	-0.854131	0	-1.1217	---	---	---	---	B9IHJ9	Predicted protein	---	---	---
897	Glyma02g24281.1	Gm02	24869478	24872825	-1	-3.31817	-2.91826	-1.9777	0	PF09366	Protein of unknown function (DUF1997)	---	---	G7I7C8	(RAP Annotation release2) Galactose-binding like domain containing protein	---	---	---
898	Glyma02g24281.2	Gm02	24869478	24872825	-1	-2.18889	0	0	0	PF09366	Protein of unknown function (DUF1997)	---	---	G7I7C9	(RAP Annotation release2) Galactose-binding like domain containing protein	---	---	---
899	Glyma02g24921.1	Gm02	25907469	25910473	-1	-0.644772	-1.17633	-1.205	-1.71289	PF00224 --- PF02887	Pyruvate kinase, barrel domain --- Pyruvate kinase, alpha/beta domain	2.7.1.40	Pyruvate kinase.	Q2RAK2	Pyruvate kinase	plasma membrane	magnesium ion binding --- potassium ion binding --- pyruvate kinase activity	glycolysis --- response to cadmium ion
900	Glyma02g25260.1	Gm02	25984543	25988884	1	-2.14825	-2.07026	-1.85217	-1.98419	---	---	---	---	B9I7N0	Predicted protein	chloroplast stroma	---	granum assembly --- response to karrikin
901	Glyma02g25290.1	Gm02	26033129	26037895	1	0.6829	1.04036	0	0.634718	PF00892 --- PF03151	EamA-like transporter family --- Triose-phosphate Transporter family	---	---	Q58J24	Putative plastid glucose 6 phosphate/phosphate translocator	integral to membrane	transporter activity	---
902	Glyma02g25930.1	Gm02	26764778	26771668	1	-1.02941	-1.09229	-2.66774	-1.98419	PF00201	UDP-glucoronosyl and UDP-glucosyl transferase	2.4.1.115	Anthocyanidin 3-O-glucosyltransferase.	G7IEP9	Cytokinin-O-glucosyltransferase	---	transferase activity, transferring hexosyl groups	---
903	Glyma02g25950.2	Gm02	26843449	26844752	1	2.35915	1.72912	1.37861	2.43177	PF00407	Pathogenesis-related protein Bet v I family	---	---	G7L8F9	MLP-like protein	---	---	defense response --- response to biotic stimulus
904	Glyma02g26160.1	Gm02	27007712	27014388	1	5.59318	5.6672	-5.12717	-5.0957	PF00305 --- PF01477	Lipoxygenase --- PLAT/LH2 domain	1.13.11.12	Linoleate 13S-lipoxygenase.	G7J629	Lipoxygenase	---	iron ion binding --- lipoxygenase activity	oxylipin biosynthetic process
905	Glyma02g26410.2	Gm02	27263121	27266905	1	-1.17911	-0.918261	-0.983957	-0.791546	PF00026	Eukaryotic aspartyl protease	---	---	B9GU19	Predicted protein	---	aspartic-type endopeptidase activity	proteolysis
906	Glyma02g26431.1	Gm02	27266598	27297771	-1	0	-1.4708	-1.87419	-1.44362	PF00225	Kinesin motor domain	---	---	B9S2X5	Kinesin heavy chain, putative	microtubule --- microtubule associated complex	ATP binding --- microtubule motor activity	microtubule-based movement
907	Glyma02g26431.2	Gm02	27266263	27290361	-1	-0.996244	-0.555691	-1.1152	-0.621621	PF00225	Kinesin motor domain	---	---	B9S2X5	Kinesin heavy chain, putative	microtubule --- microtubule associated complex	ATP binding --- microtubule motor activity	microtubule-based movement
908	Glyma02g26510.1	Gm02	27403751	27409592	-1	-1.31817	0	-0.977698	0	---	---	---	---	B9H9Z9	Predicted protein	---	---	---
909	Glyma02g26820.1	Gm02	27901742	27909236	-1	-2.76178	-2.34276	-2.88074	-2.33469	PF01040	UbiA prenyltransferase family	---	---	Q1ACB2	Homogentisate phytyltransferase VTE2-2	integral to membrane	prenyltransferase activity	---
910	Glyma02g26820.2	Gm02	27901742	27909236	-1	-2.41128	-1.21782	-2.30785	-1.66226	PF01040	UbiA prenyltransferase family	---	---	Q1ACB2	Homogentisate phytyltransferase VTE2-2	integral to membrane	prenyltransferase activity	---
911	Glyma02g26840.1	Gm02	27945413	27948329	1	1.24398	0.603185	0	0	PF00177	Ribosomal protein S7p/S5e	---	---	B9T7U3	40S ribosomal protein S5, putative	small ribosomal subunit	RNA binding --- structural constituent of ribosome	translation
912	Glyma02g28106.1	Gm02	29516490	29548584	-1	0	0.726573	0.806287	1.27782	PF00270	DEAD/DEAH box helicase	---	---	G7I7V7	DEAD-box ATP-dependent RNA helicase	---	ATP binding --- ATP-dependent helicase activity --- nucleic acid binding	---
913	Glyma02g28212.1	Gm02	29564416	29567747	1	-1.15974	-1.40369	-2.22212	-1.20658	PF00224 --- PF02887	Pyruvate kinase, barrel domain --- Pyruvate kinase, alpha/beta domain	2.7.1.40	Pyruvate kinase.	F6I5U5	Pyruvate kinase	---	magnesium ion binding --- potassium ion binding --- pyruvate kinase activity	glycolysis
914	Glyma02g28630.2	Gm02	29884311	29893076	-1	-1.09578	-0.983849	-0.977698	-0.748124	---	---	---	---	B9IIB4	Predicted protein	---	---	---
915	Glyma02g28830.1	Gm02	29996386	29998948	1	-0.844241	-1.1813	-0.761564	-0.984192	PF09229 --- PF08327	Activator of Hsp90 ATPase, N-terminal --- Activator of Hsp90 ATPase homolog 1-like protein	---	---	D7KZN7	Aha1 domain-containing protein	---	ATPase activator activity	positive regulation of ATPase activity --- response to stress
916	Glyma02g28880.1	Gm02	30138764	30141108	-1	0	0	-1.9777	0	PF00141	Peroxidase	1.11.1.7	Peroxidase.	Q9XFL6	Peroxidase 5	---	heme binding --- metal ion binding --- peroxidase activity	response to oxidative stress
917	Glyma02g29045.1	Gm02	30400164	30402739	1	0.891281	2.55423	-0.73669	-0.984192	PF00139 --- PF00069	Legume lectin domain --- Protein kinase domain	2.7.10.2	Non-specific protein-tyrosine kinase.	B9SXJ7	ATP binding protein, putative	---	ATP binding --- carbohydrate binding --- non-membrane spanning protein tyrosine kinase activity --- protein serine/threonine kinase activity	---
918	Glyma02g29170.2	Gm02	30626572	30632170	-1	1.14881	1.3355	0.952543	0.7748	PF00481	Protein phosphatase 2C	---	---	B9HAB9	Predicted protein	---	metal ion binding --- protein serine/threonine phosphatase activity	protein dephosphorylation
919	Glyma02g29260.1	Gm02	30776818	30784702	1	-1.49667	-1.86935	-1.54692	-1.75471	PF04755	PAP_fibrillin	---	---	B9HAC2	Predicted protein	chloroplast thylakoid membrane --- plastoglobule --- thylakoid lumen	structural molecule activity	---
920	Glyma02g29281.1	Gm02	30796737	30797835	-1	-0.674316	0	1.36593	0.600771	PF05678	VQ motif	---	---	B9IHZ2	Predicted protein	---	---	---
921	Glyma02g29360.1	Gm02	30876862	30882307	-1	1.06984	0.696449	0	0	PF00013 --- PF00642	KH domain --- Zinc finger C-x8-C-x5-C-x3-H type (and similar)	---	---	G7KVD0	Zinc finger CCCH domain-containing protein	---	RNA binding --- zinc ion binding	---
922	Glyma02g29495.1	Gm02	31133920	31137934	-1	-1.12178	-0.802784	-1.37824	-1.7618	---	---	---	---	B9H418	Predicted protein	---	---	---
923	Glyma02g29830.1	Gm02	31661914	31665709	1	-0.748317	-1.11091	0	0	PF00010	Helix-loop-helix DNA-binding domain	---	---	B9T2D6	DNA binding protein, putative	---	---	---
924	Glyma02g29900.1	Gm02	31884581	31887264	1	-1.8036	-0.555691	-0.674629	0	PF00071	Ras family	---	---	D7KZQ3	Predicted protein	---	GTP binding	protein transport --- small GTPase mediated signal transduction
925	Glyma02g30846.1	Gm02	33115776	33124990	-1	0	0	0.662406	1.07882	PF12796 --- PF13962	Ankyrin repeats (3 copies) --- Domain of unknown function	---	---	B9ICR0	Predicted protein	---	---	---
926	Glyma02g31295.1	Gm02	34032288	34046647	-1	-1.28575	0	0	-0.536733	PF04997 --- PF00623 --- PF04983 --- PF05000 --- PF04998	RNA polymerase Rpb1, domain 1 --- RNA polymerase Rpb1, domain 2 --- RNA polymerase Rpb1, domain 3 --- RNA polymerase Rpb1, domain 4 --- RNA polymerase Rpb1, domain 5	2.7.7.6	DNA-directed RNA polymerase.	G7JLA0	DNA-directed RNA polymerase	nucleus	DNA binding --- DNA-directed RNA polymerase activity --- zinc ion binding	transcription, DNA-dependent
927	Glyma02g31340.1	Gm02	34139572	34153447	1	-0.622786	0	-1.05107	0	PF03016	Exostosin family	---	---	B9HA65	Predicted protein	membrane	---	---
928	Glyma02g31370.1	Gm02	34212312	34219873	1	0.52313	1.3843	2.25403	2.97928	PF01554	MatE	---	---	G1JLR1	Multidrug resistance pump	membrane	antiporter activity --- drug transmembrane transporter activity	---
929	Glyma02g31480.1	Gm02	34458041	34466283	1	-3.17378	-2.87341	-3.25879	-3.23212	PF00679 --- PF00009 --- PF03144	Elongation factor G C-terminus --- Elongation factor Tu GTP binding domain --- Elongation factor Tu domain 2	---	---	Q6SYB1	GTP-binding protein TypA	intracellular	GTP binding --- GTPase activity	GTP catabolic process
930	Glyma02g31971.1	Gm02	35217696	35218009	-1	-4.96587	-3.88789	-3.42186	0	PF00401 --- PF02823	ATP synthase, Delta/Epsilon chain, long alpha-helix domain --- ATP synthase, Delta/Epsilon chain, beta-sandwich domain	3.6.3.14	H(+)-transporting two-sector ATPase.	I2E2M8	ATP synthase epsilon chain, chloroplastic	chloroplast thylakoid membrane --- proton-transporting ATP synthase complex, catalytic core F(1)	ATP binding --- hydrogen ion transporting ATP synthase activity, rotational mechanism --- proton-transporting ATPase activity, rotational mechanism	plasma membrane ATP synthesis coupled proton transport
931	Glyma02g32020.1	Gm02	35226539	35228374	-1	-0.716137	-1.14065	-1.01567	-1.20658	PF00201	UDP-glucoronosyl and UDP-glucosyl transferase	2.4.1.115	Anthocyanidin 3-O-glucosyltransferase.	Q8S3B6	Putative glucosyltransferase	---	transferase activity, transferring hexosyl groups	---
932	Glyma02g32780.1	Gm02	36006372	36018508	1	0	0	-1.00597	0	PF12515 --- PF00689 --- PF00690 --- PF00122 --- PF00702	Ca2+-ATPase N terminal autoinhibitory domain --- Cation transporting ATPase, C-terminus --- Cation transporter/ATPase, N-terminus --- E1-E2 ATPase --- haloacid dehalogenase-like hydrolase	3.6.3.8	Calcium-transporting ATPase.	Q93YX7	Type IIB calcium ATPase	integral to membrane	ATP binding --- calcium-transporting ATPase activity --- metal ion binding	ATP biosynthetic process
933	Glyma02g33070.1	Gm02	36780904	36792085	-1	-1.79831	-1.36187	-2.20266	-1.82373	PF00070 --- PF07992 --- PF00085	Pyridine nucleotide-disulphide oxidoreductase --- Pyridine nucleotide-disulphide oxidoreductase --- Thioredoxin	1.8.1.9	Thioredoxin-disulfide reductase.	A6XJ27	Thioredoxin reductase	cytoplasm	flavin adenine dinucleotide binding --- thioredoxin-disulfide reductase activity	cell redox homeostasis --- removal of superoxide radicals
934	Glyma02g33320.1	Gm02	37079307	37083261	-1	-1.91962	-2.05576	-1.3116	-2.51762	PF02466	Tim17/Tim22/Tim23/Pmp24 family	---	---	Q5CZ54	Pom14 protein	integral to membrane	---	---
935	Glyma02g33320.2	Gm02	37079787	37083153	-1	-2.24417	-1.77387	-1.66269	-1.06219	PF02466	Tim17/Tim22/Tim23/Pmp24 family	---	---	Q5CZ54	Pom14 protein	integral to membrane	---	---
936	Glyma02g33930.2	Gm02	37903818	37907014	1	-0.674316	-0.670333	-0.867274	-1.39923	PF00646 --- PF07734	F-box domain --- F-box associated	---	---	G7LJJ5	F-box/kelch-repeat protein	---	---	---
937	Glyma02g34070.2	Gm02	38085734	38105162	-1	-5.95972	-5.88174	0	-4.26959	PF01061 --- PF00005	ABC-2 type transporter --- ABC transporter	---	---	B9IIG9	White-brown-complex ABC transporter family	plasma membrane	ATP binding --- ATPase activity	ATP catabolic process
938	Glyma02g34508.1	Gm02	38737260	38741905	1	-1.12178	0	0	0	PF11815 --- PF01734	Domain of unknown function (DUF3336) --- Patatin-like phospholipase	2.3.1.51	1-acylglycerol-3-phosphate O-acyltransferase.	G7IDS5	Patatin-like phospholipase domain-containing protein	---	hydrolase activity	lipid metabolic process
939	Glyma02g34640.1	Gm02	39001908	39006708	-1	1.66672	1.32967	1.02776	1.01581	PF00953	Glycosyl transferase family 4	2.7.8.15	N-acetylglucosaminephosphotransferase.	G1FCL5	UDP-GlcNac-dolichyl-phosphate N-acetylglucosaminephosphotransferase	integral to membrane	phospho-N-acetylmuramoyl-pentapeptide-transferase activity --- UDP-N-acetylglucosamine-dolichyl-phosphate N-acetylglucosaminephosphotransferase activity	---
940	Glyma02g34760.1	Gm02	39247559	39264967	-1	-2.41128	-1.74834	-2.1152	0	PF08245	Mur ligase middle domain	6.3.2.17	Tetrahydrofolate synthase.	B9H9H1	Folylpolyglutamate synthase	mitochondrial matrix	ATP binding --- tetrahydrofolylpolyglutamate synthase activity	one-carbon metabolic process
941	Glyma02g34760.2	Gm02	39247559	39264967	-1	-1.34417	-0.818725	-1.46312	-0.621621	PF08245	Mur ligase middle domain	6.3.2.17	Tetrahydrofolate synthase.	B9H9H1	Folylpolyglutamate synthase	mitochondrial matrix	ATP binding --- tetrahydrofolylpolyglutamate synthase activity	one-carbon metabolic process
942	Glyma02g35190.4	Gm02	39930910	39936496	1	0.750989	1.05574	0	0.732016	PF02045	CCAAT-binding transcription factor (CBF-B/NF-YA) subunit B	---	---	B3IX33	Transcription factor CCAAT	nucleus	sequence-specific DNA binding transcription factor activity	---
943	Glyma02g35210.1	Gm02	39946153	39949015	-1	0	1.0411	-0.612701	0	PF05739 --- PF00804	SNARE domain --- Syntaxin	---	---	B7FI20	Syntaxin-121	intracellular --- membrane	---	intracellular protein transport --- vesicle-mediated transport
944	Glyma02g35230.1	Gm02	39951337	39954457	-1	0	1.14402	0	0	PF05739 --- PF00804	SNARE domain --- Syntaxin	---	---	G7I8J4	Syntaxin-related protein Nt-syr1	intracellular --- membrane	---	intracellular protein transport --- vesicle-mediated transport
945	Glyma02g35240.2	Gm02	39964754	39973279	1	0.842475	1.14948	0.64379	1.31537	PF00270 --- PF04408 --- PF00271 --- PF07717	DEAD/DEAH box helicase --- Helicase associated domain (HA2) --- Helicase conserved C-terminal domain --- Oligonucleotide/oligosaccharide-binding (OB)-fold	---	---	G7I8I8	ATP-dependent RNA helicase Dhx29	---	ATP binding --- ATP-dependent helicase activity --- nucleic acid binding	---
946	Glyma02g35450.2	Gm02	40330519	40334697	-1	-2.35881	-2.14477	-1.58469	-1.00907	PF05920 --- PF07526	Homeobox KN domain --- Associated with HOX	---	---	Q2PF41	BEL1-like homeodomain transcription factor	nucleus	sequence-specific DNA binding --- sequence-specific DNA binding transcription factor activity	---
947	Glyma02g35500.1	Gm02	40431265	40433976	-1	0	0	-1.05631	-0.761799	PF01201	Ribosomal protein S8e	---	---	B9H9A7	Predicted protein	---	---	---
948	Glyma02g35550.2	Gm02	40531182	40535483	1	0	0	-1.60063	0	PF00560 --- PF08263 --- PF00069	Leucine Rich Repeat --- Leucine rich repeat N-terminal domain --- Protein kinase domain	---	---	C6FF76	Protein kinase	integral to membrane	ATP binding --- protein serine/threonine kinase activity	---
949	Glyma02g35630.1	Gm02	40719550	40721122	1	-1.41128	-1.53975	-1.1152	0	PF03168	Late embryogenesis abundant protein	---	---	Q9SRN0	At3g11660	---	---	defense response to virus --- P:TAIR
950	Glyma02g35690.1	Gm02	40877695	40882460	-1	0	0	0.836543	1.05328	PF02861	Clp amino terminal domain	---	---	B9HBQ3	Predicted protein	---	---	protein metabolic process
951	Glyma02g35730.1	Gm02	40942853	40944906	-1	1.33527	0.617792	1.044	0.69388	PF00026	Eukaryotic aspartyl protease	3.4.23.12	Nepenthesin.	B9T7L5	Pepsin A, putative	---	aspartic-type endopeptidase activity	proteolysis
952	Glyma02g35780.1	Gm02	41062410	41066100	-1	-0.595365	-0.841445	-0.848415	-1.20283	PF10417 --- PF00578	C-terminal domain of 1-Cys peroxiredoxin --- AhpC/TSA family	1.11.1.15	Peroxiredoxin.	F1C3E5	2-Cys peroxiredoxin	---	antioxidant activity --- peroxiredoxin activity	---
953	Glyma02g36070.1	Gm02	41431968	41433171	-1	1.29273	0	0	-0.809105	PF00833	Ribosomal S17	---	---	B9SWH2	40S ribosomal protein S17, putative	ribosome	structural constituent of ribosome	translation
954	Glyma02g36110.2	Gm02	41506187	41530042	-1	-2.08371	-1.45113	-1.44778	-0.786252	PF07766	LETM1-like protein	---	---	B9IIR0	Predicted protein	chloroplast envelope	---	---
955	Glyma02g36110.3	Gm02	41508637	41530042	-1	-1.28575	-0.570338	0	-0.636268	PF07766	LETM1-like protein	---	---	B9HBW8	Predicted protein	---	---	---
956	Glyma02g36170.1	Gm02	41568433	41570440	-1	1.34953	0.956208	1.13273	0	PF04535	Domain of unknown function (DUF588)	---	---	Q259U2	H0913C04.2 protein	integral to membrane --- plasma membrane	---	---
957	Glyma02g36210.3	Gm02	41577054	41594660	-1	0.983578	0.926764	0.661293	1.45075	PF00515	Tetratricopeptide repeat	---	---	B9SX16	O-linked n-acetylglucosamine transferase, ogt, putative	---	transferase activity	---
958	Glyma02g36230.1	Gm02	41621411	41629412	1	-2.48167	-1.91826	-2.33759	-1.46962	---	---	---	---	B9HBY0	Predicted protein	chloroplast stroma --- chloroplast thylakoid membrane	---	---
959	Glyma02g36370.1	Gm02	41825757	41830385	1	-6.16617	-5.89554	-6.15388	-5.37651	PF00171	Aldehyde dehydrogenase family	1.2.1.9	Glyceraldehyde-3-phosphate dehydrogenase (NADP(+)).	A9PEY4	Predicted protein	---	glyceraldehyde-3-phosphate dehydrogenase (NADP+) (non-phosphorylating) activity	---
960	Glyma02g36410.2	Gm02	41874041	41876559	-1	-1.51625	-1.64263	-1.6907	-2.06219	PF03822 --- PF00069	NAF domain --- Protein kinase domain	---	---	B0I554	Protein kinase	---	ATP binding --- protein serine/threonine kinase activity	signal transduction
961	Glyma02g36460.1	Gm02	41942518	41948200	1	-2.90983	-2.37547	-2.8112	-2.41715	PF00487	Fatty acid desaturase	---	---	E6Y9A8	Chloroplast omega-6 fatty acid desaturase	---	---	lipid metabolic process
962	Glyma02g36510.1	Gm02	41991807	41999656	1	0	1.02603	1.58524	1.58612	PF03106	WRKY DNA -binding domain	---	---	G7JGQ2	Transcription factor	---	sequence-specific DNA binding --- sequence-specific DNA binding transcription factor activity	---
963	Glyma02g36600.1	Gm02	42064459	42071928	1	-1.19788	-1.08427	-3.46884	-2.7004	PF00450	Serine carboxypeptidase	4.1.2.11	Hydroxymandelonitrile lyase.	B9STT3	Serine carboxypeptidase, putative	---	serine-type carboxypeptidase activity	proteolysis
964	Glyma02g36630.2	Gm02	42088306	42091303	-1	-2.21864	-2.40369	-1.46312	0	---	---	---	---	B9HB36	Predicted protein	intracellular	nucleic acid binding --- zinc ion binding	---
965	Glyma02g36710.1	Gm02	42139923	42146755	1	-1.12951	-0.918261	-1.07338	-0.901729	PF00707 --- PF05198	Translation initiation factor IF-3, C-terminal domain --- Translation initiation factor IF-3, N-terminal domain	---	---	C6TD39	Translation initiation factor IF-3	---	translation initiation factor activity	---
966	Glyma02g36740.3	Gm02	42158211	42164122	-1	0	0	-1.0372	-1.83219	PF04484	Family of unknown function (DUF566)	---	---	B9IMB2	Predicted protein	---	---	---
967	Glyma02g36800.2	Gm02	42226381	42233121	1	-1.20924	-1.11495	-0.917262	-0.875257	PF10377	Autophagy-related protein 11	---	---	B9IMA3	Predicted protein	---	---	---
968	Glyma02g36810.2	Gm02	42234049	42238413	-1	-3.13375	-3.05576	-2.40471	-1.44362	---	---	---	---	B9IMA1	Predicted protein	---	---	---
969	Glyma02g36820.1	Gm02	42240513	42243355	-1	-1.2027	-2.12471	-2.02209	0	PF01632	Ribosomal protein L35	---	---	C6SVM7	50S ribosomal protein L35	ribosome	structural constituent of ribosome	translation
970	Glyma02g36820.2	Gm02	42240513	42243355	-1	-1.54879	0	-1.87419	0	PF01632	Ribosomal protein L35	---	---	C6SVM7	50S ribosomal protein L35	ribosome	structural constituent of ribosome	translation
971	Glyma02g36850.1	Gm02	42246768	42249737	-1	1.14126	0.759811	1.08643	1.33774	---	---	---	---	G7JFH6	Nucleoporin Nup43	---	---	---
972	Glyma02g37060.1	Gm02	42389327	42390531	1	0	1.08174	-0.64127	0	PF04674	Phosphate-induced protein 1 conserved region	---	---	B9P856	Predicted protein	plant-type cell wall	---	---
973	Glyma02g37090.1	Gm02	42422548	42426147	-1	0	0	1.03319	1.3757	PF00069	Protein kinase domain	2.7.11.1	Non-specific serine/threonine protein kinase.	G7KAG1	Serine-threonine protein kinase	---	ATP binding --- protein serine/threonine kinase activity	---
974	Glyma02g37171.1	Gm02	42499707	42505499	1	1.09122	1.25166	0.585238	0.752774	PF10250	GDP-fucose protein O-fucosyltransferase	---	---	G7KAG9	DUF246 domain-containing protein	---	---	---
975	Glyma02g37280.1	Gm02	42613359	42615164	-1	2.07414	1.64245	0.920422	0.600771	---	---	---	---	Q9ARH3	Plastid-targeted protein 3	---	---	---
976	Glyma02g37350.1	Gm02	42688765	42695750	1	-1.31817	-0.539749	-1.43713	0	PF03171 --- PF14226	2OG-Fe(II) oxygenase superfamily --- non-haem dioxygenase in morphine synthesis N-terminal	1.14.11.23	Flavonol synthase.	G7KAK1	Gibberellin 3-beta-dioxygenase	---	oxidoreductase activity, acting on paired donors, with incorporation or reduction of molecular oxygen, 2-oxoglutarate as one donor, and incorporation of one atom each of oxygen into both donors --- oxidoreductase activity, acting on single donors with inc	---
977	Glyma02g37370.1	Gm02	42710825	42713156	1	0	0.622307	0	1.20023	PF00892 --- PF03151	EamA-like transporter family --- Triose-phosphate Transporter family	---	---	G7KBC7	Purine permease	integral to membrane	---	---
978	Glyma02g37500.1	Gm02	42838379	42839839	-1	-2.85874	-2.24019	-2.04481	-1.72116	---	---	---	---	B9H6X5	Predicted protein	---	zinc ion binding	---
979	Glyma02g37670.1	Gm02	43022458	43029395	1	0.731676	1.28141	1.1232	1.16556	PF00443 --- PF01753	Ubiquitin carboxyl-terminal hydrolase --- MYND finger	3.1.2.15	Ubiquitin thiolesterase.	G7KBJ7	Ubiquitin carboxyl-terminal hydrolase	---	metal ion binding --- ubiquitin thiolesterase activity --- zinc ion binding	ubiquitin-dependent protein catabolic process
980	Glyma02g37710.1	Gm02	43058153	43061385	-1	-1.50148	0	1.25826	0.522161	PF00484	Carbonic anhydrase	4.2.1.1	Carbonate dehydratase.	C6TIM7	Carbonic anhydrase	---	carbonate dehydratase activity --- zinc ion binding	carbon utilization
981	Glyma02g37710.2	Gm02	43058153	43061385	-1	-1.99624	-0.904714	0	0	PF00484	Carbonic anhydrase	4.2.1.1	Carbonate dehydratase.	C6TIM7	Carbonic anhydrase	---	carbonate dehydratase activity --- zinc ion binding	carbon utilization
982	Glyma02g37740.1	Gm02	43077945	43080740	-1	1.74792	1.40367	2.08643	1.44877	PF00226	DnaJ domain	---	---	G7KBK7	Curved DNA-binding protein	---	DNA binding	protein folding
983	Glyma02g37820.1	Gm02	43133750	43136880	1	-1.63367	-1.47769	0	0	---	---	---	---	B9GN46	Predicted protein	---	---	---
984	Glyma02g38000.1	Gm02	43298957	43323784	-1	0	-0.555691	-1.60063	-1.46962	PF10351 --- PF10347	Golgi-body localisation protein domain --- RNA pol II promoter Fmp27 protein domain	---	---	B9SMZ9	SAB, putative	---	---	---
985	Glyma02g38000.2	Gm02	43298557	43303749	-1	-2.41128	0	-1.79327	-1.66226	PF10351 --- PF10347	Golgi-body localisation protein domain --- RNA pol II promoter Fmp27 protein domain	---	---	G7J4I8	SAB	---	---	---
986	Glyma02g38050.1	Gm02	43379349	43385889	-1	0	0	-1.1152	0	PF06045	Rhamnogalacturonate lyase family	---	---	G7JYH9	LG27/30-like gene	---	carbohydrate binding --- carboxypeptidase activity	---
987	Glyma02g38180.2	Gm02	43493253	43499872	-1	-1.99624	-0.748336	-1.45224	-1.98419	PF03822 --- PF00069	NAF domain --- Protein kinase domain	---	---	Q53VM2	Ser/Thr protein kinase	---	ATP binding --- protein serine/threonine kinase activity	signal transduction
988	Glyma02g38210.7	Gm02	43519228	43528632	-1	-0.633674	0	-1.22212	0	PF00300	Histidine phosphatase superfamily (branch 1)	---	---	G7K608	Phosphoglycerate mutase-like protein	---	---	---
989	Glyma02g38210.9	Gm02	43518199	43527656	-1	-1.10316	0	-1.2787	-0.704084	PF00300	Histidine phosphatase superfamily (branch 1)	---	---	Q8LGT9	Phosphoglycerate mutase-like protein	---	---	---
990	Glyma02g38240.2	Gm02	43564155	43569687	1	0	-1.20777	-1.66774	0	PF00010	Helix-loop-helix DNA-binding domain	---	---	G7J450	Transcription factor bHLH93	---	---	---
991	Glyma02g38270.1	Gm02	43640686	43643143	1	-1.07025	-1.43283	0	-0.846688	PF00092 --- PF13639	von Willebrand factor type A domain --- Ring finger domain	---	---	G7J445	Inter-alpha-trypsin inhibitor heavy chain H4	---	metal ion binding --- zinc ion binding	---
992	Glyma02g38300.4	Gm02	43729116	43734787	-1	1.00376	1.03283	1.15283	1.31837	PF07690	Major Facilitator Superfamily	---	---	Q84RQ3	Sucrose transporter 4 protein	integral to plasma membrane	sucrose transmembrane transporter activity	---
993	Glyma02g38370.2	Gm02	43778291	43792610	-1	-1.12178	-1.2553	0	0	PF00176	SNF2 family N-terminal domain	---	---	B9S4G9	Snf2 histone linker phd ring helicase, putative	---	ATP binding --- DNA binding --- helicase activity --- metal ion binding --- zinc ion binding	---
994	Glyma02g38370.3	Gm02	43778291	43792610	-1	-1.15974	0	-0.835094	0	PF00176	SNF2 family N-terminal domain	---	---	B9S4G9	Snf2 histone linker phd ring helicase, putative	---	ATP binding --- DNA binding --- helicase activity --- metal ion binding --- zinc ion binding	---
995	Glyma02g38380.3	Gm02	43794862	43804175	1	-1.41128	-2.1813	-0.999724	-1.24723	PF03109	ABC1 family	---	---	G7KD96	AarF domain-containing protein kinase, putative	---	kinase activity	---
996	Glyma02g38410.1	Gm02	43833325	43837306	1	-1.16617	-2.50322	-2.70016	-2.15412	---	---	3.1.1.78	Polyneuridine-aldehyde esterase.	B9N1T8	Predicted protein	---	methyl indole-3-acetate esterase activity	indoleacetic acid conjugate metabolic process --- shoot development
997	Glyma02g38460.2	Gm02	43873515	43876789	1	-1.51082	0	0	-0.721157	PF00753	Metallo-beta-lactamase superfamily	---	---	G7KDB9	Hydroxyacylglutathione hydrolase	---	hydroxyacylglutathione hydrolase activity --- zinc ion binding	glutathione biosynthetic process
998	Glyma02g38500.1	Gm02	43898184	43902341	1	0	0.927229	0.940081	1.20563	---	---	---	---	B9N1R5	Predicted protein	---	---	---
999	Glyma02g38510.2	Gm02	43904313	43909748	-1	-0.773852	-2.1813	-0.700164	0	PF01988	VIT family	---	---	G7K650	Integral membrane protein-like protein	---	---	---
1000	Glyma02g38510.3	Gm02	43904313	43909748	-1	-0.674316	-0.802784	-1.53024	0	PF01988	VIT family	---	---	G7K650	Integral membrane protein-like protein	---	---	---
1001	Glyma02g38650.1	Gm02	44009430	44012363	-1	-0.763584	-0.847872	-1.73669	0	PF00139 --- PF00069	Legume lectin domain --- Protein kinase domain	2.7.12.1	Dual-specificity kinase.	G7K668	Lectin-domain containing receptor kinase A4.2	---	ATP binding --- carbohydrate binding --- protein kinase activity	---
1002	Glyma02g38750.3	Gm02	44096647	44099900	1	-0.826319	-1.21782	0	-1.39923	PF00403	Heavy-metal-associated domain	---	---	B9S5N9	Copper ion binding protein, putative	---	metal ion binding	metal ion transport
1003	Glyma02g38860.1	Gm02	44212923	44215091	-1	-0.581207	-1.0178	0	0	PF13639	Ring finger domain	---	---	B9IAV8	Predicted protein	---	metal ion binding --- zinc ion binding	---
1004	Glyma02g38870.2	Gm02	44217249	44224728	-1	0	-0.695868	1.09425	1.43085	PF06203	CCT motif	---	---	G7KE22	Zinc finger protein CONSTANS-like protein	intracellular	zinc ion binding	---
1005	Glyma02g38910.1	Gm02	44241235	44245445	-1	1.14126	1.86834	1.08643	0.941808	PF07714	Protein tyrosine kinase	2.7.11.1	Non-specific serine/threonine protein kinase.	G7KE34	Nodulation receptor kinase	---	ATP binding --- protein serine/threonine kinase activity	---
1006	Glyma02g38921.1	Gm02	44247340	44248146	-1	1.34479	0	0	-0.846688	PF00300 --- PF00125	Histidine phosphatase superfamily (branch 1) --- Core histone H2A/H2B/H3/H4	---	---	F2E7L1	Predicted protein	nucleosome --- nucleus	DNA binding --- phosphoglycerate mutase activity	glycolysis --- nucleosome assembly
1007	Glyma02g39000.1	Gm02	44313840	44316516	1	-0.510818	0	-1.85217	0	PF00249	Myb-like DNA-binding domain	---	---	Q0PJL5	MYB transcription factor MYB57	nucleus	chromatin binding --- DNA binding	---
1008	Glyma02g39040.1	Gm02	44336012	44343184	1	-1.71614	-1.62128	-1.83509	-1.55889	PF00004 --- PF01434	ATPase family associated with various cellular activities (AAA) --- Peptidase family M41	---	---	G7K6A4	Cell division protease ftsH-like protein	membrane	ATP binding --- metalloendopeptidase activity --- nucleoside-triphosphatase activity	cell division --- protein catabolic process --- proteolysis
1009	Glyma02g39080.2	Gm02	44368617	44370782	1	0	0	-1.07567	0	PF00201	UDP-glucoronosyl and UDP-glucosyl transferase	---	---	Q5IFH7	Anthocyanidin 3-O-glucosyltransferase	---	transferase activity, transferring hexosyl groups	---
1010	Glyma02g39090.1	Gm02	44374330	44376109	1	0	0	-1.07081	0	PF00201	UDP-glucoronosyl and UDP-glucosyl transferase	2.4.1.115	Anthocyanidin 3-O-glucosyltransferase.	Q5IFH7	Anthocyanidin 3-O-glucosyltransferase	---	transferase activity, transferring hexosyl groups	---
1011	Glyma02g39130.1	Gm02	44394773	44399850	1	-1.77385	-2.1813	-1.24073	-1.56915	PF00400	WD domain, G-beta repeat	---	---	G7KE47	DAMAGED DNA-BINDING protein	---	DNA binding	---
1012	Glyma02g39160.2	Gm02	44428146	44432310	1	-1.12178	-0.503223	0	0	PF00294	pfkB family carbohydrate kinase	---	---	G7KE51	5-dehydro-2-deoxygluconokinase	---	kinase activity --- phosphotransferase activity, alcohol group as acceptor	---
1013	Glyma02g39200.1	Gm02	44465220	44471499	1	-1.52968	-0.733836	-0.977698	0	PF07724	AAA domain (Cdc48 subfamily)	---	---	G7JZH6	ATP-dependent Clp protease ATP-binding subunit clpL	---	ATP binding --- peptidase activity	proteolysis
1014	Glyma02g39241.1	Gm02	44510425	44518933	1	0	0	0	-1.13305	PF01535 --- PF12854 --- PF13041	PPR repeat --- PPR repeat --- PPR repeat family	---	---	G7JZI5	Pentatricopeptide repeat-containing protein	---	---	---
1015	Glyma02g39320.1	Gm02	44573640	44579555	-1	-0.781039	-1.33749	-2.4061	-1.61051	PF00733 --- PF13537	Asparagine synthase --- Glutamine amidotransferase domain	6.3.5.4	Asparagine synthase (glutamine-hydrolyzing).	P93167	Asparagine synthetase	---	asparagine synthase (glutamine-hydrolyzing) activity --- ATP binding	L-asparagine biosynthetic process
1016	Glyma02g39320.2	Gm02	44573640	44577622	-1	-0.597027	-1.03414	-2.08644	-1.26085	PF00733 --- PF13537	Asparagine synthase --- Glutamine amidotransferase domain	6.3.5.4	Asparagine synthase (glutamine-hydrolyzing).	P93167	Asparagine synthetase	---	asparagine synthase (glutamine-hydrolyzing) activity --- ATP binding	L-asparagine biosynthetic process
1017	Glyma02g39320.3	Gm02	44573640	44579555	-1	-0.562591	-1.12976	-2.37076	-1.01257	PF00733 --- PF13537	Asparagine synthase --- Glutamine amidotransferase domain	6.3.5.4	Asparagine synthase (glutamine-hydrolyzing).	P93167	Asparagine synthetase	---	asparagine synthase (glutamine-hydrolyzing) activity --- ATP binding	L-asparagine biosynthetic process
1018	Glyma02g39430.1	Gm02	44735077	44736738	-1	-1.25928	-1.28083	-0.530239	-0.832188	PF00583	Acetyltransferase (GNAT) family	---	---	B9GGQ5	Predicted protein	---	N-acetyltransferase activity	---
1019	Glyma02g39440.2	Gm02	44749358	44751150	1	-0.996244	-1.30159	-1.0679	-1.30612	PF02179 --- PF00240	BAG domain --- Ubiquitin family	---	---	B9HNC8	Predicted protein	---	---	---
1020	Glyma02g39460.1	Gm02	44764308	44769349	1	0.537188	0.867235	0.602655	1.50935	PF07719	Tetratricopeptide repeat	---	---	B9HNB8	Predicted protein	---	---	---
1021	Glyma02g39750.1	Gm02	44958918	44962111	-1	1.72622	1.13137	1.25775	1.07239	PF00394 --- PF07731 --- PF07732	Multicopper oxidase --- Multicopper oxidase --- Multicopper oxidase	1.10.3.3	L-ascorbate oxidase.	G7JZP3	Laccase-like multicopper oxidase	apoplast	copper ion binding --- hydroquinone:oxygen oxidoreductase activity	lignin catabolic process
1022	Glyma02g39760.2	Gm02	44970761	44977826	1	-1.07425	0	-0.530239	0	PF00787 --- PF09325	PX domain --- Vps5 C terminal like	---	---	G7JZQ0	Sorting nexin-1	---	phosphatidylinositol binding	cell communication
1023	Glyma02g39780.1	Gm02	44986846	44990053	1	-1.18889	0	-0.892809	0	PF03081	Exo70 exocyst complex subunit	---	---	Q9FGH9	AT5g58430/mqj2_20	cytosol --- exocyst --- extracellular vesicular exosome --- plasma membrane	---	exocytosis
1024	Glyma02g40000.1	Gm02	45203358	45206518	1	3.29654	3.38917	1.20673	1.69388	PF00141	Peroxidase	1.11.1.7	Peroxidase.	B9I6V2	Predicted protein	---	heme binding --- metal ion binding --- peroxidase activity	response to oxidative stress
1025	Glyma02g40040.1	Gm02	45238522	45243014	1	-0.714209	-1.71948	-1.91642	-1.35616	PF00141	Peroxidase	1.11.1.7	Peroxidase.	Q9XFL4	Peroxidase 3	---	heme binding --- metal ion binding --- peroxidase activity	response to oxidative stress
1026	Glyma02g40051.1	Gm02	45247669	45254494	-1	-2.67432	-1.59633	-1.30785	0	PF00514 --- PF04564	Armadillo/beta-catenin-like repeat --- U-box domain	---	---	B9H6L5	Predicted protein	ubiquitin ligase complex	ubiquitin-protein ligase activity	---
1027	Glyma02g40060.2	Gm02	45259446	45264505	1	0	0	-1.33759	0	PF01479 --- PF00579	S4 domain --- tRNA synthetases class I (W and Y)	6.1.1.1	Tyrosine--tRNA ligase.	B9RGT2	Tyrosyl-tRNA synthetase, putative	cytoplasm	ATP binding --- RNA binding --- tyrosine-tRNA ligase activity	tyrosyl-tRNA aminoacylation
1028	Glyma02g40110.1	Gm02	45303718	45306548	1	0	-1.40369	-1.92256	-1.20658	PF03822 --- PF00069	NAF domain --- Protein kinase domain	2.7.11.1	Non-specific serine/threonine protein kinase.	G7KFN1	CBL-interacting protein kinase	---	ATP binding --- protein serine/threonine kinase activity	signal transduction
1029	Glyma02g40130.1	Gm02	45330334	45332607	-1	-1.28081	-1.30391	-1.22623	-0.754186	PF03822 --- PF00069	NAF domain --- Protein kinase domain	2.7.11.1	Non-specific serine/threonine protein kinase.	B0I553	Protein kinase	---	ATP binding --- protein serine/threonine kinase activity	signal transduction
1030	Glyma02g40200.1	Gm02	45380086	45385677	-1	-1.63367	-0.918261	-0.897021	0	PF00069	Protein kinase domain	2.7.11.25	Mitogen-activated protein kinase kinase kinase.	G7K0S2	With no lysine kinase	---	ATP binding --- protein serine/threonine kinase activity	---
1031	Glyma02g40200.2	Gm02	45380086	45385677	-1	-1.23071	0	0	0.738275	PF00069	Protein kinase domain	---	---	G7K0S2	With no lysine kinase	---	ATP binding --- protein serine/threonine kinase activity	---
1032	Glyma02g40300.2	Gm02	45512376	45518034	-1	-0.617733	0	-1.56266	-0.569154	PF07765	KIP1-like protein	---	---	G7K0U4	Viral A-type inclusion protein repeat containing protein expressed	---	---	---
1033	Glyma02g40320.1	Gm02	45555893	45557816	-1	-0.555672	0	-1.1152	-1.20658	PF00847	AP2 domain	---	---	G7K0V4	Ethylene-responsive transcription factor 1A	nucleus	DNA binding --- sequence-specific DNA binding transcription factor activity	transcription, DNA-dependent
1034	Glyma02g40330.3	Gm02	45566367	45567910	-1	-0.847381	-1.08427	0	-0.922791	PF00179	Ubiquitin-conjugating enzyme	---	---	B7FMV8	Ubiquitin carrier protein	---	acid-amino acid ligase activity --- ATP binding	---
1035	Glyma02g40340.1	Gm02	45574503	45580600	-1	1.19138	0.818705	0	0.600771	PF00560 --- PF08263 --- PF00069	Leucine Rich Repeat --- Leucine rich repeat N-terminal domain --- Protein kinase domain	2.7.11.25	Mitogen-activated protein kinase kinase kinase.	G7K0V8	Leucine-rich repeat receptor-like protein kinase	integral to membrane	ATP binding --- protein kinase activity	---
1036	Glyma02g40360.1	Gm02	45595884	45600128	-1	-3.21864	-3.50322	-3.25959	-3.79155	PF00651 --- PF03000	BTB/POZ domain --- NPH3 family	---	---	G7K0V9	Root phototropism protein	---	signal transducer activity	response to light stimulus --- signal transduction
1037	Glyma02g40430.1	Gm02	45677336	45679648	-1	0	0	0	-1.2293	PF10890	Protein of unknown function (DUF2741)	---	---	B9I776	Predicted protein	mitochondrial respiratory chain complex III	ubiquinol-cytochrome-c reductase activity	---
1038	Glyma02g40440.5	Gm02	45682085	45686162	-1	-1.36821	0	-0.667742	0	PF00013	KH domain	---	---	G7K5T8	KH domain-containing protein	---	RNA binding	---
1039	Glyma02g40440.6	Gm02	45682077	45686253	-1	-1.82632	-1.74834	-1.79327	-2.17684	PF00013	KH domain	---	---	G7K5T8	KH domain-containing protein	---	RNA binding	---
1040	Glyma02g40470.1	Gm02	45710584	45717992	-1	-0.548785	-1.12976	-0.574633	0	PF01729 --- PF02749	Quinolinate phosphoribosyl transferase, C-terminal domain --- Quinolinate phosphoribosyl transferase, N-terminal domain	2.4.2.19	Nicotinate-nucleotide diphosphorylase (carboxylating).	B9SJ41	Nicotinate-nucleotide pyrophosphorylase [carboxylating], putative	---	nicotinate-nucleotide diphosphorylase (carboxylating) activity	NAD biosynthetic process
1041	Glyma02g40470.4	Gm02	45710584	45717605	-1	0	0	-1.01567	-0.621621	PF01729 --- PF02749	Quinolinate phosphoribosyl transferase, C-terminal domain --- Quinolinate phosphoribosyl transferase, N-terminal domain	2.4.2.19	Nicotinate-nucleotide diphosphorylase (carboxylating).	B9HJA3	Predicted protein	chloroplast	nicotinate-nucleotide diphosphorylase (carboxylating) activity	NAD biosynthetic process
1042	Glyma02g40470.5	Gm02	45710584	45717605	-1	-1.13375	-1.05576	-0.767278	-1.44362	PF01729 --- PF02749	Quinolinate phosphoribosyl transferase, C-terminal domain --- Quinolinate phosphoribosyl transferase, N-terminal domain	2.4.2.19	Nicotinate-nucleotide diphosphorylase (carboxylating).	B9SJ41	Nicotinate-nucleotide pyrophosphorylase [carboxylating], putative	---	nicotinate-nucleotide diphosphorylase (carboxylating) activity	NAD biosynthetic process
1043	Glyma02g40470.6	Gm02	45712453	45717605	-1	-0.996244	-1.91826	-1.43713	0	PF01729 --- PF02749	Quinolinate phosphoribosyl transferase, C-terminal domain --- Quinolinate phosphoribosyl transferase, N-terminal domain	2.4.2.19	Nicotinate-nucleotide diphosphorylase (carboxylating).	B9SJ41	Nicotinate-nucleotide pyrophosphorylase [carboxylating], putative	---	nicotinate-nucleotide diphosphorylase (carboxylating) activity	NAD biosynthetic process
1044	Glyma02g40520.1	Gm02	45789117	45793054	-1	0	-2.3333	-2.53024	0	PF03798	TLC domain	---	---	B9IQX6	Predicted protein	integral to membrane	---	---
1045	Glyma02g40565.1	Gm02	45821951	45824866	1	1.09122	0	0	0	---	---	---	---	B9IDC3	Predicted protein	---	---	---
1046	Glyma02g40640.1	Gm02	45874794	45877368	-1	0	0.594326	1.24332	1.25044	PF00501 --- PF13193	AMP-binding enzyme --- Domain of unknown function (DUF4009)	6.2.1.12	4-coumarate--CoA ligase.	G7K5Y8	2-succinylbenzoate-CoA ligase	---	ligase activity	---
1047	Glyma02g40650.2	Gm02	45888235	45899367	-1	0	0	-1.16411	-0.984192	PF02309 --- PF06507 --- PF02362	AUX/IAA family --- Auxin response factor --- B3 DNA binding domain	---	---	G7KFN6	Auxin response factor	nucleus	DNA binding	auxin mediated signaling pathway --- regulation of transcription, DNA-dependent --- transcription, DNA-dependent
1048	Glyma02g40660.1	Gm02	45914212	45916379	-1	1.03177	0.564132	0.78602	0	PF01283	Ribosomal protein S26e	---	---	G7KEM5	40S ribosomal protein	ribosome	structural constituent of ribosome	translation
1049	Glyma02g40670.1	Gm02	45923157	45924561	1	-1.58121	0	0	0	---	---	---	---	Q94JH8	Cold induced protein-like	---	---	---
1050	Glyma02g40720.2	Gm02	45947211	45953024	-1	-2.95185	-1.85217	-2.04911	-1.69879	PF00494	Squalene/phytoene synthase	2.5.1.32	Phytoene synthase.	G7KFR8	Phytoene synthase	---	transferase activity, transferring alkyl or aryl (other than methyl) groups	biosynthetic process
1051	Glyma02g40726.1	Gm02	45958483	45960725	1	-2.35881	-2.50322	0	0	PF09273 --- PF00856	Rubisco LSMT substrate-binding --- SET domain	---	---	G7KFS1	Protein SET DOMAIN GROUP	---	---	---
1052	Glyma02g40750.1	Gm02	45975108	45979775	-1	-1.21864	-0.725616	-1.1152	0	PF02365	No apical meristem (NAM) protein	---	---	G7KFT9	NAC domain protein	---	DNA binding	regulation of transcription, DNA-dependent
1053	Glyma02g40770.1	Gm02	45985772	45992859	-1	-1.08935	0	0	0	PF04106	Autophagy protein Apg5	---	---	Q3MQ10	Autophagy protein 5	cytoplasm	---	autophagy
1054	Glyma02g40800.1	Gm02	46003777	46007670	-1	0	-1.59633	-1.30785	-1.13619	PF00249	Myb-like DNA-binding domain	---	---	Q0PJH7	MYB transcription factor MYB177	---	chromatin binding --- DNA binding	---
1055	Glyma02g40800.2	Gm02	46003777	46007670	-1	0	-1.29677	0	-1.3627	PF00249	Myb-like DNA-binding domain	---	---	Q0PJH7	MYB transcription factor MYB177	---	chromatin binding --- DNA binding	---
1056	Glyma02g40840.1	Gm02	46057542	46064197	1	1.05438	1.29675	0.632032	0	PF00282	Pyridoxal-dependent decarboxylase conserved domain	4.1.1.15	Glutamate decarboxylase.	A8C8H3	Glutamate decarboxylase	---	glutamate decarboxylase activity --- pyridoxal phosphate binding	glutamate metabolic process
1057	Glyma02g40890.2	Gm02	46096733	46100967	1	1.10809	0	-0.530239	0	PF02990	Endomembrane protein 70	---	---	G7KFW4	Transmembrane 9 superfamily protein member	integral to membrane	---	---
1058	Glyma02g41030.1	Gm02	46211952	46212740	1	-2.25928	-1.50322	-0.999724	0	---	---	---	---	---	---	---	---	---
1059	Glyma02g41070.2	Gm02	46242741	46244613	-1	-1.57094	0	-1.4896	-1.25549	PF00026	Eukaryotic aspartyl protease	---	---	B9GUR2	Predicted protein	---	aspartic-type endopeptidase activity	proteolysis
1060	Glyma02g41150.1	Gm02	46309189	46310809	1	0	0	-0.686358	-1.68463	PF00011	Hsp20/alpha crystallin family	---	---	B9GUS2	Predicted protein	---	---	---
1061	Glyma02g41170.1	Gm02	46331759	46335001	1	-1.81567	-1.36572	-1.0679	-0.891082	PF00025	ADP-ribosylation factor family	---	---	G7K1N4	ADP-ribosylation factor-like protein	intracellular	GTP binding	small GTPase mediated signal transduction
1062	Glyma02g41180.1	Gm02	46342817	46345533	1	-3.61292	-2.58384	-3.0538	-3.04832	PF00249	Myb-like DNA-binding domain	---	---	G7K1N8	P-type R2R3 Myb protein	---	chromatin binding --- DNA binding	---
1063	Glyma02g41220.1	Gm02	46397314	46399067	1	1.42856	0.906905	0.946199	0.832097	PF00538	linker histone H1 and H5 family	---	---	Q42461	High mobility group protein	nucleosome --- nucleus	DNA binding	nucleosome assembly --- regulation of transcription, DNA-dependent
1064	Glyma02g41230.2	Gm02	46402086	46403963	-1	1.29921	0.564822	0.851632	0	PF00538	linker histone H1 and H5 family	---	---	Q42461	High mobility group protein	nucleosome --- nucleus	DNA binding	nucleosome assembly --- regulation of transcription, DNA-dependent
1065	Glyma02g41240.2	Gm02	46405372	46410443	-1	1.17368	1.34477	0.650333	0.600771	PF04576	Zein-binding	---	---	A9P7W1	Predicted protein	---	---	---
1066	Glyma02g41250.2	Gm02	46412516	46419922	-1	-3.47268	-3.21782	-2.94528	-3.28375	---	---	---	---	A9PHH3	Predicted protein	---	---	---
1067	Glyma02g41250.5	Gm02	46413513	46419905	-1	-4.06663	-3.50322	-3.70016	0	---	---	---	---	A9PHH3	Predicted protein	---	---	---
1068	Glyma02g41250.6	Gm02	46412516	46419905	-1	-3.89436	-3.36892	-3.15083	-3.17182	---	---	---	---	A9PHH3	Predicted protein	---	---	---
1069	Glyma02g41280.1	Gm02	46451166	46452338	1	1.76929	1.75981	0.848273	1.01581	PF02704	Gibberellin regulated protein	---	---	F1BXA4	Gibberellic acid-stimulated protein 1	---	---	---
1070	Glyma02g41300.1	Gm02	46466666	46468249	-1	0	1.21419	-0.567714	0	PF13499	EF-hand domain pair	2.7.11.1	Non-specific serine/threonine protein kinase.	G7K1X5	Polcalcin Nic t	---	calcium ion binding	---
1071	Glyma02g41420.2	Gm02	46549489	46550635	1	-2.35881	0	-2.70016	-1.15412	---	---	---	---	B9H395	Predicted protein	---	---	---
1072	Glyma02g41430.1	Gm02	46553112	46556348	-1	0.755828	0.666702	0.958799	1.25973	PF14009	Domain of unknown function (DUF4228)	---	---	B9GUU1	Predicted protein	plasma membrane	---	---
1073	Glyma02g41450.2	Gm02	46576138	46577802	-1	0.81111	0.889094	0.772324	1.78134	---	---	---	---	B9H398	Predicted protein	---	---	---
1074	Glyma02g41470.4	Gm02	46580331	46582904	-1	1.10809	1.18608	0	1.01581	PF12348	CLASP N terminal	---	---	B9RUA5	Clasp, putative	---	---	---
1075	Glyma02g41470.5	Gm02	46579404	46583009	-1	1.16026	0	0.674875	0.716248	PF12348	CLASP N terminal	---	---	B9RUA5	Clasp, putative	---	---	---
1076	Glyma02g41476.1	Gm02	46586874	46594269	1	-0.880767	0	0	-1.10972	PF05282	AAR2 protein	---	---	B9GV77	Predicted protein	---	---	---
1077	Glyma02g41490.1	Gm02	46602002	46607380	1	0.506256	1.31056	0.823398	1.11735	PF07714	Protein tyrosine kinase	2.7.11.1	Non-specific serine/threonine protein kinase.	G7KBQ8	Serine/threonine protein kinase	---	ATP binding --- protein serine/threonine kinase activity	---
1078	Glyma02g41520.2	Gm02	46619577	46622589	1	-1.03689	-1.91826	-1.82569	-1.56915	PF00168	C2 domain	---	---	G7KBR2	Elicitor-responsive protein	---	---	---
1079	Glyma02g41570.4	Gm02	46640635	46648399	-1	-0.996244	0	-1.04481	0	PF01602	Adaptin N terminal region	---	---	G7KBR5	AP-3 complex subunit beta-2	AP-3 adaptor complex	---	intracellular protein transport --- vesicle-mediated transport
1080	Glyma02g41581.1	Gm02	46652337	46660969	1	-1.23725	-0.574306	-1.64572	-1.2252	PF03469 --- PF03468 --- PF03470	XH domain --- XS domain --- XS zinc finger domain	---	---	G7KBR6	Transcription factor X1-like protein	---	---	---
1081	Glyma02g41590.1	Gm02	46662438	46664829	-1	1.17368	1.8259	2.00581	0.69388	PF03330 --- PF01357	Rare lipoprotein A (RlpA)-like double-psi beta-barrel --- Pollen allergen	---	---	G7KBR7	Expansin	extracellular region --- membrane	---	plant-type cell wall organization
1082	Glyma02g41630.1	Gm02	46725926	46727015	1	-1.46573	-0.918261	0	0	PF08137	DVL family	---	---	B9HMJ7	Predicted protein	---	---	---
1083	Glyma02g41700.1	Gm02	46788382	46792659	-1	-8.74611	-6.62374	-6.34151	-5.77986	PF00004	ATPase family associated with various cellular activities (AAA)	---	---	D4N5G2	Rubisco activase	---	ATP binding	---
1084	Glyma02g41770.1	Gm02	46861855	46866675	-1	-0.723226	-0.918261	-1.32512	-1.28375	PF03141	Putative S-adenosyl-L-methionine-dependent methyltransferase	---	---	D7LDR4	Dehydration-responsive family protein	---	methyltransferase activity	methylation
1085	Glyma02g41810.2	Gm02	46911509	46916960	1	-2.91824	-0.628754	-2.53024	-2.45368	PF00415	Regulator of chromosome condensation (RCC1) repeat	2.7.11.1	Non-specific serine/threonine protein kinase.	B9SE02	Serine/threonine-protein kinase Nek8, putative	---	kinase activity	---
1086	Glyma02g41820.1	Gm02	46923069	46926142	1	-0.611283	-0.549479	-1.22427	-0.837802	PF00132 --- PF00483	Bacterial transferase hexapeptide (six repeats) --- Nucleotidyl transferase	2.7.7.13	Mannose-1-phosphate guanylyltransferase.	C9WSW4	GDP-D-mannose pyrophosphorylase	---	mannose-1-phosphate guanylyltransferase (GDP) activity	biosynthetic process
1087	Glyma02g41830.1	Gm02	46927339	46931711	-1	1.30144	1.05137	0	0	PF10394 --- PF01853	Histone acetyl transferase HAT1 N-terminus --- MOZ/SAS family	2.3.1.48	Histone acetyltransferase.	G7KGV7	Histone acetyltransferase type B catalytic subunit	nucleus	histone acetyltransferase activity	histone acetylation --- regulation of transcription, DNA-dependent
1088	Glyma02g41830.2	Gm02	46927339	46931711	-1	0	0	-0.999724	-1.06665	PF10394 --- PF01853	Histone acetyl transferase HAT1 N-terminus --- MOZ/SAS family	2.3.1.48	Histone acetyltransferase.	G7KGV7	Histone acetyltransferase type B catalytic subunit	nucleus	histone acetyltransferase activity	histone acetylation --- regulation of transcription, DNA-dependent
1089	Glyma02g41840.1	Gm02	46931811	46933208	1	1.37299	1.14063	0	0.823163	PF02330	Mitochondrial glycoprotein	---	---	B9HT62	Predicted protein	mitochondrial matrix	---	---
1090	Glyma02g41900.1	Gm02	46975230	46981583	1	1.58872	1.39516	1.08274	1.5577	PF04158 --- PF00400	Sof1-like domain --- WD domain, G-beta repeat	2.7.11.1	Non-specific serine/threonine protein kinase.	G7I5C2	DDB1-and CUL4-associated factor	---	---	---
1091	Glyma02g41950.3	Gm02	47015331	47021225	-1	2.18509	1.94681	1.99033	2.6514	PF05922 --- PF00082	Peptidase inhibitor I9 --- Subtilase family	---	---	B9HT45	Predicted protein	---	serine-type endopeptidase activity	negative regulation of catalytic activity --- proteolysis
1092	Glyma02g41990.1	Gm02	47085303	47088014	1	1.04815	0	0	0	---	---	---	---	B9HT34	Predicted protein	---	---	---
1093	Glyma02g42081.1	Gm02	47163235	47166247	1	1.05267	0	0	0	PF01247	Ribosomal protein L35Ae	---	---	A9PB30	Predicted protein	cytosolic large ribosomal subunit --- membrane	structural constituent of ribosome	translation
1094	Glyma02g42140.1	Gm02	47200438	47202827	1	0.588718	1.08174	0.732795	1.27884	PF00249	Myb-like DNA-binding domain	---	---	Q0PJH3	MYB transcription factor MYB83	nucleus	chromatin binding --- DNA binding	---
1095	Glyma02g42150.1	Gm02	47219089	47223665	-1	0.988649	0.897656	1.62627	1.61076	---	---	---	---	G7KBX1	Coronatine-insensitive 1-like protein	---	---	---
1096	Glyma02g42220.1	Gm02	47295297	47297768	-1	-1.06413	-0.771681	-0.68837	0	PF00230	Major intrinsic protein	---	---	Q946J9	Aquaporin PIP11	integral to membrane	transporter activity	---
1097	Glyma02g42220.2	Gm02	47295297	47297768	-1	-1.22336	-0.900486	-0.717783	0	PF00230	Major intrinsic protein	---	---	Q946J9	Aquaporin PIP11	integral to membrane	transporter activity	---
1098	Glyma02g42220.5	Gm02	47296506	47297768	-1	-1.16899	-0.833157	-0.755696	0	PF00230	Major intrinsic protein	---	---	Q946J9	Aquaporin PIP11	integral to membrane	transporter activity	---
1099	Glyma02g42240.2	Gm02	47313397	47316249	-1	0	-1.1813	0.621764	1.01581	---	---	---	---	B9HSR4	Predicted protein	---	---	---
1100	Glyma02g42251.1	Gm02	47319511	47321510	-1	-1.51981	0.64564	-1.78078	-1.92279	PF07014 --- PF07231	Hs1pro-1 protein C-terminus --- Hs1pro-1 N-terminus	---	---	B5AE23	Nematode resistance HS1pro1 protein	---	---	---
1101	Glyma02g42260.1	Gm02	47328232	47330624	-1	1.02636	0	0	0	PF00428 --- PF00466	60s Acidic ribosomal protein --- Ribosomal protein L10	4.2.99.18	DNA-(apurinic or apyrimidinic site) lyase.	Q9M5M5	60S acidic ribosomal protein PO	ribosome	structural constituent of ribosome	ribosome biogenesis --- translational elongation
1102	Glyma02g42260.2	Gm02	47328232	47330624	-1	1.02067	0	0	0	PF00428 --- PF00466	60s Acidic ribosomal protein --- Ribosomal protein L10	4.2.99.18	DNA-(apurinic or apyrimidinic site) lyase.	G7KGX1	60S acidic ribosomal protein p0	ribosome	structural constituent of ribosome	ribosome biogenesis --- translational elongation
1103	Glyma02g42270.1	Gm02	47332284	47334380	-1	1.60862	1.19722	0.972261	0.600771	PF00466	Ribosomal protein L10	4.2.99.18	DNA-(apurinic or apyrimidinic site) lyase.	G7KUS1	60S acidic ribosomal protein P0	ribosome	---	ribosome biogenesis
1104	Glyma02g42280.1	Gm02	47335125	47340478	1	1.09122	1.19026	0.717689	0.873789	PF05739 --- PF00804	SNARE domain --- Syntaxin	---	---	G7K8M8	Syntaxin-31	intracellular --- membrane	---	intracellular protein transport --- vesicle-mediated transport
1105	Glyma02g42290.2	Gm02	47353533	47359065	1	1.03938	1.46025	1.39576	0.69388	PF01490	Transmembrane amino acid transporter protein	---	---	G7KGX5	Auxin influx protein	integral to membrane	---	---
1106	Glyma02g42300.1	Gm02	47368555	47373897	1	-0.510818	-0.780757	-1.1152	0	PF02163	Peptidase family M50	---	---	B9SLL7	Metalloendopeptidase, putative	---	metalloendopeptidase activity	proteolysis
1107	Glyma02g42360.6	Gm02	47397199	47400369	-1	-0.73321	-1.12471	0	0	PF03226	Yippee putative zinc-binding protein	---	---	B9SLN0	Fad NAD binding oxidoreductases, putative	---	---	---
1108	Glyma02g42390.1	Gm02	47426658	47433069	1	-0.773852	-2.12471	-1.70016	-1.72116	PF00067	Cytochrome P450	---	---	A4PBE6	Cytochrome P450 enzyme	---	electron carrier activity --- heme binding --- iron ion binding --- monooxygenase activity --- oxidoreductase activity, acting on paired donors, with incorporation or reduction of molecular oxygen	---
1109	Glyma02g42490.1	Gm02	47535262	47538344	1	1.21321	1.05902	0	1.14509	---	---	---	---	G7K254	Gibberellin 2-beta-dioxygenase	---	oxidoreductase activity, acting on single donors with incorporation of molecular oxygen, incorporation of two atoms of oxygen	---
1110	Glyma02g42500.1	Gm02	47544906	47548971	1	0.884174	0	1.02528	0.913929	PF13839 --- PF14416	GDSL/SGNH-like Acyl-Esterase family found in Pmr5 and Cas1p --- PMR5 N terminal Domain	---	---	B9HHR1	Predicted protein	---	---	response to freezing
1111	Glyma02g42500.2	Gm02	47544906	47548971	1	0	0.797946	0.632032	1.25285	PF13839 --- PF14416	GDSL/SGNH-like Acyl-Esterase family found in Pmr5 and Cas1p --- PMR5 N terminal Domain	---	---	B9HHR1	Predicted protein	---	---	response to freezing
1112	Glyma02g42680.1	Gm02	47692517	47698148	1	-1.01896	-0.596333	-0.607407	0	PF00218	Indole-3-glycerol phosphate synthase	4.1.1.48	Indole-3-glycerol-phosphate synthase.	G7KH34	Indole-3-glycerol phosphate synthase	---	indole-3-glycerol-phosphate synthase activity	tryptophan metabolic process
1113	Glyma02g42730.1	Gm02	47719875	47722198	-1	1.37299	0	1.87474	0	PF00141	Peroxidase	1.11.1.7	Peroxidase.	G7KH18	Peroxidase	---	heme binding --- metal ion binding --- peroxidase activity	response to oxidative stress
1114	Glyma02g42860.1	Gm02	47801560	47802395	-1	0.959974	0.569404	1.58041	0.910099	---	---	---	---	G7K7B0	Polyadenylate-binding protein-interacting protein	---	---	---
1115	Glyma02g43040.1	Gm02	47935915	47938570	1	-0.624276	0	1.03574	0.513308	PF00210	Ferritin-like domain	1.16.3.1	Ferroxidase.	C6TNF0	Ferritin	---	ferric iron binding --- oxidoreductase activity	cellular iron ion homeostasis --- iron ion transport
1116	Glyma02g43040.2	Gm02	47935915	47938570	1	0	0	1.98634	1.41574	PF00210	Ferritin-like domain	1.16.3.1	Ferroxidase.	C6TNF0	Ferritin	---	ferric iron binding --- oxidoreductase activity	cellular iron ion homeostasis --- iron ion transport
1117	Glyma02g43080.1	Gm02	47967172	47969874	-1	1.0421	0	0	0	PF00467 --- PF00900 --- PF08071 --- PF01479	KOW motif --- Ribosomal family S4e --- RS4NT (NUC023) domain --- S4 domain	---	---	B9RPJ9	40S ribosomal protein S4, putative	ribosome	RNA binding --- structural constituent of ribosome	translation
1118	Glyma02g43120.1	Gm02	47990360	47991841	-1	0	0.666702	0.823398	1.13129	PF12796 --- PF00635	Ankyrin repeats (3 copies) --- MSP (Major sperm protein) domain	---	---	G7LAY3	Ankyrin repeat domain-containing protein	---	structural molecule activity	---
1119	Glyma02g43150.1	Gm02	48005345	48009597	1	-3.27864	-2.07026	-2.65286	-2.11849	PF08263 --- PF07714	Leucine rich repeat N-terminal domain --- Protein tyrosine kinase	2.7.11.25	Mitogen-activated protein kinase kinase kinase.	G7IAB0	Ser-thr protein kinase	integral to membrane	ATP binding --- protein kinase activity	---
1120	Glyma02g43160.1	Gm02	48011542	48016101	1	1.09122	0.914629	0	0.53937	PF01103 --- PF07244	Surface antigen --- Surface antigen variable number repeat	---	---	G7JBW9	Sorting and assembly machinery component-like protein	outer membrane	---	---
1121	Glyma02g43380.1	Gm02	48161377	48165060	1	-0.560145	-1.00572	-0.810347	-0.823727	---	---	---	---	G7K7F4	IQ domain-containing protein	---	---	---
1122	Glyma02g43450.1	Gm02	48214499	48221316	1	0	0.573592	0	1.33774	PF06248	Centromere/kinetochore Zw10	---	---	G7K7G8	Centromere/kinetochore protein zw10-like protein	chromosome, centromeric region --- nucleus	---	mitosis
1123	Glyma02g43500.1	Gm02	48256852	48257499	-1	1.32568	1.0023	1.45248	1.33774	PF00847	AP2 domain	---	---	H2BER5	ERF transcription factor 5	nucleus	DNA binding --- sequence-specific DNA binding transcription factor activity	transcription, DNA-dependent
1124	Glyma02g43540.1	Gm02	48295927	48306269	1	-1.49874	-0.648172	-1.29577	-0.901729	PF00400	WD domain, G-beta repeat	6.3.2.19	Ubiquitin--protein ligase.	Q9M3Y1	Constitutively photomorphogenic 1 protein	---	metal ion binding --- zinc ion binding	---
1125	Glyma02g43560.1	Gm02	48341045	48342999	-1	-7.5323	-7.19128	-5.21829	-4.41591	PF03171 --- PF14226	2OG-Fe(II) oxygenase superfamily --- non-haem dioxygenase in morphine synthesis N-terminal	1.14.17.4	Aminocyclopropanecarboxylate oxidase.	Q8W3Y3	1-aminocyclopropane-1-carboxylic acid oxidase	---	oxidoreductase activity, acting on paired donors, with incorporation or reduction of molecular oxygen, 2-oxoglutarate as one donor, and incorporation of one atom each of oxygen into both donors	---
1126	Glyma02g43560.4	Gm02	48341045	48342999	-1	0	-6.89299	-5.21547	-5.04139	PF03171 --- PF14226	2OG-Fe(II) oxygenase superfamily --- non-haem dioxygenase in morphine synthesis N-terminal	1.14.11.23	Flavonol synthase.	Q8W3Y3	1-aminocyclopropane-1-carboxylic acid oxidase	---	oxidoreductase activity, acting on paired donors, with incorporation or reduction of molecular oxygen, 2-oxoglutarate as one donor, and incorporation of one atom each of oxygen into both donors	---
1127	Glyma02g43560.5	Gm02	48341045	48342999	-1	0	-6.58123	-5.36313	-4.42476	PF03171 --- PF14226	2OG-Fe(II) oxygenase superfamily --- non-haem dioxygenase in morphine synthesis N-terminal	1.14.11.23	Flavonol synthase.	Q8W3Y3	1-aminocyclopropane-1-carboxylic acid oxidase	---	oxidoreductase activity, acting on paired donors, with incorporation or reduction of molecular oxygen, 2-oxoglutarate as one donor, and incorporation of one atom each of oxygen into both donors	---
1128	Glyma02g43560.6	Gm02	48341045	48342999	-1	-6.89106	-5.72562	-5.01002	-4.70908	PF03171 --- PF14226	2OG-Fe(II) oxygenase superfamily --- non-haem dioxygenase in morphine synthesis N-terminal	---	---	Q8W3Y3	1-aminocyclopropane-1-carboxylic acid oxidase	---	oxidoreductase activity, acting on paired donors, with incorporation or reduction of molecular oxygen, 2-oxoglutarate as one donor, and incorporation of one atom each of oxygen into both donors	---
1129	Glyma02g43580.1	Gm02	48356243	48358098	-1	0.961527	2.03235	1.27182	1.01581	PF03171 --- PF14226	2OG-Fe(II) oxygenase superfamily --- non-haem dioxygenase in morphine synthesis N-terminal	1.14.11.23	Flavonol synthase.	O04076	ACC-oxidase	---	oxidoreductase activity, acting on paired donors, with incorporation or reduction of molecular oxygen, 2-oxoglutarate as one donor, and incorporation of one atom each of oxygen into both donors	---
1130	Glyma02g43620.1	Gm02	48377859	48380595	1	-0.719404	-0.510176	-0.707117	-1.09967	PF04241	Protein of unknown function (DUF423)	---	---	B9IAQ8	Predicted protein	---	---	---
1131	Glyma02g43710.1	Gm02	48460486	48462739	1	0	1.32722	0	0.803079	PF01476 --- PF00069	LysM domain --- Protein kinase domain	2.7.11.25	Mitogen-activated protein kinase kinase kinase.	A5YJW4	LYK8	---	ATP binding --- protein kinase activity	cell wall macromolecule catabolic process
1132	Glyma02g43740.1	Gm02	48471048	48476205	1	-3.58121	-3.32265	-3.43713	-3.89108	PF00854	POT family	---	---	D5LQ68	Nitrate transporter	membrane	transporter activity	---
1133	Glyma02g43750.1	Gm02	48473936	48477619	-1	1.03938	0	0	0	PF00327	Ribosomal protein L30p/L7e	---	---	B0BLA7	CM0545.370.nc protein	large ribosomal subunit	structural constituent of ribosome	translation
1134	Glyma02g43790.1	Gm02	48508185	48511118	1	1.00905	0	0	-0.901729	PF02221 --- PF06011	ML domain --- Transient receptor potential (TRP) ion channel	---	---	A9PA31	Predicted protein	vacuole	---	---
1135	Glyma02g43790.2	Gm02	48508185	48509838	1	1.03255	0	0	-1.08041	PF02221 --- PF06011	ML domain --- Transient receptor potential (TRP) ion channel	---	---	A9PA31	Predicted protein	vacuole	---	---
1136	Glyma02g43850.2	Gm02	48547449	48552535	1	-1.61773	0	-2.62977	-1.72116	PF07714	Protein tyrosine kinase	---	---	A5YJW5	LYK2	---	ATP binding --- protein serine/threonine kinase activity	---
1137	Glyma02g43860.1	Gm02	48554184	48559779	1	0	-0.992261	-1.4675	-2.72116	PF00069	Protein kinase domain	2.7.11.1	Non-specific serine/threonine protein kinase.	D8KWQ2	Nod-factor receptor 1A	---	ATP binding --- protein serine/threonine kinase activity	---
1138	Glyma02g43910.2	Gm02	48591912	48598429	1	2.00376	1.52231	0.632032	0.85231	PF02714	Domain of unknown function DUF221	---	---	B0BLA8	CM0545.360.nc protein	membrane	---	---
1139	Glyma02g43910.3	Gm02	48591912	48598429	1	1.24407	1.06359	0	0	PF02714	Domain of unknown function DUF221	---	---	B0BLA8	CM0545.360.nc protein	membrane	---	---
1140	Glyma02g43920.1	Gm02	48600523	48603160	-1	0	0	-2.79327	0	---	---	---	---	B0BLA9	CM0545.330.nc protein	---	---	---
1141	Glyma02g44000.1	Gm02	48697991	48707473	-1	-2.19555	-1.82806	-1.72955	-0.984192	PF01315 --- PF02738 --- PF03450 --- PF00941 --- PF00111 --- PF01799	Aldehyde oxidase and xanthine dehydrogenase, a/b hammerhead domain --- Molybdopterin-binding domain of aldehyde dehydrogenase --- CO dehydrogenase flavoprotein C-terminal domain --- FAD binding domain in molybdopterin dehydrogenase --- 2Fe-2S iron-sulfur	1.2.3.14	Abscisic-aldehyde oxidase.	D8KXX2	AO2	---	2 iron, 2 sulfur cluster binding --- electron carrier activity --- flavin adenine dinucleotide binding --- iron ion binding --- oxidoreductase activity, acting on CH-OH group of donors	---
1142	Glyma02g44015.1	Gm02	48709251	48711091	1	-0.773852	-1.1813	-1.70016	0	PF00011	Hsp20/alpha crystallin family	---	---	B9MYM5	Predicted protein	---	---	---
1143	Glyma02g44070.1	Gm02	48748750	48752621	1	-1.12178	-1.03074	-0.842183	-0.960345	PF00368	Hydroxymethylglutaryl-coenzyme A reductase	1.1.1.34	Hydroxymethylglutaryl-CoA reductase (NADPH).	G7KHH3	3-hydroxy-3-methylglutaryl coenzyme A reductase	integral to membrane	hydroxymethylglutaryl-CoA reductase (NADPH) activity --- NADP binding	coenzyme A metabolic process --- isoprenoid biosynthetic process
1144	Glyma02g44100.1	Gm02	48770736	48772655	1	-1.48167	0	-1.33759	-1.46962	PF00201	UDP-glucoronosyl and UDP-glucosyl transferase	2.4.1.115	Anthocyanidin 3-O-glucosyltransferase.	G7K2W6	UDP-glucuronosyltransferase 1-7C	---	transferase activity, transferring hexosyl groups	---
1145	Glyma02g44130.2	Gm02	48783797	48789017	1	-1.38327	-1.30528	-1.6791	-0.749726	PF00646 --- PF00400	F-box domain --- WD domain, G-beta repeat	---	---	G7K2X0	F-box/WD-40 repeat-containing protein	---	---	---
1146	Glyma02g44160.1	Gm02	48790823	48795176	-1	-2.12178	-2.91826	0	0	PF08240 --- PF00107	Alcohol dehydrogenase GroES-like domain --- Zinc-binding dehydrogenase	1.1.1.284	S-(hydroxymethyl)glutathione dehydrogenase.	G7J607	Alcohol dehydrogenase-like protein	---	metal ion binding --- nucleotide binding --- oxidoreductase activity --- zinc ion binding	---
1147	Glyma02g44340.1	Gm02	48930219	48935075	1	0.776345	0	1.43939	1.0747	PF04739	5'-AMP-activated protein kinase beta subunit, interation domain	---	---	Q7XYX8	AKIN beta1	---	kinase activity	---
1148	Glyma02g44340.2	Gm02	48930970	48935075	1	1.00376	0.889094	1.7328	1.15331	PF04739	5'-AMP-activated protein kinase beta subunit, interation domain	---	---	Q4VYF4	SNF1-related protein kinase regulatory beta subunit 1	---	kinase activity	---
1149	Glyma02g44400.1	Gm02	48986304	48993103	-1	1.02612	0.696449	0.692153	1.37336	PF00069	Protein kinase domain	2.7.11.22	Cyclin-dependent kinase.	B9RVM0	ATP binding protein, putative	---	ATP binding --- RNA polymerase II carboxy-terminal domain kinase activity	---
1150	Glyma02g44431.1	Gm02	49015220	49016586	1	-1.48167	-1.02518	-1.1152	-0.791546	---	---	---	---	B9IB50	Predicted protein	---	---	---
1151	Glyma02g44570.2	Gm02	49109145	49111365	-1	1.17368	0	-0.64127	-0.832188	PF02984 --- PF00134	Cyclin, C-terminal domain --- Cyclin, N-terminal domain	---	---	Q39880	Mitotic cyclin b1-type	nucleus	---	cell cycle --- cell division --- regulation of cyclin-dependent protein kinase activity
1152	Glyma02g44600.2	Gm02	49128640	49132201	1	-1.10316	0	-2.1152	0	---	---	---	---	Q7XAE8	S2 self-incompatibility locus-linked pollen 3.2 protein	---	---	---
1153	Glyma02g44660.1	Gm02	49154981	49159738	-1	-1.55884	-1.57249	-1.25722	-1.17684	PF00646	F-box domain	---	---	G7KCV1	F-box family protein	---	---	---
1154	Glyma02g44660.2	Gm02	49156037	49159738	-1	-1.44523	-1.11571	-1.39172	-0.738031	PF00646	F-box domain	---	---	G7KCV1	F-box family protein	---	---	---
1155	Glyma02g44680.2	Gm02	49179941	49185535	-1	0.96723	1.25166	0.810798	1.39432	PF04031	Las1-like	---	---	G7KCV9	LAS1-like protein	---	---	---
1156	Glyma02g44730.1	Gm02	49206262	49210033	-1	1.07414	0	0	0	PF00581 --- PF00639	Rhodanese-like domain --- PPIC-type PPIASE domain	5.2.1.8	Peptidylprolyl isomerase.	G7K321	Peptidyl-prolyl cis-trans isomerase C	---	isomerase activity	---
1157	Glyma02g44860.2	Gm02	49303325	49306406	-1	1.20539	1.18608	1.2353	1.01581	PF05142	Domain of unknown function (DUF702)	---	---	B9SY29	Transcription factor, putative	---	---	---
1158	Glyma02g44980.1	Gm02	49390911	49395823	-1	0	0.818705	0	1.28883	PF05653	Magnesium transporter NIPA	---	---	G7KCX6	Magnesium transporter NIPA2	membrane	magnesium ion transmembrane transporter activity	---
1159	Glyma02g44980.3	Gm02	49390911	49395823	-1	-0.826319	0	-1.02774	-0.984192	PF05653	Magnesium transporter NIPA	---	---	G7KCX6	Magnesium transporter NIPA2	membrane	magnesium ion transmembrane transporter activity	---
1160	Glyma02g45010.1	Gm02	49428010	49432755	-1	0.910646	0.541171	1.1702	0.823163	PF00560 --- PF08263 --- PF00069	Leucine Rich Repeat --- Leucine rich repeat N-terminal domain --- Protein kinase domain	2.7.11.25	Mitogen-activated protein kinase kinase kinase.	G7KCY3	Receptor-like protein kinase	integral to membrane	ATP binding --- protein serine/threonine kinase activity	---
1161	Glyma02g45010.2	Gm02	49428010	49432755	-1	0.840257	0.797946	0.935425	1.41791	PF00560 --- PF08263 --- PF00069	Leucine Rich Repeat --- Leucine rich repeat N-terminal domain --- Protein kinase domain	---	---	G7KCY3	Receptor-like protein kinase	integral to membrane	ATP binding --- protein serine/threonine kinase activity	---
1162	Glyma02g45120.2	Gm02	49495951	49502812	1	0.89684	1.52231	0.569297	1.70031	---	---	---	---	B9N5R9	Predicted protein	---	---	---
1163	Glyma02g45150.1	Gm02	49515436	49520643	-1	0	0	-3.54816	-2.73908	PF00010	Helix-loop-helix DNA-binding domain	---	---	B9H863	Predicted protein	---	---	regulation of transcription, DNA-dependent
1164	Glyma02g45190.1	Gm02	49540508	49543044	1	-6.05886	-5.84761	-5.73969	-5.54157	PF01789	PsbP	1.3.1.74	2-alkenal reductase.	B9S6F7	Oxygen-evolving enhancer protein 2, chloroplast, putative	extrinsic to membrane --- oxygen evolving complex	2-alkenal reductase [NAD(P)] activity --- calcium ion binding	photosynthesis
1165	Glyma02g45353.1	Gm02	49637130	49644725	1	1.52732	2.09073	0.93791	1.30859	PF00931 --- PF01582	NB-ARC domain --- TIR domain	---	---	G7K3B3	CCP	intracellular	ADP binding	defense response --- signal transduction
1166	Glyma02g45362.1	Gm02	49647568	49662843	1	-1.99624	0	0	0	PF00931 --- PF01582	NB-ARC domain --- TIR domain	---	---	G7K3B3	CCP	intracellular	ADP binding	defense response --- signal transduction
1167	Glyma02g45420.2	Gm02	49696158	49698660	1	0	1.88909	0	0.667885	PF00026 --- PF01775	Eukaryotic aspartyl protease --- Ribosomal L18ae/LX protein domain	---	---	G7KD30	60S ribosomal protein L18a	ribosome	aspartic-type endopeptidase activity --- structural constituent of ribosome	proteolysis --- translation
1168	Glyma02g45530.1	Gm02	49752561	49755310	1	0	0.714007	0.517067	1.60077	PF03106	WRKY DNA -binding domain	---	---	B9H823	Predicted protein	---	sequence-specific DNA binding --- sequence-specific DNA binding transcription factor activity	---
1169	Glyma02g45570.1	Gm02	49784813	49785281	1	-2.48167	-1.91826	-2.33759	0	---	---	---	---	B9H829	Predicted protein	---	---	---
1170	Glyma02g45590.1	Gm02	49794703	49797839	-1	-0.510818	-0.918261	-1.1152	0	---	---	---	---	G7KD41	GDSL esterase/lipase	---	---	---
1171	Glyma02g45630.2	Gm02	49816299	49823607	1	-1.10316	-1.08176	-1.01567	-0.621621	PF00069	Protein kinase domain	2.7.11.24	Mitogen-activated protein kinase.	E3JPR8	Mitogen-activated protein kinase 20	---	ATP binding --- MAP kinase activity	MAPK cascade
1172	Glyma02g45650.1	Gm02	49831902	49833992	1	1.42522	1.13237	0.814409	0.890278	---	---	---	---	B9H808	Predicted protein	---	---	---
1173	Glyma02g45755.1	Gm02	49900388	49908587	-1	-0.996244	0	-1.07773	0	---	---	---	---	---	---	---	---	---
1174	Glyma02g45790.1	Gm02	49937008	49942753	1	-1.99624	-1.10112	-0.553323	-0.917077	PF00285	Citrate synthase	2.3.3.1	Citrate (Si)-synthase.	B0M1B8	Citrate synthase	---	citrate (Si)-synthase activity	cellular carbohydrate metabolic process --- tricarboxylic acid cycle
1175	Glyma02g45800.1	Gm02	49942877	49953435	-1	-1.32882	-0.738937	-1.22538	-0.612223	PF00560 --- PF11721 --- PF00069	Leucine Rich Repeat --- Di-glucose binding within endoplasmic reticulum --- Protein kinase domain	2.7.12.1	Dual-specificity kinase.	G3ECQ6	Rfls6 protein	---	ATP binding --- protein serine/threonine kinase activity	---
1176	Glyma02g45810.1	Gm02	49960885	49964843	-1	-3.11172	0	0	0	PF00011	Hsp20/alpha crystallin family	---	---	G7K3F3	Small heat shock protein C4	---	---	response to stress
1177	Glyma02g45830.1	Gm02	49970026	49973885	-1	1.79961	0.719169	0	0	PF04937 --- PF01423	Protein of unknown function (DUF 659) --- LSM domain	---	---	G7K3F8	Small nuclear ribonucleoprotein-associated protein B	ribonucleoprotein complex	nucleic acid binding	---
1178	Glyma02g45870.4	Gm02	49992926	49996361	-1	0	0.666702	0.858803	1.20845	PF08477	Miro-like protein	---	---	G7K3G2	Ras-related protein Rab-37	intracellular	GTP binding	small GTPase mediated signal transduction
1179	Glyma02g45880.1	Gm02	50001842	50004988	1	-1.81338	-1.42727	-1.17491	-0.734213	PF08212	Lipocalin-like domain	---	---	Q38JB2	Chloroplast lipocalin	---	---	---
1180	Glyma02g45910.1	Gm02	50011368	50020406	-1	-1.43065	-0.729227	-2.51113	-1.23573	PF00476 --- PF01612	DNA polymerase family A --- 3'-5' exonuclease	2.7.7.7	DNA-directed DNA polymerase.	G7K3G7	DNA polymerase	intracellular	3'-5' exonuclease activity --- DNA binding --- DNA-directed DNA polymerase activity	DNA replication
1181	Glyma02g45930.1	Gm02	50038471	50044325	1	-1.00918	-0.759832	-1.08967	-0.543619	---	---	---	---	B9I0D5	Predicted protein	vacuole	---	---
1182	Glyma02g46020.1	Gm02	50111704	50114570	-1	-2.12178	-1.80278	-0.510339	0	PF01625	Peptide methionine sulfoxide reductase	1.8.4.11	Peptide-methionine (S)-S-oxide reductase.	G7K8J2	Peptide methionine sulfoxide reductase	---	peptide-methionine (S)-S-oxide reductase activity	---
1183	Glyma02g46020.2	Gm02	50111704	50115600	-1	-1.41128	-1.56462	-0.530239	-0.630555	PF01625	Peptide methionine sulfoxide reductase	1.8.4.11	Peptide-methionine (S)-S-oxide reductase.	G7K8J2	Peptide methionine sulfoxide reductase	---	peptide-methionine (S)-S-oxide reductase activity	---
1184	Glyma02g46020.7	Gm02	50111704	50115600	-1	-1.5323	-1.52831	0	-0.632719	PF01625	Peptide methionine sulfoxide reductase	1.8.4.11	Peptide-methionine (S)-S-oxide reductase.	G7K8J2	Peptide methionine sulfoxide reductase	---	peptide-methionine (S)-S-oxide reductase activity	---
1185	Glyma02g46020.9	Gm02	50111704	50115600	-1	-2.99624	-1.91826	0	0	PF01625	Peptide methionine sulfoxide reductase	1.8.4.11	Peptide-methionine (S)-S-oxide reductase.	G7K8J2	Peptide methionine sulfoxide reductase	---	peptide-methionine (S)-S-oxide reductase activity	---
1186	Glyma02g46030.2	Gm02	50123442	50124142	1	-1.25928	-1.41576	0	-0.569154	PF14009	Domain of unknown function (DUF4228)	---	---	A9PCD5	Predicted protein	---	---	---
1187	Glyma02g46040.1	Gm02	50127803	50132567	-1	1.24079	1.10727	1.32537	1.01581	PF02338	OTU-like cysteine protease	---	---	B7FLQ7	Ubiquitin thioesterase OTU1	---	---	---
1188	Glyma02g46050.3	Gm02	50135118	50137224	-1	1.17368	0.519144	0	0.518309	PF01042	Endoribonuclease L-PSP	---	---	B4UWE2	Perchloric acid soluble translation inhibitor protein	---	---	---
1189	Glyma02g46100.2	Gm02	50163763	50164917	-1	-1.21037	-2.02135	-2.27274	-3.52024	PF01253	Translation initiation factor SUI1	---	---	G7K3H5	Translation factor SUI1-like protein	---	translation initiation factor activity	---
1190	Glyma02g46140.1	Gm02	50191200	50195722	1	-0.996244	-1.22638	-1.1152	-1.51471	---	---	---	---	B9I184	Predicted protein	---	---	---
1191	Glyma02g46150.1	Gm02	50196522	50198847	1	1.53981	0.847274	1.11746	1.15331	PF02330	Mitochondrial glycoprotein	---	---	G7K3J2	Mitochondrial acidic protein MAM33	mitochondrial matrix	---	---
1192	Glyma02g46190.2	Gm02	50219629	50227651	1	-0.518197	0	-1.1152	0	PF13890	Rab3 GTPase-activating protein catalytic subunit	---	---	G7K3L4	Rab3 GTPase-activating protein catalytic subunit	---	Rab GTPase activator activity	positive regulation of Rab GTPase activity
1193	Glyma02g46230.1	Gm02	50244308	50247197	-1	-2.81306	-1.81341	-2.33279	-1.9191	---	---	2.7.7.69	GDP-L-galactose phosphorylase.	A4ZRE3	VTC2-like protein	---	---	---
1194	Glyma02g46330.1	Gm02	50317321	50320111	1	1.69181	1.49678	1.25403	1.27215	PF00332 --- PF07983	Glycosyl hydrolases family 17 --- X8 domain	3.2.1.39	Glucan endo-1,3-beta-D-glucosidase.	E7CQZ9	GLU	---	cation binding --- hydrolase activity, hydrolyzing O-glycosyl compounds	carbohydrate metabolic process
1195	Glyma02g46390.1	Gm02	50360458	50365419	1	-0.773852	-1.50322	-1.70016	0	PF01025	GrpE	---	---	G7K8P1	GrpE protein-like protein	mitochondrial matrix	adenyl-nucleotide exchange factor activity	protein folding
1196	Glyma02g46430.1	Gm02	50379653	50385683	1	-1.77385	-1.50322	-1.89281	-1.7618	PF05698 --- PF05697	Bacterial trigger factor protein (TF) C-terminus --- Bacterial trigger factor protein (TF)	---	---	G7K8P7	Trigger factor	---	---	protein folding --- protein transport
1197	Glyma02g46590.1	Gm02	50497392	50504531	1	-0.893326	-0.620925	-1.40697	-0.876551	PF03009	Glycerophosphoryl diester phosphodiesterase family	3.1.4.46	Glycerophosphodiester phosphodiesterase.	G7K4B9	Glycerophosphodiesterase-like protein	---	glycerophosphodiester phosphodiesterase activity	glycerol metabolic process --- lipid metabolic process
1198	Glyma02g46600.1	Gm02	50510761	50514066	1	1.02366	0.794457	-0.761564	-0.694685	PF02678 --- PF05726	Pirin --- Pirin C-terminal cupin domain	---	---	G7K4C1	Pirin-like protein	---	---	---
1199	Glyma02g46610.1	Gm02	50519793	50523210	1	0	2.26915	0	0.57712	PF12796 --- PF00642	Ankyrin repeats (3 copies) --- Zinc finger C-x8-C-x5-C-x3-H type (and similar)	---	---	G7K252	Zinc finger CCCH domain-containing protein	---	nucleic acid binding --- zinc ion binding	---
1200	Glyma02g46630.1	Gm02	50531709	50537790	-1	1.02612	0	0	0	PF00225 --- PF06548	Kinesin motor domain --- Kinesin-related	---	---	G7K4C8	Kinesin-like protein KIF15	microtubule --- microtubule associated complex	ATP binding --- microtubule motor activity	microtubule-based movement
1201	Glyma02g46630.2	Gm02	50531709	50537790	-1	0	-1.30159	-1.56266	-1.19064	PF00225 --- PF06548	Kinesin motor domain --- Kinesin-related	---	---	G7K4C8	Kinesin-like protein KIF15	microtubule --- microtubule associated complex	ATP binding --- microtubule motor activity	microtubule-based movement
1202	Glyma02g46670.1	Gm02	50564831	50567593	-1	0.542914	0.93972	1.73029	2.45875	PF00069	Protein kinase domain	2.7.11.25	Mitogen-activated protein kinase kinase kinase.	G7K4D4	MAP kinase-like protein	---	ATP binding --- protein kinase activity	---
1203	Glyma02g46680.2	Gm02	50572225	50577050	1	-0.858741	-1.07026	-1.1152	-1.30612	PF07899	Frigida-like protein	---	---	G7K4D6	CCP	---	---	---
1204	Glyma02g46690.1	Gm02	50580953	50586936	1	0	0	-1.06458	0	PF03106	WRKY DNA -binding domain	---	---	B0LUR9	Transcription factor	---	sequence-specific DNA binding --- sequence-specific DNA binding transcription factor activity	---
1205	Glyma02g46690.3	Gm02	50582104	50586936	1	-0.617733	0	-1.04481	0	PF03106	WRKY DNA -binding domain	---	---	B0LUR9	Transcription factor	---	sequence-specific DNA binding --- sequence-specific DNA binding transcription factor activity	---
1206	Glyma02g46771.1	Gm02	50623816	50624834	1	1.40975	0.666702	-0.73669	0	---	---	---	---	B9T469	Metal ion binding protein, putative	---	---	---
1207	Glyma02g46790.2	Gm02	50635691	50644045	-1	0	0	-1.37824	0	PF00664 --- PF00005	ABC transporter transmembrane region --- ABC transporter	---	---	G7ZVH7	Multidrug resistance protein ABC transporter family	integral to membrane	ATP binding --- ATPase activity, coupled to transmembrane movement of substances	ATP catabolic process
1208	Glyma02g46800.1	Gm02	50644219	50650679	-1	-2.62279	-1.43518	-2.23478	-1.51289	PF00664 --- PF00005	ABC transporter transmembrane region --- ABC transporter	3.6.3.44	Xenobiotic-transporting ATPase.	G7K4H3	Multidrug resistance protein ABC transporter family	integral to membrane	ATP binding --- ATPase activity, coupled to transmembrane movement of substances	ATP catabolic process
1209	Glyma02g46810.1	Gm02	50659738	50666155	-1	-2.72855	-1.62748	-2.42666	-0.956447	PF00664 --- PF00005	ABC transporter transmembrane region --- ABC transporter	3.6.3.44	Xenobiotic-transporting ATPase.	G7K4H3	Multidrug resistance protein ABC transporter family	integral to membrane	ATP binding --- ATPase activity, coupled to transmembrane movement of substances	ATP catabolic process
1210	Glyma02g46840.1	Gm02	50681094	50683929	-1	0	0.93972	0.807631	1.40813	PF00067	Cytochrome P450	---	---	G7IUY2	Cytochrome P450	---	electron carrier activity --- heme binding --- iron ion binding --- monooxygenase activity --- oxidoreductase activity, acting on paired donors, with incorporation or reduction of molecular oxygen	---
1211	Glyma02g46870.1	Gm02	50695299	50696963	-1	1.65401	0.719169	1.62176	1.43085	PF00132 --- PF06426	Bacterial transferase hexapeptide (six repeats) --- Serine acetyltransferase, N-terminal	2.3.1.30	Serine O-acetyltransferase.	G7K4N0	Serine acetyltransferase	cytoplasm	serine O-acetyltransferase activity	cysteine biosynthetic process from serine
1212	Glyma02g46965.1	Gm02	50748150	50750360	1	-1.58121	-1.50322	0	0	---	---	---	---	A9PCY5	Predicted protein	---	---	---
1213	Glyma02g46970.1	Gm02	50753120	50755287	1	-1.99624	-1.40369	-0.530239	-0.984192	PF00808	Histone-like transcription factor (CBF/NF-Y) and archaeal histone	2.7.7.7	DNA-directed DNA polymerase.	G7K4Q5	Nuclear transcription factor Y subunit B-3	nucleus	sequence-specific DNA binding	regulation of transcription, DNA-dependent
1214	Glyma02g46980.1	Gm02	50755715	50757335	1	-0.755236	-0.985375	-1.2527	-1.1217	---	---	---	---	G7KEF3	Ycf60-like protein	---	---	---
1215	Glyma02g47060.1	Gm02	50783354	50790839	-1	-2.09578	-1.36572	-1.93463	-1.56915	PF01189 --- PF01029	NOL1/NOP2/sun family --- NusB family	---	---	G7KEH7	Ribosomal RNA small subunit methyltransferase	---	RNA binding --- rRNA methyltransferase activity	regulation of transcription, DNA-dependent --- rRNA methylation
1216	Glyma02g47076.1	Gm02	50795058	50798383	-1	-4.45568	0	-3.98967	-3.22123	PF03552	Cellulose synthase	---	---	Q45KQ0	Cellulose synthase-like protein CslE	integral to membrane	cellulose synthase (UDP-forming) activity	cellulose biosynthetic process
1217	Glyma02g47076.2	Gm02	50795058	50798383	-1	-5.28903	0	-5.14495	-3.5989	PF03552	Cellulose synthase	---	---	Q45KQ0	Cellulose synthase-like protein CslE	integral to membrane	cellulose synthase (UDP-forming) activity	cellulose biosynthetic process
1218	Glyma02g47090.1	Gm02	50807793	50811128	1	0	0	-1.20831	0	PF05701	Plant protein of unknown function (DUF827)	---	---	B9GFY6	Predicted protein	plasma membrane	---	---
1219	Glyma02g47120.1	Gm02	50818647	50820983	-1	-1.5323	-1.86935	-1.38822	-1.59425	PF06405	Red chlorophyll catabolite reductase (RCC reductase)	1.3.1.80	Red chlorophyll catabolite reductase.	G7KEI7	Red chlorophyll catabolite reductase	---	---	---
1220	Glyma02g47190.1	Gm02	50860184	50863214	1	-1.67432	-1.41576	-0.999724	-0.984192	PF01594	Domain of unknown function DUF20	---	---	B9GG00	Predicted protein	---	---	---
1221	Glyma02g47200.1	Gm02	50868061	50871305	1	-1.73321	-0.655226	0	0	PF13639	Ring finger domain	---	---	G7K4R0	RING finger protein	---	metal ion binding --- zinc ion binding	---
1222	Glyma02g47230.1	Gm02	50886703	50890668	1	-1.67432	-2.3333	-1.1152	-0.662263	PF00560 --- PF08263 --- PF00069	Leucine Rich Repeat --- Leucine rich repeat N-terminal domain --- Protein kinase domain	2.7.11.25	Mitogen-activated protein kinase kinase kinase.	B9N5P2	Predicted protein	integral to membrane --- plasma membrane	ATP binding --- protein serine/threonine kinase activity	---
1223	Glyma02g47270.1	Gm02	50918709	50926879	1	0	-1.14065	-1.75263	0	PF00485	Phosphoribulokinase / Uridine kinase family	2.7.1.48	Uridine kinase.	G7K4T3	Uridine kinase	---	ATP binding --- phosphotransferase activity, alcohol group as acceptor --- uridine kinase activity	CTP salvage --- UMP salvage
1224	Glyma02g47300.1	Gm02	50932083	50933999	-1	-1.14825	-0.918261	-0.852167	-0.984192	PF03168	Late embryogenesis abundant protein	---	---	B9N5N5	Predicted protein	---	---	---
1225	Glyma02g47330.1	Gm02	50944375	50948542	1	1.33415	1.1841	0.617515	1.74852	PF05691	Raffinose synthase or seed inhibition protein Sip1	2.4.1.67	Galactinol--raffinose galactosyltransferase.	G7K4U6	Alkaline alpha galactosidase I	---	catalytic activity	metabolic process
1226	Glyma02g47340.1	Gm02	50949811	50952969	1	1.38227	1.37452	0.955188	1.64808	PF02628	Cytochrome oxidase assembly protein	---	---	G7K4U8	Cytochrome c oxidase assembly protein COX15-like protein	membrane	oxidoreductase activity, acting on the CH-CH group of donors	heme a biosynthetic process
1227	Glyma02g47350.1	Gm02	50955219	50962817	1	-3.82632	-3.74834	-3.65577	-2.52476	PF01490	Transmembrane amino acid transporter protein	---	---	G7K4U9	Amino acid permease	integral to membrane	---	---
1228	Glyma02g47350.2	Gm02	50958808	50962817	1	-4.23725	-4.6187	-3.90875	-3.3627	PF01490	Transmembrane amino acid transporter protein	---	---	G7K4U9	Amino acid permease	integral to membrane	---	---
1229	Glyma02g47380.7	Gm02	50975613	50979481	-1	-1.31817	-1.91826	-0.977698	0	PF02045	CCAAT-binding transcription factor (CBF-B/NF-YA) subunit B	---	---	G7IYA4	Nuclear transcription factor Y subunit	CCAAT-binding factor complex	DNA binding --- sequence-specific DNA binding transcription factor activity	---
1230	Glyma02g47460.1	Gm02	51029503	51033556	1	-2.24901	-2.28267	-2.30785	-2.14769	PF00483	Nucleotidyl transferase	2.7.7.27	Glucose-1-phosphate adenylyltransferase.	Q84UT1	Glucose-1-phosphate adenylyltransferase	chloroplast	glucose-1-phosphate adenylyltransferase activity	glycogen biosynthetic process --- starch biosynthetic process
1231	Glyma02g47560.1	Gm02	51103818	51104907	1	0	-3.89915	0	0	PF00504	Chlorophyll A-B binding protein	---	---	Q93YG3	Chlorophyll a/b binding protein type II	chloroplast --- membrane	---	photosynthesis, light harvesting
1232	Glyma02g47560.2	Gm02	51103833	51104907	1	0	-3.95574	0	0	PF00504	Chlorophyll A-B binding protein	---	---	Q93YG3	Chlorophyll a/b binding protein type II	chloroplast --- membrane	---	photosynthesis, light harvesting
1233	Glyma02g47570.1	Gm02	51110126	51111203	1	-1.23725	-2.03374	-1.90875	0	---	---	---	---	B9IAR4	Predicted protein	---	---	---
1234	Glyma02g47660.1	Gm02	51178822	51181543	1	0.753777	1.06525	1.19355	0.76583	PF09751	Nuclear protein Es2	---	---	G7KEQ3	Protein DGCR14	---	---	---
1235	Glyma02g47680.1	Gm02	51191594	51194455	1	0	0	-1.2672	0	PF00651 --- PF03000	BTB/POZ domain --- NPH3 family	---	---	B9T6J7	Protein binding protein, putative	---	signal transducer activity	response to light stimulus --- signal transduction
1236	Glyma02g47700.1	Gm02	51213246	51215243	-1	1.41315	0.725595	1.09425	0.823163	PF03188 --- PF04526	Eukaryotic cytochrome b561 --- Protein of unknown function (DUF568)	---	---	G7K4W5	Auxin-induced in root cultures protein	integral to membrane	---	---
1237	Glyma02g47750.1	Gm02	51242652	51244001	-1	1.40907	1.01619	0	-0.536733	PF00248	Aldo/keto reductase family	1.1.1.64	Testosterone 17-beta-dehydrogenase (NADP(+)).	Q8S4C1	Chalcone reductase	---	oxidoreductase activity	---
1238	Glyma02g47880.1	Gm02	51324460	51326095	-1	1.2744	0.666702	0	0	PF02469	Fasciclin domain	---	---	F8T951	Fasciclin-like arabinogalactan 2	---	---	---
1239	Glyma02g47890.2	Gm02	51341095	51345336	1	0	0	0.791689	1.01581	PF04739	5'-AMP-activated protein kinase beta subunit, interation domain	---	---	G7K0M9	5'-AMP-activated protein kinase subunit beta	---	kinase activity	---
1240	Glyma02g47931.3	Gm02	51358198	51365440	-1	0	-0.802784	-1.37824	-0.761799	---	---	---	---	B9IAX3	Predicted protein	---	---	---
1241	Glyma02g47940.1	Gm02	51366270	51369028	1	0	0	-1.04871	-0.502659	PF00221	Aromatic amino acid lyase	4.3.1.24	Phenylalanine ammonia-lyase.	G7K0Q0	Phenylalanine ammonia-lyase	cytoplasm	phenylalanine ammonia-lyase activity	cinnamic acid biosynthetic process --- L-phenylalanine catabolic process
1242	Glyma02g47960.1	Gm02	51374315	51376273	-1	-5.00789	-3.95008	-4.406	-4.32446	PF00504	Chlorophyll A-B binding protein	---	---	G7K0Q6	Chlorophyll a-b binding protein	chloroplast --- membrane	---	photosynthesis, light harvesting
1243	Glyma02g47990.1	Gm02	51387237	51388628	-1	-4.19788	-3.44182	-3.63876	0	PF00201	UDP-glucoronosyl and UDP-glucosyl transferase	2.4.1.115	Anthocyanidin 3-O-glucosyltransferase.	G7K391	Glucosyltransferase	---	transferase activity, transferring hexosyl groups	---
1244	Glyma02g48170.1	Gm02	51598272	51599892	-1	0	-0.681222	-0.637154	-1.46962	---	---	---	---	B9MZ14	Predicted protein	---	---	---
1245	Glyma02g48200.2	Gm02	51619710	51638996	-1	0.603668	1.10411	0	1.0819	PF09324 --- PF01369	Domain of unknown function (DUF1981) --- Sec7 domain	---	---	B9HPM3	Predicted protein	chloroplast	ARF guanyl-nucleotide exchange factor activity	regulation of ARF protein signal transduction
1246	Glyma03g00380.1	Gm03	170172	173533	1	-0.948939	0	-1.1152	-1.30612	PF03767	HAD superfamily, subfamily IIIB (Acid phosphatase)	3.1.3.2	Acid phosphatase.	Q940E6	Putative defense associated acid phosphatase	---	acid phosphatase activity	---
1247	Glyma03g00520.2	Gm03	270996	274499	-1	-1.70674	-1.67315	-1.87009	-1.65162	PF01453 --- PF00069 --- PF00954	D-mannose binding lectin --- Protein kinase domain --- S-locus glycoprotein family	---	---	G7J0P3	LRR receptor-like serine/threonine-protein kinase FEI	---	ATP binding --- protein serine/threonine kinase activity	recognition of pollen
1248	Glyma03g00590.1	Gm03	320614	324931	-1	-1.51082	-0.780757	0	-0.721157	PF14379 --- PF00249	MYB-CC type transfactor, LHEQLE motif --- Myb-like DNA-binding domain	---	---	Q2HUG9	Myb family transcription factor APL	---	chromatin binding --- DNA binding --- peptidase activity	proteolysis
1249	Glyma03g00790.1	Gm03	505790	510058	-1	-3.43234	-3.1939	-2.08417	-2.33783	PF01554	MatE	---	---	G7L2P1	Protein TRANSPARENT TESTA	membrane	antiporter activity --- drug transmembrane transporter activity	---
1250	Glyma03g00830.1	Gm03	546140	550967	-1	-1.02662	-0.748336	-0.918804	0	PF01554	MatE	---	---	G7L2P1	Protein TRANSPARENT TESTA	membrane	antiporter activity --- drug transmembrane transporter activity	---
1251	Glyma03g00840.2	Gm03	557057	562446	-1	-0.996244	-0.570338	-0.959923	-1.2737	PF01025	GrpE	---	---	G7L2M8	Protein grpE	mitochondrial matrix	adenyl-nucleotide exchange factor activity	protein folding
1252	Glyma03g00880.1	Gm03	589123	591096	1	1.09122	0	0	0	PF00106	short chain dehydrogenase	1.1.1.125	2-deoxy-D-gluconate 3-dehydrogenase.	B9SPD4	Short-chain dehydrogenase, putative	---	3-oxoacyl-[acyl-carrier-protein] reductase (NADPH) activity --- nucleotide binding	---
1253	Glyma03g00890.1	Gm03	601217	603355	1	-2.21864	-2.40369	0	0	PF00249	Myb-like DNA-binding domain	---	---	G7L2L7	MYB transcription factor	---	chromatin binding --- DNA binding	---
1254	Glyma03g00950.1	Gm03	652612	657392	-1	0	-0.948635	-1.05631	-1.24723	PF00641	Zn-finger in Ran binding protein and others	---	---	G7L2L0	Zinc finger protein VAR3	intracellular	zinc ion binding	---
1255	Glyma03g00970.1	Gm03	668702	669895	1	0	-1.59633	-1.02774	-0.814267	---	---	---	---	A9P872	Predicted protein	---	---	---
1256	Glyma03g01010.1	Gm03	741633	743521	-1	0	-1.3333	-1.30785	-1.39923	PF00141	Peroxidase	1.11.1.7	Peroxidase.	A2Q4C1	Haem peroxidase, plant/fungal/bacterial	---	heme binding --- metal ion binding --- peroxidase activity	response to oxidative stress
1257	Glyma03g01060.1	Gm03	785065	791846	-1	-3.35881	-1.84026	-3.47777	-1.83219	PF07690	Major Facilitator Superfamily	---	---	G7LBQ5	Sodium-dependent phosphate transport protein	integral to membrane	---	transmembrane transport
1258	Glyma03g01091.5	Gm03	814056	821307	1	0	-1.65523	0	0	PF01466 --- PF03931	Skp1 family, dimerisation domain --- Skp1 family, tetramerisation domain	---	---	G7LBR1	SKP1-like protein	---	---	ubiquitin-dependent protein catabolic process
1259	Glyma03g01100.1	Gm03	822305	830339	-1	0	0	-1.03991	0	PF02225 --- PF04258	PA domain --- Signal peptide peptidase	---	---	G7LBR2	Signal peptide peptidase-like 2B	integral to membrane	aspartic-type endopeptidase activity	---
1260	Glyma03g01200.1	Gm03	946442	951309	-1	-1.02426	-0.811346	0	-0.555348	PF03893 --- PF01764	Lipase 3 N-terminal region --- Lipase (class 3)	---	---	B9RDR4	Calmodulin-binding heat-shock protein, putative	---	carboxylesterase activity --- triglyceride lipase activity	lipid catabolic process
1261	Glyma03g01300.3	Gm03	1036326	1043560	-1	-0.610591	-0.643639	-1.21142	-0.938388	PF07714	Protein tyrosine kinase	2.7.11.1	Non-specific serine/threonine protein kinase.	B9I8H9	Predicted protein	plasma membrane	ATP binding --- protein kinase activity	brassinosteroid mediated signaling pathway
1262	Glyma03g01470.2	Gm03	1257031	1261948	-1	-0.977136	0	-1.19427	0	PF00168 --- PF08372	C2 domain --- Plant phosphoribosyltransferase C-terminal	---	---	B9RDP9	Synaptotagmin, putative	---	---	---
1263	Glyma03g01520.1	Gm03	1314123	1315567	-1	-1.99624	-1.91826	-2.1152	0	PF01734	Patatin-like phospholipase	---	---	B9SUA7	Patatin T5, putative	---	hydrolase activity	lipid metabolic process
1264	Glyma03g01530.1	Gm03	1315119	1321998	1	1.24806	1.08174	0.814409	1.04976	PF00270 --- PF00271	DEAD/DEAH box helicase --- Helicase conserved C-terminal domain	---	---	B9RDP2	Dead box ATP-dependent RNA helicase, putative	---	ATP binding --- ATP-dependent helicase activity --- nucleic acid binding	---
1265	Glyma03g01550.1	Gm03	1337787	1342443	-1	0.830607	0.584239	1.14353	0.793416	PF03763 --- PF03766	Remorin, C-terminal region --- Remorin, N-terminal region	---	---	B9RDP4	Remorin, putative	---	---	---
1266	Glyma03g01603.1	Gm03	1383517	1396013	1	0	0	-4.48444	-3.35343	PF00999 --- PF02254	Sodium/hydrogen exchanger family --- TrkA-N domain	---	---	G7L3I8	Glutathione-regulated potassium-efflux system protein	integral to membrane	nucleotide binding --- solute:hydrogen antiporter activity	potassium ion transport
1267	Glyma03g01630.2	Gm03	1405583	1411355	1	-4.16617	-4.76626	0	0	PF00106	short chain dehydrogenase	---	---	G7LBT8	(+)-neomenthol dehydrogenase	---	nucleotide binding --- oxidoreductase activity	oxidation-reduction process
1268	Glyma03g01640.1	Gm03	1416333	1420687	-1	0.688254	-0.725616	-0.674629	-1.46962	PF00106	short chain dehydrogenase	1.1.1.100	3-oxoacyl-[acyl-carrier-protein] reductase.	G7LBT1	(+)-neomenthol dehydrogenase	---	nucleotide binding --- oxidoreductase activity	oxidation-reduction process
1269	Glyma03g01770.3	Gm03	1517764	1526257	-1	-1.78679	-1.42641	-1.8298	-1.03	PF00448 --- PF02881	SRP54-type protein, GTPase domain --- SRP54-type protein, helical bundle domain	---	---	B9IC92	Predicted protein	chloroplast	GTP binding --- nucleoside-triphosphatase activity	GTP catabolic process --- photosynthetic electron transport in photosystem II --- protein import into chloroplast thylakoid membrane --- SRP-dependent cotranslational protein targeting to membrane --- thylakoid membrane organization
1270	Glyma03g01781.1	Gm03	1524418	1531064	1	-2.36548	-2.11757	-2.74747	-1.47896	PF08373	RAP domain	---	---	B9N8M4	Predicted protein	---	---	---
1271	Glyma03g01790.1	Gm03	1533034	1534003	1	-2.67432	-1.74834	0	0	PF00168	C2 domain	---	---	H9DXV8	BAP1	---	---	---
1272	Glyma03g01830.1	Gm03	1564685	1565599	1	0	0	-1.37824	-1.24723	PF00168	C2 domain	---	---	B9IC91	Predicted protein	---	---	---
1273	Glyma03g01860.1	Gm03	1606119	1614178	-1	-1.99624	-1.43283	-1.62977	0	PF00046 --- PF01852	Homeobox domain --- START domain	---	---	B9IC55	Predicted protein	nucleus	sequence-specific DNA binding --- sequence-specific DNA binding transcription factor activity	anthocyanin accumulation in tissues in response to UV light --- root development
1274	Glyma03g01900.3	Gm03	1694066	1697495	1	-1.38619	0	-0.530239	0	PF14299	Phloem protein 2	---	---	B9IC61	F-box family protein	---	---	response to wounding
1275	Glyma03g01920.1	Gm03	1712466	1716770	-1	0.704195	1.11149	0.884799	0.890278	PF00076	RNA recognition motif. (a.k.a. RRM, RBD, or RNP domain)	---	---	B9GPU9	Predicted protein	nuclear speck	nucleic acid binding --- nucleotide binding	---
1276	Glyma03g01960.1	Gm03	1742430	1747438	1	-1.86696	-1.67033	-0.965454	-1.12621	PF03881	Fructosamine kinase	---	---	B9RDK2	Kinase, putative	---	kinase activity	---
1277	Glyma03g01980.2	Gm03	1758514	1761654	1	-1.45568	-1.67725	0	0	---	---	---	---	B9GPU1	Predicted protein	---	---	---
1278	Glyma03g01990.2	Gm03	1767115	1774605	1	-2.81937	-2.85686	-4.0538	-3.18583	PF08449	UAA transporter family	---	---	G7L2H4	Adenosine 3'-phospho 5'-phosphosulfate transporter	integral to membrane	---	transmembrane transport
1279	Glyma03g02090.1	Gm03	1865902	1867557	1	-1.25928	0	0	-0.984192	PF03634	TCP family transcription factor	---	---	E4MVP2	mRNA, clone: RTFL01-06-G20	---	---	---
1280	Glyma03g02230.1	Gm03	1990686	1996955	1	-1.25928	0	-1.70016	-0.662263	PF00610 --- PF04784 --- PF00462	Domain found in Dishevelled, Egl-10, and Pleckstrin (DEP) --- Protein of unknown function, DUF547 --- Glutaredoxin	---	---	B9RY43	Electron transporter, putative	intracellular	electron carrier activity --- protein disulfide oxidoreductase activity	cell redox homeostasis --- intracellular signal transduction
1281	Glyma03g02250.2	Gm03	2001522	2009110	1	0.910646	1.03594	0.612719	0.600771	PF01501	Glycosyl transferase family 8	2.4.1.43	Polygalacturonate 4-alpha-galacturonosyltransferase.	G7L1F3	Alpha-1,4-galacturonosyltransferase	---	transferase activity, transferring glycosyl groups	---
1282	Glyma03g02320.1	Gm03	2069536	2075200	1	-1.53681	0	-1.1152	0	PF00067	Cytochrome P450	1.14.13.98	Cholesterol 24-hydroxylase.	G7ZXN7	Cytochrome P450	---	electron carrier activity --- heme binding --- iron ion binding --- monooxygenase activity --- oxidoreductase activity, acting on paired donors, with incorporation or reduction of molecular oxygen	---
1283	Glyma03g02370.1	Gm03	2115717	2126570	-1	-1.69668	-1.26115	-1.77125	-0.82665	PF00168	C2 domain	---	---	G7LCR3	Extended synaptotagmin-3	---	---	---
1284	Glyma03g02410.1	Gm03	2161390	2163779	-1	0.755076	-0.569651	0.653159	1.15768	PF00067	Cytochrome P450	1.14.13.78	Ent-kaurene oxidase.	Q2LAJ8	Cytochrome P450 monooxygenase CYP76E3	---	electron carrier activity --- heme binding --- iron ion binding --- monooxygenase activity --- oxidoreductase activity, acting on paired donors, with incorporation or reduction of molecular oxygen	---
1285	Glyma03g02470.1	Gm03	2231514	2237345	-1	-2.41128	-0.596333	-1.79327	-0.761799	PF00067	Cytochrome P450	1.14.13.98	Cholesterol 24-hydroxylase.	G7ZXN7	Cytochrome P450	---	electron carrier activity --- heme binding --- iron ion binding --- monooxygenase activity --- oxidoreductase activity, acting on paired donors, with incorporation or reduction of molecular oxygen	---
1286	Glyma03g02500.1	Gm03	2276240	2279952	-1	0.539808	0	1.11746	0.69388	PF08879	WRC	---	---	G7ZW50	Growth-regulating factor	---	---	---
1287	Glyma03g02530.1	Gm03	2321495	2324554	-1	0.740721	0.911814	0.802336	1.30532	PF00701	Dihydrodipicolinate synthetase family	4.2.1.52	Dihydrodipicolinate synthase.	B9S6U4	Dihydrodipicolinate synthase, putative	---	dihydrodipicolinate synthase activity	lysine biosynthetic process via diaminopimelate
1288	Glyma03g02580.1	Gm03	2347725	2350697	-1	1.43914	0.812132	0.86831	0.68566	PF03479	Domain of unknown function (DUF296)	---	---	B9IC09	Predicted protein	nucleus	AT DNA binding	photomorphogenesis --- skotomorphogenesis --- vegetative to reproductive phase transition of meristem
1289	Glyma03g02590.1	Gm03	2398356	2399000	-1	0	1.10411	1.22465	1.0602	PF13499	EF-hand domain pair	---	---	G7L0A0	Calcium-binding protein CML24	---	calcium ion binding	---
1290	Glyma03g02661.1	Gm03	2445798	2449795	-1	0	0	0.692153	1.15331	---	---	---	---	B9IC03	Predicted protein	---	---	---
1291	Glyma03g02686.1	Gm03	2496977	2500814	-1	-0.996244	-0.655226	-1.34967	-1.98419	PF00560 --- PF12799 --- PF00069	Leucine Rich Repeat --- Leucine Rich repeats (2 copies) --- Protein kinase domain	---	---	B9ND25	Predicted protein	---	ATP binding --- protein tyrosine kinase activity	---
1292	Glyma03g02720.1	Gm03	2524864	2528471	-1	-1.67432	-1.71663	-2.62977	-2.49876	PF07386	Protein of unknown function (DUF1499)	---	---	B9GPG8	Predicted protein	---	---	---
1293	Glyma03g02760.1	Gm03	2592405	2593547	1	2.22813	0.721149	0.660092	1.58216	PF00704	Glycosyl hydrolases family 18	3.2.1.14	Chitinase.	Q2HU30	2-S globulin	---	cation binding --- hydrolase activity, hydrolyzing O-glycosyl compounds	carbohydrate metabolic process
1294	Glyma03g02775.1	Gm03	2603130	2604276	-1	3.02612	1.7447	1.85442	2.45321	PF00704	Glycosyl hydrolases family 18	---	---	Q2HU30	2-S globulin	---	cation binding --- hydrolase activity, hydrolyzing O-glycosyl compounds	carbohydrate metabolic process
1295	Glyma03g02810.1	Gm03	2637653	2638863	1	3.48757	1.78218	1.73029	2.01581	PF00704	Glycosyl hydrolases family 18	3.2.1.14	Chitinase.	Q2HU30	2-S globulin	---	cation binding --- hydrolase activity, hydrolyzing O-glycosyl compounds	carbohydrate metabolic process
1296	Glyma03g02852.1	Gm03	2682048	2697326	1	3.59301	2.19325	1.91033	2.13919	PF00704	Glycosyl hydrolases family 18	---	---	Q2HU30	2-S globulin	---	cation binding --- hydrolase activity, hydrolyzing O-glycosyl compounds	carbohydrate metabolic process
1297	Glyma03g03223.1	Gm03	3008221	3014758	-1	0	0	-1.37824	-1.83219	PF01535 --- PF13041	PPR repeat --- PPR repeat family	---	---	Q2HS71	SAM (And some other nucleotide) binding motif; Methyltransferase small; Tetratricopeptide-like helical	---	methyltransferase activity --- nucleic acid binding	---
1298	Glyma03g03250.1	Gm03	3021324	3034627	-1	-1.47018	-0.562117	-1.1741	-1.62805	PF00814	Glycoprotease family	3.4.24.57	O-sialoglycoprotein endopeptidase.	B9IBY1	Predicted protein	mitochondrial inner membrane	metalloendopeptidase activity	embryo development
1299	Glyma03g03480.1	Gm03	3225306	3227067	-1	-1.31817	-0.655226	-1.62977	0	PF02519	Auxin responsive protein	---	---	B9IBX4	SAUR family protein	---	---	---
1300	Glyma03g03520.1	Gm03	3298597	3301223	-1	-2.67432	-2.70527	-1.16524	-1.46634	PF00067	Cytochrome P450	---	---	G7JZ52	Cytochrome P450 71B10	---	electron carrier activity --- heme binding --- iron ion binding --- monooxygenase activity --- oxidoreductase activity, acting on paired donors, with incorporation or reduction of molecular oxygen	---
1301	Glyma03g03580.1	Gm03	3374899	3376036	-1	2.20015	1.1786	0.621764	1.13129	PF00704	Glycosyl hydrolases family 18	3.2.1.14	Chitinase.	Q2HU30	2-S globulin	---	cation binding --- hydrolase activity, hydrolyzing O-glycosyl compounds	carbohydrate metabolic process
1302	Glyma03g03670.1	Gm03	3460345	3463031	1	0.6829	0.711789	0	1.28883	PF00067	Cytochrome P450	---	---	G7JZ52	Cytochrome P450 71B10	---	electron carrier activity --- heme binding --- iron ion binding --- monooxygenase activity --- oxidoreductase activity, acting on paired donors, with incorporation or reduction of molecular oxygen	---
1303	Glyma03g03700.1	Gm03	3481243	3481893	1	1.17368	1.15213	1.14783	0.600771	PF00067	Cytochrome P450	1.14.13.78	Ent-kaurene oxidase.	G7JZ52	Cytochrome P450 71B10	---	electron carrier activity --- heme binding --- iron ion binding --- monooxygenase activity --- oxidoreductase activity, acting on paired donors, with incorporation or reduction of molecular oxygen	---
1304	Glyma03g03760.2	Gm03	3581308	3584468	-1	1.05106	0.847274	0	0.890278	PF03514	GRAS family transcription factor	---	---	G7JFX3	GRAS family transcription factor	---	---	regulation of transcription, DNA-dependent --- transcription, DNA-dependent
1305	Glyma03g03800.2	Gm03	3633719	3638210	-1	0.588718	0	0.692153	1.09381	PF00635	MSP (Major sperm protein) domain	---	---	A8W459	Uncharacterized protein	---	structural molecule activity	---
1306	Glyma03g03810.2	Gm03	3644744	3647835	-1	-1.81567	-1.12471	-0.595827	-0.803619	---	---	---	---	B9MUW6	Predicted protein	---	---	---
1307	Glyma03g03830.1	Gm03	3696212	3699063	-1	0	-0.736654	-0.843397	-1.13229	PF00201	UDP-glucoronosyl and UDP-glucosyl transferase	2.4.1.115	Anthocyanidin 3-O-glucosyltransferase.	B9HEN8	Predicted protein	---	transferase activity, transferring hexosyl groups	---
1308	Glyma03g03870.1	Gm03	3766640	3769398	-1	0	-1.12976	-0.911668	-0.724805	PF00201	UDP-glucoronosyl and UDP-glucosyl transferase	2.4.1.115	Anthocyanidin 3-O-glucosyltransferase.	B9HEN8	Predicted protein	---	transferase activity, transferring hexosyl groups	---
1309	Glyma03g03950.2	Gm03	3865730	3866896	-1	0	-0.802784	0.692153	1.18573	---	---	---	---	B9GPC0	Predicted protein	intracellular	zinc ion binding	---
1310	Glyma03g04000.1	Gm03	3949791	3953999	-1	0.548076	0.541171	0	1.18573	PF00010	Helix-loop-helix DNA-binding domain	---	---	B9RD58	DNA binding protein, putative	---	---	regulation of transcription, DNA-dependent
1311	Glyma03g04030.2	Gm03	3991872	3996475	-1	0	0.526524	0.692153	1.33774	PF00931	NB-ARC domain	---	---	Q2YE87	NB-LRR type disease resistance protein Rps1-k-2	---	ADP binding	defense response
1312	Glyma03g04080.2	Gm03	4035138	4041387	-1	0	1.28337	0.884799	1.86381	PF00931	NB-ARC domain	---	---	Q2YE87	NB-LRR type disease resistance protein Rps1-k-2	---	ADP binding	defense response
1313	Glyma03g04100.2	Gm03	4075753	4079483	-1	-1.85874	-1.43283	-0.629775	-0.721157	PF00931	NB-ARC domain	---	---	Q2YE87	NB-LRR type disease resistance protein Rps1-k-2	---	ADP binding	defense response
1314	Glyma03g04300.1	Gm03	4389879	4394642	-1	-0.65229	-0.918261	-1.29208	0	PF00931	NB-ARC domain	---	---	Q2YE87	NB-LRR type disease resistance protein Rps1-k-2	---	ADP binding	defense response
1315	Glyma03g04340.2	Gm03	4465554	4469715	-1	-0.896709	1.02927	-1.01567	0	PF07714	Protein tyrosine kinase	---	---	G7JR72	Protein kinase 2A	---	ATP binding --- protein kinase activity	---
1316	Glyma03g04350.1	Gm03	4473801	4476484	-1	-3.13375	0	-1.18232	-2.1217	PF01535 --- PF13812	PPR repeat --- Pentatricopeptide repeat domain	---	---	B9N840	Predicted protein	chloroplast	---	---
1317	Glyma03g04450.1	Gm03	4592815	4599154	1	0	1.15038	0.804672	1.53191	PF00069	Protein kinase domain	2.7.11.25	Mitogen-activated protein kinase kinase kinase.	B0L641	WNK1	---	ATP binding --- protein serine/threonine kinase activity	---
1318	Glyma03g04480.1	Gm03	4631613	4634160	-1	0.681827	1.1692	1.0386	1.05143	PF00514 --- PF04564	Armadillo/beta-catenin-like repeat --- U-box domain	---	---	B9HDH9	Predicted protein	ubiquitin ligase complex	ubiquitin-protein ligase activity	---
1319	Glyma03g04510.2	Gm03	4688487	4689809	-1	-1.99624	-1.91826	-2.1152	0	PF03822 --- PF00069	NAF domain --- Protein kinase domain	---	---	B2ZYT7	CBL-interacting protein kinase 1	---	ATP binding --- protein serine/threonine kinase activity	signal transduction
1320	Glyma03g04560.1	Gm03	4732621	4737220	1	-1.14825	-1.43283	-0.530239	0	PF00931	NB-ARC domain	---	---	Q2YE87	NB-LRR type disease resistance protein Rps1-k-2	---	ADP binding	defense response
1321	Glyma03g04590.2	Gm03	4757597	4762088	1	-1.41128	-1.1813	-1.70016	0	PF00931	NB-ARC domain	---	---	Q2YE87	NB-LRR type disease resistance protein Rps1-k-2	---	ADP binding	defense response
1322	Glyma03g04760.1	Gm03	4971798	4974286	-1	2.10809	2.20275	1.97226	1.50124	PF00141	Peroxidase	1.11.1.7	Peroxidase.	A0SWU6	Peroxidase 1	---	heme binding --- metal ion binding --- peroxidase activity	response to oxidative stress
1323	Glyma03g04880.1	Gm03	5075176	5078289	-1	0.860523	-0.646456	-0.957054	-1.29735	PF00141	Peroxidase	1.11.1.7	Peroxidase.	Q41324	Cationic peroxidase	---	heme binding --- metal ion binding --- peroxidase activity	response to oxidative stress
1324	Glyma03g04990.1	Gm03	5211726	5218698	1	-1.05764	0	-0.711479	0	PF00202	Aminotransferase class-III	2.6.1.44	Alanine--glyoxylate transaminase.	G7KX17	Alanine glyoxylate aminotransferase-like protein	---	pyridoxal phosphate binding --- transaminase activity	metabolic process
1325	Glyma03g05020.1	Gm03	5270829	5274127	-1	0	1.13237	0	0	PF04525	Tubby C 2	---	---	E0WMM4	Tubby structurally-related protein	---	---	---
1326	Glyma03g05190.1	Gm03	5456083	5461440	1	0.636024	1.94964	0.989135	2.15331	PF06963	Ferroportin1 (FPN1)	---	---	B9SL35	Transporter, putative	integral to membrane	iron ion transmembrane transporter activity	---
1327	Glyma03g05210.1	Gm03	5489849	5494984	1	0	1.16069	0.54015	1.30859	---	---	---	---	B9IGK7	Predicted protein	---	---	---
1328	Glyma03g05220.2	Gm03	5502528	5506083	1	-0.72061	1.99368	-1.1932	-0.772687	PF03106	WRKY DNA -binding domain	---	---	B3U398	WRKY transcription factor WRKY108715	---	sequence-specific DNA binding --- sequence-specific DNA binding transcription factor activity	---
1329	Glyma03g05245.1	Gm03	5525991	5527536	1	0	1.0378	0	0	PF05050	Methyltransferase FkbM domain	---	---	B9IGK4	Predicted protein	---	---	---
1330	Glyma03g05260.2	Gm03	5540161	5545317	1	0	0	-0.667742	1.2288	PF00931	NB-ARC domain	---	---	Q2YE87	NB-LRR type disease resistance protein Rps1-k-2	---	ADP binding	defense response
1331	Glyma03g05300.1	Gm03	5571819	5573903	1	-1.67432	-0.748336	-0.793273	-0.814267	PF13961	Domain of unknown function (DUF4219)	---	---	B9NI15	Predicted protein	---	---	---
1332	Glyma03g05370.1	Gm03	5627504	5631234	1	-1.39358	-0.695868	-0.622161	0	PF00931	NB-ARC domain	---	---	Q2YE87	NB-LRR type disease resistance protein Rps1-k-2	---	ADP binding	defense response
1333	Glyma03g05400.1	Gm03	5646458	5650182	1	-0.674316	0	-1.24073	0	PF00931	NB-ARC domain	---	---	Q2YE87	NB-LRR type disease resistance protein Rps1-k-2	---	ADP binding	defense response
1334	Glyma03g05440.1	Gm03	5697517	5701026	-1	1.67618	1.13702	0.571299	0.823163	PF00650 --- PF03765	CRAL/TRIO domain --- CRAL/TRIO, N-terminal domain	---	---	B9SL24	Patellin-6, putative	integral to membrane	---	transport
1335	Glyma03g05460.1	Gm03	5732345	5733789	-1	0	0	-1.16101	-1.0773	PF03018	Dirigent-like protein	---	---	D2DMN2	Dirigent-like protein 1	---	---	---
1336	Glyma03g05500.2	Gm03	5795815	5796784	-1	1.93787	1.5032	0.569297	0	PF03018	Dirigent-like protein	---	---	C6TBV6	Pathogenesis-related protein	---	---	---
1337	Glyma03g05600.1	Gm03	5937151	5940760	1	0	0	0	-1.7618	PF01187	Macrophage migration inhibitory factor (MIF)	---	---	G7KTA5	Macrophage migration inhibitory factor-like protein	---	---	---
1338	Glyma03g05640.1	Gm03	5975888	5979734	1	-0.73321	0	0	1.0862	PF00931	NB-ARC domain	---	---	Q2YE87	NB-LRR type disease resistance protein Rps1-k-2	---	ADP binding	defense response
1339	Glyma03g05671.1	Gm03	6012818	6019047	1	0	0	0	1.13843	PF00931	NB-ARC domain	---	---	Q2YE87	NB-LRR type disease resistance protein Rps1-k-2	---	ADP binding	defense response
1340	Glyma03g05680.2	Gm03	6022393	6026347	1	1.41879	0	0	0	PF08263 --- PF00069	Leucine rich repeat N-terminal domain --- Protein kinase domain	1.3.1.74	2-alkenal reductase.	B9SL14	Systemin receptor SR160, putative	integral to membrane	2-alkenal reductase [NAD(P)] activity --- ATP binding --- protein kinase activity	---
1341	Glyma03g05772.1	Gm03	6102689	6105784	1	-1.10316	-1.40369	0	-1.46962	PF00560 --- PF00931	Leucine Rich Repeat --- NB-ARC domain	---	---	C6ZS31	Disease resistance protein	---	ADP binding	defense response
1342	Glyma03g05946.1	Gm03	6173767	6183678	-1	0	1.19444	0.893787	1.47524	PF00931 --- PF01582	NB-ARC domain --- TIR domain	---	---	G7JKN6	Tir-nbs-lrr resistance protein	intracellular	ADP binding	defense response --- signal transduction
1343	Glyma03g06420.1	Gm03	6689906	6693406	1	0	0	-3.1932	0	PF00210	Ferritin-like domain	1.16.3.1	Ferroxidase.	C6TAU2	Ferritin	---	ferric iron binding --- oxidoreductase activity	cellular iron ion homeostasis --- iron ion transport
1344	Glyma03g06420.2	Gm03	6689906	6693406	1	0	0	-3.79327	-2.66226	PF00210	Ferritin-like domain	1.16.3.1	Ferroxidase.	C6TAU2	Ferritin	---	ferric iron binding --- oxidoreductase activity	cellular iron ion homeostasis --- iron ion transport
1345	Glyma03g06450.1	Gm03	6715790	6723855	-1	-1.21197	-1.44433	-1.15584	-1.98419	PF14237	Domain of unknown function (DUF4339)	---	---	B9IGG4	Predicted protein	chloroplast envelope	---	---
1346	Glyma03g06580.1	Gm03	6836127	6838825	1	-2.62851	-1.55053	-2.26204	-1.54607	PF00139 --- PF00069	Legume lectin domain --- Protein kinase domain	2.7.10.1	Receptor protein-tyrosine kinase.	G0Y6Q9	Lectin receptor-like kinase	---	ATP binding --- carbohydrate binding --- protein serine/threonine kinase activity	---
1347	Glyma03g06620.1	Gm03	6893628	6895142	1	0	0.94681	1.07744	1.20845	PF00249	Myb-like DNA-binding domain	---	---	G7KSC8	Two-component response regulator ARR10	---	chromatin binding --- DNA binding	---
1348	Glyma03g06690.2	Gm03	6987480	6988488	-1	-1.65921	0	0	-0.531679	PF07911	Protein of unknown function (DUF1677)	---	---	B9N7E7	Predicted protein	---	---	---
1349	Glyma03g06976.1	Gm03	7275123	7298068	1	0	-2.40369	0	0	PF00931 --- PF01582	NB-ARC domain --- TIR domain	---	---	G7JLX5	TIR-NBS-LRR RCT1-like resistance protein	intracellular	ADP binding --- ATP binding --- nucleoside-triphosphatase activity	defense response --- signal transduction
1350	Glyma03g07181.1	Gm03	7546780	7575160	-1	-1.99624	-1.91826	-1.92256	-0.621621	PF00931 --- PF01582	NB-ARC domain --- TIR domain	---	---	B3VTL6	TIR-NBS-LRR RCT1 resistance protein	intracellular	ADP binding --- ATP binding --- nucleoside-triphosphatase activity	defense response --- signal transduction
1351	Glyma03g07420.4	Gm03	7957470	7962959	-1	1.12102	0.727456	0	0	PF00557	Metallopeptidase family M24	---	---	A0EVX1	EBP1	---	aminopeptidase activity --- metalloexopeptidase activity	cellular process --- proteolysis
1352	Glyma03g07460.1	Gm03	8046476	8056803	1	0	0	0.940081	1.26057	PF00962	Adenosine/AMP deaminase	3.5.4.6	AMP deaminase.	G7JQ45	AMP deaminase	---	AMP deaminase activity	IMP biosynthetic process
1353	Glyma03g07530.1	Gm03	8110639	8115383	1	-0.773852	-1.44433	-1.1152	-0.984192	PF00462	Glutaredoxin	---	---	G7JQ42	Monothiol glutaredoxin-S16	---	electron carrier activity --- protein disulfide oxidoreductase activity	cell redox homeostasis
1354	Glyma03g07540.1	Gm03	8115841	8120518	-1	0.724601	0.802585	1.16883	1.17978	PF00441 --- PF02770 --- PF02771	Acyl-CoA dehydrogenase, C-terminal domain --- Acyl-CoA dehydrogenase, middle domain --- Acyl-CoA dehydrogenase, N-terminal domain	1.3.3.6	Acyl-CoA oxidase.	B0M198	Peroxisomal acyl-CoA oxidase	---	acyl-CoA dehydrogenase activity --- flavin adenine dinucleotide binding	---
1355	Glyma03g07540.2	Gm03	8115841	8120518	-1	0	0.771038	1.17758	1.13682	PF00441 --- PF02770 --- PF02771	Acyl-CoA dehydrogenase, C-terminal domain --- Acyl-CoA dehydrogenase, middle domain --- Acyl-CoA dehydrogenase, N-terminal domain	1.3.99.10	Transferred entry: 1.3.8.4.	B0M198	Peroxisomal acyl-CoA oxidase	---	acyl-CoA dehydrogenase activity --- flavin adenine dinucleotide binding	---
1356	Glyma03g07570.1	Gm03	8154990	8158735	1	-3.16314	-2.98019	-3.36616	-3.79155	PF11960 --- PF00487	Domain of unknown function (DUF3474) --- Fatty acid desaturase	---	---	B6CI32	Chloroplast omega-3 fatty acid desaturase	---	oxidoreductase activity, acting on paired donors, with oxidation of a pair of donors resulting in the reduction of molecular oxygen to two molecules of water	lipid metabolic process
1357	Glyma03g07900.1	Gm03	8638876	8645032	1	0	0	-1.30785	-1.66226	PF10294	Putative methyltransferase	---	---	B9HCW3	Predicted protein	---	---	---
1358	Glyma03g07972.1	Gm03	8860620	8861672	-1	0.82664	1.02887	1.23701	1.36802	---	---	---	---	---	---	---	---	---
1359	Glyma03g08120.1	Gm03	8968945	8973589	1	0.934493	1.10411	0.557224	0	PF00153	Mitochondrial carrier protein	---	---	G7KS97	Thylakoid ADP,ATP carrier protein	integral to membrane	---	transmembrane transport
1360	Glyma03g08260.1	Gm03	9117226	9121818	1	-1.05283	-1.15927	-0.686358	-1.2252	PF01174	SNO glutamine amidotransferase family	---	---	G7JN26	Glutamine amidotransferase subunit pdxT	---	transferase activity	glutamine metabolic process
1361	Glyma03g08260.2	Gm03	9117226	9121818	1	-1.45568	-1.91826	-1.76728	-1.44362	PF01174	SNO glutamine amidotransferase family	---	---	G7JN26	Glutamine amidotransferase subunit pdxT	---	transferase activity	glutamine metabolic process
1362	Glyma03g08280.1	Gm03	9132123	9134306	1	-3.97399	-3.13568	-3.9263	-3.76929	PF00504	Chlorophyll A-B binding protein	---	---	Q9XQB2	Chlorophyll a/b binding protein CP29	chloroplast --- membrane	---	photosynthesis, light harvesting
1363	Glyma03g08478.1	Gm03	9403396	9403647	-1	1.52033	0	-0.64127	0	---	---	---	---	---	---	---	---	---
1364	Glyma03g08679.1	Gm03	9613158	9616203	1	0.60978	1.06037	0.952154	1.29467	---	---	---	---	---	---	---	---	---
1365	Glyma03g08910.2	Gm03	10163112	10167289	-1	-1.99624	-1.74834	-2.53024	-1.66226	PF00686	Starch binding domain	---	---	G7JN22	Alpha-amylase	---	catalytic activity --- starch binding	metabolic process
1366	Glyma03g08930.1	Gm03	10215897	10220254	1	-1.6401	-1.35266	-1.58913	-1.23573	PF00686	Starch binding domain	---	---	G7JN22	Alpha-amylase	---	catalytic activity --- starch binding	metabolic process
1367	Glyma03g09061.1	Gm03	10376655	10378521	-1	-0.794611	-1.65523	-1.39274	-1.72116	---	---	---	---	G7JN21	30S ribosomal protein S31	ribosome	---	---
1368	Glyma03g09100.1	Gm03	10607399	10616175	1	-0.677797	-0.842089	-1.00643	-0.804642	PF01490	Transmembrane amino acid transporter protein	---	---	Q76DT1	AUX1-like auxin influx carrier protein	integral to membrane	---	---
1369	Glyma03g09140.1	Gm03	10723183	10729671	-1	0	0	-1.24073	0	PF01490	Transmembrane amino acid transporter protein	---	---	Q5NDZ2	Putative auxin influx carrier protein	integral to membrane	---	---
1370	Glyma03g09870.3	Gm03	11876472	11888302	-1	-1.48167	-0.555691	0	0	PF00069	Protein kinase domain	---	---	C6ZRU1	Protein kinase	---	ATP binding --- protein serine/threonine kinase activity	---
1371	Glyma03g11280.3	Gm03	13904192	13919776	-1	-1.73321	0	0	0	PF00069	Protein kinase domain	2.7.11.1	Non-specific serine/threonine protein kinase.	B9HC64	Predicted protein	---	ATP binding --- protein serine/threonine kinase activity	---
1372	Glyma03g12240.1	Gm03	15342724	15355171	-1	0	-0.918261	-1.34967	-1.13619	PF00696 --- PF00171	Amino acid kinase family --- Aldehyde dehydrogenase family	1.2.1.41	Glutamate-5-semialdehyde dehydrogenase.	Q9AYM4	VuP5CS protein	cytoplasm	glutamate 5-kinase activity --- glutamate-5-semialdehyde dehydrogenase activity	proline biosynthetic process
1373	Glyma03g12460.1	Gm03	15618780	15624872	-1	0.628246	0.584239	0.547764	1.18573	PF01529	DHHC palmitoyltransferase	1.3.1.74	2-alkenal reductase.	B9SZZ4	Zinc finger protein, putative	---	2-alkenal reductase [NAD(P)] activity --- metal ion binding --- zinc ion binding	---
1374	Glyma03g13060.1	Gm03	16657949	16682172	1	-0.755236	-0.733836	-1.1152	-0.858661	PF12483	E3 Ubiquitin ligase	---	---	Q4VYC9	Baculoviral IAP repeat-containing protein	---	acid-amino acid ligase activity --- metal ion binding --- zinc ion binding	---
1375	Glyma03g13366.2	Gm03	16846564	16859796	1	-0.657443	-0.757796	0	-1.37121	---	---	---	---	A9PBY7	Predicted protein	---	---	---
1376	Glyma03g13780.1	Gm03	17361621	17367311	1	0	0	1.16626	1.43276	PF01694	Rhomboid family	---	---	B9HBM6	Predicted protein	integral to membrane	serine-type endopeptidase activity	proteolysis
1377	Glyma03g14075.1	Gm03	17734677	17735892	-1	-1.41128	-1.91826	-2.37824	0	PF03352	Methyladenine glycosylase	---	---	G7IT82	DNA-3-methyladenine glycosylase	---	DNA-3-methyladenine glycosylase activity	base-excision repair
1378	Glyma03g14150.2	Gm03	18018140	18021593	1	-0.636349	-0.942508	-1.66454	-1.19064	PF00230	Major intrinsic protein	---	---	D8FSJ9	Aquaporin PIP1;6	integral to membrane	transporter activity	---
1379	Glyma03g14210.1	Gm03	18155861	18157942	-1	-0.697903	-0.977967	1.0152	1.36094	PF02458	Transferase family	2.3.1.144	Anthranilate N-benzoyltransferase.	G7JMZ5	BAHD acyltransferase DCR	---	transferase activity, transferring acyl groups other than amino-acyl groups	---
1380	Glyma03g14450.1	Gm03	18404143	18408714	-1	1.61109	1.17977	1.10397	1.33774	PF00394 --- PF07731 --- PF07732	Multicopper oxidase --- Multicopper oxidase --- Multicopper oxidase	1.10.3.3	L-ascorbate oxidase.	G7JMZ0	Laccase 1a	apoplast	copper ion binding --- hydroquinone:oxygen oxidoreductase activity	lignin catabolic process
1381	Glyma03g14630.1	Gm03	18592415	18595348	1	-2.15974	-3.72562	-3.22212	-1.88466	---	---	---	---	B9HCJ7	Predicted protein	chloroplast thylakoid membrane	---	---
1382	Glyma03g14770.3	Gm03	18945393	18948054	1	-1.99624	-1.91826	-0.530239	-0.721157	PF02453	Reticulon	---	---	G7JLU2	Reticulon-like protein B12	endoplasmic reticulum	---	---
1383	Glyma03g14888.1	Gm03	19079982	19089860	-1	-1.04515	0	-1.77416	0	PF00931 --- PF01582	NB-ARC domain --- TIR domain	---	---	G7JLX5	TIR-NBS-LRR RCT1-like resistance protein	intracellular	ADP binding --- ATP binding --- nucleoside-triphosphatase activity	defense response --- signal transduction
1384	Glyma03g14960.2	Gm03	19216892	19221149	-1	-1.21864	-0.638153	-1.46312	0	PF00294	pfkB family carbohydrate kinase	---	---	D9IWP6	Fructokinase-like protein 1	---	kinase activity --- phosphotransferase activity, alcohol group as acceptor	---
1385	Glyma03g14980.1	Gm03	19223402	19224313	-1	-1.99624	-2.20777	-0.819746	-0.636268	PF04832	SOUL heme-binding protein	---	---	G7JRA5	Heme-binding-like protein	---	---	---
1386	Glyma03g15130.1	Gm03	19404003	19406853	1	0	0	-0.861445	-1.68463	PF06521	PAR1 protein	---	---	B9HC78	Predicted protein	---	---	---
1387	Glyma03g15805.1	Gm03	20045443	20050636	1	1.7824	2.33489	2.14576	2.17464	PF00394 --- PF07731 --- PF07732	Multicopper oxidase --- Multicopper oxidase --- Multicopper oxidase	---	---	B9HC76	Laccase 110a	apoplast	copper ion binding --- hydroquinone:oxygen oxidoreductase activity	lignin catabolic process --- response to copper ion --- vegetative to reproductive phase transition of meristem
1388	Glyma03g15830.1	Gm03	20148030	20153868	-1	1.46319	1.32967	0.528655	0.823163	PF07714	Protein tyrosine kinase	2.7.10.1	Receptor protein-tyrosine kinase.	B9HC74	Predicted protein	---	ATP binding --- protein kinase activity	---
1389	Glyma03g15896.1	Gm03	20220878	20225160	-1	0	0	0	1.11534	PF12043	Domain of unknown function (DUF3527)	---	---	B9HC71	Predicted protein	---	---	---
1390	Glyma03g16310.1	Gm03	20709363	20713037	1	0	0	-1.1152	0	PF00201	UDP-glucoronosyl and UDP-glucosyl transferase	2.4.1.115	Anthocyanidin 3-O-glucosyltransferase.	I2BHB1	UDP-glycosyltransferase 1	---	transferase activity, transferring hexosyl groups	---
1391	Glyma03g16510.2	Gm03	20978895	20980578	1	0	0	-1.14322	-0.555348	PF00582	Universal stress protein family	---	---	D7LUP3	Universal stress protein family protein	---	---	response to stress
1392	Glyma03g17300.1	Gm03	21896280	21898584	-1	0.792251	0	0	-1.85866	PF09118 --- PF07250	Domain of unknown function (DUF1929) --- Glyoxal oxidase N-terminus	1.1.3.9	Galactose oxidase.	B9IFZ2	Predicted protein	---	---	---
1393	Glyma03g17330.1	Gm03	21954729	21959644	1	0	-0.596333	0	-1.24723	---	---	---	---	B9IB65	Predicted protein	---	---	---
1394	Glyma03g17920.1	Gm03	22661288	22667784	-1	0.81111	1.54117	1.05472	1.6403	PF00450	Serine carboxypeptidase	2.3.1.91	Sinapoylglucose--choline O-sinapoyltransferase.	G7JTG2	Serine carboxypeptidase	---	serine-type carboxypeptidase activity	proteolysis
1395	Glyma03g17970.1	Gm03	22783744	22788834	-1	1.00376	0.688397	1.05472	0.982642	PF00248	Aldo/keto reductase family	1.1.1.64	Testosterone 17-beta-dehydrogenase (NADP(+)).	D7LKP8	Oxidoreductase	---	oxidoreductase activity	---
1396	Glyma03g18770.3	Gm03	23955956	23959757	-1	-1.13375	-0.519712	-0.874193	0	PF04576	Zein-binding	---	---	B9IJH5	Predicted protein	---	---	---
1397	Glyma03g18770.4	Gm03	23955956	23959757	-1	0	0	0	1.01581	PF04576	Zein-binding	---	---	B9IJH5	Predicted protein	---	---	---
1398	Glyma03g19030.1	Gm03	24384815	24388055	-1	-3.5323	-3.77624	-3.65125	0	---	---	---	---	Q0ZGS9	MYB-related transcription factor PHAN1	---	chromatin binding --- DNA binding	---
1399	Glyma03g19260.1	Gm03	24587820	24589316	1	-1.86298	-2.03957	-1.76562	-2.47896	PF01439	Metallothionein	---	---	Q75NI2	Type 1 metallothionein	---	metal ion binding	---
1400	Glyma03g19705.1	Gm03	24952624	24955443	1	-2.48167	0	-2.60063	0	---	---	---	---	B0BLB0	CM0545.320.nc protein	---	---	---
1401	Glyma03g21540.1	Gm03	27085766	27090377	-1	1.03124	0	-0.815641	-0.877276	PF01227	GTP cyclohydrolase I	3.5.4.16	GTP cyclohydrolase I.	G7L058	GTP cyclohydrolase I	cytoplasm	GTP cyclohydrolase I activity	tetrahydrofolate biosynthetic process
1402	Glyma03g21610.1	Gm03	27250703	27260235	-1	-1.17458	-1.21524	-1.5191	-1.6031	PF00069	Protein kinase domain	2.7.11.23	[RNA-polymerase]-subunit kinase.	G7LF72	Serine/threonine protein kinase MHK	---	ATP binding --- protein serine/threonine kinase activity	---
1403	Glyma03g21680.3	Gm03	27473647	27476491	1	0	-1.3333	-1.36031	-1.0773	PF00254	FKBP-type peptidyl-prolyl cis-trans isomerase	---	---	C6SV88	Peptidyl-prolyl cis-trans isomerase	---	peptidyl-prolyl cis-trans isomerase activity	protein folding --- protein peptidyl-prolyl isomerization
1404	Glyma03g21770.2	Gm03	27656853	27660700	-1	0.564471	0.575728	0	1.17501	PF00010	Helix-loop-helix DNA-binding domain	---	---	G7LF56	BHLH transcription factor	---	---	---
1405	Glyma03g22060.1	Gm03	27969060	27974817	1	-1.07871	0	0	0	PF00931 --- PF01582	NB-ARC domain --- TIR domain	---	---	G7LF48	TMV resistance protein N	intracellular	ADP binding	defense response --- signal transduction
1406	Glyma03g22060.3	Gm03	27969060	27974817	1	-0.510818	0	0	1.15331	PF00931 --- PF01582	NB-ARC domain --- TIR domain	---	---	G7LF48	TMV resistance protein N	intracellular	ADP binding	defense response --- signal transduction
1407	Glyma03g22120.1	Gm03	28100313	28104886	1	-1.14825	0	-0.530239	0	PF00931 --- PF01582	NB-ARC domain --- TIR domain	---	---	G7LF48	TMV resistance protein N	intracellular	ADP binding	defense response --- signal transduction
1408	Glyma03g22120.2	Gm03	28100313	28104886	1	-1.63367	-0.555691	-0.600628	-0.621621	PF00931 --- PF01582	NB-ARC domain --- TIR domain	---	---	G7LF48	TMV resistance protein N	intracellular	ADP binding	defense response --- signal transduction
1409	Glyma03g22151.2	Gm03	28137535	28142464	1	-1.18889	0	-0.722884	0	PF00931 --- PF01582	NB-ARC domain --- TIR domain	---	---	G7LF48	TMV resistance protein N	intracellular	ADP binding	defense response --- signal transduction
1410	Glyma03g22210.2	Gm03	28223177	28230213	-1	-1.09578	-1.24019	0	-1.43165	PF07719 --- PF04564	Tetratricopeptide repeat --- U-box domain	6.3.2.19	Ubiquitin--protein ligase.	G7LEE6	E3 ubiquitin-protein ligase CHIP	ubiquitin ligase complex	ubiquitin-protein ligase activity	---
1411	Glyma03g22260.1	Gm03	28462110	28463553	1	1.35739	1.12127	0	-0.832188	PF04526	Protein of unknown function (DUF568)	---	---	C5HUY0	AIR12	---	---	---
1412	Glyma03g22360.1	Gm03	28662236	28665399	1	0.919363	0.622307	1.21978	1.46327	---	---	---	---	B9GR76	Predicted protein	---	---	---
1413	Glyma03g22370.1	Gm03	28667130	28673018	-1	0	-1.14774	-0.617702	0	---	---	---	---	B9GR82	Predicted protein	---	---	---
1414	Glyma03g22510.1	Gm03	28837076	28839881	1	-4.67084	-2.90098	-4.16831	-3.27177	PF01453 --- PF07714 --- PF00954	D-mannose binding lectin --- Protein tyrosine kinase --- S-locus glycoprotein family	2.7.11.1	Non-specific serine/threonine protein kinase.	G7LEB9	Kinase-like protein	---	ATP binding --- protein serine/threonine kinase activity	recognition of pollen
1415	Glyma03g22560.2	Gm03	28881806	28884454	1	-5.13375	-3.12976	-3.05107	-2.85866	PF01453 --- PF07714 --- PF00954	D-mannose binding lectin --- Protein tyrosine kinase --- S-locus glycoprotein family	---	---	G7LEB9	Kinase-like protein	---	ATP binding --- protein serine/threonine kinase activity	recognition of pollen
1416	Glyma03g22780.1	Gm03	29327820	29336907	1	-3.58121	-3.72562	0	0	---	---	---	---	B9GIF6	Predicted protein	chloroplast envelope --- chloroplast stroma	nucleotide binding	---
1417	Glyma03g22780.2	Gm03	29329263	29336907	1	0	-3.72562	-3.04809	0	---	---	---	---	B9GIF6	Predicted protein	chloroplast envelope --- chloroplast stroma	nucleotide binding	---
1418	Glyma03g22790.1	Gm03	29364482	29370461	-1	1.25674	0.687918	0	0	PF02800 --- PF00044	Glyceraldehyde 3-phosphate dehydrogenase, C-terminal domain --- Glyceraldehyde 3-phosphate dehydrogenase, NAD binding domain	1.2.1.12	Glyceraldehyde-3-phosphate dehydrogenase (phosphorylating).	G7IQT1	Glyceraldehyde-3-phosphate dehydrogenase	---	NAD binding --- NADP binding --- oxidoreductase activity, acting on the aldehyde or oxo group of donors, NAD or NADP as acceptor	glucose metabolic process
1419	Glyma03g22960.1	Gm03	29637723	29644974	1	0	0.531047	0	1.26957	PF03094	Mlo family	---	---	G7ZWP9	MLO-like protein	integral to membrane	---	cell death --- defense response --- response to biotic stimulus
1420	Glyma03g23870.1	Gm03	30507856	30515399	1	-4.88933	-5.29677	-4.23068	0	---	---	3.8.1.5	Haloalkane dehalogenase.	B9SMR0	Hydrolase, putative	---	haloalkane dehalogenase activity	---
1421	Glyma03g23890.1	Gm03	30556498	30560392	1	0.784799	0.630027	0.901003	1.32025	PF00107	Zinc-binding dehydrogenase	1.3.1.74	2-alkenal reductase.	G1FCG1	Ketone/zingerone synthase 2	---	nucleotide binding --- oxidoreductase activity --- zinc ion binding	---
1422	Glyma03g24020.1	Gm03	30681541	30684519	-1	1.73349	1.50577	0.829657	1.59273	PF00107	Zinc-binding dehydrogenase	1.3.1.74	2-alkenal reductase.	Q9SLN8	Allyl alcohol dehydrogenase	---	nucleotide binding --- oxidoreductase activity --- zinc ion binding	---
1423	Glyma03g24050.1	Gm03	30731126	30735309	1	-1.38153	-1.3947	-1.33384	-0.984192	PF00107	Zinc-binding dehydrogenase	1.3.1.74	2-alkenal reductase.	Q9SLN8	Allyl alcohol dehydrogenase	---	nucleotide binding --- oxidoreductase activity --- zinc ion binding	---
1424	Glyma03g24141.1	Gm03	30785529	30794469	1	0	0.666702	1.00028	1.28883	PF06813	Nodulin-like	---	---	B9H051	Predicted protein	---	---	---
1425	Glyma03g24190.1	Gm03	30925981	30933600	1	0	-2.37769	-2.57463	-1.44362	PF13952 --- PF13960 --- PF02992	Domain of unknown function (DUF4216) --- Domain of unknown function (DUF4218) --- Transposase family tnp2	---	---	Q7XR31	OSJNBa0014F04.16 protein	---	---	---
1426	Glyma03g24216.1	Gm03	30945370	30949517	1	-1.38856	-1.35638	-1.92256	-1.20658	PF07058	Myosin II heavy chain-like	---	---	B9HJG8	Predicted protein	cortical microtubule, transverse to long axis --- plasma membrane	---	plant-type cell wall biogenesis --- xylem and phloem pattern formation
1427	Glyma03g24270.2	Gm03	30986797	30987964	1	-0.510818	-0.918261	-1.85217	0	PF04430	Protein of unknown function (DUF498/DUF598)	---	---	B9IB47	Predicted protein	---	---	---
1428	Glyma03g24280.1	Gm03	30993920	31002179	1	-0.833973	-0.851147	-1.08125	0	PF00156	Phosphoribosyl transferase domain	2.7.6.1	Ribose-phosphate diphosphokinase.	D7SM55	Ribose-phosphate pyrophosphokinase	---	kinase activity --- magnesium ion binding --- ribose phosphate diphosphokinase activity	nucleoside metabolic process --- nucleotide biosynthetic process --- ribonucleoside monophosphate biosynthetic process
1429	Glyma03g24280.2	Gm03	30993920	31002179	1	-1.51981	-0.660463	-1.0538	0	PF00156	Phosphoribosyl transferase domain	2.7.6.1	Ribose-phosphate diphosphokinase.	D7SM55	Ribose-phosphate pyrophosphokinase	---	kinase activity --- magnesium ion binding --- ribose phosphate diphosphokinase activity	nucleoside metabolic process --- nucleotide biosynthetic process --- ribonucleoside monophosphate biosynthetic process
1430	Glyma03g24300.2	Gm03	31006269	31017835	-1	0	0	0	1.1909	PF00664 --- PF00005	ABC transporter transmembrane region --- ABC transporter	3.6.3.44	Xenobiotic-transporting ATPase.	B9IB53	Multidrug resistance protein ABC transporter family	integral to membrane	ATP binding --- ATPase activity, coupled to transmembrane movement of substances	ATP catabolic process --- response to nematode
1431	Glyma03g24390.2	Gm03	31181587	31182793	1	-0.597695	0	0	-1.63627	PF05633	Protein of unknown function (DUF793)	---	---	G7KS66	Protein BPS1	---	---	---
1432	Glyma03g24600.5	Gm03	31507752	31514620	1	0	0	-0.793273	-1.09967	PF00406	Adenylate kinase	---	---	B7FMF1	Adenylate kinase 5	cytoplasm	ATP binding --- nucleotide kinase activity --- phosphotransferase activity, phosphate group as acceptor	AMP salvage
1433	Glyma03g24610.1	Gm03	31534580	31542065	-1	0	1.03034	0	0.746992	PF01031 --- PF00350 --- PF02212	Dynamin central region --- Dynamin family --- Dynamin GTPase effector domain	3.6.5.5	Dynamin GTPase.	G7LDH0	Dynamin-related protein 1E	---	GTP binding --- GTPase activity	GTP catabolic process
1434	Glyma03g24630.1	Gm03	31566557	31585438	1	-0.880767	-0.835799	-1.4657	-0.690833	PF00390 --- PF03949	Malic enzyme, N-terminal domain --- Malic enzyme, NAD binding domain	1.1.1.39	Malate dehydrogenase (decarboxylating).	G7LDG5	Malic enzyme	---	malate dehydrogenase (oxaloacetate-decarboxylating) activity --- metal ion binding --- NAD binding	malate metabolic process
1435	Glyma03g24980.1	Gm03	31910845	31914113	-1	-0.849403	-1.11091	-1.19464	-0.747152	PF03171 --- PF14226	2OG-Fe(II) oxygenase superfamily --- non-haem dioxygenase in morphine synthesis N-terminal	1.14.11.23	Flavonol synthase.	G7LCL2	1-aminocyclopropane-1-carboxylate oxidase-like protein	---	oxidoreductase activity, acting on paired donors, with incorporation or reduction of molecular oxygen, 2-oxoglutarate as one donor, and incorporation of one atom each of oxygen into both donors	---
1436	Glyma03g24990.1	Gm03	31915353	31921985	-1	0	0	-1.1152	0	PF00637 --- PF12451	Region in Clathrin and VPS --- Vacuolar protein sorting protein 11 C terminal	---	---	G7I3K9	Vacuolar protein sorting-associated protein-like protein	intracellular	metal ion binding --- zinc ion binding	intracellular protein transport --- vesicle-mediated transport
1437	Glyma03g25020.1	Gm03	31989866	31992019	-1	-0.581207	-1.28083	-1.82569	0	PF00201	UDP-glucoronosyl and UDP-glucosyl transferase	2.4.1.115	Anthocyanidin 3-O-glucosyltransferase.	Q8S996	Glucosyltransferase-13	---	transferase activity, transferring hexosyl groups	---
1438	Glyma03g25210.2	Gm03	32253242	32260084	-1	0	0	0	1.03467	PF00069	Protein kinase domain	---	---	G7LCI9	Protein kinase 2B	---	ATP binding --- protein serine/threonine kinase activity	---
1439	Glyma03g25280.1	Gm03	32398571	32402162	-1	-1.73321	-0.655226	0	0	PF00010	Helix-loop-helix DNA-binding domain	1.3.1.74	2-alkenal reductase.	B9SSE2	DNA binding protein, putative	---	2-alkenal reductase [NAD(P)] activity	---
1440	Glyma03g25280.3	Gm03	32400382	32402162	-1	-2.67432	-2.11091	-0.867274	-0.984192	PF00010	Helix-loop-helix DNA-binding domain	1.3.1.74	2-alkenal reductase.	B9SSE2	DNA binding protein, putative	---	2-alkenal reductase [NAD(P)] activity	---
1441	Glyma03g25651.1	Gm03	32872621	32874014	-1	-1.39358	0	-1.16965	-0.881098	---	---	---	---	---	---	---	---	---
1442	Glyma03g25651.2	Gm03	32872621	32874014	-1	-1.25928	-0.695868	-1.05631	0	---	---	---	---	---	---	---	---	---
1443	Glyma03g25661.1	Gm03	32874072	32891505	1	-1.23725	-0.687963	-1.49371	0	---	---	---	---	---	---	---	---	---
1444	Glyma03g25670.1	Gm03	32893741	32897987	-1	-1.18889	-1.11091	-1.1152	-0.52476	PF01535	PPR repeat	---	---	B9MV62	Predicted protein	---	---	---
1445	Glyma03g25670.2	Gm03	32893741	32897150	-1	-1.25928	-1.91826	-1.89281	-0.662263	PF02689 --- PF01535 --- PF13812	Helicase --- PPR repeat --- Pentatricopeptide repeat domain	---	---	G7ZVS5	ATP-dependent DNA helicase PIF1	---	ATP binding --- helicase activity	---
1446	Glyma03g25680.1	Gm03	32899680	32915960	-1	-0.826319	-1.11091	-1.30785	0	PF03901	Alg9-like mannosyltransferase family	2.4.1.130	Transferred entry: 2.4.1.258, 2.4.1.259, 2.4.1.260 and 2.4.1.261.	B9SKK7	Glycosyltransferase, putative	intrinsic to endoplasmic reticulum membrane	transferase activity, transferring glycosyl groups	GPI anchor biosynthetic process
1447	Glyma03g25750.2	Gm03	32986042	32996392	-1	-0.913782	-1.25084	-1.6177	-1.2643	PF00152 --- PF01336	tRNA synthetases class II (D, K and N) --- OB-fold nucleic acid binding domain	6.1.1.6	Lysine--tRNA ligase.	B9SBP3	Lysyl-tRNA synthetase, putative	cytoplasm	ATP binding --- lysine-tRNA ligase activity --- nucleic acid binding	lysyl-tRNA aminoacylation
1448	Glyma03g26080.1	Gm03	33409595	33414163	-1	-1.2958	-2.1813	-1.74597	-1.86871	PF00573	Ribosomal protein L4/L1 family	---	---	B9SHY1	50S ribosomal protein L4, putative	ribosome	structural constituent of ribosome	translation
1449	Glyma03g26210.1	Gm03	33637079	33643908	-1	1.02929	1.02927	0	1.01581	PF04783 --- PF04782	Protein of unknown function (DUF630) --- Protein of unknown function (DUF632)	---	---	D9ZIP8	BZIP domain class transcription factor	---	---	---
1450	Glyma03g26660.1	Gm03	34135514	34143068	-1	0.746259	0.857033	0.939246	1.17335	---	---	---	---	B9NAE8	Predicted protein	---	---	---
1451	Glyma03g26680.1	Gm03	34154032	34159067	-1	-0.896709	-0.918261	-1.46312	-0.984192	PF00254	FKBP-type peptidyl-prolyl cis-trans isomerase	5.2.1.8	Peptidylprolyl isomerase.	C6SVA0	Peptidyl-prolyl cis-trans isomerase	---	peptidyl-prolyl cis-trans isomerase activity	protein folding --- protein peptidyl-prolyl isomerization
1452	Glyma03g26740.1	Gm03	34223129	34225428	1	-5.56727	-4.96091	-4.8631	-4.55521	PF05757	Oxygen evolving enhancer protein 3 (PsbQ)	---	---	Q7Y1T5	Oxygen-evolving enhancer protein 3	extrinsic to membrane --- oxygen evolving complex	calcium ion binding	photosynthesis
1453	Glyma03g26750.1	Gm03	34233352	34237430	1	1.0715	0.857033	0.676212	0	PF03140	Plant protein of unknown function	---	---	B9NKK1	Predicted protein	---	---	---
1454	Glyma03g26770.2	Gm03	34255001	34258122	-1	1.46319	0.86601	0	0	PF03140	Plant protein of unknown function	---	---	B9MY77	Predicted protein	---	---	---
1455	Glyma03g26796.1	Gm03	34314283	34318581	1	1.81111	1.64245	1.8848	2.24847	PF03140	Plant protein of unknown function	---	---	B9MY80	Predicted protein	---	---	---
1456	Glyma03g26980.1	Gm03	34492602	34494212	-1	0	0	0	1.0747	PF00201	UDP-glucoronosyl and UDP-glucosyl transferase	2.4.1.115	Anthocyanidin 3-O-glucosyltransferase.	G8A0P3	UDP-glucosyltransferase	---	transferase activity, transferring hexosyl groups	---
1457	Glyma03g26990.2	Gm03	34499820	34503675	-1	1.92432	2.55979	1.41729	1.98981	PF00917	MATH domain	---	---	G7LBL6	Ubiquitin carboxyl-terminal hydrolase	---	hydrolase activity	---
1458	Glyma03g27030.1	Gm03	34566242	34570866	1	1.01985	1.99478	2.27226	2.48821	PF00226 --- PF01556 --- PF00684	DnaJ domain --- DnaJ C terminal domain --- DnaJ central domain	---	---	G7LBN4	Chaperone protein DnaJ 8	cytoplasm	ATP binding --- metal ion binding	DNA replication --- protein folding --- response to heat
1459	Glyma03g27050.1	Gm03	34600084	34601336	1	-1.53681	-1.21782	-1.65577	0	PF00847	AP2 domain	---	---	A9PL78	AP2/ERF domain-containing transcription factor	nucleus	DNA binding --- sequence-specific DNA binding transcription factor activity	transcription, DNA-dependent
1460	Glyma03g27331.1	Gm03	35037850	35050008	-1	-0.510818	-1.65523	-1.62977	0	---	---	---	---	G7L3T0	Membrane protein, putative	---	---	---
1461	Glyma03g27331.3	Gm03	35037818	35050008	-1	0	-1.04379	-1.1152	0	---	---	---	---	G7L3T0	Membrane protein, putative	---	---	---
1462	Glyma03g27380.1	Gm03	35095225	35098637	-1	-4.51981	-3.41208	-4.41637	-3.88326	PF02915	Rubrerythrin	1.14.13.81	Magnesium-protoporphyrin IX monomethyl ester (oxidative) cyclase.	B9SCF8	Magnesium-protoporphyrin IX monomethyl ester [oxidative] cyclase, chloroplast, putative	---	magnesium-protoporphyrin IX monomethyl ester (oxidative) cyclase activity --- transition metal ion binding	chlorophyll biosynthetic process --- photosynthesis
1463	Glyma03g27510.1	Gm03	35229680	35230729	-1	-1.29264	-1.37512	-0.904634	-1.20658	---	---	---	---	B7FHB7	50S ribosomal protein	ribosome	---	---
1464	Glyma03g27560.1	Gm03	35282713	35284165	-1	0.828184	1.99662	0	0.788398	PF05678	VQ motif	---	---	B9IHK5	Predicted protein	---	---	---
1465	Glyma03g27580.2	Gm03	35308125	35310469	-1	1.02545	0.591934	0	0	PF01849 --- PF00627	NAC domain --- UBA/TS-N domain	---	---	G7L4T7	Nascent polypeptide-associated complex subunit alpha-like protein	---	---	---
1466	Glyma03g27760.1	Gm03	35528525	35531163	-1	0.825757	0.84424	0.791689	1.06643	PF00892	EamA-like transporter family	---	---	B9RU50	Auxin-induced protein 5NG4, putative	membrane	---	---
1467	Glyma03g27770.1	Gm03	35564260	35566476	-1	-1.9049	-1.88103	-1.28513	-1.46022	PF00067	Cytochrome P450	---	---	G7L4Q9	Cytochrome P450	---	electron carrier activity --- heme binding --- iron ion binding --- monooxygenase activity --- oxidoreductase activity, acting on paired donors, with incorporation or reduction of molecular oxygen	---
1468	Glyma03g27800.1	Gm03	35582912	35588047	-1	-0.921766	-1.21415	-1.29832	-0.508351	PF00854	POT family	---	---	G7L4V0	Peptide transporter PTR5	membrane	transporter activity	---
1469	Glyma03g27830.2	Gm03	35604981	35613864	-1	0.521604	0	-1.1152	0	PF00854	POT family	---	---	G7L4V2	Peptide transporter PTR2	membrane	transporter activity	---
1470	Glyma03g27840.1	Gm03	35616234	35623127	-1	1.09122	0	0	1.13129	PF00854	POT family	---	---	G7L4V0	Peptide transporter PTR5	membrane	transporter activity	---
1471	Glyma03g27850.1	Gm03	35634153	35637115	1	-2.51082	-1.91826	-3.1152	-1.49876	PF01789	PsbP	---	---	A2Q6H0	PsbP domain-containing protein	extrinsic to membrane --- oxygen evolving complex	calcium ion binding	photosynthesis
1472	Glyma03g27880.2	Gm03	35665011	35669130	1	0	0.550292	1.10599	1.35109	PF12752	SUZ domain	---	---	A2Q6F7	R3H domain-containing protein	---	nucleic acid binding	---
1473	Glyma03g27880.3	Gm03	35665006	35669130	1	0	0	1.05472	1.26635	PF12752	SUZ domain	---	---	A2Q6F7	R3H domain-containing protein	---	nucleic acid binding	---
1474	Glyma03g27890.2	Gm03	35673291	35675971	-1	-0.748317	-1.3333	-1.20831	-0.984192	PF00249	Myb-like DNA-binding domain	---	---	A2Q6F5	Homeodomain-related	---	chromatin binding --- DNA binding	---
1475	Glyma03g28000.2	Gm03	35806178	35810507	-1	0.603668	1.69645	0.929193	0.873789	PF08711	TFIIS helical bundle-like domain	---	---	B9IHN0	Predicted protein	nucleus	DNA binding	transcription, DNA-dependent
1476	Glyma03g28060.1	Gm03	35913439	35917493	1	0	0.514699	0	1.01581	PF00450	Serine carboxypeptidase	4.1.2.11	Hydroxymandelonitrile lyase.	B9P6C6	Predicted protein	---	serine-type carboxypeptidase activity	proteolysis
1477	Glyma03g28120.1	Gm03	35969569	35972058	-1	0	0	0	-1.37651	PF00166	Chaperonin 10 Kd subunit	---	---	A3FPF3	Small molecular heat shock protein 10	cytoplasm	---	protein folding --- response to stress
1478	Glyma03g28150.2	Gm03	36026435	36028612	1	0.910646	1.02034	0	-0.984192	PF00010	Helix-loop-helix DNA-binding domain	---	---	G7L5X8	Transcription factor bHLH106	---	---	---
1479	Glyma03g28210.1	Gm03	36090397	36093837	-1	-1.99624	0	0	0	PF00646	F-box domain	---	---	Q2HSY4	Cyclin-like F-box	---	---	---
1480	Glyma03g28281.1	Gm03	36153280	36159392	1	0	0.514699	0	1.0862	PF01055	Glycosyl hydrolases family 31	---	---	G7KQR9	Alpha-glucosidase yihQ	---	carbohydrate binding --- hydrolase activity, hydrolyzing O-glycosyl compounds	carbohydrate metabolic process
1481	Glyma03g28290.1	Gm03	36161848	36173327	-1	-0.628513	-1.20003	-1.31451	-1.13103	PF00204 --- PF00986 --- PF02518 --- PF01751	DNA gyrase B --- DNA gyrase B subunit, carboxyl terminus --- Histidine kinase-, DNA gyrase B-, and HSP90-like ATPase --- Toprim domain	5.99.1.3	DNA topoisomerase (ATP-hydrolyzing).	B9S845	DNA gyrase subunit B, putative	chromosome	ATP binding --- DNA topoisomerase (ATP-hydrolyzing) activity	DNA topological change
1482	Glyma03g28341.1	Gm03	36224696	36227611	-1	-0.748317	-0.596333	-1.53024	-0.814267	---	---	---	---	B9P4W3	Predicted protein	---	---	---
1483	Glyma03g28360.1	Gm03	36253217	36254217	1	-1.35881	-1.76626	-0.892809	-0.832188	PF05678	VQ motif	---	---	B9IHR2	Predicted protein	---	---	---
1484	Glyma03g28410.1	Gm03	36294501	36322871	1	-1.82493	-1.4062	-1.96634	-1.10176	PF00310 --- PF04898 --- PF01645 --- PF01493	Glutamine amidotransferases class-II --- Glutamate synthase central domain --- Conserved region in glutamate synthase --- GXGXG motif	1.4.7.1	Glutamate synthase (ferredoxin).	Q2HW53	Ferredoxin-dependent glutamate synthase; Glutamate synthase, large subunit region 1 and 3, putative; Glutamate synthase, eukaryotic	---	glutamate synthase activity	glutamate biosynthetic process
1485	Glyma03g28410.2	Gm03	36294501	36322871	1	-2.04842	-1.43678	-2.03844	-1.16897	PF00310 --- PF04898 --- PF01645 --- PF01493	Glutamine amidotransferases class-II --- Glutamate synthase central domain --- Conserved region in glutamate synthase --- GXGXG motif	1.4.7.1	Glutamate synthase (ferredoxin).	Q2HW53	Ferredoxin-dependent glutamate synthase; Glutamate synthase, large subunit region 1 and 3, putative; Glutamate synthase, eukaryotic	---	glutamate synthase activity	glutamate biosynthetic process
1486	Glyma03g28470.1	Gm03	36402620	36404651	1	-4.15152	-2.57877	-2.37236	-2.79155	PF05834	Lycopene cyclase protein	---	---	F1C4C1	Lycopene beta-cyclase	---	oxidoreductase activity, acting on paired donors, with incorporation or reduction of molecular oxygen	carotenoid biosynthetic process
1487	Glyma03g28490.1	Gm03	36416599	36418524	1	-2.14825	-0.936408	-0.709209	0	PF08241	Methyltransferase domain	---	---	A2Q2Z0	Methyltransferase, putative	---	methyltransferase activity	---
1488	Glyma03g28550.5	Gm03	36470971	36477794	-1	0	0.559786	0.763944	1.13919	PF09713	Plant protein 1589 of unknown function (A_thal_3526)	---	---	B9H947	Predicted protein	---	---	---
1489	Glyma03g28590.1	Gm03	36521418	36526547	1	-0.996244	-0.615698	-0.530239	-1.89108	PF03088	Strictosidine synthase	4.3.3.2	Strictosidine synthase.	G7KRP1	Adipocyte plasma membrane-associated protein	---	strictosidine synthase activity	biosynthetic process
1490	Glyma03g28600.1	Gm03	36536047	36540629	1	-3.21126	-2.94063	-2.92812	-3.54713	PF13419	Haloacid dehalogenase-like hydrolase	3.1.3.29	N-acylneuraminate-9-phosphatase.	G7KRP6	Phosphoglycolate phosphatase	---	phosphoglycolate phosphatase activity	---
1491	Glyma03g28660.1	Gm03	36633988	36637947	-1	0	0.814043	1.10553	1.23154	PF11815 --- PF01734	Domain of unknown function (DUF3336) --- Patatin-like phospholipase	3.1.1.3	Triacylglycerol lipase.	G7IDS5	Patatin-like phospholipase domain-containing protein	---	hydrolase activity	lipid metabolic process
1492	Glyma03g28700.1	Gm03	36655718	36658824	-1	-1.94649	-1.91826	-2.1152	-1.06219	PF03171 --- PF14226	2OG-Fe(II) oxygenase superfamily --- non-haem dioxygenase in morphine synthesis N-terminal	1.14.11.23	Flavonol synthase.	Q2HRI0	Gibberellin 20 oxidase	---	oxidoreductase activity, acting on paired donors, with incorporation or reduction of molecular oxygen, 2-oxoglutarate as one donor, and incorporation of one atom each of oxygen into both donors	---
1493	Glyma03g28731.1	Gm03	36679423	36680680	1	0	1.25166	0.532497	0.781343	---	---	---	---	---	---	---	---	---
1494	Glyma03g28770.1	Gm03	36710779	36715693	-1	-1.27378	-1.28599	-1.79327	-1.21866	PF01926 --- PF05285	50S ribosome-binding GTPase --- SDA1	1.14.13.39	Nitric-oxide synthase (NADPH dependent).	Q2HRG7	Protein C4orf14 homolog, related	---	GTP binding	---
1495	Glyma03g28850.1	Gm03	36781770	36785792	1	1.10468	0	-1.07398	0	PF00332	Glycosyl hydrolases family 17	3.2.1.39	Glucan endo-1,3-beta-D-glucosidase.	Q39900	Beta-1,3-glucanase	---	cation binding --- hydrolase activity, hydrolyzing O-glycosyl compounds	carbohydrate metabolic process
1496	Glyma03g28870.1	Gm03	36807881	36810689	-1	-2.96308	-2.70067	-3.0179	-1.50357	PF00332	Glycosyl hydrolases family 17	3.2.1.39	Glucan endo-1,3-beta-D-glucosidase.	Q39900	Beta-1,3-glucanase	---	cation binding --- hydrolase activity, hydrolyzing O-glycosyl compounds	carbohydrate metabolic process
1497	Glyma03g29051.1	Gm03	36996413	36998412	-1	0.57144	0	1.03164	1.24188	PF00201	UDP-glucoronosyl and UDP-glucosyl transferase	---	---	Q8S3B8	Zeatin O-glucosyltransferase	---	transferase activity, transferring hexosyl groups	---
1498	Glyma03g29080.1	Gm03	37024274	37027783	1	0	0	-0.892809	-1.34676	PF10172	Det1 complexing ubiquitin ligase	---	---	B9GKD0	Predicted protein	---	---	---
1499	Glyma03g29090.1	Gm03	37038139	37041086	1	0	1.40367	0.726101	0.752774	PF04577	Protein of unknown function (DUF563)	---	---	G7KTG8	Glycosyltransferase	---	transferase activity, transferring glycosyl groups	---
1500	Glyma03g29190.1	Gm03	37141450	37145112	1	0	0.94681	0	1.18573	PF00447	HSF-type DNA-binding	---	---	G7KTH6	Heat stress transcription factor B-3	nucleus	sequence-specific DNA binding --- sequence-specific DNA binding transcription factor activity	---
1501	Glyma03g29230.1	Gm03	37184174	37222229	-1	0	0	0	1.21116	PF00005	ABC transporter	3.6.3.20	Glycerol-3-phosphate-transporting ATPase.	B9H9T2	ABC transporter family, cholesterol/phospholipid flippase	---	ATP binding --- ATPase activity	ATP catabolic process
1502	Glyma03g29280.1	Gm03	37273383	37286728	-1	-0.605224	-0.98797	-1.27327	-1.25268	PF00626 --- PF02209	Gelsolin repeat --- Villin headpiece domain	---	---	B9II82	Predicted protein	---	---	actin filament bundle assembly --- actin filament severing
1503	Glyma03g29310.2	Gm03	37307505	37310510	-1	-0.918242	-1.62875	-0.700164	0	PF03101 --- PF10551 --- PF04434	FAR1 DNA-binding domain --- MULE transposase domain --- SWIM zinc finger	---	---	Q2HSZ7	Cyclin-like F-box; FAR1; Zinc finger, SWIM-type	---	zinc ion binding	---
1504	Glyma03g29330.1	Gm03	37317203	37323833	1	-6.663	-4.42582	-5.88149	-5.97288	PF02514 --- PF11965	CobN/Magnesium Chelatase --- Domain of unknown function (DUF3479)	6.6.1.1	Magnesium chelatase.	O65808	Magnesium chelatase subunit	---	magnesium chelatase activity	chlorophyll biosynthetic process
1505	Glyma03g29450.1	Gm03	37436587	37441142	-1	0.647612	1.88909	0	0	PF00069	Protein kinase domain	---	---	Q7XZK4	Calcium-dependent calmodulin-independent protein kinase isoform 2	---	ATP binding --- calcium ion binding --- protein serine/threonine kinase activity	---
1506	Glyma03g29450.2	Gm03	37437343	37441142	-1	1.2691	2.61012	0.576676	1.17335	PF00069	Protein kinase domain	---	---	Q7XZK4	Calcium-dependent calmodulin-independent protein kinase isoform 2	---	ATP binding --- calcium ion binding --- protein serine/threonine kinase activity	---
1507	Glyma03g29450.3	Gm03	37439010	37441135	-1	0.851752	1.46025	0	0	PF00069	Protein kinase domain	---	---	E6NUF0	JMS10C05.3 protein	---	ATP binding --- calcium ion binding --- protein serine/threonine kinase activity	---
1508	Glyma03g29450.5	Gm03	37436650	37437923	-1	0.785115	2.02425	0	0.659665	PF00069	Protein kinase domain	---	---	E3VJP8	Calcium-dependent protein kinase 8	---	ATP binding --- calcium ion binding --- protein serine/threonine kinase activity	---
1509	Glyma03g29470.2	Gm03	37498531	37502310	1	-1.13565	0	-1.87128	-1.77269	PF00625	Guanylate kinase	2.7.4.8	Guanylate kinase.	A2Q3K9	Guanylate kinase	---	guanylate kinase activity	purine nucleotide metabolic process
1510	Glyma03g29470.4	Gm03	37498502	37502310	1	-0.930656	0	-1.31265	-1.201	PF00625	Guanylate kinase	2.7.4.8	Guanylate kinase.	A2Q3K9	Guanylate kinase	---	guanylate kinase activity	purine nucleotide metabolic process
1511	Glyma03g29490.1	Gm03	37514539	37518535	-1	0	-0.918261	-0.591639	-1.17684	PF01453 --- PF07714 --- PF00954	D-mannose binding lectin --- Protein tyrosine kinase --- S-locus glycoprotein family	2.7.11.1	Non-specific serine/threonine protein kinase.	A2Q3L3	Apple; Protein kinase; EGF-like, subtype 2; Curculin-like (Mannose-binding) lectin	---	ATP binding --- protein kinase activity	recognition of pollen
1512	Glyma03g29500.2	Gm03	37534773	37537800	1	-0.536813	0	-1.30785	-0.591874	PF12796 --- PF00642	Ankyrin repeats (3 copies) --- Zinc finger C-x8-C-x5-C-x3-H type (and similar)	---	---	A2Q3L5	Zinc finger CCCH domain-containing protein	---	nucleic acid binding --- zinc ion binding	---
1513	Glyma03g29610.2	Gm03	37629267	37632783	1	1.29654	1.56717	1.56287	1.69388	---	---	---	---	B9SL66	TRANSPARENT TESTA 1 protein, putative	intracellular	nucleic acid binding --- zinc ion binding	---
1514	Glyma03g29620.1	Gm03	37659490	37660316	-1	-1.4437	-1.91826	-0.977698	-0.891082	---	---	---	---	---	---	---	---	---
1515	Glyma03g29662.1	Gm03	37682303	37684849	1	0	0.622307	1.14419	0.902152	PF01553 --- PF01754 --- PF01428	Acyltransferase --- A20-like zinc finger --- AN1-like Zinc finger	---	---	G7ZX48	1-acyl-sn-glycerol-3-phosphate acyltransferase	---	DNA binding --- metal ion binding --- transferase activity, transferring acyl groups --- zinc ion binding	---
1516	Glyma03g29740.1	Gm03	37783229	37787184	1	0	-1.1813	-1.1152	-0.569154	PF08263 --- PF07714	Leucine rich repeat N-terminal domain --- Protein tyrosine kinase	2.7.11.25	Mitogen-activated protein kinase kinase kinase.	B9T7Q3	ATP binding protein, putative	integral to membrane	2-alkenal reductase [NAD(P)] activity --- ATP binding --- protein kinase activity	---
1517	Glyma03g29770.1	Gm03	37813436	37814190	-1	0	0	-1.76156	-1.24723	---	---	---	---	---	---	---	---	---
1518	Glyma03g29790.1	Gm03	37823731	37825847	1	2.38073	2.47406	0.597517	0.80008	PF00067	Cytochrome P450	1.14.13.78	Ent-kaurene oxidase.	B9II24	Cytochrome P450	---	electron carrier activity --- heme binding --- iron ion binding --- monooxygenase activity --- oxidoreductase activity, acting on paired donors, with incorporation or reduction of molecular oxygen	---
1519	Glyma03g29825.1	Gm03	37836490	37843687	-1	0	0.916315	1.0404	1.62199	PF00170 --- PF14144	bZIP transcription factor --- Seed dormancy control	---	---	G7KUH8	Transcription factor, putative	---	sequence-specific DNA binding --- sequence-specific DNA binding transcription factor activity	---
1520	Glyma03g29860.1	Gm03	37878377	37887807	1	1.50928	1.40367	1.18597	1.3582	PF07986	Tubulin binding cofactor C	---	---	A2Q4U5	TBCC domain-containing protein	---	---	cell morphogenesis
1521	Glyma03g29950.1	Gm03	37971179	37973474	-1	1.37572	0.839766	0.518435	0.735701	PF00067	Cytochrome P450	1.14.13.68	4-hydroxyphenylacetaldehyde oxime monooxygenase.	B9II24	Cytochrome P450	---	electron carrier activity --- heme binding --- iron ion binding --- monooxygenase activity --- oxidoreductase activity, acting on paired donors, with incorporation or reduction of molecular oxygen	---
1522	Glyma03g30070.1	Gm03	38041073	38047646	1	1.06059	0	0	0	PF11960 --- PF00487	Domain of unknown function (DUF3474) --- Fatty acid desaturase	---	---	Q5FB99	Microsomal omega-6 fatty acid desaturase	---	oxidoreductase activity, acting on paired donors, with oxidation of a pair of donors resulting in the reduction of molecular oxygen to two molecules of water	lipid metabolic process
1523	Glyma03g30070.3	Gm03	38044476	38047646	1	1.19171	0.55839	0.696037	0.887801	PF11960 --- PF00487	Domain of unknown function (DUF3474) --- Fatty acid desaturase	---	---	Q5FB99	Microsomal omega-6 fatty acid desaturase	---	oxidoreductase activity, acting on paired donors, with oxidation of a pair of donors resulting in the reduction of molecular oxygen to two molecules of water	lipid metabolic process
1524	Glyma03g30080.1	Gm03	38048104	38055540	1	1.00376	0	0	0.69388	PF04042	DNA polymerase alpha/epsilon subunit B	2.7.7.7	DNA-directed DNA polymerase.	G7KVD6	DNA polymerase delta small subunit	---	DNA binding --- DNA-directed DNA polymerase activity	DNA replication
1525	Glyma03g30170.1	Gm03	38117108	38119833	-1	-1.68958	-1.6116	-1.6907	-1.32523	PF08879	WRC	---	---	B9II97	Predicted protein	---	---	---
1526	Glyma03g30200.1	Gm03	38149378	38151573	1	0.929755	1.28337	1.14783	1.01581	PF02183 --- PF00046	Homeobox associated leucine zipper --- Homeobox domain	---	---	G7KVF5	Homeobox-leucine zipper protein HOX27	nucleus	sequence-specific DNA binding --- sequence-specific DNA binding transcription factor activity	transcription, DNA-dependent
1527	Glyma03g30210.1	Gm03	38154263	38157731	-1	0	0	-1.37824	0	PF13839 --- PF14416	GDSL/SGNH-like Acyl-Esterase family found in Pmr5 and Cas1p --- PMR5 N terminal Domain	---	---	B9HA12	Predicted protein	---	---	cellulose biosynthetic process --- pectin biosynthetic process --- plant-type cell wall modification --- secondary cell wall biogenesis
1528	Glyma03g30220.1	Gm03	38167778	38170718	1	-1.89671	-3.14065	-2.46312	-1.33211	PF00085	Thioredoxin	---	---	G7KVF9	Thioredoxin-like protein	---	electron carrier activity --- protein disulfide oxidoreductase activity	cell redox homeostasis --- glycerol ether metabolic process
1529	Glyma03g30250.2	Gm03	38188414	38192974	1	0	0	-0.930777	-1.05131	PF03145	Seven in absentia protein family	---	---	H8WVC4	E3 ubiquitin ligase-like protein	nucleus	metal ion binding --- ubiquitin-protein ligase activity --- zinc ion binding	multicellular organismal development --- ubiquitin-dependent protein catabolic process
1530	Glyma03g30380.1	Gm03	38346253	38346813	-1	0.76929	1.5927	0.607265	1.33774	PF03018	Dirigent-like protein	---	---	G7KWC3	Disease resistance response protein	---	---	---
1531	Glyma03g30390.1	Gm03	38349789	38350349	-1	1.23964	0.704176	0	0	PF03018	Dirigent-like protein	---	---	G7KWC3	Disease resistance response protein	---	---	---
1532	Glyma03g30420.1	Gm03	38374214	38375630	-1	1.17368	0.8598	0.626469	0.956613	PF03018	Dirigent-like protein	---	---	G7KWC7	Disease resistance response protein	---	---	---
1533	Glyma03g30440.1	Gm03	38389064	38390111	-1	2.63708	1.85113	1.71077	0	PF00125	Core histone H2A/H2B/H3/H4	---	---	C6TFW1	Histone H2A	nucleosome --- nucleus	DNA binding	nucleosome assembly
1534	Glyma03g30550.1	Gm03	38484806	38489527	1	-3.07425	-1.70676	-2.66269	-2.42476	PF00083	Sugar (and other) transporter	---	---	E3VWY3	Putative ERD6-like transporter	integral to membrane	substrate-specific transmembrane transporter activity	---
1535	Glyma03g30550.2	Gm03	38484806	38497500	1	-2.18889	-1.11091	-1.94528	-1.66226	PF00083	Sugar (and other) transporter	---	---	E3VWY3	Putative ERD6-like transporter	integral to membrane	substrate-specific transmembrane transporter activity	---
1536	Glyma03g30550.3	Gm03	38484806	38497228	1	0	-2.40369	-2.60063	0	PF00083	Sugar (and other) transporter	---	---	E3VWY3	Putative ERD6-like transporter	integral to membrane	substrate-specific transmembrane transporter activity	---
1537	Glyma03g30590.1	Gm03	38497213	38500737	-1	0	0.744704	0	1.10327	PF03321	GH3 auxin-responsive promoter	---	---	B9IA00	GH3 family protein	---	---	---
1538	Glyma03g30610.1	Gm03	38511735	38513966	1	0	0	0	-1.46962	---	---	---	---	B9IA07	Predicted protein	chloroplast	---	defense response to oomycetes --- positive regulation of hydrogen peroxide biosynthetic process
1539	Glyma03g30640.1	Gm03	38518265	38525392	-1	0	0	-1.37824	-0.761799	PF03171	2OG-Fe(II) oxygenase superfamily	---	---	B9IA10	Predicted protein	---	oxidoreductase activity, acting on paired donors, with incorporation or reduction of molecular oxygen, 2-oxoglutarate as one donor, and incorporation of one atom each of oxygen into both donors	response to karrikin
1540	Glyma03g30720.1	Gm03	38583769	38588122	1	2.26965	1.53491	0.621764	0.773238	PF00009 --- PF03144 --- PF03143	Elongation factor Tu GTP binding domain --- Elongation factor Tu domain 2 --- Elongation factor Tu C-terminal domain	3.6.5.3	Protein-synthesizing GTPase.	C6T8W5	Elongation factor Tu	intracellular	GTP binding --- GTPase activity --- translation elongation factor activity	GTP catabolic process
1541	Glyma03g30730.1	Gm03	38588825	38593825	-1	-2.66718	-1.93023	-1.93603	-1.67424	---	---	---	---	B9IA14	Predicted protein	---	---	---
1542	Glyma03g30730.2	Gm03	38588825	38593825	-1	-2.3547	-1.97715	-2.29963	-1.2705	---	---	---	---	B9IA14	Predicted protein	---	---	---
1543	Glyma03g30880.1	Gm03	38731001	38734152	1	1.26249	1.02927	0.749869	1.01581	PF01423	LSM domain	---	---	G7IEE2	Small nuclear ribonucleoprotein Sm D1	ribonucleoprotein complex	nucleic acid binding	---
1544	Glyma03g30891.1	Gm03	38735565	38737725	-1	-1.99624	-1.74834	-1.02774	-1.98419	---	---	---	---	---	---	---	---	---
1545	Glyma03g31010.1	Gm03	38893398	38895825	-1	0	-0.840258	-0.700164	-1.56915	---	---	---	---	B9GSN9	Predicted protein	---	---	---
1546	Glyma03g31140.2	Gm03	39052338	39060157	1	-0.73321	0	-1.43713	0	---	---	---	---	B9H893	Predicted protein	---	---	---
1547	Glyma03g31151.1	Gm03	39061799	39064185	1	-0.937351	-1.11091	-1.24073	-2.24723	---	---	---	---	B9H895	Predicted protein	chloroplast	---	---
1548	Glyma03g31200.1	Gm03	39114479	39117093	1	1.17368	1.28337	1.58524	1.86381	---	---	---	---	B9H8A2	Predicted protein	---	---	---
1549	Glyma03g31210.1	Gm03	39125666	39128147	-1	0	0.790084	0.756924	1.21968	PF04570	Protein of unknown function (DUF581)	---	---	G7IDN1	Senescence-associated protein SAG102	---	---	---
1550	Glyma03g31310.1	Gm03	39206729	39215652	-1	-0.900029	-0.893599	0	1.34435	PF01740 --- PF00916	STAS domain --- Sulfate transporter family	---	---	G7IDK9	Sulfate/bicarbonate/oxalate exchanger and transporter sat-1	integral to membrane	secondary active sulfate transmembrane transporter activity	sulfate transport
1551	Glyma03g31381.1	Gm03	39284771	39288511	1	-2.21864	-1.14065	-1.1152	-0.984192	PF00447	HSF-type DNA-binding	---	---	B9S4N6	DNA binding protein, putative	nucleus	sequence-specific DNA binding --- sequence-specific DNA binding transcription factor activity	---
1552	Glyma03g31390.1	Gm03	39296379	39301083	1	0	0	-2.33759	0	PF12171	Zinc-finger double-stranded RNA-binding	---	---	G7ICR7	Zinc finger protein-like protein	intracellular	nucleic acid binding --- zinc ion binding	---
1553	Glyma03g31420.1	Gm03	39330974	39334739	-1	-1.36577	0	-1.74955	-0.877276	PF00689 --- PF00690 --- PF00122 --- PF00702	Cation transporting ATPase, C-terminus --- Cation transporter/ATPase, N-terminus --- E1-E2 ATPase --- haloacid dehalogenase-like hydrolase	3.6.3.8	Calcium-transporting ATPase.	Q93YX6	Type IIB calcium ATPase	integral to membrane	ATP binding --- calcium-transporting ATPase activity --- metal ion binding	ATP biosynthetic process
1554	Glyma03g31430.1	Gm03	39344097	39346448	-1	0	1.22679	0	-0.984192	PF13499	EF-hand domain pair	2.7.11.1	Non-specific serine/threonine protein kinase.	B9S4P7	Calmodulin, putative	---	2-alkenal reductase [NAD(P)] activity --- calcium ion binding	---
1555	Glyma03g31451.1	Gm03	39361439	39366381	-1	-1.14825	-0.918261	-2.1152	-1.30612	PF13225	Domain of unknown function (DUF4033)	---	---	C7AU21	DWARF27	---	---	---
1556	Glyma03g31470.1	Gm03	39370121	39371173	1	-4.99624	0	-3.2672	-3.98419	---	---	---	---	A9PCJ0	Predicted protein	chloroplast thylakoid membrane	---	---
1557	Glyma03g31490.2	Gm03	39377250	39383067	1	-0.799847	-0.775303	-1.2739	0	PF00583 --- PF00439	Acetyltransferase (GNAT) family --- Bromodomain	2.3.1.48	Histone acetyltransferase.	B9H8G2	Histone acetyltransferase	histone acetyltransferase complex	DNA binding --- H3 histone acetyltransferase activity	flower development --- histone H3 acetylation --- response to light stimulus --- root morphogenesis
1558	Glyma03g31530.1	Gm03	39420174	39423838	1	-2.07025	-2.65523	-2.62977	-2.30612	PF02309	AUX/IAA family	---	---	B9GS70	Predicted protein	nucleus --- plastid	---	auxin mediated signaling pathway --- regulation of transcription, DNA-dependent --- regulation of translation --- response to light stimulus --- transcription, DNA-dependent
1559	Glyma03g31580.2	Gm03	39456582	39457842	-1	-3.95402	-2.90405	-2.70732	-4.18297	PF07123	Photosystem II reaction centre W protein (PsbW)	---	---	B9S4T1	Photosystem II reaction center W protein, chloroplast, putative	chloroplast --- photosystem II	---	photosynthesis
1560	Glyma03g31670.2	Gm03	39526123	39530941	1	-0.594146	0	-1.01567	0	PF00013	KH domain	---	---	B9S7H6	Poly(RC)-binding protein, putative	---	RNA binding	---
1561	Glyma03g31691.1	Gm03	39545650	39547182	1	1.56935	1.9217	1.27437	1.82316	PF00067	Cytochrome P450	---	---	Q8W2N1	Cytochrome P450-dependent fatty acid hydroxylase	---	electron carrier activity --- heme binding --- iron ion binding --- monooxygenase activity --- oxidoreductase activity, acting on paired donors, with incorporation or reduction of molecular oxygen	---
1562	Glyma03g31700.1	Gm03	39553914	39555775	1	2.00376	2.18608	1.26331	1.55186	PF00067	Cytochrome P450	1.14.13.98	Cholesterol 24-hydroxylase.	Q8W2N1	Cytochrome P450-dependent fatty acid hydroxylase	---	electron carrier activity --- heme binding --- iron ion binding --- monooxygenase activity --- oxidoreductase activity, acting on paired donors, with incorporation or reduction of molecular oxygen	---
1563	Glyma03g31780.1	Gm03	39620840	39622023	1	-0.858741	-1.43283	-1.1152	0	---	---	---	---	B9S4W1	Nucleic acid binding protein, putative	intracellular	zinc ion binding	---
1564	Glyma03g31820.2	Gm03	39642199	39651266	1	-1.18889	-1.29935	-1.30785	-1.39923	PF00533 --- PF08063 --- PF00644 --- PF02877 --- PF05406 --- PF00645	BRCA1 C Terminus (BRCT) domain --- PADR1 (NUC008) domain --- Poly(ADP-ribose) polymerase catalytic domain --- Poly(ADP-ribose) polymerase, regulatory domain --- WGR domain --- Poly(ADP-ribose) polymerase and DNA-Ligase Zn-finger region	2.4.2.30	NAD(+) ADP-ribosyltransferase.	B9S4L5	Poly [ADP-ribose] polymerase, putative	nucleus	2-alkenal reductase [NAD(P)] activity --- DNA binding --- NAD binding --- NAD+ ADP-ribosyltransferase activity --- zinc ion binding	protein ADP-ribosylation
1565	Glyma03g31876.1	Gm03	39695539	39703795	-1	0.838332	1.04521	0	0.535183	PF14215	bHLH-MYC and R2R3-MYB transcription factors N-terminal	---	---	B9T2A6	Basic helix-loop-helix-containing protein, putative	---	---	---
1566	Glyma03g31876.3	Gm03	39695539	39703795	-1	1.24079	1.34047	0.601006	1.20845	PF14215	bHLH-MYC and R2R3-MYB transcription factors N-terminal	---	---	B9T2A6	Basic helix-loop-helix-containing protein, putative	---	---	---
1567	Glyma03g31876.4	Gm03	39695539	39703795	-1	1.25168	1.12613	0	0.600771	PF14215	bHLH-MYC and R2R3-MYB transcription factors N-terminal	---	---	B9T2A6	Basic helix-loop-helix-containing protein, putative	---	---	---
1568	Glyma03g31950.1	Gm03	39788651	39792039	1	1.00376	0.852798	0	0.547529	PF00083	Sugar (and other) transporter	---	---	E8Z9A0	Phosphate transporter1-2	integral to membrane	inorganic phosphate transmembrane transporter activity	phosphate ion transport
1569	Glyma03g31960.1	Gm03	39794719	39797033	-1	-0.996244	-1.1547	-1.54147	-1.24053	PF00241	Cofilin/tropomyosin-type actin-binding protein	---	---	H2EIF9	Actin depolymerizing factor	intracellular	---	---
1570	Glyma03g31960.2	Gm03	39796152	39797033	-1	-1.03931	-1.54629	-1.74323	-1.90173	PF00241	Cofilin/tropomyosin-type actin-binding protein	---	---	B5M1X3	Actin depolymerizing factor	intracellular	---	---
1571	Glyma03g32070.3	Gm03	39865336	39870455	1	-0.996244	-0.503223	-1.37824	0	PF00514 --- PF04564	Armadillo/beta-catenin-like repeat --- U-box domain	---	---	B9H8N4	Predicted protein	ubiquitin ligase complex	ubiquitin-protein ligase activity	---
1572	Glyma03g32116.1	Gm03	39919341	39926536	-1	0	0	-2.1152	-1.20658	PF02365	No apical meristem (NAM) protein	---	---	B9GRP6	NAC domain protein, IPR003441	---	DNA binding	regulation of transcription, DNA-dependent
1573	Glyma03g32130.3	Gm03	39949770	39954862	1	0	-0.549027	-0.65577	-1.24723	PF03141	Putative S-adenosyl-L-methionine-dependent methyltransferase	---	---	B9H8P1	Predicted protein	Golgi apparatus --- nucleus --- plasma membrane	methyltransferase activity	methylation
1574	Glyma03g32200.1	Gm03	40002356	40005959	1	0.926588	0.800557	-1.05472	-0.823163	PF05023 --- PF09328	Phytochelatin synthase --- Domain of unknown function (DUF1984)	2.3.2.15	Glutathione gamma-glutamylcysteinyltransferase.	C7DSA3	Phytochelatin synthase isoform 3	---	glutathione gamma-glutamylcysteinyltransferase activity --- metal ion binding	phytochelatin biosynthetic process --- response to metal ion
1575	Glyma03g32270.2	Gm03	40065896	40070335	-1	-2.56015	-1.48216	-2.15827	-2.37121	PF00560 --- PF12799 --- PF08263 --- PF00069	Leucine Rich Repeat --- Leucine Rich repeats (2 copies) --- Leucine rich repeat N-terminal domain --- Protein kinase domain	1.3.1.74	2-alkenal reductase.	B9SKP2	Receptor protein kinase, putative	integral to membrane	2-alkenal reductase [NAD(P)] activity --- ATP binding --- MAP kinase kinase kinase activity --- protein tyrosine kinase activity	activation of MAPKK activity --- MAPK cascade
1576	Glyma03g32380.1	Gm03	40130977	40132416	-1	1.06956	0.567166	0	0	PF00238	Ribosomal protein L14p/L23e	---	---	Q9AV77	60S ribosomal protein L17	cytosolic large ribosomal subunit --- nucleolus	structural constituent of ribosome	translation
1577	Glyma03g32380.2	Gm03	40130977	40132336	-1	1.6572	1.01248	0.943692	0	PF00238	Ribosomal protein L14p/L23e	---	---	O22686	F19P19.5 protein	ribosome	structural constituent of ribosome	translation
1578	Glyma03g32430.5	Gm03	40177260	40180649	-1	-2.05554	-2.10401	-2.39186	-1.88143	---	---	---	---	G7KXF9	TPR domain protein	intracellular	---	RNA processing
1579	Glyma03g32460.1	Gm03	40194695	40198581	-1	0	0	-1.22768	-0.913802	PF00560 --- PF12799 --- PF08263 --- PF00069	Leucine Rich Repeat --- Leucine Rich repeats (2 copies) --- Leucine rich repeat N-terminal domain --- Protein kinase domain	2.7.11.25	Mitogen-activated protein kinase kinase kinase.	G7KXH2	Receptor-like protein kinase	integral to membrane	ATP binding --- protein serine/threonine kinase activity	---
1580	Glyma03g32510.3	Gm03	40234082	40241022	1	1.63602	1.05749	0	0	PF00282	Pyridoxal-dependent decarboxylase conserved domain	4.1.1.25	Tyrosine decarboxylase.	G7KYF4	Tyrosine decarboxylase	---	carboxy-lyase activity --- pyridoxal phosphate binding	cellular amino acid metabolic process
1581	Glyma03g32520.1	Gm03	40242139	40250272	-1	1.35425	1.94964	0.908645	2.00374	PF01061 --- PF00005 --- PF08370	ABC-2 type transporter --- ABC transporter --- Plant PDR ABC transporter associated	3.6.3.20	Glycerol-3-phosphate-transporting ATPase.	Q1M2R7	PDR-like ABC-transporter	membrane	ATP binding --- ATPase activity	ATP catabolic process
1582	Glyma03g32520.2	Gm03	40242139	40250272	-1	0.878225	1.90617	0	1.54632	PF01061 --- PF00005 --- PF08370	ABC-2 type transporter --- ABC transporter --- Plant PDR ABC transporter associated	3.6.3.20	Glycerol-3-phosphate-transporting ATPase.	Q1M2R7	PDR-like ABC-transporter	membrane	ATP binding --- ATPase activity	ATP catabolic process
1583	Glyma03g32550.1	Gm03	40287446	40288648	1	0	-1.04379	0	-0.761799	PF10280	Mediator complex protein	---	---	B9N8I2	Predicted protein	mediator complex	RNA polymerase II transcription cofactor activity	---
1584	Glyma03g32646.1	Gm03	40366686	40372091	1	-1.15671	-0.808636	-0.778166	-1.06219	PF00294	pfkB family carbohydrate kinase	---	---	G7KZI2	5-dehydro-2-deoxygluconokinase	---	ribokinase activity	D-ribose metabolic process
1585	Glyma03g32653.2	Gm03	40372941	40377509	1	-1.14825	-0.918261	-0.629775	0.501235	PF00294	pfkB family carbohydrate kinase	---	---	G7KZI3	Sugar kinase, putative	---	ribokinase activity	D-ribose metabolic process
1586	Glyma03g32700.3	Gm03	40476046	40483292	1	-1.16617	-0.815167	-0.720342	0	---	---	---	---	B9S586	Protein binding protein, putative	---	---	---
1587	Glyma03g32700.4	Gm03	40476046	40482360	1	-1.25928	-0.787016	-0.983957	-1.05458	---	---	---	---	B9S586	Protein binding protein, putative	---	---	---
1588	Glyma03g32747.1	Gm03	40536883	40543491	1	0	0	-3.33759	0	PF00010	Helix-loop-helix DNA-binding domain	---	---	A2Q5K3	Helix-loop-helix DNA-binding	---	DNA binding	regulation of transcription, DNA-dependent
1589	Glyma03g32747.4	Gm03	40536883	40543491	1	-3.31817	0	-3.21474	0	PF00010	Helix-loop-helix DNA-binding domain	---	---	A2Q5K3	Helix-loop-helix DNA-binding	---	DNA binding	regulation of transcription, DNA-dependent
1590	Glyma03g32881.1	Gm03	40603480	40604549	1	1.11228	0.527995	0.54015	0	PF00300 --- PF00125	Histidine phosphatase superfamily (branch 1) --- Core histone H2A/H2B/H3/H4	---	---	F2E7L1	Predicted protein	nucleosome --- nucleus	DNA binding --- phosphoglycerate mutase activity	glycolysis --- nucleosome assembly
1591	Glyma03g32890.1	Gm03	40613121	40618246	1	-1.64832	-0.79273	-1.05107	-1.1217	PF00999	Sodium/hydrogen exchanger family	---	---	Q2HVU7	K(+)/H(+) antiporter	integral to membrane	solute:hydrogen antiporter activity	---
1592	Glyma03g32940.1	Gm03	40656951	40662253	-1	-1.71794	-1.02991	-1.52004	-1.04693	PF05978	Ion channel regulatory protein UNC-93	---	---	G7L0K6	UNC93-like protein	---	---	---
1593	Glyma03g32960.1	Gm03	40671160	40673442	1	0	-1.01137	-1.41476	0	PF00076	RNA recognition motif. (a.k.a. RRM, RBD, or RNP domain)	---	---	G7L0L1	RNA binding protein	---	nucleic acid binding --- nucleotide binding	---
1594	Glyma03g32990.1	Gm03	40685415	40688503	-1	1.23642	0.759811	1.08643	0	---	---	---	---	A9PAG3	Predicted protein	---	---	---
1595	Glyma03g33020.1	Gm03	40713875	40716933	1	0	0	0	-1.03864	PF00892	EamA-like transporter family	---	---	G7L0M3	Auxin-induced protein 5NG4	membrane	---	---
1596	Glyma03g33070.1	Gm03	40754694	40755813	-1	-0.510818	0	-1.1152	0	---	---	---	---	G7L0M7	Uncharacterized protein	intracellular	zinc ion binding	---
1597	Glyma03g33110.1	Gm03	40776365	40778181	1	-1.12178	-1.91826	-1.89281	0	PF09713	Plant protein 1589 of unknown function (A_thal_3526)	---	---	G7KVN5	Plant-specific domain TIGR01589 family protein	---	---	---
1598	Glyma03g33120.2	Gm03	40785121	40786484	1	0	-0.503223	-0.812639	-1.30612	PF07719	Tetratricopeptide repeat	---	---	B9IIV4	Predicted protein	chloroplast envelope --- chloroplast thylakoid membrane	---	---
1599	Glyma03g33150.1	Gm03	40804959	40807405	-1	-1.17312	-0.918261	-1.17178	0	PF00403	Heavy-metal-associated domain	---	---	G7L1N2	Metal ion binding protein	---	metal ion binding	metal ion transport
1600	Glyma03g33160.1	Gm03	40822416	40825045	1	-2.94378	-2.02929	-3.41066	-2.56915	PF03081	Exo70 exocyst complex subunit	---	---	B9HCA8	Predicted protein	exocyst	---	exocytosis
1601	Glyma03g33180.1	Gm03	40838150	40845341	1	-1.85185	-1.99626	-1.66269	-2.06219	PF12796 --- PF13962	Ankyrin repeats (3 copies) --- Domain of unknown function	2.1.1.43	Histone-lysine N-methyltransferase.	G7L0Q4	Ankyrin repeat-containing protein	---	---	---
1602	Glyma03g33180.2	Gm03	40842690	40845341	1	-1.88077	-1.37394	-2.05631	-1.56915	PF12796 --- PF13962	Ankyrin repeats (3 copies) --- Domain of unknown function	2.1.1.43	Histone-lysine N-methyltransferase.	G7L0Q4	Ankyrin repeat-containing protein	---	---	---
1603	Glyma03g33230.1	Gm03	40874038	40875007	-1	-1.12178	0	0	0	---	---	---	---	B9IIW8	Predicted protein	---	---	---
1604	Glyma03g33290.1	Gm03	40915165	40917627	-1	0.558344	0.964382	1.29419	1.22526	PF03649	Uncharacterised protein family (UPF0014)	---	---	G7L0N3	Protein ALUMINUM SENSITIVE	---	---	---
1605	Glyma03g33340.5	Gm03	40943058	40946255	1	2.14671	1.14063	1.25403	1.01581	---	---	---	---	Q76KW1	Glutathione S-transferase	---	transferase activity	---
1606	Glyma03g33370.1	Gm03	40956885	40960535	-1	0.840257	1.02927	0	1.06643	PF00069	Protein kinase domain	2.7.10.1	Receptor protein-tyrosine kinase.	G7L1N7	Serine/threonine protein kinase PBS1	---	ATP binding --- protein serine/threonine kinase activity	---
1607	Glyma03g33390.2	Gm03	40977850	40980003	-1	0	0	-1.58469	-1.56915	PF00406	Adenylate kinase	2.7.4.3	Adenylate kinase.	G7L1P0	Adenylate kinase 4	cytoplasm	ATP binding --- nucleotide kinase activity --- phosphotransferase activity, phosphate group as acceptor	AMP salvage
1608	Glyma03g33420.1	Gm03	40993124	40996340	1	1.00376	0	0	-0.791546	---	---	---	---	B9SGS6	Zinc finger protein, putative	---	nucleic acid binding --- zinc ion binding	---
1609	Glyma03g33460.3	Gm03	41007561	41012795	1	1.02366	0.744704	0	-0.569154	PF14374 --- PF00573	60S ribosomal protein L4 C-terminal domain --- Ribosomal protein L4/L1 family	---	---	Q2PEV4	Putative 60S ribosomal protein L1	ribosome	structural constituent of ribosome	translation
1610	Glyma03g33480.2	Gm03	41050048	41058079	1	0.836646	0.836627	0.791689	1.20563	PF12819 --- PF07714	Carbohydrate-binding protein of the ER --- Protein tyrosine kinase	---	---	G7L1Q0	Leucine-rich repeat receptor-like protein kinase	---	ATP binding --- protein serine/threonine kinase activity	---
1611	Glyma03g33530.1	Gm03	41077209	41079087	-1	1.03523	0.673756	0	0	PF00164	Ribosomal protein S12	---	---	B9SD33	40S ribosomal protein S23, putative	small ribosomal subunit	structural constituent of ribosome	translation
1612	Glyma03g33540.2	Gm03	41082424	41087190	-1	0	-1.55569	-1.01567	0	---	---	---	---	G7L1R0	Interactor of constitutive active ROPs	---	---	---
1613	Glyma03g33620.3	Gm03	41138318	41139945	1	0	-1.07026	-1.04481	-1.30612	PF04749	PLAC8 family	---	---	Q6ULR9	SAT5	---	---	---
1614	Glyma03g33740.2	Gm03	41230384	41235940	1	0.856198	1.12127	1.0368	1.20344	PF00400	WD domain, G-beta repeat	---	---	G7L2S1	WD repeat-containing protein	---	---	---
1615	Glyma03g33756.1	Gm03	41251325	41251456	1	-1.31817	-1.07026	-1.1152	1.50124	---	---	---	---	---	---	---	---	---
1616	Glyma03g33763.1	Gm03	41251572	41252954	1	-0.746266	-0.604152	0	2.53937	PF08241	Methyltransferase domain	---	---	B9MTB2	Predicted protein	---	methyltransferase activity	methylation
1617	Glyma03g33850.2	Gm03	41345441	41352493	1	0	0	0.805364	1.20845	PF01566	Natural resistance-associated macrophage protein	---	---	B3GN62	Sickle	membrane	transporter activity	---
1618	Glyma03g33880.1	Gm03	41364166	41367544	1	0	1.02996	-0.555114	0	PF00221	Aromatic amino acid lyase	4.3.1.24	Phenylalanine ammonia-lyase.	B6S390	Phenylalanine ammonia-lyase	cytoplasm	phenylalanine ammonia-lyase activity	cinnamic acid biosynthetic process --- L-phenylalanine catabolic process
1619	Glyma03g33890.1	Gm03	41374920	41378920	1	0	1.35972	0	0	PF00221	Aromatic amino acid lyase	4.3.1.24	Phenylalanine ammonia-lyase.	B6S390	Phenylalanine ammonia-lyase	cytoplasm	phenylalanine ammonia-lyase activity	cinnamic acid biosynthetic process --- L-phenylalanine catabolic process
1620	Glyma03g33910.3	Gm03	41408499	41412453	1	0	-0.628754	-1.28513	-0.694685	PF00294	pfkB family carbohydrate kinase	2.7.1.20	Adenosine kinase.	B9T0A9	Adenosine kinase, putative	---	adenosine kinase activity --- phosphotransferase activity, alcohol group as acceptor	AMP biosynthetic process --- purine ribonucleoside salvage
1621	Glyma03g33970.1	Gm03	41462354	41467703	1	-1.35239	-0.964065	-1.75765	-1.2293	PF04542 --- PF04539 --- PF04545	Sigma-70 region 2 --- Sigma-70 region 3 --- Sigma-70, region 4	---	---	G7L3V2	RNA polymerase sigma factor rpoD	---	DNA binding --- sequence-specific DNA binding transcription factor activity --- sigma factor activity	DNA-dependent transcription, initiation
1622	Glyma03g34040.1	Gm03	41528283	41530268	-1	-0.996244	0.596312	0.858803	1.70031	PF00403	Heavy-metal-associated domain	---	---	B9IFR1	Predicted protein	---	metal ion binding	metal ion transport
1623	Glyma03g34050.1	Gm03	41535799	41549056	1	-1.11172	-1.29677	-0.908751	-0.684631	PF03129	Anticodon binding domain	6.1.1.21	Histidine--tRNA ligase.	B9S0H3	Histidyl-tRNA synthetase, putative	cytoplasm	ATP binding --- histidine-tRNA ligase activity	histidyl-tRNA aminoacylation
1624	Glyma03g34050.2	Gm03	41535799	41549056	1	-1.51082	-1.82515	-1.16411	0	PF03129	Anticodon binding domain	6.1.1.21	Histidine--tRNA ligase.	B9S0H3	Histidyl-tRNA synthetase, putative	cytoplasm	ATP binding --- histidine-tRNA ligase activity	histidyl-tRNA aminoacylation
1625	Glyma03g34110.1	Gm03	41594702	41596933	-1	0.856198	1.4664	1.22267	1.30532	PF00249	Myb-like DNA-binding domain	---	---	Q09GS2	Transcription factor MYBJ7	---	chromatin binding --- DNA binding	---
1626	Glyma03g34120.1	Gm03	41605118	41607738	1	0.608618	-0.645242	-1.70016	0	PF02773 --- PF02772 --- PF00438	S-adenosylmethionine synthetase, C-terminal domain --- S-adenosylmethionine synthetase, central domain --- S-adenosylmethionine synthetase, N-terminal domain	2.5.1.6	Methionine adenosyltransferase.	B9S0G1	S-adenosylmethionine synthetase, putative	---	ATP binding --- metal ion binding --- methionine adenosyltransferase activity	methanogenesis --- one-carbon metabolic process --- S-adenosylmethionine biosynthetic process
1627	Glyma03g34170.1	Gm03	41642301	41645046	1	0	0	-1.85217	0	PF00722 --- PF06955	Glycosyl hydrolases family 16 --- Xyloglucan endo-transglycosylase (XET) C-terminus	2.4.1.207	Xyloglucan:xyloglucosyl transferase.	C5G5Y4	Xyloglucan endotraglucosylase/hydrolase	apoplast --- cell wall	hydrolase activity, hydrolyzing O-glycosyl compounds --- xyloglucan:xyloglucosyl transferase activity	cellular glucan metabolic process
1628	Glyma03g34210.1	Gm03	41698593	41701798	1	0.548076	1.19722	1.89975	2.45321	PF01842	ACT domain	---	---	B9I0U6	Predicted protein	---	amino acid binding	metabolic process
1629	Glyma03g34230.1	Gm03	41716627	41718387	1	-2.21864	0	-0.922556	0.85231	PF06813	Nodulin-like	---	---	B9MTH0	Predicted protein	---	---	---
1630	Glyma03g34310.1	Gm03	41779197	41780594	-1	0	0	-0.767058	-1.08945	PF00230	Major intrinsic protein	---	---	Q39882	Nodulin-26	integral to membrane	transporter activity	---
1631	Glyma03g34310.2	Gm03	41779197	41780594	-1	0	0	-0.717483	-1.26455	PF00230	Major intrinsic protein	---	---	Q39882	Nodulin-26	integral to membrane	transporter activity	---
1632	Glyma03g34340.2	Gm03	41812746	41820644	-1	-1.28998	0	0	0	PF02493 --- PF01504	MORN repeat --- Phosphatidylinositol-4-phosphate 5-Kinase	2.7.1.68	1-phosphatidylinositol-4-phosphate 5-kinase.	B9S0D1	Phosphatidylinositol-4-phosphate 5-kinase, putative	---	1-phosphatidylinositol-4-phosphate 5-kinase activity --- ATP binding	phosphatidylinositol phosphorylation
1633	Glyma03g34360.1	Gm03	41829838	41838756	1	0.548076	1.02034	-0.700164	0	PF04003 --- PF00400	Dip2/Utp12 Family --- WD domain, G-beta repeat	2.7.11.7	[Myosin heavy-chain] kinase.	B9S0D0	WD-repeat protein, putative	---	myosin heavy chain kinase activity	---
1634	Glyma03g34360.3	Gm03	41829838	41835466	1	0	0	-2.2672	-1.98419	PF04003 --- PF00400	Dip2/Utp12 Family --- WD domain, G-beta repeat	2.7.11.7	[Myosin heavy-chain] kinase.	B9S0D0	WD-repeat protein, putative	---	myosin heavy chain kinase activity	---
1635	Glyma03g34390.1	Gm03	41844580	41851807	1	-1.21864	-0.555691	0	-0.621621	PF00855	PWWP domain	---	---	A9S3E4	Predicted protein	---	---	---
1636	Glyma03g34410.1	Gm03	41859899	41862161	1	-4.27635	-4.6838	-4.88074	-3.48669	PF00201	UDP-glucoronosyl and UDP-glucosyl transferase	---	---	Q8S9A0	Glucosyltransferase-9	---	transferase activity, transferring hexosyl groups	---
1637	Glyma03g34420.1	Gm03	41865023	41866842	1	-4.15544	-3.177	-3.18129	-1.921	PF00201	UDP-glucoronosyl and UDP-glucosyl transferase	---	---	Q8S9A0	Glucosyltransferase-9	---	transferase activity, transferring hexosyl groups	---
1638	Glyma03g34480.1	Gm03	41894330	41896767	1	-1.63651	-0.778438	0	0	PF00201	UDP-glucoronosyl and UDP-glucosyl transferase	2.4.1.115	Anthocyanidin 3-O-glucosyltransferase.	G7L4X4	Glucosyltransferase-14	---	transferase activity, transferring hexosyl groups	---
1639	Glyma03g34560.1	Gm03	41956624	41957513	-1	0.616732	0	-0.710811	-1.90173	PF01190	Pollen proteins Ole e I like	---	---	G7L4Y8	Pistil-specific extensin-like protein	---	---	---
1640	Glyma03g34570.1	Gm03	41960138	41966103	1	-0.803599	-0.638153	-1.1152	0	PF00026	Eukaryotic aspartyl protease	3.4.23.12	Nepenthesin.	G7L4Y6	Aspartic proteinase-like protein	---	aspartic-type endopeptidase activity	proteolysis
1641	Glyma03g34650.2	Gm03	42000995	42011419	-1	-1.07025	0	0	0	PF00632	HECT-domain (ubiquitin-transferase)	---	---	B9SRK8	Ubiquitin-protein ligase, putative	intracellular	ubiquitin-protein ligase activity	protein ubiquitination
1642	Glyma03g34750.1	Gm03	42071930	42074483	-1	1.7622	0.902769	1.35295	1.15331	PF12799 --- PF08263 --- PF00069	Leucine Rich repeats (2 copies) --- Leucine rich repeat N-terminal domain --- Protein kinase domain	2.7.11.25	Mitogen-activated protein kinase kinase kinase.	C5H0F1	Leucine-rich repeat receptor-like kinase	integral to membrane	ATP binding --- protein kinase activity	---
1643	Glyma03g34800.1	Gm03	42115007	42120672	1	0	-1.04379	-1.30785	0	---	---	2.4.1.32	Glucomannan 4-beta-mannosyltransferase.	E4MX95	mRNA, clone: RTFL01-17-G12	---	---	---
1644	Glyma03g34810.2	Gm03	42121735	42125486	1	-0.858741	-0.655226	-1.73669	-1.30612	PF01535 --- PF12854 --- PF13041	PPR repeat --- PPR repeat --- PPR repeat family	---	---	B9SRF9	Pentatricopeptide repeat-containing protein, putative	---	---	---
1645	Glyma03g34910.2	Gm03	42207954	42214222	1	1.02168	0.690548	0.517067	0.648077	PF04818	RNA polymerase II-binding domain.	---	---	G7L500	Pre-mRNA cleavage complex 2 protein Pcf11	intracellular	zinc ion binding	---
1646	Glyma03g34930.1	Gm03	42223178	42224647	1	0.758643	1.34853	1.11362	1.14509	PF01453 --- PF00024 --- PF00954	D-mannose binding lectin --- PAN domain --- S-locus glycoprotein family	2.7.11.1	Non-specific serine/threonine protein kinase.	G7L503	PAN domain-containing protein	---	---	recognition of pollen
1647	Glyma03g34990.1	Gm03	42284424	42288174	-1	0	0.644675	1.02528	0.556377	---	---	---	---	B9MTP7	Predicted protein	---	---	---
1648	Glyma03g35020.1	Gm03	42333713	42351252	-1	-1.34913	-1.41736	-1.6732	-1.58283	PF00128 --- PF02806 --- PF02922	Alpha amylase, catalytic domain --- Alpha amylase, C-terminal all-beta domain --- Carbohydrate-binding module 48 (Isoamylase N-terminal domain)	2.4.1.18	1,4-alpha-glucan branching enzyme.	Q9XIS5	Starch branching enzyme	---	1,4-alpha-glucan branching enzyme activity --- cation binding --- hydrolase activity, hydrolyzing O-glycosyl compounds	glycogen biosynthetic process
1649	Glyma03g35020.2	Gm03	42333713	42351252	-1	-1.95442	-1.54629	-2.6791	-1.48669	PF00128 --- PF02806 --- PF02922	Alpha amylase, catalytic domain --- Alpha amylase, C-terminal all-beta domain --- Carbohydrate-binding module 48 (Isoamylase N-terminal domain)	2.4.1.18	1,4-alpha-glucan branching enzyme.	Q9XIS5	Starch branching enzyme	---	1,4-alpha-glucan branching enzyme activity --- cation binding --- hydrolase activity, hydrolyzing O-glycosyl compounds	glycogen biosynthetic process
1650	Glyma03g35080.1	Gm03	42416779	42418871	-1	1.80642	0.812132	0	0	PF00428	60s Acidic ribosomal protein	---	---	A9PCM7	Predicted protein	ribosome	structural constituent of ribosome	translational elongation
1651	Glyma03g35166.2	Gm03	42469761	42472423	-1	0	0.914629	0.704978	1.31959	PF01156	Inosine-uridine preferring nucleoside hydrolase	---	---	G7L609	Inosine-uridine preferring ribonucleoside hydrolase	---	hydrolase activity	---
1652	Glyma03g35180.2	Gm03	42486224	42487573	1	0.636024	1.30967	0.613975	0	PF01754 --- PF01428	A20-like zinc finger --- AN1-like Zinc finger	---	---	G7L614	Uncharacterized protein	---	DNA binding --- metal ion binding --- zinc ion binding	---
1653	Glyma03g35300.1	Gm03	42570283	42574475	1	0	0	-2.53024	0	---	---	---	---	Q7XVG6	OSJNBa0073L04.6 protein	---	---	---
1654	Glyma03g35330.1	Gm03	42584134	42585771	1	0	0	-1.85217	0	PF00268	Ribonucleotide reductase, small chain	1.17.4.1	Ribonucleoside-diphosphate reductase.	B9RBH6	Ribonucleoside-diphosphate reductase small chain, putative	ribonucleoside-diphosphate reductase complex	ribonucleoside-diphosphate reductase activity, thioredoxin disulfide as acceptor --- transition metal ion binding	deoxyribonucleoside diphosphate metabolic process
1655	Glyma03g35400.1	Gm03	42607363	42608262	-1	1.17368	1.18608	0	0.781343	PF14009	Domain of unknown function (DUF4228)	---	---	B9IIV0	Predicted protein	---	---	---
1656	Glyma03g35470.2	Gm03	42653393	42660311	-1	-1.56561	-1.3333	-2.14691	-1.7004	PF00448 --- PF02881 --- PF02978	SRP54-type protein, GTPase domain --- SRP54-type protein, helical bundle domain --- Signal peptide binding domain	---	---	G7KQW9	Signal recognition particle 54 kDa protein	signal recognition particle	7S RNA binding --- GTP binding --- GTPase activity	GTP catabolic process --- SRP-dependent cotranslational protein targeting to membrane
1657	Glyma03g35540.2	Gm03	42704358	42705673	-1	1.14848	0.547968	0	0	PF01020 --- PF00240	Ribosomal L40e family --- Ubiquitin family	---	---	Q45W78	Ubiquitin fusion protein	ribosome	structural constituent of ribosome	translation
1658	Glyma03g35710.1	Gm03	42827027	42833054	-1	0	0	-1.17178	-1.3627	PF05577	Serine carboxypeptidase S28	3.4.16.2	Lysosomal Pro-Xaa carboxypeptidase.	B9SX01	Lysosomal pro-X carboxypeptidase, putative	---	carboxypeptidase activity --- serine-type peptidase activity	proteolysis
1659	Glyma03g35840.1	Gm03	42942117	42944921	1	1.10329	1.70065	0.805364	0	PF03134	TB2/DP1, HVA22 family	---	---	G7ZUV8	HVA22-like protein i	---	---	---
1660	Glyma03g35920.1	Gm03	42982094	42983339	-1	0	1.7467	0	0	PF03168	Late embryogenesis abundant protein	---	---	B0ZC11	Hairpin-inducing protein	---	---	---
1661	Glyma03g35930.1	Gm03	42985133	42986252	-1	-0.903135	0	-1.77416	-1.89108	PF03168	Late embryogenesis abundant protein	---	---	B0ZC11	Hairpin-inducing protein	---	---	---
1662	Glyma03g35980.1	Gm03	42999124	43000271	-1	0	0	-1.53024	0	PF03168	Late embryogenesis abundant protein	---	---	B0ZC11	Hairpin-inducing protein	---	---	---
1663	Glyma03g36050.1	Gm03	43046205	43052227	1	-1.47182	-0.869681	0	0	PF00534	Glycosyl transferases group 1	2.4.1.241	Digalactosyldiacylglycerol synthase.	Q07A01	Digalactosyldiacylglycerol synthase 1	---	---	biosynthetic process
1664	Glyma03g36070.1	Gm03	43086950	43091838	1	-1.53866	-1.27359	-0.864069	0	PF05920 --- PF07526	Homeobox KN domain --- Associated with HOX	---	---	B9SDI4	Bel1 homeotic protein, putative	nucleus	sequence-specific DNA binding --- sequence-specific DNA binding transcription factor activity	---
1665	Glyma03g36080.3	Gm03	43096021	43098548	-1	-1.36821	-0.918261	0	0	PF00651	BTB/POZ domain	---	---	B9H9K5	Predicted protein	---	---	---
1666	Glyma03g36130.1	Gm03	43156497	43159087	-1	-1.6063	-1.77624	-2.01899	-1.44986	PF00076	RNA recognition motif. (a.k.a. RRM, RBD, or RNP domain)	---	---	Q08948	33 kd chloroplast ribonucleoprotein	ribonucleoprotein complex	nucleic acid binding --- nucleotide binding	---
1667	Glyma03g36140.4	Gm03	43160263	43165270	-1	0	0	-1.06988	-0.516413	PF02045	CCAAT-binding transcription factor (CBF-B/NF-YA) subunit B	---	---	B3IX28	Transcription factor CCAAT	nucleus	sequence-specific DNA binding transcription factor activity	---
1668	Glyma03g36210.4	Gm03	43223463	43226360	1	0	-1.12471	-0.56266	-1.72116	PF02152	Dihydroneopterin aldolase	4.1.2.25	Dihydroneopterin aldolase.	E9NZT1	Dihydroneopterin aldolase	---	dihydroneopterin aldolase activity	folic acid-containing compound metabolic process
1669	Glyma03g36340.2	Gm03	43324547	43331705	1	1.11923	0	0	-1.24723	---	---	---	---	B9IIG7	Predicted protein	---	---	---
1670	Glyma03g36380.1	Gm03	43353233	43356375	-1	-1.24136	-1.91826	-1.65577	-1.98419	PF07859	alpha/beta hydrolase fold	3.1.1.3	Triacylglycerol lipase.	B9IIG2	Predicted protein	---	hydrolase activity	---
1671	Glyma03g36380.2	Gm03	43355165	43356375	-1	-0.880767	-1.1813	-1.53024	0	PF07859	alpha/beta hydrolase fold	---	---	B9SDP1	Gibberellin receptor GID1, putative	---	hydrolase activity	---
1672	Glyma03g36390.2	Gm03	43361955	43373030	-1	-1.04355	-0.872457	-1.71185	-1.47896	PF02913 --- PF01565	FAD linked oxidases, C-terminal domain --- FAD binding domain	1.1.2.4	D-lactate dehydrogenase (cytochrome).	B9SDP2	D-lactate dehydrogenase, putative	---	D-lactate dehydrogenase (cytochrome) activity --- flavin adenine dinucleotide binding --- UDP-N-acetylmuramate dehydrogenase activity	---
1673	Glyma03g36410.2	Gm03	43379686	43382738	1	-0.603927	0	-1.20831	0	PF01490	Transmembrane amino acid transporter protein	---	---	B9IIF6	Aromatic and neutral amino acid transporter	integral to membrane	aromatic amino acid transmembrane transporter activity --- neutral amino acid transmembrane transporter activity	aromatic amino acid transport --- neutral amino acid transport --- response to nematode
1674	Glyma03g36420.1	Gm03	43383475	43384940	-1	1.36781	0.782179	1.00949	0	PF01200	Ribosomal protein S28e	---	---	G7KLD3	30S ribosomal protein S28e	ribosome	structural constituent of ribosome	translation
1675	Glyma03g36430.1	Gm03	43388747	43395095	1	0	0	0.906278	1.15331	PF04389 --- PF04253	Peptidase family M28 --- Transferrin receptor-like dimerisation domain	3.4.17.21	Glutamate carboxypeptidase II.	B9SDP7	Transferrin receptor protein, putative	---	2-alkenal reductase [NAD(P)] activity --- peptidase activity	proteolysis
1676	Glyma03g36450.2	Gm03	43398682	43401207	-1	-1.53681	-2.11091	-1.1152	-0.662263	PF00917	MATH domain	---	---	G7LEE7	Ubiquitin carboxyl-terminal hydrolase family protein	---	hydrolase activity	---
1677	Glyma03g36560.1	Gm03	43503702	43504894	-1	1.13517	0.534354	0	0	PF01157	Ribosomal protein L21e	---	---	G8A186	60S ribosomal protein L21	ribosome	structural constituent of ribosome	translation
1678	Glyma03g36580.1	Gm03	43519015	43520374	1	1.10995	0	0	0	PF01200	Ribosomal protein S28e	---	---	G7KLD3	30S ribosomal protein S28e	ribosome	structural constituent of ribosome	translation
1679	Glyma03g36620.2	Gm03	43534073	43536080	-1	1.84314	0.746872	-1.20009	-3.11347	PF00141	Peroxidase	---	---	G8A179	Peroxidase	---	heme binding --- metal ion binding --- peroxidase activity	response to oxidative stress
1680	Glyma03g36630.1	Gm03	43541386	43544486	1	-0.581207	-1.69587	-2.0372	0	PF00786 --- PF00620	P21-Rho-binding domain --- RhoGAP domain	---	---	G8A1A0	Rac GTPase activating protein	intracellular	---	signal transduction
1681	Glyma03g36670.1	Gm03	43568679	43571122	1	-0.674316	-0.818725	0	-1.20658	PF00106	short chain dehydrogenase	1.1.1.268	2-(R)-hydroxypropyl-CoM dehydrogenase.	B9I9X5	Predicted protein	---	nucleotide binding --- oxidoreductase activity	oxidation-reduction process
1682	Glyma03g36670.2	Gm03	43568687	43571122	1	-0.932114	-1.37769	-0.767278	0	PF00106	short chain dehydrogenase	---	---	B9I9X5	Predicted protein	---	nucleotide binding --- oxidoreductase activity	oxidation-reduction process
1683	Glyma03g36720.1	Gm03	43591577	43595245	-1	-1.8387	-1.6645	-1.95766	-1.3627	PF00743	Flavin-binding monooxygenase-like	1.14.13.8	Flavin-containing monooxygenase.	B9IBT9	Flavine-containing monoxygenase	---	flavin adenine dinucleotide binding --- N,N-dimethylaniline monooxygenase activity --- NADP binding	regulation of anatomical structure morphogenesis
1684	Glyma03g36780.1	Gm03	43639899	43642624	-1	0.666721	1.1692	0.547764	0.678773	PF08524	rRNA processing	---	---	B9I9W6	Predicted protein	---	---	---
1685	Glyma03g36810.2	Gm03	43656394	43658324	-1	0	-0.840258	-0.761564	-1.34676	PF06203 --- PF00643	CCT motif --- B-box zinc finger	---	---	E9NZT6	CCT motif protein	intracellular	zinc ion binding	---
1686	Glyma03g36820.3	Gm03	43664124	43666581	-1	-1.46573	-1.91826	-1.47777	0	PF05495 --- PF13639	CHY zinc finger --- Ring finger domain	---	---	D7LTB7	Protein binding protein	---	metal ion binding --- zinc ion binding	---
1687	Glyma03g36900.1	Gm03	43712626	43718591	1	-1.74832	-0.670333	-1.53024	-2.17684	PF03462 --- PF00472	PCRF domain --- RF-1 domain	---	---	E9NZU4	Peptide chain release factor	cytoplasm	translation release factor activity, codon specific	---
1688	Glyma03g36950.2	Gm03	43747174	43758775	1	-0.692464	0	-1.10397	0	PF07496	CW-type Zinc Finger	---	---	G7KRS9	MORC family CW-type zinc finger protein	---	zinc ion binding	---
1689	Glyma03g36960.4	Gm03	43760286	43765818	-1	-0.773852	-0.645242	-1.24073	-1.04559	PF00888 --- PF10557	Cullin family --- Cullin protein neddylation domain	---	---	G7KRT0	Cullin-like protein1	cullin-RING ubiquitin ligase complex	---	ubiquitin-dependent protein catabolic process
[truncated: 10,688 more rows]
