# Supplementary material for: Regulatory interplay between soybean root and soybean cyst nematode during a resistant and susceptible reaction
Source: BMC Plant Biol. 2014 Nov 25;14:300. doi: 10.1186/s12870-014-0300-9 (PMC4262236; doi:10.1186/s12870-014-0300-9)
Supplement: Additional file 2 — Differentially expressed transcripts annotated to be involved in plant defense. A set of 181 transcripts collectively annotated by GO and PFAM annotations to contribute to plant defense. [file 12870_2014_300_MOESM2_ESM.xlsx]

## Sheet: Beta-1-4G
ID	Phytozome_ID	Name	6dai_R3	8dai_R3	6dai_R14	8dai_R14	GENE_ID	CHROM	START	END	STRAND	PFAM	PFAM_DESC	EC_ID	EC_DESC	UNIPROT_ID	UNIPROT_DESC	GO_COMP	GO_FUNC	GO_PROC
1	Glyma07g38530.1	Beta-1-4-Endoglucanase	1.33368	0.860181	0.66907	0.834568	Glyma07g38530	Gm07	43249796	43254464	-1	PF01738	Dienelactone hydrolase family	---	---	B9RSS4	Endo-1,3-1,4-beta-d-glucanase, putative	---	hydrolase activity	---
2	Glyma01g40190.1	Beta-1-4-Endoglucanase	0	0.70623	0.692153	1.18573	Glyma01g40190	Gm01	51969919	51974115	-1	PF04616	Glycosyl hydrolases family 43	---	---	B9SH08	Beta-glucanase, putative	---	hydrolase activity, hydrolyzing O-glycosyl compounds	carbohydrate metabolic process
3	Glyma20g06820.1	Beta-1-4-Endoglucanase	0	-1.91826	-2.01567	-1.46962	Glyma20g06820	Gm20	9346707	9353417	-1	PF00759	Glycosyl hydrolase family 9	3.2.1.4	Cellulase.	G7J8S6	Endoglucanase	---	hydrolase activity, hydrolyzing O-glycosyl compounds	carbohydrate metabolic process
4	Glyma04g02740.1	Beta-1-4-Endoglucanase	1.06516	0.852798	0	0	Glyma04g02740	Gm04	1934014	1941547	1	PF00759	Glycosyl hydrolase family 9	3.2.1.4	Cellulase.	G7J4Q1	Endoglucanase	---	hydrolase activity, hydrolyzing O-glycosyl compounds	carbohydrate metabolic process
5	Glyma08g02610.1	Beta-1-4-Endoglucanase	1.04402	0.97587	0	0	Glyma08g02610	Gm08	1794779	1800247	1	PF09478 --- PF00759	Carbohydrate binding domain CBM49 --- Glycosyl hydrolase family 9	3.2.1.4	Cellulase.	Q2HZY0	Endo-1,4-beta-glucanase	---	carbohydrate binding --- cellulase activity	carbohydrate metabolic process
6	Glyma05g36930.1	Beta-1-4-Endoglucanase	1.47488	1.32399	0	0	Glyma05g36930	Gm05	40660054	40665699	-1	PF09478 --- PF00759	Carbohydrate binding domain CBM49 --- Glycosyl hydrolase family 9	3.2.1.4	Cellulase.	Q2HZY0	Endo-1,4-beta-glucanase	---	carbohydrate binding --- cellulase activity	carbohydrate metabolic process
7	Glyma06g02760.1	Beta-1-4-Endoglucanase	1.60069	1.09966	0.54015	0.600771	Glyma06g02760	Gm06	1860812	1866699	1	PF00759	Glycosyl hydrolase family 9	3.2.1.4	Cellulase.	G7J4Q1	Endoglucanase	---	hydrolase activity, hydrolyzing O-glycosyl compounds	carbohydrate metabolic process
8	Glyma05g34850.1	Beta-1-4-Endoglucanase	1.22615	0	0.657388	0	Glyma05g34850	Gm05	39069533	39074330	1	PF00759	Glycosyl hydrolase family 9	3.2.1.4	Cellulase.	G7LAH3	Endo-beta-1 4-glucanase	---	hydrolase activity, hydrolyzing O-glycosyl compounds	carbohydrate metabolic process
9	Glyma08g04840.1	Beta-1-4-Endoglucanase	2.17368	1.61225	1.31479	1.20344	Glyma08g04840	Gm08	3426316	3431184	-1	PF00759	Glycosyl hydrolase family 9	3.2.1.4	Cellulase.	G7LAH3	Endo-beta-1 4-glucanase	---	hydrolase activity, hydrolyzing O-glycosyl compounds	carbohydrate metabolic process
10	Glyma04g12290.1	Beta-1-4-Endoglucanase	2.46319	2.36429	1.60221	1.26957	Glyma04g12290	Gm04	11266409	11270505	1	PF00759	Glycosyl hydrolase family 9	3.2.1.4	Cellulase.	G7IVD9	Endoglucanase	---	hydrolase activity, hydrolyzing O-glycosyl compounds	carbohydrate metabolic process
11	Glyma18g50180.1	Beta-1-4-Endoglucanase	-1.77385	-1.3333	-2.70016	-1.86871	Glyma18g50180	Gm18	59397781	59400290	-1	PF03639	Glycosyl hydrolase family 81	3.2.1.6	Endo-1,3(4)-beta-glucanase.	G7L591	Endo-1,3(4)-beta-glucanase	---	glucan endo-1,3-beta-glucanase activity, C-3 substituted reducing group --- glucan endo-1,4-beta-glucanase activity, C-3 substituted reducing group	cell wall macromolecule catabolic process
12	Glyma18g50220.1	Beta-1-4-Endoglucanase	0	0	-1.31046	-0.780178	Glyma18g50220	Gm18	59423977	59425944	1	PF03639	Glycosyl hydrolase family 81	3.2.1.6	Endo-1,3(4)-beta-glucanase.	G7L591	Endo-1,3(4)-beta-glucanase	---	glucan endo-1,3-beta-glucanase activity, C-3 substituted reducing group --- glucan endo-1,4-beta-glucanase activity, C-3 substituted reducing group	cell wall macromolecule catabolic process
	RPKM	Beta-1-4-Endoglucanase	1.14565	0.85649	0.270075	0

## Sheet: 4CL
ID	Phytozome_ID	Name	6dai_R3	8dai_R3	6dai_R14	8dai_R14	GENE_ID	CHROM	START	END	STRAND	PFAM	PFAM_DESC	BEN_ID	EC_ID	EC_DESC	UNIPROT_ID	UNIPROT_DESC	GO_COMP	GO_FUNC	GO_PROC
26	Glyma11g31310.2	4CL	1.94861	3.90447	2.30434	2.73827	Glyma11g31310	Gm11	32350217	32353474	1	PF00501 --- PF13193	AMP-binding enzyme --- Domain of unknown function (DUF4009)	---	6.2.1.12	4-coumarate--CoA ligase.	G7IZP1	2-succinylbenzoate-CoA ligase	---	ligase activity	---
24	Glyma05g15220.2	4CL	1.46319	1.75634	0.627302	1.31537	Glyma05g15220	Gm05	16659982	16678037	1	PF00501 --- PF13193	AMP-binding enzyme --- Domain of unknown function (DUF4009)	---	---	---	G7I2P5	4-coumarate-coa ligase	---	ligase activity	---
25	Glyma09g25470.2	4CL	1.12929	1.67759	1.13961	1.93142	Glyma09g25470	Gm09	31726268	31728028	1	PF00501 --- PF13193	AMP-binding enzyme --- Domain of unknown function (DUF4009)	---	6.2.1.12	4-coumarate--CoA ligase.	G7IZP1	2-succinylbenzoate-CoA ligase	---	ligase activity	---
22	Glyma18g05110.1	4CL	1.05438	1.01585	0	0.823163	Glyma18g05110	Gm18	3859628	3862485	1	PF00501 --- PF13193	AMP-binding enzyme --- Domain of unknown function (DUF4009)	---	6.2.1.12	4-coumarate--CoA ligase.	G7J7Y4	2-succinylbenzoate-CoA ligase	---	ligase activity	---
3	Glyma10g01400.1	4CL	0	0	-5.63876	-4.50775	Glyma10g01400	Gm10	1026614	1033301	1	PF00501	AMP-binding enzyme	---	6.2.1.12	4-coumarate--CoA ligase.	G7KTN5	Annotation was added to scaffolds in November 2011 Long-chain-fatty-acid-CoA ligase	---	ligase activity	---
13	Glyma09g02840.1	4CL	0	-1.1813	-2.1152	0	Glyma09g02840	Gm09	1949698	1956340	1	PF00501	AMP-binding enzyme	---	6.2.1.12	4-coumarate--CoA ligase.	G7IKV0	2-succinylbenzoate-CoA ligase	---	ligase activity	---
15	Glyma13g39770.2	4CL	0	0	-1.25722	-0.984192	Glyma13g39770	Gm13	40295394	40300868	1	PF00501 --- PF13193	AMP-binding enzyme --- Domain of unknown function (DUF4009)	---	6.2.1.12	4-coumarate--CoA ligase.	B9H3P7	4-coumarate-coa ligase	peroxisome	fatty-acyl-CoA synthase activity --- ligase activity	jasmonic acid biosynthetic process
17	Glyma06g18030.2	4CL	0	0	-1.07567	0	Glyma06g18030	Gm06	14349741	14354418	1	PF00501 --- PF13193	AMP-binding enzyme --- Domain of unknown function (DUF4009)	---	6.2.1.12	4-coumarate--CoA ligase.	G7J515	4-coumarate-coa ligase	---	ligase activity	---
19	Glyma13g01080.1	4CL	0	1.25166	0	0.507662	Glyma13g01080	Gm13	798830	805923	1	PF00501 --- PF13193	AMP-binding enzyme --- Domain of unknown function (DUF4009)	---	6.2.1.12	4-coumarate--CoA ligase.	Q8S564	4-coumarate:coenzyme A ligase	---	4-coumarate-CoA ligase activity	---
20	Glyma09g25470.1	4CL	0	1.09231	0	0.928346	Glyma09g25470	Gm09	31726268	31730901	1	PF00501 --- PF13193	AMP-binding enzyme --- Domain of unknown function (DUF4009)	---	6.2.1.12	4-coumarate--CoA ligase.	G7IZP1	2-succinylbenzoate-CoA ligase	---	ligase activity	---
21	Glyma02g04790.1	4CL	0	0	0.950888	1.2826	Glyma02g04790	Gm02	3920673	3925260	1	PF00501 --- PF13193	AMP-binding enzyme --- Domain of unknown function (DUF4009)	---	6.2.1.12	4-coumarate--CoA ligase.	G7L9H4	2-succinylbenzoate-CoA ligase	---	ligase activity	---
23	Glyma02g40640.1	4CL	0	0.594326	1.24332	1.25044	Glyma02g40640	Gm02	45874794	45877368	-1	PF00501 --- PF13193	AMP-binding enzyme --- Domain of unknown function (DUF4009)	---	6.2.1.12	4-coumarate--CoA ligase.	G7K5Y8	2-succinylbenzoate-CoA ligase	---	ligase activity	---
18	Glyma14g38920.1	4CL	-0.555672	-1.05319	0	0.651397	Glyma14g38920	Gm14	48079727	48081944	-1	PF00501 --- PF13193	AMP-binding enzyme --- Domain of unknown function (DUF4009)	---	6.2.1.12	4-coumarate--CoA ligase.	G7K5Y8	2-succinylbenzoate-CoA ligase	---	ligase activity	---
14	Glyma01g43470.5	4CL	-0.594146	-0.624078	-1.03991	-0.55633	Glyma01g43470	Gm01	54477570	54486416	-1	PF00501	AMP-binding enzyme	---	6.2.1.12	4-coumarate--CoA ligase.	G7KAK9	Annotation was added to scaffolds in November 2011 Long-chain-fatty-acid-CoA ligase	---	ligase activity	---
16	Glyma13g01080.2	4CL	-0.597695	0	-1.03031	0	Glyma13g01080	Gm13	798830	805923	1	PF00501 --- PF13193	AMP-binding enzyme --- Domain of unknown function (DUF4009)	---	6.2.1.12	4-coumarate--CoA ligase.	Q8S564	4-coumarate:coenzyme A ligase	---	4-coumarate-CoA ligase activity	---
10	Glyma06g18030.1	4CL	-0.841916	-0.682633	-1.26204	-1.0315	Glyma06g18030	Gm06	14349741	14354418	1	PF00501 --- PF13193	AMP-binding enzyme --- Domain of unknown function (DUF4009)	---	6.2.1.12	4-coumarate--CoA ligase.	G7J515	4-coumarate-coa ligase	---	ligase activity	---
11	Glyma19g22460.1	4CL	0.938911	0	-1.5173	-1.10618	Glyma19g22460	Gm19	27236183	27246007	-1	PF00501 --- PF13193	AMP-binding enzyme --- Domain of unknown function (DUF4009)	---	6.2.1.12	4-coumarate--CoA ligase.	G7I2P5	4-coumarate-coa ligase	---	ligase activity	---
7	Glyma08g21840.1	4CL	1.06663	0.787016	-2.25959	-1.46962	Glyma08g21840	Gm08	16623260	16631876	-1	PF00501	AMP-binding enzyme	---	6.2.1.12	4-coumarate--CoA ligase.	H9A1W2	Acyl-activating enzyme 10	---	catalytic activity	---
12	Glyma11g36690.1	4CL	1.56561	0.55918	-0.661483	-0.752866	Glyma11g36690	Gm11	38058958	38070420	-1	PF00501	AMP-binding enzyme	---	6.2.1.12	4-coumarate--CoA ligase.	G7JAT1	Annotation was added to scaffolds in November 2011 Long-chain-fatty-acid CoA ligase	---	ligase activity	---
8	Glyma13g03280.2	4CL	1.5674	1.22638	-1.17178	-0.640237	Glyma13g03280	Gm13	3224146	3233613	1	PF00501	AMP-binding enzyme	---	6.2.1.12	4-coumarate--CoA ligase.	G7I8F2	Annotation was added to scaffolds in November 2011 Long-chain-fatty-acid-CoA ligase	---	ligase activity	---
6	Glyma11g02030.1	4CL	1.69139	1.54629	-0.880736	-1.61222	Glyma11g02030	Gm11	1228236	1235743	1	PF00501	AMP-binding enzyme	---	6.2.1.12	4-coumarate--CoA ligase.	G7KAK9	Annotation was added to scaffolds in November 2011 Long-chain-fatty-acid-CoA ligase	---	ligase activity	---
4	Glyma17g07190.2	4CL	1.9665	1.67667	-2.52025	-2.50306	Glyma17g07190	Gm17	5257882	5263860	1	PF00501 --- PF13193	AMP-binding enzyme --- Domain of unknown function (DUF4009)	---	6.2.1.12	4-coumarate--CoA ligase.	Q8S564	4-coumarate:coenzyme A ligase	---	4-coumarate-CoA ligase activity	---
9	Glyma09g02840.2	4CL	2.51082	2.07026	0	0	Glyma09g02840	Gm09	1950655	1956340	1	PF00501	AMP-binding enzyme	---	6.2.1.12	4-coumarate--CoA ligase.	G7IKV0	2-succinylbenzoate-CoA ligase	---	ligase activity	---
5	Glyma11g20020.1	4CL	-2.56453	-2.34453	-1.76011	-1.01814	Glyma11g20020	Gm11	16819001	16825122	1	PF00501 --- PF13193	AMP-binding enzyme --- Domain of unknown function (DUF4009)	---	6.2.1.12	4-coumarate--CoA ligase.	B9SCH9	AMP dependent CoA ligase, putative	---	ligase activity --- Photinus-luciferin 4-monooxygenase (ATP-hydrolyzing) activity	---
1	Glyma11g08890.1	4CL	2.93484	2.04951	-3.17933	-2.7004	Glyma11g08890	Gm11	6274804	6285184	1	PF00501	AMP-binding enzyme	---	6.2.1.12	4-coumarate--CoA ligase.	G7K007	2-succinylbenzoate-CoA ligase	---	ligase activity	---
2	Glyma11g20020.2	4CL	3.44103	2.62608	-2.14495	-2.13947	Glyma11g20020	Gm11	16819001	16825122	1	PF00501 --- PF13193	AMP-binding enzyme --- Domain of unknown function (DUF4009)	---	6.2.1.12	4-coumarate--CoA ligase.	B9SCH9	AMP dependent CoA ligase, putative	---	ligase activity --- Photinus-luciferin 4-monooxygenase (ATP-hydrolyzing) activity	---
	RPKM	4CL	0.469456	0.690671	-1.03511	-0.278165

## Sheet: LOX
ID	Phytozome_ID	Name	6dai_R3	8dai_R3	6dai_R14	8dai_R14	Color	GENE_ID	CHROM	START	END	STRAND	PFAM	PFAM_DESC	BEN_ID	EC_ID	EC_DESC	UNIPROT_ID	UNIPROT_DESC	GO_COMP	GO_FUNC	GO_PROC
1	Glyma02g26160.1	L-13S-LOX	5.59318	5.6672	-5.12717	-5.0957	1	Glyma02g26160	Gm02	27007712	27014388	1	PF00305 --- PF01477	Lipoxygenase --- PLAT/LH2 domain	---	1.13.11.12	Linoleate 13S-lipoxygenase.	G7J629	Lipoxygenase	---	iron ion binding --- lipoxygenase activity	oxylipin biosynthetic process
2	Glyma08g20200.2	L-13S-LOX	2.48167	0	0	0	1	Glyma08g20200	Gm08	15254589	15259796	1	PF00305 --- PF01477	Lipoxygenase --- PLAT/LH2 domain	---	1.13.11.12	Linoleate 13S-lipoxygenase.	Q43440	Lipoxygenase	---	iron ion binding --- lipoxygenase activity	oxylipin biosynthetic process
3	Glyma09g09520.1	L-13S-LOX	2.10316	0	0	-1.98419	1	Glyma09g09520	Gm09	9371333	9372135	-1	PF00305 --- PF01477	Lipoxygenase --- PLAT/LH2 domain	---	1.13.11.12	Linoleate 13S-lipoxygenase.	Q43440	Lipoxygenase	---	iron ion binding --- lipoxygenase activity	oxylipin biosynthetic process
4	Glyma20g37813.1	L-13S-LOX	1.99624	0	-1.89281	0	1	Glyma20g37813	Gm20	45567005	45567899	1	PF00305 --- PF01477	Lipoxygenase --- PLAT/LH2 domain	---	1.13.11.12	Linoleate 13S-lipoxygenase.	G7I850	Lipoxygenase	---	iron ion binding --- lipoxygenase activity	oxylipin biosynthetic process
5	Glyma07g00920.1	L-13S-LOX	0.996244	2.11091	0	0	1	Glyma07g00920	Gm07	526260	528690	1	PF00305 --- PF01477	Lipoxygenase --- PLAT/LH2 domain	---	1.13.11.12	Linoleate 13S-lipoxygenase.	A7LCD6	Lipoxygenase	---	iron ion binding --- lipoxygenase activity	oxylipin biosynthetic process
6	Glyma08g20230.2	L-13S-LOX	-0.636349	1.27056	-3.56266	-2.19064	1	Glyma08g20230	Gm08	15303815	15308555	1	PF00305 --- PF01477	Lipoxygenase --- PLAT/LH2 domain	---	1.13.11.12	Linoleate 13S-lipoxygenase.	A7LCD6	Lipoxygenase	---	iron ion binding --- lipoxygenase activity	oxylipin biosynthetic process
7	Glyma07g04480.1	L-13S-LOX	0	1.40053	0	0	1	Glyma07g04480	Gm07	3269427	3276002	-1	PF00305 --- PF01477	Lipoxygenase --- PLAT/LH2 domain	---	1.13.11.12	Linoleate 13S-lipoxygenase.	Q93YA9	Lipoxygenase	---	iron ion binding --- lipoxygenase activity	oxylipin biosynthetic process
8	Glyma15g37370.1	L-13S-LOX	0	-1.55569	-1.60063	0	1	Glyma15g37370	Gm15	43139087	43139694	1	PF00305 --- PF01477	Lipoxygenase --- PLAT/LH2 domain	---	1.13.11.12	Linoleate 13S-lipoxygenase.	Q43446	Lipoxygenase	---	iron ion binding --- lipoxygenase activity	oxylipin biosynthetic process
9	Glyma14g31400.1	L-13S-LOX	0	-0.964065	-1.59164	-0.814267	1	Glyma14g31400	Gm14	38179513	38180117	-1	PF00305 --- PF01477	Lipoxygenase --- PLAT/LH2 domain	---	1.13.11.12	Linoleate 13S-lipoxygenase.	Q42780	Lipoxygenase	---	iron ion binding --- lipoxygenase activity	oxylipin biosynthetic process
10	Glyma08g38420.1	L-13S-LOX	0	-1.43713	-1.76943	-1.32123	1	Glyma08g38420	Gm08	37480515	37481261	-1	PF00305 --- PF01477	Lipoxygenase --- PLAT/LH2 domain	---	1.13.11.12	Linoleate 13S-lipoxygenase.	Q43446	Lipoxygenase	---	iron ion binding --- lipoxygenase activity	oxylipin biosynthetic process
11	Glyma14g34920.1	L-13S-LOX	0	2.05576	-2.05107	-2.2737	1	Glyma14g34920	Gm14	43642958	43643660	1	PF00305 --- PF01477	Lipoxygenase --- PLAT/LH2 domain	---	1.13.11.12	Linoleate 13S-lipoxygenase.	Q43446	Lipoxygenase	---	iron ion binding --- lipoxygenase activity	oxylipin biosynthetic process
12	Glyma05g21260.1	L-13S-LOX	0.557952	1.82065	-2.04481	-2.38012	1	Glyma05g21260	Gm05	25815051	25815794	1	PF00305 --- PF01477	Lipoxygenase --- PLAT/LH2 domain	---	1.13.11.12	Linoleate 13S-lipoxygenase.	Q43446	Lipoxygenase	---	iron ion binding --- lipoxygenase activity	oxylipin biosynthetic process
13	Glyma08g20220.2	L-13S-LOX	0.841699	1.0172	0.801275	2.22526	1	Glyma08g20220	Gm08	15274886	15279588	1	PF00305 --- PF01477	Lipoxygenase --- PLAT/LH2 domain	---	1.13.11.12	Linoleate 13S-lipoxygenase.	A7LCD5	Lipoxygenase	---	iron ion binding --- lipoxygenase activity	oxylipin biosynthetic process
14	Glyma16g19800.1	L-13S-LOX	0.913782	1.61341	-2.20266	0	1	Glyma16g19800	Gm16	22055555	22056070	1	PF00305 --- PF01477	Lipoxygenase --- PLAT/LH2 domain	---	1.13.11.12	Linoleate 13S-lipoxygenase.	Q43446	Lipoxygenase	---	iron ion binding --- lipoxygenase activity	oxylipin biosynthetic process
15	Glyma07g29196.1	L-13S-LOX	1.12951	2.6838	-3.6177	-2.2643	1	Glyma07g29196	Gm07	33943443	33943660	1	PF00305 --- PF01477	Lipoxygenase --- PLAT/LH2 domain	---	1.13.11.12	Linoleate 13S-lipoxygenase.	B3TDK8	Lipoxygenase	---	iron ion binding --- lipoxygenase activity	oxylipin biosynthetic process
16	Glyma03g42500.2	L-13S-LOX	1.52732	2.35476	0.854425	1.01581	1	Glyma03g42500	Gm03	47705865	47710556	1	PF00305 --- PF01477	Lipoxygenase --- PLAT/LH2 domain	---	1.13.11.12	Linoleate 13S-lipoxygenase.	Q93YA9	Lipoxygenase	---	iron ion binding --- lipoxygenase activity	oxylipin biosynthetic process
17	Glyma10g29490.1	L-13S-LOX	2.57495	2.38871	-2.36078	-2.12924	1	Glyma10g29490	Gm10	38350155	38356470	-1	PF00305 --- PF01477	Lipoxygenase --- PLAT/LH2 domain	---	1.13.11.12	Linoleate 13S-lipoxygenase.	G7I850	Lipoxygenase	---	iron ion binding --- lipoxygenase activity	oxylipin biosynthetic process
1	Glyma08g20250.1	A-8-LOX	1.99624	0	0	0	2	Glyma08g20250	Gm08	15317752	15322915	1	PF00305 --- PF01477	Lipoxygenase --- PLAT/LH2 domain	---	1.13.11.40	Arachidonate 8-lipoxygenase.	A7LCD6	Lipoxygenase	---	iron ion binding --- lipoxygenase activity	oxylipin biosynthetic process
2	Glyma13g31280.1	A-8-LOX	0	1.43283	0	0.600771	2	Glyma13g31280	Gm13	33714750	33719895	-1	PF00305 --- PF01477	Lipoxygenase --- PLAT/LH2 domain	---	1.13.11.40	Arachidonate 8-lipoxygenase.	B5B0D9	Lipoxygenase	---	iron ion binding --- lipoxygenase activity	oxylipin biosynthetic process
3	Glyma13g42340.1	A-8-LOX	0	0	-1.50889	0	2	Glyma13g42340	Gm13	42357724	42363228	1	PF00305 --- PF01477	Lipoxygenase --- PLAT/LH2 domain	---	1.13.11.40	Arachidonate 8-lipoxygenase.	Q42780	Lipoxygenase	---	iron ion binding --- lipoxygenase activity	oxylipin biosynthetic process
4	Glyma13g42330.1	A-8-LOX	0	-0.527631	-1.13455	0	2	Glyma13g42330	Gm13	42333437	42340372	-1	PF00305 --- PF01477	Lipoxygenase --- PLAT/LH2 domain	---	1.13.11.40	Arachidonate 8-lipoxygenase.	B3TDK7	Lipoxygenase	---	iron ion binding --- lipoxygenase activity	oxylipin biosynthetic process
5	Glyma07g00900.1	A-8-LOX	0	-0.709993	-1.05306	0	2	Glyma07g00900	Gm07	498721	509695	1	PF00305 --- PF01477	Lipoxygenase --- PLAT/LH2 domain	---	1.13.11.40	Arachidonate 8-lipoxygenase.	Q43440	Lipoxygenase	---	iron ion binding --- lipoxygenase activity	oxylipin biosynthetic process
6	Glyma08g20210.1	A-8-LOX	0	0.918261	-1.70016	-1.24723	2	Glyma08g20210	Gm08	15261629	15270063	1	PF00305 --- PF01477	Lipoxygenase --- PLAT/LH2 domain	---	1.13.11.40	Arachidonate 8-lipoxygenase.	G7IS29	Lipoxygenase	---	iron ion binding --- lipoxygenase activity	oxylipin biosynthetic process
7	Glyma15g03040.2	A-8-LOX	0	1.19955	-2.12347	-1.21623	2	Glyma15g03040	Gm15	2130505	2134208	-1	PF00305 --- PF01477	Lipoxygenase --- PLAT/LH2 domain	---	1.13.11.40	Arachidonate 8-lipoxygenase.	B3TDK9	Lipoxygenase	---	iron ion binding --- lipoxygenase activity	oxylipin biosynthetic process
8	Glyma15g03040.1	A-8-LOX	0	-1.19337	-2.1766	-1.18833	2	Glyma15g03040	Gm15	2130469	2134541	-1	PF00305 --- PF01477	Lipoxygenase --- PLAT/LH2 domain	---	1.13.11.40	Arachidonate 8-lipoxygenase.	B3TDK9	Lipoxygenase	---	iron ion binding --- lipoxygenase activity	oxylipin biosynthetic process
9	Glyma04g11640.1	A-8-LOX	0	1.65523	-1.85217	-1.82069	2	Glyma04g11640	Gm04	10268779	10270805	1	PF00305 --- PF01477	Lipoxygenase --- PLAT/LH2 domain	---	1.13.11.40	Arachidonate 8-lipoxygenase.	B3TDK8	Lipoxygenase	---	iron ion binding --- lipoxygenase activity	oxylipin biosynthetic process
10	Glyma04g11870.1	A-8-LOX	0	-1.8346	-1.94289	-1.72835	2	Glyma04g11870	Gm04	10613651	10616162	1	PF00305 --- PF01477	Lipoxygenase --- PLAT/LH2 domain	---	1.13.11.40	Arachidonate 8-lipoxygenase.	Q43446	Lipoxygenase	---	iron ion binding --- lipoxygenase activity	oxylipin biosynthetic process
11	Glyma15g03050.1	A-8-LOX	0	-1.80055	-2.6714	-1.6642	2	Glyma15g03050	Gm15	2142168	2147466	1	PF00305 --- PF01477	Lipoxygenase --- PLAT/LH2 domain	---	1.13.11.40	Arachidonate 8-lipoxygenase.	Q43446	Lipoxygenase	---	iron ion binding --- lipoxygenase activity	oxylipin biosynthetic process
12	Glyma07g03910.1	A-8-LOX	0	1.97203	-2.32301	-2.21246	2	Glyma07g03910	Gm07	2743930	2750242	-1	PF00305 --- PF01477	Lipoxygenase --- PLAT/LH2 domain	---	1.13.11.40	Arachidonate 8-lipoxygenase.	A7LCD5	Lipoxygenase	---	iron ion binding --- lipoxygenase activity	oxylipin biosynthetic process
13	Glyma11g13870.1	A-8-LOX	0	6.62792	0	0	2	Glyma11g13870	Gm11	9873444	9882713	-1	PF00305 --- PF01477	Lipoxygenase --- PLAT/LH2 domain	---	1.13.11.40	Arachidonate 8-lipoxygenase.	B9GMA4	Lipoxygenase	chloroplast envelope --- chloroplast stroma --- chloroplast thylakoid membrane	iron ion binding --- lipoxygenase activity	jasmonic acid biosynthetic process --- oxylipin biosynthetic process --- response to fungus --- response to jasmonic acid stimulus --- response to wounding
14	Glyma07g03910.2	A-8-LOX	0	2.26973	-2.86522	-1.94572	2	Glyma07g03910	Gm07	2745148	2750242	-1	PF00305 --- PF01477	Lipoxygenase --- PLAT/LH2 domain	---	1.13.11.40	Arachidonate 8-lipoxygenase.	A7LCD5	Lipoxygenase	---	iron ion binding --- lipoxygenase activity	oxylipin biosynthetic process
15	Glyma12g05840.1	A-8-LOX	0	6.11466	-6.89656	0	2	Glyma12g05840	Gm12	3944269	3952227	-1	PF00305 --- PF01477	Lipoxygenase --- PLAT/LH2 domain	LOX2	1.13.11.40	Arachidonate 8-lipoxygenase.	B9GMA4	Lipoxygenase	chloroplast envelope --- chloroplast stroma --- chloroplast thylakoid membrane	iron ion binding --- lipoxygenase activity	jasmonic acid biosynthetic process --- oxylipin biosynthetic process --- response to fungus --- response to jasmonic acid stimulus --- response to wounding
16	Glyma10g39470.1	A-8-LOX	0.599606	1.12613	1.34423	1.64913	2	Glyma10g39470	Gm10	47129309	47131369	-1	PF00305 --- PF01477	Lipoxygenase --- PLAT/LH2 domain	---	1.13.11.40	Arachidonate 8-lipoxygenase.	G7ID71	Lipoxygenase	---	iron ion binding --- lipoxygenase activity	oxylipin biosynthetic process
17	Glyma08g20220.1	A-8-LOX	0.697094	0.949215	1.29599	1.82316	2	Glyma08g20220	Gm08	15274886	15280834	1	PF00305 --- PF01477	Lipoxygenase --- PLAT/LH2 domain	---	1.13.11.40	Arachidonate 8-lipoxygenase.	G7K036	Lipoxygenase	---	iron ion binding --- lipoxygenase activity	oxylipin biosynthetic process
18	Glyma10g29490.2	A-8-LOX	2.52676	2.97484	-3.23068	-1.98419	2	Glyma10g29490	Gm10	38350155	38356470	-1	PF00305 --- PF01477	Lipoxygenase --- PLAT/LH2 domain	---	1.13.11.40	Arachidonate 8-lipoxygenase.	Q93YI8	Lipoxygenase	---	iron ion binding --- lipoxygenase activity	oxylipin biosynthetic process
	RPKM	A-8-LOX	0	1.03767	-1.77617	-0.594166
		L-13S-LOX	0.913782	1.40053	-1.76943	-0.814267

## Sheet: Chalcone
Index	Phytozome_ID	Name	6dai_R3	8dai_R3	6dai_R14	8dai_R14	GENE_ID	CHROM	START	END	STRAND	PFAM	PFAM_DESC	BEN_ID	EC_ID	EC_DESC	UNIPROT_ID	UNIPROT_DESC	GO_COMP	GO_FUNC	GO_PROC
1	Glyma10g43850.1	ChI	1.32568	1.61388	0	0	Glyma10g43850	Gm10	50409656	50413023	1	PF02431	Chalcone-flavanone isomerase	---	5.5.1.6	Chalcone isomerase.	B2CM88	Chalcone isomerase 2	---	chalcone isomerase activity	flavonoid biosynthetic process
2	Glyma14g11151.1	ChI	-0.581207	0	-0.892809	-1.24723	Glyma14g11151	Gm14	9466723	9474079	1	PF02431	Chalcone-flavanone isomerase	---	---	---	B9HCQ9	Predicted protein	---	intramolecular lyase activity	---
3	Glyma15g39050.1	ChI	1.67432	0	0	-1.66226	Glyma15g39050	Gm15	45616336	45621202	-1	PF02431	Chalcone-flavanone isomerase	---	5.5.1.6	Chalcone isomerase.	B9N7T4	Chalcone isomerase-like protein	chloroplast stroma	chalcone isomerase activity	flavonoid biosynthetic process
4	Glyma20g38560.2	ChI	0	0	-0.743025	-1.2656	Glyma20g38560	Gm20	46127061	46129533	1	PF02431	Chalcone-flavanone isomerase	---	5.5.1.6	Chalcone isomerase.	B2KK57	Chalcone isomerase	---	chalcone isomerase activity	flavonoid biosynthetic process
5	Glyma20g38570.1	ChI	1.3498	1.266	0	0	Glyma20g38570	Gm20	46131896	46134314	1	PF02431	Chalcone-flavanone isomerase	---	5.5.1.6	Chalcone isomerase.	B2CM88	Chalcone isomerase 2	---	chalcone isomerase activity	flavonoid biosynthetic process
6	Glyma20g38580.1	ChI	3.34417	3.26618	-3.92256	0	Glyma20g38580	Gm20	46134757	46136204	-1	PF02431	Chalcone-flavanone isomerase	---	5.5.1.6	Chalcone isomerase.	C0LUV0	Chalcone isomerase	---	chalcone isomerase activity	flavonoid biosynthetic process
1	Glyma02g47750.1	ChR	1.40907	1.01619	0	-0.536733	Glyma02g47750	Gm02	51242652	51244001	-1	PF00248	Aldo/keto reductase family	---	1.1.1.64	Testosterone 17-beta-dehydrogenase (NADP(+)).	Q8S4C1	Chalcone reductase	---	oxidoreductase activity	---
2	Glyma09g30001.1	ChR	3.03577	-2.48386	-3.23719	-3.02372	Glyma09g30001	Gm09	36866143	36868144	-1	PF00248	Aldo/keto reductase family	---	---	---	Q41399	Chalcone reductase	---	oxidoreductase activity	---
3	Glyma14g00870.1	ChR	1.0727	1.07521	0	0	Glyma14g00870	Gm14	456385	458446	1	PF00248	Aldo/keto reductase family	---	1.1.1.188	Prostaglandin-F synthase.	Q8S4C1	Chalcone reductase	---	oxidoreductase activity	---
4	Glyma14g00870.2	ChR	1.04764	1.11818	0	0	Glyma14g00870	Gm14	456538	458072	1	PF00248	Aldo/keto reductase family	---	---	---	Q8S4C1	Chalcone reductase	---	oxidoreductase activity	---
5	Glyma16g34570.1	ChR	-2.79158	-1.88644	-4.07814	-2.80773	Glyma16g34570	Gm16	37184848	37188130	-1	PF00248	Aldo/keto reductase family	---	1.1.1.188	Prostaglandin-F synthase.	Q41399	Chalcone reductase	---	oxidoreductase activity	---
1	Glyma01g22880.1	ChS	0	0.622307	-0.767278	-1.1217	Glyma01g22880	Gm01	29149881	29152191	-1	PF02797 --- PF00195	Chalcone and stilbene synthases, C-terminal domain --- Chalcone and stilbene synthases, N-terminal domain	---	2.3.1.74	Naringenin-chalcone synthase.	Q6X0M8	Chalcone synthase	---	naringenin-chalcone synthase activity	biosynthetic process
2	Glyma02g00380.1	ChS	-0.908782	-1.3333	-1.79327	0	Glyma02g00380	Gm02	175294	178653	1	PF08541 --- PF08392	3-Oxoacyl-[acyl-carrier-protein (ACP)] synthase III C terminal --- FAE1/Type III polyketide synthase-like protein	---	2.3.1.74	Naringenin-chalcone synthase.	G7ZZP2	3-ketoacyl-CoA synthase	membrane	transferase activity, transferring acyl groups other than amino-acyl groups	fatty acid biosynthetic process
3	Glyma04g20620.1	ChS	0.824785	1.39402	0	0	Glyma04g20620	Gm04	23394182	23397250	-1	PF08541 --- PF08392	3-Oxoacyl-[acyl-carrier-protein (ACP)] synthase III C terminal --- FAE1/Type III polyketide synthase-like protein	---	2.3.1.74	Naringenin-chalcone synthase.	B0BLH8	3-ketoacyl-CoA synthase	membrane	transferase activity, transferring acyl groups other than amino-acyl groups	fatty acid biosynthetic process
4	Glyma05g28610.1	ChS	-0.613775	0	-1.1152	-1.14769	Glyma05g28610	Gm05	34420727	34422554	1	PF02797 --- PF00195	Chalcone and stilbene synthases, C-terminal domain --- Chalcone and stilbene synthases, N-terminal domain	---	2.3.1.74	Naringenin-chalcone synthase.	Q6X0M8	Chalcone synthase	---	naringenin-chalcone synthase activity	biosynthetic process
5	Glyma06g24480.1	ChS	0	0	-1.33759	-1.46962	Glyma06g24480	Gm06	21873385	21876315	1	PF08541 --- PF08392	3-Oxoacyl-[acyl-carrier-protein (ACP)] synthase III C terminal --- FAE1/Type III polyketide synthase-like protein	---	2.3.1.74	Naringenin-chalcone synthase.	B0BLH8	3-ketoacyl-CoA synthase	membrane	transferase activity, transferring acyl groups other than amino-acyl groups	fatty acid biosynthetic process
6	Glyma08g11520.1	ChS	1.47562	2.27814	0	0.530382	Glyma08g11520	Gm08	8380332	8382218	1	PF02797 --- PF00195	Chalcone and stilbene synthases, C-terminal domain --- Chalcone and stilbene synthases, N-terminal domain	---	2.3.1.74	Naringenin-chalcone synthase.	Q6X0N0	Chalcone synthase CHS4	---	transferase activity, transferring acyl groups other than amino-acyl groups	biosynthetic process
7	Glyma08g11530.1	ChS	1.39968	1.95275	0	0	Glyma08g11530	Gm08	8384162	8386020	-1	PF02797 --- PF00195	Chalcone and stilbene synthases, C-terminal domain --- Chalcone and stilbene synthases, N-terminal domain	---	2.3.1.74	Naringenin-chalcone synthase.	Q6X0M8	Chalcone synthase	---	naringenin-chalcone synthase activity	biosynthetic process
8	Glyma08g11610.1	ChS	0.802122	1.45299	-0.572674	-0.807314	Glyma08g11610	Gm08	8462029	8464321	-1	PF02797 --- PF00195	Chalcone and stilbene synthases, C-terminal domain --- Chalcone and stilbene synthases, N-terminal domain	---	2.3.1.74	Naringenin-chalcone synthase.	Q6X0N0	Chalcone synthase CHS4	---	transferase activity, transferring acyl groups other than amino-acyl groups	biosynthetic process
9	Glyma08g11620.1	ChS	1.27153	1.88366	0	0	Glyma08g11620	Gm08	8466646	8469994	-1	PF02797 --- PF00195	Chalcone and stilbene synthases, C-terminal domain --- Chalcone and stilbene synthases, N-terminal domain	---	2.3.1.74	Naringenin-chalcone synthase.	Q6X0M8	Chalcone synthase	---	naringenin-chalcone synthase activity	biosynthetic process
10	Glyma08g11630.2	ChS	1.18818	2.04857	0	0	Glyma08g11630	Gm08	8470605	8473724	1	PF02797 --- PF00195	Chalcone and stilbene synthases, C-terminal domain --- Chalcone and stilbene synthases, N-terminal domain	---	2.3.1.74	Naringenin-chalcone synthase.	Q6X0M8	Chalcone synthase	---	naringenin-chalcone synthase activity	biosynthetic process
11	Glyma08g11650.1	ChS	1.55395	2.08174	0	0	Glyma08g11650	Gm08	8485253	8486261	1	PF02797 --- PF00195	Chalcone and stilbene synthases, C-terminal domain --- Chalcone and stilbene synthases, N-terminal domain	---	2.3.1.74	Naringenin-chalcone synthase.	Q6X0N0	Chalcone synthase CHS4	---	transferase activity, transferring acyl groups other than amino-acyl groups	biosynthetic process
12	Glyma10g32260.1	ChS	1.32568	1.43224	-1.37023	-2.0862	Glyma10g32260	Gm10	40721378	40724308	-1	PF08541 --- PF08392	3-Oxoacyl-[acyl-carrier-protein (ACP)] synthase III C terminal --- FAE1/Type III polyketide synthase-like protein	---	2.3.1.74	Naringenin-chalcone synthase.	G7ZZP2	3-ketoacyl-CoA synthase	membrane	transferase activity, transferring acyl groups other than amino-acyl groups	fatty acid biosynthetic process
13	Glyma14g08080.1	ChS	1.58121	-1.72562	-1.98396	-1.28905	Glyma14g08080	Gm14	6112754	6114980	-1	PF08541 --- PF08392	3-Oxoacyl-[acyl-carrier-protein (ACP)] synthase III C terminal --- FAE1/Type III polyketide synthase-like protein	---	2.3.1.74	Naringenin-chalcone synthase.	F6HQM8	3-ketoacyl-CoA synthase	membrane	transferase activity, transferring acyl groups other than amino-acyl groups	cuticle development --- fatty acid biosynthetic process --- very long-chain fatty acid metabolic process
14	Glyma17g12780.1	ChS	1.36833	1.06359	-0.972261	-0.738275	Glyma17g12780	Gm17	9676744	9680129	-1	PF08541 --- PF08392	3-Oxoacyl-[acyl-carrier-protein (ACP)] synthase III C terminal --- FAE1/Type III polyketide synthase-like protein	---	2.3.1.74	Naringenin-chalcone synthase.	G7JU77	3-ketoacyl-CoA synthase	membrane	transferase activity, transferring acyl groups other than amino-acyl groups	fatty acid biosynthetic process
15	Glyma19g27930.1	ChS	-0.522313	-1.28083	-0.825695	-1.83219	Glyma19g27930	Gm19	35280341	35283392	-1	PF02797 --- PF00195	Chalcone and stilbene synthases, C-terminal domain --- Chalcone and stilbene synthases, N-terminal domain	---	2.3.1.74	Naringenin-chalcone synthase.	G7KXB8	Chalcone synthase	---	transferase activity, transferring acyl groups other than amino-acyl groups	biosynthetic process
	RPKM	ChI	1.33774	0.633001	-0.371513	-0.623613
		ChR	1.0727	1.01619	0	-0.536733
		ChS	1.18818	1.39402	-0.767278	-0.738275

## Sheet: SOD
Index	Phytozome_ID	Name	6dai_R3	8dai_R3	6dai_R14	8dai_R14	GENE_ID	CHROM	START	END	STRAND	PFAM	PFAM_DESC	EC_ID	EC_DESC	UNIPROT_ID	UNIPROT_DESC	GO_COMP	GO_FUNC	GO_PROC
1	Glyma20g33880.2	SOD	-6.55521	8.60651	-9.21849	-8.35051	Glyma20g33880	Gm20	42344513	42348870	1	PF02777 --- PF00081	Iron/manganese superoxide dismutases, C-terminal domain --- Iron/manganese superoxide dismutases, alpha-hairpin domain	1.15.1.1	Superoxide dismutase.	C6TLJ0	Superoxide dismutase	---	metal ion binding --- superoxide dismutase activity	superoxide metabolic process
2	Glyma10g33710.1	SOD	-4.6661	0	-7.65952	0	Glyma10g33710	Gm10	41999670	42004028	-1	PF02777 --- PF00081	Iron/manganese superoxide dismutases, C-terminal domain --- Iron/manganese superoxide dismutases, alpha-hairpin domain	1.15.1.1	Superoxide dismutase.	Q71UA1	Iron-superoxide dismutase	---	metal ion binding --- superoxide dismutase activity	superoxide metabolic process
3	Glyma10g33710.2	SOD	-5.21126	0	0	0	Glyma10g33710	Gm10	41999670	42004028	-1	PF02777 --- PF00081	Iron/manganese superoxide dismutases, C-terminal domain --- Iron/manganese superoxide dismutases, alpha-hairpin domain	1.15.1.1	Superoxide dismutase.	Q71UA1	Iron-superoxide dismutase	---	metal ion binding --- superoxide dismutase activity	superoxide metabolic process
4	Glyma06g14960.1	SOD	1.11923	0.55567	0.552817	0	Glyma06g14960	Gm06	11733595	11737770	-1	PF02777 --- PF00081	Iron/manganese superoxide dismutases, C-terminal domain --- Iron/manganese superoxide dismutases, alpha-hairpin domain	1.15.1.1	Superoxide dismutase.	A5JVZ7	Superoxide dismutase	---	metal ion binding --- superoxide dismutase activity	superoxide metabolic process
5	Glyma03g40280.2	SOD	1.12376	0.757048	0.596518	0	Glyma03g40280	Gm03	46076955	46080391	1	PF00080	Copper/zinc superoxide dismutase (SODC)	1.15.1.1	Superoxide dismutase.	C6SWE8	Superoxide dismutase [Cu-Zn]	---	metal ion binding --- superoxide dismutase activity	superoxide metabolic process
6	Glyma12g08650.1	SOD	1.30332	0.648086	0.952543	0	Glyma12g08650	Gm12	6393909	6398362	1	PF00080	Copper/zinc superoxide dismutase (SODC)	1.15.1.1	Superoxide dismutase.	B7FHQ5	Superoxide dismutase [Cu-Zn]	---	metal ion binding --- superoxide dismutase activity	superoxide metabolic process
7	Glyma19g42890.4	SOD	1.38458	1.57359	-1.1702	0.890278	Glyma19g42890	Gm19	48706603	48709235	1	PF00080	Copper/zinc superoxide dismutase (SODC)	1.15.1.1	Superoxide dismutase.	C6SZ56	Superoxide dismutase [Cu-Zn]	---	metal ion binding --- superoxide dismutase activity	superoxide metabolic process
8	Glyma11g19840.1	SOD	1.17368	0	-1.2353	0.501235	Glyma11g19840	Gm11	16619910	16623705	-1	PF00080	Copper/zinc superoxide dismutase (SODC)	1.15.1.1	Superoxide dismutase.	B7FHQ5	Superoxide dismutase [Cu-Zn]	---	metal ion binding --- superoxide dismutase activity	superoxide metabolic process
	RPKM	SOD	1.12149	0.601878	-0.5851	0

## Sheet: Thioreductase
ID	Phytozome_ID	Name	6dai_R3	8dai_R3	6dai_R14	8dai_R14	GENE_ID	CHROM	START	END	STRAND	PFAM	PFAM_DESC	EC_ID	EC_DESC	UNIPROT_ID	UNIPROT_DESC	GO_COMP	GO_FUNC	GO_PROC
1	Glyma04g39500.1	RnDR	1.49561	0.964382	-0.692153	0	Glyma04g39500	Gm04	45694819	45699818	1	PF03477 --- PF02867 --- PF00317	ATP cone domain --- Ribonucleotide reductase, barrel domain --- Ribonucleotide reductase, all-alpha domain	1.17.4.1	Ribonucleoside-diphosphate reductase.	Q8GZU8	Ribonucleoside-diphosphate reductase	ribonucleoside-diphosphate reductase complex	ATP binding --- ribonucleoside-diphosphate reductase activity, thioredoxin disulfide as acceptor	DNA replication
2	Glyma19g25930.1	RnDR	1.72518	0.898875	0	0	Glyma19g25930	Gm19	32257844	32260018	1	PF00268	Ribonucleotide reductase, small chain	1.17.4.1	Ribonucleoside-diphosphate reductase.	B9RBH6	Ribonucleoside-diphosphate reductase small chain, putative	ribonucleoside-diphosphate reductase complex	ribonucleoside-diphosphate reductase activity, thioredoxin disulfide as acceptor --- transition metal ion binding	deoxyribonucleoside diphosphate metabolic process
3	Glyma05g32070.1	RnDR	1.39607	0	0	-0.662263	Glyma05g32070	Gm05	37044577	37049849	-1	PF03477 --- PF02867 --- PF00317	ATP cone domain --- Ribonucleotide reductase, barrel domain --- Ribonucleotide reductase, all-alpha domain	1.17.4.1	Ribonucleoside-diphosphate reductase.	Q8GZU9	Ribonucleoside-diphosphate reductase	ribonucleoside-diphosphate reductase complex	ATP binding --- ribonucleoside-diphosphate reductase activity, thioredoxin disulfide as acceptor	DNA replication
4	Glyma16g06070.1	RnDR	1.3586	0	0	-1.68463	Glyma16g06070	Gm16	5499572	5500892	-1	PF00268	Ribonucleotide reductase, small chain	1.17.4.1	Ribonucleoside-diphosphate reductase.	B9RBH6	Ribonucleoside-diphosphate reductase small chain, putative	ribonucleoside-diphosphate reductase complex	ribonucleoside-diphosphate reductase activity, thioredoxin disulfide as acceptor --- transition metal ion binding	deoxyribonucleoside diphosphate metabolic process
5	Glyma03g35330.1	RnDR	0	0	-1.85217	0	Glyma03g35330	Gm03	42584134	42585771	1	PF00268	Ribonucleotide reductase, small chain	1.17.4.1	Ribonucleoside-diphosphate reductase.	B9RBH6	Ribonucleoside-diphosphate reductase small chain, putative	ribonucleoside-diphosphate reductase complex	ribonucleoside-diphosphate reductase activity, thioredoxin disulfide as acceptor --- transition metal ion binding	deoxyribonucleoside diphosphate metabolic process
1	Glyma10g36870.1	PDI	1.56447	1.54521	1.14783	1.0862	Glyma10g36870	Gm10	44916289	44918981	1	PF00085	Thioredoxin	5.3.4.1	Protein disulfide-isomerase.	G7IBZ4	Thioredoxin-like protein	---	electron carrier activity --- protein disulfide oxidoreductase activity	cell redox homeostasis --- glycerol ether metabolic process
2	Glyma12g07260.1	PDI	1.08348	0.889094	0	0	Glyma12g07260	Gm12	4957628	4961718	1	PF00085	Thioredoxin	5.3.4.1	Protein disulfide-isomerase.	G7JPD1	Protein disulfide isomerase L-2	endoplasmic reticulum	electron carrier activity --- isomerase activity --- protein disulfide oxidoreductase activity	cell redox homeostasis --- glycerol ether metabolic process
3	Glyma11g20630.1	PDI	1.53981	1.76028	0	0	Glyma11g20630	Gm11	17418504	17423305	1	PF00085	Thioredoxin	5.3.4.1	Protein disulfide-isomerase.	G7JPD1	Protein disulfide isomerase L-2	endoplasmic reticulum	electron carrier activity --- isomerase activity --- protein disulfide oxidoreductase activity	cell redox homeostasis --- glycerol ether metabolic process
4	Glyma06g12090.1	PDI	1.07923	0	0	0	Glyma06g12090	Gm06	9308385	9312439	1	PF00085	Thioredoxin	5.3.4.1	Protein disulfide-isomerase.	B1Q2X4	Protein disulfide isomerase	endoplasmic reticulum	electron carrier activity --- isomerase activity --- protein disulfide oxidoreductase activity	cell redox homeostasis --- glycerol ether metabolic process
5	Glyma20g30740.2	PDI	1.04515	1.82515	-0.892809	-1.08373	Glyma20g30740	Gm20	39439294	39442196	-1	PF00085	Thioredoxin	5.3.4.1	Protein disulfide-isomerase.	G7IBZ4	Thioredoxin-like protein	---	electron carrier activity --- protein disulfide oxidoreductase activity	cell redox homeostasis --- glycerol ether metabolic process
6	Glyma12g35190.1	PDI	1.05514	1.60792	-1.47366	-1.16862	Glyma12g35190	Gm12	38339550	38343349	-1	PF00085	Thioredoxin	5.3.4.1	Protein disulfide-isomerase.	Q95AH9	Putative thioredoxin m2	chloroplast	electron carrier activity --- protein disulfide oxidoreductase activity	cell redox homeostasis --- glycerol ether metabolic process
7	Glyma20g23760.1	PDI	-3.35881	-2.50322	-2.1152	-2.56915	Glyma20g23760	Gm20	33512670	33523842	-1	PF00085	Thioredoxin	5.3.4.1	Protein disulfide-isomerase.	G7IE85	Thioredoxin-X	---	electron carrier activity --- protein disulfide oxidoreductase activity	cell redox homeostasis --- glycerol ether metabolic process
8	Glyma13g35310.1	PDI	3.10728	3.14959	-2.22623	-2.65162	Glyma13g35310	Gm13	36761871	36764634	1	PF00085	Thioredoxin	5.3.4.1	Protein disulfide-isomerase.	Q95AH9	Putative thioredoxin m2	chloroplast	electron carrier activity --- protein disulfide oxidoreductase activity	cell redox homeostasis --- glycerol ether metabolic process
9	Glyma06g37970.1	PDI	2.91378	2.00572	-2.81035	-3.07165	Glyma06g37970	Gm06	40710882	40714328	1	PF00085	Thioredoxin	5.3.4.1	Protein disulfide-isomerase.	Q95AH9	Putative thioredoxin m2	chloroplast	electron carrier activity --- protein disulfide oxidoreductase activity	cell redox homeostasis --- glycerol ether metabolic process
	RPKM	RnDR	1.39607	0	0	0
		PDI	1.08348	1.60792	-0.892809	-1.08373

## Sheet: GST
ID	Phytozome_ID	Name	6dai_R3	8dai_R3	6dai_R14	8dai_R14	GENE_ID	CHROM	START	END	STRAND	PFAM	PFAM_DESC	BEN_ID	EC_ID	EC_DESC	UNIPROT_ID	UNIPROT_DESC	GO_COMP	GO_FUNC	GO_PROC
1	Glyma13g19840.2	GST	3.87071	3.20777	-3.98967	0	Glyma13g19840	Gm13	23315709	23318715	1	---	---	---	2.5.1.18	Glutathione transferase.	Q76KW1	Glutathione S-transferase	---	transferase activity	---
2	Glyma20g23420.1	GST	3.30557	1.79695	-0.982307	0	Glyma20g23420	Gm20	33300568	33301993	-1	PF00043	Glutathione S-transferase, C-terminal domain	---	2.5.1.18	Glutathione transferase.	Q9FQE0	Glutathione S-transferase GST 18	---	glutathione transferase activity	---
3	Glyma08g18640.1	GST	-1.90878	-1.492	-1.75765	-2.17684	Glyma08g18640	Gm08	14027100	14029001	-1	PF00043	Glutathione S-transferase, C-terminal domain	---	2.5.1.18	Glutathione transferase.	Q9FQE9	Glutathione S-transferase GST 9	---	glutathione transferase activity	---
4	Glyma07g16855.1	GST	-1.90878	-1.3947	-1.02774	-1.39923	Glyma07g16855	Gm07	16504921	16506099	1	PF00043	Glutathione S-transferase, C-terminal domain	---	2.5.1.18	Glutathione transferase.	Q9FQF2	Glutathione S-transferase GST 6	---	glutathione transferase activity	---
5	Glyma18g13630.1	GST	1.82879	1.29677	-1.36938	-1.75863	Glyma18g13630	Gm18	13149782	13151894	1	PF00043 --- PF02798	Glutathione S-transferase, C-terminal domain --- Glutathione S-transferase, N-terminal domain	---	2.5.1.18	Glutathione transferase.	Q9FQD6	Glutathione S-transferase GST 22	---	glutathione transferase activity	---
6	Glyma15g40190.1	GST	1.51625	1.03691	-1.54935	-1.54562	Glyma15g40190	Gm15	47176586	47178221	1	PF00043	Glutathione S-transferase, C-terminal domain	---	2.5.1.18	Glutathione transferase.	Q2TUV6	Glutathione S-transferase 2	---	transferase activity	---
7	Glyma05g29390.1	GST	1.36821	1.29023	-1.76728	0	Glyma05g29390	Gm05	35035498	35037430	1	PF00043	Glutathione S-transferase, C-terminal domain	GTT	2.5.1.18	Glutathione transferase.	Q9FQD8	Glutathione S-transferase GST 20	---	glutathione transferase activity	---
8	Glyma07g16810.1	GST	-0.846497	-0.964065	-0.811421	-1.2293	Glyma07g16810	Gm07	16487915	16489535	1	PF00043	Glutathione S-transferase, C-terminal domain	---	2.5.1.18	Glutathione transferase.	Q9FQF1	Glutathione S-transferase GST 7	---	glutathione transferase activity	---
9	Glyma08g12520.1	GST	0.826319	0.830798	-1.79327	-1.66226	Glyma08g12520	Gm08	9185326	9187357	1	PF00043	Glutathione S-transferase, C-terminal domain	GTT	2.5.1.18	Glutathione transferase.	Q9FQD8	Glutathione S-transferase GST 20	---	glutathione transferase activity	---
10	Glyma10g05480.3	GST	0	0	-1.09557	0	Glyma10g05480	Gm10	4257696	4260934	1	---	---	---	2.5.1.18	Glutathione transferase.	Q76KW1	Glutathione S-transferase	---	transferase activity	---
11	Glyma15g40200.1	GST	0	-0.775303	-1.53024	-1.4262	Glyma15g40200	Gm15	47204500	47205646	1	PF00043	Glutathione S-transferase, C-terminal domain	---	2.5.1.18	Glutathione transferase.	O49235	2,4-D inducible glutathione S-transferase	---	glutathione transferase activity	---
12	Glyma02g02860.1	GST	0	0.889094	1.46976	1.62067	Glyma02g02860	Gm02	2153438	2160619	-1	PF00043	Glutathione S-transferase, C-terminal domain	GTT	2.5.1.18	Glutathione transferase.	G7LDS9	Glutathione S-transferase	---	transferase activity	---
13	Glyma10g02460.1	GST	0	-0.670333	-2.53024	0	Glyma10g02460	Gm10	1731630	1733011	-1	PF00043 --- PF02798	Glutathione S-transferase, C-terminal domain --- Glutathione S-transferase, N-terminal domain	---	2.5.1.18	Glutathione transferase.	Q9FQD7	Glutathione S-transferase GST 21	---	glutathione transferase activity	---
14	Glyma07g34820.4	GST	0.681827	0.969264	0.955188	1.18573	Glyma07g34820	Gm07	39859215	39875837	-1	---	---	---	---	---	G7JIT9	Glutathione S-transferase omega-like protein	---	transferase activity	---
15	Glyma15g40260.1	GST	1.07414	1.5147	-0.712618	-0.781343	Glyma15g40260	Gm15	47219929	47221268	-1	PF00043	Glutathione S-transferase, C-terminal domain	---	2.5.1.18	Glutathione transferase.	Q9FQE9	Glutathione S-transferase GST 9	---	glutathione transferase activity	---
16	Glyma15g40290.1	GST	1.15903	1.47197	-1.22411	-1.36373	Glyma15g40290	Gm15	47247001	47249454	-1	PF00043	Glutathione S-transferase, C-terminal domain	---	2.5.1.18	Glutathione transferase.	Q9FQE9	Glutathione S-transferase GST 9	---	glutathione transferase activity	---
17	Glyma07g16860.1	GST	1.25007	1.25507	0.814025	1.06855	Glyma07g16860	Gm07	16509757	16511822	1	PF00043	Glutathione S-transferase, C-terminal domain	---	2.5.1.18	Glutathione transferase.	H6UJ35	Glutathione S-transferase	---	transferase activity	---
18	Glyma07g16850.1	GST	1.51086	1.14314	0.791689	0.805129	Glyma07g16850	Gm07	16502872	16504007	1	PF00043	Glutathione S-transferase, C-terminal domain	GTT	2.5.1.18	Glutathione transferase.	Q9FQF1	Glutathione S-transferase GST 7	---	glutathione transferase activity	---
19	Glyma08g18690.1	GST	1.65463	1.57906	0.949311	1.14207	Glyma08g18690	Gm08	14050444	14052106	-1	PF00043	Glutathione S-transferase, C-terminal domain	---	2.5.1.18	Glutathione transferase.	O49235	2,4-D inducible glutathione S-transferase	---	glutathione transferase activity	---
20	Glyma18g41350.1	GST	2.10809	1.40367	1.11746	1.69388	Glyma18g41350	Gm18	50205415	50207308	1	PF00043	Glutathione S-transferase, C-terminal domain	GTT	2.5.1.18	Glutathione transferase.	H6UJ35	Glutathione S-transferase	---	transferase activity	---
21	Glyma03g33340.5	GST	2.14671	1.14063	1.25403	1.01581	Glyma03g33340	Gm03	40943058	40946255	1	---	---	---	---	---	Q76KW1	Glutathione S-transferase	---	transferase activity	---
	RPKM	GST	1.15903	1.14063	-1.02774	0

## Sheet: GLY I
ID	Phytozome_ID	Name	6dai_R3	8dai_R3	6dai_R14	8dai_R14	GENE_ID	CHROM	START	END	STRAND	PFAM	PFAM_DESC	EC_ID	EC_DESC	UNIPROT_ID	UNIPROT_DESC	GO_COMP	GO_FUNC	GO_PROC
1	Glyma05g35700.1	GLY I	1.62185	0.673148	-0.720342	-1.15412	Glyma05g35700	Gm05	39688415	39693492	-1	PF00903	Glyoxalase/Bleomycin resistance protein/Dioxygenase superfamily	4.4.1.5	Lactoylglutathione lyase.	G7L865	Lactoylglutathione lyase	---	lactoylglutathione lyase activity --- metal ion binding	---
2	Glyma05g35700.2	GLY I	1.67432	1.21782	-1.6127	-1.39923	Glyma05g35700	Gm05	39688211	39693550	-1	PF00903	Glyoxalase/Bleomycin resistance protein/Dioxygenase superfamily	4.4.1.5	Lactoylglutathione lyase.	G7L865	Lactoylglutathione lyase	---	lactoylglutathione lyase activity --- metal ion binding	---
3	Glyma08g03970.1	GLY I	-1.54168	-1.38775	-1.49505	-1.45368	Glyma08g03970	Gm08	2808395	2814813	1	PF00903	Glyoxalase/Bleomycin resistance protein/Dioxygenase superfamily	4.4.1.5	Lactoylglutathione lyase.	G7L865	Lactoylglutathione lyase	---	lactoylglutathione lyase activity --- metal ion binding	---
4	Glyma11g20000.12	GLY I	0	1.11091	0	-0.984192	Glyma11g20000	Gm11	16809339	16813412	-1	PF00903	Glyoxalase/Bleomycin resistance protein/Dioxygenase superfamily	4.4.1.5	Lactoylglutathione lyase.	B9SCI1	Lactoylglutathione lyase, putative	---	lactoylglutathione lyase activity --- metal ion binding	---
5	Glyma13g23740.1	GLY I	1.41879	1.64652	-2.06802	-1.85711	Glyma13g23740	Gm13	27065891	27067660	1	PF12681	Glyoxalase-like domain	4.4.1.5	Lactoylglutathione lyase.	B9RV37	Lactoylglutathione lyase, putative	---	lyase activity	---
	RPKM	GLY I	1.41879	1.11091	-1.49505	-1.39923

## Sheet: PR5
ID	Phytozome_ID	Name	6dai_R3	8dai_R3	6dai_R14	8dai_R14	GENE_ID	CHROM	START	END	STRAND	PFAM	PFAM_DESC	EC_ID	EC_DESC	UNIPROT_ID	UNIPROT_DESC	GO_COMP	GO_FUNC	GO_PROC
7	Glyma10g06880.1	PR5	6.58121	0	-6.04809	-3.73265	Glyma10g06880	Gm10	5624531	5626787	1	PF00314	Thaumatin family	---	---	C1K3P2	Thaumatin-like protein	---	---	---
9	Glyma10g07050.1	PR5	6.39997	0	-5.93396	-4.38791	Glyma10g07050	Gm10	5757100	5759119	-1	PF00314	Thaumatin family	---	---	C1K3P2	Thaumatin-like protein	---	---	---
8	Glyma10g06940.1	PR5	6.27635	0	-6.39531	-4.37121	Glyma10g06940	Gm10	5683158	5684849	-1	PF00314	Thaumatin family	---	---	C1K3P2	Thaumatin-like protein	---	---	---
4	Glyma05g38130.1	PR5	5.70038	6.44182	-4.44082	-3.84033	Glyma05g38130	Gm05	41535463	41536369	-1	PF00314	Thaumatin family	---	---	Q93XD4	Thaumatin-like protein	---	---	---
14	Glyma15g41071.1	PR5	-2.58121	0	-2.9632	0	Glyma15g41071	Gm15	48129811	48137411	-1	PF01453 --- PF00069 --- PF00314	D-mannose binding lectin --- Protein kinase domain --- Thaumatin family	---	---	G7ITC6	Kinase-like protein	---	ATP binding --- protein serine/threonine kinase activity	---
1	Glyma04g02580.1	PR5	0.95877	0.6116	-2.77817	-1.53168	Glyma04g02580	Gm04	1835972	1839583	-1	PF00314	Thaumatin family	---	---	G7I7Q3	Thaumatin-like protein	---	---	---
3	Glyma05g38110.1	PR5	0	0.517838	-1.34468	0	Glyma05g38110	Gm05	41521378	41522412	-1	PF00314	Thaumatin family	---	---	Q7XAU7	Thaumatin-like protein	---	---	---
5	Glyma06g02630.2	PR5	0	0	-1.41159	-1.11347	Glyma06g02630	Gm06	1771964	1774606	-1	PF00314	Thaumatin family	---	---	G7I7Q3	Thaumatin-like protein	---	---	---
13	Glyma14g40351.1	PR5	1.19358	0.541171	0	-0.53937	Glyma14g40351	Gm14	49304911	49308105	-1	PF00314	Thaumatin family	---	---	G7I7Q3	Thaumatin-like protein	---	---	---
11	Glyma12g03510.1	PR5	1.29397	0.777346	0	0	Glyma12g03510	Gm12	2327017	2329878	1	PF00314	Thaumatin family	---	---	B9T7D5	Zeamatin, putative	---	---	---
15	Glyma17g37800.1	PR5	1.50018	1.64942	-1.38122	-1.96334	Glyma17g37800	Gm17	41527426	41529814	1	PF00314	Thaumatin family	---	---	G7I7Q3	Thaumatin-like protein	---	---	---
10	Glyma11g02770.1	PR5	1.66327	1.62512	1.87038	1.75113	Glyma11g02770	Gm11	1800358	1801796	-1	PF00314	Thaumatin family	---	---	A1IGE2	PR-5 protein	---	---	---
2	Glyma05g33860.1	PR5	1.81111	0	0	0	Glyma05g33860	Gm05	38385930	38387077	1	PF00314	Thaumatin family	---	---	B9T3K3	Protein P21, putative	---	---	---
12	Glyma12g06950.1	PR5	1.901	0.714007	0.712618	0	Glyma12g06950	Gm12	4738726	4739974	1	PF00314	Thaumatin family	---	---	B9SZE5	Zeamatin, putative	---	---	---
6	Glyma08g05820.1	PR5	2.16363	0.754164	0	-0.52476	Glyma08g05820	Gm08	4143026	4144546	-1	PF00314	Thaumatin family	---	---	B9T3K3	Protein P21, putative	---	---	---
	RPKM	PR5	1.66327	0.541171	-1.38122	-0.53937

## Sheet: PCS
ID	Phytozome_ID	Name	6dai_R3	8dai_R3	6dai_R14	8dai_R14	GENE_ID	CHROM	START	END	STRAND	PFAM	PFAM_DESC	BEN_ID	EC_ID	EC_DESC	UNIPROT_ID	UNIPROT_DESC	GO_COMP	GO_FUNC	GO_PROC
1	Glyma03g32200.1	PCS	0.926588	0.800557	-1.05472	-0.823163	Glyma03g32200	Gm03	40002356	40005959	1	PF05023 --- PF09328	Phytochelatin synthase --- Domain of unknown function (DUF1984)	---	2.3.2.15	Glutathione gamma-glutamylcysteinyltransferase.	C7DSA3	Phytochelatin synthase isoform 3	---	glutathione gamma-glutamylcysteinyltransferase activity --- metal ion binding	phytochelatin biosynthetic process --- response to metal ion
2	Glyma08g27570.2	PCS	0.563285	-0.918261	-0.852167	-1.13619	Glyma08g27570	Gm08	21852853	21856512	-1	PF04833	COBRA-like protein	---	---	---	Q69F97	Phytochelatin synthetase-like protein	---	---	---
3	Glyma18g50750.1	PCS	1.81567	2.65523	-3.43713	0	Glyma18g50750	Gm18	59774411	59778644	1	PF04833	COBRA-like protein	---	---	---	Q69F98	Phytochelatin synthetase-like protein	---	---	---
4	Glyma19g04210.1	PCS	0	2.1813	-1.53024	0	Glyma19g04210	Gm19	4287128	4291807	1	PF04833	COBRA-like protein	---	---	---	Q69F98	Phytochelatin synthetase-like protein	---	---	---
	RPKM	PCS	0.744936	1.49093	-1.29248	-0.411582

[truncated: 1 more sheets: PR10]
