# Supplementary material for: Regulatory interplay between soybean root and soybean cyst nematode during a resistant and susceptible reaction
Source: BMC Plant Biol. 2014 Nov 25;14:300. doi: 10.1186/s12870-014-0300-9 (PMC4262236; doi:10.1186/s12870-014-0300-9)
Supplement: Additional file 3 — TFBSs over–represented across all inoculations. A collection of 46 TFBSs over–represented in atleast one inoculation. [file 12870_2014_300_MOESM3_ESM.zip]

Archive with 8 entries (8 files):
- 6dai_R14_induced.fasta
- 6dai_R14_suppressed.fasta
- 6dai_R3_induced.fasta
- 6dai_R3_suppressed.fasta
- 8dai_R14_induced.fasta
- 8dai_R14_suppressed.fasta
- 8dai_R3_induced.fasta
- 8dai_R3_suppressed.fasta
