# Supplementary material for: Regulatory interplay between soybean root and soybean cyst nematode during a resistant and susceptible reaction
Source: BMC Plant Biol. 2014 Nov 25;14:300. doi: 10.1186/s12870-014-0300-9 (PMC4262236; doi:10.1186/s12870-014-0300-9)
Supplement: Additional file 3 — TFBSs over–represented across all inoculations. A collection of 46 TFBSs over–represented in atleast one inoculation. [file 12870_2014_300_MOESM3_ESM.zip › 6dai_R14_induced.fasta]

>Glyma02g25950|Glyma02g25950.2
TGCTTCAAGATTAATACAAGATTCTTTCAACAAACAAAGCCTTGATTAAAGATTTCTTCA
AGATCAAGCCTTGCCTCACAATGAAAGGTTTTAAGTCATTCAAGGCACATGTAATCGATT
ACCAATACATGTAATCGATTACCAATGGTTTGAAAGTGTGTAATCGATTACACATCATAT
GTAATCGATTACCAGAGACTCTGAACGTTGGGAATTCAAATTTTAAATGAAGGGTCACAA
CTGTTCAAGAAAAACAACTGTGTAATCGATTACACTAATTCTGTAATCGATTACTAGAGA
GGATTTTCAAGGAATATTGCCAACAGTCACATCTTATCATTTGAATTTTGAATGTCCATC
AAAGGCCTATATATATGTGTGACTTGGGACGAAATTGAAGAGAGAGTTTTTCTTGGCAAA
AATGTCTTATCCTCTCAAAAGACAATGAGAGAGATTCCAAAAAAACTTCATTGTCAAATG
CTCTCTCAAAAGAAATCCTTGGCCAAACACTTGCAAAATCTATAAGGATTCTTACATGAT
CTTTATTGTAATATTCTTCTCTTGAAGAGATAATTCTTTTTCCATTCTTCTTATTCAATG
AGATTGGTTAAGAGTCTGTGAGTCTCTTGTTGTAAAGGATTCCTGAACACAAGTGATGAG
TTGTCCCTGTGTGGTTCAGACTTTGTAATGGATTTTACAAAGATAGTGGAAATCTCAAGT
GGGTTGCTTGAGTACTAGACGTAGGCACGGGTTGTGGCCGAATCAGTATAAAACTGTGTT
TGCATTCTCTCTTCCCTTATCTCATTTATGTTATTGCAATCAATTTTGTCTTTCATGTTT
AAAGAACATTCTTAAATTGATTGTTGTTTCTTCTGTATTCTAAGTCTATCCCTCTTAAGT
TATTGAGGCCACAAAGTCCAACAAAAACAAATCATACTATTTGCTTTCTCATAACTTCAC
ACTTCCCACTCTTTCTTACATTCACTTTGCTTTGAATGTTCTCTTTTTCAATAGAGTGAA
CTTCACTCTCCCAATATACGTTTGGTGTATCTTGTATTATTTTTTTAAGTATCAACTGAA
TGGATTGATAAAAAATTAGTGTATAATAATTAAAATTTGATCAAATATAATATTAGATAA
GAATTTTTTTATAAAAAAATAATTGATTCTATAATTTAGAAAAAATCCAGAGATAAAAAT
TAATTATATAATATCTCAAATTTAGTAAAATATATAATATATAATATTCATATAAGATTT
CTTCAAAATAAATATACAGTAATCTTCGGACAAAAAAATATACCATAATTTATTGAATTT
TTAATTTATAAAAAAGTCAATATATATATAACTTCCGAGATCCTTGTGGGTGGGGAGGAA
AAGATAAGTTCCACCTTCTGGGAGTTCTACCTAGTGATCAAAGATTTAGCCAAATCTGCT
TTGTATTTTACATAGATTCCTTGCACTAGGGCTAAAAAAAGTAAGGGGGACATGGCCCCA
CCCTAATATGTAAGTCCGTCTCTGTATGTTCATAAGTATTTATTTACTAATTATATATAA
TTTTATTTATATATTAACAGTTAAAAATAAGAATGCATCACAACATAAAATTATTTATCA
TAAATATAAAATATAATTTATATATTAATAAGTATTTATAAAATATTAATTTACTATAAA
TATATAAAATTGGGATGATTGTCAAGAGAGAGAGAGAGAGAGAGAGAGAGAGATTGTATA
TATTTTAATTATTTAGTTGGCCCTTAGTAGGTAGTGTGTGAGTGAGAGAGAGAGAGCAGT
AGATTGTATATTTTAATTAATTTGGTCCTTAGTAGTAAGCAATTTTCTGAGATTGTATAT
ATTTTAATTATTTAGTTGGCCCTTAGTAGGTAGTGTGTGAGTGAGAGAGAGAGAGCAGTA
GATTGTATATTTTAATTAATTTGGTCCTTAGTAGTAAGCAATTTTCTATTTAAGAAGTGA
CAATGCTCCATACACTTCAC
>Glyma02g46870|Glyma02g46870.1
TAATTTTCCAAAGAGTTTAATGGTAATGCGGTTAAAATATAAAATAATTTTAGAAGGTGA
TTTGTGATTGAATGATAATATAAATTTATTTATTTATTTTGAAAAAAATAAGAGTTTTAA
TATGATGTATTTTCAAATAATTAAGAGAAATTATTTGTGATGGATAAAAATATAAATGTT
TTATATAGTGTGTTTGGATACAAAATTTGAAGGGGATCTTAAATTCTCTAATTTACAATT
CATCGTTTGGATTTAATCTTAAGTAGAATTTAAAATTTGAATTTTTTTTTAAAAAAAAAT
CTACACAGACTAAAACTATGGAATTCTAATTTGCCTGTAAAATATGAGAATTTTAGAATT
CTCTTCCCAGTTACTCACGCTTAGTGTTAATATATTCTATTTAGGGATAACATTCACAAT
TCAAAATTCTATGGCCCTATGATATTTTATTTTTTTACTGTTTGGCCATAAGTCTCGTGA
TCTTTCACTTTTTCCCCCCTATAGTACAGGTATCTTCTACAAAATCAATAGGAAATAATT
CTTAATGAACCAAAAATATCCAGACTATGGTCAGACTGATTCTTTAAACAATTTTTTTCA
TATATAAAACTCGATTTCAAGACCTTAAAAATGAAAGATATACTACTTAAATCTACCACT
CGTTAGTATCTATAACTTTCATTTTATGTACATTTAATGATAGATAGTATTAATTACAAA
ATATTCATTCTCTCATGTAAAATCACCGCCAATCAAATAATAAAATGTTATAAACTCTTT
ACTTTGTATGTTCAAGGTGGCTAAGCCCATGAATATGTTTTTTTTTTTCTTTAGGGGAAG
GAGCATGGATATGTTGAAGCTATGATAATGGTGATGTCATGGGTTACATGGGAATTGGAT
TGGGAATGTGGTATAGGGAATGTATATTTGAAACAATTTGACTCAATGAAACCAAAGGTG
GACTTTTCCTTTTACAAAACCTGCAGGTTCTAAGAATCTCCAAGACTTTAAACGTATAAT
TAAATAATTCGCCTTTATAAAATAAAAATAATTTCTCAGAGTGAAATAAATTTATCATGT
TATTTTTATTCTTAACGCATGTAATTTTATTATTAAAATCATTTTAGACTTTAAAAATAA
TAATTAAACTAATCAGTTTAGTTTATGTAATTTCGCCTTTTTCATACGTCAAATTAATAT
ATTTTTTAATTTTATTTTATGTTAAGATTTCATTTTTATTTCTTACTTTCTACTACCTAT
ATTCTAAAAATTAATTACTTTGTTGTGTACTATATTCCTCTCTACTACCTAACGAATATC
AATTAAAAAAAACTTAAAACTGTAATGGTAATATGCATAGCTAATTTAAAAGCATTTAAA
TTTAAAATAAGAATAAAATTTATAATTCTTCATAGAATAATACATTAAGAATTTAATTAT
ATATATATATATATATATATATAATTAAAACAAAATAATAGTTACTAGATAAATCTATTA
TAATATTGTAAATAAATTATAAAACAGTTTACGGGTAGGACTTTTACTCACTCATACTTT
CTTAATTATTATTTTTTACAAATTAATTAATTTTTTTAATGTTTGCTTTCTTTGTCTTTT
AGACGTGCATTCAATGCATTACTCAGATAATAATAAAAATTTCTTCCAACTACCTCAGAT
TACTTTTTTTTTTGTTTTAGCTTTTCGCGTGTATTTCAATATTTCATCTTTTTAGGTTTT
TTTTATCTTTATGTTATGTTTAAATTAATTTTAAACAATTAATTTATTTATCAACATTTA
AAAAAATGTCATAAATTAAATTGTTTATTGTAAATGTAAATTATATATATATATATATAT
ATATATATATATATATATATATATATATATATATATATATTTAAGAATATCTATTTATTA
AATTTAGAAGATATAAAGTATTTTAACACATGGTGAATACAAAGATATTATTTGTAGGGA
CAAATGAGAAAGGATATATT
>Glyma02g16490|Glyma02g16490.1
TCATATTAATTTTTGAAAATAAACCCTTAGAATGTAAAACAAATATTTAAATTTAATTAC
TTACCGTCACTTATTATTTTAATAGTATATTTACTTAAGTGGGAATTTTTTGAATTTTGA
ACTAAAATAATTTATATGTTACACTATGTTTTATATTTATAATGAAGAATATAAAATGTA
ATATAAGATTATTTTTAATCATTGGTAATTTCTTTTAAATACTATTGAAATTTAATTTAA
AAATAGAGATGAAGGATAATAGTTTGGAAGAAATAGACAAAACGTATAAAATATATAAGT
AAAGATAAAAGAAGGGTATTGCAAATACTCAGACATAAATATTTATTATTTACAGTGATC
TTGTGTGACTCAAGTAAAATTAACTCACATGAAAGGGATTGAGGTTATCAGATGGGGTTC
ATGTTTTTAATAGTCCTTCTGCTTGGATTTAATTAGTTATGTTGGCAGATGTGTCTTTTG
TTTCTTTTTTCTGTAGGTTTTAGTTTGGACTTTTAATCCCTTGTATTTTAAAAAAAAAAA
ACATATTTGTCACGTTGTAACACTCTCCTACACCCCTACAAGGAATTTCATGTTTTTACA
TAAAATTAGGAAGTAAAAAACATGTTAGTACTTTGATTAAGGTAGGGAAAAATTCCGGTA
TGTGGGATCTGTAAAATTTGAAAAAATATTAATTTGGCTTTCATATAATTTTTTTTTATT
AAGTTGATTTCTGTAAAAATAAAACATATTTTTATTAGTCCTTAGCGTTAACTCTGTTAA
ACGATTTCTTGGTATGATTAATAGATTTTATTACTTTTTTTCTACTTTCTCAACCTCACT
TGGAGACACATAAGAACCCATTGATGTTCCATCTTTCATCTTAATCTCATTAAAAAGTGT
GAGAAAATCAATTAGAAAATGAAAAAAATTATAATTTTTTAGATATTATCTGTTAACAAT
TATTCAAATTATTTTGTGGGGTTTTAAGCACAACAACTTATTTAATTCCCTTATAATCAA
ATTATACATGTAAGTTTATTAAGTTATATTAGATTATTGTTTAACGGACTTACAATAAAA
AAATAATAAAAATAAATTTTATTTTTATAGGACTCAAATTAATAAATTTCAAAATCTGAT
CTAATTTATCGTAGTCAATTAGTTAATTAGTTAGCACATTGGTTAACTATATTCTTGAAC
ACGAAAAAAAAAAATCATTCATTTATCAAATTATCTATTAATGTATGAAAAAAAATTCAA
AAAAAAAAGGACAGAAACAAATTCACTTTTATACATGGAGCAATTGATATAGTAGCAAAA
GCAAGATGCCTAAGTGGATTACAAAAAAAATTTTGAGGACGTATTTTTTAAATTTTACAT
GATCTCAAACATATATAAAAAAAAAATAAAAAATCGGAGTGTTATCTCCAAGTACTAAAA
AGCCCTTAAAAAACGGAGTAAGGATTACATTTTTTTCTTAATTCTTACATTCGAATATCA
AAAAGTACGGAGATTTGTGGAAACAACAACAAATAAAGTTACAGTAAAAAATAAAAAACA
AATAATCAAATTGTATAGTTCTAACTGATGTCCATTTGTGTAAGTAATCATGACTTTACT
TTTTTCTTTAAAAAAATCTCAAAATGCAAATTAATCAAGGTTTTTTAACTTAAAATAATA
AGACTCCTAAACTAAAAATTGTATAGTTCTATTTATATATAATAATTATTTTACATTAGT
GTAAAATCATCGCCATCTATAATTTTTAGGTGAAAAAAACCATTTGTTTTATAACGAATT
TAGAATTATCCGATATTCTTCTTTAGTTTACTATCCGTTTCCTTGTTCGAAACCACACCA
GAGTGAGGACAAAACACCTTGGGTCAGTCATCAGTGAATAAAGGATAAGAAAAGACAAAA
TAAATAATAAAAAAAATTACGATCAGTCCTTTGGTTTAATGGCACAGTTTGCATTTATAG
GGAGAGAAAAAAATAGTATC
>Glyma02g01250|Glyma02g01250.1
ATAACTAATATAAACGATAAATATAATATGTAGTCTACACTAATTAATTAATTTAGAATT
ATAAAATTCATAACAGTTTGGACCAACCAATTTATGCAAGATTGCATTTTATTGTATCCT
TTTTATACATAGAGACATTTGTGTCATTTTATCAATGCATTTCTTTCTTTCCTTCACTCT
TTCTCTTTCCTACTAAACAATTAAACATTCATCATACATTCTATTTTCTTTTTCTCTTCT
TCTCACTTTATTTTCTTTCACTTTCTTTAATAAATCAAACAAAGTGGCTACAAATAATAT
TAAAAAAATAAAGATCTGGCAAATGTCAAAGTGATACTTTCAGCATTTAGAAGAATTCAA
TATTGACACTAACAATAAAATTAAAATATTTATACTTTTATTTAATAAATTCAAAATGTT
ATACAATCACTAAATTAAATTTATTGAATACTTTATATAGATTAATGAAAAAAGTCAAAG
AACATGTGTTAGGAGTTTGATATTTAAGTGTGTGTATGAAAAATAACAAGTCTCCATGAT
TATTTAATGTAATTATATATTTTGACTTTAATTTAAGATCCTTAGTTAAATTAAAGTAAT
TTTACAAAAATTGATCTAAGCACTCGATGATTTAAATTATTAAAAATTATGTCTTATTGG
GTGGCATGGAAATAAGATGGCGAAAATGATTATAGAGGGAGAAAATAATATTGATTGTTT
GCTGGAATGAAAATAAAGTAGACATAAGATGAGTCTATTATCATTTTTTTATACTTATTT
TCATTTACTTATTTATTTTTATTTCTTTCATATTTATTTAAATTAAAAAAATAATTAAAA
TATAAAAGAATAAGTATAAAACATTAAGAAAATTGGGATATTAAATATCTCTATTTTATA
ACAAAAGAATTAAAATTATGAATTCAACCAAACATTAAGAACAAAATTATATTTTAACAT
TTCTTCTTTTACCAACGAGACCCTAATGAGAAAGTAACCCGGTGCATGTTTAATAAACCT
ATAATGAATAGGGGTGGGTAAGAGGGTTGGTCTGCCCCGTGTAAGACTCACCCCCATAAG
ATTGTATTGACAGCGGACTGGATTAGTCCGCCCCGCATTGTTATACAAACTTAATAAATT
GGTCCGCTCCTGACCCATTGACCTTGCAGGTCAAACGAGTCGGTTTGCCGACCTAATTTT
AAAAGAATTTTAATTTCAATAAAAATGTAACATAATCAAATTAAATTTAACACAAATATA
AATAAAATATCAATAATTAGTCAATTACATAAATAAAATAAATAATGTCTTAACAAAAGA
AAATCCAAACAATAAATCTAAAATATGAAACTTAAACATCTCTAATAACAAATGATTGCA
TATTTGAAGTAGCTTGAGTCTTCTTCATTTTCACATCTTCATATTTTTTACTTAAAACTC
AAAACGATAATAAATATTAGAATCAACTCAAGTTAAGAGATTAAAAGACGATAATTATTA
CACATTATTTACCTTGCTCATCAAATCCTATTAATCAATTTTTAGTATATATCAATGCTT
GCGCATTATCACCAAGAAGCCTAGTTCGATATTTTGTTAATCACCCGTGAGTTAATACTA
AATGTCGATCTGGAAATCATAATTGTAATTTAGATGCTCAAAATATCACAAAACAATAAT
GAAAGATTTGGATTAAGCAAAATTCTTAAAATGCTGTAGTTGGTAAGATTCTTAAATAAT
AAATTAAGTGAGTTTACGAACAACATGTGGATTTCCGCGGACCAAACCCACACAGTTCAC
ACTAAAAATATTACATTCCCATAAATTATTTAAAAAATTCATCCGTTACTTGTATAGATA
GCAGGCTAGTCCCTGGATCTCCTTTCTTTTACCGACCCCTAAAAATGAACAGTGTGCTTA
AAATAACAAAAAGTCAAGATCTAGTATTGAAGTAGTCGAAATGATGACGAATCACAAGGG
GTGCCTTACGCATGCAGCCA
>Glyma02g15290|Glyma02g15290.1
CTTTTGATTGAATATGACTCTTTGCTTCAATTTTTAGTATTTTGCTTCTGCATTTGTGTT
TTTAACTCCTTTCATTAAAATATTTATTTTTTATGGTTAAGTATTTGATATAATGTCTCA
ATCAATAACTACATCTTCTTGAAGTGTTAACAAAAATGAAATAAGAGTCAAATATTAAAA
AAAAAATTGGTATTTTCTTAAGAAAATGTCTATTCACAGGATCAATTGTTAATTTATTAT
TAAGTATTTAATAAAGATATTAGGATAATTTCGTCTGCTCACATATTTTAATTGACGTTA
GTTAACAACGTTAACACATGAGTAAAAGTATTTAAAAAAAGGAAGAAGTATTAAGTGTAA
TTTGACAAAAAAAAGATAAAAGTAATGTAAAAAAAGAAGAAACATCAAATATAATTTAAG
AAAAATACAGGCTACAAGTGTAATTTAGTCTTTATCTTTCAATTTAAGTTTAATAAATTA
TTATCGTAAAAAAATTCAATGTGATCGAACTAATATAATATTAAACATTTTTCAATCTTA
TCGCAATCCATAATTAAATGACTGCATGTGTTCCAATTTTTTTACTGCCACACTAATTAA
AAGTTAATGACTTTTAAATTAATTATAACTTTAAGGTCTTCTATATCAATCAAAATATTA
AAAATTTTGTTTTGTTTATCTTTTGGTACGGTTGAACTTACCTGAGTACATAGGGTATAA
TTAATAATTGGAAAATGGCGTGAAGGTTCATCCCATTTTTAAGTGAATAGGTGTATGGAA
AAGAAAGAAAAAAAATAAGAAAAGAAAGAGATAAAAAGTGAAAGATGCATTTAATAAGAA
AGGAGGGGAAAGATAAAAAAAATAGATGGAAAAGAAAGCGAATATATAAAAGTTAATAAT
AATTTATGATCTCTTTCTATTATTTATTATCATTGATCTTCATTATCAATTCTAAAATTT
CTTTTTCTTTTTCTTTCTCTGTATCGTTTTTAATATTGGTTGTGCATAAGCATCTATAAA
TTCTCGATTAGTTTTCTGAATAAGCATAATTCTAAATTTCTAATGATCATCTAAAGAAAA
TGACAATGATCTCTTAAATTGATTCCCTTGAAGTAGTTTTACAAATTTCGATCCTTCAGA
GATTAATATTTAGCCTGTAACTTAATTATATATAAAGGTTTTTATCTTTCTCTAAAAATA
TATTTTGTGAAGATTAAATTTAATATATGTTATCAACTAAATTATACCTATTAGATTTGT
TATTAGCTTATTGTCATCACATACGTTATATTTGAGGTTCTGTGACTATGATTAATCCAA
CTCATTAGAAATTGAATTGAGCCCTAGTAAAATATGCACTTAAGCTAAAGATATAAAATG
TAAAAGTTAAAATATAAAAAATTAAAGATCAAATATCAACTCACAAACATAAAAAGAGAA
TATAAAAGTGGTCTTTTTCAACTAGCACAGAGATAAACAGAGAAAAAAAAGGTGTAATAA
TCAAGGTTAAAAAACTAATGCTCACGGTGATCCTATCAATAAAGTTCGAGTTCTGAACAT
GCATCCTGCAGCATCAAATATTCTGAAAGAAAGCTAAGAGAAAAAGCTTTGCAGCTCATA
ATATATACATCAAACTCAAACATGATTATTTTTCGGAAAAGATACTTATATAGTCTAAAA
AAACACTAATGCTCATGGACGATTGCTTGCTAGAATTTCGGGTACTGCGTGACCATTATA
GTTTTAGTAATAGCAATAATGGTACATTGTCACTGCCACTTCTTCGTTTCACCAATGAAC
TCAGTCAGACATTGCATCGTGCTCTGGCACATAAATAATTTATTGATATCCTATGGCGTA
TGGGTTTGACGTCAATCCGAAAATTTGGTACATTGAAACAGATTACATCTCTAATTCGGT
AAAATCTGTCTCATAAGTTAAATAATAATACAAAGAAGAAAAAAAAATATCTTCTATCCA
TTAATTTTGTTTTTTTATTT
>Glyma02g02740|Glyma02g02740.1
AACAGGTGCAATTTCACAAACACATAATGATATGGATGAAGCAATTTAATATCTCAATGT
TAAAAAATTAGAACTTACTTAGCAGGGTGCGTTGTGTTTGTCTTCGTCATACCAACTACC
CAAGGGAAAAACACCAAAAAGTAAAAAAGAAAGCGACGCTGAATGTGAGAGAAACCTAAT
TCAATTCTATTTTATGTCTAAAGATAAGCCTAATCCTAACGCACTTCATCAATGGGCTGT
AGTTTGGGCCGAATAGACCTATCAATAAATGGGCTCATCAACAACTGGGCGACGAGTTGG
ACCTTTGTTTTCTTGCTTTACTGCAGATACAGAAAGGCAATTACTTTCTGAAGTCTTTGA
ATTACTTCTGCACTTCTCATACTACTTCCGCGATGATCAATCTCGAAATAATATGAGAAT
TGCAGGAAGTAATTCCAAAAGTGAAAAAAAAAAACACACACACACACAAAGTAAAGGGAA
GGGAATTATGAACTTAGGCACAAGCAAATCTTTTGCATTAATTAAATAAGTAGTATGGTT
AATTATTTTGGATAAAAATTTCAATAAATATTTATAGGAAAATAAAATATTTCTCATTTA
GAATATATAAAATTAAGACATATAAGTTGATTTTAATTTATGGAAGATGTTTGACAGATT
TTATCTCTTTATTTTATTTTCTTATAAATATTTGTTGAAAATTTTATGCAAACTAGAGCC
GTATTGTTGACAATTTTAAGAAGTTATCCTATTTCAGGTGATTTTTTTAATTTGTTTTAC
TAAATTACATTTTTCTACACAATATTATAATATTTTTATTTAGTTTGATTTCATAAGGAT
TCTGTGTCAAATTAGGTTTTTTTTTTTTATATACAGACCGTAGTTATCAAATTATGGTTT
AATCAATATTTTTACTACATTTATGCTAAAAGTTTCCTTTAAACATCTTATAATATTCAT
ATCATTTGTTGTAATTATAATGTTGAAGTATTAAAAAGAAAAGGTTATGTACTGACCGTA
TGATAAGTTTATTGAGTTAAAATTTCAATGGATCAGAATTCTTTCTGCCATATTAATTTT
TTTACTGACTTTCTGACATACTAAAACATAGTTTAAAAATAAATTCAATTAATCTATAAT
AAAAGAAATATTTTAAATTTATTGTAGAGCACTACAAGGAAAACTAGGTCAATAAGAAAA
GAAATTCCAAAGTAAAACGTGTACCCTTACGACTGCCGACTAATTATAATTTAATTTTAT
ACAATATTTTGTATAGAAGGGCAGAAATAGTATGTGAAAAAAAAATAGTTGACTCAATTC
TTTCTTGTCAGTCCTTCATTTAACTATCTTTAATATTAGGAAATGTCTGTCTATCTCAAA
CAACGTACATCTGTACGTCCAGATACTTTAATATATTTTCTTATAAAAAAGTCTCAATTT
AAGAAATTGAATGATTAAATTATGAGATTTATCTGCTCATAGAAAATGTACAAAATAAAA
TAAAAAAGTACTATATTTGCCTTACAGTTCAAATCAAAATTATTCTATACTGCAGTCTGC
AATCATTCAATGCGTAAAAGCTACACTAGATATTTCCGAGAAGCTTCCCTGAAATAAAAA
GGAAAAGCAAAATCGATAATACTGAGAGAGAAAAAATTCAATCATAATGATAAACCATGC
TGTTACTCCTGGTCATTCTCTGTATAACAAATATAAGACAATTTTAATTTTATTTTTTTT
TCCTGAGATCAGAGACTGGCTGTGTGATGCACCTGGTTACCGTTAATTTAAGAAAATTTT
ACGTATAATAAAAAAATCAAATACAAATTCTCCTAAATAAATGACTTTCATACATGAAAA
TACTTTGAGACCTTCTTACACTCCTTCATCCCTAAGATTATTTCAATATTAATTTGACTT
ACCAAGTTGCCATTATATTACTAATTTACCATTATCCGTGTATTGGAGACATTTTTGCTG
CACATGCTGTCATAGCATCA
>Glyma02g44860|Glyma02g44860.2
AATTAATTTTAACATAATTAAAAATTAATTAAAAATATAAAATTATTTTACACCTATCTA
CACAACTTTTAATCATTAAAAAATGGCTGTAAAATAAGTTAAACGTACACATCTAACAAC
AACTCTTATAAAATTGGGTTGGATTGATTTATTTATATAAAGCCCGTTCTGCCCAACTAT
TGTATGGTCCAGTCTGAATTTATATATGATGATCAGTTTGTGTTTCGTATTATTTCATGA
ATCTGACCATGTTAAGAAAAATTCACAACATTGTTTTGTCCTCTCAAGTCTCATCTTAAT
TGCATCGTAACTCTTGGGATATTCTTTTTGTCTACGGGAGATGAAACTTTTTCAAATTTA
AAAGATGCATTTTATTTCAAGCAGAGGAGTTTTCACTGCTCTAGTTTTGTACTTCATCTT
TCCATTTTAGTAAATATAAATAAAAATATTAATTTTATGTCTTCTATGAAAGGTCTGTAA
AAACACAACTTCGGAACTGCTTATGTTTAAGAAAAAACCAAACCAGCAAAATTATTTAGC
AAAAGCTTTCCATGCTGTCTGTTGCAAAAACTGTCATATACCACCACAAATGTGATGACT
TTACTTGAAGTAACCGAAACACTCTATTTCCTCCCATACAAGAAGAAGAAATTGAAGAAA
TTAGATTAATTCCGATATGTTCTTGTATTTTGTTATATTGATAAATCATTAAAATTTAAG
CTTGCATAAAAAAATCTATATAACACTTTGAGAAAAAGTATAGAAGGATGAATTGTTACT
CACAACTTTTTTATACGATCAAATATAATACTTTTTTAAAAATAATATTAAAATTTAAAT
TTGAAAATAATGAAATGATGTAAATACAAAATTGTTCATTGCTTGAGTTTAATCTTATGT
ATTGCATTTCATAGTTGGTAATTAATAAGAAACAAAATTATTTGATTTATATCTAACAAT
TTTTTAATATTTAGTAAAAAAAAGCGAGATGTTTTTTACTTTTTATTTGTGTACTTCTAT
TTTTCATTTTCTTTTAAAGTAACTTTTTCCAATTAGTTTCAAGAAAAGTTCATTTTTTTA
GTTTTTATTCATTTAAAAAACACACTCTTTTTTTAGTTATTTTTTCACCGATTTTTCCTT
CTAAACTGAAAGGTCCAACATTGGGATTATGTCTTCCCCTCCTAAGACCAGCAGTAAATT
AATTCAAGCAAAGATAATATGTTATGGTATATTTTAAGTCTCACTTATGAAAAAAATATA
TTAAGTATTATGTATTAATTAGAAGAAATGAATTTACATTATAGAAGTATGATGATAACT
TGAAAAATAAAATAAAAAATTAACCAAATACTATATGTTTACATATTAAAGCTAACTTTA
TCTTTATCACTACTACACCTACCAAAACCAAAACAATCCACCCAAACAAAAAAACTTCTA
TAGGTATATTTGGATGACTGGAGGAAGCTACATAAGAAGGCTAAACTCCAGCTGAAGAAG
TGCCAAGGTCCAGCTACAATCTATTGTCTAGTTACAATAATGTGAGGTACAACAACCAGA
ACCAAAAGTATTTTAAAGTAATTTATGTAGTTAAATTGATACAGACAGAAGCGCCGGTGT
ATATACTTTGAAAATCTTATTGAAATATATATACATAAACTTAGCAACCTAATCTTCAAC
CATTTTGCCAGAGTCATAAAAAACAATACCTAAATCAATAAGCAAAAGCTTAAGTTCGAT
GAACTGCCATGTGAGCATATGCACATAAATTGCAACATGAAAAAAATCAGAGAAAAGCTT
TTGTGTGTAACTTAAAGAGACTCACTCACTCACTCAATAAATTGATATCTGACAAAGACG
ATCTAAAGAAAAGAAATTCATAGATATGGGGTTGGAAGGAAGGACTATCTTAGGAAAAAA
GGAAAAGATATGGATGACACCTTATATTATAGACCACAGTATATAGCTGAGTGCTACTCG
ATAACATGGTTTAATTTTAT
>Glyma02g42150|Glyma02g42150.1
ATCAAACTTACTTTCATAAAAAAAACAATTACTTTTGCTCATAAAGTAGACATTACCGGT
ATCAAAAGATGTGTGATTAGAAACTTTAATACAATTGACATAACGTAAAGGAATATATAT
AGTGTATATGGATGATTATACAATTTAAATTTTGATCTTCTCACTTCTCACATAATATAT
GATACTTTCTGGATAAGAAACATATAGTTTAAAGTGTATAATTTTAGTTTTTATTGTTAA
ATTTTTTTAAACTTTTTTTGTTATGGTTGTTTAAAATTGTTTAACACCCTATAAGATAAA
TATGGACTAAATGAGTCAATTTATGTTCATTTTAAATGATGTTAGTGAACACTTGACAAA
GATGACTAAAAGAATAAAATAAAATATAACCATTGAGATCTTACTAGAATGTTTTAAATT
ATAAAAATTAAAAGAAAAGTTTAGCCAAACCGCCTACAGGCCGGCAGTACTTCTCATTTT
TTTGTTTAATCATAATGTTTGTGTTTTTTTTATGCATATCACATTTTTTGTTTAATTTGT
GATTTGAGTACATTATCTCTCTTTTTCAAAGGAAACACAACTTAAAAAGCATTCATTGTA
TTTCATCAGCCAAGAACTATAGATCATGTTTTGTTTTTTGTATGCCTTCACATTTCTGGA
AATTGTTTTTCTGTCAATCTTTCAAATTTGAACTCATGATGTACGGGAGTGGAAAGAGAT
TGATGCTTCCAGCAATAACGAATGTGGTGGGGAATAGATGTTTGCTCGGATATTTGTACA
CGACAAACTTTTAAGAATTGTTCAATGATATGATACTGCTTTTTCAATTGTGGACAAGAA
TATGGTACAATATTTTTTTTAAAATATTATAAACTGAGACTTAATTTCAACAACTGAGAT
TTTTTCTCATTTTTTTTTTCTTTTTTCAATGGTTATTTACTCATTCACGATAACATAATA
CGCACTCACGCTGATTGTCTTCTATTAACCTCAAAATGAAGTCTTTTTTCAAAGAAAATC
TTAACAGAACCTAAAAATAAGTTGATATTTTAAAAATAAAAATATCTCAACCTACCCGAT
ATTCTTATTATATATATATATATATATATATATATATATATATATATATATATATATATA
TATATATATTTGTTAGGTATAATTACTGGTTGTCACATGTAAGTACCAATCAAAACTGGT
ATCAAACACGTAAATGTCAATGATGGAAGTGATTTTTATATATGATTTTATTTCCAACCA
GAACGATTTCTTGACTAACTAAATGAATCCAAAATCTAAAATCTAAAAAATCATCTTTCC
ATCGCACCCACTGCATGTAATAATTTTGTTAAATCAAGAGGATAAATATAGTTTGTAATA
CATCACTCCCTGAATCCCTCAAGAATTTCATTTTACATTATTGGCAATTGAGAGGGCAAG
TTTTGTCGTTTAGTTGGCTTCTTTCTAGTTTCTACCTTTACTCTCTCACATCTCCAGCTC
TAACTTGCTTCCCTTTAGTTACTTGCATCTACACAACAGTACAGTAATAAAATAAAAACA
ACTAGTACTAAAAACCCCTACTTTTTTTTTTTTTATTTAAATTTTCTCTTCTCAGATATT
AGGATCCGATCCAATCCCCTTTTAACATTCTGTTGCAACTGTCACCGTCCAATACCTCTG
ATCCTCGCAATCTCCACCGTCCGTTCACTCTCTCTTCCACTATGTCTTCCCCTCACCCTC
TTTCTTTTTTCCGCTTCAATTGGCCGGTTCGGCGGTTCGGTTCCGATCCGATTGGCTCGT
CTTCAGTGTGAAATTCCTCGCTCATCGCGTTCCGAATCTTCCTCTCTTGTTATCCAGCAA
CCGGTTTGGCGGCGCGGCTTTTCACACGCGTCTCACAATTCGTCCACGTTTTTGTTTTTT
TTGTTTTTTGGATAACGAGAATTCTAGATCTCTTGAACGCACCGTTTTTGGCGGTTATAG
AGGATCGGGACGCGAGGCGG
>Glyma02g17440|Glyma02g17440.1
TTATCATTTTATTTTTTTTCCTTAAAAACATAATTGCTTAAATTTTCATTTCGTCGTTAT
AGTTTTGTTATAGTTTTATGATTGTACAATTATGACCTCTAAATTTTTTTTATAGCACAT
TTGATCTTCACGTTATCAAAATTTAATAATTTTGTTTTACTTGTATCATCAATTTTTAAT
GGAAATTACTAATATGACACATTAGTGATTGATATTTTTTTTCAGTTATTAGTGATAATA
TGGCATTCACCTTTTAACATGTCAGATAATCAAGGCTAGTCCTGGATCCTAACCAAAGCT
GTGGCTACATAGGATGTACTGCTAAAAGGGGTCAAATTTTTTTTAAAATATGGCTGTGGA
ATAATATTTCTATGTTATTTTATGGCTAGATTAAAGTTATTGTGTTATTTCATTTTTTAA
AAATAAAATGTGACATGATTAAAAATATAACTATGTTGGTTGTTAATTTTTTTTTAATGT
GTTACCTTCATAAATCCATATTAAATAAATTTTTATCTCATTGTGACATATCAACATGTA
CACCTTATTTGCAGAGAAGAAGAAAAATGGAGTGGATAGAAATAAAACTGATAAGTAAAA
AAATGTGAGAATGAGCAACGCTTGTGAATGGTTTTCTAATTACATTTGGCTTAAGTAGCT
CTAGTGTACAAAAAAAGTATAGCCATTTTAGGTCCTAATTTATATACCACAATGCCCAGT
GTACAATTACACAGTCGCTCCACTGCCTTTACATTATATTGAAATAAGCACCATCAGTAA
TATACTTTGTACTTCTCGTTGAGCATTAGCTTACAGCATATTAAATATTGATGACCTTGT
TCATGTGGCGAAAAGAGTTCTAAATGGAAGATGCATTTTAGATTATCTTATAATTTATGG
GACTTTATTAATGGTAAAATTCTATTGTTGATTTTGTTTTTTTTTTAAAAAACAAGTTTA
TAGTTACTTGGGAAGAAATTAGATGCATGAGATTCTAAAAAATGTTGAAATGTGAGTTGA
TTTTAATCTCACACACACATCGATTGATATACTGGGTATCAAATTTTTATATATACTTTT
ACCACTTAATAATATTTTTTTTTTAAATCGAATACAAAATTCTCAATTAAAACATTGTTG
AATTATTTGGTATTATGTATATCAAATTTTACATAAATCGTATTTATTGGTATGTTATTT
ATCAACGAACATTTACTTATATTCTGAAAAGCATATAATATTTCAAAATAAAGTACGGCA
TAAAAATAGCTGTTAATTTTTCATTTGCATGAAATTTTATGAACTTGATACACATTATAA
GAACTTTCAATTCAAGAATTTTTCATTTTCTTGAAAATAATTTTCATTTTAAAATTTTCA
AGATTTATAATACGTATGTCGAGAAGAAAATAATCTAAAGTATCATAGTATATTTTTACT
TCTTCAAAAATAGATGGAAAACATTAATTTATTATTTTGAGTTTTGGGATTATTTTTTAA
AATATTTTTAAAAAATATTTTCTAAATTTAAAATAAATACATTTTTACTCTTACTTTTTA
ATTCTTAAATCTCATGTCACATGTCACATGAGATGAGGGGACCAAACTAGAGTAGAAGAT
CATATACAATACTCTATATTTTTTTAATGATTTGATTTTTGGTTATATATATTGAAACAA
TAAGTGTCAGAAATTTTTATTTTTTTAGCAATTTCAAACCGCTGTAAACTAACTCTAGAC
ATCCAATTATAAAAAAATTAAGAACTTAAATTTTTTTAAAGTTAAGAACCTAATTAAAAA
TCTCTAAATAATTCATTGTCTTACCAATGTATTAAATATGCTTGGTATTAAAACCATGAT
ATGTGAGATATATTTTTTCTGTTTTGTTTTAAGATAAAAATAAGAAGGAAAAAAAATGTA
TTATGCAATTTGCTCAACTTTTTCTGTCGCCTACTTTTTTTTAGTATTAAAATTAAAAGG
TGGAGGGGGCCATCGTAATC
>Glyma02g02860|Glyma02g02860.1
GGAAAGATACACAACTTATATATATATATATATATATATATATATATATATATATATATA
TTTATCTAGAAGCAAAAATATTTCCACTACCGAAAGTCATGAAACTTACTAAAAAAAAGT
AGAGTACCAATTAAAGAAAAATTCTTTTCCCAACAAATTTTGTCCTATTATATATTTAAA
AAAACCTAAGTTACTAGCCACTTATACGAGGGCCCGGTGGCACACAACTTATATCAAGTA
TATGTGAAAAGTATATGTTAAAATATGATTTTTATTCTTATAAATATGAAATTATTTAAA
ATTTGTTTCTGTAAATTTTTAGTATATTTTTTATCTTCGTAATATTAAAATGTTTTTTTT
TTACATGAAGTAGGTTTGGGTAAATAAAAAAAGTGTGAGAACGAAAAACAACCATACAGC
TTTGTGACGAAAAACAATAACCTTTATAAAAAAAAATCTCACTATGCATCAAACAATCAT
ATCATCTCTAATAGGTACGTAAAAAAAATTGAAAAAAATTTAGATAAATTGTAAAATAAA
AATATCAAAATTACACATTGCAATACAAAGGTGAAAGTCTAAATTTAAAAATCAAAATAA
TTTTCTAGAATTAAAAAAATGTGGAATATCAAACTCTAAACGATGAGAAGTTTAATTTTT
ATTAAGAGTCAAATTAAAAATCAAATAAAAGTATATATCAAAAGATATTTATCCTCTTGA
ATAAATTTACATAACTCAATTCAAATTAGAGGTAATTTATTATAGATTAAACAATTATAT
CTCATATATTACAAATACTTATTTTTTATCGTTTATTTCTTTGTATTTCAATTTTCTTAT
TAAGTCATATCACTTATTATATTTATAAATTATTTTTCATCTCAAATGGTCAAACTGCAT
TCGTAAGGCTTTTAAATATTGAATCGTTCAAGAAAAACAAGATAACGCAATTCTGGCTTG
TTCTTTGAACTGCAGTACTATTAGTTTGTCCCACTTGAATTATTGTGTCCCACTGTTGTG
TGAATTTCAACTTTTTGGGTTCATGTATTGACTATTGAGGAGGCCTTGGGTAAAACACTA
CCCTATATATGAATTATGAAGAGTTGGACACATTAAACAATTTGAGTTGATTTTCCTAAG
GGAAAAACTTGGGTAGTAGTCACTACCCTAAATATGAAGGGTTCAACACATTAAAAAAGA
TAGTGCCACCATATTAAAAATATCTATAAATAAATAAAAATAAAATGATATTAAATTAAA
TTTAAGAAGAAAAAAAAATACTCCCTATGTCTTTGGCATTCTCACTCTCTTATGTCTCTC
TTGCCCTCAAGAGTCAAGACAATACGTCATCACAGAACATAAGACTTTATACAATAAAGA
TATATGAAACTGAATATTGAAAAACTGGAGGAAGAAGATGTGAAACCGTGGAAAACGTTG
GCATCTATTATCATTGCTTCCTTCATCTTTAGTTTTTATTAAGAACTTTATTGGCATCTA
ACTTCATCACTTGCGTCACATTTTTTTTTTCCTTTCATTACGATAAAATTCTGTTGAGGA
CTGGTTTTCTTTTTCATTATAATTACAATAGTACGAAAGAACATATAAAACTCATTTAAA
GTCAGTATCGTCGGCGGTTCCTACATTCACGACGTCCTGGGTAGTTTTGACTTTTGCAGA
AGAACTTTGATTCCAGCATCGTGTAATTTCCTTTGTCTTTTTTAATTTGTATTATTATAT
TAATAATCATTATATAATATCTTTAATCAGTTGTCATCGACATATTTGATGCGTTCAATG
CATAATATATTTGGTGTAGCCTCTATTCAAGAAAACATTATTAGGTGGTCGTGGTTTAAT
TTATCACTGATTTAATCTGGATATATTTATTTTTTTAAAATTAAATAATCTAAATATATG
TTTCTTGTAAATTGGTCAATATTCCATACATACATGGATGATTTAGGATTACCTAATAAT
TTATTCTAGCATGCTTATCA
>Glyma02g13630|Glyma02g13630.1
ATATTTATAAAAAGTACACTAAATTTATCTTAATGTTAATTTACTCAATTAATTCAAAGA
AAAATGCCTACATCACACCTTTCAACTTATTTATCATAAAAAATGGTGCTTAAGTGTGAC
GTTGACTCGATCAGACTAAATTATCCTTAAATAAGTTTTATTTTTTGTTTTATTTTTATT
GTCTTTCTGTGGTGCACCCCTCTTCCTCCCTAGAATTCAAGTTTCAGCACCATTTCGATC
TCCAGTGGCAGTTCTCTTCTTTCACGTCGTTTTTCAGCTCAAAAATCTTGGTGATTGAGT
GTCACTTCTACGCCTTCTATTTACACGTTGAAATCTCGACACATTGAACAAATCAACTCC
ATGTTCTCCTCTTCCTCCGCCTATTATTTTATTGTGGAATGATGGTTGTTAGGCATGTTT
TCATTGAACGGAGCAGAAAGTCATAATCCATGTCATACAATTTTTTTTATTTTTTTTACT
GCAAGTTATGCAAAGAACATGAATCAACCAATCTGTATATTTCTAGGTATTGACCTTTTA
AAATCAACCTATGAAAGTATCATTCTGTACTAGATTGTTTTTCTGTAATACTTGCTCCAC
CTGCCAACAAGCAAAGAACATAAAAAAATATTATTAGCAAAAATTACCAAAACCCAACAT
TTACCAATTTTCAATAACATGAAAATCCAATATCTCTTTCTTAAAATATAAGTATAAGTT
TGATCCTAACTTAATCCTAAAAGTTAACTTATAGAATAAGAAATATCCTTCACATATATA
TTATATTAATATTATCTCTAATTAAGATAAGACTTTAGTTTTTTCTCAATTTCATTCCTA
TTTATAATACTTAAGTTTAAATTAATATTTATTCCTTTTTATAAAATTTAATTTATAATA
TTTTTTACATTAATTACTTTACTAAAAATTCCTTCAAGAGAGAAAATTTATTGACAAACA
ATTACAAAAGAAATGAGTCTTAATGACATGGATAATTTTGAAAAATATTATAAATTTAAG
ATAAATTTATTGCTATAAGCTAACTAATTATTTTAAGATAAATCTTAATGAATTAAGTAA
TTAAATCTTATATATAAGAACAAAGAAAATACCCTATGAAGTAAACTTAGAGAGACCTAA
TTTCTCATAGGAAGAAAAATATTTGTTCAAACAATTCTTATTCAACTAAAACACTAGGTT
GATGAGTCATCAATTTGATCCGTTGTACATTAAAAAAATAAAAAAATAAAAATAATACAA
CTAAATAACTAATATAATTTAATTATCCAATATCCTAAATTTAAAATGATTATCATTATA
AAATATCTAATATCTCAAATAATAATCAATATTTGTGTCAACACCATAAATAAGTTACAA
ACACAAACAAGCATTATGAGATAAGAAAAATTCAGTCTTTTTTTGTAAGGAAACAACACT
TAATTCAACCAAAGACTCACTTGGTTCAACATTCTGGATCAACCAAAGACTCTCCCGAAT
CAATTCAGATCACATCAATTTTTCAACATTTTTAATCTTTTAGTAAACTGAATTGATATG
GCCACCAGATTCCGATATTCTTAAAACAACAATGCTTCTCTGCCTCCGACATTGTGATAG
TCGAATTCATGGCCTCAAAGACTTCATCAATGTTCCACGGATTCACCTTGATGGAGGAGG
AAGGGAGACACTAGAGAAAAAGAGAAAATACAAAAATAATTAAAAAAACAAAACAAAACT
TACTCAATGATAATATAGTTTCATTGAGCCAACATCACACGTAAACACTCTGATGAAAAT
AGATACTTCCGGTTGAGTTAAGGAGAAAACTAAAGGACAAATTTATCATATTTTTTTTTT
ATAAATTATGAGACAAAAGTTTAATTTTCTATCTTTCAAACAAATAATCTTTGCGGTGAC
CAACAAATTCGAAGATCAAATATTTATGATGGTAAATACATACAAATAACTTCATTCGAA
TTAGAGAAACTTTTTTTGCG
>Glyma02g39750|Glyma02g39750.1
TTTTAGAAGTCAGTCTAAATGATTGTGAAAGTCAACAATTTTATCCATGATAATCTACGA
TTAGATGAAAGTATTAACTTGTTTTTATGGAATTACACACTTATGTGATTTCATTAATAA
TAAGTGCAGAAATATATGATGAAATAATGTTAAAAACTTGAGAGCTAGCATGAAAAGTTC
ACATCCTTGCTATGAAATGAGCGACAAAATTTGTTTGTCTCTTGAAGAAACTCATTATTG
AGTTTGTAAAACTGGAAAATAAAATATTAAACTTATTCAAAATGAAAAAGAAATTGGAGT
GACCCTTTGATGATTTGTTGAAAGCATCCACTGTTATTTTGCTATCCAGCATGAAAATTA
CATTCTAATTAAATAGTAAACTTTACAATATATGTATCAAGATGTTTTACGATGAGATTA
ATAAATTGAGTTCATGTCTTCCATTTGTTGCTAGATTGCACCTTTATTTGCTCCTCTAAT
TACTATCCTTGCAGCCATTTGACCCTTGCCTTCATGTTCTGTTCAGCTTAGATAATGTAT
AATTAATGTATTGTGAGATGAGTGAGTCTGTGAGTGAAGGTGTTCAATCCACTTTTTGCT
TTTTGGCTAACAAATGTCACTTTCATGTTGCGCACCAGCAGGCTAATGAAAAGCACTGTT
TCAGCTAATAACAAACTACTACTCTTTGCATTACCGAACCAAACCAAAATTCAACCCATC
CTTAACTGCCCATTATTTTAACTTCTTTTCTGTTATGTTTTCTTCCAAAGTTGATAAGAT
GCTCCTTTGTTTCAGTGTGAGAACATAATAAATAAAAATAGGAAATATCGATTGATGTGT
TTAGGAAAATGCATGATCGTGTGGACCACATTGACGTTTGAATTGTTGAACAGAATATCT
GATTTCACAAACCTTTTCTTTCTTTTTGGGTACGAATTTAACAAACTTTTTTAACAATGC
ATGAAAAAGACCAATTTACTAATTCTAATTTCTCAAATTTTACTGATTTGGAAGTACTTT
CCTTTCATTGAAAAATACGATGCTGCAACTTCTATTACATTTTAATTAGAGGTTAACATA
ACATGAATCATGGTTATCAGTATTTCTTCTCTATTCTACACCAAAATTGAAACTTTTTCT
TTAGGTAAAAGAAACACAGAAATTACTCTCTCCTTTTCTTAACAGAGAGACAGGGGAGGG
ATTTCTATAAATTTTATTGTATGGTTCAAAATTAAGAAAGGAAGGGGGAGGACTAATGTC
TCTCCTTACTCAATTTTGACTTCTCCAAAATTCAAGGGATTCAGAGAAGAGAAAGGAACT
TTTGCATTAACCAGAATAAATTATATTTAATTTAATAATTTTATTAGCCTATTCTAAATA
TATAGTAGTAAATTTGCTTATTTTCCTTCCCTTTCTATATGAATCAAACATTATGTGCCT
CTTCTTCTCCCCTTCATTAAAATCTTTCCCTTCCTCTCCCTCCCTTTAAACCAAATGGAG
CTCAAGAAAAGAAAAAAAATCAACTAATTAGTGATTTCATAAAGAGACACTAGGAGTCTA
ACTGGGATTCTATTAAAGAAACAAAAACACTTGCAGAGAAGTTATTAAAGCATGAAATTA
GGACGGATGAAAATGAAATGTCGTAACTCTCTTGTTTGGAAGTGATATAAATGAAAGGAA
GGAAAATGAAGATAAAGTGATAAACTCAAGTGAAATCTCTTCCATTACCTTTTCAGTTTT
TTGTGAGATATGGTATTATGAAAAGGATATCGTTATGTATTTTAGAAAGCTCATACTTAT
ATTTTCTTTCTCTCCCAAATTAGATGAGGGTAGAAGGATTTTAAAGGGCCTATAATAAAT
TTTCTTTCACCCTTTAGTTTTTATTTTCTGAATAAATTTCATTATACTCCAAGTTTAGTT
GTAAGAGCTAGCTAATGATTAGTAGTTAGTAGTTATCTTAACAAGCACTTTCTGATAATG
ATTTGTTAACTCAGATGTAT
>Glyma02g21830|Glyma02g21830.1
GTCCAAATAATCTCATGTCATGATATATCTAGAATAGTAGTTATTAGTCAAACAAAGATA
CTTGTACAAACTATCAAAGTAATTCCATCCCAACCGTTCAAAGACGAAAATCTTGATAAT
ATTTTGAACCATTCATAAACATCACAATAAATATTATTAAAACATTTATAGTGTCTAGTC
AAACCATCAAAGTAATTCCATCCCAACCGTTCAAAGACGAAAATCTTGATAATATTTTGA
ACCATTCTTAAACATCACAACAAATATTATTAAAACATTTATAACATCCAGTCAAATAAG
TAGTTGTGATGCAACTACAACATGAGAGTTTGATACGATACAGAATAAAAATATACAAAC
AAAAACTAGGCCCAATGAAAAAGTGAAAAAAATGGAATTCGTAAATAATGTGTTAGTCTT
AATTTTATTTATTACCTGTTAATTTTATTTTAGAATTTTTATATAATTTAATATTATTTT
CTTGATGATTTGTGTAAATAAATGTGTTACAATAAATTTATTGATATATAAGTAATTATA
AATAAATATGTGATCATTAATTTATTTTTTTTAAAATTAAATTTTTAATATATTCTTTTA
TAAAAAAATCATTTTTTTTAATTTAAATCGAGACTAGAGATATCTTACAACTGATACGGG
GGAATATGGTAACAAATCTTTAACTCCCCCGTTATGGAAAACAAATAAGGAAATATGTTT
TGAGAGTTTGGGTAGGGAACCTAGAATACCCTTGCCCGCTCGGCTGTCATGTACTTCCCA
CTTTCCCACTTTCCAGTTCTCTCTCTTCCCACAACGCTTCTTCCAAATACGATTTCGTCA
AGGTTTCTATTTCAATTCGAAATTTCTTTCTTTATTCTCTTTTCCTATGCTTTCTATTTC
TATTTCTGAAGGTGTGGTTGGGTGATAATGCGGATCACTACTACGCTCTCTCCGGATTTT
TGCTCAGCATAATGCTAACGGTAGCCAAGGTATCTGATAACCACTGTTTTTGCTGAATTC
TATTTATGTTTCTTAAATTTAAGTTACTTGAGATGATTGGTTCATTCATTGATTGGATTG
GAGTTGATTTTGTGAAAACTAGCAGGGATGTATTGTCAGATCATTTATTATTAGAATTTA
AAATTTAAAATGTGTATAAAGTAGTTGTTTATCTATAACAATTTTTTATTATCTAATATA
AATAAGTATATAGAGTTGCTTTTTTTTTCATTTTTATTTATTAATTTTCAATTTTAAATT
ATTTTTCTAGTCATTCTTTATTCTTATTCTAACTGTTTATTTCTCCTGTGAAAATATCAG
CAACAAACATGAAAATCCATTTGCAAAAATGATGAAGGTAAGTGAATTCTCATTATTAGT
TTCAAAGGTTAGAACAAAAATTTTCTGTATTTCACATTAATTGTGTGTGAATATCTTTAT
TATCTATATATTTTTTTCTTCTTAATTTACAAACTAAAACTAACATATGTTAATATATAA
TTTAATATACAACAAGAGAAATTATTGTAAAATATTAAATTTAACTCTTACCCAAATAAA
AAAAATGTATAAAGACATATATCGAGAAAAAATAACTTAATAAATTAAAAATAACATAGA
AAAAAACTTACAAACAAACATTCATCAAATACAAAATAAATTATTCAATAAATTAAAATA
TACATCAATACATAATAAAAAAATATGATGATAATATATTTTAGTAATATAAAATTTAAT
TCTTTAAATTTATTATATATATATATATATTTATTTTATATAGTTATTGTTAAAAATTTA
TAGTATTTTAATTTGAATAATTTTTTATACAAAACTTGAAATAGAAAAATAAAAAATACA
AACATAAAAGCGCGAAAGTATCTATATTTCCGCTAATGGTAACATAAAAAAATCATCAGT
ATTAAACTCTAAAAATACATTAGTTTTGATGATAGGATATTTTGACCTCTTGAAACAAAT
TTTACTTTTTACATCAAGCA
>Glyma02g46670|Glyma02g46670.1
TATAGTCTTCATGATTCAAATGATTACATTTGTTTCTCTTTTAAAACAAAAATATTTGAT
GTTATTTATTTCATTTGTTAATAATATCTTTTCCTTTTATAATATATTATCATTATTTTA
ATGGTTATAGATATCTACATAGGTTATAATTGACTTAAGAAATTAAATGTTATTTATAAT
TAATTTTTTTTATGAGATAAACTTACATTATATAAGAATTGATAATTAACTTCAATTATG
AGACATTCTAATAACTATTATCCATTTTTATTAGTGTTATTCACATATTCTTTTTAATGT
ATTTCTCTTATATATTTTATTATTGTTAGGTTCCAGTTTATTTTTTACTTAAATGTATGA
GTCTAACTTTAAATTTATGAATCTAAATATTATTACATAAATTTTGGAAAAGAGATACCA
AATATTAAATTTTATACTAATAAATTGTTAATCCGGATAATAATAAAATCTATTCCCTTA
AGTAAAGACTTGAATTTAAATTTTATGGAAGTTAAAAACATAATTAGAATAAAAAATTTC
ACTAAAAGTGGTCAATTAGATTTTTTGATAAATTTTAATCATCAACAAAGTCGGTAAATA
TTTTATACCAATAATATGATATAATAATAAAATATTAAATTGTACAAGACATTATCAAAA
TTCATTTTAATATATTATGAGTTTTTTATTAAAATAAATAAATAATGTAAATTTTTGTTA
TAAAAGTTATATTTTGGCCCCTAATTTCTGTTGTTGGATTCGGCCCTGCTGAAGAGGAAG
TTAAAACAAAAGTATCGCCGCCGGAAATCACCTCCAACTCCAATGAATGATGACACTTAT
GTTCTCTAAAATTTATTTTCATGATCACGCAAATTGTATATCTTAAGGGTCCATTCGATA
GAGAAAAAATAAATATAATAAAAATAAATTGAGATAAAAAATTTAAATTAAAATAAAATA
TAAAAATATGAGACTCATGCTATTTAGAAATATTATTCATTCCAATTTTTTTTATTCTTT
TTTGTCAAATCAATAGACCTAGAAATATTTTCTTATAATGAACAGAAAAAAAAAATCTGA
CTTTAACCGTTAACTTTCTTTATTTGTATCCCTGTCAATACAAGAGAAGAGAATGTGATT
CTGAAGCCACAAACACAAATTGATTTTGTTCTTTCTTTCTAATGTTTTCTTTTCTTGGAA
GAGAACCACTAAGCACAAAACCTCTTCCCCATTAACTGGAAAGCTATTAAAATTAGAAGC
ATCTCAACACGCTCCTCCATTTCTGTTTGGTCTGCACGCGCTGCCGTCATACCCTTGCGC
GTTGACTCGCAACATAAAGACCAACCAAAACGCACTATGATTAATTCCAATGTTGCAGGA
TTTATTTGACTTTCCTCAACACCCAAAAAACACGATGCAAATTGTAAATCTGTTTCCTTT
GTTCCACTTTCATTGTAATTTTTTTTTATTTCTACAAATCAAAGATAATATCAAAAGTTT
ATTTAATTTATTGAAATCTTCATTTACATTTTTTGATACAGAAAAGTATCAAATGAAAGT
AAATATATTTGATATCTTAAAACACTTTTTATGTTTAATAAATAGAGAGAATAATGTAAA
GATATTATAGAAATTTAAAAATTATTCTCTAGACGTTATTAATGGCATATGCATCTCCCA
TGAGCCATGACATGACAGAGATGAGTGAAAAAAAACAATCAATTCATTTGTTTTATTATT
ATTTTTTCAATCTTTCATTTTTAAAAGTCATATTAGATTTTAGGTAATTCTGAGTAAAAT
AAACTCATTTTTTTTTAAAGAAAAAGTCTACTCATACTTTTTATTATTTTCAAGATTTGA
ATTGAATACGGTATCTCATTTTAAAAAGACAAAGTTATTGTTTTACTATACTTAAAAACA
TATAGAAAAAGTTGGAATATTCTATAGTGTGAATTAATTAGCCTTCAACACTGCTTCTTT
ATTATAAATAGTGGACATTT
>Glyma02g42860|Glyma02g42860.1
TGATTGAAGATATATACCAATTGAACAAGTGTATGAAATATGAAAGCCTTTGTATCAATA
GGTGTGGACTTGATATCCATTTCTGCCAATGTCCTGATAAAAAAGAAGGCCAAAGTTGTA
CCTATTGAACATATATATCACAAAATGTGTTTGTGCATGGTTGATAGAAAGTCCACAAGT
TATATAGTGTAGAAGGCAGCATATATACCTGCCTATAGTGTGTGTGATAAATTGGCTCTT
GGCAGCTATTTTATCATGTTCCTCACAAGACATTTGTAGCATCCTGCAGCCCTGTTAAGA
AAAGCAGGGTGAAATGGATGATAAATCACCTTTGGATAAATATGAGGTAGTCCCAATAAA
TTCCTTCACGCTTCTTTTGGAATCCAAACAGTATTATTCCAAGGTTAGAACTTGAAGAGG
CAGTTAAAACTTGCTGTGGGTGAGAGTTCTAAGATTGATTTGTACAAATATCTTGGGAAA
GCCTCTATTTACACCCATGCCCATGCCTATGCTACTTGTGCCATGTTCCTATTAACTGTT
CTGAGTTGTCATGATTTATCTTTTACTTTTTTTTTTCTGCATTGATTTTAGAATATAACT
AATGTTAAGGTGATATTGTCCAAAGCTAATACAAAACACAAACTTGAAACTTAATATTTT
ATTCTTCATTGGCTGCAGCATTAGTTGGAAAGGTCTTGTCATTGATGGCAATTGACTAAG
GCAATCAACTAATGGTTACACTATTCCAAACAATTCAGTGGAAAAATTAGAATTTATTTT
ACATTTAAAATATACAATAATAATAAATAAAAATAAATTGATGTATCTGGGATGTTTGGA
TGTTTGTTTTTGAAATAATAATTTTTTTTTCAATAGTATAAAAATTCTACTTATATCCAC
ACCGAGACCAATTTATATTATCAACTACTTAATGAGTGAAACTCTAAAAAATAAATTAAT
AAATTTTGTTTTCAACTTTGAGATTTAAAATAAATAGATTGATGCATCCGGGATGTCTAG
ATTTAAAATACTCGTGTATGATCTGATTAATAAATTAATTATAATTAATAAGTTATCAAT
ATGAAATTTTATCAACGTAAAATGATAGTAACCTAAAATATATTTTTTCTTATAAAAATA
AAGGAGGCAAAACACAAAAAATCATGATATTTTTAATTTTATCAACATCATAAACGGTAC
CCCTCAAGTATATATATAAGTCCCACACACATCAGAAAAAAAATAAAAATATAAGTCCCC
AGGACTCACTATACAAGCATGTACAGTATTTATATTTATATGGATTACTTATAGGTCTGG
TTCTTTGAATTTTAAAATAATTTATTTATAACAATTAAAATAAATGAAGTGCATTGAATC
TGCCTTGGAATTTGGAAGATTGCCTTTTGTTTGGTATAACCTAAATGAGTATATTTAAAA
AGAATATTGTTTTTTTTAAATATCATTGTTTTAAATGTTATTTTTAAATAAATTTTAAAA
CACGATTATTAATAATTTTTTTTATAAAATTATTTTAAATAACATGACACTGTTTATTAT
GGAAATACAAACCCAACAAACAAAATATAACCATTTTTTTTTATCAATTTAATTATCCCC
CGCCCCAATTTTTTAAAAACTTTTTTACAACTTCTACCAACACATAACGTTCAGAAATCA
ATACACCTAAAATAATTAAGAAATCAATATTGTAACTAAAAATTAACTATATAGTTATTT
AAAAAGCATGAATAAATAAAGTATAATGAATTAATCTAGGTGTGACCGAGCAGGAGACAG
AAAATGATGGAATTGTGGTCAAGTCTAGCCTTCTAGGCTCCATACCCATAAGCGGAATCT
GAAAAAACCGTGGCTGGCTGATCCAGAAAAAACCGTGTCCTCAGTTATCTATCTATCTAT
ACCACACGCATGTCACGTGTGCAATGTAATAGCACCGACCCAACCCAACCCAAGTCTATG
TCCTTCCTTATAAATACTCA
>Glyma02g43500|Glyma02g43500.1
CTTTTCCAAGTAGAAGAAATATATCAAATCAATTATTTGAAGTCTAAAGTCTAAATATAA
ATTTGTCATAAAAAATATGTTTTCTGGGGGAAGAAATATTTAATTTGATTTAACAAATAT
TTTAGCCTAGCTTCCAATAACTAGCCATAAGTGTGCTTCCGTACCGTTTTTAAGTTATGG
TGTAAATGTATGAAAATGTAGTTCAAGCTCTTCTAAAATTCAACTTGCATAAATTCAAGT
TATAAATTTCAAGATTTTAGGTGTATGTTTGTTCTGGGATTTTATGAATGCAAATGAGAA
TATCTACAATTTTTTAAGATAAGATATGGCACTTAAATGTGCCTGTTCTTATTATCATCC
AATTTAAATGCACGCATGCTTATGTTATAGTATAAAATAATGTTTGTTATTTATAATTCT
TATGAACACCCAATTTAAATGTACGCTTGTTTATGTTTTTGTATAAAATAATGTTTGTTA
CTATAATTTAGACTCCTATTTTAGGCATTGACTATAAACACTATTTTAACATTCTATCTT
TCATCCATATCATGACTTAAAGTTTAATATATACAAATCTAATACTTTTTGGCCAGAGCA
TAAATAATCTGAAAAGTATGTACGACATTTGAACCTATTTTAGTCTCCAGTTCTAAATTT
AATGTGTGGAAAACTAAATCTCGTAATCAGGTAAACTAGAGGAAAGATTACTTCAGACAC
TTTTCGGCTTTTTTATTTATATATATAACAAATCCTTTATGATTTATAGTTTGTAAATCA
TGATATAATGAATAAAAATTACAACATACACACTGTAATTAAAACCATGTTATTGGATCT
TTCTACGTTTGCTTTATTAGTTTCCAATTCATATATTTTCAAAAGTTTTCAAGATTTAAC
TTTCCAATACCCGTGAATAAACTAAAAACTAAAGCAAACAAAAAATCTTTTGTAATGTAA
AAAGTAGAATCTAAAAAGATATGTAAGGAAACAATTTTATTATATCAATTGAGATGGATT
TCACACTTAAAATAAATTAAAATACAAATATTAAACACATTTAGATTCGCACTCTATCTT
TTTAAAAAATCAAGGATGATGCTAGATGAGTCTAAATATTTATTTTAAAATGATCATTTT
ACCCATGCCATTCTTTTATTCTCGGATGCCCGTACCAAGCTTTGACGATATTAAAACAAA
AATAATAAAAATTAGCCAAGCAAGATTTCTTTTGGGTTAGGTTATTCCATATTAAAAAAA
AGCGACATGTAAAATAAAAATAGTAATCATCTTGTAAATATTTCAAAAAAAGTAAAAATT
AATTTATATTTGTTTACAATCGTAAAAATATTTTCTTAGAGAAGTTTTTGATTTCATGAA
AAATTATTAAAAACATATACTACTTTCAATCAAAACCTTAAATTGTTTAGTTCCTTGTTA
GAAAAAGTTACTAGTACTATGTTATTATTATTTAAAAGAAAAAAAACTCTAATAAGCAAG
TAATTACCATGACATAAATTCAACCAACTAAGCAACATAGTTGGGTTATGCGATTGCTGA
ATAACTGAATTAATGAAAATTAGTTAGCTTTGCCAATAATGATGCAAATAAATTACTACA
TCTGTTAGAGAAAAGAAAAAGATGTTATTAATTACATTTGGCAAATCAGAAATACCACAA
AAAGGTTTGCTCCCATTTGTGTTGGTTTGGTCTTGAATCGAAGGCAATAACAACAATAAT
TACGACAAACACTAATCAGTAATCACATCACCCACACAACGACAAAAAGGGTAATTATGT
CATTCCACACACGTATAATCAATCTATTGGAGCAAACAAGGCGAGACCGCATCATGGGAC
CCCAAACCCAAACCCAAACCTAAACGAAGAAACAGAAAGAAAAAAAATGAACAAACAAAT
TGGGGTTTGAAAAGAAGCCGGTGCTGTCTCCTTGTTCTCCATCGTAAGATATAACTAATT
ATTTTTATATCTTCATCAAG
>Glyma02g03725|Glyma02g03725.1
CGTAAAACTTTACAGCTCTTTTTTTTTTTATATTGAAGTCGTAAAAAATTTCAAGACTTC
TTAATTTTTTTTAATATGATTTTGAAGTCATAAATAATTTTATTTAAATTAATATTTTTA
TATATTATTTTATTTAATATTTTTATATTTTTGTATATTATTTTTTTTATATTTTTTATG
TGTTTTTATTTAATATATTATTTTTTTATTTTTTTATTTTATTTAATATTTTCTATAATT
TTTCTCATGTTAAATTTTCCCCCCTAATTTTAGTACATTCCAACAGGTTCTACTTTAAAG
TCGTACATATAATCACAATTTCATTAATTTCATTTTATTAGTGCTTCATTTATAGAAAAT
ATATTAAATAAAATAACATAGAAATATAGAAAATATTAAATAAAAACATTAAATATTAAA
TAAAACAATATAGAAAATATTAAATAAAATTACAACTAAAAATATTAATTTAAATAAAAA
TATACAACTTTGTATATTGTTTTTAATTTTATTTAATATTTTCTATATTTTTGTATATTG
TTTTGTTTAATATTTTTATATTTTTGTATATTGTTTTGTTTAATATTTTTATATTTTTGT
ATTTTTATTTAATATTTTTTATATTATTTTATATAATATATTTTCTATAAATGAAACAAT
AATAAAATGAAGTTGTGTCTATATGTACAATTTTAAAGTTGAACTCGTTGGAATGTGCTA
TAATTAGAAGAAAAAAAATTCCTTAACATGAGAGAAAAAATATAAAAAATATTAAATAAA
ATAAGACTAAAACTAAAAAAATTAATTTAAATAAAATTATTTACGACTTCAAAATCTTTT
AAAAAAATTAAATAGTAAATTTTTAGTAGAAAAGACAAAAAAAAAATAAAAAAACAAAAG
TCATAAAATGATTTACGACTTTGAACTCAAAAATCATAAAATGTTCTTGCGACTTATTTT
TTTCTCAATATTTATTTAAAATTTATCCTCATTTAGAACAAAAAATTACCTCTTAAAGGT
CGTTTCCCGGTATTAGTAGAACATTGCTTCTTGCCCTTCTCTATTCAATCTTCTTGGGCT
GACTTGGAAGGATGTGTTTCTAAAACATTTGAACAAATCTTGTTTCTTTGGACTATATAA
TTTCTTCAAGAGTGCGTTGTGTTGACATGATGAGAATAATAGAGAAAAGATATTTGAATT
AAAATAAAATATAAAAGACATAATTTTTTTTTCTATTTCTCTCCTTCTCCCTCAATATAA
CCAAACACACTCTAAGTGAGACCATCACCTTTGCATATCTCCCCTCAACCGTCATCGAGC
TGGATTAGAGCCCCAGCATGAATAGAGACAAAAGAGAATCAAATAAAATAATAAGTCCAA
TTTGCAAGTTTATCCAAACTTATTCCTATAGCTATTTAGTTCTCAAAAAGCTGACTAAAT
AAAATAAAAGAGATTTTTCAATATTTTTTAATTAAATACGATAACATTATTGTGAATGAA
TTTCAAATCAGTAAAAAAAAAAAACTTTGTCGACGAAGTTATTTATTAATTATTCCATGA
GTTTCATGCTTACATTTTAAAGCATTTTGTTTTGCTTCTGTTGGAAAAATATTTTTCTGC
AACTTTTTTATGATAAAAGATATACATTTATATTTTCTGTAACTGCTGACTAGAGTATTT
TTTTTCTTTTCCAATTCTCTGTTGTGATGTTAGTAGCATCAAAGAGTTACACATTAGATT
AATGAAATCGTGGAGGAAAGGAAATCACGAAATTGAAAACGTGGGTGCTCGAAGAATCTT
TCAAGATTTAGTTAGACTTAGAAAAATCATTTTAAAAAGAGAAACTACTGTACGTAATGA
ATAATGATTGATTGAAAAGCAAAGTAGGAGTGTAGGAGAATTCGAGAATAGTGGGGTCCC
TGAAAAGCACCAATAGTTATAATCAAAGTAATTAAATCAGTTGGGGCGACGTGATGTGAG
AAAAAGATAATTTAGAAAAA
>Glyma02g42730|Glyma02g42730.1
TCTCTAGTTTTAATAGTCTTTTTGAAACAGTGGGGGAACAATTTTAGTTTGCTTCGTAGT
TTTTTTGTTTTCTCTATTGTTTATCTCCACTTCAGATAAAGCAGTTCTCTTTTTGTTTTT
TTGTTTTTTTTGGTTTAAATTCGCTGGTTATGCTCCCATGATCCATTTATAATTGATGAT
TAGAATCTTGCTAGTCTAACAATGTATTTTTGTTGATCCATCCTAAGAGCTAGCTTGCTA
TAAATATTATTCTTCAGGTAAATTGATGGAGTAATAAATATCAGTATACATAAATATCTT
AAAAAAATTTGAAGGAAAAATCTCTAAGGATTAATTAACACCAAAAAAAATTTATAGGGT
GCCAATGGTTTAGTCATTTCATTTCTCTCCTCTAATAGAAATAACTTAAACTTTTAGTAA
AAAATATATTGTAAGTCTATACTAACATTATGATTAATGTATCATAGTGTAGCAATGTAA
TGTATGTATATATTGTATATATCAATTTCCTACACCACTAGAAGAATCTATTAATATAAT
GCATCATTAGTATAAATTTAGAGTATTTATATATATTTACAAGTTTATTTTCATTAAACA
AAATTTATTATTTTTGTGGTGAGTACCAATATGCCATTATGTTTTCAATAAATTATATTA
TTTTTCTTTATAATTACTAGTATTTCCCTACCATTAGGGTGTGGCTCTGCCATTCTTCAT
TATATTTAAAGTTGTTTTTACTTTTAAACATGTAATGTGTTCTTTGCATGCAACAAAAAT
TATGGAGTTTTTTTTCAATATTAAAAAAAGTTGTTGAAAAAAGTTTATATATAATTTGAA
AGTTTTAATTATTAATTTTTTTGTTGTTGTCGTTTCTTTCTCCACAGTACACATTTTATC
TTCCAAAGATTAATAATATAGTTTCCATTACTTCATATCTGTTTGCTATTTTTTTAATGA
ATAAAAGAGGGGATTTCTTGGAGTTTAATATTTGAATTATTTTAACATAATTATTTTAAA
AGTTAATAAACTTATCATTATGAATTATTTTTAAATGAGTGTATAAAAATATAAATTTTT
ATATTGTGGTGCATAGTTTTCTTTCTCATACAACAACGAGATCCATTATATGGTCTAGCT
AGGATTCATTTTAAATAAAAATATCGTTTCTTTGAATTTATATTGACCGCAGTACCACCG
GCTAAATTGATCTCCGAACCCTTCAATTCCCAATCGGTTGCCTTTGCATGCAATATATAT
ATATATATATATATATATATATATATATATAATGTGGTTGACAATGTAAAAGAGAAGAAT
AATTAAAGCCACTGCAAGAATAAACTAAGGATCACGCGAGCCTTATCAAACAATTTTTTG
GTACATGTAAACCCTAATCGTCAAAAAGAGGGAGGTATCATTCTCACGTTTTTTTATTAT
TATTATTATTCAACTATTCCTTAATAAATTAAGATTGATTAAAGATGAATTCTTCTTTGA
TATCAATGCACAATATAATGGGTATACATCATTAAATCGATTTAGGTGTATATATAATTC
AAATTTCCTTCACGATTTAGGTGTTTATTTTGGAATCTTTGGATTAAATTAATTAGCAGT
CGAAGAAGTTTAGCATTTTTGTCTGTCGAGTTGTATCGATTGCATGAAAATATCACACAT
CAAATTGTGGGTAACATCTCATACAATTATAATATGGGACCCTGAAAAAAAAAAGTTTAC
TAACTACTTTGCCAACACTTTGACAAATCATGGCTAGCCGGCAGCGCAAGTCATTGGTTC
AAAGAAAAACGAAGCAGGTTTATGAATTGATTAATAAAAAATTACAAGCCAAAAGTAAAC
ACACTCCATGCATTGACAACTTCTTTGCTAGTTCTGCCTGTTAGGTTAGGTATAACGGAA
GAGAGACAAAGCACCTTGAGATTTAATCTCACATTGACAAATTAACCTTGCGAGTGGACT
AGTTGCATGGCCATATAAAT
>Glyma02g00560|Glyma02g00560.1
CATTAATATTTTTATTGAACGTAAATGTTAATAATTTTTTGTTGGACCTAAATATCAATA
TGTTTCTATTGGACTAAGTTGTTGTACCCCAAATTTCGTTTCATTTTTGGACAAATTTTT
ATTCTTTTTTATCATTACAAGCATAACATTACAATAATCACTTAAAAAATATTTTGGCAA
ACATAATTTTAAAAAAAACATAATAATAACCACAATATTGATTAGTAATCATAATTTGTC
TGTCACAATAAAAATTATCCAAAATAAACATTCTATCGATTTACCAAAATAAACATTGTA
ACAGTATATTAATCATTACAAATTTATCTAAATTATAATAATTAGTTACAATTTACTATA
GTAAAGAGTGAAAATATATTTTTTTGAACTAGAGAGATCAAATTGAATAATTTAAATAAA
AAATGAACTAAAAGAGTAATTTAACATCTTATTTATTAACTTTTCAACTAAGTAATGTAT
TATTTTTTACTATCTAGGTAAACTTGAATTTTCTTTTATACCTATTTAATATTTTCTCTT
ATTAGATAACTCCTTCCTTTGCGATCATTTTATTTTTATTTTTATATTTCAAGTATTCAA
TTTGTTGTCTGTCATGATTCTGTTAGGGTAATTAAAGTTTATTTTTATAATTAATTTTCA
ATTTTAATCATTATTTTAAAAATCATATTGGCCTAGTCAGTTCAACTAATTATACCAATA
AAAGATGGTATGGTGATGGATTCATTAACTTTAAACATCTAAATCATCTCAGAACTCGTA
AAAATTAGTCAGACCAACCCAAAACTAAAAAAGATAGGATATTTTTTAAAATAATATTGT
TTTAATTTAATATAAAATGATTTTAAGATAAATAAAAAACACCTATTTAAATATCGTACA
AGTATAAATTGTTTTGTCAATTATTATTCAACTTGTTCTCTCTATTTTTAAAATGTTTAA
CTTTGTCCTCTGATTTTAAAAAGGAAAAAAATGTGTTTTTTTATCCTTAAACTAATAAAC
TTGATTTTGGTCCCTGTAATTTATTGCCCACAGTAAGATATCCTCTATATTTTTAGAATG
TTTAACTTTGTCCAATAATCTTGAAAAGGAAAAAATAAGGAAAAAAATGTATTTTTTATT
CCTAAACTTTTAGTCAAACTTGGTTTTTGTTCCTGTGACTTTTTGCTAAGGTGTATTATC
TTTAAGAAAGTCAGAAGTTATAAGACTAATTCTTCAAAAAAGTAAAATATATATTATCTT
TGTTTCTAAATATAAGATTCTTTTTTTTTATTTTTATTTTATCCTTTTTATAAGATTCTT
TTCAAATTGTCTTTTGCATTGGTTATTATTTTTTACCCTAATACCTTTAGTTACTTTATA
ATAAATGTTGTGTATTCAAATATAAATGAATTATCTTTCTTACAAAGATTGGATAAAAAG
ACTAGCTAGCACACATTAATTAATTAAGTGGAAAAATAATGCAAATTAACAAATTTAATG
TTATCCTAAGTTATTAACCAATTTTCTTAAAGAGTAAGAATTAGTTAAAAGAGTATTTTA
TATTTAGTGACAAAATTGGAAAAAAATTAATGTTCTTATGTTCAATTTTATTAATGTTAG
TGTTAATTTGAATGATTTTTTTTCTTAATCCTTCAATTCATCGAAGGAAATGAATCCTGG
TTAATTCAGAGTTCTGTTAAGAGTAAGTAAAATATGAGTAAAAATTATTTCAACAAAGAT
CAAATTCGAATACTATTTAAATGATTTAATCTTAACTTCAACATATTAATTATTTGTATT
TCATCACTTGAATTGAATGAAATGATTACATTGGATATTTTCTTAAAATTAAAAGACTAA
GTTAAACATTTTAAAAATAGAAAGACCAGATTAAGTAATTTAAATAATAAAAAACCAAAG
GAATAATTTAACCATCTTTACTTAATTTACAATATAAAAACTGATGGGGTCGTCTACTAC
TAGTCGTCTAGTAGTACAGT
>Glyma02g01660|Glyma02g01660.1
AACAAGAATAGGTCATATTTAATATTAAACATTAGATGAATGAATTGGAGCAAAGATAAG
AACGAAGAAAAAGTGCGAAATGGCGAAAGAAAGCAGACAAAACTTCTGCAACACATTATG
GGCACCTTCACAAGAGTAATATCTAACAAAGCTTTCCAATGTTCTTCCGATACAATCAGA
TCGCAAACTCAAGTGGGTACTTTGTCCTGTGCTCAACCACGTGCACACTACTAATACATA
CTGCTACTCCAATTACCCATATCCAAATATAAATCATTTTAATTCTCTGGTTTCTTAAAT
TTGAAAAAACCTCACCACACAAAAAGTGAAAGAAGTTATGATATAAATGATTAAAATATG
TTTTCAATTCATAGCGTGTAATACATCTAAGCTTCTTGTTCGCCACCTAAAATTCTTATT
GGTATTGTCCTCATCTGTTTCTCCTTTCTTATCTAGGTCTATTTATTCATATAATATAAT
TGAGGGGGAAAAGGATATGCAAAGTAATTGTTTCCCTCTTTTTATTTATTTTTTCTTCAT
ATATGAGATCTTTCGGTAATAATGCAATTTTATATGAGATATCCACCACAGTGGCTGGCT
CTGGGTTTGTATTGAGTTATGATCTGAGCCAGAAACTCTGTCCTAGATCCGAACCTCACT
TGTAAGCGAAGCTACTCTAAACCAACAAACACTTATATAAATATCTAATTAAAATTGGAG
AGGGACCAATATTTTATTGAAATTTAACCTCTACTTTCTTCATATGTAATTTCCGTTGGA
CCGGACTCCACTTTGTTTTGATGTCTCTGATTTTTCAATCAATTTCTCCCTTTCAATAAT
GTTTGTGATACACTCAAGCTAGTTCAGGTTCAGGTTCGGTTCATTTTGTAAGTTAACAGC
TCAACTAAGAGTAAAAACAAACCATGCAGCAACTCATACATGAACGATTAAATAGCTTAG
CACTGATTTGACATTGGTAGCAAATTACCAATCAGGGCAATAATTGATTATAGTAAAATT
GCAAATCATATAACAAAATTAATAAATTCCAACCCAATTCATCCACTTTATATGAAAATT
GCTACATTTGATGGAATAGTACTATGCAACAAAGTCAAAAATATTTTCTCAATAATTGTC
ATATTTGGCACAGGGTGAAATCCGTTAATTAATTACACCTACCGATTGTAATGACTCGTG
AGTTGCCCATAAGTATTACTCATTTCGGTGATGGATGCTGTTTCTTTATTCTGGCCAAAG
CTTCTCTAGCTTTCAAACCAGATATAAGAAGAAATTTTGGACAACCTAATCATGTTACTG
GCCAAGATAAGTTATGCTTGCCAGATAAACAATTGAAAATGTTTTCACCAAAAAATAAAG
AAAGTCAATCTCATGGCACTCTATCTAACATTTACACATTTGTCGTAATTATTAATGTCT
AACGAGTAGGATCAACCATACTCGAGGAATAGGATCATCAATGCCCATCCAAATGTTGGA
CCGATACGACTAAAGACACCAGCGATTGCCAATCCTCAGTGAAAAAACTATATATATTAT
TTTCAATTTTATATGAAAATTGAGCTTATTTTTACAAGAATAATATTATTTTTGAGTCAG
TGAAGAATGACTAGGGATAAATACTAAATGCTATAAAACAAATATTAGAAACATACTTTG
CAGTTTGCATAGTTTTAAATTTGCCAAATTCACTTTCGTGACAAATAAGTAATAGACTAA
TAGTATACTTTGGTTTCAAAACCGGCATGCGGCAGGTGAATTCTCTGAGTTTTTAAGTTG
ATAAATTGGCTTAGAGAACTTTTGTTAGTCACCAACTTGTGTTGAAATCTCACCAGCCAA
GTTGCTTTATTTGCCAAGAAGTAGAAAGTAAAAAATAATAATAATAATAATAATAATGGA
AAATCCAATGAATCAAGGCCAGCTCTCTATCTACAACAACATGGCATTGGATATGTCATG
ATGTCCCTTCACCTATATAT
>Glyma02g11540|Glyma02g11540.1
TATGTACAAAATAGATGATACTTGTGTGCTGCTTGAGTTGGTTTCAATATGAGAAAAATA
CATTTTATAATATAAAAATATGTTAAAATTAAATATATCTATTATTATAAATAGCTCTTT
GTGGATATATTTATGGTATTAGTGGGTTCCTGAATTATTCTATAATTTTTAATTAGGTTC
ACGAATTATTTTTCTTTTCAATTAGGTAATTAAAATTATATTTATTTTTAATTGAATCAT
TTTATCTAACTATTGTTACGAAAGATTAATCACAATAATTTAATTAATCCCTATATCCAA
TATTATCACTTTTGCAAGTCTTCATTGAGTATTCTTAATTTAGAAAGTTGGATCTATAAT
TTATTTTTTTGAAGTATATCAACATAATAGATTAGTCATGACAAAAAAACAAGTTAGAAA
ACGACTAGAATTAGTTGAAACAAATCTAATCTAGAAAGTAGAATTTGAAAAAAACATCCT
CTTTCTATATCAATGCTAAGAAATTGAAGTAGGAAACATTTCCTAGGTTGGTTCTTCATT
GTAGATTTGTTATAAAATAGAAACTTGTTTCCCTTGTATATTTGAGTTTGTCACACAATA
AAATAAGTTACGGGTTGTGTATTTGAATTTGTTAAAAGTAAAAACTTATTTCGTTATGTA
TTTAGGTTTATTACACAATGAAAAACTCTTTTTATTTTTATTGTGTATTATTTCCTTCAT
TCCTTTTTATGTTTTTAAAGGTTTTTAACGGAAAAAAAATCAAGAAATGTAATAATTTTT
TTTATCCTAATAAAACATTTATGGGTTTTCCTATTTTATCCTTTTTCATTTCTACTTCAC
AATATAAATTAATAAAAAAAATTAGCCAAAAAGTTAAGAAATATAATTAATAAAAAAGTA
ATCAATATTATCTTGAACTAAATAATAGGTAAATATAAAAAAATATTTCAAGAATCTGAC
AGTTCAAAAGAAAAGGAGGTAGTGTCATTTCACACCCCTCTTTCACAGTGAAAACATTTT
TTTTAATGTTTCAAAACCAAATACATAATGAGATTTTGGTTCCATTGTATATTTCATCCA
TATTCAATAAAAACATGTTTCTTTTACGTGCATTTAATAAACAAAAGTATGTTTCAGTGG
GAGACATTTTTGTCAAAAAATACAACTAAAATACCTAGTACTTTATGGTTTTCTTATATT
CACTTTAATCTTTTATCTTTTGAAAAATTTAACTTAATTTTTAATATTTTCAAAGTGAGT
CAAAATGACTATTTTGAAACTGTTTTTTGTTGTTGTTTTGGAACATAATTTTAAATTTTG
TTTTTTTACTAATTTAAGATGTGAAACTTATCATCTTAAATTTGTTTACATGAAAATTAT
GGAATTCAAATGATACTCAAACCAACAAAAGTCATAAATATGATAAAAATTACATAAAAA
ATGAGTCTCACAAATAATTTAAAAAAATTGACATAAGATATTTTAATTTTTTGTTTGCTT
GTGGGATTAGTTTTCACACAAATTTCACCATGGTTTAATGACCCTTTATGGTTAAAAAAA
TTTCTATATTTTTTATATACATAAATCTAATGAGACAAGTTTCATGTCTCAAATCTATAA
AAATAGATTTAAAATCGTGTCCCAAAATAAATAAATAAACAATCACTATTTCAAAATGAC
AATTCTGATCTGTTTAAAAACTTAATGAACTAAATTAAACTTTTAAAAAGATAAAAGACC
ATAAAACATAAATGATTAAAAGTGTATTTTAGTAAAATACTATCAGCAAAAAGTTTGGGA
GGTTTAAATCATAAATGAGAATACCAATATCAAATCCTCAAAAGAAGAGATCAGAGACAA
ATTTAAGCCCAAATGTAACAACTATCAAGTATTTTGTTTTTGTGCTATTGTATCATATAC
TTCCACTATTACAACTTATACCTCTTATTGCATTCCGGTAATGCAATAGAGAGGTGCATG
ATGCAAAAGTGGGAGTGCGG
>Glyma02g41950|Glyma02g41950.3
ACAAAAGTGAAAGTTGATTTTATTTTTTTTGTTAGATTACTTATTTGTTCTTTATAATTT
CATAATTTTTATTTTTTTAGTTTTTATAGTTTGAAAATGATCTTTTTAATTCTTGTAAAT
TATATTTTAATTCTCTTTTAGTCTGTAGTTTTAAAAGTGGTATTTTTAATCTCTATAGTT
TCATGATTTTTATTTTTTTAGTCCTTATAATTTTTAAATTACAAAGATTAATAGAGAATT
AAAATGTAAATTATAAAGACTAAAAAAATACTTTTAAATTATAAAAATTAAAATATAAAT
ATAAAAACTAAAAAGATCAATTTCAAATTATAGAAACTAAAAGAATCTTAAATTATAAGA
ATCAAATAAATAATTTAATCTTTTTTTTAGTGAATAGTGAAAGTTGATTATTTTCAACTT
TTTCATTTTTCTATTTCAAGTTTTCAACCCTATATTTGGATGGAAACAAACAACAAATTG
TAAAGATAAGACTTGCTAAAGTTTGAGCTTTTTATTTGTCCGAGGAAAAGTGTGTGGTTC
ACACCACGCGTGGTTTTGTAAAATGAAAAATAATTAGTTTAAGAATAACCAAGATTATGC
ACTGTTTTTATTTTTTTTAATGACTACCTAACGTGACATTGGTTTGTAGCGAGTGAACTG
AAATTAAATCCAACCTTTGCCCTTTATTTTGATTTCTTTTAAAATCTAAATATTGTTTTA
TTAATAAGGAAAAATGTTGTTTTATTTGGGTAAATCTAATCGTAGGAAATTGCTTTACTA
CTAATTTTTTTTAAAAAAAGTAATTAAAAACTCTTCTTCTTTTTTCTTTTATAAAAAAAA
TTAATTACTTAAATTTTAAACCACAAGAATTGTTCATGTTGAGAGTATATCTGTATATAT
ATGCCGGTTGTGTCGGACATACTCATAATTTAGTACTATCTATTTTAGCGAAATTTTTCA
TACACAAAATTTTAATTTTAAATTTTACTTAAAGGGAATTAAACATGTATCACTTGAATG
AACCATCTGTTAATTTTTATTACCTGATCAATCTTATACAATCTTTTGACAGCAGAGTGG
ATGAGATACAAAAGAATAATTGAGAGACAACAAAATATTAATAATGAGAAAGAGAAGAGT
GGAGGTAGCTTTAATCATTTGATATATAACTATAAATTTTTTATTTTGGGATAATGAGTG
ACAATTGACAAGTGAGACTTAAAACACGTACGTAGACATTGTTGGTTTTTTTTTATAACC
TCTTCAATTTCTTCTATACAACTCGTAGGCATTTTTATTAGTTCTTTTTTATACCTCTAT
TTCTTACAATGTACTCCCTCTAATTGTTTATATGTAAGAAATAAATAGGTATATTTTTTG
TGATTTTAATTATAAAAAATGCACATGTGCACCTAGTCACTTTTATGTGTATTAATTGCT
CATTCTTTTTTATATCCTTAATTTAATTTAAAATTTATTAATGAGATTAATTTTCAATAC
AAGTGGATGTATTTGTTTGCCTATTAAGAATATAATTACACTAAGAACAATAATTATTCC
TTAAATAATGTGTAGTGTCATTAAATATAAATATCACTTAAACTATTTAGTTTTATAAAT
ATTTTGAAATAAAAGTTAAATTTATATTTGACATTATTTTTTTAGGAGATGACATTATTA
AATTTATATATGACATTATTAATTAAAGTTAACTATTTTGTTAATCTTAATTAGTTAGTT
GTTTGTTTCATACATCAAAGATACAAGAGAGAAGGGAGTGCTCACTTAATGAATGCACTT
TTTTATTCTATTTATAGGAAATATAAAAAAAATAGATATATTATTTTTTAATTTTTTGTA
CTTTTAATTTACAGTAAATTCTATTAATAAAAAAAACTCATTTATTATCCATATAAACGG
ATGCATTCATTGGCGTGTTAACAATATAAGGTCACACTCAAGATTGATAACAAAAATTAA
TCTCTTGACTTAAGAGTAAT
>Glyma02g03040|Glyma02g03040.1
TACTAGCATAATACGCTAACGGATTACACTATATAATGCTGAATTAAGTCTTTTAATTTT
TAAAAATAGTTTAATTTGATTTCTTTATAAGGATTCAATTACGTCTTTTATTTTTTAAAA
TTAGTTCAATTTAATCTTATTTTTTTTCTCTTATTTGCCCCAAAAATTTTGAAAAAAATG
GAACCCAATTTGGTTTGTAATGAAAGCAAATTTAACCCATTTTAAAAATTAATGAACCTG
ATTGAAACTTTTATAAACAAAAGGCCCTAATTAAACTATTTTAAAAATTTATAGATCTAA
TTGAATCTTTTAATAATAAGAAAATTAAATTAAACTTAAAAATTAAATTAGATGAACAAA
ATAATAATTAAATCAATTTTTTTATAAATTAAATCAAATATTTTAAATCTTGGATTGGGA
ACATCGATATCATATTGGTTAAGTAAAATTTCATTAAAACTTTCAACTTTCCGAAATAAG
TGAAAGTAGATTCAATTTCTTTTTTCACTATTTTTTATTCGTGTAATTCGTATAAAAAAA
CTGAAATAGGATCCGTATTAGTACTAAAGATATACAATATTGCGGTATCATATAAATTAA
AGAAAATTTTAGTATAACTTTTTACTTTCCTAAATAAGTGAAAGTAGATTCGATTTCTTT
CTCAGCATGTTTATTCGTATAATTTATTAAAAAAAATCAAATAATATCTCTATTAATACT
AAAGATATACGATATTGCTTTATCATATAAATTAAAATGCTTTATATAAATTAAAAGGAG
AAAATTATTGAATTAAATTTTATTAAACAGAAAGTGTAAATTATGTTCCAAAAATAGTAA
AGTACTCCCATCGCATTCTTTTAAACACAACTCTTATTAATTAAAATTATAAAATTGTTT
AAACTTTCTTCTTATTTAACTAGTCTTTGTTCATGATGTTGTAATTTTAATAAATTTTAA
TTAATAATAAACAACATATTAAAAATGTGTCAAATACTAATAGGAACGGATAGAAGAGGG
CAAGTAGGAAGGAATCCTAGCCAGTGTAACTTAATTTTCTGTATACGATTTTTTTTTTGT
TAACTAGCCAGAAAATAGTTATGTTGTTTTTTCTTACTTTTAGTTCTCTGATATATTGAT
AGCTATTAATGACTTACATTTTTACTTCTATATAAACTGATTTTTCCCTTAATAAATAAT
AAGAAGAAATAATATGGATTTTTCCTTGAGAGTTATTTTTCTCTAGCTTCTTGAAATCTC
TCATGATTGATTTCATAATTTTTTTTACACATATATTCATGTTAACGTGAATACTTAATT
ATAAGAAATTTTGATTGATTACATCATTATACAAATTAGTAAACAATATACATTTTACTC
TATTTCTTATGTTTACTTTCTGCTAATACTTTACATTATTTTTTAAAAAATTATTGTATG
TTCTGGATCACAAAAATAAAAAAAAAATCAACTCCTTTAGCAATTATCTGTATTAGTAAC
CATTTTCTGTATTTTATTAAAAAATAAAAATATACAAAATATCTAAAAAATATACAAAAT
GATTGCTTATAGAATATAGACAGATTATTATAAAAATAAAGATTAATTAAGTTTTTAGTC
TCTTAATTTTTTAGATTTTAATTTTTAGTCTCTCAAATATGTTTTTACACCTTGTAGCCC
TTTATTAATTTTCAGTCTCTCTAAGAGTTTTTGTTTATTTTTAATTCTTTTTTATTTTAT
ATTCAGAATAATTTTAAACAAGAAACTATAGATCGACAACAAAAATTAAGAGAAAAATAA
TTACTAAGTAGAAAGTACGGAATTGGAATCAGGCGCTATAGTGAACGTAACTACAAAACA
GTCAAGAATCATCATGCATAATGCAATCCAATTGTATTCTCACCACAGTGCACCCAGAAT
CTCCCCAGTCCAGTAGTTTTGGACCTTTTAACTCTCTCAATTACTAGCATTATTCCATTG
GAGAAAGGAAGAAGAAGAAG
>Glyma02g01240|Glyma02g01240.1
GGAAGTATCATCTTAAGTAACACTTTCATGTGATATAGATAATATTTTTTATATTAGTTA
TAAACATAACCGATATAAAAACTAAAAAATAATGAACATTAAAAATACTATTCAAAATGA
TTTATCTTGTTACAAGATAAAAATGTGCATTAGAAAATAATTTTGACAGGATAAATTGTT
GTAAAACAACTCTATCAAGGTAAATTGTTTTTTTTATTACTATTTTTGTAAAATAAAGTC
ATTAATTTTCATATTATTATTTTGATTTTTGTGGATTAAAAACCCGACGAAATTGAAAAA
TAATCGCTCCAAATTTTCAAACTCCTCTTTCCTAGACTTCATTCAAAATACTATTAAAAA
TTTAAGAAAGAAAGATTTGAAAATTTGTGGTAGTCTTTTTGTATTTTGTGGGATTTGTTA
ACCAAAAATTCGTAAGAGTAGTAGCTAAAAATTGGGCCAATGAGAGAGTGATATTAATCA
ATTGAGTTTAATTTTAGATGATAAAAAAATAATATATTTTAATTTTATAATGACAAGGAG
CATACATGTTTTAATGAGCGGAAATTTTTTGATAATTTTACGAACATCCAAAAACATATT
TTAGGCATTAATATATTATAGTTTTTTCAAGAGATAAATAATCAAAATATACAACTTAAT
TAATCATTTCTAATAAAAATAACAAATTATTTCACACAATAGATATTAAAATATTAATAG
ATAAAAATATCAGAAATTAAGACTGGTTAATTTTTTTTTTTTTAAAAAAACTAAAATTAA
AAACCTGAAAAAAATTCAATGGAAAAAACATAGTTATTCATAAAACTATAATTTTAGTTT
TTTTTTCTTACAAAAAATATAATTTTAGTTACGTAACACTAGTAAAAGGAAATGTAAAGA
TAACATAAAAAAATATTACACCTATATAAGTTTTCTTCAAGTATAAAATATAATTAATGA
AAATACAGTTGTTACTTCTCGACTTTGGTAGTTTGATAACGTAGACATACCGGTACACTC
TTTTAGAATAGCTTGATGATAAGCGTGGTTAATTATTTTCTATTGACTTGGGTTGTTGAC
TTATTTGGATGTATAGCTTAACAATAAAAAAAAAATTATATTGACTAGGGTGAAAATGAA
CTAATCTAAGTCAATTTTTATTTCCTTTTATATTCAAGAAAAGAAACGTAATACTAATAT
GGGTGTTGTCATGATGCGACGTCACCCCATCGAGCAATGCCAAAACACAAACCTCCCGTT
TACTATTTACCTAAACTCTAAAGTCTCTAACTTTTATAAGGTTAATTATATCCACTATAT
TTCTATTAATTGCATCATCCATATGTAACTATATAATACAACCACAAAAATAAACAATAT
ACCCTCTCTATTGTTATTCCAAACAAAGCTAGTTAGCTAGCGCTAAGAGATTTAATACGA
AACTATTATGAAACTACATAATTATATTTTATTAGATAAAAAGTTAAATTGAAAATTGAA
AAACTAACAGATTTGACACTACTCAAATATGAGTGATTTTTTTAATTACCATCACAGGTG
TGAAGAATTCATTAACATGTGGATAACTAATTTCAGCTTAAAAATTAGACTAATAATTTT
TAATAAAATATCTATTATTAACTATATTTTATTCATTTATAAAATTCAAATACAAAATCT
TACTTAAAATAAATTAAAGTGACATATTTATAATACCAGTTTTATTATCAGAACATTCAA
AATTTTCAAAACCCATAATTAATACTAATTATTTTTTTCTTTTTTTTCATCACATCATAT
TATCACCCATAATACTTATTATTTTCTCTCTTTTATCTCTCTTTCACTACACGTCACTTA
GCACGTAGGGTATCCGAGTATTATTTTCTTTTTTATTTGAACCATTGGTGCAACAAATCG
GTGGGATCGAGAAAACATTTGTTTAATTATAATTTATTGAAGAACTTGTATATAATACAA
AGACTTGCTTTGACTTGGTA
>Glyma02g15020|Glyma02g15020.1
GGCCAAAGTGAGCTTAACAATGGCCGAAAACAAGATCAAATTGATGGGTATAGACCACCT
TAATCACCCCAACTCATTAATTAAATAACAGACAAAAATAAGAAGCAATTTCTCAATCTC
ACTCAAGAAGGCAAGAAAACAAAAGGAAAAAGTTGAAGCATAACACTGAAACATGCACTA
GCCAAAGTATAAGATGAATGGTAATAATATTTCTTTGATAGTTATGGTCTAAAAACTGAA
GGAGTAGGTAAGAAAAATGGAGCTCAGTCTTTTCAAACTCAATTTTTGTTTAACCTTGCA
AAGTGGAAATGAATGACATTGTCTTCATGGTAATTAGGCAATTTGATATAAAATTGTCAA
ATTCACATATGGTGGATGGTGAATTAAAAAGGGTGGTTACAAGTGATAGGGGGATGATAA
TTTTTCTTTAGTGTAGTGGCAATATTTATGCAAAGTGGAAGGCGAATCAAGATTTGCTCC
TCGATGGTTTTCAAAAAATATGGCTAGGCAAATGAAAAATGAGGAACTTAAAAAATTCTT
GGAAGACACTTGGATAGGTTCAACATCTCTTAAAGAAACTTTTATTTCTAAACTTTATCA
ACTTTTGGAGGAAAATCATGTCTTAGAGTTTCTACAAAAAAAAGAAGAGTAAATGACAGG
AAAATGTTATCCTAGGAAGGAAAATTATTTTTTCTATAACGAAAAAATGTTTTTCTAACT
GTATGACTACAACTGCATTTAATATATAAAATATTCCAAGCTTAATACTACCGAACTGTA
TATTTCTTAAGGATAGGGACACCGGATGCAAGAATGGCAGAAGATGTAGAAACCTATGAA
CGTAAAAGCGTTATATAATGGTATCTCAAGAAACTGCAAATGAAATTGAAAGCTAAGATT
TCAGAGGGTAGAAATAAAAAATCATGCATAACCAAAAGATTATTCAATAAATATAATAGT
ACCTCTGACACTGCCTCGCCAAAGTTATTATTTAGTCACAGATAATTACTTGTAAAATTT
GGGTGCAAAATACAGCATCAAGTTGAGATGGCCGAGTTGGTCTAAGGCGCCAGATTAAGG
TTCTGGTCCGAAAGGGCGTGGGTTCAAATCCCACTCTCAACACCAAAACTTTGTGACTCC
ATGGCCCAATGGATAAGGCGCTGGTCTACGGAACCAGAGATTCTGGGTTCGATCCCCAGT
GGAGTCGCTTCCCTTTATTTTAATATTATTTTTTTATACAGAAGATTGCTTCTACACGTT
CAAAATATTATAATTTTTATTGCGTTGAACAGAAAACATTATATATTTACAACCTTCAGT
TGTTGAAGATATTATAAGATTTAGGTTGTTAAATAACTTGTTTGTATTTACATATAATAT
CCAATCCTTGTGAGAAAGTTCCTACTTGAAACTGATTCACATTGACTTGTTATTTATTTT
ACCACGGCTATCCTTGTCTGGCCAAGTAATTATTGGTTCATGATTTTTCAGCTTGCATCA
TTGCAAATAATAAATTATTCTGGAGTCACATTTGAATTTAAATTAATATGATGGGAAATT
GGGATGTTCCTTGACCGTGTCCAAGTCAACACATGTATAATGTAATGTTTTCACAAATTG
CCTTCTCTTCCTATCCTTTTGCAGTAAGATTTTCGAGGAAACACCAACCTTCCTAAATGC
TAAAGAAGGAACATGGTAATGTAATGATCTTATCTTAATCTACACTTGTTTCTCTTAAAT
CAATGGTCGTTGGACATATTCCAATTATTTATGCTGATATTCAAATACTTATTACTAACT
AGTACTTTTCTTTGCAACTTCTGATTATTAAAATAATCAGACTGAAAAACTATGGCCTAA
CCAACTAGCTAGTAATTAAAATGTGGGGTGCCCTCTTTAAATTAAGTTCCATCTATATAT
ATATATATATATATATATATATATATATATATATATATATATATATATATATATATACAC
TAAGATAGGCAGAAAACTTT
>Glyma02g43580|Glyma02g43580.1
GAGAAAATGTCATTAAGATAAGAGATCACTCTAATTAAGATGATAAATAGACCTTCAATA
ACACATAATATGATAACTTGACATTCTAATTGCCATGTAGTTTTTTGGCACTAGAAAAGC
AAAATGACCAAATTACATAGACTAAAAAAATTAGCCTAAATAAAATAATATAATATTTTT
TAACGATAAAAATTACAATAATTAAAATGTCATTTTACAGGTTTAATTTTTAACGTTCAA
AGTATAAATAAAACAAACAAATCATATTTCTTAAGTTTAAATTTTAATAAAATGAAATAA
TTTCCATTAATAATAAAAAATTTACATCTAAAATAAATAATATAATGACAAATTAAAACA
ATATAAAATCTTAGGAAATTAAGATATAAAAATTATAAATTCATATAAATAAGTAAATTA
TATGTTTTATAAAAAGAAACAAATAAATATTTTAAAAATAATTTATATCTATTTGTATTT
TTATCAAATATGTAATTTTGTTTGTCTTTAATTAATTTTTAATTTTTAAAAATAATAAAA
ATTGAAAATGCATCTGTATCGATTCTTGACCTTTTTTCCCCACCAAGAGACCAGTTTAAT
CAATTTTTGACAGATTCTCACCAGTTTTGAAATCTTTCCCATTTTTTTTTATCAAATTCA
ATTTTAAAAATTATGATTTCCACGGTCACAACAATTAATAACGTACAAGGTACGCAAACC
CGTGGCATGCAGCCTCCCATTATCCAGTTTTTTTTTTTACAATATTCAATTTACATGTTG
GACTTAACACACTTAATAATTTTTTTGTGCTAAGAACAAAAAAACATGATAAAGATGAGG
AGGACTCAAGTGACCGCGATGGCCAAGATATATTCTGACCAAAACCAACGTTTGTGTTTT
ATTAAATATGCAATTATTAAAACTTGGAAATGTAGAACAGAAATGTCCTAGCTATCAGTT
AGACGCCACAATTTTTTTTTGCCTCCTATTGCTCAAGTGGTCAAATTAATGGAAAAGAAA
AAAGACAACTAATTGGATGAAAAAGAATTTGTCCAGATATAATTTTCAATTAATGGCGTC
CAATTACTAAATGTGTGTTTGAAAACTAAGAAATCATATAAAAAAAAATTTACATTAAAA
TGCAGAAAGTTAATTATAACCTTCTTAAATATGAAAAATTAATCAAATCTGAAATATAAA
ATCAAATAAGCTAATAAAATTGTTGAAACGCAGCTTAGAACCTGAGACTCCAATAATATG
AATTATTTCTTCGTGCTTTTGACTTGTAAGCTATTGGTTCTAATAAATTCCAGGATTGTC
TTACTTATTCAATTAATGGCATCCAATTATTAAATGTGAGTTGGGAAACACCTTAGAAAT
TAAGAAATCGTTTTAAAAACTATAACGATAAACGTCTTAGTATAAATGTGAAAAAATCAC
ATTGAAATATAAAACCGAATACGCTATATATGCAAAATTGTTGAAAGACAATTAAATGGT
AGAACCTCAGCCCCAAACAATATGAATTTGTTCTCGTGCTTGTAAGTTGTAGGTTATAGT
AATTAGATGGAGGTAAATTTTGAGGGTATAAAAACTTCGTACCCCATCGCATATGCAAAA
AGGCTGTTTCCGGATTCGAACCCATGACCAACAGGCACAACTTTACCGCTGCACCAGGGC
TCGCCCAAATTTTGAGGGTATCAAATACATAATAATACCATGGCAGATCTATGGTTGTTA
GACGTCTGAATAAGTCGTTCACAAGCTTGCATAATAAATACAATAATAAATTTTAGAACT
TCATTTGCAAGTGCCACCTACTGAAGAAACCACGTGCTTAGTACTACAATTTAAGGGAAA
ATGCAAGGAAGTTTGGTTTCGCCTCCAGATGAGTCCAACGATGCCCAAAGTAGACAATTC
AACGACGCAAAATGATTCGTAAGGAACACAGGAGAATTTTTAATTTGTCATGTTGTCTTC
ACTTAACTCTTTGCATTCCT
>Glyma02g40640|Glyma02g40640.1
ATTTCATAATCAAGTCTAAAATTGACAAAGAATACTAAAATTATAGATTTTTCAAAAATA
AAAAATAAAATACTTCAATTAAAAATTAAAAAAACAAAAATTACATTTTTTTTACTTATA
CACTCCACTCGCACTTAATTTTTACCTTAATTACCTCGGTCCTTAATTGTGTAACAGTGC
ATCCAACCCAACTAATAATATGTTATTAAATTATTTATAAAAAATAATAATTAAATACAT
AATAAAAAATATGGCAATAAAAATTATTAATAATTAAATACATTTAAGAAATTCTAAAAT
TGATTTTTAATCTTTAACTTTTAATCAATAATTACAGCTACTATTTATTTTTTAAAAACA
TTTTTTATTCTAAAGCTACTAATTTCATTTTCTTTATTCTTATAATTTATATTCACTTTG
CACTTTCTATCTATTTCATTATATCATATACACTTTCCTTTACCTCTTTTTCGCCACATG
GGTTCATATAATTCATCATTGCCTTTTTTTCTTTTCATACGTCACTTTCGATGATTAGAT
TCGTTTCGTTACAGTCAAGAGAAGGCAAATTTCCCAAAAGACAAACTATTTTCGTAAATG
AGGTTCTTTTTAAACTATTTCTTGTATGGTGTCATTTTTTACGTAAAAGCTATACAAATC
GCAGAAAGCATTGACGAGTTCGGGCTGAGGGTGACACGTGGCATTGGTCTCGCCAGTACC
ACCAGCGATTTGAGCTTCATGGGTCTCGCCGCCAATGGGACTGGCGAGTTGAGCAGGTTG
GGAATTGCCAACTCTATTGACGAGTTGTGCTGGCTAAAACCTTTGGATATTTTTTATTAA
TAATATCCTAATATATGGCGTGTCCTTGGACTACGTTTTTGTCTCAGGAATCCCTCGTTG
GCAGCAGAGATACAATGCGGCGTGGCTCATTATCTTCTCTTTTTTATTGTGAATCTTTTG
ATCAGAACAAACAAGAAGAACCTGCACCTTTCATATCATTTTGAAATGCAATTTGGTTTT
TAATAAATTCCTTTTAAAATAATCATGGAATAATTTAAAGAAATATTTTTTTGTCATTTT
TTCCTTTTTGATCATAATTATAATATTAATATTAAAAAAAGTTGGGACGTAAGTGAGAGG
TGCCTGCCACTTCACTTCATTTTATTTTTTTTTACAGTGTTTGGTTGACTCTTGTATACT
CATTAATAACCATTATTGTATTTTTTAACTATTTTTCAGAGAATTTAAAAATAATTATTA
GCTCTATCCTTATTTATGCTTTGAATTTGATTTAATTATGTTTTTAATTCTTAAAATTTA
AAATAATTTTAATTCTTGTAATTTAAAAAAAAATGTTTTTAGTCCTTAAAAGTAGACATT
GTTGGCAGAGATTATTAAAAGGAATGTCATGGCACTGTCAACATATGTTTTTAATATTTT
ATATATTCAGATTAGTTAGTTAATGATGCTGGATAAATTAATAACAGGTTAAAAACATAA
TTCATTAAAAAATATTCCATGTATATATTCCTCAAGCTCCTTAATTAATGGCATTATAAA
GCACTCCCAATCTGCTGCACAACTCGCCAGTAGAGTTGGCAATTCCCAGCCTGCTCAACT
CGCCAGTCCAACTGGCGAGTCTCATGGAGCTCAAATCGTGGGTGGTACTGGCGAGACCAG
TGTCACATGTCACCCCCAGTCCGAACTCGTCAATGCCTTCTACGATTTGCATGACTTTTA
CGTAAAAAAGAACCCCATTTAAAGAAATAGTTTGAAAAGAACCCCATTTACAAAAATAGT
TTGTAAAATAAACCCCTTTTGAGAAATTTGCCTCGAGAGAACTCTACACATTTCGACATT
AGGATATCGAAATCGATGGAAATTTATGGTTATTTTTTTATCTCATAACAGTCAAACATA
AAATAAAACACAAAAATCTGATAAGTGAGAGCACGAACGAATGAAATCGCATTCCACAGG
AGATCCGGCACGTTATCTTT
>Glyma02g41590|Glyma02g41590.1
AAAGTAAAAATGTATTTAACTAATATTAAATTTTATTTTAGAAAAAATGAAATACATGGT
GAGGTAATTAACTCACTTGACACTTGTATATGTTTACGCATACATCAACTCACAGTGCCT
GAGGCCAAAGAAAAAAAAAGAAGAAGAAAATCACAGTGTCTGAATATATTTTATCTGAAT
TTCTTTTTTTGTACACTAACACTATGATAATTGCTACCATCATTCTGATGCGCAAGCAAC
TTTATTAGTATCTCAAGAGTTTAACTTGTTTATGAAATTAATTTGGAGGTAAATTTTTTT
ATAGGAGGTTCAGCACTCCCTGTTGTTGATGATTCATTCCTGTTCCTCTCTTCGACTTGT
TGACCATTGGCTCCACAGTGGAGATTCCTTAAACACCACTCCAATATCTAGTAAAAAAAA
AGTTTTGTTTTTCGAACATATTATTTTTTTTTTTAATTATCTCTATCCTTTTCTTGATTG
AGAACAATATATTTAAAATATGTTCGCAAGAAAGTCTATGGTTTTTAATTTAAAAATATA
GTATAAGAAAATGGAGGAGAGATCAATCTACATTACCACAAATTACACCAATTATTATAT
TATTAACAAATTAATATCAAATATGGTTTTTATTGATCTATCTAACAATTGAATTATAAT
TATATTTTTCCTGTGAAGTTACAATATTTTCTAATAAAGTCAATCATCTTCTCAAAATAT
TGAAACTTATTTAAGAAGCTTATATCTTCCAATAAATGATATTTTATATTCGGATATCAA
ACCCTTAACTATATTTTTTTAAGCAAACCCTTAACTATATGTTTAAGAGGCATTACATTA
GATATTATTAGAATTTTGTTTATTCAAATATTATAACAATAGGTTGTTGTTTTTTTTTTC
TATTTTTATAACATTGAATTTTAAAATAAAGTTACCCAATAAAAATGATTAAGTAATGCA
ATAGTCAAAAGCAATGTAAAGTTATCCACATATTTAGATGGGAAACAAATCACATCCGTA
CTATACTGTATTCATATTGTGAAGCTATTTATTATCCAACGCAACCCATCACACTATTGG
ATCCCGGTAACTTTTGACTCGAGTCCAAGTAGGCAACAAACACCAAAGTTGAAACATGAG
GGGAAAACAAAAACACAAGCATAGTAAGTTAACACTTAACAGTAACAGCAACATAAAGAA
CAAGCCAAATTTCCGAAATAGAAAAAAAAATGGTTTCGTTTGATGGCACGACTTGCAAAT
GAAGGAAAGAGATTTGATATCAATTCTGAGGTCCTAAGGTCCCCTACACTCATCACCATA
ATACCCATCACTACTCTCTCGCACACCACCACCTCCTTATTATCACTCCCAATTACCAAT
TATCATAACTTGCCAGGGCAGTGACGTCATTAATTACCCCTAAACATACAAAGCAAGGGT
TTGAACTTTGAATATCCTTCATGTAACTTTTTTTATGGACAACTTGTTTTTGTGGAGAGA
TCTGCTTGTATTTAAAGACCCGTGAATAGTTATAACTAAATGGAACTAAAATTGTTCATA
ATTCAAACATGCATGGGTCTATCCATGTAGATCCAACCTGTTATTGATAGTATTGGAAGT
TCTTCTCTTGAAAACAATTTTATTCTATCCGAGAATAATTGTTATTAATGGTTAAATTTC
ATGTCAAAATATTTAACACAAATATATATTCAGTACTTGAGATCAAAATTATCGATTAAA
TAAAAATAATTTCACATCAATTTGTTCATATATTTATTATTATTTTTTTAAAAGACACAC
TTAGATAATCTATTTTCTAACACTTTAATCAACAAAAGAAAAAAACCTAGAATAAAAATT
AGAATTTTAATATTTGAGCACTCCTAATTTATAACACCTCTCTTTTCTTTTCTTTTTATC
TCTATATATTATTATGAATCTTATCAATTATTATTCATCTTTCTTATCTTTCTAGGTGTG
TATACATGTTTATACCTCCA
>Glyma02g06610|Glyma02g06610.1
AAGTAAACTCTTATAATTTATGAGTTGAGTCTATGTAGATATTGAGTTTGATAACCTTGT
CTATTATATTAAATTAACTCACCATAAATTAAATTTATCAACAAATTACCAACAGATACT
TATATCTCTATAAAAAAAACTTCATGGATAAATTTCATCAACAACCCCAAAAAACTCTCT
ATAATTCAATGGACTAAGTTCATAGTAACTCAAGTATAATACAATAGATTCTTTCGTAGT
AATTTGACCTTCAATAATATCGAAGAAAAAGTTGTTGGTATTTTATGAGTAAAATTATAA
AAGTACTTTCATGAAAGAATGTATAAACAATTAGAGTGGGTTAAGTCATTTATATTATAG
TGGGCTTTATCCGCTATAAGAAATCCACTATAATATAAAGGTTTGGTGCTAAACGTGGGA
GAGTCAATGCTAAGTGCTAATTCTCATTTATGCTATTTTCAATAAGGGTTCCAATTCTCC
TTTCTAGCCTAGACAAAACATAATTAAAACTAATAGAACTTTAAAGGATTAATAACATTA
AGCCTAAATTAATTAATTACTTACATTATTGACCTAACAAGGATTAAAACAAAGTTTTAA
ATGAGAAGATAAGTGATTATATATGCACAAAAAGGTAGGCATATACAACACTCATCAAAA
CAGCCCAAATCTAGAGCTTTGCTTATCCTCAAGCAAAAGTAAATCTAAACTAACTAAACC
TAAAACTGAAATGAACATTGAACACTTAAAACTAGTGATAGTTTTGAAATCATTTACACC
CCCACACATTCATCCATGCATGCTTTCAAACTAAGTCTTAGAACAAGATAATCAAATATT
GGTCTATCAAACACTAAGGTACTTGCACACAAAGTCATAGCAAAGATATAGGTCAATTAG
ACAATTCCTCTAGAATTTAATAGACATGGCACAAACTAAAATTGTGAAAATCAAAGAACA
CTTCACTTCTCATAGTCATAGTATTTTTCTCAAATGCACAAGTTTATCCGAGTGGACTTA
CTTTTCAAAATCAACACTTTGAAATCACACATACCAACTTTACTATCCATCTCTACTGAA
ACCATAAAATTACACACTTGCAAAGATCATAAAAGTCTTATTAGGGTTGTAACATGGTTG
AGCTACAAAAATATTGCTTTTGCAAGATAAGCAAGTTACACCATATGAGAATAGAAAAAC
ATGTTTTGATGATTCAATATTTTGTTCACTACTTCCTTTGTTCTCGCATCTTTAGATAAA
CTGAACACAATGTATTTGTAATTGTATACAACAATAACTAAACATCAATTTCTTTTACAA
AATCTACCTTTGTTTCATTTTTTGTTTTCATCATCATTTTTTATATACATTGATGATAAA
AACAAGCATTGACCACAAATGTAACAAAATATGAAAATAGTAACAACTCAAGATCAATAC
CCATAACTTGATTCTTTACATGATTAAAACCACAAAAATAAGGGATCTACATAGAGATCA
CAACAGACGCACATTTAAATGTGTTTTGTCTATTGAGTTTTCCTCTTGAGTTTTATTCCC
TTAAGCATGATTCGACTTTGTGTCGATCCCTCGAGTGTTGTATATGTGTACACTATTTTT
TAGCACACAATGGTTATTTCCTAACTCAATGCATATCTAACCACGACTTCAAGGAGCAAT
CAATCTATATTCAACCAATACCAAGGCAAAAGATACAAATAAGGGGCATAAATTGTAAGG
CTGATTCATGGCCGATCCTGTATTAAACAATGCAATTAAATATCTTGCATGAAAAATATA
CAACCCATTAGCCTCAAGCTCAAGAGGTGTAAAATGCTTAAATAAACAAATTACGTAATC
ATATATTGACAACAAAATATACCTTTCACGTGTCAAACAACGTTGTCAACTAACAAACTC
AAAGAATACACATTCATCCGACCTCAAATCCAAAAAAACAAGAAAAGGTTACCATCAGAT
ATAATGATCTTGGAGAGTAT
>Glyma02g07130|Glyma02g07130.1
AATAGTTCATTTTTTTAGCGATTTTCTTGTACCCCAGTAATGAAAATAAAATAATTTTGG
GGTTTGAAATTACTAAAGTAGGTTTCTAGATAGTCTATCTTATCATTCACATATTTAATG
ATTTAAAGCGCAAAAGTGAAATATTTAAAATGCATCCTTTTTATAGTACAGTATTAGAGC
CTTAATTACTACAAGTTGCATCCTTTTTTAATTTGTAGTACAGTATTAGTGCCTTACTAC
AAGTTGTATCTTATATATCTTTAGTTTTTCGATTCAGTCAGAAAAATGTCTTTAGTTTTT
CGAAACTTCAGATCCAAGTAATTATTCACTAACCATATCTCCATTTTTCTTATAAGTTTT
TATTTCGTTTCAAAAAATAAGATAGTTCACAGTGTAAGTCATAAGATTAATTACTCAAAA
AAATAGAATGTACGTTAGTTAAGAGACAACTCCTCTCANNNNNNNNNNNNNNNNNNNNNN
NNNNNNNNNNNNNNNNNNNNNNNNNNNNNNNNNNNNNNNNNNNNNNNNNNNNNNNNNNNN
NNNNNNNNNNNNNNNNNNNNNNNNNNNNNNNNNNNNNNNNNNNNNNNNNNNNNNNNNNNN
NNNNNNNNNNNNNNNNNNNNTGCATCACATGGTTCCGGTAGAGGGTTTAATATTTTATTG
GATAAATTGTTGGCTTAGTGGAAACATTTTTTGTTATCTTTCAATTTGATAATTATATAT
TAATTCTTTTGAGACATAAAAATCTTTAATCATGTGCATTTTGTGCTCCTATATAGAATC
CTTTTTTTACAAGATTAGAAATCAAACTCTAATCAACATATATTTAAGAGATCTATTTAA
TTATCTGCTAATTGCATGTATTACGTTCTATTGGTTTATTAATATATTTATGAGTTTAAT
TTTGGTTTTAAACTGTAATATCTTTTAAAATTATTATAAGCAAATAATCTATTACTGTAT
CTTTTAACTTAATATTATAAATAGTTCAGAAGCCTAAATTTTTAAAGGATGCAAGATAAA
AACAAATTAAGTTATAAATGAAAATGTTTGACTATATGTTTTGAAACAAACTCTATTTAC
GAAGTTTTAATACACGACCGTGTGTGTTATAAAATGCATACTTTATTTTACACGGCCTAT
GATTTTTTTTATCTATTTACAATTTATATTAAAAAAGTGATTATGTTTTCTATTAGAGAA
AAAGAATGTAACTATGCACCGGTGATTTAAATATTTTACAGTCATTCAGTTAGAAAATAT
TATATATAATAAGTTTATTAATTTCTATAATAACTTTAAAAATCACACAAATAATAATTT
TTTATTGAACGACAGTATATTTTTTTGTGGCTTGTTCCATCTTAGTTATAACTCTAAGTT
CAATCAATATAGATTGGTATTTTGAATATTGTTGATTAATGACGTTGGTCAGTGGAAACC
TTGAATACTACTTTATATATAAAGCAACCTTGAGTAATACTTAATTGGTTTCCTCATTTT
ATTGTACAAATAATGCAAAAATATTGTACAAATAAAAGAATTCAAATATTAATACTTTTT
CCTAACATTAATCTCTCCTGACATATTTAACAATTGGAGAAAAAAATTCAAATATTGCTC
TAAGTGTAATCCAAAATAACAAAGTTTTATTACCATATTTTTAATCACCAAATAAGTTTA
ATCAATCTGACTCGTTAAAAAAACCAGGATCGTTTTTATAATAAAACCCACATAATTAAA
TCCATTCAATAAACTCACATAACAACTGGATTTATATTCTCTAATGTAGCAGTTATAAAA
GATTATCTTATGTAAGTAATTAATATGATAATGTCATGGTATGAGTCACAAAAGCACAAA
TTAATTATAATAAAAACCAGTATTATAATTTATGTAGGTCCCAGTAATTTTATTTTTGTG
TCCTTCAGTTGTAATGCCACTTTAAGTCACTAGGGGTGAAGATTTCTATATAAGGCTTGG
ATATTTGGTCTTCAACCACA
>Glyma02g46330|Glyma02g46330.1
GAGTAATGGTTATAATATGTGTTTGGATCCAAGTCATAATCTCTTTTTTTAGATTTTCTC
TCCTTGAAATATAGTGTGATCGATAATAGCATTTCATGGTGTGATCGGGGCACCGTACAA
TTCTGTCAAATTTCTCCTTTCTCAAGTCTTCATCGCTACGTGCCCCCTTCAAATGTTTGT
ACAAGTCTTGTAGCTTTCCTTGGTTTCACATTTCATCTGCACCATTTGATTAAATAAGGA
TATGTGCGCCTGTTTGGATATTCGCTGATAAATTATAATTGATTTTGATTAAAATATTTT
TTGAATTGGTGTGATTTAAATTTGAGTGTCTCTGTTATAAAATTAAGTTAAGAATAAAAT
TTAATATAAATTTTGTATGAAACATAAAAATTATACAAAGTTATTTCAACTTAATTAGTT
TGGGACTCAAAATTAATTTTGATTTCTTTTCTAAAATAAAATTAAACATCTAAAAATTTA
TCTAAAATCAATAAAACTAAACAGCGTGTACTATCCTTGAGTTTTTTTTTCCGTGATTAT
AAATGAATATTATTTTAATTTAATTTGAATGCATTCACGGTGTGATTTTATCCTTCATCC
AATCAAGTATAGACGTATAGTAATATATCGTAAGTTTTTTTTTTTTTTAACTTTTATAAT
GACTACTTAAACTCATTATTTTGGAATAATGTCCGTTAGACATGGAAAACCAATATGATT
GAATTGGCCTTTCTTTAGAATTGCGGATAGACGTTAGTTAACAAAACAAGACAAGATGCC
ATAGCGGCGTATATATCAAGGTGCTACACTTTTTCTTCTTTATTTGCAATAGGAAATTGG
AAATAATCTGAATATTGCATTCCTCAAGTTTATGTAATGGATACCTTATAATACTTCTTT
TCTATAAAAAAATTCACTATATAAGTTCTAAATAACTAGGCATATCGTAGGATCGAAAAA
AAAAACAGTGATTTTTGGTAAAGGAGAAGAGAAGCTTGATTAAATACGGAACTTGGAATT
TGTCCACTCTAATTATGCTATTACCTTTGTTTTAATATCTTAAAACATTTGGATATATAT
GCATGGTTCTGTACATTATATATTTCGGTATAGTTGTGAACACAGACATGATATTTGAAA
AGAAAACCTAGATTAAGTAATCGTAGTTTGGCTACCTAATTGCTGTTAGATTTTATAATT
TAAGCATAAATTAAATAAATGGCCATCAAGCTTAAGATTTTTTTTCCTGAGGGAAACTTT
CCTTTTTAAGCAAAAGCACACATGTTTCCTGATAAACGTGGGATTTGGGTGCAACACGAG
AGAAACTTCTAATGCTCTGTCTAAGAATTTTACATTCCTAGTCAAGGAGAAGAAGAAAAA
TAAGAATTACAAATTTTCCATTTTTTTTGCGAAAAAATTCTATTATATAATGGAGTGCGT
TTGCGAGAAATTGAAGAAGAATGAAGGGAAAGGATCACAGAAACAACATTTTTGGAAGAG
AGCTGACGGACATATATGACCTTAAAATTCTTTATATCATTAATTTACTGTACTTTCATT
GGTATGAACTTTGAACAAACAGTTGATCGAGCCAATAATGCAATACTCCCATAGCAAATG
ATAGATAGAAAACTGATTCTGGCATGATAAAATCATAAAATAATAGTACGACTCTGTCAT
GATGATGATGCCTACTATTCATTTGGCAAGAGAATTGATGAATTATTATATATACAGTCC
TGAATTAATTGATTCCCACCAATTTATTTCTTTTTACCCAGAAGAAACAAAAACAAAGGC
AAGCAAGCACATGTAATCAAATTCAAATCAAAGCAGGGCTGGATGGCAAAGTCCAACGTT
CAAATTTGAGCAAAATTATTGAAAAATAGGCCGTAAATTCATCATTGTTTCAAAATGAAG
CCAATAATAATATTAGACATTGTCGGGTATAGAACCAAACATGTACCTCCAGTCCCCCTT
GACATTCGCGACAACATAGC
>Glyma02g37740|Glyma02g37740.1
TAGAAATGGATGAAGAGCCTTATGTGTGATTAAATCCTGAATCGAGTGATTATGATTGTT
GTTAATAAAAAATGTATCAATTAATATTATTAATTTAGTACTTTTTTATAAATATATAAA
TGATTTTTTTAATTTTAATATTATTAATCATTTATGTTTCAGGTAACTTATTAATTATTG
TATTTATTAAATTTAATAATTAAAATATAAATTTATTAGATTAATGATTTTTCATCATAA
TTTCTGTATATAAAATATATTATTAAATAAAAATTAATTATTTTGAAATTTGATACATAT
ATATATATATATATATATATATATATATATATATATATATATATATATATTAATACTTAC
ATTAAATGTATATTAAATTTTTGAATAATTTTTAATGTTTTTTCTAAAATTTTCCATAAT
ATTTTTGAAATTAATCATATTTCTTTCTTTCTACTGATTCCAATCATATTTGTTGCCCTA
TATTTTTTTTCACTGAAGAAAAATGATTAATAAATAACTAAAAAAGAATGACTTTTACAA
AGTTAAGCATGCCTAAGTTCTCAATCGATTGATTATGATTGTTGTTAATAAAAATGTATT
ATTTAATATTATTAATTTAGTATTTTTTATAAATATATAAATGAATTTTTTTATTTAAAT
ATTATTAATCATTGTATTTTTTAGGTAACCTATTAATTATTGTATTTATTAAATATAATA
TATTTATTAAATTTAATAATTGAAATATAAATTTATTAAATGTATGATTTTTCATCATAA
TTTATATATATAAATATACTATTAAATAAAATTAATTATTTTAAAATTTGATGAATATAT
ATATATATATATATATATATATATATATATATATATATATATATATTAATACTTACATTA
GATATATATTAAAATTTTGAATAATTTTTAATGTTTTCTCAAATTATCCATAATATTTCG
AAATTAATAATGTTTATGTCTTTCTACTGACTCCCATCATGTTTGTTGTTGTAAGTTTTT
TTAACAGACAAAAAATATTAATAAATGAATGAATGAAAGTGAATTTTACAAAATTAACCA
ATTTAATAGATAGTTGACATTAATGTCTTAATGATAAAAAAAAATACCAATATATTTGAC
AAGACTCCGTACATTTCATTTAATTAATAAAAAGTTTAATTTTTATGTTTATAATTTATT
TTTTACACAGTTAACAAATTTTTATACTAACGTACTTACACACCTATTCGAAAACAAAAT
AATAAAGAAAACAAAGTAGTGGTATTGATTTACTATTTCTAAATTCTAATGCACTCATTC
TTATTAATTAAAATTAATTAAAAATTACTCTCTCAATCCTTTTTTATCTGCCTTTAAATT
TTTTACGTAAAAACTAAAAAATATAATATTTTTTCTTGAATCTTATAGAATAATTATGAG
ATTTCTTATTTTAGCTTTTCACAATAAATGTATATATATAAATTAATTAAAATTAGATAA
AAAAAATTAACTGTATAATTATCAAATAAATAATTAAGATTATTTTAAACTTTGAAAATG
ATAGATAAATAAAAATCAAAGTCTTTTAAAAATTCAAAAATTATGATTTTTTAATTCAAT
AAAAATTAAGAGTATAATTGACATTTTTAATTATGATTTTTTTTTTAAAAATCTTAAAAA
TAAAATGAAAGACAATCTTTTAATTTTAATATTGAGAGAATGACCGCTGAGAAATTTAAT
ACTAGATATTCTATTTTATTACCTATTATTATTTCATCCTAAAAAATTACTATTAATATT
GATTGTTATATTTTATAGTCCCAACTTTAATATATTATTGGATTTATATTTGAATATTTA
AATTGAGGACTAATTTAAAACCTTTGATTAAAGTAAAAGAATCTAATGTGAATTGATGGG
GTTAAGTCATTTATTAGATGCATTCATTTTATTGTCCCAAAGTAAACAGATACATTCATG
AGTTGAATGTGAATGTAAGT
>Glyma02g36510|Glyma02g36510.1
CCTTATGCTTGTGATTTCTTTTCTCTCGTTATTTGCTCGTGGTGTGGATGCCACTTTTCC
TTCTATTTAATCTTTTTACATTATACTTCCATTATTATATAATTAAATAGTGAAATACAA
CTATATGTCTTAAGATATAATATATTTAGGTTAGATTCGTCATCAACTTTCACATGCACC
TGAGCTAAGGAACTTTATTGACTTGGTCAGTACTACTAATCCTATGATAGAATATATTAT
ATTCGTACCCAATCCTGATTTATGTCAAATCTAGCATTGAAGTGGACTATAATTGGAGGA
ACCAACTTCAAACACAATGGTTTTATTTTATAAGTATCTTATCTATTAATTTAACTAAAA
AAGTTGATCAGCAAAAAAAAATATTATTAAACAAAAATACATATTAGAAAATATTTATTT
CAATCTAAAAATATTAAATATTCTTTAGTAATTTTTAACGTAATACTGGTTAACAAAATA
TACTATTATTAAACCTTTGAAAATAAAGAAAGGTAGAGAAGTGTCCACATTGGATTCAAG
GGTCATTAATGGTCCAAAAAGCAAAAGCAAAAGAAAAGGACTTAGTCAAAGAATCGGGAA
CATTAGATTAGAGCATTGACGGCGTTAACGCAACCCCTAATTCAATAGCGCTACTAACGC
ACGGCGTGTGTTAACTTCCGTCAGAGCAGAAGAGAAAGAAAATGAATTACTAGGATGTTC
TCCTTATTAGTTCTGAGTTCTGATTATATTAAAAGAGAAAAAAAAACATACAAAAAGACG
TAAAATATTTATAAAAAGATTTTTTTGTTAATTACATAAGTTTAATTAATAACACAGGAG
AATGCAAAATATGAAGCAAAGATGTCATGATATAGGAACGTATTATAATGTTTTATAATA
TATATTAAATAAAAATAATTTTACATAAGTAGAATAATCTTCATAAACGATTTATTAGAA
TGCTAATTAAAATATACTCCTTTACGTTTCACTAAATATTTTAATTTACTTTAAAATAAT
TATTACATGTGTTCTTAATAAATAATCGTAGTATTATTTTTTACGAGGTTATTTATTGTG
AATTCAAAAAATATAGAAAAAAATCACTAAATATATTCTATAAAATACTATAAATTATTT
AAGGAGCCTAATTACACTGACAATTAATTAAAAATATTTTTTAATATAATCCTTAAAATA
ATTTCCATAAAAACAAATAAATTTGTAATCGAATAAAAATATATAATTTTGTTACATATT
AGCACATATTATATACTATTTTTTGTATAAATTAATTTATTTAAAGGAAATATTAAATAA
ATTTACGTTTTCCATTATAACCATATAAGATACCGTAAAAAAATTAGACCAAAAAAGAGT
ATTAATTAAGAAAATTAATAAATACAAAATTATCAAAAGTCAAAACAAGATTACATTATA
AATTATAAAATTACTGTATGTTATTAAAAGAACTGCTTATTAAAAATATTATCAAAGTAT
AACTTTTAATATGATCATTCTAAATAAGTAAAAATATGATATATGATCATTTATAATTGA
ATAAAAAAATATGTAAAAATATTGTAGATGCATTTCAATCAAATTTTATTATATATTTAA
ATAAACAATATAAAAATTAATAATGTAAAGTAATTATATTCAATTTTTATAAATATAAAA
AATAAATAATTTAAAAGATATATTTACAGTGTAAAATAAAAAAAATTATTGTTTGCATGA
CTAAATAATTATTGTAGAAGTAATCAAATTTATAATGTATGATGATGATTTGTGATTAGT
TAATTTATATTTGTTGGTGCATCATCAAATTCTCAAAAATAAATTATAATTATTATTTTC
CAATAAATATGTTTTTTTAATGATTTGATTAAAAAAATTGTTTCTAGAGAAATACAATTA
ATGTTACTATGGTTCTTAATAAAAATAAATAAATTTAAATTCACTAGTACACTATAAGAA
ACTACTTAGTTTGAAGAAAT
>Glyma02g07150|Glyma02g07150.1
GGAATGGTAGCTAATTTTTGCCCACTTTATCTATTGACATTTGAGCTTACTATATTTCAA
GATGGAGCATATGGATTTGTAGGATCCTTTTATGGTCTCTCAATTATTTGAAGAACCGTA
TTTTTGTAGTTTTATAGAGATATATTTGTTAGTGCTTTAATATAGATATTTTAATTTGTG
TGCTTGAGATAGTTGTTTTAATTTGTAGTGCTTTTTTTTCTATTTGTGTTTAGTGACACA
TAATTTGGATTCTTGTTTTAGTTGTATTTGTACCTCACTTGGATAGTTGTAATTTAAAAA
CCATTCTGAATATATAATTAAACTTTGTGACACATTAAAATATTATATTTGAACTTTTTG
AGAGTTGTGGTGCACTTATTCTACAATTTGGATATAAGAGGCTAAAGCACTAAAGTTAAT
ATATGTAAAATGGCTAAGAAAGTTCATTTTTGTAGTAGTTCCTTAATGCAAGTTGCATCT
AATCCTTTGTTTACATTCTAGATTGATTAAGATTGCGTATGTATAGGCTGGCTACCTAGA
AGAGATGGGCATATGCATCACGTTCTAGTGGGTTTAATATTTCTTTGGAGAAATTATTAG
CTTGGTCGAAAGATATTTTGTTAATGTATTTTTTTATATAAAAAGTATCTTTCAATTGAC
AATTATATACTAATTATTTTTTAGACATAAAAATCATGAATGTGCATTTTGTGATTCTGT
AAAGTAATTTATAAGGTTGTTGAAGTTTATGATCTATAAGTTAAAAACGGAAAAGCTGAG
AATTTCTAAAAACTAACTTATAGAATGGAAGTGTTTAGTGAAATTAGATAATAAATTAGT
TAATAAATATAAAATGACATTAATGTAAAATATAAAAAAGAGTAAAAAAAAACAAGTCAA
TTAGTAAGGATAAAAAAAATGAAAAAAAAAAAGTTAATAACTTATAAGGTATAAGCTAAT
AGAAGTAACTTATAAAAATATATATAAGCAAGTTAAATAAGCTCATGTAGTAAACAAATT
TATTTTTATGAAACCAACTTATAATCACAGTCTTTTTCACAGTACTAGAGTGACTTGTGA
CTTGCCAAAACAAACTCATAGAGCCTTTTTCATACACACACAATTAGAAAACAATTCTAA
TCAACATATTTAAGAGACCTAATTCTTCTAATTGTATTGATTTTTTATTTTTAGTTTATT
AATATATTTATGAATTAAATTTTGGTTTAAAACTGCAATATCTTTTAACGTTATTATAAT
CAAATGCTGGATATAACTGTATCATTTTAAAAATTAGCTTCATATTAATTATAAATGGTT
GAAATCCCTAAATTTTGTAGAGGATGCAACAACATAAACAAATTAAGTTAAATGAAAATA
TTTTACGATAGTGTATTAGAAATACTACATTTACAATGTTTTAATACACGATTAATTGTG
TGCTGTACATGTGTGTCTGTGTTAAAATGTGTATTTTATTTTATACGGTCTATGAAAATT
TTGCTTTAGCTAATTACAATTTCTCAAAAACTGTATGTTTTCCATTGTTGTGACATGTTC
CATCTATAGTTGTCATCTCTTAGTCCAATCAATATTGGTTAGTGTTTTGAATATTAATGA
TGTTAACCTCGTTAGTTTCCTCTCCTTCTTACCTAGTACTACTGAACTCCAAAAACCAAA
AATGTCTTTTACCTCGAAGGTTTTTCTTTCTTTTGCTACTGAACACCAAATTCAGGTTCA
CTTTAATGAATCTCACATAAAATCCATTCAATAAAGTCACATAACAATAGGATTTAGATT
CTCTCCTGAAAAATAATCAGTACTATGATAATGTCATGCTATGAGTCACAAAGCCACAAA
TTAATTGCAATAAAAAGTAAAGCCCATTATTTGTGTAGGTTCCATCAATTTTATGTGTCT
ATGACGTTGGTCACTATAATTTAAATGTTTGAATATAATCAACAAGTAATTAAAGGGAAG
GGTGAGCTGAAAATTTCTAT
>Glyma02g12140|Glyma02g12140.1
TATTAATTTATTCATAGCAGTTTAATATTTTTATAATCTATTGGTTTTTATTCCCATTAC
AAAATAACGTAAATGCACAAGCAACTTTATTTATTGGTGATTTTTTTTATATATAAAGAA
TCTTTTAATACAAAGTATTTTTTTAATAATTTTCTCTGACTCAAGTAGAATTATCACCTA
TGACAAATATTTGCGATCTTTAAAAAATATTATTTTCTTTAAAGTTATAAAATTATATTA
TATTTGGAATAAAAATACATATTTTAATATGAATATATAATTTAATAGAATTGAAATAAA
TATTTAATTACAATAATGATTCAAAATGAGTTCATCATAATTAATTGAATAATTTTTTAT
TAATCTATTTTTTTGGAAATTATTAATCCTCTACTTACCCATTAAAGAAAATATTGAACA
TTTTAATTAAATTATAATTTTGGTCCTCTTATAATTTTAAACTAACGATTTTGCTTTTTT
TATTTTTAAATTGAGACATCTACTTCTTCTATTTTTGAGAATAAATAATTTTAATAATGA
CTAAATATTTTGATTTAAAAATAAAAAAACAAAATCATGAGATCAAAATTATAATTTTAT
CTATTTTTTAAGTTTAAAACATTAAACCATTTAAATACTTATTTTATTTATCACTTTTTC
ATAAAATGTGAAGGAAGCTTACAACGAAAGTGTAAAACAACATGATATTTATTTAAATAA
ATTTTATTAAATTTTTTGTGATAAATGTAAGTATTATCTTTAGTCTTAAATATAAGAATA
AATAGATATTTTTAAAAATATATACAAGTTTTAATTAATTTTATCTTATTTAATATTATT
ATCTTTAAAATATCTTTCATTTAATTGATATGTTAGTTTTAATAATTTTTTCTTAACTTT
AATATCAAATTTTAATAAAAATAAATAAATTTAAAAAATATTTTTAATTAAATTAATAAA
ATTAAACATGATTAATTAATGTGTTATATTTTTTCTTTTTATATTTAAGACCAGAGCGAG
TAGGTTACTCTATTCAATGGCTTTTAAGGCAGTCAAAACAGAAAGTTACCTGGGTTTACC
AGAAAGAATTACTGGAGTAGCTATTAAATTCACCAAACCTTTTGGCCGATTACCTAGGCG
ACTGCTAAATTCTGCTTCGGTGCTTCCCTTTCGTGTCTGTTTAAAAACAGACAGAGAAGC
AGCAAACTTCATGACTCATGAAGGAAGAGAAACCCGTTCACAAATATCTAAGCTATGTTA
TTAATAATTTCTCCGCATGCAGAAGCATTAATAAGAATTTTGAATATTAATTAACACTAT
TAAAATATAGTTAACAAGTACTACTATTTTAAAAAATACTACTTTCATTAATAAAGAAAT
TAAAAAATATTAAAAACACGACCATAAAACATTAACACTATTAAAATATAATAGTATTTT
TATATATTCATTTTTTAGTATTTCTTTTACATATTGAAAATATAAAAAAATATACTACCA
TCTAATTATAAATCATTAAATATAATAAATTTGTTAATTTTTATGAAAAATTTCTTATAA
AATTATCAATGATAGTGTATGAAAATTAGTGTAATTTTTAAATAATTACAGTGTAAAAGT
TTTATATTATAGTGTATAAACTTTTAAATTTTAATCGGTTAACTCTCTGGTTATGATAAC
ATTTCTCCATTTGAAAAAAGAACAGGAAAAAGAGTTGAAAAAACGTAGAAAGAGAGTGCA
AAGGGGTATTTGCGGCAAACAGAAGATGCTTGCATGTGGCAGTGGCAGTGGCAGCTAGTT
AAAGATCCAAGTTAAAACCGCTATGGCCCACATGGATTTTGTAGATTTTCCAGCCATGAA
AGCTACAAAACCACACGTATTCCTCTACAAAAACAGCTTCAAACGTGGACCCCTTTCTCA
ATTTGCACTGTTTCAATTTCAATGCCTTTTTTCTCAAACCGCTTATTATAGTATACCCTT
TTGCGGTTTTTGGTCCCAAC
>Glyma02g15000|Glyma02g15000.1
TCTGATTTGTGACTTCGGGCAAAGTTATTCTGTCCATAGTTATCAATAGATCCCTGATAA
CAGTGCAGAGCTGCTGACCCCAAAAGTACTGTATCAGAATGAGTGTTATACTGAAAATAA
TGAAAAAGTATGCAATTTATACTTTACACATATAAGTGCTAAAAAATCAAAGGTCACCCA
AAATTAAGAACATATTATCATTAATAATCAAAACTCGTGGCCTGACACAATCACTGTCAA
TCGAAGGCATAATTAACAAGCCAATAACAACAAGGAGAGAATGAGGCTGAGGTGCTGTGT
TTGGTTGTTGTAATTGAGATGATGGCTTGTTAACCACAGCAACCATAATGGTGGCAACTT
GTTTGCTACTTGCCCACTATTCAGGCTGCTATCGTCTCTTGATAATAATGGAATGCGATG
TCACTTTTAAATTGCTATGGTGCACCATTAACTATAATTTTTCCATTTTATAGATTTGAA
GTCTTAGATTATATTAGAAAGTTTGCTATTCCTCAAAGTTAGCCATTCTAATGTAGAACG
TTTCCACTTAATTTCCATTGAGCTTTTTCCCAACTTCTCTGTATGGTGAAAAAAATATTG
CTTGATAATTGGGAGGATGTTTCTCTGTTACTTTTAGTTGTTATGCAATATGAATTAGGA
TTCCTGTCTCATTGTCATGAATTACAGCATCTAATTTTATTACTTCCAACACAAGAGTTT
CATAGATTTTGTTCCACCCATCATCACAAAGAAAGATTTCAAGGGATACCTAAAAATAGT
GCCCTTGCTTTTCTAGTTTCCTTTTGCCTGTAGTTAGCTTGAATCATAAATTCCTTTATC
ATATACTGTTAATTTCAGTCTTGTATTTTTTTTAATGCATCAGAAGTGTTTGTATATCCT
ACATGGCGTAGTTACTGAATTATACCAAGTGAACACTTATGTACGGTCTTCTGCTGTTTA
GGATGTTCCCTGTTCCCTTTTGGTTTATACTATGGTGAAACGTGTGATTTGTGTAGTTGA
TGATAGAGATTTTGTTGCAATTTGAAGTTGTATTTTAGCTAGGAATTTAATGTGTGCGTT
GTATCCCTCCCTTCCCTGTAGTGGGTATACCTTTCTTGAATGGATACGTTCTTAGGTTCC
TTGTACTATTGAATATATACCACATTAGCTATTATAACAATACAAAGCAATAGATTTGTC
TTGCTTCGGGGCCATCTTAGAATTTCTTTTATATAAGTGGGTTATCCCTTGTTTTAAGTG
TTTTTTTCCTTAGATGTATACTTTCTGCTTTAGTACTAAACCTTTTCCTAATAGTGACAC
ACGGACTTAATGGATATGCATGACGTTTCTATCAAAAACATTCCTGAGTGACCTTAATTC
CATGTCCACTTTCTGAAATTCCATACGTTCTTTTTATCTTCACTTTTGTCCACTGTTATT
TTCAATAGTGTCAAGTTGGAGTAATTTGCCTAGTGTCTGTTTTGCAGGTTACGTGCAGAA
GATAACAGCTCGCAAGGATATTGATGTAATGGAGGATTTGGAGAATGGAAAACCACCATG
ATGGTTGATGGTTCTCTCAGACCCCCTCAGTCTTAGATTCTTGTTTTATTTCATTTCAAC
ACCTCGAGAATTTGGACTTTATTTATCTTGATGAGTTAAATATATATTCTACCATAAATA
GTTCCTCAAAATATTACGTAAAGGAACATTGTTACGATTAGATTTGGTAAACAATGTACC
CACTAGAATACTGACTTGATTAAAAAAAATCCCCCCAAAGGAAGATAGGAAAACACACTT
GTATCTTTTGGAAAGAATATATTCTTTTCCATAAACTATGCTTATCTTTTGGTACACACC
ATTCTTTTCATACCTTGCATTTTTGTTTAGCATCTTAAGTTTCGTACTGATGAGGGGCAT
GTCACCACCTCTTCAATTTCTCGCTAATATAAAAGGCCATATCATGTTTTCATGTCAAAT
GAAATCCATCGCAGCATAAA
>Glyma02g40000|Glyma02g40000.1
GGTCCCATCAACTGGGTCTCTTGATACTATAATTGTGTAATTTGAGTATATCGTAAATAT
ATTTTTGTTAATATATATGAAATAATATATATTTAATGACTAAAATTGTACAATTGTAAT
ATCTAAAAATTCAATGGACACAAATTAGAACTTGTGGGCTGAAATTTACATTTGTGATAC
TTGAAACATTTTATTGAAATAATTAAAATAAAAAAATCAAAATTACACCATTACGATGCC
TAAAAGATAGAAGGTATAATTAATCAAGCCTGAATGAAAACATAACTCAATTTATTAAAC
ATCAGCGCTACTCGTAGCATTTTAATAAATCAGTTGTATAATTTAAATTTGTCTAATAAT
ATACCTGTGTTTGAATTCATATGGTCCATGATAAATCAGCCAAACTACTAAATTGCATTG
ACTTAATGGTGGAGGGTTTAAATAACTTGCATGATGTTTTAGATTTAAATTTTGTTATTT
AACTTGTTGTTTTCCACAAAATATGTTCGATCTGGGTGTGGTAAGGTGAACCATTTAATC
AAGAACAATATTATTATGAGAAGTATTAATAAGACATTTTCTTTTATATATATGATTGAG
TGAATTTCATGTACCCACGCCTCACTAATAAATTTTAGTGAAATTCTCATAAAAATTATA
TATTATTGTAGTATTAAACAATTTATTGAAAGAGATATAAACAATATAGAATAAATTATA
CTGACTGATGTTTCATCGATCCAATTCCCTCCATCCTCCGTACGTTTCTTATATTACTCT
TATACTAACACATCTTAATTATTTGAAATACTTTACACTTACATTTCTTATATATTACAC
TGTCTATTTTCTCAGTAGGAGAGGCTATTGTAAACTTTTAAAAAACAAGAAGTTTAGTGC
AATCTTAATAAACTTTATGATGAATTGCATAAAAAAAAACTTCATGAAGGATGTCTAAGT
ATATTATTTCTAGAATTAATACATGTCTTAACTTTGATGTTAAGGTAAAAAACTGCAAAC
CTAAAATGACTGAATTAAACATATAATGAAAGTAATAGAACCTAAACCTAATCCAGCATT
TAGCCATAAAAGTCCAATCTTAAGACTATGGAGGAAAAAGGGAAAGAATATTTGACTGCA
GATAAACTTTGGTAGCATTATAACTACTCTGCGTTGACGAAGATTAGGCAATAGTCCAAG
CGTGCTGGACCCAACTAGCTTCATGAGATACCGGACTTCCAAAATTGTATGTCAATTATC
ACGGAACCAAATCTAGTAGTAATAGTAAATAGTAAAATATAACTAGCTAGTATGATGATG
TTTCAGCGATCTACTCTCAGATATGCTTCGCCTTCGGTGTATTATTAATGATGTTTTTCT
CATAATATTGTTTTTTTTATTACATTATATATAAAGAAGTTAAAATATATCATACTTTGA
TCGATTAATTCTATTTTAATGTCTTTTTTTATACATCAGAAAATAAATTCTATTTTAATA
TGAACACGTGTAAGATATATATTGCCTTTTCCCTGTCTGTGTGACTGTCGTTGAAGTTAC
TAGCCGTTAATTAGTTTTAATATGTACACTTTGATTATTACTTTGAAACATTAATTTATT
TATTTTTTGAAAATATAATAATATAAGAGTTTGAATTTCTTTCTTGTTCTAAACTCTTCA
AGTTGACAACATGGGCCCTCAAAACTAATTATTTTTTATGTTCTGATATATATCACCTAG
CATGTTAGGAATTCTATAGAAAAATGACTTACCTAATAAGAAATAAGACACACAACACAT
GCAGTAACACACATCACATATATAGTGAGAGTCATCACATGAATTTTACTTTTTTTGGAA
GGCAACACATGAATTTTACTTAATAGAATACAGTAGAAAAATGCTAAAATTAAAGTAGCT
AATTAGAAGTCATCATAACCATAGACAAATTGCTCCATATAGGGTCCAAAATGGAGTGCT
CGCACCACACTATAAATAAA
>Glyma02g31370|Glyma02g31370.1
CATTCTCCCTTCAACCACCGAATCCGCCTTATGACTCCCTAATAAATGCTTTATTTTAAA
AATAAAATAAAAAACTTAGTAGGAAAAGCTTTTGTTTTATTCAATATTTTAAGAATTGGA
CCGGTGATTAAGCTCGTGAAGATATTCTTTCAAGATTCAATGGGCTAATCTTACTTATAC
TGATTTTACATTTTTTAGTATTATATAATATTTTAAGTAAAAAAAATAATATAAAATTTC
TTAGTTGGACCAGTTGAATCGGTTAGTCTTATATGATTTTCAAAACGATAGTTTAGTTTC
TTTTCGACACCATTCTATTTATACCACAATGTATAATTCAACACTTCCAAGAAACAGGGT
CAAAGCGGTTTTTGACTTCTAGCCACCTAAGATTTCAGGGATTAATTTATCGTTACTTGT
AATTTTAAGGACGATTTTAGTAAATTATCCAATTAAATTTTATAGTATAAAATGTAAGTT
TCAATGGTTCTTGAATCGGAAATTTTTTTTATTAGATTGTCTTTCTTTTTTAATATTTAT
TTTATATATTTTTTAATTCAAAAATTGTTATTTTTTATTATTTTTTTAGTTTTTCCTAGA
ATTTTAGCGTTAGTTACCTTTTAAACTTTCTATTTATATTAATTTCATGTCACAAATACT
AATATTTTCATTTTTTCATGTTATTAAATATAAGTTGCATTAGTTTGAATAAAACTTAAC
TTGAATTCCTTTAATAATGTTTCAAGTTCGAACTTTGTGAATAAAATAAAAAAATGTTAT
TAGAAGAGAATATCTTACTAAAAGAAACTAGTCAAATTTTTTAATAAAAATTAATAATTA
ATAAAATTGGTGAATATTTTACACGAAATTCAAAAATATAATCTACTTATTTTTGTAGCT
ATTTATTTAAATTAATTATTCATATTTTCTTATAAGTATAAATAATTAATCAATTAATAT
TTCAAAGTTTAATTTAATTTAAACTATATATATATATTAAATAAAATAGATGATAGTTAT
TTTTACCTTCATCCAAATTATATATAAAATGATTATATATATATATATATATATATATAT
ATATATATATATATTAAACTATATATATATATATATATATATATATATATTCTTATCCTT
GAAAATGATTTTAAGTAACTAAAAGTAGGAAAAATTATTTTAAAAAATAAAGTATTTAGT
ATTCCTTTATATATCTTAAATCATATATATTTTATTTTTTCATAAAATTTTTCCAATTCA
AGCTGTTTAAAATTTACAATTTAGAGATAATGTTAACAAATTAAACCCATAAATAAGACA
AAAGCGTAACAAATCAATAATATATTATGTATACTATTTTTCTTTTATCCTTCATGGATC
ACATGCCTTTATTAATTTCCATTATTAAATTTAGAAATAATAATTAGTATTTGAGTAATT
TCTTATTTTATCATTGAAAAACATTTGAAATAGTCTTTTGGTCCTTAAAATATCAATGAC
TTCGATTTCATATTCAAATGTAATATCTAATTACCAATAAAAAATATAACTTGTATATTT
TTAAAAAATATTTATTATGAATTTTAATTATAATATAGTTTACAATTTTTTTTACAAAAT
ATAGTTTACAAATTTAAAAATAATTTTTTACTATGAATTATGATTATAATTATATACAAA
TAAATATTTATATTGTACAATGCGCTTAAATACTAGTTATAGTATAAAGTTGAATAAGAT
AATATTCATTAAACCTTTTAAGATCTGGGTTTTGCACAACTGAGGGAGGTGAACCTATAT
GGTGTCGAAAGGATAGAACCTGTTGTTCAAGATATACTTTTAATTATAATATAGTTTACA
AATTTAAAAATAATTTTTTACTATGAATTATGATTATAATTAGATACAAATAAATATTTA
TATTATAATATAAAGTTGAATAAAATAGTATTCATTAAACCTTGTATAATCTGGGTATTG
CACAACTGAGGGAGGTGAAC
>Glyma02g29281|Glyma02g29281.1
ATGATTTTTTTTACACTCTTCTATGATGTCTACAATAAATATTTATTCTTTTTAATTTTT
TAACCAACTTTAAGTAATCTTTGTTAGCAAGAGTCTTAACTTGATGCATCCATTAATGAC
TTCAGTACATAGTTTTAATTATATTATTAATGTGAATGCATGATAAAAAGGAAAATGATA
TGGTTGGGAATAAATTATTTTTAAAAAAATATAATTTTCAAAATTATAATCAACCATTTA
ACTATATATAAAAAAAAGAAGTGATATGTATATATAGACAATATTTACAATTTATTTTCT
TTGATATAAACATCAATTTTATAATTTAGTTTGCATGCTCGTCGTCCGTGAGTTCTTGGA
ATCCAATTCACATTAAAACATTTTTAATAGCCAAAAACAAAAATAGTTGTTTGCACGCCA
AGAGAGTGAAAGCCAAAAGGGGAATGCCTAATGTAAACAAAATAAAATTAAAGCAGAGTA
AGATATATAGTGTGCGAGGAAGAGATCCAAAACAGAAGAAAGTGGTAAAAAGCTGCACAT
TTTGCCCTTCTGTAACACGGATTACGTATATCTGAGTTGTTGTTAACTTATGCAAGCATT
GACATGTGGGGTTCAATATTCCAACCACACAGATTTCGTGTAACAATATACCTAACCCCT
TTTTTTCAAACGAAATTTCATGTACTAGCCAAATCTAGCTGTACCATACATATAATTAAT
CTTCGGAATAAGATTGATTTGAATAATTTCTTAAACGGGTTGTATAATTTTGTGTGTCGC
TAAAGATGTCCATTAGTATATGGCATTTTTGTTAAGTGCATGTAAAAGAGTATATAATAA
CTTGTAACATATATACATCCCACATGTATAGCATACGCTCCTAAAGAAATTTTACGCTTC
TGTGTGCTAAATGACCTAAAATTTACAAGAATATTTGACTTTAGCGGGGTTGCTGTCGTG
TATCTGTATAATAAATGAAAGAACAACACATTATTTTCTCTTCTTATTGCATAAACCTTT
TACAGTGCCCTTTAAAACAAGCTATTGACTTTATATCATTTTAGTAATTTTATGGTGGAA
GCTAGGGACTTATTAAGTTGACAAGTGTGGTATATTGAGAGATCATATCTACATATAACT
GATAATTCTGCAAGTACATGAAGGATATAGATTCCACCCAATGACTGGCGGTGCTGGTGG
CTTGATTTGAAGATGAAAGAACAAAAAAAAATGGCTATGAACTTTATATAATATATTAAT
AATATAATAGCTACCTAGCTAAGGATGAATATTGCTTCATAAAATTAATTAGCCACACTA
CACAGTAAGAACATAAACTCACTAAGTTAATGAACCACACTATGTTATAAAAAAAATTAA
TTCAGAATAATTTATAGCTAGTCCTTTTGTCTAAAATTATTAATATCTGAATATTATACA
TGTAAAATACTTAACACATCTAATGTATTAGTTTTTTTTTAAAAAAAATCCTTTAATATT
AATGAATCTTTTTCATTAAGTAGTTGTAGATATATAGTTCTTTATTTATTGCTGAGATGA
TGCACCACGCATAGTAGTAGTGATGATATTCTTTTGTAACTCAGCAAAAAAAAATGATAT
TCTTTTGTATTAATTACATCATTTATATATCATTTCCATTTTAATAATAAAACAAGAAAT
TAATCTCCTCCAATTCTCCAAAGCTTTTGCCTCAAAACATATAACAACGTTTCCCCCCTC
AACAGTTACCAGAAAAGTTTTTGGGGAGAAATCAATTTGGTTATTCATATTATTTATTCT
TGACCCACTATTTGCCACCTTGGAATTAAATTAGTATCTTCTTTTTGAGAGTTGATAATT
CTTAAATAAATAAAACTATATGATTGAGATCATAAGCAATTTAATTTTTTTTTAATTAAA
GACTAACAAGTTGCATATACGTGGAATGCTATGGTAATTTCAGGGAAGGTAATTGAATAA
GAAAATGTGTCCACATCCAT
>Glyma02g16150|Glyma02g16150.1
NNNNNNNNNNNNNNNNNNNNNNNNNNNNNNNNNNNNNNNNNNNNNNNNNNNNNNNNNNNN
NNNNNNNNNNNNNNNNNNNNNNNNNNNNNNNNNNNNNNNNNNNNNNNNNNNNNNNNNNNN
NNNNNNNNNNNNNNNNNNNNNNNNNNNNNNNNNNNNNNNNNNNNNNNNNNNNNNNNNNNN
NNNNNNNNNNNNNNNNNNNNNNNNNNNNNNNNNNNNNNNNNNNNNNNNNNNNNNNNNNNN
NNNNNNNNNNNNNNNNNNNNNNNNNNNNNNNNNNNNNNNNNNNNNNNNNNNNNNNNNNNN
NNNNNNNNNNNNNNNNNNNNNNNNNNNNNNNNNNNNNNNNNNNNNNNNNNNNNNNNNNNN
NNNNNNNNNNNNNNNNNNNNNNNNNNNNNNNNNNNNNNNNNNNNNNNNNNNNNNNNNNNN
NNNNNNNNNNNNNNNNNNNNNNNNNNNNNNNNNNNNNNNNNNNNNNNNNNNNNNNNNNNN
NNNNNNNNNNNNNNNNNNNNNNNNNNNNNNNNNNNNNNNNNNNNNNNNNNNNNNNNNNNN
NNNNNNNNNNNNNNNNNNNNNNNNNNNNNNNNNNNNNNNNNNNNNNNNNNNNNNNNNNNN
NNNNNNNNNNNNNNNNNNNNNNNNNNNNNNNNNNNNNNNNNNNNNNNNNNNNNNNNNNNN
NNNNNNNNNNNNNNNNNNNNNNNNNNNNNNNNNNNNNNNNNNNNNNNNNNNNNNNNNNNN
NNNNNNNNNNNNNNNNNNNNNNNNNNNNNNNNNNNNNNNNNNNNNNNNNNNNNNNNNNNN
NNNNNNNNNNNNNNNNNNNNNNNNNNNNNNNNNNNNNNNNNNNNNNNNNNNNNNNNNNNN
NNNNNNNNNNNNNNNNNNNNNNNNNNNNNNNNNNNNNNNNNNNNNNNNNNNNNNNNNNNN
NNNNNNNNNNNNNNNNNNNNNNNNNNNNNNNNNNNNNNNNNNNNNNNNNNNNNNNNNNNN
NNNNNNNNNNNNNNNNNNNNNNNNNNNNNNNNNNNNNNNNNNNNNNNNNNNNNNNNNNNN
NNNNNNNNNNNNNNNNNNNNNNNNNNNNNNNNNNNNNNNNNNNNNNNNNNNNNNNNNNNN
NNNNNNNNNNNNNNNNNNNNNNNNNNNNNNNNNNNNNNNNNNNNNNNNNNNNNNNNNNNN
NNNNNNNNNNNNNNNNNNNNNNNNNNNNNNNNNNNNNNNNNNNNNNNNNNNNNNNNNNNN
NNNNNNNNNNNNNNNNNNNNNNNNNNNNNNNNNNNNNNNNNNNNNNNNNNNNNNNNNNNN
NNNNNNNNNNNNNNNNNNNNNNNNNNNNNNNNNNNNNNNNNNNNNNNNNNNNNNNNNNNN
NNNNNNNNNNNNNNNNNNNNNNNNNNNNNNNNNNNNNNNNNNNNNNNNNNNNNNNNNNNN
NNNNNNNNNNNNNNNNNNNNNNNNNNNNNNNNNNNNNNNNNNNNNNNNNNNNNNNNNNNN
NNNNNNNNNNNNNNNNNNNNNNNNNNNNNNNNNNNNNNNNNNNNNNNNNNNNNNNNNNNN
NNNNNNNNNNNNNNNNNNNNNNNNNNNNNNNNNNNNNNNNNNNNNNNNNNNNNNNNNNNN
NNNNNNNNNNNNNNNNNNNNNNNNNNNNNNNNNNNNNNNNNNNNNNNNNNNNNNNNNNNN
NNNNNNNNNNNNNNNNNNNNNNNNNNNNNNNNNNNNNNNNNNNNNNNNNNNNNNNNNNNN
NNNNNNNNNNNNNNNNNNNNNNNNNNNNNNNNNNNNNNNNNNNNNNNNNNNNNNNNNNNN
NNNNNNNNNNNNNNNNNNNNNNNNNNNNNNNNNNNNNNNNNNNNNNNNNNNNNNNNNNNN
NNNNNNNNNNNNNNNNNNNNNNNNNNNNNNNNNNGGGGGGGGGGGGTGAAAACTGAAAAT
GATGGTAGTCGGTGGAAGAAAAGAATCATACAACCAAAATATGGGCCTTTGTAAGCCTTT
TGTTGGGCTATTGGAGTGAAATATGATGGGCCGAGGAAGGAAAAGTGAAGAGAGTGCCCC
CTAATTTTGAAATTGGGCCC
>Glyma02g01420|Glyma02g01420.1
CCCTCACATGTCCTTTTTTCTGCTGTAACTGACATCTTCAATTCAATAAATCATTTTATA
CGGTAATTATAGATATGAATAGGGATCAGGGAAGGGAGTAGGGACCATTCAAGTTAATGA
AATTTAGAACCTTGCTTTTTTCGCGGGCATACATCCATGGAAGAATAGGTGACGTACTAC
AAGGTACAGCCCTAACAGATCTCCAACATTTAGAGGAGCTATTCATTTGAACGGACTCTA
AAGCATACAAAACTTATGATTGCTTTGTTATACATAAGTACATAACTATACTCCCCCTCT
TTTAATTGTTTTTTCCCCTATTTTTCCTTTTGTACACATGGCTAAGAAAAATCTCGAAGT
GATGATGTATGTATAAATCAATATATCTTCAAATGACAATGTACAAATGGAATACAATGC
TTTTATTGAGAGTACATATTTACATAATTACATATGTATAAACTACTATTACATACCCGT
AATGAAATAAAAATTTAAGCAAATTAAAAAAAAAAATACAAAATGTATAGTGGATTAGCA
AGAAACAGAAATAATTGAGGCGCATGCTCGATGGCAGTCAAGTACTTGCACACGGAAACT
ATGTCAGCATGCTTCTCGTGGTCGTGGCTCACTTAAAACCACACGTGCATGAGCTTTTCC
CATTCCCCTTCCCATCACACAAAAGAGAAGTAGTATTGCGGAAAGAGTTCCATATCTTGC
AACTTTTTTGGTTTCTTATTTTATTTTTCTTATGCTATTTCTCTGCTCTTTTAACTTACA
CGCTTTAATCCTTACTTAAAAATCAGCGATTACCCTCTCCCAATAAATCATGGGAAATTG
GAAATGAAATTTAGGAAGTTTTTTTTTTACTTTTACTACTATTATTTGTTAGTAAAAAAA
AACATAAAAAGATGCATCCACCGACAATACATATATATATATGATCATAGAGATGGGATC
TTATATATTATGCGTTCACACTACTTAAGGTTTTTGGTTCCGAATGTGACTGCTTCCCTC
GAATATGGTTGGATATGATGTGATCGGCTTTCCAACAAAAGTCTATGAATACTATTCTCT
TTACACTCAACTAAAACCGGTTCAGTTCTTAATTTCCAATTTGATTTTATACACCAAAGC
CAAAGGCTTCCAATTTATATTCTTAATTGTGCTTCCATTAGTAATGGGGTATATTCTCAT
TTCAACCCTCACTCGGTGCAATTCCCAGTTTAACCATGAACGGATCATACTTTATGATCA
GTACGTATTTCTCTTTCTCTTTTTATAAATTAATAATGAATAATAATTTGCCACTGGCAT
TGGTTTGTTTCTTCTCCCTCCCGCTTTTTTTACTTCTTTTTTTATAACATTAGCATGTAT
ATGAAAAATATATTATGTAAATTTACTTGACATCTTTTTTACGAGAATTTGCTTTTTTGG
GAATTTGAAACGTCGATTTCTCGAGAGTCAACTGGATGAAATTAGACTCACCGATTTAAA
GGATTTAGGGGGAAAAAAATTGGCCATGTCACGCCATTCGTTTTTCTTAATTTTTCTTGG
TACGACTTTTTTCATAATCTATTCACGAATTCCCTGTACTTTGTTCGTTTGTAAGACAAC
TTGGCCGAATTCCAAGGGATTAATATCTGCTGCAAAAGCTTCGCACAGTGAAACCAATAA
ATAAATAAATAAATAAACGGAGGGTTCAAAAAGAAAACTAAAGAATTAAGAAAGTGGCGA
TAAACTTTGAAAGATTCATCAGATTTCCTAGATCACATGCACACGAGTGAACACTATTAT
TACAATTTGGCATTTTATAAAAGACGGAGAGAGAGAAAAAAAAAATCATTTAACACCGTT
AGAATCCAGAAGATGGCGAAACCCCGTTCACACACACCCTAAATTAAACCCGTTCAGCGG
TCAAACGCTACGTATGAAAGCGTCGACCATGGCATGCATTGATTGCCACCGGCTCAACGT
TATTCGATGACCTACAATTG
>Glyma02g47660|Glyma02g47660.1
TTATATCAAAATCAATCGTGTTGATTCTTTTTATTTAGCCGATCCCATTACTATTGGAGG
GATTTTTAGATACCATCATGGTTTTTTAATGGCTTCTTCTACTTGTGAATTAGGGCATTG
TACCATTATTTAAGCTAAATTTTTAGTCTATTTATTAGGGTGTCAACTTATTTAGAAGTA
GAGGTTTCGTTAAAGGGAGTATCAAGAATGACTCAATGATTGTCATTAACATGATTAAGA
GTGGAGTTCACATTCACCACCCTTGCCATGTTTCATTCTACAAATAATTCTTATTTGAGT
TCAATAGAACCCTATCATTGCAATCACATTTTTAAAGAAATTAACATGTCCTTGTATAAA
GATAAATATCACAAAAAGGAAGGTTGAATTATGATTTTAGAAATTTTAAAATCTTTTTAG
AAGAAAACAAGTTTTATTGTCTGATAAAAGACTTGTTTGAAAACAAATAACAAATTTTCA
TAATAACACTCAGACAATTGAAAACATATTTTAGAAACATAGTTTTTTTTAACTAAAATC
AAATTCACACCCTAAGTCAGTTGAAAAGCACAGAGGGAAGGAAAAAAGTATAAGAAAAAG
AATTTTATATTGGTTCATTTCTACCCTGAGATTACGTCTAATTCTTGGCTAAACCATAAA
GTTACAAGTATGTTCACTGTCACCTCTAACTCTACAACTCAAGCTCTATCCCAAGCTTTA
TATAACCTAATATTCTTTGTCCTATTAAGTCACTGCTGACTCTATACAAATTAAAAGATT
TGTTTGAGTGATTGCACAATGACTAACTTAGTTAATGTCTTAAAGATGGATATACAATCT
AGCACTTAGTTTTTTCTCTCAAGGTGTTTAAGGTGTTTTAAGAGTTTTTTTTCTAACTTT
ACAAGAATTTATAGAAAGAACGGAAGAATTCATGTGTGTTTCCCTTTGTTTCATTTCTTC
AAAGCTTCTAATTTATATAGGTTTTCTTCTTCTTTAAGTGTTTTTGTCTCACAACGATGA
GATTTTTCCACTAGGACTTTGCCTTAAGTCTTATGATTATGGGAACATTTAATACTTGCA
TTAAATATATGCCCTATCTTCATGCAGATGAGCCTCTTTGATTAGCTTCGTGTAGACTAA
TGCATTAGCAAGTCACTTTCATAGGTCAAAGCAATAGATTACAACAAAGTGCGTCTTTTG
ATAGTTGTTTAGTACTTCTCAAATCTTGAGTTTCATTTATGTTTCATAGGATTCGGTGGA
TCCTACGAGAATCTTTTTTGTAAAACAAATATCAGCCAAAGATTATTAAAAGAAGTCTTA
AATGTTATTCTTAAATGCTCTGTCAAATCATGAGTAATGTTTGCTATAGTCTGATGTATC
AAACACAAAATCATTCTTCTTAGTCTGATGTTGCATAAGATGTAGTTTTTAACTTTTGTA
TTTATTTGCATTCAATCAAAATAATCGAGGATCCTGATTTGTCATATGAATTATCTTTTG
ACTTAACACCCCGTGCATTTGGAATGACCATTGAGTCAGGATTAACATTCTTAATCTTTT
GTACTAGATTTTTTGGTATTCCACTACTGATTGATTATTCAACGATTGATCATATTTGAT
AATTTTTTTATCTTGTTTTGGTTGTTATACCCACCTAATAATTAAAAAAAATGAGGTATA
AAATTATTCAAAGATTAAATCTTAATAAAAGTTTAGAATAACTTGTTTTTTTTATTAAAA
ATATTTATTAATTATAAATTTTAATTATAGTATAACTTGTTTTAAAAATATTTATTATAT
TTTAAATTATATATAGAAAATTATTTTATATAATATTCAACCTAAAGTACTAATTTTATA
AAAAAAATTGTGTATTTTGGGAAAAAATGCTATAAAAACTAAATCCTGGTTATATAAAAT
AAATATTTATTTTATGAAATACTAGTTTTATAAATAAAAAAATTGGTATTCGTAAAAAAT
TAAAACTATTTTATATTGAA
>Glyma04g05290|Glyma04g05290.1
CATACTCCTTTGAAATGCACCCTAGTCACCAGATTCATAGGAAAAAGTAGGGAAACCAAA
AAAGAGCGGAGAAAAAAATTTGGACCATTTCTCGATTTGTGCGTGTCATCCTTGCGCAGG
GGCCATGCTAATCTTCTCTGTATCGTTCCAATTTTATCGGATGTCCCCGAAGGGACAATA
AGTGATGCAGTGCATCTAATTATAAACGCTAATATTGTGGTAAGTTTAGACGGTGTGGGA
CTCGTTTGCGAACGAGACCTGAGTCTTGTGGGAAAGGGAAAGAAACAACAAAACAAGCTA
AAGTAATGTCGAGTATATACACAGCCTCGGAGCCTCCACCGGGAGCAAACGGGAACCATC
TTTCTCAAGTCTCAATATAAACGGAGTCAGTGAAAAATTGATATTAGGTTTTTTTTTTGT
ATTTTATTTTATAACTCTTACCCAAAAAAATATTATTCTAAATAAATTTATTATTTAAAA
TAAATTTATGACATTCATAGGATTTCAGGTTTCATATTCATAGTACCTTGACTGTAATGT
TTGATTTGGTTCAGTATTATGATAACCGGTGGAGGAAGCAAGGGAGCTGAGTTTAAAAAA
AAAAAACTGGAAGGGAGTGTGAGTATCATTTAGAAACAAAAAATCATGACCTGAAAGTAA
CCTACCACCATCCACGTCACTAGCCAGTTCCATGCATCATCTAAGTCGAAAACTAAATCT
GGAACAACTCCACCTTCCTCAAGCATCCTTCACCACCAACTCCATTTATCCTGGTCATAG
CCCCAGCCACCTAAACAGAGGAGTTTTATGCCTTGTCTTTGTATGTCCATTTATGAGTCT
AAAATGTTTCTTCAACAATGCTCAGGTCTTGTCTCTTGTTGCATAAAAATTAATTAAAGA
TCATTTTAACTTTGTAACTACTGACTTCTTCCTAGCCAATCTCCAATGTGTATCCGCATC
TAATTTAGGATAAATATGTTTTCCTTTGTTATTTATTTATCAAAGCAGTCACCCTACTAA
AATACCATAAACGACAACTAATTAATAAAAATGAAAAGAGTATTTAACTCTCCTAAATTT
TACCTTTTCGATCAATAAAAAAATTGGTACACAATAAAAAAAACATTAATTGATCTATAA
ATTTTATCTCATTTATAATTAACACCTATAAATTTGACATTAAGCTATCAATTAAAAATA
TATTATAACCCTTTATTTAACTAAATTTTAGTTATTACATATGAAAATTATAAAAAAAAA
AGTTATTATCTTTTTATAACAATTAATGATAATAATAAATTTTATATATTAAATTTGACT
CACAATTTCTTTTCAACAGCAATAACATTGATTACATTAAAGGCACAAGAAGTGCAGAAA
ATTACAGCAATGAAGGCAGCAGACTAACAGGCCAGTCCGCTCCCTCTATACCAGTTTACA
CAGCCTACACGTATTGAACCACCCACAGAATATACTATGTTGCAAATAATCCACCATAAT
ACATGTATAACATTAGCAGCAACTTGATGTAACTGTTCAACGAATCATTCTATTTAAAAA
AAAATCAGCATTCCCCTCTTAACAAAAATCCAAACAAGCCTTATATTCCTTTGCAAATTC
CTCATACACAAATACACGTGCATAGATATAGTAACTATCAATCCCGTAACGGAGTATCAA
TCAATCACTTAACGGAGTTTTAACAAAATTGAAACATTTGTCGTTTTATTCAACTGAGAC
ATATAATGTTGTTACCGCTAAAAACAAAGAAACTAAAGCTAAACACGAACCCTTATAATG
CAAGCTAGACAAAAACAAACCATGTGGACAGTGGACACGTCATCATGGGAACTATAGATA
TATATGGTTTTAGTTAATATATTTAATTAAAAGTTAAAGACTAATCCCTTAATATATTGA
AAGAATAATCCAATCAAATGAAGGATTAAACTAAATTTATAATTATATATTTAAGAAATA
AAATTATCCGCTAATTATAG
>Glyma04g40000|Glyma04g40000.1
TGTGGTATGAAGAGTGGGTAACCAAACTTTGATTCACCATATAAGTGGACATATATAGGG
TAATTTATTTTAACAGCGGAGACATTCACATTAGTGCCTTCTCGTTAAAGTATAGTGTAC
TTTTGCTTAATTAGAGTATCATTTGTCATTGTAGCCGACAAATAAAATATAGGATTCTCT
CCAAGTAATAGTCATCTGAAGTGACTAATATATGCGAGGATTGTAATTAAAAAGTTAGGC
AACCGAAAGAAAAAGACACAGAATTTGTAAGTTCTTTTCTTTTTAGTTTTGGTCATCATT
GTAAAATTCAAGCCGTATCGATTTTTCAAATCTTCTTAACTTGAGCATGCCACACGTGTA
ATCAAAATACTTGAGCTCTTGGTTTTGATGGACTGCTACACTTTCATGTTGGTTATTTGC
TAAGATACTCTCCAATATTAAATCCTTCTGCATACAAATTTCTCTAAAAAAAAACTGTGT
CCTATTCATATGTAATAGGGTAGAGCCAAGCAGAACCACCATAGGAAGGGCACTGTATCT
CTCTAGAGAGGACTTGGGGGAACGGGGGATTGTAGCAGCATTCACAAAATATAATATTTT
AATTTTTCTTTCTAAGGACATTCACAAAATAGTTGGTTTTTTTTTTATTTCTCACAAATA
TCTTATTTTTTTGAAAGACAAATTTATTTGAGACTCTGAGATATTAAATATAAATACTTC
TTTTAAGGAATATTTGGATTACAATTCGATATGTTTGTGAGAGACCAGTATCTTATGCTA
AACCAATCCCTTTAGTACATGTGAACTTCAACTCTATAAGAAAATTTCAACCTTGGTTCA
ATACGATGGAAGATACTAACCTCTTTAACTAAAACCAACCCTATTAACAAATAAAGTTGC
TAACTAGTAGAACTTAGAATGGTCCATTGCATGCAAATTGCGCATAAGATGAGAAGTGAA
AACAGGTTATACTATAGTAATAATAATAACACTAGCAGTCTAGAATACCTTCACACAAAG
AAAGTCATTAATTCTAAACAGTTTGGTGCGACCCTCAACAGCAGCACACCATGTCGGACG
TATCTCAAGGTCAGAGTCAGTGACCCAAAATTAGTGGCCCTTTTCTGCTATAGGCCGTGA
TTTAAGGGAAAGTTTTAAGAAGAGAATACATATCACACTAATGGATGTATTTAAGATATT
GGTTAATAAATTTAAAATAAAAAATTATTTAAATGTATAAAATTATATGGTTTATTATCT
TTTTAAACTGTCCTATAATTTTTATAAATAAATATTTTTTTAATTTTTTTAATCAATATA
GTAAGGATTTGTCTCAAGACATTGGTTAATAAGATTTTTATAAAAGATTTAATTAATTAT
TTGATCCCTATAATTTAAAATTGATCTTTTCAATTCATATAATTTATATTTTAATTACAT
TGCTACAATATATATATATATAATTTCAAATTAATTATAAATTATTAACTAATTTTTTAT
TACAAATTATTTTGCGATAAAATAGTTATGAATTACTTGATAATATTTTAATAATTAATT
ATAATTGATAATATTATTCATATTTTGATGATAATGACTAAAAAATAATTAAAATATAAA
ATATAAGATAAAAAAGTCACTTTTAAACTATAAGAATTAAGAGATAATTAAAATATAAAT
TATAAAAATTAAAAATATTATTTTCAAAATACATAAACTAAAAAAATAAAAATATAAATA
TGAAAACTAAAAAAATCACTTAAAACTAAAAGATACAAATAAAAATACATCAAATAAATA
ATTAAACCTTTATAAAATTACAAGAGAAACAGTTAAAGAATACATGTGCCGAGTGGGCCC
GTAGATTAAGTAGTTGGTAGTGTAACCGAAACACATGCATGTGCGCCTTGATTCTTGCTC
GACGTTCCAAAAAATGTGAATCCTTTGGCTTCTCTCTTTAGACCTGAGAAACTCTATGTT
GTCTCATTCGGGCATGGTAC
>Glyma04g42640|Glyma04g42640.1
TGAGTTTGCATCACTTAAGTACAATCAAAGCCCCTGTGAATTTGACACTTGGACTTCCAT
TTTAATCTTTACTACTTGTGATAAAATTGGTACACTTGCCAATCTGTTAACATGACACCA
ACATGGATGACATTCTCTGCTGCTTTTGTCTATCTGGAGGGAGAATGTTTAAATAATATT
GTTTGGGCTCTACAATGGTTTCGAGATCTTTTCCTCATATGTGATGCACTCCCTAAAGTT
ATTATTACCAACAAAGATCTAGCATAGATGAATGCAGTGAAAACTGTATTCCCTGAGGTT
ATCAATTTGTTGTGTCGATTTCACATTGATGAGAATGTGAAAGCAAAGTGTAAAACCCCA
GTTGGTAAAAAAAATGTATGAGATTATGTCATGAAAGCTTTAGAGATTTTGGTGGATTGT
CCTTCTAAGTAAGAGTTTGATAAGTACCATAAGAAGTTTGAAATTGTTTGCTTACCATGG
TCAATATTTGTTGACTTTGTCAATCAAATATGGTTGATTCCCCACAAAGAAAAAATTGTT
AAAACATGGATGAATAAGATGATGCACTTAGGGAACACAACAACTAACAAGTATGAAAAT
TGTAAATTATTGTTGTTGTTAGGGTTTACAATTGAATGGATAAAAATAATCGGTTTTATT
TACTTGGTTGTGTATTTCATATGCAGGATTGAGTCTCCTCATTAAGCCTTAAAGAGACTA
TTGCAGAATACTCTTGGAGACCTATATAGTGTTTGAGAAGCCATGAACAACATAATCAGG
CTGCAACACACTGAAATTAATGTATCTTTTGAGACAAGTACACATGTGATTGCACACGTT
TTTAAAGTTACCTTATACAATAAACTACTTGGCATGATATCAAGGTATGTAAACCAGATT
GCTGCTGAGTTTGAGCGTGCATATTATGCTGACAAAAACCCTTCTCATTGTGGATGTATC
ATGAGAACTACTCATGGTCTTTCATGTGTATCTTAGCTGACTAGATATGTTGTTGGTATC
ATACCACTTGACACAATTCATATGTTTTGGCGGAGCCTAAATTTTTCAGATCGAGGGTTA
TCTAAGCCTGAAGTCAACATAACTAAAGAGATGAAAACCATATCCAAACAGTTTGAAAAA
CTTGATGTTTGTGGCAAAATTATTCTAAAGAGTGAACTTTGAAAAATTTCCTGCCTTAAT
CTAAATTTTATCTGTGCTCCTCCAGAAAAGGTGAAACACAAAAGGTGTAGTGTGTATAAC
TTTGGAGAGATGTATAACTCATACGGATTGCTCCAATCTCTCCGAATCCTTGCAACAAAC
ACACAAATGCAATACAAATATACAATGGGCAAATGCGTACATACAAAATGAGAAAGAGGG
AGGATGACTTTTTAAAATTTTAAGTGAATAATATTTTTACCCCTTCACATTAATTGCTGG
GTACATGAAGCAATTTGTTACACACATATCATAATATAAACTCCAAAAAAAGAGAAGTAA
AGCACAAACAGAGCCTAATTTGTTTTTTGACCGATAAAAAAAAAAGACAGCCAAAGTTTG
TATGTTTTAACAGGAATTTAATTTTTGCATCCATATACAAATAAGATATCATCTAATCAT
ATATTATAATTTATTAATTTTTATAGTAATTATTTTAAAACTTAAATTTAGCATAATTTT
TATTAGTTGGTAGCATAAAAATTTTGCACTAAAAATGCAGATTAATTAACATTGGCAAAA
ATTCATGCAGTTGGTATTTTTGACTAAAAAGATTAAAATTCTGGCATTAGTGAACTATTT
TAAATAAAAAGATAATTTAAATTTTGATACAAGTAAGTTTTTTAAAATTCTACATTTTTA
GAAATATTTAAATGATAATTTATAAAAAAAAGAATTATATTATTGAAAAACACTCTTGGA
TTTATCTAGACGCAATTTAGTGAACTATTTTTATTTGGTCATAAATGGTAACAATTTCTT
TGGATAACAATGGAGTGGGA
>Glyma04g06720|Glyma04g06720.1
GATATTTTAGTATTTTTTACATTAATAATGTATTTTTTTCATTCTATGTAATCATGTAGA
TTAAAAATGTATTTTTTTACATTAATAAAAAAAGTACTTAATTCAAACGTAAATTGGTAT
TCTTAAAACAAACATAAAATTGGCATGGTAAGTTTTATTCAATCTCAATTATAAATAATG
TACTGATAATTTGAATTTGAATTGTGCCTATTAGTTCAAATTCAAAATTTATAAAATTAT
TGAACAAAAATTAAAAATTTCTAATGGAGATGTAATTTTTAATCACAAAATAACAGTGCT
TTAGTCTATAGACTAAAACAAAACCCTTGTATGGAATTTAATAAATTATAAATAAATATT
AGTATAATTTTTCAAAATAGCATTGGAATTTTATAAATAATTTTGTTATTAATAATAGTA
TTATTAGAGTAAGTTTTATTCAATCTCAATTGTAAATGCAAATCAATATTATAAATAAGA
TGCATATAACCCAAATATGAATCGTTCCTAATAGATAAATTTTAAAATGAAGAGATTAAT
AATGGAGATATAGTTTTATTTCTTACCAAGTGTTTTAGTCTATAAACGGAAAACTTACAT
TTGTTACATAATAATAATTGAATTCTTTTAAAATATTTTCTAATCATGTTAACTTACAAA
TTTATCAAATAATATTAAATTATTTTTAAATATCCTTTAATTAATTTTTACACTTATCAT
TAAATAAATTTTTAAAATTTTCACCTTATGACTTTAAAGACGACACTTATGCTATGACTT
TTAATTAATTAAAAAAATTAATATTATTTGATAAATTTTAAGTTAATATTATTTGCTAAT
ATTAATAGCAAAAGTATTAAAAACATAAGGCTAGAAATTAAAAATTAAAACTAATTTAAA
GAGGTTAAAAATTAATTTAAAAATAGAATTTTTTGGATGACTTTAAAATCGTATAATCGA
TCTCAAATTATCAATTAAAAAATAACTTGTTGTTAATTTTTTTTAAAATATATAAAATCA
TTTATCTTTTTACTATTTTAATATAATTATTTATGACTTATTTTTATTTGAGTATTAATT
TAAAATTTATTTTATTAATAAATTAAAAAGAAATATTAACTTTTGGTACTGTCACCCTTT
ACTAGGGTCAAGGAATAAGGTAACTTGGGACCCAATCCAAGGAGCAATTAAAGAGAACGA
CCGGCCGCCTTAAACGAATGTCGGTTATCAGCTACAACACCTTCCGTGAAATCACCATGC
CGTGTTACCCTTTCATCGCATGCCACGTGTACCACATTTTAAAACGACCGAGAAATCAAA
CAATTATAGAACACTAGTAATTTAATTGAAGGGCCTCACGCGGATGACTTAAACTAAGTA
TACGCGCCGGTCAATTTTCAAAATCAATCTCAGCCGTCAGATCATTCATTTCATATAGTA
TAAAAAAACTAACACGCTTTTCTTTTTCCGATGCGTTTGGTTTGGTATACCCGAAAAAAA
AAAACTGTATTTTCAATCAATCTTATCTCCCCAATCGACACTCGCAGGAATAACACGAGT
CAGCGTTGAACAAATCTTAATGAATTAAAGTAAAAATAATCAAATTCGTTTATAAAGATA
TAAAATACTAATAAATTAGTTTATAAAATATGAAATATGAAAATTATAAATTTAGTTATT
GAATATGTATGATAATTTAATAATAAGTTGATCTATAACAATTATAATTTAATGTTAAAT
TGATTTTGAAAAAATATAATTATTATTATTAGTTATTAAATATTATAATTTATAATAAAA
TAATTTTAAAAATTTAACAACGAAGTTAATTAATAATTTTTTATCCAAATACTAAATTTC
AATAATTATTATCATCCCATAAAGACGAATGAATACAAGTAACCACGAAGGTTGTTGTGG
TTTTCACGTGAAGCAATAGATGGCGAAAGTGTGGATGTAGCATCACTCTTGTACTTTTCC
AGATTCTACCCCTAAGCCGC
>Glyma04g06310|Glyma04g06310.1
TTGTTATTAATTAAATTAATTTTTTTTATAAATCAATTCGCTAGTAATTGAAGTCTTTTA
CAAATGGTTTAGTTGTGTGAGAGAAAAAAAAATAAAAACGAATTAAAAAGAAATATTTGA
ATTGAAATAGAGAGAACACATAAATTTTTGAAAAAATCCTCTCATTTTCTCTCCGTTTGA
ACACAACTAAATCACCACTTATATAAGATAAAAAGGATTCGCTCTCTTTGGCTCCCCCAC
CATCCCATGTCATCAACCTTATCATCATCATTATTGTTATCATCATTGTCATTTTCCATG
TTTTGAGATCGATAATATTTTTTGTTTTTTTCTGGATAGGGAGTAATGAAAAAAACAATT
AAGAGTAATTTGGGAATAATAAAAGTGTACACCAAATGAAGGAATTATCATTATAATAGT
TATGGATTAAAGATAAAGTATATAAAAATTAAACTCAATTTGTACTTGAACATCTAATAC
TTTTGATAATTGTTGTGCATGATTACTTTTGAGCTTCATTATGCACAACAATTATCTACT
TTTTCATTGATTTCTGCTTAGTTTAGTCTCAAGTAGCTAGCAATGAATGCTTTTATACAA
TTATAGGATTGTGAATAAAATTGTAAGCATTTATTTAGTTTTTCTATGTTTTTATCAAAG
TTTTGGAACACTAGGAGAGGAAGAGAATCTCTCATAGCAAAAAAGACTCACTCAGCAAGT
TATGCTTGCCCAACAAGAAAGGTTGTGTAGAGGAAAACACGTGACAACTCAAGAATGGAG
AAAAAGGGGTCACATCATCTGCAAGGCTTGCTCAGCACATGCAACTAGTCCAGCGAGCAA
ATTCCTTTGGAAGAAAGAAATTTAATTGTAATTTGGGAATTCATAAGAGCTCACCCAGTG
GGTGCAGCTCGACTAACGAGCAAGACAAACTGAAGTATTGCTATTGGGATTTGCGAAGAA
CTCGCCCAACGAGTGTTGTTTGCCTAGTGAGTAACGTGTTTCTAAAGTGATAGAACAAAG
GTCTTGGGATCATGATAAAAGCCACATAGAGCAATGTGTAGTAGAAAAACATTATTGTAT
GGGAGCTTCTTCCATTTTCCTCCCCAATCTTTTTGTTTTCTTTCCATTATAAGGTTTCTC
ATGACAATGAAAGATTAAATTATTCATTTCATTCATTTAATGTTATTCCCATTTCATTAC
TTCTTTTCTTCATTTATTACTTTGTGTATGACTTGATCATCCATCTGCATGTGGTATAGT
GTGATTAGTATTGGAGAATATCTTCATACTAGAAATTGAAAATAAGTATCTAAATAAATC
ATTTATGGAATAAAATAAAGTTTATTAGCCTTGTAATAGACCACTATGCTTAAGGCAAAT
CACTTAGTCTAGCCTATTAAGGAATTAGGGGTAAAACCAAGTGATGTAGGCTCTCCCACG
ATGAATCATAGGTTGAGTAGATTAGTTGGTTAAGGTGATAGTATAAGTAGTTCTTATTAA
AGGAAAAAAAAAAGAATCCTTTTATTACATCAAGAACTATTTGATCAATCAAGTACCCAA
CAATTTTCTTAATTTTGCATTATACATATTTTCTATTTCTTAATTTTACATTACACATAT
TTTCTATCCACGAAATGCTTGTGTTATTTTCTTTTAAGCTTTGTTCTCTTTCTCCTTTAA
TATTAATTATTCCTCATTGCATTTTATTTTGTCCTATTTTTAAACTTATGCATATTTAGA
TTTAAAAACTCAAACAATTATTTCATTCCCTTACAATTGGTTACATACAAATTGTTTAGC
ACAAATAAAATCTCAACAATACTTGCGATAATATTCAATCTTGTTGTTTTAATTATAATA
TGTAAAATTTTGTTCACTTGTTAATCAATTAACAACTTTATTTATCACCTAATATTAATA
TTTTTTAAAAAAAAGAATGAAAAAATACAACTTGATAAAATGAAATTTGTGTAAAATTTA
CATTGACTTAGGATATAAAT
>Glyma04g12290|Glyma04g12290.1
AAAATATTTCAACTCCATTTTTGCCAAATGCATTTTGTTTTAAAAATTACATTTGAAAAC
CAAAAACCAAAAAGCTCACAACCATCCCCCAAGTGGCCAATTTCCATGTTTGGTATTCAT
TTTAAAAAATTAACATTCTTGGGAAAGGATGTTTCCCAAGAATGTTTTTTAAATAGTTTT
GCATGAAAACTTTCTCATGAGGAAGTGAAAAATCTTATTTTCCGAAGTTTAATTTTTCTT
TTACTATAGTAAAAATATCATATTACTCTTATTACATTAAAGTAAATGATAAAAATATCA
CTTAACTCTTTGATTCCTAGGATTCATGATCCTCGGACATAAAAAAATTTCTCCCCTACC
AAACAACACCTAAGAGTTTAATGTTTATTTCTCTAATAATATAAAACAATTTTACATTGT
CATCCAATCACATTTAAATTACTTTAAGATAATTATCTTAAAAGTTAACATACTTATTAT
ACATAATAGGTTGTGATTAGATGTTTTTATAAAGCTTTTACACTATTGTTAGCATATAAA
CCTTTTTCTTTTTAATAAATTGTGTTAATTTGAAGAATATTTAATAGATATATAGCTAGT
TTTTAATACATACAAAATATTTTATTTTTGTTATTGGTGAGAGGATAAGTAGTTTTAATA
TCTATGTATTTCAATTTGTGCATTCATTTGTTAGTTATTGTGAATTTGTTTATTAGATTT
TGAATTTTAATTGTATTTAATAATAATATCATATTCAAAAAAATATTTTTTAAAATAACC
TATCGTTTGAAGAATTTTTTTTTCCAAATGTAAATGTTAATTATTGTTTAATGGGTAATT
GAAAAGTCTTCATTATTATAATTAATGTATTTTATTTTCAACAGTTATTTAATTTGTTTT
TAGAAATCGGAGACTTTTTTATAATCTACATTTTATTGTTTAATGAGTCATTGAAAAGTC
TTCATTATCATAATTAATACATTCTATTTTTAATACTAAATATTTACTCCTAATGAATTT
CAATCGTTGAGAAATCTTCAGAAGTTTATATTTAATATTTACTAAAAATGAATTGTTTCA
CTTATTATTTTTAAAAATCACTTTAAAAATCATATTTAAAACATGTTTTGAATCTCATTT
AAATTTGTGTCCTATACTCATCAAAGTGAAAGTTAATGAAAGTAGCTTTAAAATGGATCT
ACATTAAAGACGTAAGAAACATAAAACCAAACACACATTGTAGTTTTTAATTAGTTGATA
TTATATAATAAAAAAATTACACTCAGGTTTTTAAAATTATTTAGCAAAAACATTGTAATT
TTATACGAACTACATTTTGATACGAGTTTTGGCAAAACTGAAATTTACCAATTGTGTGTT
TTAAGATAAAGGTATTAGAGAGAAATTAAATTTAGCCAAACGCGTTTAATAACATCACAA
CACGAAACTTGTTTTTGTATTCTTAAGCATTCCCGTTACACTATTTTGTGTGTGCATCCA
TATCATTGTAATAAATCACGTGACCAAAACTAAATACCGTATCTGATTCTCTTTGTTTAA
TTGTTTCACCAATCCAAAAGGAAGTAAATAACACAGGGAAATAATAATTAACCTGGAATA
ATTAAAATTTACAAGATATTCATTCAATTTTCAGCGAAAATTTTGTCACCATAACTTCAA
AAACAAAGATTAATGACCCAACCCCAATAAAGCACGACCAAATTGGTGACAATACAGGGA
TAGTTACAAAAACCGTTTCAAACTGTCTTATAGTAGTAAATGTGGCAATGATGCTTGCAA
CTTACTCGCCCTTTTAAAATCTCCATGCAAAAGATTTTTCAAATTCCCAATTGAAGGGTT
AAGGAAGTCAATAAAACAGTGTTCTTATTTTATTATGTCTCTTTGGTTTGGTCATTGAAA
AGCCTTGAATTACGCCAAAGTGATTGATTCTCCTTATCTTATTATAAAAAGGGCAGCATA
TAACTCATTTGCTTCAACCA
>Glyma04g39860|Glyma04g39860.1
ATAATTCATTATACATATATAAAAAAGTTAATTAACTTTTATAATAACTACTTGAAGTCA
TATAAACAATCATTTATAATTAAATGACATTATAATATTATTTTAGTGTCCATATGTGCA
TAGTCATTAATTTCTATTCCAATCCTTTTTATATGATATCCCTTCTTTTCAAAATCCTCA
GTGAGTGTTTTCCTTCATTGTTGCCTTCGTGTTCCTCATTTTAATTTCATGTATGTACAC
CCACACTTTGACCTAATATTCTCAGCTTTCAAAGTGTTATTTTCATAGTAAAATAAAATA
TACTGAAATTAATATGAAATATATGGCAATAATTGTCTCAATCTAGCAGTGTAATTTTGA
AATTAAGTCTCAAGAATTATGACGGCCCTAGTTTAGATTTAAGAGAAAATATTTGTCTCA
ATCTAGCAGCATAAGAATCGAATGAAGGATTGAGTCACTGTTCCAAGGTGATTTTCTCAA
TTTTCTTAGTTAAGAATATATAAATTTTTATGGTCACAATGGTATTAAAATTAAAATTTG
TCATATTATTCATACTTCAATTTTTGTTATATAAAACTATATTAAAATAAACAAAATTAT
TTTATTTATTAGTACATATATATATATATATATATATATATATATATATATATAATTTTT
TATGGTGATGTAATTAACTTCACTTGAAAGTTTAATAGTAAAAATATAAGAAAATTAATT
TATTGAGAAAACTTTCTCTAATATTCTCTTTCTAACATTCTAACATTCCTCTTATTTATT
TGAAATTTAAAACTTAATTAGGCGTATTCTTGTAAATAAATTAAAAACTTGGGTGTTTTG
AATAATCAATTGCATAGTGAGGTGATTGTTATAATATTAAATTTGTCAAAGATTAGGGCG
TGATTAATAATCATGTTCATGTAGGCATTATATTATTATTATACTCGATCATATATATGT
GAGGCTATAGTTAAGTAAAGCTTCTGACCTAAATCTTAACTAAATCAGACAGACGAAGAA
GTTTCTTACTATGTTATCTTGAACGTAATTATATGATTGCTGTAGGCAACATTCAGCCAG
CAAAAGCTGAAAATGAGCCATTAAAACTTTAGAGGCTTTGTCTTGTGGCATTCACACAAC
TAGGCAAAACCCGCGTTGAGACTTAGTACAAGCCTGACCAGCTACAGAGATAAGATTATG
AGATTGCAAAAGTTATTACTATTATTATTAATATTTTGGTTGAGTAAACTTGCAAAATTA
ACCTTACCAAACAAATATTCTCAACTATATATAGTCAATTACACATGACTAAAATAAGAT
TATAGTATATGCATGTTTTGGTTTTTGGAATATTTAATTTAACGAAGCAGTCAAATTAAT
TTGCCTAGCCTTTGGCTTTGTTCTGTCGCGTTGTTGGGATATCATAAAAAATGTCACACA
TCGAAGCGTTATATGATGGGCCCCTCCAGAGGAAAATAGTTTACCAAACAATTGTAGACA
CTTTGACAAATCAGGGCAAAGGAGGCAGCTGTCGTTGGATTCACAGAACATTGACGCCAG
TTTTCACTTCGTTATCTTTGAATTCATTAAAATCGAATCTCTCACCTATACCCCCCCATT
TTTCTAATCCATCATAATCAAAATTCATAAATGAATCAGTTACCATTACCATAATACCTT
TTTGAAAATGAGTTTGAATAATCAGTATCTTTAGAAAACTAATTAAGAAATTAAATAAAA
AATATTTATCATGAAGATGAGTGTAAGAAAAATTATGAAAAGTATAACTTTATACATTTC
TATAAAATTATTTTTTCTTTTAATTTCTTAATTAATATCCTAAGTAAATGAGTTAATATT
TATCTTTCAAAAATTCTTATAGTCGCCAATTAATTTTCCCATGCAATGACAACTTGTCCG
TATTCTACGTGGTAGGTTAGGCTACCTGCCGAGACAAATTGCCTTGAGACAAATTCAATA
GAGAACCCTTCCAAGGGACC
>Glyma04g37410|Glyma04g37410.1;Glyma04g37410.2;Glyma04g37410.3
ATTAACAAAAGTCAGATCGACCAAAAGACTAGTATATAATTTTTTATTAAAAGAGAAAAA
ACTCTCTCAAAATTTGTCTTAGATTCATTCATTGTCGGATCGATTCTAGAATTAGGCAAA
TTATAAGGTGTTATAATAAATAATGACGGTAAGACAAAAATCAGAAGAAACGAAATTGAA
TTGTGATTTAAAAAAATTTGCAAACTTTTTAACAAGAACAATTATCATTTTTTATTAAAA
AAAACTTTAAAAAGAGATTTTACAAAAATCAAAGTCCGACTAAACACCCAGACAAATTTT
ATAAAACAGATTTTCCCAAACACAAAATCCTAGCTCAATGTAAGTTAAAAAGTGAAAACA
CAAGAGCACACAGTAATATTATACTAATTCATTTTTATGATAGAGATTAATTCTTGATAA
TCTATCAAATTTTTACTATATTTCAACAAAGATGCAAGTATCTCTACCTCTGTAGACTTA
CAAAAGCTTTCCTAGGCTTAAAATCTCATTGTTTCCTATCAAGTCACTTTTCACTCTAAA
ACAAATTAGAAGATTTATTTTGAGGTTGGATGCATGCAAACAAGATAAGTGTCTTATAGA
CAAATTTACAAATACTATGTATTTTTCTCTTACGATTTATAATATATTTTGAGAGTTTGT
ACAACTTAAGAAAATTTTAAATTAGAGAGTTTGAAGGCTAGAGAGAATGTTTATGTCAAA
AATTCATAATTTCAATACTTCAATTCTTTTAGTATTTGTAGGCTTTAGCAGTAAGTAGTC
AATGTGACTAAATGAACTTCTTTTTGTGTCTGAAGTATCATTTGAAGTTGTGTGTTTGAT
AGAATAGATAATATTAATGTATTTCATTGAGATGCACTTTAAAGTGAACTTTATAGGTGA
AATAATTTTTTACTCAAAATAATTCTACACACAAGAATGACATGTTTTTTTATGTAAAAC
TTATCTTTTCTCTTACTTCCTTTAGTTCAATAGATCCTATAAATAATATTCAAATATTTC
CTACATAAAGGATTAAATGAACATATCATTAATTTCGTCATAGATGCTTCACACATTCAT
TGTTTATTTGCTATCATATATTCCATGAGACACAAATATAATAGTCAGACATTATTTTTT
AAACTTAATATTTATTTATATAAAATTAAAATTATTAAGAGTCTTGATGTATAACTCAAC
AATGGCATATATATATATATATATATATATATATATATATATATATATATATATATATAT
ATATATATATATTACCAAATTAAAATTTTAACAGTGAATTTTCTAATTAATAATTATAAC
TGAATTTAGGGTTGAATATTTACCCGACATAGATAACTTTTTAAGGTCGAAACTGACTTT
CTTTATGTGTTTTTTTATAATGTTTTATTTTATTTTGAATTATTTTATTTAATTAATAAC
TCTAACCTAATATTAAATTAATTAAAATGTCATAAATTTTCAATAAATCACGTGTCTGTT
TTCACCCATTATTGCATTAAATAGTATAAAGTACGATTCCCTCATCTTAAAGAAATAAAA
TCACAAATATATAATATGTATGTGTACATGTGGAGATTTGGTTTTGGATGCCGTTATATA
CCGGGACTTAAAATTTTTCCTAGAGTTTCTTATTATACTTGGATAGGTAAAAGAATTTAA
TCATTACTTATACATTTTCATATCCATTAAATCCGAGTATTACTTTCATCTCTAAATTGT
TTTCATATCATTAGTAAAAAAACATTTTTTTATCAACCGCACTAATTTTGAAACTGTAAG
TTCCAAACTTTTGCATTTTGGTTTTTTTTTTTTAATTCATATTTTTATTATTTCTCTAAA
AAAATGATAATTTTATTATTAAAGACAATCCTAATAATTTTTAATTCTTTTATTGTTAAA
GACATTTCTTAACTTATATTTATTTTTGTTGAATAAAAAAAGAATTTCTCATATATAAGT
ACTTTAGAGGTAGTAGTACA
>Glyma04g04760|Glyma04g04760.1
GCTAAATAAAATCATTATATCCCTAGAGATGAATTATTTAGACTCTTTTCCAATTTTATT
AGAGAATAACGCTTCTCAATGTCACCCCTAAAACATACCATACATACAGATGATCAAACC
ATAGACAATGAAATTAAGAATAGAAATAGATAATGAAGAAGTAATAATATTAAAAAGATA
AGAAGAGTAATTATACCAAGAGTAGTTGGTTGTTAAGCTCCCAACAAAAGGAATATTAGC
CTCTCATTGCCATGAGATGTTTTAAAATTGCAAGAGGGTAATGAATTGTAAAGGGGACAA
TTGAGAAAGGGAATGGAAGGAAGGAATAACTCATAATGATTACTGCTATTCATCTTCTAA
TCTTTTCATTTTGTAAGGAATTGTATTCTCTTAAATACTTTGTGTGTAGTTGTGTGTCTT
TTCTTTTTCTCCTCTTCCTCTCTTCATAGGTACAGTTCAGCTTGGATTTCACGTAATCTT
TACGTTAAGCGTGATTGTAGTGCTTAACGAGTATAATGGGCTCAACACATGACTTGCGCT
AAGCACACCTAAACATATAAGACTTTTCCATACTTCTTAGTGCTAAGCATGCTCTGCCCC
GCTGAGAGTGCTAGAGACGCACTAAACGAACAACTTTAGATCTTCACTTTGCTTTCTTGG
ACTTTATTTTATTTTTCTGTCGACAATTTTTCTCCAAGCACATGTAAATTCACAAACTTA
AACACTTTCTGTACAAAAACTGAATTGATGTTAAAATTTCAACTATTCACACAAAAAAAT
ATATAAGAAAAAAATTAATAATTACAATATAATTTAATTCCAAAATATACTTAAACATAA
CAACTATCTCTCCAAAACGTGTTTAATCGTATAAACTCCCATTCAATTATTGTCCAATCA
AGCCTTCAGTTGAATTAGCTGAACTAAGTTTGAATTGTGTATATGTAGCCCAAAACTACG
AGCAACGTACGTGGAGCCATGGAGCTGGACGAATCCGAACTCGGTTCGGGCAGTACGTTA
GCCACAAGTTCAAATGATCATATGCTCCTTGTGTTGAAAAAAGAAAATAGCCAACATTAA
TTCTGCATATATTCTTGAACCTTCTTGAACAGCTATAAATGTGCTTCACAGTCTCCACTT
GTCTGAATGGCGTAAAAAAAGAGAATTGAAAATAGTGTTAACATCCCACTCCAAGTCTAC
TCCACACACTCACTCCACTTGTTTTCCCCACCACAACAAGAAAGGATCTCCCATGTGATC
TGGCCGCTTCATACCTCATCCTCCTCCCTCGTAACAAACCAAACCGCGGTGTCCCAATTA
TCCTTTCATTTTTTTTTAACAAAAGTGTTAGAAAATATTAGTTTTTAAATACACTTTTTA
ATTAGTTAAAATTTATTAAAAATTATAAATTTTTTAAAAACAATCATTAAATATGATGTA
AAATCCATTAAATTTTATTATTTTAATAAAAAAATGATCAGAAGAATATGCTAAAAATTG
TCTTCCTGCCATTTCAATTCCCTCGGGATTTTGGATTGCAATTTGCATTGCATAGTTGAT
AGTGCATACATCCTGAATGATGCATGAATGACTCACTTTCGTTCAACTATTAAATTTCAA
GTCGCACCCTAAGATATTGACCGAGAAAAGTCGTTGGTGGCTTTCTAGTTACACTTGCCT
ACCGGCTGCTGTGGACGAACCAACTCTATTTTTAATAAGTTTTTAAAAAATAGAGAAATT
GTTGATTTAGTTTTTGCCGATTTTGACTTTTTAACTTGGATTGGAACTGGTCTTCCTTAG
TTCACTTGGTATTGTTTTTATTTCTCTTTTGCTAAAAATAAATAAATACTCGCAGTTAGT
AGCAATTAATTTGACCAACTTAGAGGTCCCACTAGCCACCAAGAAAACTATTCTCATGAC
TCTAACTAAAACAAGTGCTCCACTTTTTTTCCACCTGTATTATAGTATTACTACTCTTCC
TTGCGCCTACTTTTCTCAGC
>Glyma04g05530|Glyma04g05530.1
AGGAAATAATTTCATTTGATGTAATTTTTCTTTAAAACGTTTTTATTTTTAACTATTATA
TATAAATCATTACAACATTTTATTTTTAACTTCCAACAACAATTATATCTTTCAAAACAA
GTTATTCATAACTATTTCTTTCTTTGTCTCTAATTTATTTTTCTGTTTATGCCCACATAC
TTATCAGTTTCAATATAATATACCAATATCTTGAGTTCATTAGAACAATTGACTAGGATG
GTGCAATTCACTATGCAGTAACATATCATTGGCAATTTGGCAAATTTGTTTGTGCTTTCA
CATCTTGTTGTGACTGTTAGAGGATATCTGTATTTAAAAGTTATTGATTCATAACTATTC
AATTTTTTTTATTTCTTTGTTATTTTGTTTTGGAATTTAGGATCGTTTTATTATCGTGTC
ACTCTATTTTTATACACATTGTGCCTAATTATATTTTGAAGAATCTCACATGAGTGCAAA
GTTGGAAGAAGGGAGGAAGAATGAACGAGTTTGAGAGTCCTATAGTTTAGGGATATTTAT
TTTAAATTGAATTGCTGATATTTTATTATTTCTGTTACCATTGGCTTTTGTTTACGCTAA
ATGTGCTGCTTAAAAATCATATAATTAAAATGGGTAAAATTCCTTTTTATTTAAATTTTA
AAAATTAAAATTCTAAGTTTTGAACTTTAAAATTAATTAACGAATGTCTTAATTAAAACG
GTTCATTAATTTAAAATTTAAAAATTTACCAAAATTGTTAACTAAAACTGTTTTTTTTAA
ATCAATTTAAAAACACAACAAATTGTCAACTAAAACTGTACAGTTTTTGAATTTTAAAAA
AGTGTGAATTTGTTAACTGTATTTTTAACTTTAAAAATCTACCAATTTGTTAATTTTAAA
AAATATACCAATTTGTTAATTTTAAAAAATATACCAATTTATTACTGCTTATTTTTTAAA
TTGTAAAATCCTACCAATTTGTTAATTAAGCTCCCAAGGTTTCTTATGCCTTTCCTATCT
TTTTCAATTTTAAAATTTTCTATTATATAAAATTTCTCAAATACATTCGGTATTTATATA
AAATTAATTTGTATGATATCAATATTTATTTTCCGCATATACAATTTATATTATATAAAA
TCAACATATGCTTTATACATTATAAATTATAGTCCACCAGCAAAAAAAATTAAAAACTAT
CAAGCTAAAATTAATATATATCAAATTAAGCATAACAAAATTTCAATAGCCTAATAGAAA
TGCAAACCCAAAGGCATGAGTGTTTCCGCTAGTATATGTAATGTAAAAGTAAAAAAACTT
TAATTTATTCTCCAAAATTAACTTTATCAATTAATTTTAGTGTATAAAAATTAAACTGAT
TTTTAATATTAAAATATACTTAATTAATAATGTCCAAATTTAGAAATTAAAATTATTATC
CGCCATTTAAAATTTGAAAAGAGATAAAGAAAATTTGTAAAATTTGAAAATGTATCAAGA
GATAAAGAGAGTCCAAAGAAGATAATTAATAAGATATTGATAATTTGAAAAACATTCTTA
TTGAATAATAACAGGGTTTTTTAATCAAAATGGTATAATTTTTCAATTAATTATCAAAAT
GGATAAATTTTAAAAAATAAGGAAATAGGTAAGTCGACTTTTGAAAGAATACAAAGAAAT
CATGTTTCAAAAGATGATTTCTATTTTGTCAGTTATTTAATTTTTAAAAATTTATACGTT
TTATAGATAATTTGATAGAATAATAAATAAATAAATGATTTATAGATAATTTGGAGAGAT
AACTGATTGAATAAATTTAAAAAACACTTAATTTTACCTTTTTTTTTCAAAAAATAAAAG
AAAGAAATGTAACAGTAGAGATATTTTCCTTTTTAAAATTCACGTGGACAAATCATAAAT
CAAGTGAGGTACTACGTTGAAAGCGAACATGATAAATGGTTGACGGGGCCATACCACGTG
AGACATTCACGAAAGATACG
>Glyma04g04460|Glyma04g04460.1
AATGGCTTGCAGAGACATCTCTTTATCGTACGTCAAAAAAAAAAAAACAAAGAACTGAGT
TGTCCTTGCTTTGTGTTGCATATTAGTAGTAAATTATGTTGGGAAGTGTATACTTCCGTA
ATTGTCATATTGTGTTATAGTTTTCGGTCTCTGAACCACAGGGGAATGATGCTCCCGAAT
TGCAAATGAAATGAGATGAGAAATCTCACCGAAGGGCAAAGGGCTTGATTTATTTAAAGT
CTCTTTCTATAATCTTCTTTGGGCTTCCGCAATAGAACCATGATGCAGACTCAACAGGAT
TGCATGCAGTGATGCAAAGAATTGAAGGAAATTATAGTTCACTTGCATTAGAGGCATCTT
CGCATCTTACCAGCAGCAATACTAATATGTTGTGATATAATTAATAAATATTTTTTATTC
TTAAGCATATGAGTAGGGATTCAAGCACACATTCATGTGAAAAAATATCAATTGAAAGAG
GTCAAATCTCGAGTGAGGAACATCTTGATTAGAAAAGAAAAAAAAAAGTCTTGCAATAAT
TTTCAAGAAAAAAAAATTGAATGCACAAGTATACGATTATCATCTAAGAAATTAGATGAC
TAAACAATTATTTTTAAGATTATTGTTGTATTGAATCCCTACTTGTGCAAAAGTCTTGCA
ATTCAAATTTTTTTTAAGATTATTTTTGTATTGACTATTTTTCTTCCTAAAAACCTCTTA
GTTAACTATCTCTCTTCAAAAAGAGAGATAACTAATTTTAAAAAAATTAAGGATATTTTA
GAAAAAAAAACAATACACATTATTGACCAAATTTAATATGATTAACTGAATGAATAACTT
TTTAAGCCATATGAATTACTTGAAATAACCTTATAAAGAAAAATAAATAAATTATTTAAC
ACTTATAAGAAAAAGAAAAAATAGAGTTAAAAAGCATGATCTGGAAAAAAAATTGAAAAA
TTGTTTCTTTTATTTAGATAAACTGAAAAGGTAGAGAAATACTAAATTGTATTTAATATG
TTTTTATTTACTCAAATTAAAAAAATATACTTTTGTGATTATTATTATTATTATTCTTTT
TGAGTATTTTTAATATAGGATTTTTCTATTGTAATAATTTTAAAACATAAAATATTTTTA
AAAATAATTGTTTTATATTTGTTAATATGACATTTAAAATCGACAGCAAGTTTATTTTCA
AATGAACTTGAGAGAGGGAGAAACACTTTTTTCTTAGGCTTGAGGGGTCCTTTGCAGGAG
AGATCCGGATTGCACAAATATAACTGCTGCAGAGAGTCTTCAATTCCGTTGGAAGAAAGA
AAGAAAGTAACTGATCTGGGAATTATGAAATCTGTTAATTATTTGTCTTAACTTTGTTTA
ACTTCTTGATGAAGCAATAAGCATAGGACTGCAGTTCCGGTAAAATATTCTGCATGCATC
ACAGCCATTTTACAAAAATGTTTTTAATGTAAAATCGGTGCAGGACATGACCAGGACTTG
TCAAACCTCACAAATCAGACATCAGAAACAAAGAGATAATTCAAACATGTTATTTTCACG
TGTCTGCCACTGTCTTCGTGTTAATTCCCCCGCGCGCCACTTTCTATATTTTTCTCGTTT
CTACTCTAAAATGAAATCATATACTAACATTTTAAATTTTTAATGTTTGACAGACTGTAA
TAAAATAAAACGATAATGAATTGAGATTAAATTTTAAAATCAAATTAAAGGATAAATGCA
ACAATTCTCTCTGAGTCTCTCTAGCTATAGATACATGCAACAATTTAGCGCATTATTTAG
GTGATTAGTGTTTTTTATTTTTTAAAAACAATTTGTCAGCAATGGATGGGCATTAGGAAG
AAAAGAAAGTACTGTTGAGTCTGATTGAATTGTACAGTTGTACCTCAACTACTACTACCC
TTTAAACATTCCATAAATTAATTGATAGTTAACAGTATAGTAACACGATGTTTAACATGA
AGGGGTGAAAGAAGGCGAAG
>Glyma04g06120|Glyma04g06120.1
AAAATTGGCCATGGAAATGGTCGATGTAAAACTGCAAGAATTTTTTCTGACAGTTGTTAA
ACTATAAATGTACTTTTGTCACGCATTATCATCGTAGGCGCCCCTCCTCTTGACTCTTGT
TCATTTTTTATTTTTTTTTTTATTTCTCTTCTCTTCTCCCCCTTTTCTCTCCCCTTATTT
TCTTCATCTTTCTTCCTCCCCTCCTTTTATTTCTCTTTCCATGAAAACCAACCCCAACTT
ACTTTACGAATGTAGGTCGGTAAAAAGTATTAGTAATTCATTTTTTTAGCTTTTATCAGA
CTGATTTTTTGGTATTTTTTTATTATTAGTATATTGTATATAAATTTCGTAAACTTAAAG
CAAATTTTCGTCATACTATTAATAATATTATATAAGTTATTACCATTAATAATAATAAGA
TTTTTTTTAAAATTGTGCATCAATTCAATAAATAAATAAAAAATCAATACATGCCATAGT
TTAATTTCAGTGTATGTATCTACATGAGAGTTCAAGACATGGCCTGTGGTGAGTGGTGAT
TCCTTTCCTGACGTTCCCACGTGGCAACTTCAATCCGATTGGAGTATGGAGCCGTAGACA
ACGTGGCATGACCAGTGGCATCATTTTCAGTAAAATCAAAATAAAAAGAAATAAAAAATT
ATTGATATAATTAATTCAACACTTAAATCTTTTAATTATGATCTAAAATTTTATCACAAC
TTAGAATATAAAATCACAATTAAAAGTATAATTTTATCTTAAAATTGAGCAATCTAATCA
AAACAGATTAATTAAATAACAAATAAAAAACTTTAAATATCTCATTAAAAAAATTAAATA
TTCAATTTTGAATCATCACATCACATCAATTCCGTCACCACCTGCACTTGGTCTCACGGG
ATGACCCCTGAATCAGCCAGCGCCCTTGATATTTCTCCTAGTACAATACTATAATTATTA
AAATAGATTAAATTACTTTTTTCTATCTCTCTTGTTAGATTCAATTTGATATTTTAAATT
TTTAATTAGAATATTTTATTTTCACAAGTTTTAATTAAATATCTTATTTTTTAAGGATAG
ATTCAACTTAATCTCATTTTTAAAATTAAATTTGTTCTCTCTTTTAAAATATTAGGAGTT
TACGAAAAAAGTGAGATTAAATTAAAGTTATTTTAACAAATAAATGATGTAATTGAATAT
TTTAAAATAAAAAGATCAAATTCCATTCATTAAATAATTTTTTTGAAAAATAATAATTTA
ACCTTTTAAATAAGGTTGCTTATTATGAGAAACTCTAAATAGGATTGTCTAATTTAAGAA
TTTTTTTTTAGGTATAACCGATGATTTTCAGACAAAATAAAATTCTTTTAAAAAATTAAT
AGATTAAATTTTTGTGTTAAATACAATGAAGATTAAGACCGTGTTTGCCATAATAGAAAG
AAAATGATAAATGAAATTGATTTTTTTTTTTCATTTTTCTCCATTCAAATAAAAATACCG
TTATTTATGCTTTTTCTCTATATTTTTTAAAACATACCATAGAGTCCATTTTTAAAAAAA
ATTATTTTACGATTTTAAAAAAACATTTTTTAAAAAAGTTGTTCATATTTAGTATGGCAT
TTTATATCTGGTCATAAAACTATACTACATACTAACAAATCAATTCACCACATAGGCCAT
TTAAAAAAAATGTAGGGATTAAATTTTCCATGAATGGATAGTTTTGTTTAGTGACTAAAT
AAACTATTTATTTATATTTTAATATATTTTTGCTCCCTACAAAATGAATATGTTTTTTAA
GTTTGATTTTTGTAAATTTTTTTTCATATCTCTAAAATTTAAAGTGATTCATTTTAATAA
AAACCAATGATTTTTTTATAAAGAGTAAAATAAATAAAAAAAGCTTGCTAATTTTTCATC
AACTAATATTCTAGATTAATTTATGTGAACCACTAAACGGGCCTAGATAAGTGCTTGCAT
AGCACTGTTTTATGGGCAAC
>Glyma04g08410|Glyma04g08410.1
AATTAATACCAAAGAGTCACTTTTGTCTTTAATGTGTAATTTATTGAGGAATAACTTTGT
CATTTTACGTGGATTGTTAGTATAGGAATATATTTGTGATAATATTTTTTTTTCATTTTT
TCACTCTGCTGACAAATACATTCTTGAAAGATGAAAATATAAAATTTAGTCTCCGAAAGT
ATAAGAAATACGATAAATATATCCGGATGTTAATAATGAATTATATAAGAGAGAAATTAC
CAAAAAAGGGATTAAAAAACAGTAAAATAGAGCTTAAGATTTGAACTATTATACTTTGAT
TATCTATCTATTTATCCATCTATCAAATTGTTAATTAGTTTTTTAATTAATCAATATAAC
TACTTATTTTCCAAAATAAAATAAAATTCTTTAGTTTTATGATATTAAAAAATTGAGTTA
CCATTTTAAAAAATGAAAGCCTTTTATTTCTTTAAATTTTTTGTTTTTTCAATTAATTAT
TAATCTTTATTACGTACTATTCTGTCACAGTATGTCAAGGTCGTTGCAGCCCCTAAATCA
GCGAGAGATACAACTCTACATTCCAAAGGCGGCAAAGAATAAACCTGTGTATTAGTTTTT
TTTTGTTTTAAAATTAACTTTTGTATTAGTTTGAGCATTATTGTATTTTTTATTTAAATT
TATTTGAGTTTTTTATTTGTTAGTAACTACTTTCATTTCATTCATATTATGTATAATAAG
TGCAGTGTTGTCTCGAATGAAAGCACATAAATTTTATCCAATAGATTTTTTCATATTTGA
GATATATATATATATATATATATATATATTATTGATTAAGGAAAAAGATTTATAATTTCA
CTTTATCTAGTTTAAATTTTGTGATATTTTTTTTAAAAAAATAGTTGATTAAATTCTTTT
TTTTAAAAAATAAATAAATTTAGTCTCGTTGTCGGTTGTGTTTTTTCTACTCAAAACTTT
TGATATATTATTTTCAATTTAAATATGAGGGTACTTAAGTTGAAATTGTAATATGGAATA
ATTTTAAAGATTAAAAGTGATAAATTTAGTAGAGATTTAATAAAATTATATGATATAGGA
TAATTTTTTTAACAACAAAGATTAAGGTTTGACAAAAAAATTAAAATAATAAAAAATATA
TATTAAAAGAAAATTTAAAAAATATATTACACAAGTATTAAACGAACAGAAGCAATAAAT
TATAAAAAAATAATAATAATAACAATTAGTCACAATCTATTATTAACGTCCGTATATATT
TATTGCACTTTATATTTGTAGTAGAGTGAGAAGACGAAAAGTTAAAAAAAATATTATGAC
AAATATATTTCAAGGAACACATTTATCAATAAATTAAGATAAAAAAATGACTATTTATCC
GTTTAATTAAATATAATCTAGACTAATTGAAGGCAATGTGAAAACGATTAAAACAGCTTG
TTCCACGGTACACGAGTTTGTACCGTGATTCAGACAGTAACAAATTTTTTTGCTTTTGTT
ATGTCCCGTATTTATTTTGTTCTGTGCGGTAACCGCTTTACAAATCAAACGAGGGACAGT
AAATTTTGTCCTGTCCTTTCCCCCAAAATTTTGCTAATCAAATGGGGCCTAAATATTAAT
GGATCCTTAAAAAGTAGTAAATATTACAGTAACTTTCTGATCCTAAATATTACAGTAACC
TATTTATAAATTGACCTATTTTTAACCTGTTTTTAATTTTGTGTCATAATTATGCTAAAA
CCGTCGAACGTAGCATAATTAACCTAACTGCACTTATTAAAACATTTATAAATAGTGTCG
CCGCCTACCCATTCAATTCTCATGTACACGTTCTCAATGACTATCTCTATCTTAAGTTCA
TTATCTCTACCTACTTATTTAAAGACACTACTACATCAGTGAACCCGGGGCAGTTGAGGT
ATTTAATTAAAATGTATGATAATATTGGTGGTAAGTTAAAGTTTAACTGTTTAAGAAACC
GATTCTAGAACCTTTTCTTA
>Glyma04g11130|Glyma04g11130.1
ATTTTACAATATAAATTTTAAAATAAAATTATTTGATTATAAATATAATATCATGTTAAC
TATGAAATAAAAAAATTATTATTGATACACAATTGCTCAAAAAAATTATACTTTTTAAGA
GAGTATTAGACATTAAACTAGATTAATACGACTTGAAATATAACATAAATCATCCTAATT
AATTAAAAAATATACCAATCTATTTTCAAAACCTAAATTTATTTAACTATTTATTAAAAA
AAGCCTAACTATTTCGGGACGAGTTAACGGGCCAGGTTGGGCCATATCACCCCTAACTAT
TTCTACTGCCATTGAGCTCACCAATATATTGTGCAGATTCTGTAAGACAGCCATGCTACT
GTTTCTTTTCTGTTTTTTACTTTATTGTTGTTAGTGTTATTTCCTAATCCAAATCTGCAT
TACATCACACCTTGCTTAATATAGTGCTGTGTCTTTATCTTGAAAACTAACATTTAACAG
TGACTATTTAAATAAAATGTCAATTTTAGTTAATTAATAATATTAACAATATTTATAATA
TTCTATTTAAAATTTTCCCTTCACATAACTATCGTAATTAAGTTTGTCTTTTTGTAGCTC
TGACTTTGGAAGATAACGTTAGGTGACTGCTTGCTTAGCTATATGAGCAAATTAAAGCCC
CTTATTAAAAAATTATTGTACTTGACCAAGTAAACACCTTTTTAAAAAAATAAAAAATAA
AATTGATGCGTACTACGAGTTGGACCGTTTTCATTGATCCATTCGTAATTCATTATGGTA
ATGATATATTATCAGATCTTACACCAAACGATATTGGAGGACTGGGTAATGCAGTTTGGT
CTGTCTACAGATTAAATTGTGATTGATAGTAATTTAATTTAATCGAGATTGATTATCAAA
TTAAGTAGCAAAGAGGTTACATTCGATAACATTCCATTAACGGTTGTCTTTTTTTCGTAA
ATATTTTTGTCAAAAAGTAATTTTTATCACCAATTTTTTTATTAGAAAATGGTTACGATC
TAATTTAACACATCTTGCTAATAAAAAAAATTCACACTTGGACGCAAGCTAACTTGTAAT
GAAGTAGGCCAGCTATAACCTATCGTAATTAATTAAGTTTATCTTTTTTCCAAAATAAAC
ATTCTTGTTTTTTAAGTAAACATAATTTCAAATACTTAATATAAATTAATTAATTTTTTA
TATATAAGTTAATTAAATAACGTATTTTTTTCTGTACAATTAAATAACGTATTTAAAATT
TCATTATATAAGTATTTTTTTAATAAAAAAAATACGGACTTGATTAACACAGGTTGCATA
GCTGCACAAGGGTTGAGTACTTGAATATGAAGTTGACTAACAGTTATTAATTTGAGTTGT
GATTAGCCACATACAAATTAACCTGAATTGACATCCTTTATTTCCAGTTCAATTTAATAA
ACATAGGTGGTACTGTGCTTGCGAAGACTAATAGTAGCATATCCATCCCCATATCGAAAC
AATGAAGAGTTAACTACTTACTACCTGGCTAAAAAATGATAAGTAAAGATTGAACAGTTC
ATTGCTAATTAAGACATGACATATGGTGTGTTTGTCGTACTTATCTTATGTATAAAGTCA
AGCTTAGCTAAAAGAATGTATCACAGTGAACAAATACTAAAATAAATAAATTTGATTAAC
TTTGGCGTGTAGATTAACAAGAGCCAGTAAGTCTAACGTAATTGATAAATGATTAAAATT
TTTTAAGTATACAAATAGAGATTTAATTTCCTCAAATGTTAATCTCATAAATTTGGGTCA
TCAGAATACCTTCCTTCTAGGGGAAAAAAATACATCTGTATATAATATAATGACAATTTT
TTTATAGGAAAAAAAATACATCTGTATACCTTCCTTCTAGCCGCATTTCTTTCATTAATT
TGGGGCAACTTGCGTTAGACTGCGTCCAAACAACTCCACCCTTAGCCTATATAAATTAGT
TGCCAGGCTCTCATTACTAT
>Glyma04g37140|Glyma04g37140.1
GCTGGAAGTATTAAAGAAGTGGACCCTTTAAGTAGGTTAGGCTAATCCTGGATATCCAGG
TACTTACGGGGTTGCTATTTATACAACACTTTCTTTTCTAGGTATGGTGCATTTTTTTTC
TTTTCTTTTCAAAGTTGGATTTTAGCTTCTCTAAAACTTTCTCTGTTTTCGGCTTCTATA
ATTTTGAAACTTACCACTTTTGGTTGCTTTAAATAGCGCTTTATAGAAAGACAAAAAATA
GTTTAGTTTGTGTTTGAAAGACTAAAAATGATGTATTTCAAAATTAAAGGAACTGAAAAC
TGGAAAATTTTTAAAGGAATTAACATTGAATTTTGTAAATTTTAAAGGGATAAAAAACAT
ATTTTATCCAAATTTAAAATAGTCTAGACGGATAAAATGTTTTATAACCATGATGCAGCC
TGAATCAAGCAAAACTTACAAAGAAGAATCCTAAGTAGAATAAAAGGAAGTGGATCTCCT
TTGAGAATATTGCCCTGCACTTTTTGATTAAAAAGAGGATTATCCATGAAAATTTACACA
CATTTTTTTTGGGGTCAAATTTTTTTAAAATCTGTAAATCACTTTTTGATTTATTTAATT
CATATTTTGCAAAAATAAAATAAATTATTGTACGAAATTTTTTCTTTTGGATTTAGATCA
ACAACACAAATATTAACGGAAAAATAATTTTAACTAAGCATATCATAAAATAATTTAAAA
AGTAAAAGTTTCGAAAGAAATGAGAAAAACAACCCTTCCCTTTCTATAAACTAAAGTTAC
TAAACTAATAATTCGTCTTATTTTATCCTTCTACTTTACGCTAAATTAAGATATTTTGGG
TTTTGGATAACAATAACAATATCATTCAAATTGTAGAAGTCAAGAGGAAAAAAAAGACAA
GAATAATATATTCTCGAATCAACTTAATGAATAGTAAGTACCCGGTTCAGTTTGTCCTCT
TCTCGAATCAGCTTATAAATAGTGAATATCTGACTCATCGATGTCTTCATGCTTTGTTTA
GATTTAGAAAATAAAGAATGCAAATGAAAAAGAAAGGAAAAGTAGTTCGTAAATAAAACC
AAATAAACTCTTTGTTTATAATTTATAATAACTTACACATTTAACCAACTTAGTCAGACA
GCTTGACAAGTTAATCATTACTCTATGAGTACATTAAAATTATAACCGTTATTTTGAGAG
AGATTAATTTTTTTTAAAAATAAAATAAATGATAAAAAAGTGAAGATGTTATAAAAAAGA
GAAGTGATAAAAATAACTTCTTTAACACACTTTCACTAATTAGTTAAAATTTATTAAAAT
TATAAAATTAAGACATAATTATTCTTTAATTAGTTAAAATTTATTAAAAATTATAAAATT
AAGACATAATCATTAAACATGATATGAAACACATCAAATTTTATTATTTTCAATAATTTT
TAGCTGAAGAGAGAATGTATGTTTAAAACTTAAAATAATGTGTTAAATATTGTGTTCCTC
ATATTTCTAGTTAAAAAATACTATAGAAATATATTATCAATAATATAAAACCAGTTAAAA
TAAAACAAAACAAAACAAAACATAATTGTTTTAATGTGCAAAAGTATCTATCGGCGCATG
TTAGCACGGCACGCCATTTTATTGTTGATAGTAATGAAAGATTGTGTCAGGATGTGTCGT
GTGACAAAAAATAATGCAGATTTTGGATAAGCATGCCGCAATACAGCGTAGGACAAGACA
TTAGTATTACGTGGACATGAAGCAGTTCATCACACACAACATGTACTCTCATCATAATCG
TCCACGTTTCTTCATGCTCCAAAGTCAACGAATTATGTTCCAAGTTTTTCATATCAAACG
GTGTTGATCTTAGTCGTAGGAAGTAGCTAGTGGAGTGTTTGCAGATTGAGGGTCCTTCTC
TTCAGTTATTTATGGGGATGTGTAAAGAGAAAAGGAATTCTAAATAACTTGCCAGCATTG
GCGTTAGAGAGAGAGTTATT
>Glyma04g00960|Glyma04g00960.1
CCTATTAAGATTATTGAGGCCACAAGGTCCAACAATGTATAACTTTATTATTTGTATTAT
ATGTATAATAAATTACACTCATTATACATGTATAACTTTATTATTTGTACTATATGTTAT
TAATTTATTACCGGTAGTGTATTTTTTAGTATATATTTATTAATGTTAATTTTATGTTAT
TAATATCTAGTAAATGTATACTAAATTAGATTCATTAATTTATACTTATTAATATTATTT
TAATAAATGTATGTGCAAACCTTTTTTTTAAAATGTATTATCTGCAAAAGATAAAATACT
ATCATACGTTTTTGTAATTTTTTTGTCTTTACAGATATGTTATAAAATATTTACAATAAT
TTTGATTTTATTTATCAAATGTGTGATAATTTTGATGCTAATATTTAGAAATACAATAGG
AAAAACATTCTTTACAATAGAACATTCAATTTATATCCTGTGATTGTATCCAAGATTCCA
ACTTTAACAGTTAAGTGTTGAGATCACATGTGAAAATGAATAAGAATTTACTTAACCGTT
AACCATGGGTTTTGAGGCCCCACAGTTAATAGGGTCCACAAACAACACTATTTTTTAAAT
TAACAAATTAATATCAATAAATTTTTATATTTGTAAAATCTCTATTTAAAAAAAAAATAC
TTGTTTAAATAATTTCATACAAAGTTGTTGATTCTGATTTCTGAATGTGAAGCAGTCAAA
TAAATACGCCTACATGTTGGTACTAATATCGAAGGCAAAATAACAAGCGGCTACTAACTT
ATGATGACGCGGGTCGATCGAAGCCGTCCACTGCAATCTCACCTTAACAGTAAACTCCCT
GTACAAACCTATTGGATCTGAAAATTGAAATCAGGGCGATATTTCGGGCAGTTTGTTTAT
GCTATTTTTAAAAAAAATATTTTTATGTTTTTCTTTAAGAAACACATTTTTATATGTTTT
TTATAAAAATAATTTTTTTAATTTTTTTTGAAGACTTTATCCTATTTTTTCCTCAAAATA
ATTATTATCCTTTTAAATAAAATAAATATTTATTATTATTTTACTCATTCCTCCTATACA
TATTTTGCATTACACTATTTATTTTAATTATTATAATATTTAATTTAATTTATTATTTTA
ACATTATATTTTACCAAATTGAAGGTAAATGTTAGATTTACTTATTTTTCTCTTATTTTT
AAATAATTTATATTAGATAATTTATTTTAATTATTACATTAATTAACATAACAATAAGAG
TATAATATCTTGTATATATTTTTAACATATAATATAAGATTAATAGTAAACTACATAGTA
TGAAAAAAATTAAATAATTAAAACTAAAAATTCTACGAAAATAATTTAATTTTAAATAAA
AATTACAAAAATTTAAAAGTAATTAAAAAAATAAAATTATAAATTAAAATGTATATAAAA
ATATGATACAAGTATTAGTATATTTATTTCTGTTATTTTATATTTTTTCAACTATTTTTT
GGGGACATTTTTGTCCATCTACTACATATAATTTTACCAGTTAATTAATTAGCTTAAAAG
TTTTCGAATATCAGTTAACTTTTTAAAGTAAGTTTTCAATTAGTTCTTATCGAATATAGT
TAATATTACGTAATTTAAATTTAACAAACTGAGTTGTTATTATACTTTAATAATCTCACT
GGCATACACTGTCTTTTGAAAGAGAAGGGTGAAGGAGGAGGGCCCACAGTGCAGAAGCCA
CGCGGCAACTCGACGCCGATAATTGCAATTATGAAGCAGAATCGTCCTAAACTCCAAAAA
CATAGTAATCTTAAAAAATGGATAAATATTAACCACCAGGAGTACATTTTATTTAAATTT
AAATTGAGTTATTTAAAAAATGGATAAATATTTATTTATTTATTTATTTATCTGGTGAGG
GCAGCGTGATAAACACGGAAATTTGAATAATATTAAGGGCCAGAGACATGGGAAGGGCCC
AAAAAGCCCAATACGTTTGT
>Glyma04g06860|Glyma04g06860.1
CATCTAATTCATTTTTATTTTTCATACATAAATTTTTATAAATATACATATTCTCCTAAA
ATGGGAGTATATTAAGTGAGAAGTAATCTTGTTTGTTATTATAAAAGCAACGCATCTTGA
CCATATTGCATGGTCGTAATTAGTTTTAGTCAATTTCTTTTACCTTGTGTTTGGTTGATT
GCATAATTAAAATTTACTTATAATAACAATTGAGAACATTTTTACTTGATATGCTTGCTA
TGTACAGAGAACATATCAAGTGAGACATTGAGAGGACTATTTTATGTAGGAAAATTATAT
AAATATTTACGATTAATTGAATTTTATTGTGAACGGTAGAATAAAATATGCAAGTCTTGT
AATTTTATAAAGTTGTGATTTTTTACCGTGATCACGTGACTATGAATTTTTAATCCTTAC
CGTGTGTATATAAAGTCACGTGACTGTGATTAAGATTTATTTTTCTCGCTTAGGAATAAA
AAAAAAAAACAGAAACTCTCAATAATACATGGCTTAAACTGCAACCAAATAACCTAGAAA
GAAACCTACCTTTTATGCTATAGATCCCTATTTTTTGGTTTAAATTACAATAAGTTTGAG
AAATTTTAATTACTCTTTAATTAGTTTCAAAACATTAAATGTGTTGTGAATTTTAAAATA
TTTTTTATACACATGATATATATATATATATATATATATATATATATATATATATATATA
TATATATATATATATATATATATATATATATAAGTAATTATATTTAATTGGAGTCAAATA
ATAATATTCAAGTGTTATATATTTATTTTTGGAAATATTTTATTTTACTTTTATAATATT
ATTTAATATTGTGAATATAATTATATCTTTCTTTTTTTAAGATGAACATTTTATTCTCAT
GTTGTATTTATTGCAGAGATAATTATATTTTTTTTATCTTTTTTAGATGAAATATTTGAA
TATGATCTTATATTTTCTTTAATAGTACTTTTCTCTTATAATCTATTTTATATGATATAA
ATAATTACATTTACAAGTTTTTACTAGCCATTCATTTATATTGATTTTTATTATATATAA
TTTGAAAATTAAAAATCATTTATTCACATTTGTCAATGAAATAAGTGTAATTATGAACAT
TGTATAAGAGATAGATAATTTGAGATCTGAGATAAATATACTCTCTTTCCAATTCGTTGT
TTTTTTTTTAATGAATCCAAACAAGTTACCCAATAAATATTGGGAAAACAAATCAAATAT
AAAAGTTATTCTATAGATCTACCAAATCTTACTTATAAGATAGTGATTGTAGTCATGGCA
TAGTATTTTTCTTCTTTTAATTTCCAACAATAAGAAAACATGTGTTTCTTGGGTGACATT
TATAATATTGAGTTTTTAAAAAAATACTTAATTTTCTTCTATTTAAATATATTTTATATT
CATATTATGATAAATTAATATAATTATATATTTTTAGGAATATATGAATCATATTTTTTC
CTTTGTCCCCACCCCCCAAAAAAAAAAATCAATCCTAATTCGACCCTTACAGTTATTAAA
CGAAACTTATAAAAACAGTCACAACGAAAATTAAAAATTTGTGAATATAGCTATTATAAA
AATTTGTGAATACCTGTATTTTGGTCATTATTGTGAAGACGTAACCCTAAAATAAAAATT
AGGGAAGCAAAGAAGAACGTTTGTGCGAAGCAACCTTGCGGGCGCAACAACGTAGGGACC
CCGCGGTTATTTACGAAAAGTTCTGGGAGAATAAAAGTTCTGGTACATTTGCATTCAACC
GTTTCCCTATAATCCTGTACGTGTCAGCCTTCTTTTCTATCGTTTTCAGCAGTCCGCGTC
GCACCAGCCGTTGGATCAGAATCCGGTCCTTTTCTACAACCAACCAATACTTAACCCTGG
TTAAGTTAACTAACTCCAGTCCCCTAGGTCGAGAAAACCCCTACCCCTTTAACTCCCTCA
TCTTTATAAGCGGCCTCTGA
>Glyma04g10950|Glyma04g10950.1
TTAAATCAGTATTTGAATGTAAATGCAATCATTTATATTTATCTTAGAAATTAAAATAAA
TCACTATCTTTACAATGACAACTATAAAGAATAATTAAGTATCTTATCAAAATTATGAAA
AAAGATATAATACTTTAATATTATCATTACCCTATCTCTAAAATAAAAATTAAAATCACT
TATACTATATAAAAAAAAAAAAAAAAATCAACCCACAGCAGACATACGTCCTTGTCCCTC
AGACCGTCGACCTACTATTTATATCAAACTTTGACCTTTATATCTTCATGGTCGAATTCT
AACTAACCTTGATTGCCATTACCCACCATCTCTGTCATACAATAATGTCTAATAGTAGAT
TCTGAGATAACAATCATGGTATCTAGTGTGTTTAATGAGGTATTAAACACCTAGATTGTC
GTTACGCTAAGGTGATAGGCATAAAATCGATGTGAGACCCTCGTAATGGATAGATTACGC
GTATACAATTCAATGCTTATGAGTTAGGATCCAAAATTTCTGAGATATAATTACAGGAAA
ATAACATAATTATATAGTATAAAAGGTTATTTGCCCTGCCTTAAAATATATATATCTATA
TATATAATTGTAAAATAGATTGTTAAATTCAAATAAGAAAGATTATGCGGTTAATATAAG
AATCGCTGAGTTATTTAACAATTATAAAATAATGCAAAATATGAAATAATAAATGATGCG
ATAAACTTAAATAATAATGTAGATAGAATCGTCTATGTTTTAAAACAAAAGATTAAAAAA
TAATTATTTGCAAATTTCAAAATTAATATGTTCAAAATCAAATGAAGATAGAATCACGTG
GACAAATAATGCCTTTCACGAGGTGTTCAAAATTAATATTTCAAAACTTATTTTCCTTAA
TGTCAGCCCACGAGGTGTTCCATGCCTTTCACATAATTAACATGATTAATTGCATCATCA
TAAGTAAACAACAAAGTTAAAGAAAATGAAATACAGACTTTGGTATCTGTAGAAAAGTAA
TATAGCCCTTCCATCTTAGTGCATATGATGCATACCAGTAATCATCAAAGTGCTCTTATA
GGTATGTTAAGGCAATTACACCCCATGCATTCTTACCACATGTTTAGAGGTTGCAAAATA
GATCTAATAATGAAACATTGACATATGTTAGAAAAATCGTGCAATCCACATTACTAGAAA
ACGCGATTTCAACATTGGTGGAAAATCACATTTTACATCGGTGGTCAACCGATGTTGAAT
AGGATGTGTTTTTTTTTTAAAGTGTTGGTCTCAAATGTATATCTCAATATTTTGTAACCA
ACAAAAATATGTGTTTCTCTTACCTTGAGTCATAAAAATTTTCATGAGAGCTTTTAAAAT
GATTACCTAAGTAACTCTAATATGTATGTACAGTAATAATTGATATATAGACATTTATAA
ACACAATTCATATTAGATTAATAAATACAAAAGAGATGTTAGGTTATCTAAAATGATGGC
CATCTTCCTAATTAAAAGTAAAATGAATGAGTTTCTCTATAGTAAAAGTAGATAAGAGAC
CTTTATTCTTTATGCAATAAGCTATAGCCAAACATATGAATCATTCTTCAAGGCTAATTA
CTTCAATTTTCCATCCATGACTTCATGAGTGTCTTTCTTCAACTCATGCCAATCTTACAT
AAATACAACAAATCATTTTTTTTGAATGAAAGTAACATCAATCATATATCTCATGTTCTC
ATATTTGATTTAATAGTTGTTACTAACTGTTCTCTTATTTTCATATTTTCACAATTAAAT
CTTACATATTTGATATTTATTAAAAATATATAAAATTTTAATATTTATTTCATGAATAAA
TATTAAATTTAAATACAACCTATCATCTAAATCAACTCATATAAGCAATCATCAATATAT
CATTAAAAGGTTACAAAAGGAAAAAAATAGTTAAAAGTAGAAGTAGAAAAAATTAATGAA
ATGATTTTGGAGAGTTTGGA
>Glyma04g37220|Glyma04g37220.1
CCACTCCAGTTCTTCAACCTTCTTCCAAGGCTCCTGTTGTGTAATTCTATAAAAAAAAAT
ACACCTAAAAACATTGTCAATTAACTAACTTTAACATCTACTGCAGAAGAAGTTAAATTC
ATAATATTTTAATACAAAAGAAGTTATAAAAGAGAGGAAAATTAGATAATTGTTATGTGA
TTTAAATATTCAAATTACGTAAGCATAACAATTATCAACAATAGATAAATATATTCAAAT
ATTAATATGTTAAAAATAATGTGTCAGTTGGAGAGTTCAACCGCTAAGAATCAAGTGTCT
ACGCTTTATTGTATGGCTAAAGTGAAGGGTTGACACGTATTTTAAAGTGACATATAAGAT
GTCATATGTATTATATGGGTCCTAAACAATACAATATGATAAATAATTATCATGTGTTTG
TTTATGAGAGAGATAACTTACCCAATGTGTGTGGGATGGATTGCTCACACCTCTTTTCAA
TAAGATTATTTTAATAACTTACACTAAAATTCTTTATTATATTTAGTTGAAATATTGGTG
TACACATTTTTATGTCAATTTTACTCTTATAAATACACCAATAAACTACTATTTCTTTCA
TAATATTTTATCCCTATAACCTTCACAAATCATTCACCATTATGTAGCCTCAATTATTTT
CATTTTTTAAAAAAACATGAAGAAGCAGTAAGGCATGAGATTCTTCTTTCCTCCTAGTAG
ATATAATAGGAACGATTAAATTATTCAAAAAATAATTCTCGTAATTTAATGGTTCTAATA
GTAACTCATCTCGTTAGATTGAAAGAAAAATAAAAATAAAAATAAAGAAAGAAGTAATCC
TCTTAAAATTATTTTTGGAATAACTTTATCTTTTTCTGCATATAAATACAAAAAGTTCTA
TAGCATATTAATTCATAATAACAAATTCAAAGAATAAAAATAAAAGCATCATGAAAATTT
ATTGAAAAATAAATAAAATTAAAAATAAAAATTGACACATATTGGTCTAATTTATTCGAA
TTAGTTGATATCAACCCATGAATCAAGTGAACAGGAGGAGATCAAGTTGCAAAAGATTGA
ACTAGCATTATTATAATTTATTTAGCCTTTGATTTAGGTTGAACCATATTCACTCAGAAG
ATATAACTAAATTTGTTAACTTTAAAAGTAACCCATTTTTAATTAAATACTCTTTCTGTT
TCTAAAAGTAACCCATCTCCGAGCCAGATCAAGTTTAATTTGTTTGTGCAAACTGAGAAA
ACTGATACTATTTTTGAATTTTGATGAAATTGGTATGCCTTTTCTTATTATAGCCTTGTG
AATTCATTGTTCTAATGTACTGATTTCTCTCTCCACCAATAACTTTTACGGTAGTTATGT
TTTATCCATTAAATTACTGGCTTTAAAACATTAAATTATTTATTTAAATGTATAAAATAA
TTAATGTAGAAAAGAGTATAATTGATAAAAATATTAATATAAATTTAAACTTTAAAAGGA
CATAAATAAAAAATATTTTTATATAAAAAGCAGTTAAAAAAGAAATGGAGAGAGTAATTA
ATCAATAACGAGATCTAAATTTATTAAAGTACAAAGATAACAAAAAGCATATTTCAGAAA
GAAAAAACAAATTATCCATGAGATTACACTAACTTTAACGCAAACTAAACATGCATATTT
TATGTTACTGTTAGAAGGTGAATAGAAAGCGCGAAGTACAAGGCAGGGAGGGAGGGGGAG
TGGAGGGCGCTGTGAGTCTGTGACTTTGACCAGTCCCACAAAATACAATTTGAAACGAAA
CCCTTTACTTAATAAGTAGAGTGCAAGTTCAGAACTCGAACCTTCAGAGCCATTATTATT
ATTGGCCTCCCTTACGTGGATCCTTTATGATTAATATCCTATTTATGTCAAGAATCTCAT
GCCAATTACTAGTAAAATAGTCCACTATTATCATTAATAAATAGAAAACCGACGCTTGTG
ATACGTGGTGGGTCCACCAG
>Glyma04g41680|Glyma04g41680.1
TCCATTTACTTTAATTTTAGTGGTTATTATAATTTTGGTCTTATAATAATCTTAATTAAG
GCATCACCATCAACAAAGATATAACCCTCTTTTTGGAGCAGTGAATTGGAATAGAATTCA
AGTGATGAGTTTGTCAAATGCGCACCATGGATGAAAACCCTTAAATTAGATGATTTTTAT
ACTTTTATTCCAAATACTAGGAATTGTTCTCCCAAGGTTCAAAGATTTATCGTCGATGCA
TTAATGAGAATAATAAAATTCTATATTCCACGGCCAAACAGTATGACTTAATTTCCCATA
TCATTATATAATCTTATTGATACTTTCTATTACTATTTTTTTCAGTAAAAAATATAGTTT
TTTTTAGTGGATTCATAATCTGGTACTGAGCCAGTTTATTATGAATGCAAACGATGTGTT
GTACTAATATACACTAATTTTTTATTTTATTTTTACCTTATATTTTTTTAATCATAACTT
CCCCTCTTTATTTTTTTCTATTTTTATTTTTCTCTTGTTGGCATTTTTGGATGGAGGTTA
AGTACTTTCCTTAACAAATATTTGCAGAATGAGTATCGATATACGAATTTTATCTGCAAA
ATGAGTATCTACGAATTTTATAGATAAACCAATATCTGCAAATATTTACTCATACATAAT
ATTTTAAAGATAAAAATAAAAAATATAATTAAAATAAAAATAAATATTTTTTAAACATAT
ATTTATATTAAAATAATATTTTTTAATATATATTTATTCTAAAAATAATTTAGAGTAACT
TATTTTGTATATATTAAAGGCATTTAAGTTATTTCAAATTGTGACAACCTATACAAGTAC
ATTTATTGAATTGCCCATTTTCAACCCGTAGCGGAGTTTACCTGCGAATATTTGTGGGTG
TGATTTATTTCGTTCCCTATATATATAGATAACGTTTGATTTAATTACTTTTTTTTAAAA
AAATTCTTATAAAGAGAAAAGTGAAAAAAATCATTAAAAATAAAATATTTTTTTAATGGA
TAAAACTCAAAACATAGAGCTCTTATAAAAGTCAATTATAACTACGTTTTTTACGAAATA
AAAAATGTAATCAAATACTACAGTAGGTATTTTTCTTCTTTTATCTTTTGGAGAAGAAGA
AAAATCTCTTGAAAAAAATATTCTCGGGAATAAAAATCTGAAACAATAATCCACCAATCA
ACTTATGGAACATTTAGAATACTTAACTTTCTTAATTGCGAAAATGACTTTTAATCTCAT
TGTAAAAATCTTTTAACTTATTTTAGCTAATTTTATGGTTAAATTTTTCATTTGATAATA
AATTTTCTTTTGACAGAAATTTGATAATAATTTATGGAATCTATAAATAAATTGTTTATC
AAAATGTGCCACAATTTGGCACCGTGCGATCTAAAGAAGAGGTATATACAACTAATAAAT
TTAAGTGAGATTTTGATAAAATACACGTGCTCATATTATAAAGTCATTAAAATTTATTTC
ATTAATATTCAAATATACAATTATAAGACCTAGCAAAAAAAGTATTGCAATTTTAGTTTC
TCACTTTGTCTGCTAAAACACCCGTTTAGAGAAGCAAAATCCAACTTAATATGCGCCATA
CCAAATATACTCCGATATCTCTACAAAATGGAAGCCACGTCATGAAGAGTATATCATTTC
AGTAATGTTTTGAGACGCCTCTATAATGCTTTACCAACAAAACAAAACAAAAAAAAGAAC
ATTTGAAACCATTTGTATTAAAAAAAAAGGTATATTAGGCCATAATATTATAGGTAACAT
GAAATATCAAATGACACGCAAGAGTTTTGTCAAAAATGAAACCATCACACATCAGAGATT
ATGGCAAATAATGTTTTGTGTGTCTCTTGCTTCACCCATAACATAAGCCTCTATAACTGG
AGAGAAGAAAAAAAAAAGTGGAGGGGCTAGGGTGGGAATTTGGAAGAATACAGTTATATT
GAGCATTGAGCAAGTTGATA
>Glyma04g01500|Glyma04g01500.2
GCAGATTGAACAGTTTTGTCAACGCTCTTGGATTCCCACTATACATGAGACAGACACCTG
CAATAGTCAAAAGAATTGATTATGACACACCACGATGCCTAGAAAGCTGGCCAGCAAGGA
GAGATTGGCATCTGATTTGATGCATGCTCCACTATTCTATTCGTACCTTATAGTTAAAAA
GTTTGCCAAATGGCTTTTTAGTAAAAAAGACTAAACTTTGATTTTCACCTCAAAGAGTTA
ATTACTTAATTTTTCCTTTTCGATGTCTTTGTTCTTCGAAGATAGAAGGAAGTGCAGGTT
GGCAATTTTAATTCCTAGGTTGGCACATTGCAGATGCTTCATCACGTTATAATGGCATAG
GGATTGGGCTTTTAGTTTCTTAGATTTTTTTTGGTCCTTTGTTCTTTTGAAAAATCAGAT
GTAAGGTGTTTTGGCTTGGTTAGGCACCTCTTGTGCAAAACTATGTGGTAGATCAATAAA
ATATCTTTTGTCTTTAAAAAAAACCCTCAAAGAGTTAATTTGATTATTAAAAATTTACAT
CAATTTGATATTATAAGTATAGTTTTAACAAAACAGGCATAATAAACAATGACATGTCAT
AGGCCATTGTCATGAGTTCATTACCAATGACAAAAATTAGGTTTAAAGACCTAATTGTAT
CAATTGGAAAAAAAATAGGGATGAAATTAAAACAATTAAAATAATGGAAATCAAAATTGC
ATATTGTTATACGTTATTTCAAGGTGAAGAATATTTGTGACAAAGATCTAGAATCTCTAA
CAATTTGATAGATTTTGAGCCAACATGTTATTTATCTGAGTTGAGATGAACATCATAAGG
ACTCAAAATATACACAAAATTTGGAGAGTAAAGATATAACTAAATTAAAACAATTAGAAA
TAGAAAGAGGAAGGAAAAAAGGAAAAACATATATATTAAAATGCATGAGAAAAAATATTA
TTATATAATATTATATATCTTATTTCATATTCAAAATATGCTTCGTCTTCACTCCACTAT
ACAAATATTAGAAAAGACGAAGTCTACCTTCTATTCGAAATTCTTTCTTTTTCTTGCATC
GTAATTATTTTCTATTGAGAAATGCTATCTGTGTCACAAATTTTACAACTAAGAGAAAAA
GTGATAGAAGAAAAAAAAACATGAAAGGTAATAAATGATGTAATGGAGAGAGAAATAAAC
TAAAAGAGTAACTTATATTATTGGACATAGACGAGAGGATTGGAGAGAGAAAGTTTTTTA
TGATATTTTTTAATGATGTGTTAGATTTATTCTACCTAAAAATTACTCAACAAAAAATAT
ATTGTATAAAATATTATATAAATGACATGTCTCTTTTCTCTTTTCTATTTGTTAAATGTA
ATTAAGTTTGTATTACATCATTTATATAATACTTTTTATCATATTTTTTATAACATTAAT
TTTTATTTTTATTTATTACTTTACTTATTTATTACATAATTTTTCTATTTTTTTGTATAA
AAAACAGTGTAAAAGACAGTATATAATTAACCTCTCTCATAATCACAGATGACTAATTAA
GTGAGTGGCATATATCAAATGGTGATAATGTATTTAAATTACGTGTAATGTTAACTTAAG
CAAATTGTTGTTTGCGTGATCACGTAGTACATCAAATAGCCAATTAAAAACAGAGTACAC
TAATTAACATAATGAAGCCCAATGAGGTAAATCAAAGCTTTGCGAGGAGCCCAAGGTCTC
CCATGTGTACAACACCCAAATCAAATTTCTCTTGAGAAATTCTTAAGCAAATTTTTATTT
TAAAAATCACTTAAGAAAAAACGCACACTTTGCCAACTAAAACAGTAAAACCTCCCCAAC
AACACGCATAAATTGACAGAAAACTACGGCACCAGAAGGTTCTGATTCTGAATTCTGAGC
TTTCTAGTTTTCCTATCATCCAATCTCTTTAGTTAGCTCCTGCTCCTTTTCTGCCAGAAG
CTTCAAGGAAAAACAAAGAA
>Glyma04g36520|Glyma04g36520.1
CTTTTTTAATGGGACCTTAGCTTCTCTTCTAGTCGGGGAGAAGAAAACTAATGTATGATT
TGATATATTGAGATGTGAGAACTACGATCATATATTTCTAATTTATATTGTTATGGTCAA
GTTTGATATCCTTATTTTTTTTCCTAATTAAATTTCAACTTCAGCCTAAAAAACTTGAAC
ATACAAAAACTAAAACTTATCATGAATTGAGAATAAGTGACCTTACCTCAATAATTTTAT
AAGAATATAATAAAGTACTATTTTTTTGTTCTAAGATGTCACAAGGAATGTATCACATAA
ATACTCACATGTATTAATTAGTTTTAAGAAATTCTTAACTCTTTATGTATCTAAGTTTAT
TATTTTTATTCATTTTTCCTTGATCCAGTCTACACGAACCTCAAACTTTGACAAATTTAA
GGGTTTAAGAATTTTCTTTGACACAAGTTTTAGTATTCCCTGCTTAAAGATTAACTTATG
CCTATATCATAAATCATAAAGAGATAGTACTCTCATCTAATTCAAGATTAACTTTTACCA
TGTGTGTTTATTTGCGATATTATATTATAAGTTCTATCAACATCAAGCGTATATAAATTA
TCGATTAAAGAATCAAAACTAACAATATTTAAATTATAAAAGAGACTAACATTATTTATT
TCAAAATAAAAAGAGTAACTAAATCTATCCAAACTAAAAATATAAATCAAATTTCCTCTA
AACAATATTTGAATAGTAAATTTATATTATATTAAATATCTAACACAATTAAATTGAATT
GGAAATTTACTTATTTATCCTTCTCCTAGTCTTCCAAAATGCCTCATGAACTAGAAAGCA
AGAGATGGACCCATTAGAGCAAATAAGTCAATATTTTCCACCGGGTAAATCTTTAATTTC
AAACAATCTAAACCGACCGTTCATCTCAAATGAAGTCAAAATATAAAGTAATTGCTGCCA
AAAGAATATACATAACAATATCAACGGGGTGGAGGAAGAATTCATATAGCTACTTTCCCG
ACCAATATTAGTTAATTTTTTTAATTAATTGAGCATTATACACTACTTCACTATACGCGA
AGCCTTCCCTGATGATGCTTCTACTTTCAGTCTCATTAATACTACTTAATTTAATTAATA
AAAGTAGTGTCCATTACTCATTAAGTGATTCCCGTGCATAATTTCATTATCCTCAACGAT
TATGCCAGAAATATTAATACGACAAGGAAATAAAGGAACTTTGTTGAATACGTCCACATT
AGGGATCCTAAGGGGACCCCCGCATGCTGTTGTACAATCAATTTCTACCTTCATCTTAAT
TAATGAGGTTGGTATAAACTAATTAACCTCCCTCTCAGAGCAGTTGTAGAATTATGCGAG
TAACGTTAATTATATTTAATTGAATTTCTACTCTCAAGTGTACATTATCAAACTTAGTAT
ATATATTTAATGAATATAACTTAATTCACAAAACACATTGAGTTTGTAAAAAAACGATTT
ATATTTAATTTTAACATAATATATTCTTAAAGGAAAATCATGATTAAGTTATGGAAAAAA
AATCATAATATACATTTCACTTTGTTATATAAAGTAGTTATAAAGCAAGGATATCCCAAT
CTCTTGTCGTATTTGATGTCCGATATGCGTCTGTGTCTGTGTCTAACATCGACACAACAC
CCATATTATATTTTATATTTTGAATATTATAGATGTTTACGTGTCCCTATCATATTTGAT
GATATTTGATGTTCTTGTCGATGTTGGTGCTTCATATTTAATGAGTTAATATCCTGTATA
TGTCCTTTTTTTTTTACTTCATTCTATTAAGTTTTTTTTTTTCTTTCTTTCTTTTGACTG
TTTTGAAGTTTTGATCTTCTACCATCATTTAGGCCTCGCTTAACGGCCGAAATCAGGAAG
CAAGTGGGTCCCATGTGTTTAGTTTAATCACACCATGTATCCTTGCATTTTCTCTCTTTA
TATACAGTTCCTCCTACGTA
>Glyma04g04310|Glyma04g04310.1
AACAAATACTTGTATTGCTAGGATTCGTTTGCATTTGGAAAATCTCTTTATCGGCTCGAG
GTTTTGTTCGGTAGAGGAAAAAGAAATAAAAAAGAAGATAATTTTTTTTAATAAAACAAA
ATATAAAAATATCAATCTCACATCATTTTATTATTATTTATTTTATCCGTTCTTATTTTC
TGCAAGGAGCCTATGAAAGTATTCATAATCATATTCACAGGAGTGAAAGAGGAATAACTC
ACGCGCAGCTTGCAGGTGCATGATTGTGATGATTGGCCATCATGTATTTTGACTGAGACA
CGTGTGCAATTTGTCTTCCTCTCGTGCACCCAATTTGAATGGCACGTGCATAACTAAAGG
TTTGAATTACTCATGAATATGTTTACTCACGTGCCGAGCTGGGTTGCTTAAAGAACTGTG
ATTAGTTATCCGACCAGACAGAGACCACTTGCCAGCTGCACTCAACACTCAATCATATGC
AACGCGGGAAATGAGAATTATTCCCCGTTCTCACAGCTTTTGTTCATTGAACATATATAT
TCCATTACCTGAACATAAATTTAAATGTAGTATATTAATATGATCAGTGTACGTCACTAT
TTATTGCTAGCTGTTGAATATATATATATATATATATATATATATATATATATATATATA
TGTATGGGTGCAGACGACTCAGATTCACTCGATATATAAATATTGAATGTGTTATATCTT
TTTATAATATGTTTTAATTCTTTAGAAAAAATATTAAATATGTATAAATAGATATTATAT
TAGAATAAAATAGTAAAAATATACGTGGAGTATATAATATAGTAGTTTCTATTTATAAAT
ATAATGCTTTAATTATAGAATTAATTTGGATATACACTAAAGTTTAATGGAGGGGTATGT
ACGTAGCTCTAGCTAGATTATGATGGGTGCATGTTTTATATAGATTATTACATTTATGTG
GAGTGTAAAGTAGCTAGTAGTAGTACTTAGGAAATTGAGCTACAGTTCCCAAAAGAGTGG
GAAATGGGTTTGAGAGATATGGTTGAGCGAGTGAGTGTTTTCTTGGACATTCTCTACCAC
TTCAAAAGGACGAAGACAATATTCATGATATCCCCCTCTGGACGTCCCATTCATCCGTTT
TTATATAAAAAACCGTATCCTGAAAAGCAGATCAAAGGGCTTCCATTTTCAAGTTTTGGG
ATTGGAGGAATCTTTTTGCATTCCTCACATCACTTTATTGATGAGCAAAAAGCTTTGAAA
GAGAGCGAGCCAAAGAGGCCACCGAAAAGCATGGATACCTTATCATGAAAGCAAGAAAAA
AAAGACCCGATTTGACGGGCCAACACACACGCACAAGCGCATACGTCCATCATCCTTCCA
CACACACCCACCCTTGTCCACACGCGCTCATTTCATCCCTGCCTAAGGAACTATAATTTC
TAACTAACAAAAATGATTCTTAAACACCCACATAACCTACTTTGACACCACCTACGAAAA
AGAAAAAGAGGAAAACTACATATATATAGATATAATAGGTATCAATATAATGTGATAAAA
AAAGAGAGATGAAATATAATTTTTTTAATAGGTTGTTTAGAATGATAGGATGTGCAATTA
TTATTATATGTTTTGCTTGAATCTGTGGTATCATTTTATAAATTTTAATACAAAATATGT
TACAAATAGTATGTTAAAAATTGTTATAATTGTTACTACCTAGCTAGCTATAGTGATATG
ATAATATAATTGTATGCTAATAATGTTTATTATGCACTTAGTCAGAGATTGGACCCTAAA
TAAATCTTTGCATCTTGATAAATTAATCACTAATTTTGGACTGGGATACGGTGGGCACCC
GAAACAAAGCACTACTTATAGTAATAATTTACTCTCTGTACGGTGCGATTTTGCTTTTCT
TTTAAAATCTAGTTGCATTGCCTTTTACTTTAATTTATGGGTGGAAATTCATAAGTCAAC
TACATCTCATCATTTGGTCT
>Glyma04g04270|Glyma04g04270.1
AAAAATTATAATACATAAAATATTATACATATATTTTGTTTTTTCAAATGTGTATTTTAA
AAATACATTTCAAGATTAAAACGATACCTTTACTCTACTCCAACTTAATGTTAACGCCAC
ATTTTCCAAGAATTTACTAGTAAATCTCAAAATAATAAACTAAACTCAATAAGAAACATT
AGTTCTTCCAAAAAAAAAAAACAATATTAGTAGTATTACGTAATCTGGATAACTTTTTTT
AGGGTGTAATTTGGATAACTTTTTTTTTATGCATATGATTGCAAAAGAGTATTTTGGTCG
GCCACTAAAATTTTAAAATTCTTTTAAAAAATCTATTGACATTCATAAATAGGCGATATA
TCTCCTCTTAACAATTATTTTTTTTTATACTTTTATGAGGCCTATAATTGTAACTTTTAA
TATTATTTAACATAAAGCTGATCAAAACAACCTTATTAAAAAATAACTCCTTAAAAGCTT
GCCTTTAAATGTGAAAGCAAAATATTCTAAATTATATTCATTTTTTGGTGTTATTCTAAT
GGGCAGAGTTCTGTAGCAATGCAAATCTCCAAAACGCATTTGCTTTCTTCTCCTGAAATT
ATATTTTAAATATGACCTTTAAAATAATAATTATAAAAATATATCATAATTTATGATAAC
AAATCGGACAATGTTAACATACGTACGTAACGCATCATTTAATATTTGTTACTTCTATTA
GCATCTTACCAAGAAGATTAGATCAATCAGTTTTTGAGTTTGAATGGATAAAATACAAAT
ATTCCTAGTCAATGTATCATTTTTTATATGTGACAAAAATTTCATAAAAAATGTCAAGAA
GTTAATAACACTGAATGTATTCAAAATTCTTGAACAAATAACTAATCTACCGTTGTGTAA
CAGATTTAACTATTTTTTTAAGAGATAATTTTTAAAACTATTTTTTTTCGCTTAAACATG
TGTATTTTCATTTTATGACGTCTGTTTTTTTTTTTAGTTCTCTTTTTTGCTGAATTTTTT
TGAAGTTCTTACAACGAAAGATATCATTACTCAATTCTTAATAAATACTGTAACTAAAAC
AATTAGTAATAGAAAATATTATATTCTCTTTAATTTATCTTCATTAAAACGAAGACCGCT
TTTAATTATTTAATTAGCGAAACCCAAACTATAAAGAAGGAAGATGCTAAAAGACGGGGG
TGCGTTTGAACACTCGACGAATTTGCTATTTTCAATTGATTTTTTTCTCATTTAAAAATG
TTTTAATAATTTAACTAAAATGAATTTATTGTATAATTATTCAATCATAGATTAATATAT
ATGGTAGAATTATCAATTTTTAATAATTATTTTAAAATCATATTTAGAATAGTTTTTAAT
GTGTATAAAACTTACACTTTATTTTAATGGATACAAGTTTATAGTTTTGTTATCTAAATG
TAAAAAAAAAATATAATACATATGATATTATATATATCTATATATAAATTATAGTTTTTC
ATATGTGTATTTTAAAAATACATTTCAAGATTAAAAAGATACCTTTACTCTGTTCCACCT
TAATGTTAATCAACGTCACATTTTCCAAGAGTTTACTAGTAAATCTCAAAATAATAAACT
AAACTCAATGAGAAACATTAGTAGTTCTTCCAAAAAAAAAAACATTAGTAGTTCTTCCAA
AAAAAAAACATTAGTAGTATTATATAATCTTGGATAATTTTATGAGGCCTATAATTGTAA
CTTTTAATAATATTTTAACATAAAAGCACCCTCGATCAATAAAAATAAAACTCCTTAAAA
AGCACGACTTTAAATGTGAAAGCAAAAGATTCTAAATTATATTGTAATGGGCAGAGTTTT
GTAGCAAACTCAAAAACGCATTTGCTTTCTCCTCCCCCGGTCATTCTCTAAGACCTTTCC
GGTTTCCGCTATTTTAATGAGTAGAAGTTTCCAAGTAAATCTCAAAAAGGCGTTTGCTTT
TTTCTATTTTCCGCCTCCTT
>Glyma04g01210|Glyma04g01210.1
ATTAAGTTTGTATCACTTAAATACAACCAAAATTCTTGTGAATTTGACACTTGAACATTT
TACTATTTATAATAAAATTAGTATAGTTACTAATCGGTTAACAATGCTCCAATGTATGTG
TGATAGTCTTGTCTCCCTCGTAGATGATATGAGATACCTATTGTGTGCATTTGACCTGTT
ATGTCATAATGTTTCTTTGATCTTATAGTCACATATTTGATGTACAACTTCATATCATGC
GTTCTATCATTTCACTTTCTTAGTCAATCAAGATGAAAGTCAAACATCACTTCAACTACT
TAGCCATAAGAAACCGTATACTTAGAATGCCTCCATCATCCAAGACTTCTCTATGAGACG
ATATACAATGTGTTACAAAATATTTTTTTTATATTATGATCAAATTATAAATTGTCAATG
TAAGATAAATTTTCAATTATATATAACTTGAAAATGAATTGGAATCACATGATTCAACAT
CATGTAATAATTTCTAAGAAGATGCAAACCCCTCTTGAACGTTATCATCACTTACAATGA
TCAAGAGTATAGAAGCCTTTTTTCACTTTTGATATCTAATATTATCTGGTGACTTTTTTA
TATTTAAATTTATTTTAAAAATTATAATTATAATAAATTTTGTATTATTAATTATAAAGT
TTTCAATCGGTAAACATTTAATTTTTTTATAAAATATTTTAATTGCATTTTTAATTATTT
AAAATATATTAAAATAATAAAGAAAGTTTTTTAACATCACACAAGTTTATATATTTTTTT
TTGTTAGACAAGAAAAATCTCTTTATCTTTCAAGCATCTTTATTTAAATTTTATAATACA
TCATATTTTATATTTTTTTGGTTTAATATCTCGTGAACTAAATTCAAACACCTAATTTAT
TCTGTACCAAAAAAAACACCTTATATATTCACGTGTTCTTTCGTACAAGTTTGAACTTTT
ATGGTTGTCTCTCAAGTCTCAACCATTCAAATTCATGTGTCAAAAGGAATTTTTTTTAGC
TTACAATATCTTTTTTTCTAGACGTGCTAAAAAAATATATTTCATCCCTCTCATGATATT
CGTAGTCTTAAAAAAATTTAAACAACAAAATTTGAACCAACTTGAACCAACTGTATTTTT
ATTCTATTTTTAAACCATCAAATCAAACCAAATTAAATTTAAAAAAAATAGTTTGATTTG
ATTTAAATTTAATGTTATACCTAAACTCAATCAAATCAAATCCTATATTTATTTTATTTT
TTGTTCGGACGAGTTTTTGATTAAAAATCAAAGCAAACCATACTATCAACACTCCTAATA
AATTGGATTGAATTAATAAAAAAATATCAATCTAACTTAGTGGATTTTTAAATATCATTA
ATTTTTTTATTTAAAATGTAAATATAAGTTAGTTAAATTGAAATTTGTTTGTAGTTGATA
TATTTTATTTTTTATATCTACAAATTTTTAAAATATATCATTACACATAAAAATATTTTT
AAATTAATTTATTAAAATATACTAAATATATATTTCAGTAATTTTATCAAAATTGAAATA
TAATGTTAACTTAACCAACACAATATAATATGATTGATAAATAATCTTGTCTTTTAAACA
TGTTATTACGTATTTTATCACTAGTGTGTATAAAAAAAATCTGTTGAAAAAATTAATCTC
TTAAATGAATTTTCATATCTTGGATGACTAATCCTTAGGATAGCTTGATTAAAAAAAATA
TAATGTAACTTAGGAAAAATAAGTTCACAAAGTATAAAAATAAAAAGAATATATAAGAAA
TGTTATTTACCAACAAAATCTGGTGCAGTTGGTAGATAATTGGTATATATAACTCTTTAT
TTTATTTGAAGGAATTGGTTTCCAATTATTACTAGATGAATATCTTTGGTGTAAACTAAA
AAAGTTTGATTTAAATAAATAAAAATGAAAAATTATTATTTTTTTACATATGTAGATGAA
CAGAAATAATGAAAAGAATA
>Glyma04g05580|Glyma04g05580.1
TCCGACCCTACTCTTACCCAGCCACGCACTACATTTGAACATTTGCCGCACACGGATATT
TGGCAACGAAAAGCTATGGCTTACGGAAGAGTTTAATTACTATACAAAAATCATATGACT
TTTTATATTATTAATTAATTAAAATCTATTATTGCTTTCAAAAAAAAATTATTAATACAA
TTTTTAGGATAATTATTATAAAAATAAAAACTACATTATTAATATACACTATTTACTCTT
CAACAGTTAACACAATGCATTCGGTAATTTTCCAAAATATTAAATTTCACCTTCGTTTTT
TTTTTTTTACAATTTTTCCTCATTTTCAAATTTTAACCCCATATCTTATTAAATATTTTA
ATTTTTTTTTTATCAAAAATTGACTAAATATTTACTTTTAAGATAATTTATGTAATAAAA
TCATCATAAATATCTAATTATTTTTATAAAAAAAACTTTGAATGATTTTAATAATTGAAA
ATTGATCAAAAGATTATTTTAAAAAAATTACTAATTATTTTTGAAAAAATAAAATGGCAT
ATATTCTTAACTAGTATTTTAGCCTTTACATTGCACATTATAAATGTTTATTTTATATAA
TTAAAATTTATAATAAATAAATATTTGTGAACTAATAAATTATATTTTAGATTTATCATA
AATAATTTAAAGTGTGATATATTATTATTTTTGTAATAAAAAATATTTCTATTTTTAATT
ATTGATAATTTTTATAAAAAATACTGAAATTTAAGTTAGAACTAAAAATATTAAAAATGA
TATATTAAAAGAGATTAAAAAAAAGTTGTTGAATCATTCAATTTATGTTAGAAGCATAAG
ATAATATATAAAGTGCATATTAGAAACGTACATCAATTTCAAAGATAAAATATATATTTA
AAATTGATTTATGATGTTGAATTATAGTTTGTTAAATGTAATTCCAATGTCTTTGCCATT
CAAGACATTTCAGATGGCTTGAGAGATTTGTTGTTCGCGGATGAGATAAGTACCTATTTT
CCCTCCAGGAGACTATATTTTTTTGTTTTTTTGCTTTCCTTTCTCTCTCTCTGCAAAAGC
AAAATTGCCAAATGCAACATAAGAGAGTGCGATCCATCATTTTACGTGAGAGCGGATGAG
AAGGAAAATGAGGAGAATGCCTAAGAAAAAAATAATAGTTTGACATTTTACACACTTATG
TATACAAGAGGATCCAAGACTAACCCTTTTTTTTTTTTATTTAGAACGAAATAAAAGGAG
AGAAAACAGATGAATAAAGAAAACACAATTTTTTACAGCTTCATTCGCATGAGAAAAAAT
TAGTAGAGTTGCGAGTTATGCTAATTTTAATTTTATATATATATATTTAAATAAGATACA
TAAAAGCGTTAAAAAGAAAGACAAAAGCTGAGAGCGTGAGACTCGAATTTAAGATTAATT
AATGAAAAGTATAATTTTAATATTATGTTTAAATTATTAGAGTGATTGTAGATTTTTTTT
CTCTTCAATGACGCAACTTACAAGTTTTTTTCAGGGTCAAATTACAAGTTTGCCATTGTA
GTTACTGAAAAAAGAAATCGTCTTTTCACCCTGTTACTTTTATTTATTTATTCCCACAAC
TAAAAGAATTATATAAAAAATCAATTAATCATTATTATATGTTTTTACTTTTTATAGCTT
ATGTTCATTTTATTCATATTTGATATTGACCTTAAATATTAATAATAAAGTTTGCCATTT
ATTTTAAATTTTGTGCGTTTTTTTTGTGTGTGTATTTAAACCTTTTACTAAAGCTAAAAA
TAGGATAAATTATACATAAAAATGATCAATTAAATGAATACAACCTTTGAACGTGCTTCA
ATGAAATCTTTGCAATTATAACAGAACAGAGGAAGGCATACTCCGAAAATGACAGGGGTA
AATAGATACGACGTCGGAACACTTGTGGGTCAGGCTGCAATTAGCAGAAAAATTCAGGGG
TAAAATCGTGAAAGAATTGA
>Glyma04g04250|Glyma04g04250.1
ACATGCTTCAGTGTTCACAAAATAAATACTACACCTCTGCAGCACAAATCTAATTTGTGT
GTGACCAGCATCTGCATTATGAGTACCCCTGTCGTTCGACGCATTTCCGAATGCTTCATC
AAGCCACATCGTCCAATCGAAGAGTCTAACCAAATATGTTATTTAGCACCTTGGGATATT
ATTCTATTGTCTTATCACTATATCCAGAAGGGTCTACTCTTCAAGAAGCCTCCAACACTT
GTCGATCAACAGAATTTCATAGAAAATCTGTTGGAGAAGCTCAAACACTCTCTTTCGTTC
ACCCTCTCCCATTTCTATCCTTTGGCTGGTCGCCTTGTCACCCACACAACCCAAGACCCT
CCCTCGTATGCTTTTTTCGTTGATTGCAAAAACAGTGATGGAGCTAGATTCATCTATGCA
TCTTTGGACATGACCATATCTGACATACTCACCCCTGTTGACGTCCCACCCATTCTTCAT
TCATTCTTTGACCATCACAAAGCAGTCAACCATGATGGCCACACCATGCCCTTATTGTCC
ATCCAAGTCACTGAACTAGTGGATGCTGTTTTCATTGGTTGTTCCATGAACCACACTCTT
GGTGATGGCACTTCCTACTGGAATTTCTTCAACACATGGTCTCAGATCTTTCAATCTCAA
GCTCAAGGCCATGAATACAATGTTCCCATTTCACACCCACCCATTCTCAACCGTTGGTTT
CCCAGTGATTGTGATCCGTCTGTTAATCTTCCTTTCAAACATCATGACGAGTTCATTTGC
AACTTTGAAGCACCTTTTCTGAGGGAGAGAGTCTTCCACTTTTCTGCAGAGTCCATAGCA
AAACTGAAAGCAAAAGCCAACTCAGAGTCCAATACCACAAAAATCTCTTCATTCCAGTCA
TTATCAGCACTTGTCTGGAGATCCATAACTCTCGCGCGCTCCGTGCCGTACGAGCAAAAA
ACAAGTTGCAAGATGGCTATAAACAATAGATCAAGAATGGAACCGCCTATGCCAGAAGAA
TACTTTGGAAACTTAGTTCAAGTAGTGAGTGCAGAAACGACAACAAGGGAATTGCTTGAG
AATGATCTAGGATGGGCTGCATGGTTGTTACACGTGGCTGTCACAAACCATAATGACAAA
GTGGTGCTGCAATCGCTCCAAGGATGGTTACAGTCTCCTTTTATCCCTCAAATTGGTCGA
TTGTTTGATCCGTACAGTGTGTTAATGGGAAGCTCGCCCAGGTTCAACAAGTATGGTTGT
GAATTTGGAATGGGGAAAGCGGTGGCGATTAGAAGTGGGTATGCTAACAAGTTTGATGGG
AAAGTGACATCATACCCAGGTCGTGAAGGAGGTGGAAGCATCGATTTGGAAGTGTGCCTT
TTGCCACATATAATGAGAGCTCTGGAATCAGACAAGGAGTTTATGAATGCAGTTTCGGTG
TCCAATCCCCTGTTCTAGCTTGCTGATATGCCCAATATTTGACCGTTGAACATGTCAAAT
ACCATATTTTGTGTAGTATACAATGAGTTGTTGGTTGAACTAGTAATGAAATAAAGTAGA
GAAATAAGTGGAAAGTGGGGGAAAATAGAAATGAAACAGAAAAGGAATAGAAAAATAGTA
TATTATTTGGATGAATAGAAAAAAATGAAGAAAAATTTCTTTACTTATTTAGATAAGTGA
GGAAAAAAATATATAAAAAACTAGATATATCACTTGAGTTAATTAGTTAGTTAGAGGTTA
ATTAGTGTGTTAGTTAATTTGTTGCATACTAAATAACTTATGAATATAGAATTTTGGCTA
AATAAAGACGAGCGTGGCACACAGATTCACCGAAAAGGCAACTAACCGGCTGCGGACTAT
GACAGCAATTTGCATTATTTATTTATATAAAGAAAGAGTAATGAACCATGTCTTGGTTCA
GAATTCACAAAGGAAATTAATACTAGATCTCTAAGCAGTCTGCAACACAAATCTAACTTG
TGTGTGGCCTGCACTTCAGA
>Glyma04g05080|Glyma04g05080.2
CGTCAACTAGTTTGATATCTTGAACAAATGACAATTTAAAAACACAAATTACAAAATAAA
TTATGCATGACTATCTTCTAAGACTTCTTGATGATATAATCCATCAATAGGCTATCAATG
TCATTAATTTCATTACTTGACAACAAAAATTAAAAAAAAATTTATAAAAAGTAAAATTAA
AACAAAACTATTTTTTTGAAGGACTAAAATAAAAATTCTCCTATTTTATAAGGATTGAGA
GGTTATTTAAGCCAAACAAAATAGTTTTTCTTACTTCCTTTAGAACAATAGGATAAAAAA
AATGGGCATTGCAATGTCAAGCGTCAATTTGATGTTCCATCCAATTATGTATTGAAGAGA
AATTGTTGTTTCAGAAAAATACTAATATATATATATATATATATATATATATAAACTCAC
CTTTTATCATTATTTAAAATTTATTCAAGTTCACAAATTTTTATGATCTCGCTTATTTTT
AATTTCTTTTCCTAATTTTATAATTTTTAATTAATAATAAAAAAATATGTTTTCACCCAT
TGTTTATATATATATATGAACAAAAAATATCTTATTATTTATAAGAAAATGCTAATTAGT
TTTCTTAAAGCACTAGTTAATAAATAAATAAAATAGAAAGTTTTTTTTATTAAAATGTAT
TTTACTATGATTTTTAACGCAATCTACAGTAACTAACAAGTTTATATTTATTAATTCCTA
AACAATATATCTTTAGTGGTACCGCTTTTCATATTATTATTTTTTATATATAAGGTATTT
ATAGAATTTTACACACTTTTCTCACTTCATTTTCTATATGGTTAAACAAGATATTTTTTT
CTTTTATTTTTTCTCTTGTCTAACAACAGGAAAAAATATAAATCTTTCATCTTTGTATTG
TTTTTTTTCTTCACTTTTATTTAAATTAAATATATCCTTAATAAAATCATGCTAATTAAG
ATTTTTTTTTAAAAAATACCTTTTAAAGATTTTATAACACCTCTTACTAATTGTTTGTAA
CTAAATTAAAAATATTAAATACTAATTAATCCCTTCACATGATAAATATTTTATTGTGTG
CTCATTTAAATCTTCAAAAACAATAACCACTACCAATATGTCGATATTTATGGTTAACAA
AATATATCCTATTATAAGTGATCATTTAATTAAGTTTTTATATAGAAATTAATCATAAAA
AATACCATTAAATATTTTGTATTAATATCATAATAGAAAAAAATAACAAACATGATATTT
TTTGCTTATAATAATTGACTCATTATATTTAATCAATTGATTTAGATCTATTGATAAACA
TCCCATTTCTTTGATATTACATTGAAATGTTTGTGTAAGGTCGATTTAACATGAAATTTA
AAGTAAATTTTAAGATTTTTTTATTTTAAACGACATAATTATATATTAGATTTTTTAATA
AAATATGTGACTTTTTTTGTTAATATATATAATTTTTTTTCATAAAAAGTAGTAAAAAAT
ACAATTTTTTTAATCAACATAAAGCTTAAGCTTTAAACATAAGTTTTAATTACTTTAACT
CATAATTTTTTTAAATAAAAAATACAATTATCTTTATTCCAACTCTTTTTTTTATGTAAT
AGTAATTTTTTACCCATGAAGGAGATATACAGCGTACAAAATGTATGGTAAATGTGTGTT
TGGTGAGTAGTGGGAATTTTGACATTCACAATTTGCTGTCAAAGAAACAAAGTGCCGAAG
GATAATATAGATAGATTGGGTCGTATAGTCAGCAAAGGTCAGATGAGATGCCCCACGAAA
TAAACCTCTCTTTGTCCACATCCACAGTGGGCGTTGGGTTGTTACCCATTTATCCTGCCA
TTCAAGTACTGTAACACTAATCTGTCCTTTTTGTTTCATTATTTTTATCATTTTTCGAAT
CAAACCCCCTAAAAAAAAAACAAAAGAAATAGGTTATGAAGTTCGAACCAAATTGGTGGA
GTATAGATTAAAATAAAATA
>Glyma04g06340|Glyma04g06340.1
CCCTTTTTTTGCACCCTACAAAAAACCCCTTCATTATTTAGCTCACATTACACCGAGACC
TTCTTCCTCCGAAACATCGTTTAATAATTTAACAAAAAGTAGACACATGTTGGTCACATG
ACTTTCAATGAAAATTTATGTCTAAAATATCATATCTTTTTCCTCTTAACTCCATAAAAA
ATATGACATCATTTTCAACCTAAAAATATTTTAACACTCTTCCTTCTTTTCTTTTTTCTC
TAATTGAACGTGAACCCACATTGCTGGTACGCATGTGTTAACACCTAACCTTCTTCTTCT
ACTTTTTTGTAGTTCAGTTTTTTTGGTGTGTGTTGAGTCGTTTGGTTGTTGTGTCTTTGT
TGATGTGTTTCCAGCAATGTCTATTGATTGAATATGGTTATTTGTTTCAAATTTTAGTGT
TTTGCTCCTACATTTTTGTTTTTAACTCTTTCTTTTGAAGTATTTATTTTTTATGGCTAG
GCGTTTGATATAATGTCTCAATCAAGAGCTATATCTTCTTTAAGTGTTAGCTACAATGAA
GTAAAAGTCAAATATTAAAAGAAAAATTGTTATTGCCTTAAGAAAAGGTTCATTCACATG
GTCAATTGTTTATATTTAATAAAGATGTCAAGCTAATTTCGTCTACTCACATATTTTAAT
TGACGTTAGTTAACGACGTTAACAGAAAGGGGGTAAAAGTAATGTAAAAAAGGGAGGGGA
TATCGGGTGCAATTTGAGAAAAATACCGGGAACACGAGTGTAACAAAGATGTTAGGACAA
TTTCGTTTGCTCACATATTTTAATTGATGTTAGTTCAGGAAGGGGAGGGGTATAAGTAAT
GTAAAAAAAAAATATTGAATAAAATTTGAGAATAATACAGAAAGTGCGAGTATAATTTAC
TCTTGATAATATACACTGATATTGATTAGATGAGAAATTATGTATTTTAATTTATAGCAT
ATAAGTATATTACAATTAATTTAAAATACTTTATCTAAATATAGACAATCATGTATGATG
AAATTGTTGATTTGTGTAATAAATAATTTTAAAGTCATATATAAAATATGTTTTAATTGA
TTGATACGTAATTTTTTTTATAATTTTAATACATAAAAACTAAACTCTATTAATTACATT
AAAACACAAAAATATTAAAGAATAATACCATTTTATTACTTTAATTTTTTTAATAAGAAT
ATTTTAGTTATATAAATGAGTTTAATTAATGGATATCATCAATGTGAAGTAATTTTACAC
TTATAAGTCAAATACTATGACCAAACACGTTAATAAATAAAAAATATGATAAAGTAATCA
AATCAGATTAAATATTTAAATAAAATATTTTTAAAAATATAAATTAAAGTTTAAATAAAG
TTCTGATATTTTAAAAAAAATACATTACAGATATTTAAGTTTTAATATAATTTTTTATTA
TGTATATTGTTTGATGAATAATGAATAATACAAAGAAATTAATATTAAATTTAATAAAAT
ATTCTTTTTAATATTAATTATTTTAATGTATATTATGTAAATCAAAATACAGAATATATA
TATAAAGTAACATAATAATTAATAAATAATGTGAATTTGAAATATTTTTTAGCACGGTTA
ATAGATAAATGAATTTTTTAAATATGTTGATAGGCTTAGGACCTTTGATGGGATATTTTT
CTTAAAAGAAAATAATGAATTTTTTAAAAATATGTTTGTTGGGTAAATTAGAGGAAATAA
TAATAAGATTTAATTATTTATTTAATCTTTATAATTAATAAGTATATTTGTTTAATATCT
AAAATTTATATTTTAAGTTCTAAAAGATTCTAAAATTTATTAAATAATGGAGTTAAAAAA
ATTTAACAATAAAAATCTTATGAAAATTAAAATATAAAAACTAAAAAATTTATTTTTTGA
CAGGACGAATAGTTAAATTAAACCTAATAATAATTTATCAAAAAAAAAAAAAGGAATGAT
GGGACAGAGAGAGAGAGAGA
>Glyma05g03300|Glyma05g03300.1
TCAAGGGACGTTGTATTATTATCCTATTAAAATTTTTAAAAGAGGAGTAATGGAAAAAGC
AGTCAAAAGAAAGGGATGAGTTGGTCTTCAATCCTTCTTTATCTTCTACCTTTATCATTT
TTTATTAGAGAAAAAAAAAATAAAAAACTATCATGTCAATGTCCAATTCATTGAATTCAA
ATAAGGATATTTTTTTTTCTATAGCATATAATAATATGACACATCATCTCCACTTCACTG
TAAACGACGTCACATCACAAAATTATGTAATCAGTTAGTTGCAGCGCAACCTCACAAAGG
GTTAATATAGTAGTATAACAGTAATCCTAAAGTTATTTTATATTGTGTTTGGAGTAACGT
TGGAGCTTACAAATGTAAAACCCATGCCCACTAATTACGAACGTGGTTTTCTAATTTTTT
TGCATTGTCAGTTCAAATAGCATGTTAAAATCAAATTTATTCTTAAAAGTGCTTTTGATT
AAAGATTAAAAATTTAACTCCTGTAATTATCGAGATTTTTCTATTAAGTTTTAGTATAAA
ATTATTTTTGAAATATTTTTTTATATTTCATATTAAATTCAACATTAATTAAAATTAATT
TTACAAAATTAAGATTATTAAACACACTAACAGTCTCATACCTTTAAATTTCTATAAATA
AATATACTTTTTCAATAAGTTTAATAATAATGTACTACCAGTATAAAAAAAAATTATTAT
TTAATCATAAATTATTAATATGTGACTTTTGAAGTGATTTTGTAAAAAGTTAAAAAATTA
TCATATATAATAATCTTATAATTAAATTAGAGTTTAAATTTATTAATTTTATATTGTCAG
TCATGGTTTTTTTTCTTTTTTAATTTTTTGTTCAATTTTATTTAATGTGAAATCTTTTGA
TTCAGAATCCTATATTCTCCATTTGGTAGGAGGGAAAGAAATACAACAAATAGAAATAGG
GGAAAAGAAAAATAGATAAATAAAAATAAGTGAGAAATAAAATAAATTCAAAATAGTTTG
TTTTAAGAGAAATAAAGAAAAAAATAGATATGAAACAATCTCAAATAACAAAGCAATTAA
TGAGATTTATGGATGACATGTTTTTACTTTTCAGGAAACAATGGAGATCAAGTCGAAAGA
AGAAGCATGCAGAGTATGGATCCATTCAATGGTACGAGATGCAAGTGACCAATAGGTGTC
AACTCGTAGGATAGTGTAGTGCAAAATTAATTATATGTATAGTACATAAAAGTTGAAGTA
CATAAATTTATTTTAGCTTCTGAAAAATTTAATGCATTTTAATTTCTTGTGAGCATTTAT
TGAAAAATTCATCCAATCAAGATAATAATTTATAATCGCAATAGTAAATTTTTTAAAGGA
CTTCATTTTTCAGCCAAAGCTAATTGCTTCTTTAAGTAAAACTCTTACAACAACAAAATA
AATAAATAAAAAACAACAACAACGGAAATTAAAATTCATTTAGTATCAGTTTTCTTTCTT
CCACAAAAACAACAAAGTAAGCAATTCTGTATTAAAGTGAAACAGCGTTAAAATTGTACA
TTTGATTTCATTAAGTTTTTGCTATGTACGAGTACGGAGTACCAAAAGTAAGACAAATAA
AGACAATATGCATTTGACTGATATTCAATTTAAATTTATGAGCTATTATAACTTTCTGAT
ATTATTTTTTATTTTATGAATAAAAAAACTTAATTAATTAAATTAAGTGCCACTTTAAAT
TAACGTCCCAAAAATAACTGCAGGTTTATCCGTTTATGTAAAAGAGGCAAAAGAAAGTAG
TAATAGACATAAAAACCAATGAATCATAATTATTTATGAAGGAAAAACACCCATCAATCA
TTACTGTCTTTTAGAATGAACAAAAAGTGTTTCATCCTTAAGATTCATGCACGATTTGAT
GACCAATAATTAACCAGCAGCACGCATATATAGTGATTCAATTATTACTCAATTCTATTT
CTATGGGGGCGCAAAGCCCT
>Glyma05g05130|Glyma05g05130.1
ATGCAATTTAATACCTAAGTCTTCTGCACGCAAAAGACCGTGCCTCTCTATTTTGTTATA
ATTCGCCATAACACAACACATCAACAAACAAGTGGTCATTACATGTTGACAATTAGTTGC
CTTGCAAGCATCAATTTGACATGAAGACTAAATGTTGTTTGGATTGTATGAGAAATCGGA
TGTTCACACTTTCCTAGTGAAAAAAGAGAATAGTAAGAATATCCTTTTCGTGGGTGAACG
TCTGTTTACGATGGGTGCAAAGTGCAAACACACCCTAATTAAATTGTGAATTGAAACAAC
ACCAGCAATACAAAACGATTTCAAACTAAAGCTTCACCTAAAGTAGCATAAAAAAAATGC
AATTGATACTTTTCTTAAAAAAGAAGGTTTTAAAGGTTAGAAATGATAATGCAGCCGGCT
GACAGAAGAGCAGATAATTGAATGAAAATAGAAGACGAAGTCAAAATCAAGAAATTCATG
GTGGTAGCTAGACACGGGGGCAGTGCTGAATATACTGAGGGACGTTACTGTTTGAGTTAA
AGCATTAATATTTTACAAATTAAAAAAAAAGCATTAATAGTTTCGTAAATAACTTTTTCA
TACTCACCAATAAAATAATAATTTTGTTCTAGAATCTAGATCATATTGTCACCGCAATAT
TCGGTTTTATATTGAAGTGCTTGTTAAGACAATGTATATTTTTTTTTCTTTTCTAGAATC
CTGCATTGAAGACGCAACATAGTTGAAGAGTGAAGACTTTTGAAGTTTACGCGCCTATTT
GGCTGGGTCTAAAAGGCTGTGTTTCAGAGATGAGATTAGAATGAAAAATAAAAATGTATT
GTTATTATTTATTTATTCAATTTATAATAAAGTTATATAGAAAAATTTCGATAAATTTTA
TTTGATTTCGTTTTGTGTAATATTTATTTTTTGTATTTTAATTTATTATTTACTTTCCAA
ATTAATCATAAAATAAAAGCTTTTTTATTTCATAAAGATATATATATACAAATAATACTA
TAATAATTTAACATTTTATTTTGTTCCATTCAACAAGATAAACGATTTACAACTATTTCT
TCAAACTAAAATTATGAGCCATCCCCGTTCTTAAGGGCGAAAATAACATAAAAGTTATAG
TATTACTATCACCATTATATTCTAGTTTTTTAATCTTTTATCTTTATCTCTTCGTTTCGG
ATTCTCTGCGTTTAAATTAACTTGGACGAAAATCACATCATATCGTGACTTTTAAATCAT
TTAGTTTTCCAGAAAATAATAGTTTATATAAGTTAATTTTAATTTATTAAAAGGTTTGTT
TTTATTATACATACATGATAATATACACATATATAACAACAAAATCATTGAAACTAAGAC
TTTGCTTGCACGTTACAGCCATAGTTCATAGCTCAACCAAGTGACCAAATCCTCAACTCA
TGTCATGTTTCACTTTCTTTACCTCCTCAACTGTCTGAGAACAAAGTCAACAAGACTTAA
TTATCCATAAAATTTGCAATGCAGAAAATGTTACAGTCAATCCTTAGAAAATAAATATAT
TCTTCTTTAAATATTATTACCTCCGGTCCTTTGTAATACATGAAAACTTATTTTATATTA
AAAGTACTGGAGAGTATAAAATTCTTTCATATGGATCAAAATTAAATCAAGTAATACTTT
AAAAAAAAGTCAAATCAAATAATTAATACTCCCCCTATTTTAAAGTAAATGTTATTCTAA
GTTACTCTACAAAAACTAATAAATAAATAATTTTATAAAATTAATATTATTAAATAAATG
AAAAAAATAATACTAGTATTACATTAAAAAAAACTAAAGTACATCTTATTAGAAATATCA
GTGAACAAAAATCATTACTAAGTTAGAGAGATTCAAGTTACTTAAATTATATTATTTCTA
ATTTCAAGTTTGAGAAATTAACCATCTACATAAGGTATAAAGAAACACTTGACAAATAGA
TAGTTGAAAAAAAAAAAGCA
>Glyma05g03650|Glyma05g03650.1
ACTGTAGTATAAATTAGGATCTCACAAAATACATGCACCAGCAAAAACAACAGTTAAGGT
CCTCAAAATGGTTTTAGATGAAACCAAATAAATAGGATACCTCATCAATAAACTAGTTGC
CACCTTAGTACTTGTCGTTTGCTTCTAATGCTATATTATAATTTAAAAAAGTTCTTTACG
CCATCCATAGAAAAATTATATTACATTTTTGGGATACTTATAGTTTTAATTTTTTAATTA
ACTTTAAACTCTTTAATTTTTTATTTATTGACCAAATTTTTTAACTATATTTCTATTTTT
AATTTTCATGTTTTTTATATTGTGTATTCTACTATTAATTTTATTCAATATTTTCTTACA
ATTTTAGTTAATATATTATATATTAAGTTATTAATTTTATTTTAATTCAAATAATATATG
AATAAATTAAAAATATAAAGTTATCAATTAAATTATATTTTTAATTAAATGTGTATTTTT
AAGTCTGTTATATAACTATCACTATTATTATTATTATTATTATTATTATTATTATTATTA
TTATTATTATTATTAAACTAATTAATTCATATTTTAAAATTATAAAAAATATAACAATTA
ATAAAATCTTTATAGTTTGTATATATGTTTACAAAAATTATAGAGGAATATACTAGCTAC
ATAGTTAGATACTTATTGTCATTCTCCTCAACATTTAAAATTGGATAATATTCATAATCT
AATCAAATTTCTATGCAAGTTTGAGATTTTTTTGATGTCTAATTTTAACTTTGGAAGGTT
ACATCTCCTTATATAACTTTTCTTATAAAGGACAAATTTTTTTTTTAAACACTAGAGATA
AGTATTTACGCTATGTTTGGTTAGGGTGAAAATGTGAAGAATGAAAGTAAACTTGTTTGG
TTAGGGTGAAAATGATATGAAAGTTTTTTTTTTTTTAAATGTGGATCCCACAAAACAATA
AATACATATAAAATTGAGATGAAATAGGTTGAAAAAAATTATGAGAGAATTCAAAATTCT
GAAAAATTTTAAATTCTAAGAATTTAAAAGGTAAAAAAAATATTTAGAGTGTGATTGGAT
GAGAGAATTTAAAATTATGATAAATTTTAAATTCTAAGAATTTTAAATATTTCAATTGAA
ATTATTTTATTTTCAAATTTTTGTGTTTGGATAAAAAAAATAAAAAATGTGAGGGTGAAA
GAAAATGAATATAAAGAGAAAAAAATATATGATTGGTGTGTTTTCAAAGAAGATAATATT
AATGCGGTATGGGGAGTCACAGGGAACCAAGACACGACAACATACACCACCACACTCTCG
ACCACAACATTCAGTCTACGACGCAAGACATGACCCAAGTCCTCCGCCTCAACGAGTATC
TCTGTCGCATGATGGACAGCGACAACTGATCCCCTAACAGGCGGGTGCATTTTTATGTGC
TCCCTACACCCGCACCCGATCAACCCTCCACGAGTTTGGACGATAATTCTTAAAGAAAAG
GATCATGTAGTGAGGAAAGAGTTACGAGTTTGAAAATAAGATTTCGAAAACTTTCAAGTG
GAAGAGAGGATGAAAGTGATAAAGAAAACACAAGAACGTTTTGAAATATAAAAAAAAAAA
ATTCAATTTCTTATATTTTAGAAGAAAATTAAAATTATATATTTTTAATTATTTAAAATT
CTATTTTAAAATCTAAAAAAATTAAATTATTCATAAAAAACATCCAAATAATAAAGTTTA
GAATAAAAAAATTTAAATTCTTTAATAAATTAATTTTCTGGATTAAAATTTCACAACATT
TTTATTGTTTTCCTAATCCAACATGTGTAGTTCAAGTTTCTACACATGATTTTTCTCGTC
AACAAGGACATATCACATTACCATTAATGTTAAAAGAATTAATGCTCTTTAAAACTAATT
TTATCATACTATTTACGTGAATTAAATTAGTAGTTTTTAAAATGCAGAGACAAAATTGAC
ACCAGTAAACCAAATAATTA
>Glyma05g03920|Glyma05g03920.1
TGATTCTGTGACACTTACATCTCTTACAAGTAATAATATTAACTTCATTTATTTTTTAGA
TCATATGATAGGTACATGATTTTTATTAAAATTTTAATCTTAAAATTAATTTCATCTCCT
TCTTTCGTTTAAAATCTTATCTTTGACACATCATTAGTTGAATCTTTATTAATCACTACT
GTTGTTGAATACGGTGAAGCTCGTGCTAATTTGTTTTGGTAGGGTAATGATCTTGGTGTT
GATTATTTTTTGTTTTTGATGATGTCCAATTATTTTATTGTATCTTGTTGACATTCCAAC
AAGTGAGAGGGAAGATGGATATTAGGTGTAATTTTTGTAAAATAGAGAAGAATACGTCTA
TTATTTGTAAAAGATAGAGGGTATAAGTGTAATATTTTTAAAATGTCAGAGATTACATGT
ATAACATTTTTAAGACCTCATGGGATACATTTGTAATAGCTTTAAGTTCTCAGGAGATAC
ATGAGCGTGGAAGGAGAAGACGAGCCTAGCACAACCACAAAGGAAAAGACACACGAAGAA
GACAATGGAGAGAACGACCCTCTATTTGTGCATAGGAGAACACCCCATGGAGAAGACGAT
GGAGTGAAGAATGTTTGTGTGGAGGAGAAGACACTAACGTGAAGAAGATGACACATGAAG
GAGAACACAACGACATAGAAGAGAACACGACACTTCATGTGCGTTAGTGTTTAGGGCTTA
CATATGCATGTTGAAAAAAAAAAACTATTGGGACTCACAGTGTTTGGGTGCTAATTTTTC
TTGAAGGTTTATAAACATTGTACATAAAATTAAAATAATGATTGGCTATTTATGATATTT
TATTTTTTTATAACTTTTTTATTATTGTTCTATTTAATAAAAAATTCCTTAATAGTTAAA
GATTTATTAAGAAAATACTTGTAAGTTGTAATTTGTAAAGCATTTATTATTGAGATAATT
TTATTTATTTAATATAAAAACAACCTGGATGATAGATATGATTAGATGTGACTAGATAAG
ATATAGTAAGATATTAAAAGATATGACTAAGGTTAAATAAATTACACACATGTTCTAGTT
AAACAAATCTTAGAAAAAACATATACCAATCAAAATAATTATAAATCATCTTGTTCCATC
ATCCTACTTTATTCTCCTAATACCTATCATGATAAAATATTGGATAAAAAGTAAATATAT
ATTTGATATTTTAAAAATTTAAATACTTTCCTTAAAGAATAAGGGGATGATTTGTGGGAC
AATATAGTAAGATATCCCGGTGCTTCGAATTTAACACAGTTACAGTCATGTTTACAAAAA
ACAGATAATATTTTATCTTGTAAATTACACTTTAAAATATACATTCAAAATTTAAATTGT
TCAATGTTCCTATAATGATATTGATTTGTGAATGCATAAATGCACCAAATCGGATTCTTG
ATTAACAACATATATACTACTAGTACATAATTTCATTTGCATTTCTTGTTACAATACATA
TTTTCTCTCTCTTCATTAATATATATATATTTTTTTTCTTTTAACAAATTCTTATTACAA
TACATATTTTCTCTCTCTTCATTACATAACTTATTTTAGAATAAATAATATATACACTCT
ATCATAAATTAGTATAATTAGTGCATTAATTTTTATAAAAATTATCTCAAAAGTCATTAA
TAATATCTTTTATTGATAGACAACTAATAGTGTAAAATTAGTATATGAAAAATAAACTAT
TTATTTTATCTCACACTTTATTTCTTTATATGTAATATTCGTCCAACAAAACTTACAATA
CTAACTTCAATTTAATTTTTTTTTTCCTTTATTTCTTTCCAATCTTCGGTCATGAATGTG
CAACTAAATTCCGTTTGCACAGTACACGTAAGACATGACAGGGAAAGCATTGTTAACAGT
GAGACAGAGAGACAAGAATAACATTTGTGAAGAAAAACAAGCAGAGAAAAATCGGAGTTA
TCCGAATCTAACAACCACGT
>Glyma05g04230|Glyma05g04230.1
TCGTGGTGGATTCACTATGGTCGTAGCCATCCACAACGTCTCAGAGCTTTAACATCATAA
TTTTTTACCATGGTTGTGGTGGATTTCAGCATAGTTGTCGTAGAGCGCCTCATACAAGTT
ATTCTTTTTAGGAAGCTATAAATAAGGGGCTTGGAGTATGTAAAGGGAACCTTTTGTCAA
TTTTACGAATTAGAGAGTACTTTTGAGGGTTTTGAAGGTTGTGAAGTGTAGGCAACACCA
TAGAACAGATCGTGATCATCGTTCTTCTCTTGTTGGTATGTCTATGCTAATTTCATATAG
GCTTTATGGATGTGCTTTGATCATGAGCAACTAGTCACCCTAGTTCGAGGGTTATGATGT
AATTTTCCAATTGTACCCTTTTTCTTTGTTCTTAATGAAATTTCTTAGTGTTTTGTGTTA
ATTAATTATCTTCCATATTTTTATTGTTTATTTGGAAACTGATCAATTTTATGCTTAATT
GAATGTACTATGGTGATCATCTATATGTGTTTGGTAGACTTAGGTAGAGAACATTTTACA
CCAAATTGCATGATCAAATTGTTTGGATAATCTTTGATAGATTAATTAATCCTTAATTAA
TCATTCCTTAATTTGATTATATCCTATAACTTAATATATCTATGATCATTAGAGTATTGA
TTTAAGACAAAGAACATCCTTAAACATTGATTATAGGCTTTGATTGATGTTGAGAATCAG
TAATTAACTATCTGAGTAATTTTATGAGATTGAGACTCGGGTTAGAGTACTATGTGATAA
AGGTTGGAGAGATCAAACATTCTATATGCATGTTTGTAAGAAATTGTTTTCGAGATACTT
AGCTATGTTTGTTTAGTCGTTGAAATCACGTTCAACTCCAAAAGTATGCATTCCAGGAGA
GAAACACCAATACAACTATCCCTTGCTATCAGATAAACGTGAGTTACATTGGAGTCAACT
ACAAAACAAACACACTTAATATCGAAGTTTAAGTCTTGATGGTGCCAAAGATGATAGGTG
AGAGACAAATCCAAAATACTTCTTATATTAATTAATTAAACAGTTATCGTTAATTTACTT
TAATTCTACCGTGTGTGTTTTTATGAAATTTTATTTTTTAATTCCTATCATTTTGTGTAA
TTGATAATGGACGCTCTAATTTCTAATGATTTTAAAATTTGTATGTCTACGTTGAAACAG
AAGTTAGGGGACACATGAATGAATATGCTGCCCTTCAAAAGTCGCATTTGGGTTGCTATG
CATTAAGGACAACTCTGGGTTGGTTGTTTATTGATATGATGATTTTAGTTTTACATAGTA
CCACACGGAGCTTGCGCATGAATACAATTGATAAACGATTTTGCTAATATAGAATAATGA
CCACGGAGAAAATATTTAGTGATGGAAAAATGATTGGTACAAAATATTTTCGGTGAGCGA
AAGGAAAAGAAAAGAGAAATAATCAAATAAAAGCTGTAATAATTAAGAAATACGAACTGA
TAAAAAAATATAAAAATAATTAGAAATTAAAAAAAAAACGTTTGGTATTGATGCATGAAT
ATCATCCTTATTTAAGGATAAAGTGATAAATTCGCCAGATCTATCGTGAAGCACCTAAAG
TCTGCTTCTCATTGACTATATATATATATATATATATATATATATATATATATATATATA
TATATATATATATATATATATATATATATATATATATATACATAGGAAAACCTATTTGGT
AGAGCCGATTCCATTCCAACCTTACAGATCATATACAAATATACATCATTAGATGTTTTA
AAAATGAAATTATCTATAAAATACACACGTACACATAGGTCGATTTTAAAATTTAAGTAA
ATTAAATATTGAATTAAAAAAATATTAAAAATTTTAGATAGAAGATCGCTTTCACGAATC
CTACATACATAAAATTGTTCCTATGATAAATAATGTTTAATTAATCGAAACCAAAGGTGG
CCCAGTGGATATAAATAAAT
>Glyma05g01845|Glyma05g01845.1
TTAAAATTATTCAAGTGCTCAATCATACTATGACCATCCTTATACTCCAACTTCACCAAC
CGTCAAACTAAATTGGCTTTATTACGAGGTGTTTGCTTTTGAATCATGGACTCAAGCTTT
GTCCATAATTCATAAGCATTTGTGTAAGTAGAAACATACTCGAAGAGAGTTTTGTCAATG
TACTTACGGATCATAGCAACGACCTTCTGATTTAGTAACTCCCACTGAGTGTCACTCTTA
CCTTCTACCTTGTCTTTGTAGATGATAGGCTCATGCAAATCCTTGCAGTATAGATGATCC
TCCATCATCAACTTCCAATATGAGTAGTTGTTAGCCGTGAGCTTGAACATGTCTCCATCA
TGAGCGACGTTATCCTCCATCTTGAACTGCACGAGCTAATGACGGCTCCGGATGAACTTG
GCTCTGATACCACTATTGGAAAAACTCAGACTTTTCTGCTTCGTGAAGTTAAGATATACA
CTTAGTAATTAAAGGTAATAATGGGAGCACACGATTATAATTCTCCAATATGGAGATTCT
TCCACTATACAAAAGAATAGTAGGGTTACAAGGATGTGTTTACAAAATTGACTCACTCTA
CGGTGCCTCACTCAAGCTTGAGGATAGAGACTTCCCAAGCTATTTATATTCTCTCTCGAA
GAGTCTCTCTAACTTTCTAGCTTTCTTATTTATGTTCTCTTTCAAAGAGGCTCTCTAACT
TTCTAGTTTTCTCACTCTAAGAAGTGGATTCACTCTTGTCTTGAATGGTTAAGAATAAAG
ACTCCTACCCTTATTTATACTACTCCACCTCCACAATGAATGGTAGAGATGACTTGTCAT
TAAAAATAATTATAAAAGTGAGAGATTTTACATTAATTAATAATATGTTTAAAAGAATAT
TATAAATTGAAAATAACTTTCATTACAAGTGGATCTTCTGAAATTGAGATAGATTCAAGA
TAGTCTATCATAATAATTACTTTTGAAACTATTAGGCTACCCACTTGAGATATTTATTTA
AAAGAATGTGTTAAAAATTTTAAATTAGTCATTGATATGATCAAATTAATATATATAAAT
AAGAAATAATTCTTCCATTTTATAATGTGAAGTTGAATTAGACTTCAAATATATTGTAAA
AATAATTCTATAATTTTTTTAATTTCATTTCTTAAATAGCGGTATGCGTTTGTGAATGTG
ATTAGCATTACGTAAAATGAAAAATAAAATAAAAAGTTTAAATTAAAGTAAAATATAAAA
ATATAAATCTAATCCTATTTTATTATTTATTTTTTTTTCTTTTCGATTTTTTTCCCAAAA
CGAACGGACCCTGAAAACTATTATCTGATAACAGTTTTGCTTTTGAAGCATGCTTTGCTT
TGATGCATGGATGGATGAGTACGGAATGTACTTTACCCCCACAAAATCATTATATTCTCT
TTCTTTTCCTTTCCTTGTTGCTGATACTGAAACTAACAGTGTCAGAGTTAGGCTTTTCCT
TGTTGTCACCGACTAATAGGATAAGGATGGCAAGGAAACCGATAACAGTGTTTACAGCCT
TCATCCAGCTGTATGCAATCAATTCAACAACTTGGATTTGGATGCATTGAACCATGTTGA
ACTACTTTGACCTCAACACTAGAAAACGAAGCAAAATAATACAAAAGTAGTTCATTCATG
GACCATTGCAAGCGTTTTTGGCATCTTGTTGAGTATGTTACTCAATACAAAAGAAGAAAA
TGTTGGACAGGATTGCTACTTGCTAGTATCTAAAATTTAAATATGAAACTTTGCAAATAT
ATATACGTACGTACTCCAACATAAAAAAACAATAATAATACTGAAAGTCCAATGCTGTAT
CTTTATGTTAAAACTTAAAAATATAAAATGTAATCTTTATTTTTTAGTAGCTAAGAAGAT
ATTTATGAAAATGTTATTATTATGTATGCTAAAGTAGTGTACTTAACGGCCTCCCGTTAT
CGCAAACATTGACACGAAAC
>Glyma05g01040|Glyma05g01040.1
TTGTATGGGAAAATCGTAGGGCCAATCCAGTGAGGGATACACTTCACTGTTTCCGCTGAG
AAAAGGCATTTCAATAATGATAACAACTTCAAAAAATTAGTAATAAAATAAAATATTTCA
TCATGGCATCAAGATATAGAACAGAAGTTTCATAGTTTACCTGTAAGAAAATTGGCACGT
AAATGGAAATGGTTCTTCATCTATTTCGTAGAAAGAGCTCCAACCCATAAGTGGCTGAGA
CTCCATGATCATGCTCCAGACACGAAGATATATAAAGACGTTGAAGTATTGAAGAAGGAT
TATAAGTCCCTTCCTTGCTGAAACAGTAGTAGAACGTGGGGAATATGAAAGGAAGTTGGC
AATTTATATGAATACGAAATAGGAATATACGATGATGAGAGTGAATCATATGTAACTAAA
GGTGGCTATTAATTGCTTGGAGAATGTGCGCGCCGCCTTCTATGCGTGAATGCGTTTTAA
TGGTGACGATGAGTATGCTTGCGAGAGTTACAAGAATACAAGGGGAATAAGAATATTCCA
AGTTTGAACTTTAATGAACTCTCTTGCTTCTTTAATGAATAGGTTTTGAAGATTGTGATC
GTGGAGCTTCTGTGCATTTGGAAGATTTGATCTTTTTTAGGATCCTTTAATTAATCCGTT
TATCACATTGTAAACAAGCAAGATGATTAGGTCTAATATGCTGTTATGTAGCCTATAATG
GAACTGTGCATGCTAGCTCTGCTTGCTTTAGGCCAATCATGAATTCGGTTATTACAGTAA
TTATTTTCTTCTGAGAACTTTGTCCTAGTCCTTGATTTTGAATTATTAGTTTTACCTAAT
TTAGTCCTTAATTAAAATTACAAAAATATCATTTAATTCTTGAAATTATCTAAAAATAGT
CATTTCAGTTCTTTAAATTATAAATTACTAACAGTCATTTTTAATCCCTGAAATACTTTT
GTAATTTCAGACACTATCAATTGGTCTTTCATAGTTTCAATTATTTATTTAATGTATTAC
TCATATTTTTCCTAATTGAACAAATCATGAATTTAAATTTGAAGGAGCCATTATTCATAT
GTTTTGATGTTTTTGTTCTGCTTTAGTGGCCATGTGCCAAGCAGAGATATATATATATAT
ATACACATTGGTAAGTTAGACATTAGAATTTTGATTTCAGTGGTGCTCTCCAGACTATGT
TCAAAAGAACCCAATTATATACTTCAGCACTCAGCAAAATCAACAAAGGGTGACTCTGTA
GTGTGAGTTGATTTTGTTCATTCTACTTGAATTTAACGGATAAGATACGCAAAGTACTTA
CAAAAGACAGTGAGGGGGACAAGGACAATTGATTAGTGTCTAGTTAGTAGATGGTGGCTA
CTTCAAGTTTTCCACTGGATAAAATGGAACACGAGGGTCATTAACTTAACATATAGCCTC
ATAATTAATAAAGTTTAGGAAATGTTCCTATCAGTTATCAAGTCGTAGTCACTTTCCACA
AAATTGGTTGGGAATGATAAACCTCAGATAAATAATCTTCATTAGACTGGGCCTCCTGAC
CATGCATGCATGGGTGCCGCACGTTTCCCGTTTTCTTCCAAGCAATAGATGGATCTTAAA
GTTGAACAAATTATGAAGCGATAAATCATAGTAATCATTTGCCTCTCCGCCACTTGATAG
ACTCTAGCAACTAATCATTACTTTACTTCCAATCCATAACTTTTTTTAAGCAAAAATACA
GTAGCATAATTGATTGTTTTACACTTGCAAGAAATTAAATAATTACATATGCTTGGCAAG
GTCGGGGAGATAACCCTATAAAAAGTATCAAAACTTACAAGTGTCATATCCACGGATCAG
AAAAAACTTAAAGCTTGTTTAAATGCAATATTTAAAAATTCAATTTAAATATTACGGATT
CTCCGATCCATAATGCACCAAAGCAATTGCGGTTTAATGACCATAGGAGCAAATTTAAAC
AGTAAGGCCTTGACCCAGAA
>Glyma05g00500|Glyma05g00500.1
AATAATAGACACATGATAGTAAAGGCAATAATGATTATAAGGTAATTTGGTTAAACTTAT
TTGATGAAAAAATATTTATTTTAATAACAAAAAGTATTTTTTTTAGTGTTTTGTCTAACT
ACTTCTCCTTTAAAAAAGAGGATAACTTTTGCTTATTTTAATAACCAAATCATATTTTTT
ATTAAAAAATAATTTTTTAAAAAATACTTATTTTAAAATTATTTTTAAAGCTAAACAAAG
TATGTCCCCGATGATATCTGGAAGTTAACCGGCCTATAATTTGTTAACCATGTGTTTTGT
TTTGACAATTTTAGAAATTTAATTTATGACAGTTTTAAGCTCTCGAATTCTAGATTAATT
AACAATTAATGAATGTTTTAAAATATAATTTATGATTTTAAATCTCAAAATTTAGGGATT
TAACATTGTCATAAATTATATTTATAAAACTACAAAAAAAAAAGAAACATAATTAGCCAT
GTTAGCAGGTTTATTGACGACAACTTTGAAGATCAAAATTTGTTATTTCTAAATTGGAGG
ACAACAAAAATTACTTTTAAATTTAAGGGGCTAAAAAATTCAAAGCAAATTTTCACATAA
TTTTTATTAGAGTGACGTTGCTAACATGGTTGTTACTAATTAGCCACATCAACAATGAAC
ATACAATGAAGGACCAAAAGTAGTATTTTTAAAAAATTTGAAAACTAAAAAAATTAATTT
AAAGGAGAAAAAGAAAAATGGCCTAAATTTAAAGGATAAAAGATGTTTAAACCTAAAAAT
TAATATAAAACTCTCTCACCAATTTTTATTTTGTATCTATGAACGTTACCACAAACTTAT
TTTTAAAAAATATTATTCAGTAATTAAGTTTTTAGTCTCTTAACTTTTTCATATTACAAC
CTGTAGTCTCTCAAAATATTTTTGATAACTTTTAGCTTTTCAATAATTTTTCGTCATTAT
TTTTAGTTTATTTAAAACTTTTTGTCCAATTTTATCTTTTAAGATTTATTTTTATTGCTC
AAAAGTAGTACTAAATATAAAATAAACTAGGGATTAAAAATTAACAAAAAATTAACGAAT
AATTAAAAATTATATAAATTTTTTAAAAGGATTAAAAATTAAAATTTAAAAGAATTAAGT
GACTAAAAATTTAATTAACGTAGATTTAACTATTTCTCTATTAGTTAGACTTATGCGCTC
GACAGGCGTTGGTTTTCCTGGATCAAATGTCAAACTATTACCAAATGTCCAATGTAAGAC
TATGGGTAAATGCATTTTGTTTTGTAGAGTAATAATTGCCTATATCAAATGTCAAACTAT
TAGTTGGGGCAAAAAAAAATGTCAAACTATTAGTAGATGATGCATTGTGTTAAATTGTTG
GTTGATTTAATTGATTATCCTTCATAGACTCAGAGTAATTAATAACACAAAACTCAATTG
TCCTTTAACAATTAGCGATAGGAATGAAAAGGCCACTAACTAATTTTGATAAAGATTAGA
AAGTGTACGTGTTCTAATTTTAAAATATCAAATTCATGTATTAATTGTCGTTGAACCATA
GGATTTTCCATTATAATAAGGAACCCTTATATCATGATAATCGCCATATATTGTACCGAT
GATAATTAAAAACCTTATATTGAAATTGTAACATCTTAACCAATGAAATCCTTTCACCGA
AAAAAGAAAAATTACTAGTTGGGTCTTTAATCTGGCATGCTGTATGCTATGCTGGGTGGT
GCCGTGTGGACTTACATTATTTTGAGGGTGTGTATTTATTCGTTTTTTAAAATTTATTAA
ATTTATAAATAAAATCTTATATTTTTATATTTTATTTATATTTCTATAATTAAACTCACT
AATTTTATTTTTTATAATTTAAATCTATTTATTTAGAATTTTAGATTCGTCACTCGGTGG
GTGTTGGTTAATGGCTTGATTTACAGAATAAGGAAGTTGAAAAACAAATAGAAAACTCAA
TTATTGGATATATTCCAATT
>Glyma05g04720|Glyma05g04720.1
ATGTGGCGGAAATCGAAAAGAGGTGTTTTTGCGCAATCCGTGAGTTTCCGTAACTTCTTC
GAAAGCTAAAAAAGAGTAAATACATAATCCGTAAGGATTCGTAACCTTGCGGAAGGAAAA
TAAGTATCGTTACGAAAATCGTAAAGTTTCGTAACGTTACGGAAAAAGAATTACCAAAAA
AAATAGAAGGGGAATGCATTTAGTAAAAAGGGGGGTACAAATAGCAATCTGGCCCACTTG
GGCCTTCCAGATCCTTCCTCCAGAAGGCTGTTGCTTCTGGAGGAAGCAACCTTGCTCGCC
TGGGCGAGCTGGGTGGCAAGCTCCCTCCTATTTTGCTATAAATAGGGGGAGGAGTGAAGA
AGTAAAAGGTTTAGTCATCTTGGCATTTCTCTCTCTCTCGAAATTGCTGAGGAAAATTAG
TTCCGTGAAGAAAATCCAAGCCGAGGCGCTTCCGTAACGTTTCCGTGAGTAATTACGCAA
AGATTCTCGACCGTTCTTCAAGATTCATCGTTTGTTCTTCGTTTTCTTCAGTCTTCAACG
GGTAAGTACCTCAAACCAAGCTTTTCAATTCATTCTATGTACCCGTGGTGGTCCACATTT
TGCTTCATGTATTTTTATTCTCGTTTTCATTTGCTTTTTATACCCCCTTTTGACGTGCTT
AAGTCATTTATTTAAGTCATTTCTCGCATAATCTAAAAATAAAATAAATTTTCACCGATC
GTTTGAATTGTATCATCCGTTAATTTCAGTTAAAATGAATTCCGACTGTTCGGTCGTGCC
GTAACCACGTTGGAAATCAAAAAAGAGGTAAAATAATAATATAATAAAAAAAAATACCTT
TTAAGTAAAGTAAAACGAAAAATCAACCGGACGTTTTCTCTTTGGGACTTCTCATTCTTA
ATTGAATTGACTAATAAACTAAAGTGAAACTAAGGCTAAAATCAACTCGTCTAGTCAAGC
TCGTCCACAAAAATAGGGTTTTGAAAGTTTATCATTTCAGTTTCTTACCAAGTAAAATGA
ATCATTTTTAAGGTCCAACGCCTTAAAATGATCGCCTTTCAAGTAAAAAGAATCATTTGA
TTCACGCATAAGAAAGAACTACGTAGGTCTGATTTCCTCTGCGATGGAGGGTACGTAGGA
GCAAAAGCCCCGCTTTTGTCGACCTCAAAAAAATAAAAGTTAAGGTAACACAATTTCACA
ACTCTAAAAATAGGCTGTTGTCCTTTGAGACAAACGTGAGAGGTGCTAATACCTTCCTCA
AACGTAAATACAACTCCCGAACTTAGAATTTTCATTTTGATCGATTTCCTTCGATTTTTC
CGACTTTTTCTATAAATAAATGTTGGTAGCGACTCCGCGCATCTTTCCTCCTTTAGGAAG
CGCACCCGTGAGTCTCGCCCTCGCTCGCCCGCGAAGGACACGTTGCGACAGATAGTTAGT
AACATTACTCAACAATTGGACGATTAATGGATGTTACCGATTGGTATGTTTACTTTTTAA
TATTTTCGTGTGGTCTTGTCATTTTAAGTTATATTTCAACTATTGAATGTATTTGATTTA
GAGACTCTTGCATCACAGATGGAAAATGTTATCATTTTGCGGGAACTAGGAAGAATTCAA
TGTGGATCAAGTGGTGAAATTGTTCTACTCTTGTTACAAGCTTTTTTTTTATGAATCTTA
TTACAAACTTGTAATGACATTTCAGCTGCCAAAGTATGCGCATCGATATTTATGTGGAAT
ACTAATATTTATGTAACACTGTATTATGTTTAATACCAATTCTCAAATCAATATTGTTAT
GTGGAATAAAAATATTGAATTAAACACTAACATGGGATGTTTTAATTAATTATGTTGCGA
TGATGTTTGTATGTAGAATATGAATATTGGATTGAATACTAACACATGATGTTTGCTTGC
ATTTTTGTTTACCGATTATGTGCACCATTTGTCATATCTTTTTTTGAATTTCATAAACAG
AATCAATGGATGAATGGATA
>Glyma05g04220|Glyma05g04220.1
GGTACGTAAGCTGCAGCCATCACCCTGCCAGTGTATATCTGAATGCAAACGCCTTAATTA
GGAAATGCAAGACAACCTAATATGAATTAGGAAGAGCAATGGCATAGCTATTACAGTTAA
TAAAATAAATTAACTATGTAATTAGTATGCTAATCAGTAGTTGGTTAGGTTCTGTTCAAT
TTTGTATTACTTGTATATTCTTCACTCTCCAAGGTGACTCTATTTGTTCGATCTGTCATA
TTCTACTGCTCCATTCTATCGTTTAATATGCTATAACTATCTAATTTGTTGCTTGAACTA
TCTATCCTTGGAGCTTTTAGAAATTGTAGCATGGGAATATCCCAAGGTGGTTGAACTAGT
TGCGTTGTCAATTTACGTTGGCTAGCTGTAATATCCAAGTATGGGAATGCGGGGTGAGAA
GTGAAGAACAAAGTGTTTCTATAAAAAATAAAATAAAAAAAATAAAGTGAAGAACAAAGT
GATAGCTGATAAGTTAGCGTGTGAGTAGGTCATTTTGATTTTTTTTCACACGGGAAAGTG
GAGACCAACGACGAGGGAAAATGGGTGAGGGAAGATAGAGTTGAAGTTGCCATTGTTTTA
ATTCGATCATTTATCTAAATTTAATGCCAACTATAGGTATGTTTGAATTAAAGATTGCAA
TGCAAATATAAACTTGAATCAAAATATGTTGGTAACTTAAGTTTGATAAAAAAAAAATAG
TTTATTATAGTGTGATTATTTTTTGTTTTGTTCAAAAGGTGTTGGTAAAAGAAAATTTGT
TTGGATAAAACTAGTTAAAAAATACTTTTACTTGATGTTCCTATTGGATAAATACTTCCA
ATGAAAAATGAGCTTTCAAAAGGAATCCTCAAGTTGCTTTTGGATGAAACTCAGTTTGAA
GTGAAACTTTGGTCAAAAAATAACTTTTGGAAACAACCAAACATATTCTATATATCTATA
CTAAATTTTCAATTATTTAATGGTAAAAAATTTAAGTGCACACTTCATCTAGTTTGGTGG
TATAAATCCTATAAGTTATAAAAAAATTAGATAAAAATATTTTAATTCTTTAACCTTATA
TTGCAAAACAATTATTTAATAGAAAATTATTCTAATTAAATCCTATAAATTATAAAAATT
AATGTAATATATAATATAAATTCAATTAATATAACTCTTAACTTTAAATAAATAATTAAT
TACTCTTTACTTTTATAACTAAAGGTCTCATTTGATGATGATATGATAAGACGAGATAAA
ATTATTATCATATCTTATTCTAATATGTTATTTGTTGTGTCAATAAAATATAATAATATT
ATTTTGTCAATTATCTGAACATACTTTTATATATTTTTTTATTTTTTTTGTATCATAAGA
GCATAGTTGGATTAGAATCCACTGGATAGGATAAATTCACTCTCTCTCTCTGATATTATA
ACATTTAATTAATAAATTAATATTATATACATACATATAATTATATTTAATTATATATAA
TTATTTAATATATACTACATAATATATTAAAAAAGACCTCCGAAAATATTTATTATCTAA
TATATTACTGTATAAATTATATATTAATTTATATATATATAACAATATATATATATATAT
ATATATATATTATATTTTTTAATCCACGTATTATTTGTTTTATATATATATATATAATAA
TAATTTTGACACATAAATTTAAGTTATATTATCAGTTAAAATATTAAATATTAAATAATT
ATTATTCAAATATATTTTAAAAACTTATATATTTTATTTATAATTTTAAGAAAAATAACT
GCATAAGTAATGCATAACTTTTAGAAACTTACATATAATTTTAATAAAATAATATTTTTT
ATTTAAATACAATTATTATATTCTATTATTATCTAATTTATTATTTAAATATCATTAAAT
ATGATTATAACTTTTTATATTTTTATTTTACTCTCATATCCTATCATGTTTTATTCTGTC
TTAATCACGAAACGAGTAGT
>Glyma05g02890|Glyma05g02890.1
TTCTGTGTTTCTTGTTTCTCCTATTTGTTCCAACAGATTTGTCAACTCCAATAGTGATTT
TCTTTATGTATACATGAAGAACGGTGTTCATCGGGAGAATCTATGAAACTACTGGTGCGA
TGGAACCAACAGTCATGAGGAACCAGTCAATATTCTTAACCAAAAAAAAGAAAAAGAAAG
AGGAATCATAGTTCGCGCGGCTGTGAAAATAAAACCTCTAGCTCCGAGATGGAGAAGACT
TTATGATAAGATTGCGTATTAAAATTAATCTAAATGTCATTAGTAGTGATGTATCATAGA
CCACATGAGACAATGGTGCATCCAAGCCATCGTCCTAAAATTAATCCAATTCAAACAGGC
ACCCGGTTTTAACTTTTCTGGCCTGTACCAAAATCAAAGTTAATTTTTTTTTCCTTTTTA
CTAACACTCTTAAACGCAATTGTTCTCCCTTGTCACGCAAGCAAAGCAGGAGTACTTCGG
GACCCCATATAATCCAAGGATATCATTGAGCAAGCAATTATAAGTTAGCTAGAGTAAAAA
ATTTCTCTCATGTCGTTTTAGGCGTCTCCATCTTATTATCAATTTAGATTCTTACAATTT
CTCAAATCGAAAGCACCTTAAATAGTATTGTTTTTCTTTCTCTGGGAACCTATCTAATAT
CTATATACCTATATGCTTAACAGCAAGCATGTGTGGGCAATATGATTAGATAAAGTTCAA
TATCAAACAAAAAAAAAGCTATGGGTTGTTATCCACGCCTTGATTAAAGCTCTTTCGGTG
TCGGTGTATGTTTTCATCGTCGTATCATTTTACCTGCGTACACTTGCTCTGCAAGTGTAT
ATTAATTCAATAATGTTCTTGCATATGGATATTAACTAATAACCAGTTGTGTGATATATT
AGTATTGGCATACAAGAAAACTAAACAAAGAAAGATAAATTTGATACCCTTTATGATAAA
AATAAACAATTTAATAATTAATTGCAAATAAAAAATTACTTATCATTTTATCAACCGTCC
TTTTGTATTTCTTTCTCTTCTCCTATCGTCATACAATGTATTGTTAATAAATGAGCTTCT
CTAATATCCCAATTGCAATTAAGAACGCAGGATATATGGATATCGAGCTCAAGGTTTTCC
AAGATGCCTCTTTGATTAAAGTAACATATGGACCCACCATAGGAGCAAGTAAGTCAATCT
CTTAAACCCGGTAACGTTCCCATTTTTCACGACCTCACTCGTTTATAGGAAACAAAAGTC
AAGATGTAAAGAATTTGCTGCCTAGATGTACCAAAAATGGGATGTAGAGTTTATTTTTCA
CAGCCAATATGAACATAGTTAACTGAAGTAGTGCTGAGTACTTCATTACATCACATGATC
CCTGCTTTTTAGGTGGCTTTTTACTTTTACATGCCCATTGAATAACTCAATTAATCAAAG
TGCCCATTACTCGTTACGCCATGCCTCCTTAATTTAATTATGCAAATTAATGTGGCAAGG
AGAAGTAAGAAACTTTTTCTAAGAATGTCTCTATAGTTGGGACCATAATGGTACCCTTCT
ATTAAAGAAACGGAGGCAGTAACCAGTAATAGTAACACTGTAATAATCCAGATATAGTTT
GTACTAAACTCTCATGTCACCATGTGGTAAGTGGTAACCCAATGTTAAAAGTTAAAACCA
ACAGTATAATGAAAAGAAAAAGGAAAACGCTAACATTTTCTTAAAGACACTTATTAATGA
ATCAAAACCAAAAAGTTTTCTTTTATAAGAAAGAGTAACATTAAATCACTGAGAGTAACA
TTTAATCAGTGAGAGTAAGTGAGAGTTACATTATTTAATAAACAGTGGAGATGTAGTAAA
AGAAGGTAACATAATGCAAGAGTACAATATTTGATTGTCGTGCAGTGAGCACATTCCTCT
TTTTTATGTTTTTCTGAGAGCCTTATTTACAATGCAAGAGTGTTAGGAGCTTCCCCCATC
ATTTGGGGCTTGCTTAACGG
>Glyma01g41527|Glyma01g41527.1
AGTCAACTTGGGTATTCTTCATCAAAATCGAAACATGTTTAAACGGTTATCCATGGATAC
AGATTTTATTGTGATACCTAAATAGGTGTTTATAACAATAAAAAAATAACTTCTAAAATA
AATATTCCATAAAAGTATAAATAGCTTTGAATATTTTATAATAATAAAAAATAACCTACA
AAATAAGTATTCAACAACGGTAAAAAATAATATTGCCATCCAGGACTGGTGTTTAATAAT
AATAAAGAATAATTTTCAGAATAAACATTACATATCAATAAAAAATAACTTTCAAAATAA
ATATTTCATAACGGTAAAAGAATAATTTAATATTTTAAAATAAAAATAAAAGATGCATGA
TACATACATGATTCAAATCCCTGTGCTCACCGAACATAGAATATTTCTGCTCATTCAAAG
AATCCCTTGCGACATGGTCACACATATGACATATCAAACCAAGGGTTTCATAATATTTTT
CTTTTACCGTCCCTCACATCCTACGGTTGCTTATGCTTCCCGATACTATAAATAACTAAC
TAAAATCAAAGTACACTATCTATTTTACAATGTTATTCTACCAAGACAAGTATTGATTTT
AGCATTGACATTTGGTTTTTCTTTTTCTCCAAGTATTTCCACCACACACCGTTTAGACAA
GTAAAGCGATAAGAATCTTAATTACTCGTGCTTGGCCTTATTCTTAAGCTTAGTCACAAC
ATTACTTTATTGGCTATATTTATAAGGATAAATAATTTAAAATAAAATAAATTTAAATTA
CGGAACAATGTTGCAAAACTAAGGAAAAACTTCTAAAGCTTATATATATCAAAATTGACA
GGGTTTATAGTATTAACGATACAATACAACATTCATAGACCATTTCTCCATCCTTTATCA
TAATACGGATAAAGTCAAACTAGAGACATTTGGGATCAACATTATAAGGTGGTCAAAATA
ACAAAATAAAATAAAATATGGAAGACAGCAACAGGATCCAAATCAGCCATGTGATCGTAG
ATGATCGACCATTCCAGAAGATTGTTTTTCCCCCCCTTCTGTGTATGACGGCATCTAATC
ATTAATCTCTAACTAATATATTAACAGTTATACTAGTATTTATATTATATATATTACACT
ATTTTTTCTCTTTCCTTTCTTTCTCTTTTTATTAAAAAAATTACGAATACAATTTCACTC
GTGTTAATAAATAGCTCAAAGCCTTATTAACAACCACAAATCCACAATATGGATAGCTTT
TACGCTTTTCCGAATTAAGCATTTTACAATTAACAAATATATAAATAAACTTTGCTTTTG
CATTAAGTTTCGCTTCCTTAAACCTAGCCAAAACTCAAGTTAGGTTTTGTTTGTTTTGGA
CTCCACGATTTCCTCCAAACAAAAAACATCTGAAAGTGATAGCAAGAACCTCTAACTTTA
ACTTGCATGTTTATTTACTCAATTTGACGTAGCTTTTATGACATACATGCATATTGGATA
AGTTTCCAGACGCACACTGAATCTGATTATCAATTAACATTATTTTTATCTTTGAGATAC
AACGTCAGTTTTGAGTTAGTATTTATAAAACCAGTTGTCTAAATAACTTAAATTTTGATT
TATTTTTAAACGGACAAGGACAGCAGAAGCCAGAAGGGAAGAATGTCTCAAAAGTCAAAG
AAAATGTCGTTGACGTGGACAAGGTAGGCCCAGGCTTTAGTTTGGAGTGAATTGGGTCGG
GTAATAAGAAACGGATTCAAGTATTGGAATCGGGTTTAACCATAGTGTGAGTCTTAATTG
AGTTTGCGGGTCAGGTTTGGGATCATATCCAACAAAATATGATCCAGAGAGGGATGATAA
TTGGGAAGGTTCGTGCTACAATCATTGCAGGCACCTCCGTTGAAAATTAAGCACCTTTTT
CTAATATATATACCTTTTCCACTCCACTCTACCCTAACCCTCTCAACATTTCAAACGCTC
TCTTCTCCCCTCAATATCTC
>Glyma01g42025|Glyma01g42025.1
TTGTACATTTTGAAATACGACTTGTGCATCTTTTGTTGAAACTTCGATGAAAATTGATTT
TAAAATCGTAATATACAGTACAGTTTCTGTTGTGAACTGTGTAGCTTGATTCTGTACAAG
CTTGAAGGATGGATGAACCAAGTGTACTTGGTGTCAGTAAAATGGGTTTAAATTGGCAAC
CTACTATTAGTTACGGTATGCAATTTTATCATTAAGGAGTACAATTTAGTCGTTAAAAAT
GTCAACCTGTGTTGCTTTAATTTCCGAATGTCCACATTTAACATAAATTAGTCATTGAAT
GCGATTTCGTAATAAACTGAGTCAATGATAGTAAGACGAAATGAAAAATCCTGATATAAA
TCATTTAACTATTTAAGTATACATATATAATATTATTTGCCAACCACATTAATTATCTAT
CTCACTGACATCCCAAGAACGCATAGTGTTCCTTCATTTTTTTAAATTTTTTTTTATGGG
TTTTAACTTTTAAAACCAGCATTAAAACGGTTAAAAGTAAAGTACTCCTTCGTAAACCTA
TTGCTTAAATAAAAGAACATGTTTTCCAAATAGAAATAATTGACGAAGGAATTGTTTATA
TTGATGTATCCTACAATATTGCCATTGGAGCTCGTGTTGTATTTACCGATTTGAAGAGAT
TGAACTCTGAAGTATATGATTGAATTTATGTGTGTTTATGTTGATCTAAAACTATTGTAA
ATTATTTAGCGTTTCATTCTTATGCATTGAGATTAATGCAATATAGTTTAAAAATATACA
AAACTAAGAATAATTTGGTTATATTTTTCTTGTTAATAGGGCTGTTCAAGAATTGATAAA
AAAAAAAAACGAAAACTGAACGAATCATTAACCGAAAATTAAAAAAAAACTACATTTATT
TATTTATTCAATTTAGTTCGGTTCTCAATTCTTTATTTCAGTTTTTAAAAAAATCTTTAT
TTCATTTTGTATTTAGTTTTTTTCACTCTATTCAATAAAACAAGAAAAGATTTGTTTTAT
CAAACAACTTAAATAATTATATCATTTTATACTCTCTTTCCTCTCTCTCTATTCTTTTTA
CTTTTTAAAAAATAAATAAACTAAACATAGCCTTGATTTGTTCCATTTGATAAAGAGCTT
TGCTCAGTGTTAAAAAAAATTGTACAAAATAATAAGGAATCCAATGTGACTTTATTTTAT
TACATAAATAATAAGTTAAAAATTGAAAAACAAGCTACAAAATTGACGAAAATCAAGTTG
AGTACTTGCATAATATTTTTTTTTATAAGATTTAGTCTTATACTATCTAGGGATGGGAAT
GTTTGTTTTACCAAATCTTCTTTCATTTATAAGTATGTTACTTTCAAGAATATAATATGG
AGATATCATTTCAGGTATTTTAAAAATAAATATGTTTGGTTATATTTTAATATTCTTAAA
AATATTTTTAAAATTTAAAATAGCTTAAATAAAAAATACATAAAAGAAAAATAAACTAAT
GATATTTTAACAAATAATTTCCTTATTCTCATGAGAATATCTCATTCCCTTCTATCCAAG
AATAAAAGTGTAGAAAAATATGATAAAAAATTATTACATTCTTGAAAATTAATAATACCG
AAAATAATTTTTTAAAACTTATAACAAACATAAAAAACTATTTATTATTTTTTTGTCTAG
ACAGGCGAAATGGTTTGGATAACAAATAATTTTTTTGTTGATAAATTTGTTATTTTTCTT
TTTCCTTAAGTCTAGAAGAATTAAATTGGGTATGCAGTAGTCCTGTGTTACATTTCTCGG
AATGAATTATTACTCGTTGAATCACTCTTAGAATTTGGTTTTTATTATTTTATTATATGG
ATTTTCATTCTATTAATTACACATTGTTATTTCAAATCTTTTTATATTCCTTCTTTTTAT
CTCTCCTTTGTTTTCATTTCATTTCCTAAATAAACATTAGTAACACTGTTATTGCGAGCC
ACGTAATTGAGTGAGACCCA
>Glyma01g39460|Glyma01g39460.1
TCTTTGAAACTGAGAGATACACAATATATAAGAAATTACATATATATGATAGGCCAGAAA
AATGAATATTGAAAGCTATAGAGGAAATGACATGGTTAACCGAGACATAACTACTATATT
GAATGTTGCAGTGGCAAGTATGAACAAAAAGTCACTCCTAATTAGATAAGACTGAGTAAA
TTAAATAACATATAGGTGAGATGAGTTCATACAAATAATGTTTAAAATTTCTTGTTAGAC
TTACAGCGTGTTTGGAAACTTGTTAAAAAAAGAGAAAGAAATCACGTTTAAAATGTAAAA
ACTATATAATTATTATCTTCTCAAAATTGCATCCTAGCTATAGAAAATCACATCTAAGAT
ATGAAATCAAACATGCTTCGTTCTAGTATACCGCAACTGAGAAGATGCTGCAATTACTAG
TCCCCTGCGATTAGCCAAACCAGTGTGTGACCTTTTATCAGAATAACACCCAAAACCAGA
ATTTAAGTGCAGCCTTTCAACATATAACATAGGTTCCTTTTTGTCCATTCAATGAAAGAA
AAGGTTATAAAACTCTTCATCTTCACCTTTAGCCAAGTCCAAAATCTAATCCTTGACCAA
TTCAGAAACAATGTGAATATCAAATCCTTGATTTCTAAAAAGAGTATTTTTTCTATGAAC
CCATAAAGAACAAATCACAGCAAACCATATAGATCGAACACCCTGCCAATTTAGCATTTT
CCCCCATAGAATGCACCGGAATGTTGAAGAATTTATTCTTTTATCTCATGTTTTTTCTCT
CATTTTATTATGTTTTTTTATTATATAAAAGAACCTACCAAAATTTTATTATACAGATTA
TCCAATAACGGTACATGTATATTTGTAAATTATTCTATCTTATATTATTACTTATTATTT
ACCTTAAATAATAAATTTAAATCTTTAGTTTTTATTCTTGAGAATAAAATATTCTTTATA
CACAATCTTCTAACAACATCATATTTTAATTTTTCTAAGACGCGTTTTTTAATTTTAAAA
TTAAATTAAATTAAATTGATTTTATATTTAATTCATTAGTTACTTAAGAAAATAATTTTT
TTAGTTTATTTTAATAAATATTTAAATATATTATATTAAAATTAAGTATAATGAGATATT
TATAAATTACTAATAAATATTTTATTAATTAAATTAATTTAGAAAATTTTCAAAGTTCCT
ATTTTTTATATTTGAATTTATATTTTATATTATCAATAAAATAAGCCTACATTGATCAAA
TCATTTTTATTAGATATTATTTAATTTATGTTTTTGATATTTCATTTATATTTAATATTT
CCAGATAATGACGCGTATGGAGGCAGAGTTTTGCAGAGGTCGTGCCTTACCCGTGGAGAT
GATGGCTTAGTTTTTGTAATAATTTGGCTAAAGGATCGCATTGTATAATCCTGGATAGCT
AAGGCCTAAGGGTACCCAAAAAAGAAAGCATATTACTGAATAAATTGTTTTTTTACTGCA
ATATTACTGAATAAATTAACAATGTAAAAATGCTCTTTGTAGCAGAGATACCTTACAGCC
GAAAATATAATACAGGGAAAATTTAAGATTTTCAAATAACATTTATACTTAAGACAATTA
TATGTTATATTGTCCTGTGGATCATTATCAATTTTCATTGCAACTACTAACTCCGTGCTA
AATTGAAGAATTTTAACAATAGTTATAATTAATGACCAGTTCACTCAGATAATGGGACAT
GTAATAATAATTAGAGTGAGGTGTTTAAGGATTCTCCAACCATAAAGTTTACTATATTTT
TATGGTAGATGAGAAAGTTTACTATATAAAGAGTCTTTGAAATATTATATATAAAGGAAG
CCTGCCAAATTTCAAAATGGAAGCTTCCGCCTACCAACCCCATAACTACCATTAAATTAT
TTCATCAAATCAAAATGAAAGGAATTACCTATAGAATACTTGCGCTAATTTCTATAAATA
GGCGTTTTGGGCCTTTGTTT
>Glyma01g38610|Glyma01g38610.1
CTTGTATATATTAAATATGTGGACATGTTTAACGTAACATTGTCTAGTTGTCCCTTAAGT
ATGCGGTAAAAACTTTGATTCTAAGTTTATGTGTATGAAAAATATTCATTAAAAAATATC
AATCTCTTATCTTAATATTTTTAAGGATTAATTCTTGGCACACTATCTTTAATAAGCACA
TTTAAATTTGTAATTGATAATTTTCTGTATGCATTCAAATTTAAATTTGTATTTTTTTCA
TTCAGAAAAAAAATAGTAATTTAAAAACATTTTATATATTTATAATAATAATTATTATTA
GATATTTAAACAAATAGAATTAAAATATAATTTATATCATCATGCCATTAGAAAAGTTCT
TGTTTTTCCACATGCATGTCTTTGTTGTAACTTGTATGGTAATTAAGAATCAACATATTT
TGTTTGGTAAAAAAAAAAAGAATGAACATATTTTGCAATTTGCTGATTTGGTCCTAGAAT
GATATCGTCCAGGCCGATATGGATGGAACCATAAAATATGAAACACATTTTCTTATTTCG
TGGATATTATAGTTTTTTTAAATTTAATTAGCGTTTATCATTTTTAATTAAAAGCATGAA
GTACACTTTCTATTTTCATGAATATGACATTATATAATATAATTTTATGCTTATCATTTT
TAATAAGTATTAAAATGAAATACATTTTTTTTATTTCATGGATATGAGAAGTTAAGTTTA
AATTTTATGTTTATAATTATTTTAATAAATATTATATATGGAACACATTTTCTAATTCCA
TGAATATGATAAGTCATGTTTAAAATTCATGTTTATCATTTAAAAATATATTAAACAAGT
GATATTTATTTAATTTTTATGAATATGAATCTAAATATAATTTTATCATGCTAGTGCTTT
TTTAATTGGTACAATTTAAACAACTCATTTTAAATTTCTTATCTTTTATTAATTGTCCCC
CATACAACAACAACAACGCCTTATCCCACTAGGTGGGGTCGGCTACATGGATCAACTTCC
GCCATAATGTTCTATCAAGTACCATACTTCTATCCAAATCATTAAGTTCGAGATCCTTTT
TGATAACCTCTCTTATAGTCTTTTTGGGTCTTTCTCTGTCTCGAATTGTTTGCCTTCTCT
CCATCTGGTCTACTCTCCTCACTACAGAGTCTACCGGTCTTCTCTCTACATGTCCAAACC
ACCTAAGTCTACTTTCCACCATCTTCTCTACAATAGGCGCTACTCCAACCCTCTCTCTAA
TAGCTTTGTTTTTAATTTTATCCTGTCGAGTCTTACCACACATCCACCGCAACATCCTCA
TCTCCGCTACACCTACTTTATTCTCATGTTGGCTCTTGACCGCCCAACTGTTCCGTACAA
AATCGCTGGTCTTACCGCAGTCTGATACAACTTTCCCTTTAGCTTGATCCCCCATAATTG
CCCCCATAATTGATATAATTTTAAATAACCTTTAGATGACCCCCATTTTTATATTTTTTT
ATTTAAACTTATTTTTGTGTCAATTAAATTTTAGTTTAATAGTTTTAATTGAGATATTTT
TTTAATCATAAAAAATTGTTGTTTATAGAAAACTCAATTTTAAGTAATTCAATCTATTTT
AGTTAGTTATTCAATTAAAAAAATTTACTTCCCTTGATTATTGAAAATACTATTCACTTA
ACTTTTTTCATTTATCATTAAGTGTACAATATACTGTAAATTACTATGATTTTATTAATT
AAATTAATATTTTAAAATTAAGAGTTTTAACATTTGTTTATATTTTTATATCATTAATAT
GAAAATAATATTATATCGTTTACTTTGAAATAATTGATGTGAAAACATCCTCTCTAAAGT
CTAAATGGTTTGAAAGCATTTCGTATGTAGCGTAAAAAAGGAGGATATTGAACGTAAGTG
ATATTTGAAAAGAATATAAGAGTACGTTGAGTGGTTTAAAAATGATAGATAGATCGAAAT
TTCCTTGCGGATTGAAGATT
>Glyma01g32430|Glyma01g32430.1
AGCTTGCCAATTAAATGATTTCTAAATTAAAATTGTGAAAGCGAAATGGAAATCTTATCC
AATTAAAAAACGGTAGGGTAACTTGGTGATGTTAATTGCGTGCTTATCAAAGTTATTTGC
AGCTTAGTCAACATCCAATTTAATCCATTGAGGTCATCCAATTTTGGCGTCTAAAAAATG
GAGTTAGTAAACCAAAACCATGCATTGTGTTATGTGTACCCCAAACCAGGATACAAATTG
TCAAGCTTTTCTTTATTTAATGAGTTTTGTAATATCTTCATCTAATAAATACAATATATG
AACTGTGGTATCATATTTTTCACGTCATAAGTTGCGTAGTTAATATATCATTTATGTACA
CACAAAAAAGTGCACATGCTTTCTATTTACCATATTGAACAGTTGTTGAAACTTCCCGAA
AATGTCAAACCCCAAACAGGACTTTTCCACACTACAAAAAATTTCAACAACACCCATGAT
GAAATTTATAGGGAACACGAATCCAACATTTATGCCCATTAAAGACATTAAACGGAACAT
CCTAAATAAAATAAGACAAATACTAACCATTTAAGACATAAGCACATTAAGAAATTAAAA
AAAATATTTATATAGAAATACGCAAAATTATGTTCATGATATTTTTTATTCTTTTCTATA
ATTTTATAATTAATATTTTTTCTTTTTAATTCTAATATTTAAGAACACTTATTAGATATA
CTCATAAAATAACGTCTTTGTGCTTAATTTAACTTGTAGTACCATAAAATAGCTCATTAA
TCTCACAGTATTAAATAATTAACTTTTTAGACTAGCAAGTATCAAGACACGTATTCTTCC
AGTTATATTCATGTATTTGATCAAGATAAAGTTATATGGGACTCTGAGCTGGGATTATAT
CATTGTTAATCATACATGATGTTTTAATACGCGTATCCTCTATGTACTTTATCATGATAA
AGTTGTAAAAGGAAAAGTTTAACATAAAGAGAACAAAAGAAAGTGAAAATAAAGGATTTT
CTTTAATATTAAATCCAAATAGGATATATACCAAACCGAAGAGCGATGCTCAAATTATTT
GATTGGTTCAATGAATATTTTATAATACAGTGGTGGAAGACCATATCATATATCATTAAC
AGCTAAGTCCACAACAACCCTTACCAATTGGCAGCCTCGCCAACTTGATCAAGCCAGTGT
CTACCAGTTCATACAAAGTCAAGAAAATCATAATTTGTAAACAACATTAAAAATACTATT
ATACACAGAAAACTTCAATTAAAGCTGATTTACAAATTCATCACTGTGAAACATTAATCA
TGAATTACGATGTAGACTTGAACAAATTGGCTGCTGATACTTTTATTACCCACCCACATG
CTTTGTCAACGAATGAATTTGACCATACAATATAAACAATCTTATTTATATGTCAACCGG
TATATCTTCAAAAGATTAGAAGTGGCACCGGAATTCCGTGTGCATAATTATCAAACGAAT
AAAATTAAATGAAAAAAAAAGCGAATCAAAATGTAGTCAAAATTCAAAAAATCACCCACC
ATATATGTATAATGCTATTATATTATAATAATAATAATTATTATATCTACTAACCACATC
AATCAATTAGAATAAGATTATTTCAATTTAATCAAAAATTTTATGATCAAATTTAAAAAG
AAGAATTTTATTATTCATAATAATCTTATTCAACTTAAATAAGATTAACATAAAAAATAC
ATATAATATAAAATAAAATTATATCATATTATACCTTAAGATCTTACTAATAAGTATTCT
TAAGACATTAGTTATGAAATTAAAAAATTAAAATATTTATTATGTAAATTATAATATAAT
TTTTTTACTTCTATTAAAAGTATTTTTTTTTTCCCAATATCTTAATACACCAATTAACAT
TTGCATATGTAATATTCATGGCTAGCCAGCATATCCATCCCTCATTGATTGAAAGAGTTT
GGCACGTAGGAAACAAAAAA
>Glyma01g12970|Glyma01g12970.1
TCAAATCTCACTTGAATTTGAATTTGAATTGGTGGAGCCAAAATTTCACTAATTATTATT
AGTGAATTTTAGCTATGGTTCAGCTCACTAATCCAAGATCAAGTCCAAGATTCTCCACTA
AGTGTGGTTAGGTGTCATGAGGCATGTAAAACATGAAAGACATGCACAATGTATGACTAT
ATGATGTGGCAATAGGATGTAGCAAGCAAATGCTCTCCTCTCCCTTAAGATGGTCCAAAA
TTTAATTGGATTGGACTTCTCCCAATTCAATTAAATTTATCTCCCAACACACACATCAAA
TAGTGCACTTAATGCATGTGAAATTATAAAACTACCTCTAATACAAAAACTAGTCTAGGT
GCCCTAAAATACAAGGGCTGAAAAATCCTATTTTACTAGGGTCCCTCCCTACACTATGGA
GCCCTAAATAATAAGCCCAAAAATAATGAAACTTTAATCTAATATGTACAAAGATAAGTG
GGTTCATACTTAACTCATGACCCAAAATCTATCTTAAAGCTCATGAGAACCTTAGGACCT
TCTCTTGAATCTCTGGCTCAATCTTCTTGGAGTCTTCTATCCAATGCCCTTGGGGGGTAA
GATTGCATCAACTCCTTTGCTTACGAGGACGATGTTAAAACTGAAGGCATGTTCTAGTTT
TTATGGTAATGCTCACCTATTGCGCACAATAAATGTATGAGGAAAAGGGTGAATTTTTTT
TCTCAATGGTGATAAGGAGCGATTATGAATGACAACAATTCTATTCTAGGTTAATACATC
GGGCACATTAGTTTTTGAACAAAGGTGGTCCTTCTACTAGGTATGGTTTTGACTCTATTA
AAGGGTAATGGTGTTGATTCTTAAACAGCTATAGAGACTGTTGGTCACAAGTTAATGGTG
GTTTGTGGTTTGTGATCTGTGAAGTTGGGTAACAATGACAACTAGCTATGTGGTAAGTTT
GGTGAGTGTAAAAGTTGGCGTAGTAGTGTTTGGACGGTGAGGTAGAGAGAGTAGCAGGAC
AAAATTTGGCAAGTTTTGAAAAAACAAATCAATTTGGTTGGCTTAAAAAACCTTGAAAGA
ACTAAAACCACACACCATTTAAATTAGAAAGATAAAACGTAAATAAATCCCACTTTTTCT
ATCCAACAATGTCAACCATGTCATTAAACATGAATCATGTCTACAATTCAACATCAATTG
TTAATAATTGAATGGAAACTAAAAATTGGGATCGTATTTGATAACACATTAACTATGTAA
GTAAAAATGTAATTAAGTTAAAATATAATAAGGTTTAATAATTGTATATTTTTTAAAAAA
ATAGATAAATACTTACACACATTCCTTCAGTCTAAAATTAGTGTTGTTTTAACAATTTTT
AAGTTACGTATTGTTTTTTTAGAAGAAAAAAAAAAGTAATTAAATCCCCCTTTTTTTACC
TAACAATGTCAACCATGTTAATTAAACATGACTCATGTCAACATCAATTGTTAATAGTTG
AATGCAAACTTAACGATGGAATCATATTTGCATACTTTTAAAAAAGCAAAATTAAAGACT
GCAACGAACAAGAAAAACTTAATAGAACCAAAATCGAGCAAGCGCATTACATTAACTATG
TGAATAAAAATGTAATTAATTATAATATAATAATGTTATAATAATTATAAAAATGTTAAA
ATAATATTATTTTTAAAAATTAGTTTGAATACTTACACACCCTCCTTCCTGTTGTTTTAA
TAATATTCTAAACTACTCATTGTTTCATAATAAAAAAATATTCATTATGAACTCTGATGA
TACCAACATAGGACTTAAAATTGATGTTAAACGATTGTTTTCTTAACATAAATTTTCAAT
AATCTATACCCCAAACAAAACATACGATACTTTCTTTTTCTAGAATTAAAAATTTCATCA
ACTTTCCAATCCGACACTTTAAAATGAATGGAGCATATATGAGTATACGACAGTGTGCTA
TAATTGGCTCAACTTACTTG
>Glyma01g41100|Glyma01g41100.1
TGGTTTTTTTTTTTTTTTTTGCTTATTATAATTTTATTTTTCCTTTTTATTTTTATTTTT
TCGGTCTAATGGCTACTAGTATTTATTTCATTGGGAAAATTGTTCATGGAGACTAAGGAC
AAGAGTTTGAGTTATCCGTCTTTGGAAGCCTTTTATTGGTTAAATTGTTCAAATTGAATA
TAATAATCTTCTGGTATCTAAAAGTACCGAAATGATAATTCTTGACGAGAAGGTAATCAA
TTTTCATTCATCTTTTTAATCTTAGATCATTGAGTTTCAAAATTTTAAGATTCTAGCTAG
GGTTTCTGTTTTTTCATACTTTTTGTTTATACTCATAATTTTGTTACATATTTATGATTT
TAATTGTTTATGATTTAATAGCTGATATGCAGACATTGATACATTGATAAGAATATTTAT
AATTAATTTTATGTTAAAAAAAATTGTTTCAAATTATACTAGACGAATTCATCCTACTAT
CAAACAAAAACCTTTTTTATCATTTCATAGAAGACGAAGGTTATGCTTATTTGCTATAAA
AAAATGGTAAGGATTTAAGCCAACTAAATGTAAATACATGAGTTTTATAAAAGGGGATTA
AATATATTTTTATTCTTGTAATTTAACATTTTTTTATTTTTTTGCCTTTGTAATTTTTGT
TAGTTCTTATAAATTATATTTGTTTTATTTTTTGTTTTTATAGCATTTTAGATTATATAT
TTTTTATTGTTTAAAACATAATTTAAAGTAATTTATGGACTAAAAATAAAACAAACATAA
TTTATAAAAAATAAAAGTAAAAAATAATTTTACAAAAATAAAAAAATAAAAAAATTAAAT
TACAAGAATTTAAGTAAAAAATTATTTAAACCTAAAAAACGACAAAATGTATAGAGTTTA
AGATTAATAGTATACCTAAAGCATATTTTGGTTTTGTATTATTTGTTGACTCACTATTAA
TCAGGTAATTTCATGTTTACTCCTCCAAATATATCTACAAATAATATAAAATCAAAATAT
ACTTTAGGTATATTATATTAGTCTCAATCTTAAAAGATTCTGTGGTCTTTATAAAACTCA
ATTTGTATGTGTGTTTCGTTGGTTTCGATGTTAGATCTATTTTATTCACCAACAAATTTT
CTACCAAATATATAAGCAAAACCTTCTCCTATACTTTCAAATTGGTAAAAAAAGGTTTCT
CATTTGATAAGGTTAAAATCTATTTTTTCTTCTTCCACAAAATAAATCTAATTCTTTGTA
ACTTTACAAAATCAGAAAATGAAACCTCACAATCTTTGAATTTATAAACTCAACTATCTA
AGATTAAAAAAGATGAATGAAGATTGATTACCTTTTCGTCAAGAAGTATCATTTCTATAT
TTTTTAAAAAAAATTTCAGAAGATTTATTATGTTAAGTTTGCTTCCAAAGACAGATAACC
CATTGTTCAGGTTGGGGAATAATCTTTTCAATGAAAGAAAATTTAGGAAATATTAGATTG
CAAAATTAAAAAAAAATCAATAAAAAAGAAAGTAAACATGAAAATAATGTAAGATACTAT
CATAAGAAGTGAACACTAAGATTGATGTACATGTTTTTATCTTCATATTTTTATTTGATT
TGCATTTTATATTAATTGATCCAATCAATTTTTTTATTATGAAGCTTTTTCTTTGGTTCT
GTTATGCAGCTAAATGACCACTAATAAGTAAATACTTTGCATGAATAAAAAAACAAGTAT
ATATTTCATTATTAATTTTCAGGAAATAAATATGTTTAGATTATTCTTAAATAAAAAAGT
TTATACTTTTGATTGTTTCTCAACAAAATACATACTATCTAATATAGTTTTTTTTTTACT
AAACTCTCTAATATAGTTAAATGCTATGAATCGAAAACATATTAATCTGTTATTTTATTT
TTATTTTTTGGTACAGATATGTTATTATTTAATTTGAGAATAGACGAAAAGTGACAAAGA
ATTAGATTTATTAGCTTAAA
>Glyma01g24945|Glyma01g24945.1
GAATTGAATAAAGTTCATTGGTTTTCAAACATTCATATAATGCTTAGTTTAGTTACCAAG
GGGCAAGGGTTTATTTCAATTTCATCAATTGCTCTCTTGAGTCTCTCCGTTCAAACAAAC
TAAATTGATTTATGTTTTAGATCCACTGGCCAGTGCGCATGAAAAGCGGATCAGTTGGAT
TCAAGAAGGAATATCTCGATCAACCGGACATTCCCAGCACATGGAAAGCAATGGAGGCAC
TCTATGACTCAGGCAAGGCAAGAGCCATAGGAGTTAGCAATTTCTCTTCAAAAAAGCTTC
AAGATCTCATGAATATAGCAAGAGTGCCTCCTGCTGTTAACCAAGTGGAATTGCACCCAG
GATGGCAGCAGCCAAAGCTGCATGCATTCTGTGAATCTAAAGGAGTTCATCTGTCTGTAA
GTATGATATACATTATATGTACTTTCACTTAAAGGACCTAATATTCCTGTAAATTATGAC
TTAGAAATAAAATTATCACTTTTGGTGAAATTGGCTAGAGCTGGGTAAAAATGAATTTGG
TGTATACTCAAATTAAGTTGATGGTGCCTCAACAACCACTCTTTATTCTTCTGATATTTG
TAATGTAACTATTTATATGATGAATTTCTTTTCAGGGATATTCTCCACTGGGCTCACCAG
GAGTTCTCAAAAGTGACATTCTTAAGAATCCTGTTGTGATAGAGATTGCAGAGAAATTGG
GGAAGACACCGGCACAAGTTGCCCTTAGGTGGGGACTGCAAACAGGTCATAGTGTGCTGC
CTAAGAGCACTAATGAGTCCAGAATCAAGGGAAACTTTGATGTGTTTGACTGGTCTATTC
CAGAAGAAGTGATGGATAAGTTCTCTGAAATTAAGCAGGCGAGTAGTTAGATACTTAGGG
TGTGTTTAATTTCAAAAACTGTTTTTGGTTTTCAAATAAAACTTAATGAGGTTGCTTAGA
CTGTTGGCGGAGGGTAGGGTGGTACAAGACACAGAGCAGAGTGTAGAATTGAGGAAGATG
TTGAACAAGATGAGATAATATTATTTTCAAAACTTAATAGATTTTGGATGAGAAATTAAT
TGTTGATCAGTAGTATAAAATTGATTTAGAAAACAATTTTTTTAAAAAAGAAAAGTGAGA
ATGGAATTAAGCATTCCCTTTTTATTATCTAGTTTTTTTTTTTTCTCTTGATATGCATTT
CCTCTACATTTTATGTTATACTGTATTATGCTTTTGTGTGGCTTAACAATAAAATGCAGG
ACAGGCTGCTCATGCAGGATTACTTTTTGTTGAAAGCTTCATTTTTTGAATTAACACATG
GAATTTACTCATGCAGGATAGACTAATTAAGGGCACTTTTTTTGTTGACGAGACCTATGG
TGCCTTTAAGACCGTTGAAGAGCTTTGGGATGGTGAACTCTGAGCAATATGCTTCATAGA
GATGTTGACAAATGCACTGCTCCTCAAGCAGATTGATTCCGCCTTTTACCTGTTAAGATC
TTAAAGCTACCAGCTGTAGTGATTCAAGTATGTTTGAGATTTTGAGAAGAGCTATTGTTC
ATAATAACACAAAGTAACCGAGACTTATTTTTCATTTATAATTGTTGTATCTTTAATTCA
ATCTAAAGAAACCAGTGCAGTGAATTTTAAAGGTCTGGTAGCCAAAATAAATTGATATTC
AATCTCCACCATCTAGTCTTAATGGTAATATGATGTGATGCGACTCATCATAATATAAAA
AGTATTGTAAAATATTTACATTTTTTAAATATATAGGTAATGAAATTCACTAGCATAACA
CAAATTAAAATATTTATTATTTTTTAGTTTATATGCTTAATTATTAATTAAAAAAATTCT
GTATTATTGTTTTAATATTATCTAGTTAATTATAAAAATTTTAACAAATTGATAAATGAA
ATTTTACACTACGTTTTAAAAATGAATCATAATTTTGAAAATGAATCGTGAGAATTTAAA
AACAGTTTTTTTAATATTAT
>Glyma01g37296|Glyma01g37296.1
GAAATTTATAAAAATAAAATAAAATAAAGATTTCAAAAATACAAAATATCATGTGTTTAT
TTTGGATGAAATTTAATGCTTTGATTAGTTAATCTCAAATAAAAAAAAAGTTTAAAACTA
TTTTTCTTTCCATGAAAAAATAAAATAGAGAACTGGACTAAATTTACTCAGTTTTAGAAA
TAAAAAAAAATTAATTGACTTGAAAGTTTTGAGGGGCTAAAAATACACATAATTCAAATT
GAATATTTTTTTTACTGAAAAATATTATATCATTTCATTCATCATAAATTGTCCAATTCA
AGACATCATATGATAACAAGTATAGAGAGTAGAGACTAGGTTGTCTTAAAAAAACAAAAA
ACAAAGAATAAAGATTAGGTAAGGATGATATCACCCTAACAAGTTTATGGGCAAAATCAT
TAACTTATCTCTTAACAAATCCAATATCCAATAGAATGTGATGGATTAAGGGCTAGCAAT
CTTCTACACTCATTCAAATCGAAGAATTTAAAAACATAAATTGAGTGAATTAAAATTACT
ATGTACCAAGTACCAAAATGTATTTCCGTGACAAGGAAAGGGTAGTGGCGGGGGAAGGGG
TGGGGGATAAAAGAGTAATTGCAATCTGTTTTTTTTTTTTCAAGCAGAGGGTGCCAACAG
CAATAAGGATGGAGCCAATTATATTCGCCAGATAGAATAGAATATTATTATTATATTTGT
CCAAACTATCTTAACCCAAAAACACAATAACCCATCACGAGCCACTCTGAATGGGCAACT
CAAACTGATAATTTTAGAATATGCAAGAAATTTATTATGTATGTTGTGAAGTGAGTCAAG
TATGATTAAAACATTTGTCAATACATATTTTTGTTTTCACAACTTTCTTCATCAAATATT
AACTCTCGTATAACAAAGGGTAAAAATCTTTGAAATTTTTTCTTGTCTTTGTTTTGGTCA
ACCTAAACTCTAAGGTTTGAAGTAAACTTTACAAATAAATTAAATTTTTTAATTTAATAA
TATAAAAATTAAACATTGCAAGTATTGAAACCGATAGAATTAAATTTATTTCTTTGAAGT
GTGAATTTAACTTATTTCTTAAATTTAACATTGATATTACTTATTTATTTGATATAATTT
TTAAGGTCTAATTTTTAAATATGTACTATTAAACTTTTAATACATCATTATTGTTGTCAC
CATTATTATTATTATTATAATTGTTGTTATTTGAATAAGATTTTTTTTTATTACGTATAA
AACACTTTTTGAATTGTCTAAATACTAACTTTTCTTAAATAAACAAACTTTTAAAAAAAT
ATTAACCTGATTTCTCCAATAAATAAACTTAACCTGATTTTAAGCTTAATGTAAACTAAA
CTATAAATCTTACTCCAAATTTGTGAGCCAGTGGTGAAGATTTTAGTGGAGTGTTGTTTT
TTTTCTTTTTTCTTAAAAGAATTGAAATGAATTTTATACTACTTTATATTAGTCTTAGAA
GATAGTGTTATAAAAATCAGTCCGATTATTGACTCAATAGTGAGTCAGTGATTCAACTGA
TGAGTCAGTAATTGATCCAATTTGACTCGGTATATATTAAAATTTTAAAAATCATATATG
TATATATTATGTATAAGTATATAACTAATATTATTTGATTAAGAAAAATCTATTCATACT
CAACATTCAAAATAATAATTGATAATAATGAGACATTAAAACAACATAGTAGAGGTGTTC
TTTTTTTTTTTGCGTGCATAACTTAGTTCGAGTTTGTAAAATTGAATCGGATTATTAAAT
TTTCTTAAAATTGATCGAATTATCCCGAACTACATACATGAACATCCAATAACAAAATCA
GTTCAATTAGGAAACAAGATCTCAATTAAATCGGTTTCACATGTAAAGAAACCGTATTTC
ATAATATTACTTACAAGTCATTACAATTTTTAACTATCTAGAATAGAAAATACTGATCGG
GATAAAGGCTTTACTTAACA
>Glyma01g34570|Glyma01g34570.1
GATGCTTAGTGGAGTATTTAATTGCATGGTTCTCCCCACTTGAATAGGTAGCTTTTAAGG
GTGGATTCCTCCGGTGCTTGGGTGTAATCAATCTGTAATTAAATGTCAATCTCAATTAAG
TTTTGAGATGGAACCACCAAAAATATACTTATATTTTACACCTGTGCACAACAAAATACA
AACATAAAATATTTTATCAAAAAAAGAAAATATAAAGTGATCTCCTTTAAAATTAAAATA
GTTTAATTACCTATTTAATTCTCTTACAACAAATTTTTATTTTAATTCCTTTTAACTTAA
AACATCTCATTTTGATCATGTTCTAGGGGTTACCCGGCTAATAATACTAAACGAGAATGA
CTAAAGTAAACATAAAATACAAACCGTTATAAGATACAAAATTGGAGTAAGAAAACGGGG
AGTGTGGGATACCCAACGCAAATCAACATATGACACGTGCCATAACATATTCTCCCACCA
ATTTAGACCCCTAACAATTGTATAAATATTTACATTCTTCACAAATGTAAATTAACTAAT
ATCATATTAAGACAACATACTATTTTCTCTCTCCCTCCCTTATCCATTTTCTCTCAATCT
CATACATCTACACACTTGTGGCAAGCATACCAACATATTCCTATTCTTTATTTTATTTAT
CCTTTTGATCTTTGTCATCTAAAATTTGTTTGAAATGAATGTTGATTAAATGAATCACCT
TATGTTAGTTTCAAATGAGATTAGTCACACTTAATGATAAAAATCAAAAGGATAAAAAAA
TTGTAACTATAGAAACATGTTTTAATCTATAAAAACTAAAAAAGATTTTTTTTTTTTTTA
CGGCTTATAGAGCAAAATGCCCAAAACAGAAACATAAAGAAAACTAAGTAAGCATAGAGC
GTACTACATCATACGATAAAAAACAGTAACATAAGAAAGGAGGAGTCTCCAAGGAGATAA
AACTAGGAGGACTCCCTATAAAAGAATATTATTGCAACTATAGGGATAAAAAAAGAAATT
AAACCAATTAAAATTTGATGTAGCTAAGTGTCCAATACGTGAAGTAAATGCTAATATTAA
ATTAGTGTAAATGGTCACTTAAGTTCTTATTTTGTAGGTGCTGATAATTTTGTCCCTATA
TTATAAAAATGATCAATTTGGTTCACAAATATGCAAATGTACTAATATTTTAGTTCGACC
GCCAAGTTATTTTTGTTTTAGTTAACATTGACGGTAGATGTGGCATGTCATTGATGACGA
GGCAAATGCACGTATGCAGGAAACATTCCACATCAATCAATAGTGTTTTGAACTAAAATG
TCAGTGATTTTTTCTCATTATTACCACTCTTTGATGACTTCGTGATTCTGCCTTCAATGG
CTTAGCAATTCCGACAAACAACTCGGTAAGAAGTATTGATTCCGGCAAATAACCCCCAAC
GCCATTCTTCAAACCCCAATTTTGTTGCAATTCTAGCTTATCCTAGTTGAACTCACTCTA
AGTCAAGACCTTCAAGACTTTGGAATGGAGCTATGTGTGCAAGCAACTCTCAACATTCAC
CTCAACCATTGAAGGATGAAGGGGGAAAGGGAAGTGGAGTTGTGGAGGAGGGTTGGTGGG
TGGGTGACCACAATGGTGGATACATCTTGATGAAGCCGCCACAAGTGGTATACAATGGAA
GGATTGTTGGAAAAGAAGGGAGATATTTTCTTCAAAAAGATAGAACTGACAAATTGATAC
CTAGTTACTTGACCTAAAGCGGGAAAATCACTTTTGACATGTGTATTTGTCACGTTGTCC
TTTACTTGTCACGTCGTAAAAAATAATAACGAAAATAGATACAACTTGATAGTTGAACTA
AATTAACATTACATTTATATTTTTGTAGATTAAATTGATCGTTTTCATAATATATGCACG
GAATTGTCACTATTTGTAAAATGCAGATACTAAAGTGGTTATTTACACATTAAATTATTA
ATGTGTCATGCCATCCAATC
>Glyma01g38430|Glyma01g38430.1
AAAACGCTGGTATATAACGTGACTGGCTTAAATCAATTAACAGCGGGCTAACAGCCCAAC
AAGTATTATGGGAATGACTGAAAACGTTACCAGCTTATTTATAACAACATTTCTACCAAA
TGATATGTTATCTGAGTAATATAAAGGACAGATTTAACGCTTTAAGTTATACATTCACTC
AGCCTTACTCCTCTTTGAAATATACACCAAAGCTAGCTTTACAAGCGACTAACACCACCA
CTCCATCAACTATGATCAACTGATTACCTATGCAAACCAACCGGATGGAGAATTATGAGA
TAAAAATTAAAATCCACAGCGTGACGAAATGAAATTATAAAAAAAATGTCCTGAAAAAGA
AAAGAAAAACACTCATGATATACCTGCTATGAAATTTACAGGAGTGATGTGGAATGAATT
AAAATAATTGGAGCAAATGGTCGTCGTGCTCGTGCACACTAATTAATGATACAACTGCAG
AGAAATTAAGAGTAGGTTCTACTGAAAAAACTCTTTCTTACTCTCTATTTTTTTGGGCAG
GATAGGGATATTATATGTACCATTAGCGTCTGCTAAGCATATATAGTGGAGAGAAATTTG
TATAAGATATTAGCAATGGGGAGGATGAGGTGTTGAGTTACTTTATCAAGCACTAATCGA
AAATACTAGTAGAATAGAAATAGAACTGTCTTTTCATATAGATATCCCTTCAACACAATA
TAGGTCATCGAAAGGATCTCGAAGACTTACCAACGCACGAAAGTCAAAATCTTTCAGAAA
ATGGATTCCTATTCGAAGGGTGTATAACCGCATGGATAAGCTCACACTAACCCGTCAATT
TGAGATCCAATTCGGTTCCTTAGGAGTTATTGAGAAGGAATTTTGGAATGTAATAATATC
GATTAATACAGATATTGGTCCCACATTGGGTCCTACAAGTGGCGATGTTGAGGAGCTTGG
CGTGGGGGTGGGGTCCAAAGATTAAGCTCATAAAAGCATTGATTACATTAATGAGCCAAA
TCATTTATTAAAGTGTCTATTATCATTTATAAAATTGGTTGTGAATTTTTTAACCAATCA
TTTATTAAAGTGTCTATTATCATTATGAAAAAAAATTACGAATGATAATTTTATATTGTC
AACTAATAAATGTATTTGGTTTGTTAATTTTTATAATAATTATTTTAAGAGTTAAGTGTA
CAGTAGTATGTAATTAAATTTTAGAGTAAAATTCTATTTATATTTTTATTTTTGAATTGC
TTTTTATGATTTTCTATTACACCACTTATTTTAATGTTCGTACTTTTTTTCTTCTGTTTT
TTTTCCCTCTTTCAATGAATGAATAGTTATAAATGACGTGTGAAAGTAACTAAAGGTATT
ATTTTACTTTTTTTTTTACACCAAACATATTATAGTACTATTACCTAACAAAGTCAATGA
GATAGATATAATATGAGATAAGATAATTAGTTCTATGTGATGGAGAGATATAAAAAAAAT
TATTTTTGATAAAATCATTATGTGGATAATATATTAAAAAAAAGCACCGGCTGCTACACT
ATTTTGATCTCAATCCATATGTCATATTATTGACATATTTGTTTAATGTTTTTAAGTGAT
TTATTTTAATTACATGTAAATTTAATTAATAAAATATTTTATGTTATGGTGTACATTTTG
AAAAAATTCCTTTAAATCTATAAGTCAATATGTACTACTATTAATACGGCATTATATATT
TGCACAGTCCAGACAATACATATTTACCCTACACACTTTGTACTTTCTTGCAAGCCACGG
TCAACGTATAATAGTAATATTATAATAATAGAGAAATTAAAGCAAAGACGGCTACACGCT
TATCAGTTCATCTCAATCTCTATATAACAAAAATCTAGGAATGTGTCACAAGACACTCCT
TCGTTTGAGGAACAGGAGAAATATGAGTATATGAGTGTGTTTTTATACGGAAACTGAGAA
AAGAGCAAAAAGAAACCCTC
>Glyma01g04310|Glyma01g04310.1
AAATAGAATGCTCTCCATTGTTATTGTGTGTTGCTTTGTAGAGTGTAGATTATCAAGTTG
CTTAATGTAAAAGCAATTCCAAGATGCCTTTATCTGCTGCTTTTAGCCCTAACATGGGTC
AGATTAGATTTCATGAAGTTCTTCACACATACTACTTTCATTCACAATGGTTTCTGATGT
CACTTTACACATTTATGTTACCCTATAAACTTAATTAAGTCCAAACACTTTAGAACACGA
ATTCCTTGATCTATATTGAAGATAGAGGTTTGAGTGGTTAGCCTTAGAACTACGACCTAA
GTCAGCAGCAAAACAAGGTTGAACCTTCCTTGTTGTCGCATTAACTTCTAATGCTCATCC
TAGTGCGTTTTGAATGATGTACCAGTATATATTAAGAAGACATTTCAACTTAACATGTTC
TTTCTCCGAAGTAACATATTTTTGTCGTTTGATATCACATGACTGCATTATCATATTCTA
ATATACACATAGTTTTTCCTTAGTCAGTTTTGGCATTCTATCATGTCTCATAAAAAATTA
GTAACCCTAACCCCACTTTGGATTTGTCCAAAAGCAAGGGCAATACCCAGTGGCGGGAGA
GCAATGGTTTTTTTTTAGGGTAGGGACCACCGTTTGATATTCTCAAACCAACGTGTAATG
AAATGGAATTAGCTAAAATCAATCAATCACACCCAACAACGTACCCACCCACTTAGCCAC
CATAACCCAATTCTCCACCCTCTTGGCCTCTTTTTATTCCACATGTTAGGATATATAGTG
AAATATATGCTAGATGACAGCATGCCTACTTGGAATTCTCCTCCTAAAGCAAGAAAAAAA
AGGTTTAATTAATAAGCATGAAATTAGAGAAAAAGGAGTGGGAAATTGATGAGCATGAGA
GGCTTATTGGTGGATGAGGAAGTCAACCAATGGAAGATCTAGTTAGAGACAATGGAATAA
AACACAATCTAATGATTTTTCTAAATTGTCACAAAAGCAACAAAGTGTGGGGGCCAACTA
TAACAACTGTCCAACGCAAATGCTGCGTTTGTTTGTAGAATAATGTTATAGTTAATGACT
TGATTCACCTGAAAAATATCAAGTTTTTTTTATAAAATATAGGCTTTAATTTGCCTGCTC
TAAGAAGATATGCCCAGATCTTGAGGAAGACTCTTATTAGTATATATGCTTACATCATTG
CCCACTTCTTTTATTCTTGTTTTTAGCTTCTACTCTTTCTTTCTTTCTATATATTATAAG
ATAATTCATAAAACATGGTCAAGAAAAACATATCATAAGGGTCTTTTTAATGTGATTGTG
GGTGGAGGGATAATTACAAATTAAAGAAGCTTTATATTTAGTGCTGAATAATTACATTTC
TATACAGATGTCAGCAATTTATGAATAACATCAATTGAATTAACTCTAGAAGATAGGACT
CGGCTATGGCTTAGCATCCATTGCAGTAATATTCATTTGGCAATCTTTATAATATATGAT
TAGCCTAGCCTAGGTAGAGGACAGTACATGAAGCAACAAAGTTATTGGCTGGTCAGTAAA
ACAACTAGATATGCATTTTAGTACAGTAGTAGATATGTTATAAAGTTAGTGCCTCCTCTT
TCTTTGACTTTGTGCAGCTACAGTTAGTTTAATAACTTCAATCATGTCCTAAGCATGGAA
TATGTCTCTTTTTTTAACAAGGGAGAGAAACCCAAGTGGAAACTATTAATATTATTAAGT
GCTTATAGACCATCTGATTCCACCTTAAATAAATTAAACTACAGTGAATCCTCTTTGATT
GAGAAGTTTGAGGTGCATCTTCTACAATGCCAAAAAAGAGTTTTTCTTTATTAACAAACA
TTGCATGAGAGACGGCTTTCTCTTAATCTTACTTTTCGTTTTGATCTTTTATTCTATTGA
CCCTGGGGTACCCCTTGTGCTGTCCATGTACTATAAAACTAGTTATTTTAATAGATACAA
TGCATGCTGGGGACTTAAGA
>Glyma01g38090|Glyma01g38090.1
CTTCACGAAAATGGTAATAGTATTTACTCATTATTCTTCTGCATTCTCCTTTTAAAATTT
TATAGGAGTATACACCTGTAAAATTAGTTGAATATCCAGAATTGTGATCAGTGCTTCTGA
CTTCTGAGGAGTCTTTATTGAGTTGGATGTTTTGGTGGCATTGCTAATTGATCCATCTGA
CTCTGTGTTTAGCAAGCCCTGCATCACCGTGGTTAGTGCCATGTCAACAAAGTGGCTGGT
GCATCTCTGTTTTTTATTGCCATTATCTTTGCTCACATTGAGATGGTTTGGCACAATTCC
GTGTTAATGTAGAGGGACCCAATTTGCATCAATTTGAATAACCATGAGCAAAGTTGCTGA
AATTGAAGGGGGCTATACATTAAACATATGATGACTAATATACATGTCATTAACCTGATT
TGCTTCAATTTGAAAAACCATGAGTAAAATTGTTGAATTTGAAGGGGGCTATAATCTGTA
AAAAAAAATATTATTATAGATTCCTCTGGGATTCGTTTGAGTAATATACTTGTCTTGTCA
ATTACCAATTGGTCCATGTCAATCCCACAATTCACATCAAAGAAAAATAATAAGTAGATA
ATTTTTATTTTGTTAAGAATGAAATGTAAAGAAAATTTCTCAATTTTTATTTTTCTTAGA
AGAAAATTCTTGCGTGATAACAAATGCTCATTGATTTACAGAAATTGTTTGTTACATTTG
GATGAAAATGCACGTTGCAATGTTCTTTATTTGGGAGCTTTCCCCTTTTTTCCTTAAGTG
GATAAGCAATGGATTTGTTAGCCTTGACTCTGTCATTATATATAATTGAAAGAAGCAAAA
ACTAGCTGGCTGTTTGATTGTTGCATTTAAGATGACGATAGTGTGTGATTAGGCAGACAG
ACTAGAGTACTTTCAAAAAAATTAAAAAAGATGTTGCTGGTTTTGACATTGACTTTCTTG
TGTTGCAATTTTCTTCACTGGCTTTCCTTTTGCTTTTGTCTTTCATTTTTTCTGCCATTG
GTAGTTAATTTAATCATGTGCTCTCAAAGGTAGATGAAGCATTTGTAGAAGGCAGAGTGG
GTATTGTAATTTTAATGTAGGGTAGCTTGCATAAGTATGATGGTATCTTGATGTGAATTA
CTTGATCTTCCTTACCTCAGTTATTTATGTGAAACCTTAGCTCGGTCAAATTCAAATGTG
ATCATACCAATGCATAGATTCTGGCCTGATGCCTTCATTGTGTACCATTTCAGAGTGCCC
GAGAATTTAGCAAGAGCCTTAAGCAAGCCGAGAAAGGAAAAGATGCAACAACCTAAAGGG
GTGCTTAAAGGTTAGTGTGTGGAGCATTCAAGCGTATGCAATGTACTTGAAAATGCTCGA
GTGCTACCAGAAGATTGTGAAGAGAGAGTAATGGACGAACTCAACTCAGACTTAGATTTG
CATGTTTCAATCACAGGGATAATGATGTATTTTAATAGGCTGTGTGGTTCTTTCCAATTT
TGCAGTCTTCACGAAGTGAGGAGTAGTAAATCGAAACACGACCTTTTGAACAGACAAATT
GAACTGAGCATGCTCTTCTGTTTAGCTTTATTCCACAACATCTAAATTATAAATCTCTCA
TGTTTCTATAAAGTACATTTCTTTCTTGGAACATAGCCAGCGTATAAAAATACCCTCCTC
CTTCATGAATTTTACAATATTAAAAGATTCTATTAATTAACGTCACACTTACGAGTAAAA
AGGTGATTCCACGTTGAAAGAGGGGACACAAATTCTATCAAACTAGGATATACTGAAATT
GGGTTACAAAACTATGTAACATCATATCTATATGCATGCTACTTTATTGGAATTTGATCC
AAACCTAAATTCAAGTTTTAGTTTGGATTATATTTTATCTTACACAATTTTTTTTTTACC
AAAAAGTCAATCTTACAATTGAACAAGAACAGTACAGCGTTATATCATATATAACTAAAG
CAAATGAGGCCCATTGACTT
>Glyma01g44040|Glyma01g44040.1
TTTATTTTCTTTCTGAAATTTTTAATCTTTAAAGTTTATATTTTAATTTTATTAATTAGA
AAGGTAAGGATTAAATGAGTAATTAAATAAAAAAATAATAAAATAATTTAAAGTATTGTG
GAATAAATTCTGAATTAAATTTCAACTAATGAAGGCAACTACTGCGTTCTAATTCTAGCG
TTTGACATTTGTCATGCACTTTGTATGAATAGAGCCAGTCACCACCAATCCGCGGCCTAC
AAGTTCGCGAAATGACTTTGTTTTTCTCAATCCCGCTTTCCAAACATCGGGAATTTATCT
CTCACACCTCTACATTTAAAATTTTCTATAATTATTTTTAATTATATAATTATATTATAA
ATTTATTGGATAATTTTAATTTTATAACATTAAAATGAAGAGTAAAACCTTTTTGGTAAC
TAATGACCTGTTTAGTAAGACCTAAAGACAAAACACCAGTGACCAGAAATTTGAAACCAG
AATATTCCATTATTCCTTTCCACGATCCGTGTCTGAGACGCGTTATTCCTCTGTAGCAAC
ACTCGAGTAACCGGACACGGGTAATACTTTTTTTCTGGGGGTAAATAGCATTTTCATCGC
TAAATACCCATAACATTGATAAATTTACTTTTAAAAGATAAAAATTTAAATTTTTATCTT
CGAAAAAAAATATGATAACAAAATAGCGAAAGCTAACAAGTTAAATGAGTAAATAAAGTA
AGCAAATAGAGGAATAAATCTACAGCTAGATTACATTTTTGTCTCTAATTTTTTATTGAC
GATTTTGTTATTTTATTTTTTAAAAAGTATAATTTTAGTTTAATTCTTAATTTTACATAT
TTTTTTTACATTTTAATAGTTTAAATTATTTTTTAATATTAGATTTAGGGTTTAATTGTA
CCAAAACAAACAAAATAAAACATATAAAATTAAATATTACAAATTTCTAGGGCAGACAAC
ATAAATTGTAAAAAAAAATAGAAAAATCAAAATCCCGAATAAAAAGGAAAAGACGGAGCC
AAATTACAATTTATTCCAAATCTTTTCATATTAAAAGTTACATAATATCAATGGGCTAAA
AATATGTATCCATCTTCTTCATAAAATTTTACAAGTATTTGTCAGATAGACTTATTTAAC
ATTTACAAAAAATAAATGAGTAAATCCCATTTCTGTCCCTGAAAGATATACGTGCTAACA
ATTTTGTGCCTGTAGATTTTTAGAGGCAAAATAATATCTAAAAATTTGCTCCATTGGCCA
TGTTAGTCTTTACGCGGACTACTTTGCTAGTGATAAAAAAATTGAATGACTAATTCAACT
AAATGGTAAAATTATTATTTATTATAAAGATTACTTTAATTTTCATTTTAAGATTATTCT
TAATTATATAATATTAGTACTATAGGAAAATTATCAAATTTAGATATTTATAAAAGAACA
ATGTTATATATTTTAGTAATTTGCTTTACAAATATTCCAATTACCGTGCGTTTGTTTAAA
GGAAAATTTTTACATACTCAAAAACCATGATTTATGTCATCAAGAATTATGTTAAAATCT
AGGTAAAAACATAGAAATATTGATATGTTCTTCCTTCAAAAACCATGATTTATGTTCTTA
CTCAAAAACCATGATTTTTGCATACTCAAAGATCATGATTTATAGAGAATCATAATTACT
CAAAAACCATGATCTATGTTCTTACTCATAATATTGATATAGAATATTCACTAATTTTGT
TAAAATCTAGGTAAGAACATAGAAATATTCTTATTTTTTAAATAATGAATCAAGTATGGA
AAACACACGTTTCTAACTTCAGATTTTTTAGAAACTAAGTTTTTTTTCTTTATCAAACAT
TCCCTAAAAAATATTACATAAAAGTAAAAAAAACTAATATGTTAAAAATATAAAATACAT
TTAATATTTATTATGGATAAGAAATAGAAATTACTAATAGAAAAGTGTTATAGAAAGATA
TAGAAATATTCCTTGAAGAA
>Glyma01g38500|Glyma01g38500.1
TAATTATACTTCTAAAATAAACACCTCATATAATACTATTACTAAAAACATGGACATGGG
GGCTATCGACCAAGTATGGGTATAAGAGCCTCCCTCGATAAAGAAAAGCGTAGTTATATA
TGCCATATGGATACACACCTCTTTCACATTCATAATTGCTATCTGTCTCTCTTACTGTCA
TCCTGTTATTTATATCTTCTATCTTTTTATAAGTGTTTATTAGTATGTGTCCTTGAATCG
TTGAGTATAGGTATAATAGGTAATATATGTAAGAAAGGAGAAGTAAAATGAAATTATGTG
CAGGAGGTGTTATACAAGTAGGTGTTCATACGTAAATAAGTCAGAAAAGGGGAAAAAATG
TAAAAGAAATGACGGTCTCTTAAAATAACTATCTTGTTAGAATGAAATTGGACCCTTTCC
ATGTCAAATATTAAGTATTAGATAAAAATTAATTATCACAAAATTTATTATGTAAATTTA
CATGTGCATTAAATATATATTAAAATTTTTAGTGTTATATATATGACAACATTAATTATT
TTATAACATAGTTAGTCTATTAACTTAGTTGGTTAGAGCGTTGCTAATAACTTAAAAGTT
ACAGGTTTGATTCTTATTTAGATCATTAATTTTAAATTAATTCATAAATTATATTTTTGA
AAAAAAAATCAAAAAAATCCTATGGGTCACTTACAGATAGATTACCAATTATTGGGCTTA
TGAAAGGGCAAAACTAGACTTTCACATGTTATCCTGGGTGTATCAGAAAAATGCTAGGTG
TTCCTAGCAGTTCCCAGACTAAGATTATCGCTTTCCATTTTATTTTTGTTAACAGAAGGG
CCCTAAGGCCCAAACTCCATTGGATGATAGTTATAATGCAATTATTTTGCTCTTACTTAA
TTAGTATTTAACTTTTGACTATTTATTAATTATTTAATCCTTTAATAATTTAGATCTTCT
TCACTCGATAAGTTTTTTTTTAGAATATTTTATTCGATATATTAATCCTTTATTTGTTTG
AAAATAAAAAAGGAAATGTAAAAAAAATATAAAGAGAAATAAAAACAAATTCTAAAGATG
CGTTTTTTTTCTTTTTATATAAAAATATTATTATTATATATATATATATATATATATATA
TATATTAATTTTCTTTCTGTTTATTCTCAAATGAAATTAATTTATTTTTTATTCAAAACT
AATGGACAACTATGGTCGAAGGTTATAGTGCACTTCCTTTTCTCTTTTGCTATCATCACT
TGAAAAGACAAAAAAGAATGCTTAGTAAAAGTAGTTGATTATTTTTTTTTAAAATCTAGA
TAAAAAAAATTAATTAGTAGCTGCAATTATTAGCCCAAAGCTATTAAGTTAGCTCGTATT
AAATTAAAGAAAATCTCTTCAAAATACTTTTGTTGAATAATAATTTATAAAAATACTTGC
ATTAAATAATGCATTAAAAATAGTCTTATTTAAGATAACATTTTAAATGTATTAAATAAT
AAATTTATATATATATAAATAAATAAAGGAAGTGGAATATATACATAGGAAAAAGAAAAA
TAATATTAAAATGATTTAATTGAAAAAAAAGGGGTGAAGAATATATAACATGTGATTGCG
TGAAAGAAACACGTGAGAATCAGAGATACGTGGCGACATGTTCGCGTGGACGCAGCTACT
TGTGGCCGCCAATCCTACTTTCTCGCTTTGTTCTTTCCCTCTCCTCTCGTCTCCATCCAC
ACGTTTCTTAAGCTTCAAAATTACATTAATTAATTTACAAAATCCAATTTTGAATATTTA
GCGATCAGATGAGCATGTCAATGTTCCCCCTGAGCTGTAACCTGTTCCAGTCACAACCTA
GTCAGCACCACCACAATCCCACGGGTAGGAATCCACCTGTTCCTTTTCTTCAATCATCAC
CGTCCACGTTTCCGGCCATCTTCGTCTCTTTCTGGATTCTTCTCCTCGTGAAATTGCGTT
TTTTTTGTTTCACTTTCAAT
>Glyma01g00820|Glyma01g00820.1
ATTGATATCACCTAAGATAATTGAAACAGTTTTCTTTTTACCACAAGCGTAAGTTATTCT
GGACAAGTAGCTATAAATTACTAAAATAATTATAAATTAGGATGTGAAAACTCTTATTAC
ACCAAGAATATATATCTTCTATTGAACATGGAGTATCTATCACATCTATCACAATCTTAT
ATAATAATATCAAATTAAAAGTCCCAACATATGGCAATGTTTACTGTGTAATGTTTCTTA
AGCTGTTCATGAAAGAAACGGTCTCATATCATCGGTTCTGATTTCAACTTCATGAATGTG
TTTATCATTATCTAAAATGGAAAAGAAAAAAAAACTTGAATTGTATGATTAATCGATTAT
CATCGTGCATCTACTCCCACTTATCCGATTGTTTTGGCTGACTCGTGAGGGCGTCCTCAT
GCAATCACACGCTTCTAGTTCTAGGTATGACCTAATTAAGATGTCGTTTCGTAAAATCCA
CCAGAGCAGTGCCCATGTCGTTCATATTCTACAATTCATTTATATGAAATCTTGTTTTAA
CATGATTTATCTATTTTGGCAATTTTTTTGAAAATTTACTCATTTTGATAACAATTTAAA
ATATTACACTTGTTTGATGTAAAAGGCTATTATTCCAGTAGGTTGTACACTGTACTGTCG
CGAGGAGTTCGTAGAAAATGAAAAGAAAAATTATGATGCACACCCAATATGCAAAGATGA
ACAGCTAATGAGAGAGATAAAAATAAAAATATATAGGTTTTTATGGATAATGTAATTTGA
CACATATATTGAGAGGGAATAAAGAGAAATGAGAGGTGTTTATTAAGTGTATAAAAAACA
TGAATGTTAATGTATTATTACTTAAATGAAAGAAAAAAAATTCTACGTTCTTAAACCACA
AATTCGTAGTATTTATAATGTTGACTGCTTTCACTATCATACCTATATTTATATCCTTTA
TCTTCACATCCTTCATATGTTTTATACAGCATTATAGATTTTAGAAATAAACATTTCTAA
GACTATTGTTTTTAAAAAATAAAAAGAATTTGTGAAAATAAATTTTAAATAGGTTTAGAT
GTAAATTTCTAAAATACCACCAGTTATATCATTCCTATTGTTCTCATGAGAAAAATGGCC
TTAAATATAAATATATGTAATCCGTTATAAATTATAATATGTAAGTTAACAAATAAGATT
TTTATTTTCTCATTTTTATGACAATTATTTTTAGTATATATATATATATATATATATATA
TATATATATACATATATATCGATTTATGATTGGATCAAGCTATACAAATACATATATAGT
ATTTATACTAGTAAGAAATGACTTAAAAATAATATTTATCCTTAATAAATCAATAGATAC
TAACTATAAATTCTAATTAAACTCTACAGATAATCTATAATACTACATTCAGCAGAATTT
TCAAGTCTCGTATAAGGCGTTGCTTTCCAAGTGGTCAAGTGGCCTAAAAAGAAAACAATA
AAACCCGATGACTTTATTAAGCAATAAAACAACACTCTGCCCATTGGTTCAATTTCACCA
TAAAATTGAAACTATTCTCTTCACTCCACTCTGTGGGCTTTCCAAATTTCCCCCACCTTA
TTATTTCTTTTCTTGTTTAAAGCGGATAAAACTATGTTCATTTATTATCATCTATCAAAA
AAATTGATGCATTTATCGTATAAAATATTTTACATGATCATTCATCATAACTGATCATAT
ATAATAAATTTATTAATTTTTAAAATAATTATTTTTAAAAAATTAAAACAATAATTTATC
ATTAAATAATAATGTAAAACACTATTATAATTATGGTATAACATGTTTTAGGTGACAATG
AAATAAATAAAAATTAATTATGAAATCATGGTGAATGTAAAATAATATATAATTATAATT
ATTTTTAAAAAATTATGATGACATAATAATATAAAAAGATATTCAAACATTCTAAAACAT
TCTAGTAATATTCTACTCTT
>Glyma01g24900|Glyma01g24900.1
GTTCTGAACCACACAAGGACAACCCTTCCTTTGTGTTCAGATTGCTTTACAACAAGAGAC
CCTCGGTCTCTTAATCCCTTTTCAGAAATAAGATGAAGAGAAGAAGAAATCTTTCTTGAA
AGAGATAGATTGAACAATGGAGCACTCAAAATAATTCCTTATTGAATTGCAAGTGTATTG
ACCAAGCAATTTTTTAAGAGCATAAGATAATTTTGCTTTTAAGAGGATAAGACCTTTTTG
TTCTGAAAAACTTTGAGCAAATTCGTGTTCCAAGTCACATATAAATAGACCTTTGATGGC
CATCAAAAAATCATTTGAACAGATGTGACTCTTGGAAATTATTTTCTGAAATTCTCCTCT
GGTAATCGATTACAAGATTTGTGTAATCAATTACAGGCTTTAAAATTTGAATCAAAATGT
TCAATAACTGCTGGTAATCAATTACCATCCATGTGTAATCGATTACACATTATAAATTTT
GAATTCAAATTTCTAATGACTGTTGTAAGCATTTTCAGCTACTGGTAATCGATTACAATC
CTCATGTAATCGATTACATGCCTTCAAAAATATTCAAAATTATTTTAAAAATGTTTCAGG
AAGTGTTTTGGCCACTGGTAACCGATTACATCCTCTGGTAATCGATTACCAGAGAGTAAA
TCTCTTGTAAAAACATTTTTGCTTAAATTCATTGGCCAAACCTCTTGCTGTTTCAACTTG
GAATTCATTTCCTAAATCACTAGAGATCTTCTTGATGATGTATCTTGAATTTCTTGGATT
TTTGTCTTGAATTAAACTTGAGAAGTGCATGATCACATGGCATCATCAAAACATCAAAGT
CAAAGTTTTTGCTTCTACAATCATCACTGAAACCTCGCTTGACATTTGCTTTCTTAAGAA
AACCATAATCATAAAAATATATAAACTGTTGCATTTAATCGTCTCTACTATTAGTTTAAT
AAACTTAACTGATTATACAACTGGTCCTTTGGGTTCAATATCCAAACATTCGATTCCACT
ATTACTATTGCATAGGGTACATTTGCCCTTGTGCAAGCCTAACAAATTCTATGCATCAAG
TTTCTAGTGCCGTTGTCGGAGACTAGTTGCGAAATTCCAAACTAGTTTAATTTTGTTAAA
CCAAACAATTTTGTTTATAGAAATTCCTTTCTTATTTATTTAATGTATTTCTATTTATTT
TTATTTTATTATTTTATTTCCCGTTGCACTTGATCTTCTCCTCTATTTTGTAGTGCATGC
AAACTAGGTCCCAGAATCCACCATTGCAATACAAACTTGATATTGATAAGCTAATATGAA
AACTTTGTGTAGAGATCCGTGAAGAGAGAGAAAGAGCAATGGAAGCTAATTAGGCTTAGA
TACTTATGGACTACCTCACCCCTACCTTGGGGGAAGCCAACATCATCCAACTTCTCGATA
TGTGTGTGGTTGGAAATAAATTTAATTGAATTACCAATAGAGTAAGTTGATCAACACAGT
GTGATAGAATTACCAATAGAGTACATCAGACTCTATACCTTTCCTTTCTCTCTCAATGGA
AGGCATGGGACTAGTTGTTCTTACTACCTAAGAACAATATCATTACACAGAACCAATGCA
CAAGTGCTTTCTTACGAAGGTATTTCTCTCCCATGAAGATGGATTAATACATCAGGGACA
TTGAAAACTTTGTGCAGAGGGAGCAAGAGAGTCTACCTGAAGCCTAGGAAAGGTTAAAAG
AGATGATCAGAAGTTGTCCACACCATGGCATTACTCAACATAGATTGGTCAGTCTATATT
TTCTTTGGTGGAGTGTGCTAACACAATGGAACAAGTTTAGATGCTGCTTGTCAGGGTAAA
AAAATGATAACTCAGATGGATCAATTTGATATTTATGTCAAAAATAAAAATATCGTAAAA
TGACCAAAAAAAAAAAAAACTCTTAAAGAGTAAAGTTTGTAAAATGATGAGAGTGAAGGG
ATTAACTATGTAATTAAGCC
>Glyma01g37820|Glyma01g37820.1
GAGTAACTAATATGTGGCTTGCTATCTGCCGAGTGCGCCCATGTCTTCCTGCAAGCATAA
TGATTCACAGAAGAAGAAAAAAAAAATAATATTTGTCTTGTGATTCCATGATGACTAAAT
AGTAAACAGTGTTGTGGTGGACCAAGGAGCTATACGTACACTATGTTGGAGTTAAGTAAA
GTATGACATTTCTTAATTATTTGTTTCTTTTCTTCTATACGTTACAGTAATGGGGCTAAT
ACCTAGTTCACTCTCTCTATATAGAATGAGACAAATATATATGGCAACATTTTTCTATCT
TGCTTCACAAATCACACATTTCAGGACTGGTTGCAATACACAAACACTAACATACACATG
ATATTACTATTTATGTTTGGGATGAATAAATCTCGAGAGCTTGCACAGCTAAGCAATGAT
CTGGACTATTCTTTTCATTGCCAACCGTCTTTATAACATTACTATTAACTTCTCTTGTCT
TGAACTCTTTAGTACTAACTTTGGGAATCTTACCTTAACTGACGATAAGAGATTAAAAAA
TAAAATAAAAATGTCTCGTTAATATTAAATAATTTGGAAAAATACCTCAATTTAAGAAAA
AAAATATTAGTATTAATTAAATTTGTTATATTTCTTAATTTTAATAAATTAATTAATGGA
GTCTTATAATAAAAATGAAAAGCCCATTAGTTCAAGTAGTTCAGTCACAATCAGGATAAT
AAAAGTTAATAAATCACTTAAAATGGCGGGATTGGTCACAATATTTTACTGTTGAGTTCG
ATTAGGAAACCAAGGTTTATCACGGGACCAAAACTTTCCTGTAAATACCAGGGAAATTCA
CCCCTTTTCTCATCAAAGCCACAAATTCATTGCGTATTTTGATCTTAACTTTGTAGCTTT
GTTATTTTGTGCAATGACAGCGAAGAGCAAAATCCTAGTCCTTGGAGGAACAGGATACAT
TGGAAAAGCTTATTCGACAAAAAAAGTGAAAATCAGAAGGGCAATTGAAGCTGAAGGAAT
CCCATACACTTACATCAGTTCAAATGCCTTTGCTGGATACTTCTTACCTAACCTGTTACA
CCAAAATGTCACAGCTCCTCCCCGTGATAAGGTTGTCATTCCTGGAGATTAACACTAACA
AGTAAAAGACATGCAGTTCAATTATTTTGTCATGTTTTGCGCTTGAAATTCTTGTTTCAG
GAGTTTATGTGAAGGAGGAATACATTGGGACTTATACCATCAAAGCAGTGGAGGATCCAA
GAACCTTGAACAAATCTCATGTTCGTGAAACCCCTTGGAAATGTTTTGTCTGCTAACGAG
CTCGTGTCCTTGTGGGAGAAAAAGATTAAGAGCACTCTTGAGAAAACCTACATTCTTGAA
GATCAAACTCTTAAGATCATCAGGATCAATACTTTTTTTTAAAATATTGTTTGTATAAGC
ATTCCACATAAGCAACCGTATTGAAAATGTTTGCTAGCATTCTTTTAATAAATAATAATT
TATAAAGCTATACCACTTTAGACAATCACCCAAATTATTTTTTTCAAATTAAAGTTTAGC
ATCATTGTTTTAAAATTAATTATGTTCGAGTTTATTAGCGCAATTTATAGTATAGTGGTG
TCAAAGGGAATATTATTTGCAGGGACCAAATCAAAGTCAAACTTGAACAAAGAAAATAAA
CATAGCAACGTAAGCAACTTATCTATAATTATTAAATAATAATATAGGGAATAAATGAAG
CAGACAAGGAAAACAAATCACATCCCAACTTCAATACTTCATATCAATGAATTCAGTTAA
TTTGTATTCTAAACCGGTTCATACTTCGTTGAACATTGCCCATATAGCGACTAAAAACAG
ATCATTATATTAATTTATTTTGTAGGAATTCCGTCACAATCAGAGTAATAAAAGTCAATG
AATCCCTTTAAGTGAGGAATTTCGAAGCATTTTATCATTGATTATTCAGTATTGACTAGT
ATTAACTTTGATTGCAAAAC
>Glyma01g40850|Glyma01g40850.1
ACAACATGCATAAACATCGGTGTCGTACACACTAGTAACATTACTAGTTACATAGAAATG
AAACTCTTATTTACTGTGGTAAAATTTGTAAAGAGATCACCTAATCTTGCGGCTCATTCC
TTAGTTAGTGCTATAAAGTTATATGTTTACTCTCATATTTTTCATCTTATATTTTTAATT
TTATTATAAATAAAATGATATAAGTATCCTTTTATATATATATATATATATATATATATA
TATATATATATATATATATATATATATATATATATATATATATATATATATATATAAGTT
AAGCTATTACATTTTATATATTTTAACCATATGCAGGCGGCTAATGGATAGGAGGTGTTT
TGGATTATCAATGTTGGGTATTAGCTTAAAGCTTGAAACTGTCATGACCAAACTCGAACT
GTTTTTATTTCAGTGTCGTTTTTTTTTTAAAAAAATATTTCAGAAAAATAATAATAATTA
ACGAAAAAATATTATTTTTTAATAAGGAAAGAGTTAAAATAAGTAGACAAGTGATTTATT
TGCATAATGAAATTATTAGAAAGCTTTTGATATAAGGAAAGTTTTTTTCATATGTAAATT
ATGATTCTTAGAGGTGAATAAAATTTATTTAGATGATCACAAATATTGATGAGAATATTT
ATATAATTCTTTTGAAAATAAAAAGTAATATAATATTTTTACTAAAATTTTTAAATATTT
ATCACGTTAAGTAATCTAATAAGATTAATTTTGTGTTTTTCTTCCACCGGAAATGTTAAA
TTTTTACCTTCCGTGAGAATAATTTTCATAGCTAAAAAACATTCTTAAGAAACAATATTT
TCTGGGTAGGAATGTTATTTTTTTTAAAGTTAAGTCAAATGAGAAAACAAACATTTCCCA
CTTTAGATTCGGAATCAGAAAAACTTAAAATTTTATTCTATCAAATGCCTTCTAAGAACT
TAGATAATTAAATAAAACTTGATAATAGAATCAACAAATATTTTACAGAATAAGTTTTTT
TTTTTGCTGAATATATTATATTCCTTATTCCATCACAAAGAATAATTGATATTTAACAAA
GTAAATAATTTTAAACTCTAACTAATGATTTGAAGAAAACAGTAAATACCTTCAATGCTT
TTAAAATATTAATCATATTCTATTTCATTTAACAATTTTTTTTCCATCAATCACTAAGAA
AATTATTATAAAAAAAACTCTTAAAAGATGTGTGTTCTTTTAAAAGAAAAATATCTCTAA
ACTAACCAATCTTAATTACATTGTTTGTTATTTCTAAATAAAACATTATTAAATATTTTT
ATATTCTCAAGATCTAAATGCACTCTTTTTTATTTGATTCCTTTATAATTAGTATCACGA
GAATTATTTGATAAGCCTAGTCCCAATAGGAGATATATATATAGTACAATTCTTAAAAAT
ATCAAACATGTTACATCAATCACCAAACTAATTTGTAAAATGAAAATATTCAAAAGCTTA
TTTTTAAAATCAACGAGTAAATATATTCATCATTTTTAATTTAATTTCAAATACACTATA
AATTTAACCTACAAAAATTTTAAAAATAAATAAATTTGATAATTACTTATTCAATCTCCC
ACACTCAAAAACTCTACACACTGTCCTTTACATTGATGCATTTACTGATAGAAAGGAAGG
GAAAATGTATTTTTGTATCCTTTTTTCGTATACAATATTACGGTGTAATTAATAGGCACT
ATTCGTTAAGGTGTAAAACATTACGGGTCAAATAATCTTTTGGTCTTTTTCCTTTCATGT
AGTAACTATTTGTACATCCCACAATAATTTTGCAAAGAATTAGGCCCTATTTTCTGTTGT
ATGTATCTTATATCACTCAGTTTATTTTATACTTTGTTTCTCCTTTTATTTCTCTTGTGA
TTGTAAAAAAATATTGTAGATATTTCTCTTTTGTAAAAGTGCATGTTATACACAGTGTAT
ACCCCACTTTTTGGCTTAGT
>Glyma01g38970|Glyma01g38970.1
CGCATTATATTGATTATTATACATGATTGATTACTGATATAATGTTACATATGGAAGCAA
ATTAAGGGATGCCTACACTAGACACAAAAATTCTTGTATATACACGCATTCCAAATAAGG
AGAAGACATTTATAGCCGTATATATATATATATATATATATATAGACCAAATTAAGATAA
GGCTGAGTCAAAAATCCGTGAGAACAAAAAAGGACGAATTTTGTGTGATTTCTGTTAGTA
TGCATGCATACAGAAAGGAAAATCAAACTGTTTGGATCATTTGAAAATAATGATGAGTCT
TTATCGATCGGCATTGATTAGTCCTAAGTGGGACAGGCAAAATGATTTTTCTCCTTACAT
AATTCATAATTGGTTGGGCAAATGACCACACGTATGATATAATAAGTGTAATGATCAAGG
CATTAATATATGTCTTCTAAATGTGATTGAAAACTTAAGATAAGAGTAACGGTACGGTGA
AGTTTATAAGAAACAAGAAAATTTGTAGGTGATATTTTGATTGAGTGTTTTTTATTTTTA
TTTTTAAAGAAAAAAAATAAGAATGAGAATATTTTTATTTAAAATTTAGAAAATATTTTT
TTTTGGAAATATTTTTAAAAATAGGTCCAAAATTAAAAACAACAAATTAATCAATGTTAT
CTGTTTTTTTAAAGAAATAAAAATACAGTGACACCTTAGACTATTTTTAAAAATAGAAAA
TAAAAACACAAAATAAATACTTTCAAAAATTGAAAAGTTGTGACATTGTAATTGAAAAAC
TCTCTCTCACTATACTTAAATTCATGAATCAATGATATTGTATACTTAAATTCATTTAAC
TATTAGTCCAACAATTAATTGTACCAAATCTCTTAGATTTCTCGTATCAGTATCATGGTA
AACTCTCAAGAAACAACAATATCCCCCCCTAATTTCTAAAAAAATATTTAAGTGGTCAGG
GGACATTAAACACTTTAAATTACCAATTCACATGTTAAATAAAAAAATGTAATATGTTAA
TAAAAAAAGTTGACAGCATATAAATTTGTCTGTCTTAACATACTCTTTAACATAAAAAAA
AATAGTTGGTCCAAGTGTTAATATACTCTATAGAAGTTTGAATTTTTATTCTATAATTGC
TATCAAGAAAATCTTGTTCAGAGAAGGCAATCCGCCTTTGAGTGCCAATAAATTCTATGA
AAGAGATCAGTCTCAGTCAATGATTCAGGATGATAATCTTTGTAATCATTGAAAAGATTA
TTGTACAAGTCTAAACTACAAGCAATTTTATCTAATCATAACTATGTAGCTCCTGGCTTA
TTGAAGAGAGGATCAATCTCCTTAAGAAAGATTGACCATCAAACAAGATTTTAGCGATGT
TAGAGAGAATCATTCCCACATTATAAAGAAAACAAGAGTTTGTTATAAAACCTTGACTAA
TGTCAACTAATATATTATACTAATAATACGATATATCATACACTAATTGATAATTTTGTT
ATATGAAATTGATACGTAATATATTGGCATGAGTAATGTTATTTAACTTCTTGCCATTTA
ATTTTGTTTAAAAGAAAGAACTATACTAATAAGCTAGGGTTAAACCTAATGATTATTTTA
TCAAATAAATGTATAATGACTTGGACAAAATTTATGTATAATTTTATGGATTTTTTAGTA
TTATTCTCCGATCAGAATTTAAGTTTTACTATGATCATTTATTTGACCTTTAGTGAAATT
TTTTATTACATAAATTACGAAACTTTATTGCTAATAGTTTCACAAACTACATCTATGTTG
TCTTCCAAATATATAATTTTTACTGTGTTAAAGTTATTTGGAAAAAGGATATAACATAAA
TATATTACTTTAAATACGTGAGTTGTTTATTTGAATGAATACTATAGACTTACCAACCTA
ACAATTTTCCCTATAATAACAATAAACGTTGTCTTGAAAAATACAAATTCCAAAATTAAT
AGAGTTATCGTTTATGACAT
>Glyma01g38870|Glyma01g38870.2
TAGGCATGCCTACACTGGAATATATTTTAAGAAAAAAAAAACATAGAATACACCACTGGA
TTCCAAGGGGAAGCACTTCCTATTAGCGGCAACACTGCTGCTATCATAGACAACCCATGT
GTGTGTCGCTTGCGGCAACACGACGGTTCGGTTTTCCTGCGCACAACATCAACATGCAGC
GACCCTTCACCATCATGTGCCGGAAGAGGGGACTCGGTAGATTCCACTCCACCGAGCGCT
CTCCATCGGACGTAGGAAAAGGGGACTATTTTTTTTCTTTTTAATTACTCCAGCGCAATT
GTTTACTGCTTAACTCTGACAGCGCATACTTTAGAAGAAATCTTTCTGTTGAGGAAAGTG
ATTTGGTATGTGAGACAAAGAGCTTAATTTTTTCCAGATTGGAAGCCAATGGTAAATGCA
AAGGGATATCTGTTTGCTCTATCTAAAAGGAAAAACTAGTTTTACGTTTATTTTAAATTA
TTGGGATTTTTTTTGCTGAATAAATAAAAAAATTCCAAAGAATTTAAAATAAACGTAATT
TATTAGCAATATCGTAAGTTTTTTCTGAACAGAAAAAGGAAATAATTCTACATTTTTTGT
GATGAGAAAATAGTTTATTAGAGATAAAAAAGACACACGTAGAAAACTAATTTATTCCAA
TGTAACTGTGTAAGGGATTGATATATTTTAATATTTTTTAAATTTATTTCGGTGTGGACA
TCTATGATAATTTCACACGTATCTAAAAAAAAGTTTATATCTTATAGATCATATTTGTAA
TTTGGTGTAGTCTCCCACCTTAGAAGCCACCTTAATAGCCCATATCTATCAATTTAATTT
TCATGTTGATATATTTTACTAATATCTGGAGACTAATTTGAAGAATCATTTTAATACTTT
AGGAACTACTACTATTTAGAATGATTTCTAATTTCCCAAGGCAATTGTATTGTTTGTTAG
AGATTATTTAAGGAAGAAGGTGATACTTTAGAGATGAAATTGACGAATTCAAAATCAAAT
ATATTAGCGGTTGTGTTTGTGTGAGGGAAAGAAATAGGTACTAGAAAGAGAGAAAGATGG
TATTACCAAGAAATTAAATTAGATATCAACATTATTGAACAAGTATTTGAATTGATGTGA
GATTATTATAATATCAAGTTTAAGGATTGAGTTTGTAATTGCATTAAATATTTAAGGAGA
ATGTTATTATTCATAATTATTTTATTCAACTCTAGTAGAAGTATTTATTGTAGAGGATAA
TAATAAATAATAACATATTCGTGATATAATTTCATCAAGTCGCTATATGAAGCCCAATCG
ACCTTTTTGAAAAATGGTTCAAATACTGCGTATAGTGTCGGTCCATTTAGCTAAGAAATA
TTTAATTACGATAAGAATCATCTTAATCTGCAATGAATATTCTAATGTTACTTTCTCAAA
GGTGGCCTACGCTTAGTGGCACTTTTAATTGCAGAAAGTCAGGCAAACTTATCTTCTCAA
ATGAGAGAAAAAGACAAAGTAATCTTTCAATGACCAAAAAAACAATAGAAAGAAAATGAA
ATAGAACCAGGTGAATGAATACTTACATAAGAAAATATCCAATCAAATGTTTATTCATAT
TCTGCACTTACACTTGCATATATGCAGAACTAACTATAATGTTTCTCACCGAGTTCCTAT
GAATCAGTTAGACGATTTGAACAATTAAAGATTCGGGTCAATTTTTGCTAAGGGATCTTA
TCAGAAGTTGAGTTGCTTGCATACTTTCATAGTATAGTACCAATTGAATAACAAAAAAAT
CACTCGTGACAAAAACTAGATAGGTCATGAAATTAATACTTTATAGTAAATTCAAGATCA
AACAAATTATTGTGAAAATTTTCCAATTCTGCAACTAAGCAGACATCTGGACCGACCCAT
TTTTAATTGTTAAAGTCTATTCAATTGAGCAGACTTTACATGAATCATGCACAAATAATA
AAATCTGAAACATTTGATTT
>Glyma01g34580|Glyma01g34580.1
TATATATCAGTTTTCCAATCTATTAATTGAAAAAACGGTTTTCTTTGACTTCATAGTTTT
CCAAACATTACAGTGGGTTAGAAACTGTCAAAAGAGAAATTGAAGTGTATATTCTTTTGT
TGGTTGGTACGAATAATTTTCCTGAACAGAAGAAATTAATATTCATTTTTATAAAAACTT
GCAGCTCCAAAAGTCATATATATAATCGTTCTATATATTTAGATATTTTTCTGCTGGTGA
GTGTGTATATTTAATTGACTGACTCCTTTTTTTTATTTTTTTCTATCTTTTCTTACTGTT
TAATTTTCCATTTTTTTAGTTATTTTTAAGCATAAGATATTTGGTTGCGATATCCAAAAA
GAAATTAAAAAAAAATCTCAAGAAATCTTATCATAACTAATTTCGTCACATTTTTGTAGT
TGATGATATTATTAACTGTTATATTATCATGAATAAACTCTTTTTATTATTTCATGAATA
AAAATACATAAAGTTTTACAATAACACATCAAGGTCGTACTTCTAGAAATCATTTGAAAC
TCCTAGTACAGGGTTTTCTTTATTTGGGATCAATGATTATAAACTTTTTAATATCATTTT
TATTAGTTTTTATTGAAAATCTAACAATAATGAAAATACGTGCATATTATATCGAAATTC
TAATATCTATATATGTATATCTATATATGTATTGATAGTGTAAATCTATATATGTATTGA
TAATGCAAAAGAGTTATATATTATTATTTTTCATAAAAAAAGAATTATATATATTATCAT
TGAGTTACAAAATTATTATATACATATATGATAAGTATAAGTTTGTTAGTTTTTTAATAA
CTTTTAAAAATTATGTTAAAAATAATATATAATTAAATGATACCATAAAATACTAAGTTA
CACAAAAGATATATTGTACATTTATGATTTTAATATAAAATATATGTGTATTTAAATTGC
TCATACTAAACTATCAAACACATATATATTCATTAACATGAAATCATTTCAACTTTATCT
TTGGAGTTTGAATTTATATATATATATGCTCGTGCAGTTACTTCAACTATTTATTGATGT
GATCTTTGTTAAGAAAAAATTGCTCATATTAATATGTGTAGTACGTAGTTAATTGATATA
ATATAGATTATAAATTTTGTATGAATTTCAATTTTACTCGGGAGTAGAGTCATAGAAAGA
AGAAACAGTTACTACAACGTTTTTTTATATAAAAGAAATGATAAATTTTAATGAGAGAAA
GGTTACAATATACTATATATTTATATTATGTAAGAAGAAAGTTTTGAAGCACGGGATATG
ACTGAACTTTGAAGTATACCGATTCTGGGAACCATCAGAGGAAGCAATAATGAGTTCCAA
AGGCAAAGTGATGAGAGTGAGAGAGGTGGCTGGGTGAAAGTGAAGGAGCTCAGAGAGATC
ACAGCAAGATTAAGGATAGTGGAGTGAGTAAGGTTTTTGGCCAATTAGTGAAGAACACAA
TGTGTTCTTTTTTTGCAGGCATTTTGGTTAGAGATACAATACAAGAAGTGTTCTTAGTTA
CTTCTTAGTTCCTACACATACACACACAACTTGGGTTAAGAGAGAGAGACATTGAGAGGA
AGCAAAGCATGGTAGTCTTGAATAAATGGGGCCCTCATAGAGAAGTGTGGGCCCCACACA
CCGCCCATGCGCACGCTGTCTTTCTTACCAATATGAAACCCATCATCCATCATCGATCCG
ATTCCTTCGACCTAACCCTAACCCAGCAACGCAGTAATAACCCAAATGGGGTTTCGCCCA
AAAGCAAAAACTAAAAAGCCAAAAAAAGAAAGAAAAAAAAAAAACAGCACCACCATCTCC
AATATTAACCCAACACAAAAGCCCCCCAAACTCGTTTCTCTTCCCCTCTTTTTCCCTTTC
TTAAGAACTCTTTATTACCTTATTCCCTCCAAACCCTGAACTACCTCTCCCTTACTCCCA
TAAAGGTAGCTTAGCTTCAG
>Glyma01g36290|Glyma01g36290.1
CGTGTATGATATAGTTAGATGAGTTATCAATAACTTGAGTTGTTCGGTTTAGTGATGGAT
TTTCAAGGAAGAAGATAAGGGTATTTAAGACTAAAAAATTTAATTAAAAAGCATCTGGTA
GGCACATGCTAGCTTTAGTTAACTTTTTAATGATGTTTGAGAACTTAAGTGTATCAATGT
AACAAATGATAAAAAAATAGGAAGGTTTACTGTAGGGTGAAAATAAGAAGGTGTACATAA
GGGTGGATATTCGGGTTGGTCCAATCTGTTTAAGTCTCAGCCCGTGAAACTCGTGTTTTA
AGTGGATAAGTTTGTTTTGCGAAATAAATTGATTTTTTTTAGGTTCGTATCCGGTCAGCC
AAGCCCGCAGATAAACAGACCATTTTGTGGGTTCAATTAATAATTTCTTTTAAAAAATAA
AAATATGTTCTTGGTTGTTTGGCACAGCTACAAGCAAGAGAGAGATGCAATGTGGTGGGA
TGTGTGACTTGCAAGAGGTGGGACACGTAGAGAGGGGCGACACATGTAAGCCGAGGAGGA
GGAAGTGACCTTCTCACGCGGTGTTTGGTCTAGGTAAGAGAAGTGTGACGCAGTGCTAGC
CAGACTAAGGAGGTTGCGCGTGAGCAGGGGAAGAGAAAGTGATGTCGTAGGCCTCACAAC
AAAATAAGGGTTGAGGAAAGAGACACGCGACAAAGTGAGAGCTGAAGAAGAAGAAGCGTG
CGACAAAGTAAAGGTTTGAAATGAAAGACTTTAGAATTTGAAGTCTCAACTCTCAACTCA
AATACTCAATCTTTATAATTTTATTTTAAAAATTATCTTATACGAATTATTTGCGAGCTC
AAAAATAAAATTCGTTAAGTCTACAGACTTAATGAACCAGACTCAAGTACATGTTTGTAA
AAAAAAAAAAAAAGGCTCATAATCTTCCTAATCTGCAAGTTAATGAACCGGTTCACGGAC
CTGAATCCATCCGTATATTCACCCTTAGTGTTCATCTAATAAGTCCTAAAATAAGAAAAA
AAGTGTAATTTGCTTTAAAAAAAACATATGTGAATCCTATGTTTTGTAAAGGCACGTGAT
GGGGTTAACTAGTTTAAAAGTCACGTGAGCCAAATTTGTCCAAGACCCACAAGCCCAAAC
ATCAGTCATCTCCTTCACAGGAACCCTAAATCTGAAACTACCTGGAGTCCGTTCTGCCAC
GGCTGAGAAAATAGCGACGCGGAAACACGCTCGTCTTCACGATCCTGCGATCCAGCGCGA
CGTGTCCAGCGATTCCTCTCTCTAACGAGTCTACGGAGGGCGAAGAATCGCGAGGCTAGC
CGCCGGTGAAGAGTCGCCCGATTCAAGCCCGATTCATCCCCGATGCAGAGATTCAACCAC
GATTCAGGAACAAAAACGAGACAACCTCCGATTCGTATCGGTAGCAGCTGGAATCTTATC
GAATCGTGAGATAAGTATCGTGAATCGTACGATACTAACTACCATGCTTGTAACTATTGG
TACCATGGTGTAAACCTAAAGCATTGGAAGAACTGAAAAATTGCCTTATAAAGACTGTGG
GGGTAAGCTCCTGTGAAGTGACATTATCTCTAAGATAAAATTCTCAACTCAGAAAGTAAG
AGTGCATCCTCTCTGTTCTCAGTCAAATAGACCCACAGATCTTTTTTTTTTTTCTTTTTG
TTTTCTAATCTTAAAAGAGTTTTGATATCTTCACTGTTCTTTATGTTTATTATTGCTTGA
CTTTTGTTCTTATCCACTTGTGTGCGCTTAGCTTAAAACTATGGCTTTTGACTGTTAATC
ATAAATATGTTTAATTTTGGATTTTTTTTAATTTTTATTTTATCTTTTGTATGCGTGAGT
ATTAATTATTTAACTTGTATTTATAATCTTCAAAATAGTGGTTATCCCACTGTGCACCAT
CCCGCTATAGTGATTATGTGGCCAATGTTGTTAAGTGGTGGCAACATGGCGGATTTTTGC
CTAACCGGCATAGGCGATTT
>Glyma01g01550|Glyma01g01550.1
TAAGTCTTTGATAAATGATCGATTTTTATTTTAAATTTTTAAATTTTTTTCATTGTAATG
AGTTATTGATATATTATAATTTTTGTTTTGAGTTCTTAACATTAGTTAAGTGATGATATT
ACAAATAAATATTTTAATATATATCTACAATTAAAATGATGGTATGTCATTACGTAAGAG
ACGATGATACCAATACATTGATATTAAATATTTTAAAAGTTTATAAATAATTTATTTAAT
TAACTAGATATTATTTTTCTTAACACAATTTATAGGATGTTAGTGTATTTGGCTCCATAT
CTGGAACTATCAAATGTGAGTCCCAGCCATGTGAAAGGCAATTTCTCCATTTTAGAGATG
TTTGGAGGCAAATACCTCAGAGGGGAAAACAAGTCCAACTTGAAAATGACGGGAGTAGCT
AATGCATCAATCCTAAATCTATTCTCTTTTGTAGACAATTTATTTTCTCAACTTTGTCTT
TTCCTTTCAAAACCAAACCCAACCATATATCTCCCGGCCCCCACGTTCATTTGTACTGCT
ATTGATAGCAGTTACACTATTGATTACTGGATAAAATCAAAAACCGTCATTACTGGAGTG
GGGCATGTTATAACTTATAAGATTTCACGTATGAACAATTTTTTTTGAAGAAAATGGGTG
AAAATGGCAGTATCCTTACTTGTTTCCCATCAAGTGATTTACGAAGAAAATAGTCACTAG
CTAGTTTAAACTTGAAGATAGCAATTTTCTTTCCCCTTGCAAATCACTAATTACTGATGA
ACAACTTTCCTTTGGAGCAACTCTATTTTCCTTATAAATAGGACATGTGATTATTACTTT
GTGAATTGTAATGGTTAAATTATTGTATTGCTTTGTTTTTTTTAAAAAAATTTACTTTTA
AAACTTCTTATGGGTCGGGGAATGAAAGGCACAGAAAGTTGAAAATCATGAATTAAGTTT
ATTTGTGTTTTGTGGGGTGAGACCTGAATGAAAAATTGAATCTATTTATATTTCTTTTTT
TTTTTGAAAGAGAAACTTACCATATTTGTTTTTTTACTTTGTATTTGATTGTTATGTTAA
TTTATTTTCTGAGTTTTTAATAATTTATGCATTTTGTTTCAAAAGCTATATATTATGTAA
ATATCATAATTATTATTTTTAAACCTAAATAATTACTCCATCTATTGCTTTTATTTGTAT
TTTAAGGTTGGTACGTAGAAATTAACCCACAAATGTAATTAATTTTCTTGATTCTAATAA
AATAGTTGTAAAATTTTCTATTTTACCTCATGTTATTTTTACTCTACAATAAATATATGT
GTAAATTAATTAAAGATTTAAATATAAATAAGTGTGTAATTAATTTAATATTAAACTTTG
CAAACGACCAATAAATAAAAAAACTCCAAAATTCAACAATTAAAAAGGAATAGAGGAATA
TGTAAACGACATTGATTCAAAATCAATTCTACAAACATATATCTAAATACATATTTACAT
GTAATTATTTGATGAATATCTTCATAATATATATAAAACTAGATTACAAACATATTCATA
ATCCTATTTGAATATAATAGAATAACTATGGACACCAAACTCTTCCTTTAAGTCAAATTT
GTGGGTTTAAATGTTTGGTGTTTGACCAATTCAGATTTTAAACCCGTTTTAGGACAAGAC
ATTATTTAAAAGAATTTAAATTGTTGGTATAGTGCAATTGCTTCCGCCTCTGGTGGCTTT
GCAATCCGTTTATTAATTAAGAACCCGTATTTTAGTTTTTTATTTTTTATTCAATAAAAA
AAAACACAAACAATACATGTTCATTTTAGCTTGTATATTGTACAGAATACATGTTCATTT
TATACAACTAAAATTATGATAAATAATTAATAATGTAAAACTGTTTTATGTTTTACACCA
TTATTGCGTAGTCTTTTTTCCTCAATTAAATATGGGTAAAGATGGAACTGCATGACCCTA
CAGTTATTTCACTACTGTAG
>Glyma01g39590|Glyma01g39590.1
TTCATTATTTTATAATATTTGCTATAATATAATACACATTAGTATATTGTATGAGAATTC
ACAAAAATAAAAAAGTATATTAATACGATGATATAATGTTGTATTTATTAGTATAAGAAT
AATATGTAACGTTATTTATTATCGTTAAGAAGGGAAACAAAAATCCCCAAAGAAAATATT
TTAAAAAAACTCAAATTATATCTTTTTTTATAATTAATCATGTCATTAATATAAAATATT
TATCAATTTTATTGATGATTAATTTTTAAAAAAATATAATTGATCATTTTTAATAGACTC
TTCCTTCTAACTTTGTTTTTCTACTTACAAGATTTTAACTTAATATCTTTTTTTAAAAAA
AGGAATTGTTGGTCAAGATTATGTATAAATATATGATATTAATCGTTAATTTTTGCAATA
AATTAATTATTAAGATACTACATTTACTTTTGCTTTAACATGTAATTAATTTTAAGGCAG
GCAAATTCTTTTTTGCTTTAATATTTTCGTGGTCAGTAGTGGTCAATGATGCTTTTTCTC
TGACTTCCGACAAGTCTAATATAGGTTTTCATTTTTCTTGGTCATGGCTAGTTTACCCTT
TTAAATCTTTGGTACAACTTCTTATTTTTCGTTGAGGCCTTGGGATTGTTCACTTAAAAA
TTTACAACTCACTGGACCCAGTGAATGTGAAACCTTGATTTTCCCCAAGGCCCAACACCC
AATAATTTTTCTTATCGAGCCGCATTGTTTTCAACGTTTAGAAACAACGCACCCTCTTTT
GTGGCTCAGAAATTTGGCCAACACAAATAAAGCACAAGGAAAAATGCAATATTTTTGTAC
AACTATACCTATTTTTGGTGTATTTAACCAAGTTATTTCTTCTGTACTTACAATCAGGGG
TTGTGTGATATGGATAAATTATTAGGTTATTTTAAACCATGATCATGGATGACAATGGTT
CTTATTAGTAATATATACATGATACATAATTAAGTTTTGTTTACAAAAATAAACTAAAAC
AGTTTTAACTCATTTTTAAAATAATTTTATATTTATTTTTAAACTCAAGAAAAAGAAATT
TGTAAATTTATTTTTTATATTTAATAATCACTCATTCTATTATTATTATCACTATCACTA
ACACTCTTTTTATTATCACCATTATCATCCTTACTTTTGTCACCATTCCTATCAATATTA
CTATTACTATTATCAATCATTACTATAGACATGATCATTATAAATTATTATTATAGTTGT
TATTATTATCACCTCACAAAAATATCCTTAAACTAATTTTAATAAGATACACTTTTAAAA
TAAGTTTATTTTAAAACTAAAATTAGTTTAAAAAAACTAAAACTAAAACTAAATTTAAAA
ACTAAAAACTGATTTTTTTTAAAAAAAAAATGAACAACTAGGTATCATTCTAAACGATCG
ACCTTAGATTTTAGGTGGCATAACTTAACTTAAAAACTAACTCATAAAGAAAGACTTATC
TCCCACTTAGATACATTAATGTCCATAATAACTACATCCTTTAAGTAGAAATTTGCACTT
TTTAAGAAAGTTGTATCTTGAAAATTAATCTTGCACTCTCGGCAACTTGAGGAATAGTCA
TAACAAGTGAGAAGTAGTTGCTAAAGTAGAATACTCCAAGAAAGAAGTACACATTTTTCT
TTTCTTTTCTTCGGATTCTCACTATCATCAATTTATGTTATTATCAGCTGCGCCTAGCTG
GAAGTTCTGCTTCCCCCAATCTGAATTATGAGTACTTTTTTCTTTGAAGTCGTTGCATAA
CGATACTCACAACTCACAAGTATTTGAAGGAGAGGAAACGTTCCAGCTGGTACTTAGTCC
CCTTCATAGGTAGCTACTTGTTTAATAAGTTGCCAATATTCTAAAGGGGTTACTTAGAAA
CCATAGCTTAAATGAAGAAGGAAAAGCGACCTCCGGTTTGCAATTAGATACTGGGTCACT
ACAGCTATCGGCTACACCTT
>Glyma01g41440|Glyma01g41440.1
CATGAGGAAAAAAAATGTTGTCGAGAAAACTTTATATTTTTAACATTACCACTGACTCAT
ACGTTCTCTATGGAGTATCCTAAATTTCTCAAACATACATAATGTTGTAGTACCTTATCA
TTGACCACTTTTTTTTTTTTTATCAGCCAAACAAGATCATATATAAATATATATGGGCAT
AAGAAATACCCGAAAGAAATACATGAGTCGGGATAAAAAAGTGCAACAAACAAAACACCC
CGACATAGTTTTGGAAAACAAGATCAATGATCACTCTAAATTTAGTTTTGAAAAACATCC
TTTCTTTTTTGCAATCTCCATGACTATAAATATTATATTGTTATTCATTCTTTTTTGCTA
CTTCAAGTGTGTGAAACTCAAAATCTTGAGTTGACCTATCATTAATTATTAGCCACAGTA
AATAATGTTTGTACAGACCAAACATCACATCACAAGAAAAAATGTAAGTACCATAAGCAA
AAGCTCGATAAAGTATTTTAGATTTTTTCACTTCAACAATAAAAAAAATTATCCAAATAA
TATAACTTCAAAATTATTTATCCAAATTATATAAATCGCTATTTAAGGCAAAAAATCAAT
TTTTTCAAATTAATTTCTCACCTTCATTTTTTTTTCATTGTAAATTTTGCAATTATAGTA
TATTTTTCATTTTTATATTTATATTTTATAATCTTAATAAAAAATCAAAATAGAAGTTAA
CAAAGTACGTATGAATGAAAAAAGTACTTATTTTTTAAAAAACATTTTTTTAATAAAATA
AGAATTTTTTTATAATCTAATATAGATTTTTTGCATTGACCGGACTCACGCTAAACTTCA
CGGTAAAAAAAAAAATAATAATCGATTTTGGAGAAATTTATTTCTCACCTTAAATAATGA
TTTTTATTATTTATGTAAATAATTTTTGGATTGAATTATTTGGATAATTTTTTTATTTTT
TGTATTATTGGGGGTGAAAGATTTACATTTTTACATTTCTTGTGTTCCTCTAAGTTTAGA
GCTTAGAAGGATTTTTTTTTTTTTTTATGTTGACACTCTTTAAAAAAAGGAGAAGAAATT
GTAAGTCGGAGAATAGTAATTCATCACTGGAATGGTGAAGAAGTAGTGGTGCGTGTCAAT
GAATATGCATTTTAAGGATAATACGTAAAGGATATAATTAAACTCTCATTTATTATTTTG
GAAAAAAAAAATGTAAATTATATTAAATCTAAAATGATACAATAATAAACGGGGACATAT
CCCGCAAAGAAAATAAAAAAATTTCTTAATATAAAAAGACCTATATCAAGATGCTAAAAC
AAATAAAACAAGTGTCTATGTAATATTAAACTCTAATTTATTATTATTATTAGAATAAAT
GATTCTTCTCTCATCTTAAAAATGTAAGTATTATTTTTTTCTCTTCGATATTATGTTAAA
ATCTAATATTTTCTCTCTTGATAGAGTCAAGTATATGACAATTTTACTCCATTTTAAATT
TTTTCGTTATAGTTACATTAACTTCTGATATGTTAAAATATACTTTATTACCAATTATCA
TCTTTAATAGATGTAATTATTACACTATTCTTTCTTTCTGTGTTTATATATATATATATA
TATGACACTTTATTTTATTTTATTTTATTCTTTTGTTAAGAATTATTTAATGACTAAAAT
ATTCTTTATACTTTCCAATCTGCTAGATTTAAATATTATATATTTTTTATTTTAAAATAT
ACAATTTTCTCGTTTAATAGATAGAAATACACCACACACTTTCGCCATGCTTATATTTTC
TAAAAAAAATCTAATAACTTATACTATTAAAGAAAAATTGTGTAACCAAACAAATCATTT
ATTAATATATTTGTGCATTTTACAAAAAAAATGTTACTAAGTTATTTAATTTTTATAATA
AATTATTTCTTCATCGAAATCATTTATTGTAAAAAATATATATATAATCCATAAATAAAT
AATGCCGGCACCGAGAAAAA
>Glyma01g42950|Glyma01g42950.2
GTGATAGTGTTAAATTTTAAGGAATATTAAAATAATTGATCCTATTAATTATTATATTAT
TTTAAGGTATATTAATATAATTTAAGGAATTTATTGCTCTTATCACGTATTCTCTTACTT
TTACCTACCTAAGTTAACGTTCACTAATATGAGGTTTTGTTGTCAAGATGGAAGATGCAT
TAAAGAAGGTTATTGGGTCCTTCGGTTTATTGTGAGTGCTTTATTAAAGCCTTGAATTCC
AAGATGAATTCTTTTTGTGTCATTTTTGTTTTGTATGCTTTGTTGCATTGTATGTTATTC
TTGGGACTAAAGTTTAATACAACTTATGATACTACTGTCTTGAATGTGAATTTTGTTGGT
TACACAGTTACATTTGCCGTCAATTACTTTAATTGTTTATGAGAATTGAATGTAGTTGCT
TAAGAAGGGTGCTTTAACCTCAAGGTTAATCTTCAAAGCTGTGTTTTTTTTTTCTTCGAT
ATTTGACTTGCCAAAATTCAAATATTAGTCATGATGATGCGGTTTAGGTTAGATGGATGT
TGTGCTTTTGAAAGCTTAATTTGGAGTAACAAGTGTCATAAAAAATAGATTTAATTGGGA
GTCAAATGATAGCTAATTTAGTAATAAATCATTTACTCGAATAATATTAAATTCAATCTC
TCTTAAATAAGTTATTGGATTTCAAACTTTATCAATTAAAAAATATGATTGAGAAGAGAT
AATTTTACTAAAAATGGTGTAGTTTTGTAACGCAAGGACGTTGTGAAGTGTTGCAAACTT
GCAACAGAATGGCTGATGCTAGAAAGGCAAAGCCGTTTGATAGAGGCTGAGGCTGTCACT
TTCCCAACGGTTCACCAAAGGGCCAATTCTTCTTTGCTGTCACCTAACCTGCGACTCTCC
TTTCCTACCGTTAAAATCCCATTTTGCATCTGTCAAGTAAGGCTGTTCAAAAAAATTGAT
TTTAAAAAAATAAGTATAATTATAACTAATTATATAAAAATAATTATAATTAATTTTATA
ACTATAGTTATTTTAAATAATTTATTTTTATTCATTCATAAATGATTATGTAATTGATTT
TAAATATAACTTGTTATATAACTAATTTATTGATAACCAATTATATATTCGTACGTATTT
TAAAAACAATAATTGATAATATCAAATTATAACTAATTATATAAAATTAGTTATAATACA
CAATTATTATATAGCTATGGTTATAGTTATATAAATATTCAAAAATCACGAGTATCCCTA
TCTGCAATACTCTTTCTTCACTAATACTATTATATGGTCACACAACTAACAATGTTATGA
AAGAAAGATAAAAAGAACCGTCTCTACCTAGCTAGGATAGTGAATCACTTTGCTCTAGTT
AGAGCAAACTCCAAATTTAATCATTGAATCTGATAGTTTTAATATTTAATCTTAAACTTT
TCAAAATAATTCCTATACACGTAGATTATATGTACATATCAGGTGTGTATGACATAAATG
ACAAATTACAATTAAAAAACTATTAAAACTAAAGTAATATTGCTAGTTTGTGAGGTTCAT
GGGACAGGGATGAAGATTCAAAAACTTGACGCGATGAAAATTCATGAACTTCCTTTTAAA
TACGTATGGTTTTTGTTCTTGTCACTGTATACGTCTTTTCTGGCATTGTTTATGAACTTA
TCCAGTGCGCGTGACTTCACTAACTTCATTATTCATGTAAAGGATCAAACGTCTCCAAAC
AGCTATTTTTTTTATAAAAAAAAAGTTCAATAACAAATCATTTATAACACCCTGTTTGTC
TGCGCCGGAAGATAAGAACAACGGAAGATACCAACCAGATCCTGTCAACATCCTCCCGCC
CTTTCCAGAACCATCTTTCACTAAAAACGCAATTATCTTAAACCTAAAGCACTTTAACCT
CCAATATCTTGAGTAACACAGACCCTATCCAAAGGGGAAAAAAAAGTTACTTATAACTAA
CTAAAAAGGAAAAGCAAAAG
>Glyma01g21680|Glyma01g21680.3
AGACATGGGTCCCTATTATTTCTAAGTGCGAGAGAAAGTTAGCGAAATGGAAGCAAAGAC
ACTTGTCTTTTGGGGGGAGAGTGACTCTTATAAAGTCAGTGCTAACGTCCATTCCTATTT
ACTTTTTCTCTTTTTTCAGGGTACCAAACAAGGTCGTGGATAAGTTAGTCAGAATGCAAA
GAAGGTTTCTATGGGGAGGAGACCAGGAGCAACACAAAATAGCTTGGGTCAAATGGGAAA
CCGTTTGTTTGCCAAAGGAACATGGGGGACTAGGAGTTAAAGACATCAATGTATTTAATG
CATCACTGCTGGGCAAGTGGAAGTGGAACTTATTTCATAGTCAAGGGGAGTTGTGGACTA
GGGTACTAGAATCGAAATATGGAGGTTGGAGGGGTTTAAGTGAAATATCTAGAGGGAAGG
GTGAATCGGTATGGTGGAGGGACCTAAAGCTAGTGTTTAATCAATCGCATAATGGAGAGA
TATGGAAGAATACAACTGAATGGAGGGTTGGTTGTGGAGATAAGTTCAAATTTTGGGAGG
ATGTATGGACGGGGGGAGAGGAGTCTTTACTTGAAAGGTTTCCTAGGCTGTACAGCATTT
CTAATCATCAGCATAAAAGAATTCAGCAGATGGGGGATTTCAAAGAAGAAGGTTGGGAAT
GGGACTTTAGGTGGAGAAGACCATTATTTGATAGCGAAGTAGATTTGGCGGTGTCATTTT
TATCAGCTGTTACAAGCCACCCAATTCAACCTCACAAATCAGATCAATGGGTGTGGAAGG
TGGAACCGGATGGACAGTACACGGCTAAATCTGCTTACGAAGTGTGTAGGGGGGATTCAT
TTGATCAGCAACAAGATGGAGTGTATGAGGAGCTGTGGAAGCTCAAGCTTCCGTCTAAAA
TTATCATATTTGCATGGAGACTCATAAGAGACAGACTACCAATTAGAGAAAACTTGAGGA
GGCGTCACATTCAGCTTGGAGATTCAAGATGTCCATTCTGCAGAATTGAGGAAGAAAGTG
CAGGTCATTTATTCTTCTTTTGCAGCAAGATCCTCCCAATATGGTAGGAATCTTTGTCAT
GGGTGAACGTATCGGGAGTTTTCCCAAACCAACCAAGCCAACACTTTCTTCAACACATCT
ATGGAATGACAGAAGGAATGAGATCTAGTAGATGGAAATGGTGGTGGATGGCACTGACAT
GGACCATTTGGAAGCACAGGAATAATATTATCTTCTCAAATGGCTCACTAAATGTCAATG
GAATTCTAGATGACGCAATTTTCCTACTATGGACGTGGCTTACAAATTTGGAGAAGGGAT
TTAATATGCACTACAACTACTGGTCTTCTAACATCAGAGCAGGGTTCCTAAATAGAACAG
GATAGAATAGCAGTGCATGTTTCTGTATTATTTAAATGTTTTTCCAGATTGGCCAAACTA
TGTTAAGCTCAATTCTGGATTGATACTTGTACTGTTAGTACCTCTGGTACTCAATTAATA
TATATTATTAAGTTTGCTGACCAAAAAAAAAAGGATGACATACATAGCTTTGTCAGAGTG
GGTGAGACTGATACCCTTTCTCTATCTCTGGCTTGCCTCCACCATCTTCTCCTTCTCCGT
TAAGTGGTCTTTCAACAACATCATTCATAATTTCTAAACCAAAAGATGCAAGAGTGAACC
AAACTAAACCAATTAGGCAGCAGCCAGCAGCAGTAGCAATTGAACAAAATATTTGTATCT
TATTTTCATTCAATACACTTCAATCTTTGAACACAAAAGGAAGTAGAAATTAATCAATGT
TTCTGTTTCAAAAATATGGGGGATTAAAAAATTATATTAAAAATAACTAAATTGAAGATA
GAAGTGTCTATGTTTTGATGGTAAACAACAATAAGTAATTGCAAACAGATTTATACGATC
TAGGTAGCATTGAAGGTATTATTCGAGTTCATTTGGAAGTATGTGACGTTGACTTACACA
TGCATCACCGCATCGGAGAC
>Glyma01g38550|Glyma01g38550.1
GCTTAGCGCACAAGACAGGCACAACGCATTGCCTCGCTTAGCGACCAGCTCAAGCTTAGC
GTGAAAAGGCCCACGAAAAAGCCTAAAGGTGCGCTTAGCGTGAGTCCCGCACTAAGCGTG
TGAGCACCGCCATACTCGCTAAACCCAGAAGCTTCGGTGCTAAGCGCGTCATCACCGCCA
TACCCGCTAAGCCCAAAAGGGTGCACTTAGCATGAGGTCATGTGAATTTTAAGCTACCTT
AGACTTATAAAAGGAGTAGGAAGGGAGAAAGTCATACTGAGACTTAGAACTCTCTATTGA
ATACACTCAAAGTCCGAGTATCTCTAATAGGGGAAACCTTCTTTCTTTAGTCATTCTCTC
CTCCTCCATTATTCATCCCTCTTCTTCTTCCATCCTCATCAATCCCTAAAGTGTAAAGTC
TCTCATGACCATGAGAGGCTAAAGCCCCATTGTTGGAAGCCTAGCAGCCAATACCCTTGT
AATGTAATCTTTTCTTACTATTTATTGCATGCAATGCCAATTTTTATTGTTCTTTCTTGC
GCTTTATTGTTATTGTTTATGATCTGATCGTCCATGCATCTGTTTAGGGATCAAGCATTG
AGAAGTGTTTAATTTCTAAGGAACTAGGAAAGAGCATTTAAAAAAATCATTGTTAGGGAT
AGAGTGGTATTGTTTAGCCTATGCATACATTTCTTAACTTCATGCAATTTACTGTTCTAT
CTCTACGAAGAGATTTGAGAAAGAAAATAGATAAATTAGACTTTTCAACGTGAGGGATCA
GGATTGAATATCATAGTAGATGTTCGTAGGAATTGAAATAGTATTAAATAGAGAAACACA
TTAACATTGCATTAAGGGTAGTTAGGCATGTTAGGTCCCAAGATATTTAAATTCTGAAGT
CATTTTTTGCATTCAAACTTGTTTACTTCTCTTGTCTTTTATCTTCTAATTCTTTCTCTC
TTATTTTCATTGTAATTTCTTATCTCTTGCTTAAAAATTGGATATACATAAACTCAAGTA
CAAATAGAGTCCATGTGGATTCGACACTTGAACTTTCGAGTAAACTTTATTACTTGAAAC
AAATTGGTGTATTTGTTGATGAGTTAACATTTATTTATTATTTGTGAAAATTATAGGTTT
TAACATCTTGTTGGTTTCCTATAATTGTTAATCTAGGAAACCTTTAAAATTGACAAGAGT
CTGTTCCACGAATCTATAATAGGTTGCTGGTTCACGAGGTTGAGCTTGTTAGCACTAGAG
AGATCGTCAGAGAGGAAGTTGAGGTGACAAGGGAAAAAAATGCCATTGCCAAAAATTGCC
TTCGACGATGGCAAATGATAGTTACTTGAATGAGATGAGGGATTCATAGTTACTTAAAGG
AGATGATGGATTTAGTGTGGAATGACATATTGTAGTAAGATTAATCTAATGATAAAAAAT
CATGGTTCCCTTTGGACCACCTATAATACTAGTTCACCGAATCAATCAACTAAATATTAT
GCTTAAGTTGCTTGGTTAAAGATGCTATTACTATCAGTAAGAGATTGACAATAATGTCAC
GCGGAGAAGATACAAGCAAAGCAAAAAGAACTAATTCAGCGTCTCAGTCAATTTAAGTTG
TCTTTTTCTTCTTCTATTTTTAATTGATTTTTTGAAATTGATCCTCGTGAAGTGATAAGA
CAAGAGGTCAAGAAAACAAGTATAATTCAAGTGTTGTTACTTGTTATCCACTATTTGGTC
AACAACAATCCAAGCCAACCCGTTGTTTGAAAATATTTTAACTCTCAATTCAACTTCAAG
AAGAAGCAAATCAATAGGCTTGTTATTTCTCAGAAATTGTCTTCCATCTGAAATTTTGAC
CAACAGATCAAATAATTCCAAAAAAATTGAAACAGGCACTCCCTAAATCATTTAATAAAG
TGTTACATAATTGCTGGGTTTAGGCCCCGCTTATGTACAAAAAGTGGTGCATAATTGCAT
TCATTTCTCTGCAAACAACA
>Glyma01g31320|Glyma01g31320.1
ATAAAATTGTTTACATTTAATGGAATAATATTGATTTGAATTAATAATTGAATTAAATAA
TACCCTTTAATATTTTTAGAGGAAATGAATATGAGATTGTTACATGACATCATCTCATAG
AATTAAACCTTCTATATATATATATATATATATATATATATATATATATATATATATAAT
CAATTAATTTAAGATTTAATGGAATGATTAAATCAATTTAATAGAATAAATATAAATTAT
ATTAATTAATTAAATTATTTGGATTGAATGAATATGAGATTGTCATGTGGTATCACCTCA
TAGAATCAAACATTTTTTATATATAATAGATGTTTTTTTTATAAGACTCAATTTTTAATG
TTTCTTATATTTATTATTTTTAGAATAGAATATTTCTAATTAAAAGAAGATAGAGAATAT
ATTGACAAATAATTACAAGAGAGAGAAAAGTATTAATGATAAGGAGATATTCTTAAAAAT
TATAAATTTAAGATAAATTTATTATTATCAACTAAATTAATTATTTTTTTAATTTTGATA
AATTAAGTAATCAAGTCTTATAAATTAATAGAAACACTAGACAATATTACCATTATATGT
AACATTTTCTTTTAGAAGGATAGGTAACATTTATTATAGTCAACAAGTATTGGTGTATCC
GACTGTATATGGTAATCTTAAATAGTTGAGCCCATATCACATATATTTGTGGGCATACAT
TAGGCAATTTTTGGTTTTAATCCTTTTTGTTTATTAAGGAAAAATAATTTTGATTAATTT
GGAGTCGGTCGAAAGATAAATAAAAATTAAATTAAAAATTATTTTTATCAAAGATTAAAC
TTAAGTATTACCAAATTTATTTAATTTTAATTTTAATATATTAATCACTTATACTCAATC
ACTTGATTATATATTAAGTAATATAATTAATTAAATTGTTATCAAATATGTTTTGGTATG
TGTTGATTAAGCATGATGCATGATCGTTGTAATTAAATGATATGAAAAATTGGATATATA
TATATATATATATATATATATATATATATATATATAAAAAGATAGATAGATAGGTAGATA
TATATATTGAGTGAAAAAATTCAGATAAATATAATTATTTGACCAATTAAGATAAATATA
ATCTAGAAAAATTATTTAATTATTTTAAAATGAGCTAAAATTAATTTTTAGCTATTGAAT
GTGTCCTAAACTCTTCTTTAGGAGGATTGAGCCCAGTGTTACAAGTTAAAAAAATTTACT
CACCCTGACTGCTTGTGTGAAGAACCTTATAATAAAGGGTGAATCTCAATACAATTACAA
AGCACTAGATCATAACTTACTAACTTAGAGAATGTTACCTCAAAAAAAACTTAAAGTATG
TTAGCACTTAGTACAGGGTATTTTTCATGCATGCGTCGTCACTTAAGAAACACCACATCA
ATTAATGAAAGAATAATAAAAATAGATTATAGACTTGAGGTATACTCTGTCTCAAATTTA
ACGCTTTTAGTCTTGTCATAGTCAAAAAGCATGAGAGTAATCTTTTTAGGCTTATAAATT
ACTAAAAATAAAATACAGATTTTACTCTTCTCTTTATTTACATTGCCTTAAGCATCAAAT
TTCCTTTTAAGTATATTGAAGTTTGACTCGTACATACAGACAAAGAGCCACAACAGAATG
AAATTATAATGCATCTTTAAATTAACTTTAATCATAAAGTTTATGTTAGAATAATGTATG
TCATGATAGGAGAAATTTATTAAGTTTAGAACAAAAGATCCTAAATTATTATATGTGTAT
CCTCTTTGGATAAGTTATTGTTATTAACATGCTATTGTAAATTCAGGTTAACGCTTATGA
ACCCACGTCATGACCTTGACTTTAAAAAACGATGTTCATCCCCTAAGCTCTACGACCAAA
AGAAAAAGTTCAAGTTGCCCTTCTCTATCAATCTCATGTGCCAAAATTTGATATTGACAA
AGAGGGGCAAAATCGGTAAT
>Glyma01g36170|Glyma01g36170.1
TATGAAATATCATCATCTTTTTAGACAAAAAACGGGGTGATTGCTGAGTCAAGATTGAGA
CAATTTAAATTAAGTTGATACCCTTTCAATGATGAGGCGAATGTAGCTTGCCTCAAGATA
TCATAAATAAATATGAAAAAAGAGAACCAACAAACACCTTGGGGGCAATAACCAAACCCA
AGCCAACAAAAAAAGAATGGAGGTGTTCACAAACTAAATTGATAATTTATTTACTGAAAT
AATATCTATTGAATTTGATTCCTAACTGGATTTAGGCTTAACTTAAAAGTTCACTATGAA
GTATCAATTTAGTTTGTGAAGTATCACCTTAGGTTAGCTTAGAAAGTTTTGGCCTGCGAT
TACATTGTTACTACTTAACCTAAACTGATATTTTGTTTATTAACAATGGGTTGTCTTGAG
CGCCCTACCCCAACTTGAATTGACACCACTGTCATTACAATTTTTTTTTATGACCACTAC
TATTAGATATATACTGTTATTGACATAAATAAATATCTAAATATATTAGTTTAATTTTTA
TTTATAAGATTCAATTATCTAATTCATTAATATTTAAAAAAATTAATTTAATTAATGATA
ATTTTATCTTAAATTTATTTTTTTTCAAAAACATAATTATCATCGATGTTTCTCTCTTTT
AAATACACGTTAATATAAAATTTCTTTTATTTAACTAGGAATATTTTTAATCTAAAATTA
ATTAATGTATAAGACAATATAAATTAAGTTATATATATATATATATATATATATATATAT
AAACATATAAACATGAATCATGATAATACTATACTCAAACTCGATTAATTATCACCCTTA
CCTTAAAAGTTAGTGTCAACGGGGAGTTTAATGTTAACCAAACTCAACTAGTGTCCGGAA
AATGTTTTGGCTGATTTTTTGGATGCCCTTTAATGGTGGCATAACAATTTTTTCTTTTGA
TTTATAATAATCTCGTATTCCCTCTTCTTCTTTTATCATAATAACAATTTTTTTTATTCG
ATCGTATCCATGGAGATCATGCTGCATTATTCAATGAGCATCTCAAAACCAATGAATATA
GAACGTGTCAAGAGGAAGACACTAAAAAAAAATATTTATCCTGTGGACTAACGTTAATTA
ATTAAGTCAAACCATGTACAGCTTCAAACAACGATGAGCGAGATTGCTTGATACATTTTT
ATTAATAAATAAATATATCAGCATCAACCAATATTTTATGTATAAATATATAGTAATTCC
TCAAATAAAAAAGAGAAATATTTTACATATATTATTAAATATTCGATCCTCAATTAAGGA
GTCTAGCTTAATTCCAATATACCTGATACATATCTTTGATTTATACAAATAAAACAAAAT
ATTTGATCCTCAATTTTTTTATATCTATATTATTAACAAAGAAAATACTTTCTCTTGATA
TACATATTTCACTAGATAATTTTATATTTATATTTAGATGTTTAAATTTTTACTATTCTT
TTTGAAACTACGATAACTACCCAACCCTTATATTAGTTTCTTCCTTTTCGACTACCTTTA
TTTTTTTCAAGTTAACCTCTTAAAATATTTTATTTTCTTATTTTATTTTATGTTTATTTA
AAAATAGAGAGCCCCTGGTATATACAAAAAAAATTATTAAAAGTTGAACTTCTTAAATAA
GTCTCGATAAATTGATCTTTAATCTAAGACAGATAATTTTGAATTCAACAAAAAAAAGGC
AAGTTCTCTAATAAAAAAAGAAAACAACTATATTTTCCTTCCATAAAAACAATAATAAAC
TAAAAAGAAGGAAAAAATATTTAATATAAAAATAACAGAAAAACGTAAAAAAAAAAAAAG
TTATGCGTAATATAATTTTACATATCTCAATAATTTTGTTAACACTTTAATGGATGACAT
AAGAATAGCTGGTAACATTTGCATAGATTAATAATGGTGTCTGTAAAATAGCATAGGGAA
CCGGGCTACCTGACCCAAAA
>Glyma01g00950|Glyma01g00950.1
TGCCCATGAATTGATACCATCAATTAGCATTCTCTGTAAGCTCTGCAGTAGGAATTCTCT
TGCTTTTAAGTACTAACAAATGTTTTAACAAGTTCAACATCCAAACAAAGTGAAAACCTT
AACTTTCACATATTCACCCTTCCAATCAATGAACACTATGACTCAGACCCGACCCCCACC
CCCATTGAAAATTAAAAAAATAAATAAATAAAGACTTACACACTATGTACATAGTATTTC
TAATTTAAAATTATAAGATAGAAAATGCCATCACCTCAGCTATCCACTTCTTTGACAATA
CAACATTGACAAATCCAGGACCAGCTACAGAGCACGAATCTATCATTTCAGATGGAGGAA
GATTGTTAACGATAGCCTACACATACAAAAAACATACAGATGACCATCTAACAACAACAA
ACCAAACTCTAATCACAAATAAATAATTATAAAGAGGAATAAAAAAAGAGCACACATAGG
TGGTGAAAATGCCACAAAAGTGAGTGAATTAGTTGTGATCATACCTGACCAATTGCTGGG
GGACCCCTAAATCCTGTCTGCTTTCCCTTCATCTTAGACCATATACCCATTGCATTATTA
CTGCACCAAGTAAAACTCTTAGTTTCAGTTTGCACATATACATAACAATATCAGTTTTGA
ACAATGCAAAACCCAATCAAAACCTGAAATTCACTTCAAAATTCAAATACATGCAACAAG
GAGAGAAAAAAAAAAGAAGAGTGAACTAACCATTGATAATCACCAAATTTTACGCCACCT
TTAACAGCACAAGCATCAATTAACGGCACAACATCTGGCTCATCGGGCACAGTTGCCCTC
AGAGACAAGTCAAACAGCTGCGCCAATTGCCTTTTGACACTGGCCGGGTTATCTATTTCC
TAATATCATTCCAAACAGAACACAACACAACACCATTTTATCACAAAGAAAACAATGAGG
GAGATATAAGGTTGGCTTGGTGATAAAGGGTGAAGGGAGGGAGGGATACGGCATGGGTTT
GAATCCCCCGATAACAAAAACTAACAAGCTAACAACTAACATTTGCAGCTAAAAAAATAA
AATAAAATAAAAAAACAATGAAATCAAATCAAATCAAATAAATAGGAACGAGAACTTATT
AATGAACTTGCAATTATAGCGGTGGAGGTGGATTGTGGCTTAGTGACTGGAGATTGCTGC
GTTTTAGTCACTGATAAAGCGAATCTACGAGACGCAACCTTAAGTAAATCTGTCGTTCAA
AAAAAAACCAGGCCGTGTTAGTGAATTGAGTTAAGGCGTTGAAGTAGATATTGAAGAAAA
CGAGAGAAACTGACCGGAACGAGAGGATGGTAGAGAGGGAGGGGATGGGAAGTGAGAGAA
TCGATTGAGGTTTAAGCATCCTAACCCTAACATTTCTTCTTCTTCTTTTTTTTTGAGCCA
AACACCATTCTTGTTATGGTTTTAGCCGTTTTTGTGTGCTGTGTGCTCACCCCCGCTGAA
GATAACCAGTGGGCCACCACCACTCAACAGAGTACAGACCATTTTATATTAACAAAAATT
GCACCAATTTTTTACATTTCCAAATGCATTTCATTTTATATTAGTTAATAATTTAATTTA
ATTTTTTTTAGAAGGATGGTATCACAGCTGAAAGTCATGAGAAAAAGAAAGGTTTTTTAT
GTTATTACAGGTTAAGTGCGTGTTTAATTTGGTGTTAGAAAAAAAATTCTGAGTTTAGAT
TTAATTTTAAATATAATTTTATATGCTTAACAAGAATTTATAATTAATTATGAGATGAAC
AATTTATGTGTTAGAATTGAATCTTATTTTTAACTTAATTTTATAATAAAACATTCAAAT
ATAAATCACATCATTTCAAAATCAAATTTAATCAAAATCAATTTTATTAACATTTATTTT
AAAGTACACTAAAAATATGCATATAAAAAATACTTTAATATATTTTTAATATTTCAAATT
TGAATCATATATTTTTGTCC
>Glyma01g20980|Glyma01g20980.1
CAAAAAATAAACAAATTAAGGTATTCAATCTCAACCCTTGTTTTTTTTTTTCTAAACTTA
TATCTAACGGGTCTAAAATTATGGAACATGAGTGAATCATTTGAAAAATTTGCAAAATCA
TCTTGGTTCACCCATGGACCATTTAGCATAAGGGTGCACGGTAGCAAACGGTATTTTTTT
TATATAAAAAAAATGTAAGTCAAGTTTCACATGAAATGTAAACTTAGCAAAAAAAGCTGA
ATGTCCATCACAAAATAAGTTTTACCGGTGCACGTGTTGTATTGACCGAGAGTAGTCTGG
AACACGAAATTTCGTAACATGTTCATTAGATTTCTTGCTTTCCTCATCATTATGAACATA
GAGAAGTATTTACACGTTTGAGTTTATCCATCTTACTGCTTGATTCAATATAAGGATTGA
GTTTTTTTAAGTATTTGAATTGAATTTGATTTAATGTAATTAAAACTTGATTATAAATAA
ATTAAATAATGGATTTAATTTTCTGAATTCACATATAATCCATTACATATCATATAATTA
ACTTTATTATTATATATAAATTACTTATTAANNNNNNNNNNNNNNNNNNNNNNNNNNNNN
NNNNNNNNNNNNNNNNNNNNNNNNNNNNNNNNNNNNNNNNNNNNNNNNNNNNNNNNNNNN
NNNNNNNNNNNCATTATTACATTATATAATTTATTAAATTATTCATATTTTTTTCTTTCT
TAAATTATTTTTATCTTTTTGTTTATGTTTTCTTAAGTTAATACAATACTTTATTTTTAT
CTAAAATAAAAATATCGTATTACCATCAAACTCATTAATTCTATTGATCAAATATCATCA
CAATTTAATCTTTTTTTAGTATATTTAATCATTGCATACTTACAAAACATTAAGTAAAAA
TAAATTATTGTTTTAAGTTTTTTTTACAAATTAAAAAAATTTAATTATTAAGACCCAGTT
AACCCAATTCAATTTAATCTGTTTATAATTAAATTAATTTGAATTAAATTTATACAACAT
ATTACACAAATCTAATCCAACCCAACCCATAAAATTTTGATCAAATTGAATATAAGTTTA
ATTAAATCTGATCCAACTTGCGCGTAAACACTCATATTAACATACACATTCAAGGAATGT
CCTAAAAATTGTTCGACTTCAGAAATATTCTATAATATCCGATAGACGTCAGAAGCAAAT
TATTAATTCTTTGGTCAACTAAACATTAAATATCACAATTTATCTATATCATTCAAATCT
CAGACAATAATTAACTCCTTTACGCAACATTGACTCCAACTAATCACGTAACCTAGTAGA
AACAAAATAAAAATTTAAGAATAAAGTCAAAAAATGTAATTTTCTTAAGAATTCTTCAAT
GTAGGAAAATATACTTTTTTTTATAACCATAATTATAATTTTTGAAATATTAAAGGGTTA
ATCGGGTAAAGTAAGATAAGTCGTATATGACAGATTACATATTCAAGTCCTACTTATCTA
CATAGAGTGAGATAAATGTAAATATTTATGTGAGTAATTTTTTTAGCCTAAAGATTTTCT
TTACCTTAAACTTGAGCGTTATTCTTTCTCTCAAAATTTTATGTTATCAAATATAGGAAT
TTCTAACTATCCAATGAGACCTCGAAGTATCCAAACAAACTTTGATAATTTAGGTCAATT
ATGAAACAAATATCCTCAGTTTAGGGCTTTGACGCTGTGTTTTACGAAAATTAAACTTAA
ATCCTCACTATCTGAAATATTATAAATCTCACTATTCCAATGAGATCACAATTTACCTAA
ATTCATGATTCAAATATTAATATCTTCTTTGTATTGCTTTTCAATAAAATAAAAAAATTC
TTTATCTCATTCAAATGTCAACAAATAATTAATTCCTTTATGTAAAATTAAAACCAAGTA
ATCACGAAACCAAGAAGAAACAAATTAAGAACTCCAGATAATTAACTATAAAATTTCGCC
TATATATATAGTTGAGCTGC
>Glyma03g15805|Glyma03g15805.1
AAAATTGTTTTAATACTTATAAAATATTTTTATTTTATTTTTCTTAAAGTACTTTATATT
AGCTTTGAATAATTAAAAGTATTTTAAATAATAAAAAGCATATTATTTAAAATATTTTAA
AGACAAAAAATAAAATAATTATATATATATATATATATATATATATTTACAGAAATGAAT
ATAAAAAAACGTTAAATTGAAAAAACAAAAATGTATTCAAGATGATATTACATTATGAAT
ATTATACATGTTAAATTTAATTAATTAATACTACTTTCTATCCATTAATTAAATATGATT
GTCTACGCATGCAGGTGTTTGGCTTGTGCATTGCCATTTGGAAACTCATTTGCCGTGGGG
GCTAGCCATGGCTTTCGAGGTTGAGAATGGGCCCACTCCTTCTTTATCAGTGCCTCCGCC
TCCAGCTGATCTTCCTAGGTGCTAAGCGCACGCCATGCGTTCATGACTAAAAACATTTAT
AGATTGGTTAATGTTTATACACATACATACTTTCATAATGTGGATTTCTAATATCATTTG
TTTGATTGAGAAAAATAAGGTGTAATAAAGGAGGAAAGTTTGGCTATTCTTTCAACCATG
TGACTTGATGGCCAATTGTACTCTATCAAATAACATATGTTAATCTGTCATTAATTATAT
TTTTTTATTTTCTCGTATGTTGTGTTATTTTCTTTTAGATAACGTTGTTCTTACCGACAT
TTTTACGTCATAATGGTGAAAACTAATCAATAATTTCCAGATTCCATGCCATTTTTTCCC
TTAACCGCAGTGTTGTCGACTACTACAATTATATTAGCTAGCTGTTACCTATCTTTTTTC
CTATAGAATTTCAAATATTTATTATGAAATTAATACTTGATAAAAGTTTGAAAACTTATC
TCAACAGCAGATATATACGGCCATGAACACTGTTTTGCACCAAAGTACTATCCATAATCA
CAATTTAAAAGTTCCTATAACTATAAGTTATTGTTAATAATGAACTAGCTCAATAAAATA
AATAAATATTTAAATAAGACTAATCATTTCAACAAAAAAAGGAAACAAATACTTAAACTA
GAGCCTTAAATTTCTCGATTTTAATTAAAAATATCAAAATATATAGGAGTATTATGATAT
ATTTGTCAATAATATAAACCAAGATGTTCTTAAAAAAACTAGCATCGTTATCAATACATG
CATATAAAATAAGTAACTAGCTTGTCGTAGAAAATTTATATCATTTCCTAGTAAAAGATA
TACATCAACCTGGCCAAGTTTGGGCTTTGTTAATTTTATCCCCATTCGACTGTGAATTTG
GTTGAATTCTTGAAAAAGCACTCTCATTCTGACTTTTCATTACAAGACATACAGCTTACT
GATCAAGCTTGACACGTCTGCGTGTACAACGCGCTTTACTAAATTACAACTTGATTCTGT
TATGACCTAATTAATGTAAAACTTTAACGGTAAATAACTAAATAAGGGTTTTCATGCAAC
CTTAAGAGATTCTTTGACTTTAAGATATGGTTGACAAGTCGCAAACTTTAGCCTTTGTTC
ATTTTTTTGAATCAGATAAATATACAATTTTAATAAGTATTTTAATTTATCAATTAGAAA
GTTTTTTCTACCTTGGAGTTAAACTCTTCTCACCCTAAACTTTAACCAAAAGAAAATAAG
GATCATGTACGTCTTTTAAGCTGCGGACATAGTCAGAGTCAGAGGCTCATCCATCGATCA
CATTCAAAATTTCCGGTTAGATGATCAAAACAAGTTATTGACTAAGTGTTATTTTTTCCC
CCATTGAAGATATTCCTTCTGATGGCGAACATAAACAATATTTAGCATGATAACGATAAT
TAATTTCCTTCTTCAATGTAGCGAAAATTCAAATGCTAATGTCAAGACCACGTTGCAATA
TCATAATTGCATATACTACAAAACACGTAATCGTGCTAACGTGAATTCTGAATTAGTCTC
AGGAGTCTATATATAGTACT
>Glyma03g07972|Glyma03g07972.1
AAAGTAATAAAAGATTTTAACACAGCAATGAAAACGGACAGAAACACAATAACCATACAC
AAACCTGGAAAAAGAAGAATCAAATGACAGCTTCACGATTGGATATAGAAGAAGTCAAAC
AGTACTAATCAAAATGAGAGTGACGATGAGACAAAGGTTACATTTGTTTTTAGTCCAAAA
AAAAAATCAAAATGAGACAACATTTGTTTTCAGTCCAAAGCAATATACAACCAAATACAA
CGAAAGTAAATGACAATCAAAATGAGACAAAGCTCAAGTATGTTTTTTTTTCAGTACAAA
GCAAATATACACAAAAAAAACCAACTACAAAGGCAAAGCTTTAAACATGAAGGAAAATGA
AGAGTCCAAAACAATACACATAAAAAACAAACACAAAGGTAAATGTTTTTTAACACATGC
ATGCAAATGAACATAAAGGCCAAAACGAACACATGCATGCAAACGTGTAAAAAAAAACAA
AATAGAAACAGTTGTAGGCATCAAAACGAGCAGAAAGGCATAAACAATAGCAATGTAAAT
CAGAATCAGGCAAAGCTCATGCATGTTTTTAGCACTTCAGTCCAAAGGAAACCGAAAAAA
GGTAAACTGACAATGAACACATAACCGAAAAAAATAAGCAAATGCAACACAAACCAAAAG
TTTAGAAAGCAAGCGCAAATGAGAGAAATAGTGAACGGAGTGAGCACAGGAAATGCGAAA
AGAAGAAATGGGAAAAAATGGAAAGCAGAAAAGGGAAGAAGCAAAAAGGGACAGGATGAA
CATAAACAAAGGGACAGGACACGTGGACTGAAGTGAGCAATCAACAAAGAAGCATAAAAA
AGGGTTTTTTAATGGACAGGTGGCAACACACAGGCTGAAGAGCAAAGAAGCATAAAAGAG
GGTTTATTATTGGACAGGTGGCAACACACGGGAATGAGGAAAGAAGAAGCATAAAACACG
GCAATGAACAAAATGAGCAAAGAAGAAGCATAAAAGAAGGCCTATAACTGGACAGGTGTC
AACAGGACAGAGAATAGACAGTGGACAGGTGTCAACAGGACAGAGAAAAAGGTAGTCAGG
GCCTTGTTTGTATAAATAGATAGAAAGTTCAGTGAATGAGGAAGAAACTCAAGAGGGTAA
CAAAATAGGGGGGGGAGACTGCACGAAAGTGTGAAATGAAGGAATTAAAAGCTGTTTTAG
TGCTTTAAGAAAAAGAAGACGTGTTGTTGTTTTGGAAAAAAAGCAAAACACGTGTTGCTA
TTGAAAAAAAAGCAAAACACGTATCCAAAATAGGTGAGCAAGTGGAGTTTGGAAAATCAG
ACACACGTAAGAAGCAGGAGAGTGGAAAATGAAAGGGCTAAAAGACCAAAAAATCAAAGA
AATAAACAGCTGTCACAATCTTAGACAAGGATATTTTAGGAATTTTCAGAGGGTTCTCTT
TTATAGATAATATATATATATATATATATATATATATATATATATATATATATATATATA
TATATATATATATATTCACTATGATAATAATTAATCTAAGATATTTTTAGTAAACTGTTT
CAAGATAGACGTCATCAACAGTCTAAGAGAAGAAATTAAGCTTATTGAAAAGCTAGTAAA
TATTTGGAAAATATCCATTTGCAACATGGTAGTATAAAAAAGTAACAACGATAATAAAAT
TAATTAAGGCGTACCCAACAAGCTTTCTCTTGCTTTGAAAAGTCATTAATCGTAATGAAA
AATAACAATTAAACAATTAATAAAAGAGAAGTCAAGCTTATTGAAAAGCTAGTAAATACT
TGGAAAAGCAACAGGGCCGGGTTCCAAATACTATAATTTCCATTCAATATTTACAATTCA
GAAGGTCTTGGAATGTTTTTGTTTAATTATTTTCTTATTTTACATGAAACTTTCTTGGTA
GATCTTTATTCCTTAATTTGGCTTTCTTCAACTTATTATGCCGATTTTCTCTCTCCTCTC
TTTATATATTCTCAAATACA
>Glyma03g02852|Glyma03g02852.1
AAGTGAGAATGATTGAGAAAGAATACATGGAATATGATATGAAGAGTTTAAAGAAACTCT
CAATATCAATTTATTCAATTATTTTTAAGAACATTAATATATGGTGGCTTTTTATCTTTT
GTTACTAATCACAAAAATAAGAGATAAAAAAAAGTATAGTATTATTTATGAAATTGAGTG
AACTCATACAATTTGTAAACATATGGGCTAAAACACGGGTAAATAACACCGCTAATAACA
ATTTTTTTAATTTTATATTTGACATATCTATTATCTATTATCTTCTATAAATAATTTTAA
AAAATTTATGTTGTTAGTAATTTTGGAAACCAATTTATCAAATAACTAGATAACAATGGT
TTTTTAAATAAACTTGATGTTAGTTCTTTTTTAATATTTCTAAACCTCTGGCACTAACTC
ACTTTGAAACCCTCTCATTATCTCGAACTTTCACTCTTTCGTTGTTGTCACTCGTATTCT
CAGGGACTCACGTAATACTCAAAAAAATAACAATATTCACTAACTATGGCTTTCAGAAAC
AACAATTATAATTTGATTGTAACAATATAAATACCAATAAATGAAACAAACATAAAATTC
AAGAGCAAAATAACAAGAAAATATTTTAGCTCAATTTTATTGACACAAGTTTTAGCTCAT
GTTTGCAATCTATATGAGTTTGCTCAATTTCATAAATAATACTATAGTTTTTTATATTTC
TTATTGTTCTGATTAGTAACAAAAGAAAAAAAACTATATATTAAGGTTCTTCAAAATAAA
TTGAATAAGTGAATATTGAGAATTTCTTTAAACTCTTCGCATTATATTTTCTGTATTCTT
TCTTAAACATTCTCACTTTCACAATTTAAGTACCACACAAAAAATTGGAGAAAAAAACAA
ACTTGAACCATGCATATGCTTATCTCTAATTAACCCAAATTATGCCAATTAATTATTGTG
CTGCAAACTAGACCAAAGCCGGCTTTATGAACCATCAAATTTTCAGCCAAAGAAAAATTA
AAGTTGACCATCAAATTTTCACATTCTAGCCTATGCGCTGTCCAATTTGCCTCGTACCTC
TAGAAATAATTGCACCAATTGTCTCTATGCATTTTATTTAAGTATGCAACAAAGGCATAC
GTCACTTTGTTTATGTAAAACCTTATTCATAGGAGTCTCTATGGGAATGAATAATTCATG
TACTTGAACTGATAAAAAACTTTTAATATGAATTTTGTTGCTATTTCGGTGGAAGCCAAA
ACTATATTTGAAATAAATAAGAAAATGTTAACCGTTATTTAATTTTAAAAAGTTTTAGGT
ATTAATTTGATAAAATAAAAAATATTTCTTAAATGTTAATTTTAGAAAGAATAGTCTAAA
CGAACACTTTCGTTCTTTAGTCATGTAGATTAATTCACCTCAATAATAACTCACAAATTT
ATTTTATGGATTTCATACATAAATTAAAACTTTGGAAGAAAATTTTTTTATGTGCCAATG
ATAATTGATATGCAGGACTAGAACGATTAATTAGTGTTATGAACCATCAAATTTTCAGCC
AAAGAAAAATTAAAGTTGACCATCAAATTTTCACATTCTAGCCTATGCGCTGTCCAATTT
GCCTCGTACCTCTAGAAATAATTGCACCAATTGTCTCTATGCATTTTATTCAAGTATGCA
ACAAAGGCATACGTCACTTTGTTTGCGCAATGTGAAAACAAAGGCATATATGTCACTTTG
GATCCCATGTATATAAAAGTTGTTTCTTCATAAACATCGATCCATAACTTGTGGATCCCA
TGTATTTAATATAGTAAGACCTGAATAAGATGATTTAATTAAGAAGACTTTGATTAATTA
AAATGTTTATCCAAAGAAGGTTAGTTACATGTTCACACACATAAAACAATAATTAACTAG
AAATATTGTAGTATGATTTAACAGATATTTAAAAATTTGATCCAATCATCTATATAAGAG
GAAGGAGTGGTGTCCGATAT
>Glyma03g30440|Glyma03g30440.1
GAAATGCGTCGCATGTGGACAATCTGATTGGAGTATTGAGGATCCAGCATTCAATGATTT
TGGTGTTCTATTCTATTTATTGATGCATCATCAGAAGACAGTGAACATCTTCCTCATTAT
GCTTATTTCATTTTTATATTGGTTACAAAATACAAATACATGAACATTGGTTATAGTGAG
GGGGAAGGGTTTTACTTTTACCCAACGCAGGCGTTTAGTTTTGCGCATGCCGAAGGGGCG
TAACCTTTCTCTGCCACATATATGGCCGGAAGCCAATACAAAGGATTCATTTTGGTTGAC
TGAATTAATTTACTAATGAAAATATTATCATTCTAAAAAGAACCCCTATTTGAGTGTTTA
GGACTATAATGAGTTTAGTTTTGTCAGGGGATAAGTTTTTATTTTATTTTATTTTTTATA
TCCTAAAATTATGTTTGTCAGGAATAGTTAAAATACTTTGATTAGTCATTGTATGTATCG
TAAAAATTAAAGGGAGCGTTTGGTTTGAGTAAATATTTTCTATCTGTTTTTATTTTTCAG
AAGTTTTTATTTGAAAAACTAGAAAATATGCATGGTTTATTTTTCATTTTCTCATTTTTA
GAAGTTGTTTTCTACACTAACCTAAATTAATTACAAGATTTAAATAAATTATAAGTGAAA
AAAAAACATTTGCAAAAGAAATTTGTCCAAAACTAGTTTCAAAATGATTTTTTAACAATT
ACAAAATAATGCAAAACATAAAATAATGAGCCGAACTTAGATAATAAAGTAGTTGAATCA
TGTGAACGACTGCAACAACAATGGAGATTAATTTTTTTGGATAAGATAAACCTAGTTTAA
CGATAATTTGTGTTTGAAAAAAAGAGGTAATATTATCTTTTTATGTAATTAAAACTTAGT
TAATGATTTCTCGGAAGGCTGTTGTTATAATGGCAAATAGGGATTATGTTTGCCTTGATT
TATTTGTATAAAATCTAGTCTATTATAGGATAAGGGGGTGATGCTGAGATTAAAGCAGTG
CAGGGTTTTGTAATGCCTTGTTATTGAAGGGTACCACTGGTACCAGTTAATGAAATATCC
TTTTTGCCGTCCCCCCCAAAAAAAAAGGATTCTCGACCCCTATGGCAATATTTTTGCTGG
AAAGTTGGAAAAAATCATTCCTAGAAACATAATTTTCTAGCAACATTTTTTCTTAAAATA
CATATAAAATATAAAAAAACTAAATTTTCCAAATCATGATTTATGGGCAAGTAAAAACTT
TTCTCCTACCGAACATTCCCTCAATGTAAAAGATGATCTTAAATATATGATATTTAAACT
AAGTGGTCATATTATTCGTTATTTTGCAGTTATATCACTTGGAAATAGCACAATCATAAT
TATTACTTATTAGTTTTGTATTTGATCAATTTTTTTTATCAGTGTAATAAAAAATCCGAA
TATTTAATTCTAAATTTCATCATTCAAATTCTAAAATGTAAAAATGAAATTATAGTTATC
CTAATTCTTAAGTAAATAACAATATTTTCCTTATAAAAAATAATAATAATATTATATTTT
TAATGGATTAAGCAAGTTAGGTGGGTCAATCTAACTTGAATCGTTTAACCTGCAGACTAA
GTGAATCGAGTTGAATTTTTATTAAGATTGTGAAACTCTTGTTTTAGTTAGTCTGGTCAA
ATTTAGATTTGTGATTAATCAGATTCGAATTCACTTTATAGGTTTAATTTTTTACTGTCA
TTTAAATACAAATTACTTTTAGATGACTTTAAGCGTGTTAATGTATAATCTTTTTTTCTC
TATAATTATTATTATTATTATTTATTTACTTATATATAAAAAAGAACCACTCACGAAACG
AAAGTAAAGAACACCTGAAACTTAAAAGGTAAAATATCCGAAAATAATTGGTTTCCCGCT
CGAACGCGCAAACTCAAAACTCAAACTGCGAGGCGTTGCCACGCTGGCGATCCGAAACAA
CCCTGATCACCCAATCACAG
>Glyma03g04760|Glyma03g04760.1
AGAACTCGAGGGAGAAGGAGGAGGGAGTCCACTCCGGCAAGGCTTCGACATCGTCAGAAT
GAGGCACGCAGCGGAGGAGGAGGAGAGGAGAGTGAGACGGAGTTGGAGACACAAATCGAG
TAGGGAGACGTGGTCATTCTTTGACAACGTGGCAAAGATGCTGAATGAAGCGTTTGGAGT
GACCGAACACGAAGACTTTGTGGTTGGGGTGGGGAAAATGAAACGAGGAGGGAAGAGGAG
GGAGAAGAAAAGAGTGGGTGAATTAGGATTTCTAGAAAAGAGTATTTAAAAATATACTTA
ATTCTAAGACGGTTATTAGAAAACTGTCTTAGAATGTCAACCTTCTAAGACGATTTTTGC
AAAATCACTGTGCTAAAAAATTTCATATATACTTTTAAAAATGATTTTCAGAATCATCTT
AAAAAGTGTGTCCTAAAAATTTTTTTTGTAATAGTGTTTCATCCTCAAATCTCAAAATCA
ATGAAGCAAGCCAATCAATCAAAGAAAAAGTTTTTGAAAAACTGAACAGAAAACAATATA
AAAATCCAAAGTTTGTTTTCATACCTTGTACCAGATCCCTTCAAGTCAGATTTCCACAAT
GCATTAACAACATAATAAAAGTTTATAAATTTCACCATGTTAAAATTAATTATTTTAAAA
TTTATAACTCTAATAATAACGTTAATGATAAATGGATAGAAAAATCAAAATGAGTCATTT
ATAAATATAAATGACTAAATTAAAAGATGAAAAATGTAATAGACCAAAATAATATTTAGA
AAAAATATATTTAAACATAACCTAATATAGAGATCATTACAATAAGTTTTGTAATCCCAT
TTCAGAATAAAAATACAAGTAACATCTTTAGCAAGTTTTTATTATTTTATTTGGAGAAAA
ATGTGATCTCCTTTCAAGACGGAGCGTAATTATTATATTCCCTCGTTAAAAGAAGTTAAT
ACTCCTCCATTTAATAGGATTTCAATTCTCTATTTTTATTTTTTTTTTTGCTTTTATTCC
ATTACTTCAATACTTCTTACTCAAATTGAGTGGTATATATTTGTTTTATTTGTATTATAC
ACAATTGATATTAGTTTTAAAAATTTATTTTGTTATTATAATATTGATGTAGAATATTCA
TTAACTTTGTTGTTAATTAATAATATTTATTAAATAATTTGGTTGACTATTTTAAGTATA
GTCCCTTTTAATTATTAATTTTCATCCATAAAGTTTGAAATTTTGTTTAAAAAAATTAAA
CTCAGTTTTATTGGGATCAACAATTTGTGGGTAGTTTTAAATATTTATTTACAGGTTCAT
ATATATTTGAAACTTTCCACCAAATAATTAAAATGGATATAAAAAACGTCATTGCATTAG
GTGTTGATTTTTAATTGTCAAATCACTCGAAAGATAGATTATTCAACAGTATTTTCTAAC
CATTCTGGATGATTGTATTTTAATTTGGTCATGATAAAAAAAAACATTATAGACTCAACG
GTTCAGAAACAAATAAATAAGGAGGAATACCTTACATCACGCCATAAAAAAAAAGGAATT
ATAAACTTAATTAAACCGTAATTTGAGAAACTACTCTTCACCTCAGTTTAAACTACTACG
CGTACGCCATATAATTAATGATATGCAAGTGAATGAGCATTTGAAACTTTCAAATGCTTC
CACATAATAATAATAAACTAATAGTACTACTTTTTTATATATTGATAACCCATGTTAGTA
GTACTTACAAATTATTGTAAAATGAGAACATGTAACAGGATTAACTAGCATGACAATGAT
ATCTTGGATTGACTAGATCCAACAAGGATCGAGATCTATTAATTCCATGTACGTTTCCGG
TAATAATAATTTACTACCTAATCTAGCTTGTATGGTGAACTTTCAATTAAAAATTAAATC
CCATGGACTTTCCCAAGTATTTCATTATTAATGTCTTGATGAACGTTTCTTTGCACGAAT
CGGTCAATTTTATTAGTCTC
>Glyma03g22360|Glyma03g22360.1
CTGGACACTTCAAGTCAGAATGTCCAAATTTAGAGAAGTCTAAGGACAAGAAGAAGTACT
ACAAGTCCAAGGAAAAGAAAGGCCTCATGAGCACCTGGGAAGATTTGGATGACACCTTGT
CTGATGAAGAAGGAGAAGAGGAAGCTAACCTATGTCTGATGGCAAATACAACCTTTCGAG
AATCTAAATCAGACCAAAAGGATGAGGTAGATTTCAATGACCCTAAGTCTCTTAAGTAAG
CTTATCATCAACTGCTTTCAAACTCGTCCATTCTTTCAAAAGCTTACAAAAACTTGTGAA
AAGATTTTAAAAAGCTATCCAGAGGTCATAAGGAACTTGAAAAAGGCTTTCAAGATAAAG
CAGATGGTTCTCTAGAAGAGTCCACTCAAGCATGTGATGCTTGTGAAACTCTTAAGATAA
AAGAGACTAAGCTTTGTCTTCAGAATGATACAATTACCAAAGAAAATTTGCTTTATTGGA
AAACTTTCAAGAGTTGGAAAACAAATTGAAAGCTTTACAAAAAGATTTAAAATAGCTTAA
TGAACTTCATGACCATCTAAATAAAGAAAGATATGATCAATGGAGAAAGTGTGCACAAAC
GCACAAAGAGTATAGGGACTTCAAAAAAAGTAAACATAATCTTTGGGTGGAATGTAAAAG
CCACAAAAAGTCTATGAAGTTATTAAATGAAAAGCTTTTGAAGAATGAAGCTTTAGAAGG
TCAATGTCAAGATGTTGTAAAACTTCATGAGGAAATTGACTCTTTAAAATCCATATTGAC
CAAATTTGTTAGAGTAACAAAAGGTCTTGACAAATTGTTAATGTATAGTAGATGTCCTAA
AGACAAATCTAGAAATAGGTAAGAGGGAGAAATATATAGCCATGATAAAAAAAAACATTG
TTTGCAACTTATGTGACAAGGTTGGACACATGACGTCCAAATGCAGGGACTTACCTAGAA
AGGGAGTGTTCAATGCATTTTCCACTAATAAGAAAAGACCTAAAAAGATTTGGGCACCTA
AGAACAATATAATTCATGTTACATATGTCCTTGATAGTAGTAAAAATACACTCATCATGG
TTCATTGGTATCTTGATAGTAGATGTTCACGACACATGATAGGAGAAAGGTGCATGTTCC
AATGCATGACTTCCTGTCATGGTGGAACCGTAACTTTTAGAAGCAATAAAAAGGGCTAAT
AATAGGAGTATAGAAAATTGTGTCAGTCTTTAATTTAGAATAACTGCTTGAGGACAAGCA
ATATTCAAGTGTGGTGTGGTTGACAAAATGTTATTTGATTGTGTTTGAACCCCAATTTTT
TTCACATTTTATCTTGTTTGGATTTGTTGTCAAAGCTCATAGGTATATGCTAAGTGTGAA
TAGTTGAACAAAGAAGCTGAAAAGTTGAGAAAAAAAGCCAAAAGAGAGGAGAAAAGATGC
AATGCTAATTAAGCATCTTCAAATAGCATGGCATGTGCTGATTGCAGCATGACCTATGTT
GTACTTGCGGGTCATGCTATTCCAATATAACCATGCTAATTTCAATCAAATCTCCTATGT
CACAAATTTGAGAACAATCATTCTATTGATAACACAACTCATACTATTCCATGACCAAAA
AGTAGTATGAGTATTTCTTCAAAGATGATCATGTTGCTCTCAATATATTTCATGACCTTA
ATGCTATTGTTTTAATTGTCATTAGTATAAGTAGAAAAGTGGAGGTGTTTTAAAAACAAG
GCTAAAATATTTTTATGATCATTAATAAATATTTAAATTTTGTATTTGTTTTTTAATAAA
AAATTATTTTTAATCCTTAACAACTTTTATATTTCCCATAAATTAATGAATTTTGTGTTT
GTTTTTCGATAATTTTTTTTTATTATTATTAGTCTGAAAAAAATTACTAACAAATAAAAT
AATTATCAAAAAATAAATACAAAATTTATTAATTTATAAAAAAAATTATCATGTAACAAA
CAATTTTTTTCCGAACACTT
>Glyma03g03700|Glyma03g03700.1
ATTTCTTTCACTTTTCTCATTTCTGATACAAACAAAAATTTTGTACCGGAGTAATATAAT
TAATGTATGCATATTAAAAAAACATTTATTGAAAATAAGAAGTTGACATTTAAAAAAACA
TAATTAATGTATGCATATTAATATTGACTTTCTTCCAAAAGATATTTTGATTAAAAAAAA
AATTGCCCCCTACCTTACTGACGTAGTACGCAACTCCCGATAAGAGATTTTAATAATATA
ATGACTAGTTCATCTCATTCTCATACTCTGATTGATTATATGATTTACAACTTTTTTCTT
CCTCATGGTCGCTTCAACTGAAGAATGATCGTTCGCTTTCAATTGATCTTACTTATGATC
ACATCAAAGGGGTCCTCATGGTACTATCATGTTTCTCTGTTTTAATTCCTACTTTCATTC
CTCTAATTTTTCTATCTGTTTTAATGACTTTTCATTTTCTTTATGTTACTTTTGTTAACT
AATTAATATCTTTACTATATTACTTGAAAAATGATAAATAGAAAAAATTACTCAAAATAA
GGGTAGGATGCGTTGGTAATGCCTTATTTTTTTCATAAAACCTGTTTTTTTTGTTTAATT
TGATTCCTTTAGCATACAATATCGTCTGTTTGTTTTCATATACAAGACCGGTAAATAGGA
AGTAGAAAGGGGCAAGTTCATGATGTTAGAAGTAGCAAGTAGAGATGAGGAAAGGATGGG
AGGATGAAGACAAAGTTTGTGTGGGACCTCAGAAAAACAAAAATCTCTTAATTAATTGGT
CTTGGTGGAAATGATGATGGGTTCTAAATCAAGTGAAAATAAGGGGTTGTACAGTGCTTT
CATTATCGGAAAGGCGTGTTGTAAAATTATTTTCAGTCGTGCTGTTTTGGTTTGTTTTGT
GGCATTATTCATTGTATCTGTTTGTGGTGAACGCGGTACTTCTGGTGCCTTCTGTTCTTT
TGGTCTAATAATAATAATAATAATAATAATAATAATAATAATAATAATAATAATAATATT
ATTATTATTATTATTATTTAAAAAAAAACAATTTTAGGTCGACCAATATAATTAAATAAA
TGTATTTTAAATTAAATTCATTAATTATTTTCAAGGTCGTCGTTTGTCTTGATTACACCA
ATCAATATCTAATTAATATAGGTTATTTAATCTTATTTTAACTGAGGTCAATTAGACATT
TTTATCATCAAAATCTTTCTATCTTCTCTTCTTATCTCCATAAAAAAAAATTAAAAAGTA
TTTTACAAATAAAAATTTTATTTTTCCATATGCACTATCTCTGATTTTTTTTACAATTGA
ACTATTTTATGTAAGGACAAAATTATATTTATATTCAAAAATATGATTTTATTTCTTTTA
ATTTATTTATTCAATCAAATTGGTCAAAAGCGCTAGAAAATTTTCTTTTCCTCTTAATTC
TTTTATTTTTCTCTTAAAATACTCAACATATAAATTTATTTTTTTACTCATTAGTTTTCT
CCTTTTTTCTCTACATTTCTTATTCGAACATATATAGCCTCCAATGGCCTTGTTCGTAGA
AAGCTTTTTTATTTTACTTTTATATTTTCTCCTTTTTATTATAAAATATACCTTTTTTAT
TTGTTTCACACACTACTAGAAATTGATTTAAATTTACTGGATGTTAATTATTAAGGTAAT
AGTGCCACTATACTATGCTGCAATTTTATTGTTTCTGCTTTCTAGTGAAAGACTAGATAA
TAATGTAATATTTATATCAAACTTAAGAACCAAAAATGAATAATAAAAAACAAATAAAAA
GTATTTTTGTAAATAAATGACACAGGATACTTAAGCTAACAAATTTCTTATAGAGCAATT
TTTCGCACAAGAGCTTTACATTGGTGTACAGTAACTATAGCAGATTTGATAAGGTACCAC
AGTTGATTTGTACATTATAAAAACAAAACTCTTGCAAAATTTATTTTCCACTAATACTCA
AATACTGATTTTCTTTTCAG
>Glyma03g40840|Glyma03g40840.1
GGTTATATTTGAAAGCAACAACATTCTTTATGCAGTCACTGAATTTGTTGTTTGGATTTC
TGAATCGGATAATTTATCATTAATCTCAATGGCTCACACATTTCTCAAAGGCTTTTTTAT
TTTTAATTATTAATTTATTAATGAGAATGATTCGAATTCATGAGTCGATGATCTATCCCT
TCCCTTTTTCTCTTTTAACTATCAAACCAACCTTATTAAATTATCCCATAGATGGATCGT
ATGAGTATAAAACTAAAATGGTTTCTGCTTTTATAGAGGTACATACAACAGCGCAATGAG
GTTGTGCTTTCTGCTCTTGGAATGGGTACTTTTTCTCTGAAACTTGTATTTTCATTGATT
TGTCTTTGAACAAAAAACCAATCCTTCTTCAGTGTATGAATTGCAGAAAAGTTATTATAA
ATATAAAAATGGGCATTTTTAATGCTATTTACTTCATATCATGCGTACAGGTATAACCAC
AGTTGTTACAATTGCGGAGATTTTGAAGAACAATGGACTTGCTATTGAGAAGAGTAAGAT
TTCTTCTTGAATGTCTCATTTACAATATGGTTAATTGTGGTTATTTTCCTAATCAACATT
ATGGGATGGAATAGAAGTTTCGACATCTTCAGTTACAATGAAGGATGAGACCAAAGGTCG
CCTGGTTCAAAAGGCTAAGGTGGGTTCCAAGTGGATTTTACGTGTTAATTTGGTCCTATT
ATATGGAAAAAATTTATCTATGTTATGGTAATTGATAACTTTTTTTTTCTTCATGATTTT
GTAGATTGAAATTGTTCTGGAGAAAACTGAGAAGTTTGACAGTCTGACGGCTGTTGCAAA
CACTGAATCAAAAGTAGTTGCAGCTGACGATGACAATCATGAGAAGAAATGACAAATATA
GAGTCAGGGTGATCTGTGATCTGTGATCTCAATGTACTGGTTAACATTCCATACTCAAAC
ATTCTCTTGTGTTGTTTGCATTCAAAGACGTCGTACATATATAAATGGATAGATTAGATG
ATTGTTTCGTTGAATACCATCGATCAAGAAAAATTGTTATCAAGTTACAATGATAAGACT
CCACTTAGTGGTCAAACATGTAGCTAGATAGATTCCCATTTTTCCAATATTGTGTCACTT
TAAACTGTATTCCTACACATATATGATTCTTATGTGATGTTACTCGTTCCATATTTTCAT
TATTGATGGAATTTCTGTAAAGATTTATTCTTCTCGCAAGTTATATAAAATTGTACTTCA
CTTCAACAAATCCTATATATTACAATTAGAATCACCACATGATTAATTGTGAAAATTCAA
AATATTACTCCAATCATAGTTGTGTGTAACTTGAATTTTATTTTTCATAAAAAAAAAAAT
GTGATATAACACCTTCACACGTATTCAAACTGACTACCAGGCTTCCTCAACCAAACTACC
TGCATCCTGTGACGTTTTAGTAGAGTTCACATCACTGGCATATACTCCATATATATGGAA
ATTCTAGAACTCCTCTCGCTTTATGTTTTATTAACCAGAAGGAGGTATAATATTTTAAAA
TTAAGATGACGGGAATCTGAAATTTAAAGTACACACTGTTATCCTCATATCATAAGAAGG
TACCTATCCACCTCTGGTCTCTGGATTAAAAATCAAACAAAATATGAAAAAAAAATTATC
TTTTAAAAATAAAAAATGTCTAATTAAAAATATTTTTTGAGCTTGAACCAAGCATAAAAT
TAAAGTATTATATTCCCAAGCTTATATTTTTAATTAAATAACTTGTTAATTCTGAAAGCA
TAATTATTAAGGAATTTATTTTCTTACCCCGCTATTCTACATATGATTTAATTGAAGTTA
ATTTTTCTTAGGATTTGAAGGGGATGATTAAAGGAAAAAATAGAAAAGTATTTAAAATAA
AAGTATTTTAATTGAATTAGAATGATAAAAATATTTAATAGTTATTTTTTAAAGTAGATG
TGAAATGTAGTAGTAAAAGA
>Glyma03g02810|Glyma03g02810.1
AAATAATTATATATGGATTATTCCACAACTACTCTCATCATAAATATCAAATGATGATAT
TTTAGGTTAAATATATAGTTTGTAAGTACTATTAATTATTTCTTAAACTTTGTATATGAA
CTTTGAAAATCAATAGTTTAGGTCAGGAGAAAAAAATTTAATATATTTTGGATTCAAATG
CAAAAGTGACTTAAATAAGCCTTTAAGAACTTTGGTAGGAGGACTCTTTCAAACATTCTC
TATAATGTGTTGTAATGTATTTAAAGCTATAAAATAAAAAAGAGATAATGATTAAATACC
ATGTGAGATTCATAAAAGTTTTCTATTTTTAGTAAATTTCAATCAAGAAGAGAAATTGTG
TTAAAAAAATGCTCAAGATCACATTATCCTTTATGAGAAGTAATCATATTCAAGATGTAG
AAAATTGATTATAACTATGCTGAGTTATTTTTCCACATATATTATAATTACAACCTATGT
CAAATCAAAATCATCATCTTTGGTAAATAGTTGCTGAAATCACCTATTTGATATATAGTT
TTACCTAACCACGTAATTTGGTAAAAAAAAATCATATATTTGAAAAAAATATTAACATGT
TAATTGTTTATTATTTAGTTTAAAAAGTTTAAGATATTGATTTATCAAGTTATTTGACAA
ATTGGTTTTCAAAAACTGATGTTAACTAATTACTAACAACATCAATTTTTTGAAAATATT
TATAGAAGATAATAGATAATAGGTAGATAATAGATATGTAAATTATAAAATTAAAATAAT
CGTGATTAGTGGGGTTAGTCACCCTTGTTTTAACCCATGTGTTTACAAATTGTATGGGTT
CGCTCAATTTCATAAATAATCCTCCCCTTACAATCCAATTTTGTATGGTTGAGTTAAGCT
TATGAAAAACCCACTTTTTGATATTGTATGATGAGCGTGAGGAGAGTTGTGGTAAAAGTC
CCATGATCCATCATCCCCATGATTGTTTCTCAGATTTCGTTAAATTTCTCTTGATACTCC
TTATTTTAATTTTATTTTTAAAAAAATATAAATTTGTTAAGATTTCTTATATTAAACATG
TTTAATTTTATTATTTATTTATATTTAGTTAGGATTAATTTGACATGTTGGTTCAGTTTA
AAGCCAAGATACATAATAATATATATATATATATATATATATATATATATATATATATAT
ATATATATATATATAAAGCCATTATGAACCATCAAATTTTCAGCCAAAGAAAAATTAAAG
TTGACAAACCTGGTCTACTTTCACATTCTAGCCTATGGGCTGTCCAATTTGTCTCTGCAT
TTTTATTTAATTGCACCACTTGTGTCTATGCATTTTATTTAAGTATGCAACAAAGGCATA
TGTCACTTTGTTTGCGCAATGTGAAGAGTGATGGAAGACAATAAATTCTAATTTATTAGT
AAGACATTAATTAAATTAAAATCGACTAGCTAGAAAATTCCAAGACTAAAACTGTGAAAG
AGAATAAAATTAGAAGTTATCAACCCAAATAACATTTCTGATTTGGTGTATGCTAAAAGT
TGTTTCTTCATAAACATCAAATTTTCACATTCTAGTCTATGCGCTGTCCAATTTGCCTCG
TACCTCTAGAAATAATTGCACCAATTGTCTCTATGCATTTTATTCAAGTATGCAACAAAG
GCATACGTCACTTTGTTTGCGCAATGTGAAAACAAAGGCATATATGTCACTTTGGATCCC
ATGCATATGCTAAAAGTTGTTTCTTCATAAACATCGATCCATAACTTGTGGATCCCATGT
ATTTAATATAGTAAGACCTGAATAAGATGATTTAATTAAGAAGACTTTGATTAATTAAAA
TGTTTATCCAAAGAAGGTTAGTTACATGTTCACACACATAAAACAATAATTAACTAGAAA
TATTGTAGTATGATTTAACAGATATTTAAAAATTTGATCCAATCATCTATATAAGAGGAA
GGAGTGGTGTCCGATATAAT
>Glyma03g31200|Glyma03g31200.1
NNNNNNNNNNNNNNNNNNNNNNNNNNNNNNNNNNNNNNNNNNNNNNNNNNNNNNNNNNNN
NNNNNNNNNNNNNNNNNNNNNNNNNNNNNNNNNNNNNNNNNNNNNNNNNNNNNNNNNNNN
NNNNNNTTTTGGTGGAATGTAAATAACAGGAAAGTTGAGGATTCGATTATCAATACAATA
ATCTATAGAGTGTGGGATAGAAAGAGGTATAGGAGGTATATTGCTGAGTTGATGACATAG
GTTCTTTTTGGGGTTTTGGTTTAGCTTAGAACCAATTTCTTGGTCTTTTTGTTTTCTTGG
CTTGTTGGGGCTGGATTGGTTGCGATCGCCTTGTGTTTATCGTTTTTTTGAATTAATTCA
TCTCTTGATTCAAAAAAAAATGTACTTAAAAGAAACTAAATTACAACAATTTTGACTAAT
AAAATTAATGATTTCAATGTTAATATAATACTTTTTATTTAGATAGAAATAAAGTAATGT
GTTAACATGAGAAAACATAAACAAAATTAAGACATAGATAAAAATAATAACTTAAAAAAG
AAAAAAAATTATGATTGATTTAATTTAATAATTTAACAAATTATGTGAGAGGTAAATATT
AATGTGTTTAATATTTAATATTAAATTATTTATAATAATAAATTTAATTATATGGTTAAA
TTAGGTTAAAAAATAGAATCTATTATCTAATTTATATATGATTAAATTTTAATTGAGTTT
GATTGAATTGAATTATAAGTTAACTGCTACCCTAAACCGTGAACATTACTGGTACTGTTT
GGGAGAGAGTTAGACGGTGCATGATGGAAATTGTCTCTAACATGTAGAAGAAACATTTCT
GTGACAATGTTAGATCACCTAAAGTTAACAGAGTTACTAGACAACTAACGGTAGCTACTA
AAACATAAAAATATTTACACGTACAAGAACTGAAACATTAAATGTATAAATATAGGGACT
AAAAGCCCCAAAGTGTTAGCAAATGTAGGATTCAAATAAGTAGTTTAATCTAATTTAGAC
TAAAGAAACGTACAAAAAAGTTTATCTGTTACTACATCTAAATTATTTTAAAAAATATGA
ATTTTATCTTTTCTATGATGCTTAAATACACATGATAAAAATAGAAAAATAAGTGATGTA
TTGGTAATTAAACTAATTTTATATTCATTTCATCATAAATTGTTTCATCTGATTTTAAAT
ATTAAAAAAAATCTTTTATTTAATTAAGGTTTTAATCTAATAATTTTTTTTAATTTTTTA
TATTAAGTTCCAACAAAAGATAAGTTGAGAAAAAATATAATAGTTTTTTTATTGAATTTG
GGATAATTAAATATGATTAATTAAATTTTTTAATTAGTGTAAATATTTTTTGTATATTCC
TTTTGGTCTCAAATATAAAAAAAAATATTCTATACTTATTAAAAAAAATTATTTATCTTT
ATTAAAGGTGAGTCACAATTAAAAAAATGACATTTTTTTAAATTATTATTCATTGAAATT
TGATATCAAACATAAATTTTTTTATCTCATTAAATAAAATATATTTTAGAGATAATTTTA
TTAAATAAGACAAAAATAATTAAAATTTACTTATATTTAATATAAAAAAATGATTACTTT
ATTCAAGATAAAAAAAAATTTAATACTAGAGAAGTAGTTGACAATGTAAAATTTTTTACC
CTGTATAATCCTTCAACTAAAAAACAATAATATTATTAAAAATGAAAATATTTATAATAT
ACTAATATAAAAAATTTAAACATTTAATAAATATTTACACCCCTTAAATGAAATAATAAA
TGCCAGTACTTACTCCAATACGAACAGTTGTCTACTAGTCTACCAACCTTTCGAAGAAAA
TGGCAACAATCCGGCATGTCAAGTTTCTTACATCACTCGCTAAACCACAACATAGAGGGG
TAAAATGGTAACATCACGTAATCCGTCCGTTACAGAGTGAAGAAAATGTCATATTCGTAA
ATAACTCTAAAAAATAGGCA
>Glyma03g30200|Glyma03g30200.1
AGATTAAGAGAAAAAGGTTAATTTTTTTGAGACAATAAGACAACATAGTTGGTTTCATTG
CTTCATGTTGGGCTATGGCTTTTCCTACATTCCATTAACAATCATTACAAGATGTTCACT
TTATGCCATTGTTCGTCTTCTGAAAGATTGTCCTACCGAATAATTCACGCATCCTCTCTC
TTCTCTCTGCAGTTTATCATTAAAGCCTGCATGACTTCAATTATTGCGATGATCTCAAAA
GCACGACATATTAGACCTATTCACTTCCTGATCTATATATAACTATATATTTTTTTTTTG
TATAATATTGGTTCCAACAAAGTTTGAAGTTACGATGTGTCGTGGAACTATTTCAATCTC
TCACCACCCTTAACGTACTGGTTCTCCTGTATCTCTATTTGAGGCTATGCTTGATAACAT
AAAAAACGAAAAAATAATTTTAAACGTCTTCAATTTTACTATGTTATTAAGTGTATTACC
GCAGTCTTATTTTGTTTGATGTTTAATTTTTTTTTAGGAATTAAGGAATATAATTAATAT
TTTAAATTCCATTAGATTTTAGAAAAATATTATACAATTTCTATATCCATTTTCTTTTAT
ATTTATTAGATTCTCTTTCATTTATTACATGTAATGCGTGACTTATTAATGTCCAGAGAC
AACAATTAGTGATTAAATTTATAGACTTAGATGAAACAAATTATTGTTTAAAAGTTTGTT
TTTTTTAATTTCGTTAAATCTAATGACTAAAGTGACTCAATCACAATTTCAGATACTAAT
TGGTGCTAGTAAAGACTATTCTTTGGTCTTTAGATAGTTCAAGTGTACAACCTCAAATGA
ATGTTTATTTCTTTGGATAAATTTATCTAAAAGTATTTTTAAAAGAATAAAATCAGAAGA
AAAAACAGAATATTTTTTTCATAATTTATAAATTTTTAGTTGTTTCATATAACTTCTTTA
AAATATGACTTTTAACTTATACAAACTAATTTTAACTTTTGAAATATTTCTAGTTAAGTT
TATTCAAACAAACCCAAAAATGCTTGTAAAGTAAATTAAACCCGCCCAAAGTATGTTGTG
ATCTCAAGTGGAAGTTACTACTAGATTTGAATTTTTTATGGAAGAGGCCAGGTGTACACA
TCTAATATCCGACTTGTCTCAAATAGAAATTTTTCCTGAAAAAGTGAAAAAGGAAAACGC
TACAAGGCATGGCAAAGGTTGTGCATCTTATATATTAAGAATATGAAAATGTAATTGCAT
TGAGAGTTACAGACACACATAGCACGGCAAGAGTCATACCTTCCTCACAAAAGAGTGAAC
GGATAGACTTGACTTTAACTTTAGAAATTAAAGTACAAATTAATTAAAGGATTCTGTTAA
TAATTAAAAGAATCAATAAAAAATATTTTTATTAAAAACCACGTTGAAAAATATTAAAAA
ATAACTTTCTTTTTATAGGAAAAAGCATCTCAATTTCTACTTCTTATCTTTCCTTTCTTT
TTCTTTCCTCAAACTTTCTTTTGCAAGCCAAACATACCCTAAAATAACTTATGTAGTTAA
CACCCAAACACATCCTAAAAAACACTATACTATATATTTATATACAGAATATGAATTTCT
TAAAGTATTTACGTCACGAGAATAATGGAATATGGATATGGAAGGGAAGGGCTAATTATT
AATAGCGCAATGTTTCAGGCCCGCCCTTGTTTTGTGATTATCTACGGGTGTGGCATGAAA
CAGTTGCAGTATTTGTATGTTTAAATAGGATTTTTCTTTTTATTTTTTTACTTTGAGTAG
GAGTACAGTACAGAATACAATAGCATGGAAAGTAAAATAAATAATAAAATTTAAAAAAAA
AAATGTAAGAGTTGTTTCAATTTCAATGGATTCACGTGCGTTTGTCAAGTTGGAACTGTG
GGTCAATCTTTTCTCCACGCAGAGGAAATAAAAGGTAGTAGTAGGTCGCTTTGTTGTAGA
AAGGAGGAGAGTAGTTATTC
>Glyma03g34110|Glyma03g34110.1
AGTGAAGAATCCAACAAGAACGAGAAAAACACCCAGACTTTGTTTCATGGTGGAATGGAA
CCTAGCCAACTAACTCGATCAATCAGCCACCTTTCATTTGCCGTTAAGTGATTTGTTGTT
CTAAGTATACTTTACTATGTACCAATCTTCCAAAAACAATATGCTTTTTTGGGTGTGGTA
CTATCACTTTGCTAGGTACATCTGTAATGCATGATTAGTCCATTATAAATAATGGAAAAA
CTTAACGTCTATAGCAGTATGGTTCCATTGTGCAGATTTTATATTAAGTGGATCTTATGA
AATATTAAGATAAGTTTAATCCACTGCATGCATGTTCATATAAACAAAAATATTACAGTA
ACTAGTTGAAGAATTGTGGAATCCCTAAGCTATATTTCAAATTTATCATTCTAGTTAGAT
GATTATTTATAAGAATAGGACGGAGGTTATCATGTTTATTTATCGGGGATGGCCGCAAGT
TTGTCTTGTATATAAGACTATATTTTATTTAAATTCAATTTTCATCTGTAATTATTGGAT
AGAGTTGTAATAGATTATATTTTTAAGGACAACTTTTTCAAAACAATATATAATTATCAA
TCATAAACATAAATATAATAGAATTATGGAGGGATAACAATAGACATCTCTGTATATCAA
ATAGTACATACAAATTACATTGACACTTGTATAGGATTTGTTAAATGTCTCTTGATATAT
ATTCCTAACTTTTTTATCCCTACGCTAACTCATTTTAATTTTTTATCAGAAAAAAAAACA
TTTTAATTATTTAAAAATATTAACACTCGTTATACATTACATTAACTTCATTAATTGTTT
AAAATCTCAAGGAGGTGTCCGGGTATATATGCAATCTCAAGCATAATTTACTCTATCAAA
TATTCCATTAATACTTTTTTTGATCACATATTACCCATTATATCATGTGTTGAATAGAGT
TTGGCGTTTAACAAATTAAACTTTTCCAAAAGTCTTATATATAAGAAAGGATATTTGCCA
TCTTGTTTTTTTTTTTTAATTGATAGGTTGCATTATATGATTCTATAATAAATGTTAAAT
TTCCAAAAAGAAATATTGAAATTATTAGAACGATGCTAGTAATATAATATCATATTACAA
AATTATCCTAAATTTACCATTTTTAAGAATTTACGTCATCCATTCACCTCCTCGCAATAG
ATGAATAGATAATGATCGATCCGAAATTACATTAATGAAGAACCATTAAAAAAAGGATCG
AGTCTAAAGAGCTATATGAGCAGTGCAAGAAGCAGCTCATAATTGAACCTTCCACTTGAC
AATAGTTTACTCCTGACTGGGCCCATTGCTTGAAAATGTGTATCACTAGACCATCGTTTT
CAAGGGAAAAAAATCATACACGTTATAACTTACGGCAGACTTTGGATACTTAAAATTGTC
ACAAGTTAAACCCCTTCTTTTAAAAGGGTCCTTTGTATATGCGTGATAGAAGCACCGTCA
TTGATTCAATCGAGACACGGAAACCATAAATCAATTAACTAGCAAAACACTTTTAACCCG
ATATATATTAGAATTTTTAAAAAATATATAATATACTTAACATAATAATTAATTTATATT
TTTATACTCGTGATCAAACTATAAAATATGATATAATCGTTTATTATTATAAATTATTAC
TATTTTATTAAATATTATCATTAAATTATTAAATAAACTTATTTTTTAGAATTAAATATA
AAAATTATCAAATGATTATAAATAAATATGTTAAAAATATACAAAATTCATAAATATTAA
ATCATAACATGATGAATACAATGATAATTAATTTTTATATATTATTATCAAGATAAAAAA
ATATTATGAGAACATATTATATATTATTAAATGATTAATTATTAACAGTATATATGAATT
GAAGGAAAAAAAATCAATAAGATCAAACTAGGTCAACTTAAATCGGGTTACCGATTTTGA
CTAAATCCAAGAGAATTAAA
>Glyma03g13780|Glyma03g13780.1
CAAAAGAGGTGCTTAAGCGTGAAGATGACAAAAACCTAACGTAGACTCCATTTAAATGAG
GATGCGACCTTTTGGTAATTGGCGTGAATTGAAATGACGCCCTAAAGACCTACACCACGG
CGTAACCGCCACCAAACCTCGTAACGTATCTTTAAGGCATGCCCTATCGTAGAGTGACAT
GTGTATAAAAGCATCGCGCGTGCATATCACGAGCCCACCTTGAAGTAAAATGAAATGTCT
CTCTTCAATGTGCTTTCTAATGGTCAAAAAAGTCAGAATTTTCAAATAAAGGGGCTTCTC
ACATAAGAACATCAGACTCTACCTGAAGGGACGAAAAGCATGCTCACCCTAGACAATCTG
TCAATTTTAACTTGGACAACATTTGTCCAGGCTGGGGGCCTTGACCAGCCCGCAACCCTT
AAATTTGTCGAGGTTACCACCTTTGACATTGAACAACCTCTTTTCCCAACAAGTTGGACT
CATAGCTTAGGGGACTTGTGTACTGTCCGGGGTCCACAAATTGATGTGGTGTTAAAATAT
ACACGTCAACCCTAATACAGGAGCATAGACACTACTCGCTCAACATCCAGAAGGTTGGGC
TGATGAGCTATTGATATACGTTTGAATTTTAATGATAATGATATTATCTCCTTATCAAAT
TGTAGGTACCCACTTATCTAGTGGCTACAAATTATCTATAGAGTTGTTACGCTACTATAA
CAACTCTGAACAATCAAGGACCCAAGGCTCTCATCCATTGTTATAAATAACTAGGTTTTA
CCTTCACTTTTCATTCATTCTCAGCTCACTCATATACTTACTTGAGCGTCAAAGTCTTTT
TTGCATATACTCCCTCTCATTCCCCTATTGGAGGACACTTGCATATTTGATATAGGAGAT
TGTGGAATCCATCTTGAGAGTAGTTTATCCTTACATCAGTCCAATCTTGAGAGTAGTTTA
TCCTTACATCAGTCCAATCTTGAGAGTAGTTTATCCTTACATCAGTCCATTCTAGATTTT
GATAAATATAAACACTCATCATATACAAGGTGTTAGCAAGAGAAGGATTGGAACTGGTGG
TAAAAACCAGAAGAACGATGGCTTATATAGACACACATGTAAAACAATGGGTGAGAAGTT
TCAAATATGTGAAACAGTCCGTGAATATAATTGAATGACACATCAGAATCAATCATAGGA
TATGACATAACAAGAAATGAAAAGACAATTTGTAAGGTATATTTTGTCTATCATGCATCA
CTGAAATTAGAAATCAGAAATGAGAAAACAAAGTATAGAAGAATCGAAAGCTCGAATCTG
AATCATAAATCGGAATTAGGAATAGGAATAAAGACAAATAGGTATATCAAATAAGAATCT
GTAACAATGTAAAACAGTTCCTGTTCATGTTTGCTTTCTAAGTCAACATGTCAAAGGATT
GTTTAGAATAAAAACCGTACTCTTTACTCGGATAGATAGGCAAGTTATGTAACCAAAAAA
AAAAAAAAACGAAAGACAAAAAAAGACGAAAAAATGTGGTACTGTTATCTAAACAGTACC
AAAAACCCCTAAAAGAGTCCCGAGTGTAAAGTTAAAGATATAGATAGAAATATGATGATA
ATAGATATAGTACATAGTATAATGGTAGATTATTTTTCAACCTAATTAATTAATGGTTAT
TAGTTTTTTTTAATCTTTATAAGGTTGATAATGTATTTTTCATTTTAATAATATATAGTA
TTTATTATAAAATTACTAAGAATATTTAGGTAAAAAATAATTAATAAAAAAAGTTTAAAA
AGAATCTTATAAAAAAATCTAATATTTTGGGACGAGGAAGCTAATATTATTCAAAATAAT
CAATTTATCAATTTATATAAAAAAATATAAAAATTTATAGTATAATGTAATATTTAAGTT
AAATTAAAAGCAAAAATACACGAAAGGTGAATATAAAATTCTTGAATGAATTGCTGGAGT
GAAATAAAGCAAGATACTCT
>Glyma03g31691|Glyma03g31691.1
TTATATTCAAATAATTAAAGAGAAATTATTTTAAAATTAAATTGATTTTAAAAAATTAAT
TTTACATTAAATTAGTTTTTAACAAGTTTTAAATTAGTTTTAAACATTGAATCAGTCTCG
AATTAATTTTTGAATTAGTTCTTGATTTATTATTTTTAAATCCAAACATTTAAATAAAAA
CTAATTCGATTGTATAAACAATTCAATTAAACCAATTAATTTTATAAAATAAGATATTTA
ATTTTTCTGAATAAATCAAGAAAAAAAATCAATCGAATCGGATTCAAACTGATTTTTTGA
ACACTCCTATGTGTGAGATAAATTCTTTCGGAGACATGTGATATTTTTTCCCAAACAGAA
TCTTCTTCTTACACGTGATCAAAAATTAATTTTTTGTTAGTATGCTTAAGAATTATTTAC
TGTTGTTGTGCTTGACCATATTGGTTATTTTGTTGTTATACAAACTATTTGAAAACATAT
AAACTAAAATTATTTTAAATTGATCAATAATATTTATATTATTTAGATAATTAAATTGTA
AAGTTATATTTATTTCCTTTTTGTTTACGAAAGTTATATTTATTTGGTAAAATCGTAAAA
CCAAAGAAAAAAGCACTTTGGATTTTATTTGTAAAAGAGTGACGACTTTGCTTATGTATG
GGAAAAGTATATTCTATACCAGAAAACAAGCGGAAAATATATTCAGCGACAAGTAGGAAA
CATCGTTACATCATGCGTTATGTCACCAGACACTTATACGTAGTTACGTACTTAAGCTGG
ATTCGTTATTTATTTTTATTTTATTCATAAATAATAATCGATTATTTTTATTCATTAAAT
TACTTTTCAAATTTGTAATTAATTTAATATTTTTTATGTAAAAAGGAAAAACTATTAAAA
CAGAGAAAACTTTCATTAAAAAACAAAAGGAAAGAAAAATAAAGACTGTAATAAGACTAT
GAGAATTATTTATTAATAAATTTTAGATAAAAATATAATTTAAAATATATTTATTTTCCC
TCTTAAAATTTGAATTAGATGTTTTTTTTTAAATTATAATTGACCGTTTTCATTTGTTAA
AAATACTATTTTAAATAAAGTCTTAAAAAATTAGATTTCAATTAATTTTTTTGTATTTAT
ATAAAAATTTAATTTGTGATCCTAAATGTTAATATTATTCTATGTAAATATTTCATCCTC
ACATATGTATATTTAAAGAATTGACATTACATAGACTCTCAGATTTTATATATAATCATA
AAATAATATTTTCAAATTTTATTACATATATAAAGAATATGTAAATTTATATTCTAAAAT
AATTTTTTTATTATTATGTTATAAATATGAAGTATAAATTTTACAAATAATTAATTTTTT
ATATAATACTTAAGTGACTATGTAAGTCTCCTATCCCAATTATGTCACTTCCACTCAGAC
CAATTGGTACATTTTATCAGAATCAATTGAAAATATGTATTTGATTTCTAATAATAATTA
TACAAATATATACATTTTTTTTACACGTTTTAGTTAATTGTGGAGGCTTTCATAAATCAC
CACACATAAATCAAAGGAAAAAGAAAAGGTGACGATTTTGCTTACGCAATGAAATGCGTA
TTCTAGTTGGGCTTGGGCTTCGGCCCTTCTTGTCAATCTAGAATAAAAAAAGAGGGAGGA
AGCAAGCTGGTAAAAGCGTATTATAATAAAAGTTGATTACATTTATTCTCAATTCAAAAT
GAAGTATACTAACCATAGGTTTAGCGAAGTTAATGCAACCAGACAATCATAAGCTGCCAA
AATACATATATCACCCAAGTGTGAACATCGTGCCAGAATTAAAGTGTCCATATACGGCTT
CTTCGTTCGTATGTTAGACTATATATAGAGAAAATTTCCTTAACATGATCACATCCTATC
CTACAAATTACAACTGAAGATCAAGATTTCCACTACAAAGTTAATTATACTACCAATTTC
TCACTCAAAACTTAGGGAAA
>Glyma03g34750|Glyma03g34750.1
TATTCTATTTTGGGGACCGACAAATTCAAATATCAATTTTATTGGATAACTGCTGTACTA
TATTTGGTGTGTTTTGACTGGCTAGGTCAATTTTTGTAGTGAAACGAAAGCTTGAATTCC
AGTCATGTCCCTTGCATTAGCATGTTTATCATTGAATTTTATGCTTGAGTTCAGGGTCTG
ATGTGAGAAAAACTTTGCTTGTGCATGACTTAAAGCGGAGGCCACTTTTTTTCTTCCACA
ACATGGAAAAAAGAAGCAGCAGCGGCGGGCAAACCTAATAATGCAGCGCTTTCGTTTGGT
GAAAGCCTCTAAAGTTTGTCCGGGAGAATTAATCATGTTAATCCGGTTAAATTGCGGATA
TCATGAGCAGTAAAAAGTTGCATAGATTAATTGCATTCACAGTGTCAATGCCTAGTGGTC
CACAGCTCAACGTTTCAACTAATGTGGGATCCAAATTCAAAGATTTTTAGAAATAAGGGT
TGATACTCACTAGTAACAATTAAACTGGGCTAACCTGATTTTGTTAGGTTTAACGGAATG
GACTACTTCTTTTGCAACATGGTAAACTAAAATTTGATTTTTTAACGACAAAAATTCTCA
CATTTAGAGTATTGATGTCTCGAGTAGGATTATTTCCATAAAAAAAAATGAACTAGGTAT
TAATTAATTTCAATTGCTTCTCCCCCCCAACATGCACGTAAACAGGAACACACAAGATGA
TGATGTTGCATGTAGCCAGTTCAAATTTTCTGTTTTCTCATATTAAAAAAAGTGTTGTAC
TTGCTTAAGAGGAAATAACTGTTTAAGTGCGGATCTTGTGTCTTAAGTAGTTCTGCGTGC
CGTAATTACTGGGGGAAAAGGGTAGTGGTATTATTAACCTATTGATGAGTGATAGGAAAA
GGAATATAAAACAGAAAAAGGAGCAGAGGAATCAACTACAATGATTTAGGATGAGTTGTT
CTAGACTAGATGATGGTCAACAGTGAACCCCCCCTTTACCCTTCCATAATAGTAACTAAA
AAAATTGACCTTTACGGGCCAGAGTTGGTTTTAATACCTTATCAATTGCATCATTGCAAG
CACATGTGAACACATTAATTTGATAAGAATTATGTATATGGTCAGTAATATATCAAGAAC
TCTGGAGTTGGTTGAGGAAAGAATGTACGTTCAAGAGATGGGAAGACCTCTAAAGAAAAT
AATTATGTTCGCTGAGGTTTTGGTTGTGGACTTGTGATTTAATTAAATTCCAACCAGAAT
TGTTATGAGGAAATATGTATATGTACCCAAGTAAAACCATTACTTTTCAGGTATGAAATT
GAGTTTCAGCAGGACAAATACGATGGTGACTCAGTTACTTACTCTCCATAGTTTAAATTT
CTTGTCGCACATGTTTTTTGTGATTGATCAATTCCTGCCAATGTAACGTAAAATATAGAG
TTTTTTTTTAGTTCTCTTCAAATAAAGGCGGGACCGTGGGAGAGTGGGAGGGAATAGACC
TTTGGACAGAAAAGCTGAAAAGTAGTTTATCCAAAATATCAGCTTCAATTTTTCATAGAT
AGTGGCACCCCATGAGGGCTTCAAATTGATTAGCTAGCCTCACTGATCGAACCACATTAC
ATAAACAAAATACAATAATGCTGATTATTACTGCATGGTATGAAAATTATTGAGATAACA
TTTCACATTTGACAAGTATCTGATTCTGCTTTTGTTCTATTTTGAATCCCATTACACTAT
TTAACCTTGTGTATAAGATAATTCTGGCATCTAAATTCCTTCTGGTGACATAGTACATTA
GTACTGCAAACATAAGGGAACAAAGTAGCAGATTCAATCAATCAAGAACCACAACATTTT
TTTTTCTATTTTCCCTTTAGCAAAATAAGCCAAGCAAAAGAAAAAGCAAGCTCTTGTCAC
TGATTCTATTTCTTATGAAGAAGCGGACAACAGCAATCATAGACACTACCTCTCTAGTCC
CATTACCTTTAATCATATTA
>Glyma03g02590|Glyma03g02590.1
TTCTTGCATTGGTGTTCACTCTTATGCTTCCCAGTCAAAATAGGTGCACGTGATGTTGAA
AAGTGATGTTAAACTCTCTTCCTGAAATTTGCAGGCGGTGATGGAGATCTATAACATGTA
TCGAACTCACCTTTCAGCAAAAGCCACGCTAGTCCTGTTTGATGCTTTGCACGATGTAGC
AGTACACGCGCACCAGATTAACGGCAATACTATATTACGATCAAAGCTTCAAGAATTTGG
TTCTGTGACCCAAATGCAAGACCCTCCACTGTTACGCCTTGAGAATGAATCGTACCAGAC
CTGCCTTACATTTTTACAAAACCTTGTCATTGACAAGCCTCCTAGTTACGAGGCGGATGA
GGTTGAATTGCATCTCATTCGGCTTTGTCAGGAGGTTTTGGAGTTTTATATTGAAGTTGC
AGGTTTTGGACAAAAATCTGAATCTTCTCATGGTAGACAGCAACATTGGTCAATTCCCTT
AGGCACTGGGAAGAGGAGAGAATTGGCAGCACGATCGCCTCTCATTGTGGCTACTATTCA
GGCTATTTGTAGTTTGGGAGATACTTCTTTTGAGAAGAACCTGTCTCATTTCTTCCCTCT
CATCTCCAGCTTGGTACGTTGTGAACATGGGTCAAAGGATCTCCAGGTTGCTCTCAGCGA
TATGCTTAGTTTATCAGTTGGTCCTGTTTTGCTACAGTCATGTTGATAATTTGGGTAAAA
GATTAACCCTGCATTTTGAGATGTAGGATTTTTTTTTTTTTTTTTTTTTTTTTGCTTAAA
TCTTTTTGTTCATAATTTTCTCCTCTCTCCTTTGCCTTGGATTACTTGTCAATAATATAC
TATGACGGAGTGTATGAAAAGTTGGTAGTGATTTTGTCTTATAGCTACACCTTCCTAAGT
TTTGTATTTTAGAAGCTAGCTTTTCCGGTCAGAATTGATATGTATAACCATGAGGCTCAA
TGTTGTATTTTTATCTATTACTCAATTTTCTTTTTAAAAGAATTAGTTTTGCAGCATTAT
GTCCTGTAAAGATTAGTCTATCGGGATTTTCTTGTTCTGTGGTATTTATTTTTCTGGTTG
TAAAGGGTTAGTCTTACTTAGGGTCTACTAGTTTATGTTTGGATAAACTTTATAGGAGTA
GAAAATAAGGAAATATGAAATAAGTTTCTTCCATAAGTTAAACTAATTTAAAATTAATTT
TATGTACAAGTTAATTACAACTACAGGGATAAAAAAGTAATTAAAGAAATTAAAATTTGA
CGTAGTTAAGTGTCCAATACGTGAAGTAAATGCTAGTATAAAATTATTAATGTGTCATGC
TATCCAATCTTGTTACAAGGTAGGATATTATATAAAAAGGCCTTTACAAGGATTGGTAAT
GGAACACGAGTTCCTCAGAAAGGAGGATTGTCTTTTGTTCACACAAAATCCAAATACACA
GTCACCAAAGAGAATTGCCTTGTCAATTTCATCGATGCAGTCCTGCGGAGATCACAAGAT
ATAGATAACAATAATTGTAGGCCTGTGAAAGCGAAAGTTAATTGGTAGCACATAGTATAG
GAGATATTTTATGACTTTTCTACACCAGCCACCAATTAAGACCTTAATCAAATCCAAAAT
GAATCAGTCTCTTCAAATACATCCTTATCTATTTGTTTGTGTATGATTTAACCAACTGAA
TTTCATAATCAGCTGACACAAAGAAGAAAGAGAAGAGAATAATACGAAGAGCCAGGGTTT
TGCCTCAGAAAGGGTTCACCCATTTGCAAAGTGCCTCGAGAGTTGAGATCACATCGGAAC
AAAACTTGGAGAATTATTACAATTTACAAGGTGACAAAAGTGCATGGCATAGATTTTTTT
TTATCTGTATAAATCAAGGTACCAGAGAATTTATAACAACTCAGACACTTTTCTCAATTG
AGACCTCTTGGTAAATGGTATGTCATAGATAAAGCTACATGCGTGCTCAACAAAGTTCTT
ATTCTCAATCTCCCTTAATT
>Glyma03g02775|Glyma03g02775.1
TTATAAGAAATATAATTAAGTGGAAAAAACGAAAAAAATCATTTTGAGATTTCTTTTTGA
AATTTTGAGAAAAAAATCACCTAATTGATATATAGATTTACATGACCACGTAGTTGGTAA
AAAAATCATCTATTTGAAAAAAAATAAAGTGTTAATTGTTTATTATTTAGTTTAAAAAGT
TTAAGATATTGATTTATTTAAAACTAAATGTATTTTTACCAATTTATTTAGAGAGAAAAA
TTGCTAGAAGGAACACTTTCGTTCTTTTAATTATGTAAAATTAATCCACATGAAAAGAAC
AACTAATAAATTCGTTTCCACTACGCGTGTATCAGTTGGATATTAGTTCTTCTTATTCTT
CTTCTTTACAAGATATTGTGGCCATATTTTGTTCTAGTTTCTAGATGTGTTTTTGGTAGA
CTTTTGGTTCTCTAATATTTATATCTCTGACTGATATAAATATATCATAATCAATGTCCT
ACTGGCTTCATATATTTATGTATAGGGTATCTTTGGCACCTTTCTTTAAATACAATATCT
TTCCTTAGCAGACAAAAAAAAAAACTAAAAAAATGCAAGTGAATGATTTTGTAAAAATAA
ATTAAAATTTGAAGTTATGGATACGCACTATTTGGTATATGTTTTAGTTGTTTTTTCATA
AAAGAAAACGTTTCTGTAAGGGTGTCAATAATTGATCGTACTTTAATCAAAATAAGTGAA
AAAATTTAATGGTGCATAAAAGGTGGCGAAAAGAATGCAAGTTTCTATAAGTCAACAAGT
TTATCAATGGAAAATCCAATGAATTTATCCGGTTGTAATAAAAAATAAAAAATATTTTTA
CACTCTTAAAATATTTCACAATGCTAGTTTTAATTCTTAATTATAAAAAATAATATATTT
TTAATTTCTACATTTAAAAAAAAAAGTGATGTGATTTTAATCAGTTGGCTGGAGAGACTA
GAAACATATGTTTATGTAAAATTATAGGGATTAAAACATTATTTTCAAATATTAAAAAAA
TAAAAAATATATTTTTATCAAAAAATCACTTGGATAGGATTGCATGATTTAAAAAATGAA
ATAAACAGATAAGAATCTTTCTATTCTCATTTTCAAATATAATGGATCATCCATTAACAC
TAGAAAAAACCAGTTAAACATAATTTTTTAATATTTCAATTTCCTTTAAATTTATTAAAA
AATATTTTTTTCATATATTAATTTTTAGCACTTATTCATAGGAGTCTCTATCTATTTTTT
TTAATAGGCAAACTAGACCAAAAAATCTTAAGAGTAAAAAAAAGTTAAAAAGAATATATA
ATGCAAGCATATGTAAATTGAGAAAGAAGAAAAATTAAAGAAAACAGTGTATTTGTATAT
TTTTCAAAATCGAACAGCTAGCTAAAGGTTGGAAATAAAATTTAGAGTAAAGTATGTGGT
GAAATCTCACAAAGACAGTGTCGATGTAAACTTTATAAGTGGGGAGTAATCCTCACCTTA
CAAACCGGTTTTGTAGGGTTGAGTGTGAGGGAAGGTGTGGTAAAAGTCCGCCAAAGAAAA
ATTAAAGATGACCAACCTATGTGCTGTCCAATTTGCCTGGTACCTCTAGAAATAATTGCA
CCAATTGTCTCCATGCATTTTATTTAAGTATGCAACAAAGGCATACGTCACTTTGTTTGC
GCAATGTGAAAACAAAGGCATATATGTCACTTTGGATCCCATGTATATAAAAGTTGTTTG
TTCATAAACATGGATCCATAACTTGTGGATCCCATGTATTTAATATAGTAAGACCTGAAT
AAGATGATTTAATTAAGAAGACTTGGATTAATTAAAATGTTTATCCAAAGAAGGTTAGTT
ACATGTTCAGACGCATAAAACAATAATTAACTAGAAATATTGTAGTATGATTTAACAGAT
ATTTAAAAATTTGATCCAATCATCTATATAAGAGGAAGGAGTGGTGTCCGATATAATCAC
ACCAACCAAAGCCACAAAAG
>Glyma03g41030|Glyma03g41030.1
AAAAACCAGAAACGGAATCTAACAAAGCTGAGAATACAAATAAAAAAGGAGGGGTATGAA
TGAGAGAGAAGAAGAGGATGGTGAGGGGTTAGGAGTTGTAATGCACACGTATTTGAGTTT
GTCGCGTTTAACTCAAACAAAACAATCTTAGAACCCCAACCAACGCCGTCAACTATAGGC
TCTTGCTTTTGATTCTAGTTCTAGAGTGACTATGGTAACAAAGTGAAGCGAAAAAGAAAA
AGAACAAAAACATCCTGCGGCTCACACGTGTGGGTCACATTGGTTCTGAGCCGTCCGATT
CTAGTCCATGTCGTATGATTGCGTTTATTTGTTTGTTTGTTCTTAGCTGCCATTCGCAAG
TTGTTGACTTTGATAACGCAAGCAAGTAATGTAATGTTGGCTGCTGATGAGTGGTGTGAA
ACTGGACACACACACGCACACAAGTCCAAAATGGCCAATCCAAGTCACTTTCTTGGCAAG
TTCGCTGTGTCAATTTTGTGGAAAATGAATAGAAGCCATGCTTATGCTGTACTGTGTAGT
TCGTACCACCTTCCTACTAATGAACTAATAATTCTCAAATTTCATATTTTCATGGATGGC
AGCTAAATATCACGCACCAACCAAATACAGTATGGAAGGTGTGCATAATTCCATACATTT
AATTTCCAAATTCCATTTGCACAAACAATTCCCTTAATCCCCAATTTCTACCAAATCCCA
ACTTCTGAACTTCTTCTTCCACATTGCTTTGACCTAGTTGGAGTCATTCTCACTAGCTAT
CTCCTCCCATCTCACCTTTTCCGGATGCAGCAATTCCGCTTTCATTACCAAACCAAAGTT
GAAATAATTATTCATTTAGTATATATGCAACAGGTCGGAGGAGGGGGTGCGGTCTTCTGG
AGAACGTTTACTATAAATTATAATTTCCAGGCTATTTTAGGAAAAATAATTATAAAGGGG
AGTGTATTACTAACTAGAGGGAGTGGAAATAATAATTTTCTTATTTCTTACGCTACTACT
ATTATATCTTCCTTCTCTTGTATTCCGAAAAATCTAATCCAGAATACAAATTTATAGGGT
CTGTTTGGGTGTAAGCTTCTCTAGAAGTACTTCTAGAAGAAAATAAGAAAAAAAAAATGA
AATGAGATTCTCCATTAGCTAAAATGAGATTTCCATTAGATAATTTGTAGATGTCATCTC
ATCTTTTAGAGAAGCTATATTGGTGAGCTTCTAAAAATTAATTTATGAAGAGCTTATTTT
TGTTTATGAAAAAATTCATCTCATCTTTTTTCTTCTTTTAGAAGTGCTTCTAAAGAAGCT
TACCCAAACATGCCCATAATCCCAAATAAGTTTTTTGAAATGCAATTTGAGGTGCAAGAT
GCAATAGTGGAGTAGGAGTGTAGGATCCAAAAGACAAGCAAATTGGGCTTAGCCCACGGC
AGCAAGAAGAAAAAAATCCAACTCCACTTGTAGTTCGGTTCGGGGTTCCTGCATTTGAAC
CTCATAATCATAAACATTGACAAGAAACAAGAAGAATAAAGACGAGAACAAAAATATAGA
GAATATACGAATGATGGTGATAAAAAGAAAAAATATTTATTAATGTTTTTCAAAGTTTAA
GTTGCCTGTCCCTTAGAGAGTGTAAGTTTGTTCCATTAGAAAGGGTAATAAATAACCTCT
AATATCAAATCAATATAAAAAAATTAATGAAATCATTTATACATCTGTACTAATACTAAT
AATAAAGAAAACATTTTCATTTGGTGTAGGCATTTTACTATATCATTTTATCCTTTGACA
GTTTTTAAATTTTGATTATTTCTCTCCTAATAATTATCCATTATTTTTTAAAATTAAAAT
AGGTAAAGAGGCATGGACTTGCACGGCTCGGTCTATAATTAAGATCAAGATAGAGGCTAG
AGGTTGGTTTTGCGTCTGGGTGACTGTTAGGTGCGCGTAGCTTAATGGACGTGAAACTAA
AATGCTAATACCATTTCAAG
>Glyma03g33290|Glyma03g33290.1
ATCAGAAGGTCAAGTTTGCCTTCCCCTTATCATCTGATGTAGTATATGTATTGGTGCTCT
TAAGTAACTTGAGTGAGAATCACTTCCTTCCTCAAATATAAAGGATTTTCTAAAAGCAAC
TATTTTAGTCAAAACATTATTGACATATAAAGGATTCTCTAAACCAACTATTTGGGCCTG
AACAAAACAAAGGGTTGTTTCTGGATTCATCGTAGTCCTTTTATTTTTATGACAACTGAT
TTTTTTTTTTTCCATTGCCCTCAGCCTGAAAGAAAAGTGTATAGATACGTGCTGATTGCC
TAGCGAACCTTGAGCTGTAAGGTTCTTTACTTCTTTTGCAAGTGTTTATATTCGACTCTC
TTCCCCAGTTCGCCTCTTTTCTGTAAACTGTTAACAATATTGAGTTGAAGGAAAAGACAG
ATAAAGGGAATTTAGAGAATGAGGGGTAATTAACTATTCAATTAACAAATTAATCAAGCA
TAATAAATCACCTAGGCAAAGCTAGTTCATAAATCTAACAATGTTTATAAGACAAATTAA
AAGTATTGTCCTATGAATGAAATCCAATTTTATGAAAACGTATTGAATAAAAACAAAATC
AGTTTTTCATAGTTCAGCTCCCTTGATTGTTAAATTAAATAAACTAGATAAAGGAAAGAA
AGATGAATACAGAGGTTTATATTGATTAGAAGAGCTGTTATGTAATAGGAACTCTAAACA
CACAAAAAGTACGAATAACTAACGTGGAGTGTATCATAACGCTTTGAATAAAGTCATTAA
ACTATGTAGTACATGAAAGTCATTAATCTTCATCAAAATATAACCAATATTATGTCTTAT
TATTATTATTATTAAAATTAAAACTAAGGCTTTCATCATCTTAAACCAAACATTAAGTAA
AAACATAATGTGACGAAAGATAAGAGTACAATTTATCTAATTGATAGTTGACATCTGAAG
AGTGACGTATATTATTAAGATTTTGTTTTATATTTTTTAATAGAAACAAAACAATAATGT
ATCGGATTTTGTTTTGATACAATTCCTCTCTTTCATTAGTGAGATCCTCTTTTATTTCTC
CTGCAGATTTTTTTTGTACCCGGGATCTTGATCATGTAAGCTATGAATAACTAATTCAAC
AGTTAATTAAGATCTTTACATAATTAATATTATGATACCAGAACAGAATAATTAATTCAA
CGGTTAAGATCTTGAGAGAATATTTGATCGAACGAACTGAGATTCATGTTAAATGTTGAA
GAAAAAAGAATATCACATGTATAAGCTGCGATGACATGTGCTTGCACAATCCAGAGTACC
TAAACCAAAAGGAAAAGGATAACAGTGACCCACAAAACGAAAGCCACAACATTTCCGTAA
ACTCACCACGACCCAGTTAAAACAAATAAAAATTAATTAAAATAAAATGAACTCAAAAGG
GCTAAACTAAAAAGCTGAAAGACTTTGTCATACTTCCACTAACATGCGCCGTTCCAAACC
GCATTTGGACAATAGGTTGAGCTGCAAGTTTAACTAGTAAATACCCCACTACGCATAACT
GTTTATGAAATTCAATTGCTTGTTTTTGAACTTTGAGATCGATATTTTGAAAGGCAAAAT
AATTTAAGAGAAAATAGGCTATTGCACACTGATAATCTAATTACTAATTACATCCTAATT
CAATCACAATATAAAATTATTTTACTCTATTTCTTATTCTTTGCAGGTGAAAAAAAGTTC
CCGAACACTCTAGAAAACTTTTTTTACTTTACTTTTTTAGCATTTTTATTTGATTTTTTC
AATTTATTTTCTTAACTAGAATAAAATGTGTAAAATAATATAATGTATGTGGCTGGGGTC
CCACGATGATATTAGCCGTGAATTGTGATTGATCAGAAATGAAATTTAATAGTTAAAAAA
ATGATAAGTAAACTAAGAAAGTGCCAAAATAGTGCTGATCGGAATGAATCTGTTGCTGTG
TCACGCCAGAGGCAAAGGTT
>Glyma03g29610|Glyma03g29610.2
TCCGAAGTGTGGACATTAGGTAAACAATCGTGTCAATTTTCTATGGTTATAGCAATCTTG
TCATTACTCATTATTATTAGTATTATTATTAAGCTAGCTATATCGTGTCCCACTTGTGTT
TCATCTGTTTAAATCAAACAACCTGTTTGGAGCGGTGTAATTGATTATGAAACAAACTGC
TTTTCTTATGAAGAGGATGTGCATTTCATTACTGGATAAATCCTTGTTGAATATCATATC
TCATTTCAGTTCTGGTTTGAAATAAATATATTGAGATTCTATAATAATAATTAATAAGCC
ATGCTCACACATTTATATTGTGTCAAGACAACTTTCTTTATCTCTTGTTGTTGGAGTCAT
GTGACTATTTAAAAAAATTGTATTTTTTTTATTTTAATCATTTAAATATGATTTAATATT
TTATATTTATAATTAATTTTTATTTTTCACATTACTCAAGTATATATTCTCAAAGATCAA
TGATTCAAAATGTGATATGTCAGTAAAAAAATGAGAATTAACAAGTGATTTTTGTTAGAC
TTTTAACACGAGAAAAATATGAATGAAATAAATATATATCGAAAAAGAGAAGGATATAGA
AATTGTGAATATATAAGATTATACAATTAAGGATAATTAACTTAAAGGATTTGATTAATA
TTGCTTGTATACCAAAAAGGTGTATTTAATATATGCTTATTTTATTTATATATAAGTAAA
AATATAAATAGTTTAAATTTAGGAGAATATAAAGTTAAAAATGAAAAAAAAACTTCATAA
TGAGTAACTAAAATTTGGCAGAAGAAGAAAAACTTAATGCATAAAAGAAATTAAAATTAA
TTAAAAATGAGATTTTAGGGGTAAAAAGAAATTTTAATATAAAAAATTGATTTTTTTAAA
ATTAAGTTGTGAATAATAATTAATTCTTAATGTAAGAGCGACACAGATTGATAGATATAA
TTCTCGTTAAAGTTCGGGTCCTAAATGCAAATACTTAAATTTATAGATAAAATCGTTTTG
AAGTTATAATTTACTTTCTCTACAATTAATCACTATTGAATGAAACAAGTGCTTTGATTG
AATTAATGCTTTGAGCTATATAAGTGTGTATATACTGTATTTTCATTGAACTATGCGATG
GCCGAAAAAAAAGTAGTGGCTAGACAAAAGTCATATATTTGGCTAGCTCGTGAAGCTGTA
TATAATAATGGGCTAAACTTTTTGTATTAAGTAGACAAATTCAATCATTTAACTTAATAT
CCAACTTTAATTTTTTAATTTCCTTACTCAAAGTTAAAGTTGTTTAAAACATATATTTTG
TCATTTAATTTTTTTTACGACTAATTAAGTACCACTTCTATAGATTTAGATTCTTTTTAT
AATTTCAACTTTTATCTACAGTACCGTTGTTGTTTTATGGTCGGATGTATATATAATCCT
AAATTTCATTTCAAAATTGATGTGTATAAAAAATATTATTAAAAAAATTATTTTGGCGTG
CTTTAATGTTATTCCAAAAGATTAATTCCTTTACTTATTTGGTGAGATATATTGTTAAAA
AAAGAAGAAAAAGGCAACTTAGAATAATTTTAACAAAATATATATAAAAAAAACTAATTT
TTAACCCAGAAATAAATCTATGTTTAACAAAAACTAGAAAATATATTATTAAATAATAAG
TATTTGGTAAAATTATTTATTAAAATGAATGAAAAATAAAAAAAATTACATAAATAAACA
TATTTATGTAATGTTTTTATCTTAAATAGAAAAGATTAAAAAAATCTAACAAATTAATAA
ATATTCAAGGAAAAAAAACAGTAAATATAAAAAACAAACACTAAAAATTAACGTTCTAAA
AAATATTAGTCTCAAAGCTTTTCGGCTAATAATTTTTTTTTATGAAACTTCTTAAAATAT
TTGTTAGACAGACTCTAAGCATCTACAAAAACCCTACTAATAAGCACTTCTATTTTTATT
GGATACGTAATTCGAAGTGA
>Glyma03g34210|Glyma03g34210.1
ATTTAAGACTAACACTTATTTTTGAACAGAAAAATATAACTGTTTGTAGGTTAGATCAAT
CTTTGAGTCTTTATATTTTTACAAAATTTTCAATTATGTCCATGAACTTTTTTTTCAATT
GGGTCATTCTGTCTAATTACCGTTATAAAAAAAATATCTATATACACTTAACCAGAGATA
TTGACAATTCACAGGTGCTTTTGAAATGTATTATATATAAAGCTAAGTTGTAATACATCA
TAGTTTTCTATAAAATTTTAACCTTCGGTGAAACCAAACAATTATAAATAGCTTATGAAA
AATACTTTGGTAGAATTAAAAAAGAAAATTGTGCTAAGTAATCTTGAGGTTTTATGAAAT
TATACAATTTTTATTATATTTTTTTAATCCTTAAACTAATTCCCTTAATTATTTGAAAAA
CATTGTTTCAACACTCTTTATGCATTACAATGAGTAAACTAAGTCACCAGCGGGTCAGCA
TTGCATGTGAAGTTAATTGTAAACAAGTCTACGACAACATGTCATCTCTCTGTTGCACCA
ACACATGGACTGATTTCATTATATCTCGTGTAAACAAAAATTGTATTTAGTTCATAACTC
AAATCTAGAGTATTGTTCGCAAACACGCCAATTAATTTTTTAGCTAGAGCGTCTCAAATC
TTTGCTAGTCTGTAAATTTTCTTAACGTTTCCAATTGTATTACTATACTTTTTTTCTTGA
TGATATGAAATAATTATTTTGCAGTAAAAAAAAGTACTCCTTAATTATTTGTAAGACATT
ACACTTAAAGGAGAGTGTTGTAAATGTTAAAAAGAAAGATTTTTTTTTTTTGTAAATTTA
GAAAATCTTTAATGATAGTTAAAACAATTTATTCTTAATAAAATTATTAAAAACACTTAC
TACCTCTTTTTTTAATGTTGATGTCACCTTAGAATCCAATTTTCAGGAAATAACGGGTCC
AATTTATCAAGTGGGCTATTTTTTTTTTGAAATTACTAATTGAGAGTGGATTTTAAATTA
TTACCTATTTTGAGATAAGTTATAACATTTGTTAGTTTTGAGTTCAAAGTCATAATATCA
ATTACAACTTATATTTGTTACTTGAAGTTGTAAATTTTTTTATGACTTTCATTATTTTCT
TTACTTTATGACCTCTAAGTTGTAGNNNNNNNNNNNNNNNNNNNNNNNNNNNNNNNNNNN
NNNNNNNNNNNNNNNNNNNNNNNNNNNNNNNNNNNNNNNNNNNNNNNNNNNNNNNNNNNN
NNNNNNNNNNNNNNNNNNNNNNNNNNNNNNNNNNNNNNNNNNNNNNNNNNNNNNNNNNNN
NNNNNNNNNNNNNNNNNNNNNNNNNNNNNNNNNNNNNNNNNNNNNNNNNNNNNNNNNNNN
NNNNNNNNNNNNNNNNNNNNNNNNNNNNNNNNNNNNNNNNNNNNNNAGATGAACTTGTTT
TCTTATGACTTCATGGTCATTATTTGTACTTTTTTTAGTTTTTGTTTTTTAACTGTAAAT
AATTTTGTATTGTAATTATTTAATAAAGAAATGTTCTTTTTACTTTTTTTTATTTAATAT
TTTTTATATATTTTTTATATGGTTTCATTGTAATATTTAATATATCTTTAAATATTGTTT
TATTTTAATATATTTTGTATATTTTTTTAATTGAATAATTTAATAAATAAATATTTTTTT
ACCTTTTTATTTTTATTTAATATTTTGCATATATTTTTTAAATGGTTTATTTAATATTTT
ATATATATTATTTTATTTAATATATTTTCTATATTGTTTTACTAGTATTAAAGATTTTTA
TTTGTTTTACAAATAAAAAAAAACAAAGAAAAGACTTAAATTTAAAAAGACGACGTAGTA
AGTGACTTTAAAAAGACTTAAATTTAAACAATTTAACAAGACTTTGTATGTGATTATCAC
CTTCTTAATGAAGTGTTTGTCTCTTCTTATGCGTGCAAAAGGTATTAGTAAACATGTTTA
GTCGGCATTTAGTTACTGTT
>Glyma03g37710|Glyma03g37710.1
CGAAACAAAATATTCCTTATAAATACATTGAGAGATCTTTCCTTCAGAAAATGGAAAAGG
CTTCAATATTAATTATTTCTTTCTGTTGTTGTGTTAGGTAACTTGGGTTTAATACACCAA
AACAGGATTCGATCATATTTTATTTTGGTAGTAGTATTGAACATTACATGTGTAGTAGTA
TTGAACATTACATTAACAATAAAGAGATTAATTGGGATTTGGGAGCAAAGATTAGAAGGA
TGTAAATGGGTCCAGTCACGGAAGAAGGCAGACAAAACTTTTGTAATACATTATGGAAGC
TAGCCTTCCCAAGAAAACCTAACAAAGCTTTTCATTAATGTTCTTTTGCCAGCAACTGAT
CATCCACACACAAGTGGCCATTTTCCTTTTCTTAATACTATCTCCCCATTCTCTGCCAAG
CGATCACAACACGTGCCGACAATTATACTGTTACACATATCTTCAACTTTGATACCCAAT
TGGACAATTAGAAAACAATGAATAAAGATGCCTCCTCCTATATATGTCTGGTAAATTATA
TATAAGAATGCGATATCGACCGAATAGGATACTTGATTGAATTTCCTAAACACTCTTGAT
AAGCAATTTATGAACTATCAAAGCAAAATTTCCGTGTTCACCAAATATATGTAGTAATGA
ATTCGGCCTAGGAGGCTAGGAGCAACTAGTAGACATCTTATATTTTCATAGAAATTAGCC
TTCATCTATCCAAGGGAAATTCTTGTTCATCACTACTAAAGGTGATATTACTATATTAGT
TATATGTCCACTTTCCTTTTCGACGTTCTTATGCTCCTAACTTATCAGTTCAATAAATTA
AAGAATAAAATAGAGTTCCTTAGAGCTAACGCCTATCTTTTTGTTTTCGTACGAAGTAAT
GTTTATCTTTTTCTATCTTTCACTAATGCCATTATATAATTTTATGTTAAGTTTTCACCG
TCCTAATATGAGATAATCCACTATGGCTCACTCTATGTTTGAATATCTCTGAGGAGCCAG
AAAAGCTAGCTAGCTCTATGCCAAGCCTAACTTCTAAGTGAAGCTACTCTCAACCAACTA
GCACTTATGCAGATATCTAACATTGTCAGAGGATAGGGGCAGTTAACTTCTTGATCTCTA
TTATTAACTTCTAATTGTGATTCAACCGCTATGCTTTCTTGATCTATAATTTCCTTGACT
CTCGAGTCTTGACCTATGACTAGCTCCACTTTTTCGGTGCCTGAATTTTTCATTCGCGTG
CTACCCTCAACCCATTTTACAGAATGCTTGCACTAAGTTAACAGCTTAACTTAAAGGGTG
ATAACTACCAAGCCACTGAATCTTGGTAAAAAAAGTTTAACAATGACGTGACTCACACTC
TTTTGATTCATTTGAATATGGATTGCACCAAGGGTGTCAATTATTCTTTCTGGATATGGG
ATATTTGGCAGAGAAAATAAAATGAACAAGTTGATAACGCTTTCCATAAACATTGGTAAT
TAAAGTGATCAATGCAGCTTCCTCTTTTTGTTTTTTTGTACCAGACCAACTAGACTTTGT
ACTAACATTAGTCATAAAGCATATTAACCGAGGAAAACAAAATTAGTTCATTTAAAAAAA
GTCATAAAGCATAATATCTCATTGAACATTGTATCGCCTAATCATTCTTAGCCAAAATAA
TTTGTGCTTGCCAGGTGTGTGACAATTATACAAGACAAGCAATGGAAATACTACCTCCAA
AGCGAAGAGATTCGATCCGATTAAATATTAACTCATACTTCCTAATTATGGATTTCTAAT
AAGTAAATTTGGCTCTCATCATTCGAGGAATAATTTTTAAGGAAAATAATGCATATTTAA
AAATAAAAACATTTTATAAACAAATTATGTAAAGAAAATTAAAAATAAATAAAAAATAAT
ATTATAAATATGATATAAAAAAATTCCAAGTGTTATATAACTCTTTCCTTCATTATTTAT
AACATAAACATAGTTGGCCT
>Glyma03g29860|Glyma03g29860.1
GAATTGTGCCCACAGTTAACCGATGGGATGAGCCTCTAGCATTGGGCATGGTTGATCCCC
ATGATTCATTATCTCATCCAGCGGGTGTCTCTGATGTTCAAGCTGAGTCTGCTACACGTG
TGGACCCTGATCAGTTCACTAATTTTGTGGTATGAATGTTTCTTTAACATTGGGTTATAT
GTAAGATAAAATAGTGGATATATATGTGTGTGCATGCGCATGCACCATTAGATGGTATCT
TGTGTGTTTGCTTTGTAAATTTTCAGGGATGAGCAGTGTTCAAGGTTTATTTCCTTCTTT
AATTGGTCATATATACTTTTTCTCTGTCCACATTGTCATGCAGATTCCAAATTGGTTTGG
AGCAGAGTCCACAGGGGCTACAAAAGGCAACCCATTCATGTTACCAGATGCCTATATGGC
ATCTCAGCATAAAAATGTATGTGTGTTGTTAATTGATTTGTATATTAATTAATGATTGGA
TTTCCAAATCTTTTGGTGATCTAACTTTATTTGAATGAAATTGTATCTTCTCTGCAGCAA
AAAAATTTAGGGGAGATAAGGCAACTCTTACGAGAAGCACCTTTAGAAGAAAGTCGCAAA
CGAGAATTGTCATCTGCACTTCATGTCTACTTCAAGGACTGGTTATATGGTAACTATCAT
TTGTTGTCTTTCAGATCCAATTTATAAGTTAACTTTTCAACAAGTACTTGTAGGAGATGA
AAATAAAATGAATAAAGTAAAATGAATGAACTTTTTCCACAAGTTAAAATCAACTTTACA
TCTCAACTTGTGATGAAGCTAAAATTGATCAAGCTTCTAAAAAAGGGAGAAGTTTCAATC
AGCTGAAAGGCAATTGATGAGCAGTATATTATAAAAGGAGAGGATTGGTACAAAGGGGGT
TGCTCTAATGAATTGCTATTTTCAAGAGGAAGTTAAGCAGATAATGCTAATATTTAGTTT
TCTGTTGTGGCAGCTTCAGGAAACATTCGTCAGCTTTATTGTCTACAAGGCGATTGATCT
TTGTCAGACAATGGAATGGCACAGTTAATGGTACAGGAACGAGGTTTCTGGTTTCCTTTT
TGTACTTCCTCTTTCAATTCCTCTTGCCAATTCTATTGGCGGCGTAGGTAGCTGAGATCA
GAGGACGTGAATTAGAGTAAAACCTATTTATGCCGTGACATCAGCGGTGCACAGAATCAA
ATGAAAAATACAGTTGCTAATCTGATTGTAATATTTTTTGTTTGTGAAAATAATTACTGT
AATATTTTGTTAGCCTAAATTAATGGCTTTTGTGAAAAATTTCAGCTCCCAAGAACTAGT
GTAGTGCACTGTATATCTCCCAACTTCGACTTTTTCCATTTAATTAAACTTCCCGGGATT
TTCTGTTGGGTTCTCTCGCATTATGAATTCACATCGTATATTAACGCGGCAGATTTACAA
GTAATTGGAGAGGTTGGGTTGGAGATATAGCTTTACTACAGTAAATAAATAGACTTAATT
TTGCCTCAATGTGCAATAGCTAATATCTGTTTTTCGGAACTTACACGAAGTCATTTTCTT
CTGCCCGTGGATACTGTTATGAAAGAAATATGTAAACGGTGGTTTGGGTTGGGTGATAAT
GCTTTGCATGGCAGACGTTAGTTGATGATGTCGAATTGTTCCTGCCAGTATCCATATGAA
TGTTTTGTAAGGAAATCAATTTAGGATGCCTTAATATCCTAATAATGGCTCAATTGAATG
AGAAATATCTCCTAACCGTAATTTGATGAATACGTTTAATTATAAATTAATCAAATAAAT
TATGTTACGTGTTCATGATTTTCGATAACAATTAATCATTACTTTTTGTGAAAATAATTT
TGTATTGATATCATGATTAAAAAAAAAAAGTTAAGCCATCAAAATGGTATGATCAAGCAC
AAGCGAAGCTAGATTTAATATTTAACTAACTATAAAAGAAAAAAGATTCCCTCCAACCAG
TAAAAAAAGGCCAAAAGTCA
>Glyma03g31700|Glyma03g31700.1
AATTTTATAAAACTAATTTTATTGAATAGATGAAAAATAATTATATTAATATTATGTTAA
AAAATTAAAGTGAATTTTTTTAGAAAAATTACTAAAAGAAATAATTAATATTATATTAAA
AAATTAATATAATTTATTCGGACAATTTTTTTTTTCATTTGACACTTATCTTTAGGACCA
TAAGAATAGAAAACTATTATTGCATATTTGGTCCGTGAGGTGACAACCTTCGAGTAGGAA
TGAGTTCCATCATCTGCTTGGCATTTAATGTTAAGCTAGATGTTGTAGCAGCAAGTAGCA
GTGGGGGAAATGAAGTCATTGTAGTAGGTGGTGATGTTTGTGTGTTGCGGGGCTTAAATG
TAGTTGCGACATAATCAGGACCAACTGTGTAGTGAATGAATGCCTTCTGCATGAATAACA
CATAAACTCTGTAGGTAGGCTTATCTCCACCATCATATGTTTTGCGAGCAAGATCACAAA
AAGATCTAAAGAGAAAGAAAAACGACTGGATGAAAATAGATGAAAAACGAGTAATAGTTT
TATAAAATTAAACTTATTATTAATGTTACATATAGTTGGTGTTGCAACGATACTTGTCAT
GGGTCTCGAGTTTGGTTTATGGGATCAGTATGGAACTTTTCTGGGTTGCCTTAAGCTGGG
AGGTTGGCTATCATTTATGTTTATTAATTATTAGGGAGTTCTGTCTGTATTAGGCTTTGT
TTTGGTGCACTGGTTTTTTGTTTTTTACACAGATTCAGGTTATGCTAGGAATGCAGTTCT
CTGTTCAGTTTTGCTTTCTATCTGTACTTGTAACTGGGAGTCTGTTGCTGTATGCTTTGG
TGGTACAACTTGTTCCTATCCCCATTTTAATGAATTTCATGATTGGCTTATAAAAAAAAC
ATTAAAAAACTAAAATAATATTTATTAGGAGTATAAGTAAAAAAAAATATTAATATTATA
TTAAAAACCAAAATGATTATTATTTTAAGATTTATTTTTTCGTTTTACACAACATTTATT
ATGAAATGAATGGAGTATATGATGATCCTCAAAGTCAAATTAATTACCATACATCCTTCT
ATCCCCTTAGGTACTAAGTAAGGGAATACATGTGAATTAATGACACCCAAACAAAAACAG
TAATTAATAAATAATAATACATACATATATAAGTATATAGAGGCAACACTAACAATATCC
AATCTCTGAAACAACATTATTCATTTAAATAAGATATATAATCATATACATGTTAGCAAA
TACAACATTATTCATTTAAATAAGATATAATCATTTACATGCACCAATGCAAAACAAACT
AAAATGCTCATGCATCTGAAACAACTTTTCTTTAAGCAATAATAAACTAGTTGCGTCTTC
TAACATGGTAAATATATCTATATCTGCTTTGGGTCCAGACTGTATTAAAATGATTGCACT
GACAATCAACAAAGTCCAGCCTTCTCAGACCCTTTAATTAAAGTCTTAAAAAGTATTATT
ATAAGTTTAAACCATGGGAGTTGTAAACTTTGTCTACAAGTTAATTATAAGCAGCCGACA
TCTGATTAATGATAAACACTTAAAACAAGAGAGTATAGGACTATTCAAATACTCTTAAGT
GAGTCTTGCATGACTATTATGTTGGCAACTTTTCAAGATGTATTGTGCCAATAGCACACC
TAAAACATGCCTTCACCTTCACGTGATAGTTGTGTAATTTTAATTTGTAATGTTGTTTTA
GTATTACAAAATTAGTCAAACTGACACACTGTGAGGACGCTATATAAACTATCGCAAAAC
ACATAACGAAAATCATTTTAAATTGATAAATAATATTTATATTATTTTGATAAAAAAAAA
AAAACAATTGTACGTAAAGTTCTACTGTATTTTTATATCGTAAAACCAAAAGAGAAGCAC
TTTTGAATTTATTTGTAAAGTGACGACTTTGCTCATGTAAGCAAATGTATATTCACAGAA
GTAGGAAACATCGTTACCTC
>Glyma03g37420|Glyma03g37420.1
TTGACCGGATGAAAACATGTCGCATAATTGGGCTAAAATCCTCTATCAACTTTGAGATGG
CAAATGAGGCCCGCACTCTAAAGTCCAAAGAGACATTCTGACTCTAAGAAAATGGGTCAT
TTAATAGTGTCCAGCAACCAACCTGAGATCACGGGATGTAAATGAAACCGGAGTAGTATA
AGTAATGATGAAACCATGTAGAGTACTTTTTATGAAACGGTGTTAGTCGCAATTAGAGTT
ATCATGCTTCGAATTACACCTTAATCTCTGTTGGCAGAAAAGAATAATATTTGTTTTTGT
TTCCCTTCATAAAAGGATTTTGCTCAAAGCACGTGGAATCTTATGAAATGGTGATAGTCG
CAATTATGGTATTCATGGAATGTTTGTGTGCTGTGATAGGTCTTTTGTGGCAATGAAAAC
GCCTTGGTATCCCCTTCAATCAAGAATTGGGATTTCACAATGACTGGTTTTTTAGTACAC
TTTCATCTTGTGTCTTTTTTCGGTTTTTGTCTACATGGTTTCATAATTTGGTGTTTTACA
CTTAAAAGGAAGTTGTTTAGGGATGAAAAACAAAAACAATTGTACATGTCAAATTAAATT
TATTTATCAAAGAATAAAATATTTGAATCTTTGAATAAGATAAAACCACTTTCTAAAATA
TCGATCCACTATTTTAGCTATGTACAGCTTTTTCAAACAGACATACTTGCCAAAAAAAGT
ATGTTCGCTTACACTCCCAGCATTTTTTTAATCAAAATTCTATGCATAAGAGATGCAAAT
ATGCAATGCATTATGAAGCAGCATAGTGCAGTAAAACCATGAGGAGGTGCACAACTTTTA
TGAGTAGCGATACAAAACATATCATGTAGAGTAAGGTTGGTATTTTGTGTGAAGGATCAT
AATAACCAGATCTATCTGTGCATGGGCCTTTATATCGTGGTTCTTGGACCTTTTTAATTA
GTGAACTTGATCAATAAGGAGGATATTTGTTCTCCATGCTTGTGTTCATCACCTTTCTCC
GACAGTTTTTCCGTGTTCGAGCACCGTGCACTTTTTTTATTTGTTCACTGACAAACAAAC
AGTTACGTTCATATGTGCTCATTGCTCACCGAGTTGTGGGTAAGAACTTCTCTCGGCAAC
CGCAACATAACATGGACTGGAGCGCTCGGGCTATCCATTGGGGAAACAACACAAATTTAA
ACAAACTCATAATATATTAACATTATTTCTATGTATGTGTGACCGTGATACAAACATATA
CATATGCGATTATTATCACTCCAAAACTAACATGTTACATTTGCAAAATGTTTTTTATTC
TCTCATAAAAAAAGGCTGAAATGGAAGATTATATGCTCTAATGTGTATGACAATCTTATA
TAAGAAGTAGAAACTTAAAAATAATGGACACCAATAGAGGGATACTGCTCATACAATTCT
TTCAGAGCATGTGTATTCCTTAGTGTGATGATATTGAGTTTGCCATTAAAAAAGAAGTAC
ACTGCATACATTACTGCATTAGTATAAATCCAAGTCTAGCCATGCTAATAATTTGTAACA
ACCTGCTAACAAGTGATATATGTTTAATTAATAGCACCAAACAGTAGTTTATGTATAGTT
ATCTAGTATCTACAATGTTTTCTCTGGGAAGATATATACAATTACTGTTTTTTCTAATTT
CTAATGAAAAATAGCCACCAATGATGGTATAGTACACGAATCACGAGAAAATTGTAGAGA
TATGATTATTTTTTATAAAATACTCAACTGGAGTATTAATTGATTAATGTTCCGGTTGTT
TTCGATTTTCCTTTAACAGTAGTTTCTTAAAATGGACCTTGGATGACCGGCTAATTAATA
TCTCCTTAGAACTTTTCAGTTTAGAAGAAAGTAATCCAAAACCCTGTTGTTGTAGGATGT
GGACCTAATTAGTAACTATTGTTGGTATTGTAACCAAGCAAGCAGAGGCAGCTTTTAGCC
TTTTATAAATAGATAAAAGA
>Glyma03g27030|Glyma03g27030.1
TCATAAATCTAATAAAATATAAATTTTTTCTTGAGATAAATCTAAAATATAAATAAAACT
ATTTTATGTTAGTATTAAAAAATTAAGTTTTTCATACTTGAAAAATAAGTCGTTTTAATA
TTACTACTTAACATTCATTTTTTTTCCAACTAATTACCTAAAAAAATTTGTTTCAATTTG
CTATCCGTCATTAATTCTCTTTTGTTAAGTGATGACGTGACAACAAATTTTTTTTTCCAG
GTAATTATTTGACAAAAAAATGAAACTTTAGGAAGTAATCTAAAAATGACCTATTTTCCC
GCTATAAAGAACATATTTAAGTCAATTTGAAAACAATTTTTTTAGATAACAAATGATAAT
GATGAGTTTTATCAAAATAAATAATTTAATTTTAGATAAAATGATAAATGATAAATTTTA
TTATTTTATTGAGAATAAAAAAAATGATAATTATAAATTTAAGTTTTGTTTAAAAGCAAA
TCTTATTAGTCAATAAGAAAAAATCATTTCTCAAACACTTTTATTTAATCAAATAAATTT
GTAAACTTGTCAAAAAAATTAAAAGTTAATTAAAATAACTTCATGAACATATATGTAATT
TAATTTTATATAGACTTAAGAAACTTTATCCTATTTATTTTTTAAGATAATTTCTCATTC
AAAATAAGAAGTACATTACACTAATAAGATATTTTTTTTATTGGTAGGAATAAAAAAAGT
ACTATTTGAAATTTATAACTCACCTATCAATTTATCATATTTAACCAATTGAAATAAATT
AATAAGATAATATTAAAGGTGAAATTAAAGAGTTAAGATGCATACATTTAATATCGGGAT
AAAACTAAAAGAGAACCCAACAAGATCAAATGGTAGGATATATTTGGATCCAAAGAATAG
TGAAGGAAGAGGAAACACATAACATATTGCATGCGTACATTGACTCCAAAAATACCAATT
ATATATGATTGACAAAATTGTATTTTTGGTCCCCCAGTTTATCTCCAGTTTCGGATTTGG
TCCTCCAGTAATTTAATTCACGAATTGAGTTCTCCTATTTTGTAAAATCGTGCAATGTTG
GTTCCAGGTCACAATTGGACGTTGACTGTTAGTAAGTGATGTTGACTATCACGTGTCATG
TTCTGATTGATCAATGAAAATAACAATGCATTTCATCTTTCATGGAGTTGACATCCAATC
AGAATATGACACATGATAGTCATCATCCAATAAGAACGTGACACTTGGCAGTCAACATCA
CTTGCTAACGGGTCTACGTCTAATTGTGGTCTGTGGAACCAACATTGCACGATTTTACAA
AATAGGAGAACTCAATTCGTTAATTAATTACTGGGGGACCAAATCCGAAACTGGAGATAA
ACTGGGGGACCAAAAATACAATTTTGTCAATCATATATAATTGGTATTTTTGGAGTCAAT
GTACGCATGCAATATGTTATGTGTTTCCTCTTCCTTCACTATTCTTTGGATCCAAATATA
TCCTACCATTTGATCTTGTTGGGTTCTCTTTTAGTTTTATCCGATATTAAATGTATACAT
CTTAACTCTTTAATTTCACCTTTAATATTATCTTATTAATTTAGTTCAAAAATATAATTT
TGTCTATATGATTTTAAACATGTTTTTCATGTCTGAAAAATAGGTTATTTTAGATTATTA
CCTAAAAATTTATTTTTTGTCAAATAACTACCTAAAAAAAATATGTTTCCTATCGTTAAT
TTGACTTCATTAAATAATGACATGACAGATTAAATGTCACGTCATCAAATCTAATCGTTG
ACACATCATTAAAGATGGTGACGTGACAATGAAATATGAGTAAGAAGACATGATAATGCC
ATATTCTATTTATCACATCATCATTCCATAGAATAAAAAATTTTCAGATATTTAATTAAA
AAAATATTAAGTAATAATATAAAAATAACTTATATTTTAGATATGAAAATCTTATTAAAA
AAAATATGAAGAGGCGCAGC
>Glyma03g42480|Glyma03g42480.2
AGTAATCCCCAAGCTTCACCTTCCAAAACGTTAAAGTAAGGTATTTTTCAGCAAGTCATA
GCTGCTACAAAATTACCTTGATCTCCTCGTGCACACAACGCTGCCAGAGTGCCAGTGCAG
TTTCGATCCGAAAAAACTTGCATAATCATTACATTTAAAACCCCCGGCAGTTAATTCATG
ACATCACAAGGCAAATAATGCATTTTGTATTGGACAAATAAAATAAATTACTACCAGCGA
AAGTTGAAAACTATTTATGCTTTAGTTTACTTTTATTTTTAATTATTAATATTTTACAAA
TTTCACATTTTATAATTATTTTTACACATTTTTTTCATTTAAATTTTAAAATAATTAGAT
TTAATTTCTATGAGGTATGCTACATTTATAGTTTATCTATAAAACACTTCATCAAACAAC
AGATCACATTTACATCTTATATTAAATTAAGAAACCTTAAACTAAATTAATTAATTTATA
TTTATTCTTAATTATTTGTATAAATAGTGAAAAAAATTATATTTATAAGAGTGGTAGAAA
CATAATATTCTTTAAGATATTCTTTCAAACACACTCATATAAAATCAGAAATACGAAATT
AGACCTATAAAAAAAAGTATGGTTTATAGTTAATTTTAAATAATAGTAAAGTGTGTTAGA
TATGTTATTTATATTTTTTTATATGTATATAATTTTATACTTTATTTTTTTATCATATCG
TATAATATTACATTTTAATTGTAAAATTACTATACAAATAACATTTCTGTAAAAAACATT
TTAAAAAAGAATCAATACTAAGCGAAATTCTTTTTGGAGAGAGCTCTTTAGAATTTTAAA
TGAGTATATTATTGGTTAGTACGGATAGATTTGATGTCGCGTTCGCGTATACAAACGAGT
ATTTTTTTTTATTTTTTTTTGCGTGATTTTCTTTGAACTCCATTTTTTTATTGCTTGACT
TTTCGATTATTTAATGAAACCTATGTACTTCCGGTATTGGTGCAAACTTTTTTCCCATAA
CTAATAATAACGATTTTAAATTATACTTTAATTTAAGAATCTCATAAAATATTGCAACCA
CAGCACCACAGGTTGTAACAAAAAAATACTATTTAATTAAAAAAGTATATTTTTAAAAAT
TAATTATGAATTATTATATGATTTTTTTTACATTCATACCACTTTTGTCACGACATCATA
TATATTAATTAATTATGAACTATTATTTGAAAAAAATATCAAATTTATAATAATAATTTT
TAAAAATATAATTAAATGTTTGTATAAATAAAAATCATTATACTGATCATTTATTAAAAT
TAATCTCATTTTATGATATTTATTTTATATCAGAGAAGTAGACACTAAAACACCTATCCA
GACTCACATAATGAAAATATGACCTAAAATGTATATAGCCAAATACCATTTTGGCCCTTA
TGATGTATATGGCCGAATAACCCTTCGACCTTGATTAGAGATGGTAACCCTGATTACTAG
TAAACATTAGGTTAGAGTTACTTAAGCAAGGTTATAAAAGGTATCACCAAAATAGTAATT
AGTGTAGATAGGCCTAAAAATCCAAGGCTCAACAATGTTAATGAATAAAGGAAAGAAACA
CGAGGTAAAAATGATTGTTCATTTAAATATACTCTTGCTATTGAATATATGAAGTCTCAC
TTAAGCGTAACGAATCTTTTGAAGGTAAAATAAAAATAAAAAGACACATTCTACATTAGT
GACGTCGCGGCAAAATATAAGTAACCAATTAAAACAATAAATTCTATGCTTTGGATAGAG
TAAACCAAGCAGGTGTTTTCATAACCCATACGAACGTAAAAGTCAACTCGAGACCTCGCG
AAGGAGGCGCGGTTTAAAGATAAAATAGTACAATTATTGACGATAAAATAATATGTAGAA
ATGAATGAGGGTATCAAGATCTGACTTGTGTGCCTATAAAAACCAATGCAAAACGCAACT
TGATCATGAACATCTCCAGC
>Glyma06g18890|Glyma06g18890.1
GTTAAACTTGGGCAAACTGTTTTCCAATTCAGTTTGGTTTAAGGGAGAATTGTTTTTCAA
TTGGCTTTAATTCGATTTTTTGTGTTGAACTGAATTGTGAACAAGCCTAACCAAAGGTAA
TGACCCTTTTCTCATTCCTAGTTCGGTTCAATTTAGAGAGGAAAAATTGAATTCAATTGT
CCCAAACTAATTTGATTCGAATTTTAGAATATAGTGCATCGAGCCAAAAAAATAATTCAA
TTCGGTTGAACTATTTTCTAATTCAGTTTGGTTCGATCTTCTCTACTGAATCAAAACCAT
GTACATACTTATTTACAAGTAGTAGCCCCCCACATCTAAACACAAAGGATACATCAAGCT
TAATTTTAACCACACATGAAGAATCATTTCCTAAATTAATGCACACTATTGTCAGAGAAA
TCACAAAAAAAAAAAAAACACCATTGCAGAGGTGTTAGATATATAAAATTATCGTTTTAG
ATGAGACTATATACAGAGAGAAAATATTTTTTTAAAACCTGAAGAATCCTCTAATAAAGA
GCAATGTCTCTGAGTATTGAATTTATTTAATGGTCCAAACTCATTTAACATATGTTTTTT
TTCATATAAATAGATCATTTATGAAATCATATTTATCTTTAAAAATAATAATATTTATCT
TAAATTTTCAATAGAAAATGTTCTGATAAATATTAAATTAAAAGCAAAATACATTTTACT
TTTTATTTAAGAATAGAGCTACTTTAAAAAGATTCTTTTCCTTTTACGAATAAATCATTC
GATATGACTACACTTTTGTGTTTTGTTTTCTTTCTTTCTTTTTACTATGAAGTTTTTCTG
GAACTAGAGATCTCTAGAGTTTTCTAGTGGGACAAAACAGTGCTGCCGTGCGGGTTATCC
ATTATAAAACTATTGTTCGATGAACCAAAAAGACTATTAAAATATGTTTTAGTATTCATT
TTAATATGCTTTACATTTAAATTTATAAACAAACTCTTGTATAATAGTTTTTTCATGAAA
TAAATGTTTAATTAACTTTTTTTTTACATTTTTTTTACGGAATAATACTTATCTCATTTA
TTATAAATTAAATATTCAATAAAAAAAATTATAGGATCGATAGAATAGAGACTAATGAAG
AATGAAATCACCCTTACTAACATATTTATTATTTTTCTTCATCACTTTACTTATTGCATC
TTTTATTTTCCCCGTTTCTCTATATATATATATGCAGGAAATGAGTGTAACAAACTAAGA
ATCGTCCTTGAAGAAAACATACTTAGCATATCTAAACACGACAAACGGTGCCTTCTGGCT
TCTACGTAGATAGATAAGGCTTGATTGCCGAGGGATAAAGCAATAAGTCTCCTCTCGAAT
GTGTCCACCGAAACCATATTAGTACTAATTAAATATAAGACCCCAAGCAAGGCCAAAAAG
AGCTACCCCTTGAAAACAAAACAAACTCCATATTATCAAGCATTTAAGAAATAAGATTTG
TTTATATCATGTCTAAGTTTTTAATTAAATAAATTCAACACATGAAATTTACTCTAAATC
TTTATATTTACATATGATGCAAACAAATCTTATCTGAATATTTAATTTAACTAATGCCTA
TTATTTTTAGTCAGATTATACAATCTAGCTAGTACTTTATTTTTTCTATCACGTACATCC
AATATCATTTTTTTCATAGCAGTTCATGAAATATTTTATTAAATATTAATTAAAGCATAA
TTTGACCTCTAAGGTGTGACACGTGTAACTAATATAGCTTTGATTTTTTTTTATTATGGT
TTATTTTATATTCAAAATCTATCCTGATTTAAATTCTAAATAATGGATTAAAAAACATAA
ATTACTACACTAATTGAGTCAACAATTATTACTGTCGTCGGTTCAACTTTGAGCTTTTAA
GTATATGAGAGTGGTTGAATTGCTGCCTATATGAATAAAACAATATTTATGGGGGATAAA
AATGAGTCTCATATTGTACA
>Glyma06g02210|Glyma06g02210.1
TAATTCTCAGGCTTACTATTTTTCATACCTATCGTTATATACCTACTTATTTGATGGGAA
GAAAATAGTGGAGTATTAGTTTTTTGGATTGTGTTATTTTGGTTTTTTAGATTTCAATTA
CCGTAAATGGGTCTTTTGGGTTTTCTATATTTTATAATCGAGTCTTTTTATGTTGATTTA
TTTAATTTGATATCAACTTAACGCCAAATTTTAGATGAATAAAACATTTGTAGCTTTGTA
AATTTGTAATTAACATTTACTTATATTTTTGAAGAATACATTATATGTTAAATATAATTT
ATTTAATGAAGTAAATAATTTAAAAACTTTATAAAAAATGCATTTTATTTATTTCATATG
AATTCTTAGTTTAATGTCTGAATTAATAAAATTAAACATGTACAAAAAATTAAATGAAGT
AAGTTTATCAAACTCCTAAATTAATCATATTAAGATCCCTTCTCTTCTTGTGTGCGTGCA
GGAGACATATCAAGTGAGGTGATTTTTTCTTGTGAAAGTGAGAAAAATAATATTTACAAT
TAGATATTATTGTAAATGATTAAAATAAAAACATATAGTCCCAAAAATGTACAAGTTTGT
AAAAAAGTCACATGATGACGTAGATATATATTTTCACCAAAAAATGAAGTAAACGATGTT
TTTGTTTTTGTTCCATTCATGGGGATGATAATATTGGTTGTTGTGCATGGTGTATCTCGA
CCAACCCACTACTTGGACCGAAGCGACTGCTGTTTTCTAATAGAAACATTGGTTAATCTA
GTCACAACCACTCACAGTATGATAAAGCAGTTGTCCGAAAATCATATTTTGTAAATTGAA
CGCACACGGGATACTTTTATTTGAGAAAAAAAATGTCACCCTTTCTAAAAAATTAGTTTA
TCATATTTAATTTAACCAATTTTAATTGATTTTTTATAATTATCTTTCATTATAATTTAA
TATTAAAAAAAAGAGTTATTGAAACTAAAACTTCAATTAAATAAAAATATTTTTAAAATA
TTAACATTAAATAAGAAAAAGCTAGGTAGATTTTTCTTATATGAGAAAAAAATAATTTTT
TTCTTCTTCTTATATTTGATATTAGAGGAAGTACATTTTTTTATCTTGATATTCTCTTCC
TTCTTATTTATAAGACCCAAATTTTAAAAAATGTTTATTTTTTCTTACATGACTCAATCT
ATAATATTTCTTATATTAATATTTTTAAATTAAAAACACACTTCATTAAAAGAAGAAAAA
GAATGCATTAATAAACCATTAGAAGAGAGAAAAATATAAATGACAATGATAGTTTTTTTA
AAAATAATTTAAAATAAATTTATTGTTATAAACTAAATTAACTATTTTTCTTAATCTTAA
TTAGGTAATTGAGTCTAATATATTAGAACAAGGAGAATATCGTTTACTCCTTCATTTAAT
AATTATAAATTTTTTTCCAACTAATTCATGTGAGTCCCTTAAGAAAAATGATAAATTTTG
TTAATCGTATTACATTAATTTTTAAAGAGAGAATAATTAAATAAAGGTGTATAAGAGAAA
AATATTTTAAAAAAATACATCTAAAAGTTAGAAAATAATCTTATAATTATAAAAAGAAAA
AAACAAACTTATGAAAAGGTTATTATTCATAATTTTTTATCTTCAGAATCATGAGGAAAA
CTACTAGTATCTTATATCATTTATGTCAAAAAAAATCACAATTGTATTCTCTCTCTCTCT
ATATATATATTATTTTTTTATCTCGTGATAATAAAGAAACTATATAATTGTTACATAAAT
TTAATCTATGCTGTAATTAATCATTAGATAACCGACGTACATACGTTGACTTGGCATGCA
GTAAGATTATTTGCTACTGCAAAAAGAGTTTTACTCCGTAAATAGAAATGTATTAAAAAC
GTTAATTGCATCTTTACGTACTTTCCTCATTTCTTATATATATAACGGAGGCTAGGATCA
AAATACAATTCGTGACTTGA
>Glyma06g40790|Glyma06g40790.1
TTGAACTCTATTCAAGGTAATTCCATATATCAAAATAAATGCAAGCTGTAGCTTGAAACT
AACTGAAGTGAGTGTGATTATTGCCTCTGCATATTAGCTTGAGTAACATACCTTGCTTCA
GAAACGTATGTTGTGCTGTTCTTAGAGCAAAATGGGAGTGAATTTTCACATATACATGAT
CTATGGATCTTCTTTTTTTATATATAAAAGATTAAAATTTAGCAATTGAATTTGTACCAA
GAGTTTTCGGTTTCACACTATTTAGGTGTGAATACTTGGAGAATGTTTAACGCTTTTATT
TACAAGCATGCTTGACCATTTGAGCTAGAGTTTATGCAATGTCAAGAGAGTTTTGGGCAC
AATACAGAGTTTTGCAAAAATAAGGCTTTGCCATATGCTATTTTTTCCCGTCTCACTTGT
ATCATACACAATGAGAGACAGTGTTGGCAGATTTAGTTTCTAGGTTGGATTAACAAAGTA
ATAGACGAACTATATTTGTTTTTAATTTGGATTAACAAATTTTGAAAGTACTATAATCAC
ATGTGTTCCAAATTAGGATTTTTATAACATTAAGGATTTGTTAGGATAAATTTTTCCAAA
AGTACTTGTAGAAAAAAAAAGTAAAAAAAATTATAAATTAAAATTAACTCATGTATAAAT
TAATTTCTGGAAGAGGTTCTTTTTTTTAGGGATTCGGCTATCCTATAGTATATGTCAATT
GGAAAAAAAAAAAAAAATACGCACTTTGCCACGAGAGTGAGGAGAAAGGAGAAAGAGAGG
AGAAAGGGACTGGGAGGAAGGTCTCCGCACACTAAGGTATTTTTGCTCTTTTCATGGGGT
GCGGGAAGTAAAAACTTAATTAAGTCTTAAAATACCATATTATTTTAAGTTTCTTAACTT
TTTTATATCAATTTTTATTCCTTCAATTTTTTTTACAACCCTTAGTCATCAATGAATTTT
ATGTCAACATTTTTTAATCTTTCTAAAAGAAATTATCTATTTTTATCCCTCATTTGATTT
ATCATTAAAAATTAATCTCTATTTTACTTATTTTTAGTTTTTCATTTATTTTATATTTGA
GATTAATTTTGAACAATAAAAATAAAAATAAATGAATAATTAAAAAACGAGTGACAAAGT
TTTAAATGACTAAAAATGCTATAAAAAATTTAATAAAAAAATTAAAATTAACAAAAACAT
ATTTGAGGGGCTAAAAATAAAAATATATGAAAATGTTAAAGGACTATAAACTTAACTAAC
CTTTCTTATAGTATTTTTTTTAAATAATTATCCAATAAATGAGAATATGAAAGATTTTGT
TTCCATATATATTGAGAGGTTTTTAGTGATTGTTATTCAATTAAAACTAGATCGTTTTTA
TGATTTTTTATTTAACCCTTTATTTTTTTGGAATCTAGCTTTTTTATATTTAAATTTAAA
CTTTTTAAAATAACCTATTAATAGTTAAACACATTCTTATTCTTATATTACAATATAAGT
TATTTAACATTAAATCAAAAGATAATTTATATGTATAAAATTTCGGTTATTGTATATTTT
AATTATATAAAATAAATACTTATCATGTAATAATGTAGTAATATAGAACTTGGCCCGATT
CAGAATAGACACGTGGCGCCATAATACCACGTGTAAGATTTCCAAGCTCTTGAAGACTAG
CTAATAGAATAACCAAATTAGAACGGGCCCAAGTTACATACTGTTTTGGCGGCGGCTTCT
AGAGTGAGACAGTGGGTGTCATATATTTCTATTTCTTTTTCTTTTTTAATATATCAAAGG
CTGGGATGTTTATCAAAGATGAGTGCGTCTAGTGTTTTAACTTTTAAGACACTAATTTCA
AAAAATTAATAAATATATTTTTTTAATAAAATATATAAAATTATACTCTTTACAATTCTT
TTTTTGGCTACTTTATCCGCATTAAAAACTTTATTGATCAGCAAAATTCAAATATTTATA
CTTTCAAAGCAACAAATTTT
>Glyma06g41610|Glyma06g41610.1;Glyma06g41610.2
TGAAGCATGCCATTTGTTTTATTATAGCTTCATAAAGTGGGAATTCGTTATGACTTCATT
AAATGAGAACTCGTACAACTATTGATCCACAACTCTAAAAATTTACTTTATATATTCATT
AATAAATTTACATGTTTTACATTGTAAATGAAATAATTTTTGCTTTTACTTTCTGTAAAA
AAAATTTATTGTTTATGACCCCTACAATATTTACCATTACTTGTTTTGATCATTGCTTGT
CCTAATGATGGGGAGTAATTAAAAAAAATGCTATATTTTGCGAGAACATGAAAATAGAAG
TGGCTATATTTATAGGGAATAAAACAAAAGTTGATACTCCCTCTCAAATGAAACAAAAAC
AAAATTAACGCATATTTAGGCTAATTAAGTTAATTAATATTATTTAAGTTAAATTATAAT
TTGGTACCCTATAATTTTAAATCTACGATTTTGGTCCCCTACTTCTAAATCATGATATTA
AATTTTTTTTATTTTCCAAAATAGGTAATTTCAGTTCATTTATAAGTTGATCGTTAATTG
ACCATCTAAAGTCAAACGTTGACTTTGAGGTGATATATTGGTGTGAAACTTATGTATGTT
GTTAACATAACATTTATGTAAAAAAAGATTAAATACTGCAAAAAATAATGTATCTTAATA
GGAGTTAAAATTGTGGCCATTTAGTCATAGAAAAAATAATAAACCATTAACATATGTTTT
GTTTAATTAATTACATTAAAAATATTTAATATATAAATATTTTTAATAATAATTAGAGTA
AAAATAATTTGTTTATTAAAATCAATTTACAAAATAATTTATATAATTAATTTACATATT
AATTTATGAAATTTAATTATAAGACACTTTTTTTTTATTTTTCATATTAGTTAATCTTTT
TTCACATAAACACCATGTCAACATTCTACATAAGCTCTATGGCAATATCAATATATCACA
TCAATATTGACATTTGACTTTTAATGATCAATTAACAATCAACTGACAGAAAAATAAAAT
AAAAATTTAAAAACAGGGAACCAAAATCATAGATATAAAATTATTAGAAGATCAAAATTA
TAATTTAGCTTATTATTTAATTATACTAGTCACATTTTAAAACTATTTTTTTTCAAAAGT
ACCATTTGTTGAAACTTAAACCAAACATAAAAAAGATTTGTTGGAAATAAGATATCAATT
AATTGAAAGGTATTTTAAAATAATATTATTAAATAGGATAAAAGTAATTAAATTTTGTTT
ATATTTAATTCCACATTTTTTATTTTAGTCTGGAAGTAGTACATTTTTATTTTTTAGGAC
ATAAAACCAAAACTAGCTATTATATTTATAAGGACTAGAGGAAGAGAGGGACTCCCTACC
TCTTTAAATTTTTTAAATAATAAAAACTTAGAAGTTACATATAGTTAATAAAAAATGAGA
ATAAAAGAACTGATAATATAAAAGTAGTGAGAAGTTAATATAACTTTAAAGAAAATTTTA
AAATTTAAGAATAAAATTGTCCAATAAAATATCTACACCAAATAAAATAATTCTAATTAT
TAATAATTATAGATGGAAGACAGGTTACTATATTCACAGGTTCGTTGAGGGGACTAATGA
GGATGAGTATTACAATGATATAAAAACTCTATTAAAACTACTATGTTTGTATATATGGAT
CTTAAAAATATTTAACCCCTATTAATATTGATAATAATATCATCTGTATTTTTTTTTTTT
GTGGTTAGCAATGGTAATTGTATGGGCATGACCAATTCTTCACAGCACTAACAAGAGTCA
AGAGACCAGAAGTTGCCAATGTTTGCTGTGTTTTTTGCATGTCATCATTACACGAGTCCG
GGGCAATCATGACAAATAGCAAGATGTGTTCTTTAATTTGGCAAAATTCTCATATAGTTG
TATTTATTTTTGTTATCAATATATAATAAATGTGTTTCTTGTCTAACTGTAATTTTTATT
ATTAGGCCAAATGAACCTGA
>Glyma06g45360|Glyma06g45360.1
AAGAAAAGAAGAGTGAGATGTCAATTTGGTAAAAGCATATATCCAAGGCTTTTTCTATTT
TCCCCATATTTGCTCACCTTTTGTGGTTTAGATTTCAAGCCAAGTCGATTATCGACACTG
ATTTCGTTGTTGTTCTTATCTTATTTGCTTTTTGCTAAAAGGGTCCAAGCCATAAAACAA
GCAACCTTTTTCTATGTTACTGTTTACCAATTGAGTTGAGTGTGCAATTAGCAAAATAGA
GAATGAAAAATTAAAAAAAAATCATAATAACCAAAAACATGTGGATACAATCATACAACT
TTGTTGTTGCAATTGTTGAATCATTTTGTGGACAATTACAGAACAATTTGAGTAGCGCAG
ATTCGAAGGCGAATAAAAAAAAGAAAACAAAGATTCTCAAATAATACTTTGGGATACAAA
TTCAGTAATTACTTGGGAAATTAAAAGGTGGGGATGCCAAATCTTAAGTGAAATCTCAAA
AAGAAGTTGCAAATGATTGCATAGAGGGTAGAATCCAACCAACTGTAAAGCCCGGGAACC
CACACACAGTTGGACCTCAAAGGCATATATCAAATACAGAAAACTCACATCACTCAAATC
TGAGTCCTTCAAGAAGTGTTTAGGAATGAAATGGGAAATGTGAAGAAAAAAAAAAAATAC
TACCATTTATTTTTTATGAAGAGTTTAAAGGAAAATTTCAGGGAAAGTGAAATGCTATAC
CCAAAATCGGATATTCAGCAATTGAAGATTAGATGGCATTCAATAAATTCCATATTCTCA
TGCTTTAATTGCCTTTCCACACCAATTATTATAACCAGCAAATACTCATACATTCTAGGT
TTTTTTTTTGAAGAAAATTCTACGGTTGTTTATTCAATACATATGATTATATAAATATAA
AAATTATAAATTGTAAAATATTAAAAATTTTATTATATTCATGATAAAAATATAAATTAA
AATATAAAAACCAAGTAACATTTAAGATTATTAACATAGTTAAATCATAGAAACAAAAAT
AAATTATTCCAAGTATGACTTTATAAATTTTGTTATGTATGATTATTTTTTTGTTCTTCA
CATGTCTTTTTCTTTAGAGGTAATCTTATTGAAGTATAATCATTTATTAAATGTGACACC
TCTATTAACAAAAATTCAAACTTTAATTTGGTGTGAAAAACTAACATTTCTATTAAACTC
AACATTTGGTATAGTTGAATGATATAAATGAAGAGTATTTATAAACCAACCCAATTCATA
AAATCCTTTAAAAAAACCAATCCAATTTAATCTAATACAAATTGAACACGCACGCACATA
CATACATACATACATATATATATATATATATATATATATATATATATACAAATTTATGAT
ATTACTCATATTTAAATTTTTATTTCTTATCAATTTATAAAATTATCACATAATTTATGC
TTATTAATGAAAAATGTATTTAGTTAGAGATATTTTTAGTAATTATTTGAAAACAGGTAC
ATAAATATAATTATTATTTAGTTGTATAAATTTATTTTTAATAGTATATATTTAAAGAAT
TACATTACTATTAGTGATATAATGACTTATATAGATAAGATATTTTTATTATTATATTAT
ATATTTTATTATTTTTAATATTTTCCTCAAAGATATACAAAAGTAAGAATAAAACTAACA
ACTGATCCAAATTGTGTTTAAAATGGATTGGATCGAGATAGATTCAAATTTTAATCCGAA
CCAATCCGAAGGATAAATTAAGAAAATTAAAATGATTGCAACATATGAGTTTTCCTTGAT
TCAATCTACTTTGTAAACACTCCTATTTGTTATTTTTTTTGGGTGCATAGTAGCACTCCC
AACATAAACAGATGATTCTAATTTAATTATACAAAAAATATTATTATTTAGATTTTTATA
ATTATAAAAAATTGCCCAATTTCCCTGTGCTGCCAAATTACCTCAATCATAAAGGTACTA
AGAACCACCATTTTGGACAA
>Glyma06g08390|Glyma06g08390.1;Glyma06g08390.2
TTTGTTTTTATTTCAAAGATCCCCCTATGGTTAATTAGCATTTATTTTTCTTATTTTTTT
ACTAATTAATTAATATGTAGTTAATAGATTTTTTTAATAAAAAAATTAATGCAGTAGACA
TATTTTCTTAATCATGAAAAATTAAAGATGAAAACTATTTATAGAAAATGAAACTAAAAA
ATATGGTCAAACTGAATGAAACCTGAAACACTATTTCAAAAATATAATGATAAAAATATG
ACCTTCCACATTTATCCCATTTTTGTACAGATAATAATTTTTATATTATAATAGTGAAAA
TAATAAATTTGGAAAATTATACTTTATTTTATAAATAACCATCGAGACAATAGTTTTAAA
AATTTTAAAATTATATATGGAATAATAATGATAATAATAAATGTCATCTTCTGGGTACTT
TTTAAAAAATATTTTTTATAATTATTTTTCAAAGGAGGCATGATATATTAAAGAGTGATT
CAGGAAAACAAAACTTAAATTTTAAATATAAAATTGTCCGTATCATATTACAAATTTTAG
TAAGTTAAATAAAATGATTTCTTATAAAAAGTATGTTGTTCTAGAAAAAGGGTGATATAT
TTTGTTCATCTCCCTTTCTACTCCCTGTTTGGGATGAGTTGGTGCAAGTTGTGGATTTGT
CCTTTCACCATTTTGAGAGAATGAAATTCCGTCGCCACTTGCCCATCAATGTCAAACCGC
CCTTAACTAGCAAACTTGTCATTATTGCTCAACACAGCAAAACTAAATAAATTATGCTCT
CTTTTTATATTCTTTTAAATAATATAAATTAATTATATAAATATTTCTTGGATAATTATA
TAACTATAATTCATGTAGTCATAAATGTATTTAAGAATTTAGATTAAACATTAATATTAT
TAAAAAATAATTAAGAATTTTTTTTATTTAAAAAATGACAAATATGATATGAAACGGAGA
GAAGAGTGATGATTGAGTAGCCAACAGAATCAAGACTCAAGCTCATGAGCATGCCATTAT
TCTAATATGCAAAAGTCATCTATAGTTCAATTGGAATTTTCAATTTTGGACGGGTGTCGG
GTGAATCCTATTCCCATCCCCTTTATTCCCCCTTTGTTCAAATCTATTTTGAATATGTAT
TAGAATTATTCTAATGTTTTTTTATTGATACAATAACATCATATTGCAAGAGAAAATTAT
ATAAAGACAAGATTAATAAATTTTACACAAATATAATAACAAAACATATTAATTCTTTTT
GAGTTTAATACACGATATTGTAAAATATTTTTATCTTATTGTTCAATCATAAATCATTTT
TAATAATATTTAAAATAATTATCATAGAAATTAATAAATTTATTTTATATGATTGAATGA
TGTAAGATTTTATACACTATTATTATATAATCATTTTTTTCATTCTTTTATAATACAATA
TTACTCCCTTATGTTTAATTACAAGATTTTCTTTAGAATTTCGTTTGTCTTGTTATAAGA
TGTTTTTTTAATTGTTAGATGTATTAATTATTTTTTTTTATATTTTTATTAAATTATTTT
TTAAAATATTAATGAGAAATAAATAAGTGAATAAAAAAAATAATTTTAAAAATTATAATA
TAAATAATTGATAAATTTAATGTAATAATTATTTTTTCAAGAAATATAAATTAGTTAAGA
GTATTTTATAATTATATATAATTAAAAAGGAGGGAGTATAACTAACAAGGACCCAAATCC
AAATATTTTACAGAAATCAACGGCGAAATCAAGAGGAATTTTAATTTAGCCCCAACCTGT
AATTTTCACTATACTACGTGTTAGTTCACGAGCGGTTCCACGATTCGTAGATAAACGGTC
AAGATTCATCACGGTTCAAACACGTAATTACACGTGACGGATTAGGTCACTTTCGTAATT
TCAGTCACCAAAAACACTTTTTTCTGGTACGTTTTAATGTCAAGTGCCGCCCATACTTTT
TCCATTTTTTTTTTCCGAAG
>Glyma06g00230|Glyma06g00230.1
GCGTGCTTCATAGCATGGGTGTTTGTCTTTTTGAAAGTTCCAGAAACCAAGGGCATGCCA
CTGGAAGTGATCATTGAGTTCTTCTCTGTTGGAGCAAAACAGGTTGACGATGCCAAGCAC
AACTGACCTAAGGATATGATAAATTCAAAAGTTTTGACGGTACCTTCTAATTGTTTTCTA
TCTACGGCTGTTTAAAATTTTTCCCTCTTTTAAAATTTTCTTTTCTATTTATTCTCTCTT
TTCCGTGGGTTGAGATTCAGAAACAAGAAACTTTGTTTCTATAAAGAAAAACTTTCATTT
TCTGGTTCATTTATGAAACTTTATATACTTCCTAGTTACCCTGCTATTCGTAGTTGAAAG
TGTTAAATGATCTGCTTTACTTATCGAATTTATGACAATAATGGCTGGTGTATGGTGACC
AGAAGATTTTGGGATAGCTACAACAACAATAGCGTCACGAGCTATGTATGATAGTTGGGC
TAAAGCTTCTTGCACCCCATAAAAAATAATCACGGATTAGGAAGAAAGAACAAGAATATC
AATTAAGGGAAAATCAAATCAAATAGTTTTTGGGATTAGGTTTCACACGATAATTTTCAA
TAGATTTATTACTATTATTTCTATGCTCATATTGATTCAAATTTAAAAGTGAATTAACTT
AAGGTTTCTCCCGTTCTCTTTCAAGACACGTGTATTTAATTGAATTGAACCCTATTTTTA
TGATTGCTATGTTCAATTACATTATTTACACTCTGTTAGTTCATTGATCCTTGAAGGATT
AGACATTCTTTGATGATTTAAAACCTAAGTTCTTTTTGTGTGGTTCCAATGTTTAGATTC
GCTTTTTAATTCTTGGGTTAATTAACTTTTTAGGTCATTATTTTATACGAGTTCTACTTT
TAGTCCTTAAAACAAATTAACGGGTCTTGGTCTTTTGAAAAAATTCATATATTATTATTC
TTATAATTTTCATTTTTTCACAAACTCTGAATTCTTATAATTTTTATAAATATAAATTGA
TTTATTAAAAATAAAAATACAATATAAAAATGAGATGAAAATATTTTAAAATAAAAATTA
ATTAAAATAAGTTATATTCATTTATTTTTTACTCATAGCTACACGTTTGAACTGTAATCA
TTAATATTTTGACATTGTATCTTTTAATTTTTATTAATAAGTTACATATTTTTTGCTTTT
TTCCTTTTTCAACAATAATTCGTGTACACAATATTGCATATCTTAGGTTATAAGTATTCT
ATGAAATATTAATATTGAGGGCTTGAATATGTGAACTGAAAAATCATATATGCTATCAAA
ATATTAAATTGAATAACACAAATGGCATAATAATTAAAATAAACACTTTAATATTAAAAA
TAACCAAAAAATATATAATAAAAAATTATTTATAATTTTTTATTTTATTATCCCAAACTA
ATAAATAAATAAAAAAACTTCTCATCTAGCATCCCACAGTAATTTAGTACTATTATTATG
AATGTCTTCCATAAGATATTACTTCCATATTTTTCTGCTTGTGTCATTGCCGATAATATT
TGAGAGTTTGTTATTAATCAGGTATTTGATTTAATTGTTGCTTGAGCATAGTTGATGATA
TAACTATATAATGCAATTTTCTCTTTTGGTAATTGAAGTAAATAAGGTAAATGCGGTCAC
CATAACATTATTTAGGTGTTTATATTTGTATTTCGACATTCTCATAAGTATTTTTCATCT
TTTCTACAACGCTTTAAATAACTTTTCAATTAATACAACTTAAAAATGATTGAAGGCTTC
CTAAGCATTGGTTAAGGCTCTTGTTTGAATTAAGAATGAGATATATGTTAAGATATGACA
CAAAATCACTTCGTTTATATTCAGATATCCTTTATTCATCAAATAATATCTACCCATAAA
AGATAATTATATAAATGATTTATATAAAACTTTTGTCTAATTTTTTTTTAAAATTTATTA
TTTCATTATAATTCATCTCT
>Glyma06g09180|Glyma06g09180.1
TCACAGCTAACTGAAAATGCCAAGCTAGCTGGGGCTTGAGATAATTAAGTAGTGTTGCAT
GTGGGAGGGCAAAAATTGGAACCATGAAATTGATGACTGAAAGAATCAGCTGAAAGAAAT
GATGATCACGATCAACTGAAAATGACATGGCATCATTGTTAATCTGGTTATCTGCCTCCG
TAGTTTTTGGTATTTAAGCCTTGCATTTCTCTGCCACTTTTGGAACGGATGGGAATTATA
GCAACCCTACACACCCAAACTCTATACGTACGTGGTCTGGAAATAGAATTGAAAACAACC
CCCGCCACCCCATACTCTATTAATTATAGCAACCCTACACACCCCCACTCTTATATGCAT
GATAGGTTTACTATTAATCATATAATATATTTTTATAATCATTATATTTTTTTTTTACAT
CACAACAACTATATTATTACATTTTTCTGTTATCATTTGGATAAAAAAATTATCTTCTAA
TCATTGTACAATTTTTTTAAAATGAAAAATAATATAAATTTGGACCATTTTATAATACTC
GTGCTAACTTATTAATACATTTCATTTGCTAAAATCGTTTAAAATATTACATATGTACGA
CAACAAAAATTCACGCGGGTACGGATACTTCATTTATTCTAGCCTTAAGTTCATAGGATA
TTGGTGTGCTGTTTGAAAGGGGTGACCCAGAAATTTCCTATACACAAACAGCATATTGAA
CATCCTCGATCATCGCTGAAAGAAAGAAAAGATAATTCGAAATATTAAAATACAACATTA
AGTACAAAGTTGTGGAATATCTCAACAAAACTTTATATAAGACTACTTTCGATAAGAACA
AATAAAGGATTTTTAGCTTAAATAATTGAATTGTCAGATACCTATATAATACACAATTCG
ATCGATCACCGACTAAAGAAAAGTTCTATAGGACTCCTGATAATTGATACTATCATCATG
ACGGTAGGCCATATGAGGAAATAAAATAAACAAAGTCTGTAATATATATAGGCTTTACAT
GTAAGTTGGAAATTAAATATGGATAATGTAAGGCTAAAGGAAAACTTACGCCTAACCAAA
AGTTGTCATTTGGAGACCCCTCCACATTCCTAATTCAAATCAAGTGCGTAATCCGTCAGT
CAGTCTATTGCTTTTCCACAGTTTATATTAATATATCCACTATTATAATAAAATACAAAA
AAGAAAAATCTCACTTAAGTATTCTACTATATATATATATATCCTACTACACTAAAGGTG
CGTATCAACACACGCCAATGGGTCCACAACACAGACAATGGTCACTCAAAAAAGGTCACA
AAGTCGCCACCAGTTTAGGGACTTTGGGCTGTTCCACTTATAATCAATTCGCATCTAACC
ATGAGGCTTTCTCATATTTGGTGCTCGAATTCTCTGAGCTGCAAGAGACTTGTTCTTATT
TAATTGTATAAAAGTTAATAATTAACAAAATAAAAGTGTGCACAAAAACTCAAAGAATTG
ATAAAGTAGTATAGAATTTTGTTATATTTAGATGTAAAAAACGATTTATTTAATAAAAGA
GTTGGTATTTGATTATCATTATATATATAAAAAAAAATTATATCAACGACAATTAAATAA
ATTAGAATAAACCGTAAACTTTGATGGATGAAAAAAAAAAAGTGTGAAAAAAGGAAAAGG
AAAAGGGAGAATATAGTGAAGGAGTTATAATAATAACACAATAATTGCATAAGAACATCC
AATAACAAGAGAAGAAAGGGTGGGAAAAAAGGATATGCACAATAAAACTGTAATGATTAG
GGTTCAGTATCCGTAACAGCAACGTCAAAGCAAACAAGTTGGTTTGATCTCTGCCCTTAT
CCTAGCCTTTTTTTCATTCCTATAAATTGGTCTCTCTCCCCCACAAAGCAGCCCCTCCTT
CACCATTTCCATCACTTTGTCTCTCTATATTGGACCACGTACTCACTCAAGTTTCTCGTA
CACTTTACCAGTTAGAAGAC
>Glyma06g18370|Glyma06g18370.1
ATGGCTTATGCCTATGTCATAGAGACAGCAGTACTCTCATTTAATTTAAGATTAATTTTT
ATCATGTGGATTTGTTTGCAATATTATATTATAGGTACTATCAACATCAAGCATATATGA
ATTATTTGAATTATACAACCAAAACAAACAATATTTAAATTATAAAAAAGACTAACATTA
TTTATTTCAAAATAAACAAGAGTAACTAAATCTATCCAAACTAAAAATATAAATCAAATA
TCCAAACTATGTCTTAATTCCCTCTAAATGACAGTGTAACTATGTCTTACATAAAACGAT
TTGAAAATCAATCTATAGCTATAGTTTAAAAGTTTTAAAAGCTTATTTACTATAATTTTA
TTGTCATTGCCCACATAGATAGATTTATATGGATTATCAAGGATTAATTAAATAAATATC
CAAACTCATAATTATCAACTATTTGTCTAAATAACATGAGTAATAAAAGCAAAACTCAAA
TAAGAATAGATAGTCTTACAAGATTTTGTTAATCAAATCTCCTTATTTCTTAATATATAA
AACTTTTAGTCTTTCTTTTAGATTGGGAGAAGAATTTTTTTTTAGCTAAGCATAAAAAAT
GATACATTTTAAATTTAAAGCGATGAAAATAATACAATTTTTTTATAGATATCAAATACA
GATATTAATCATATTGGAGGACCTAAAATAAATTTTACCCTAAAAATTACAACCATGTAT
TTCTTATTATATTAATCTATTAGAGTTGTTTTTTTTTTTTTTTTACTGAATTTAATCTAT
TAGAGATCTCATGATTTTATGGGGATTAATACTGATATGAACTCATTAGTCATATATCAA
TTTATTTGATAATCTATGCGCTAACCATGAACTCACTTAATAGAAAGTAAATTTATATTA
TAATTAAATATGTAACAAAATTAAATTTAGAAATTTACTTATTTATCCTTCTCCCAGATC
TTCCAAAATTCCTCGTGAACTTAAAAACAAGAGATGGACCCATCAGAGCAAACAAGTCAA
TATTATCCACCAGGTAAATCTTTAATTTCAAACAATCTCAATCGAAGTCAAAATATAAAG
TAATTGCTGCCAAAAGAATATACTGTACACATATCAACGGGTGGAGGAAGAATTTATATA
CTACTTTCACGACCAATATTAGTTAAGTTTTTATTAATTGAGCATTGTCCACTAGTACTC
ATTATACGCGAAGCCTTCCCTGATGATGCTTCTACTTTCAGTCTCATTAATACTACTTAA
TTTAATTAATCAAAGTGCCCATTACTCATTAAGTGATTCCCGCGCATAATTTCATTATCC
TCAACGATTATGCCAGAAATATTAATATGACAAGGAAATAAAGGAACTTTGTTGAATACG
TCCACATTTGGGTTCCTAAGGGGACCCCCATGCTGTTGTACAATCAATTTCTACCTTCAT
CTTAGTTAATGAGGTTGGTATAAATTAATTAACCACCCTTTGAGAGCAGTTGTAGAATTA
TGTAAGTAACTTTAATTACATCTTGATTGATTTTTTTTTAATCTATTTTTCAATTTTTCC
TTCAAAGACAATCTTGTTTGAGAGAGAATTATCTATTAAATATGAATATCATTTCTAACA
AAAAATTCAACTTTAATTTATTATGTCATGAGAGACTAATCTCTTTTAGTAAACTCAATC
CCTTTGTTAGTTTAATTGAATTTCTACTCTCAAAAGTGTACGCTTACCAAACATTGTATA
CATTTCACATCTATGGTATAGTTAAATAAAGTAATGAGTTTACTGTATATGCCCTTTTTC
TTATGGAATTTTTTCTTTTGACTGTTTTGAACTTTTGATCTTCTACCATCATTTGGGCCT
CACTTAACGGCAGAAACTACCCAATAGGCATCTCGTAAAAACAGAAATGAGGATGCAAGT
GGGTCCCATGTGTATAGTTTAATCACACCATGTAGCCTTGCTTTTTCTCTCTTTATATAC
ACCCCCTCCTACTAACATTA
>Glyma06g36520|Glyma06g36520.1
GAAGGCCCAAAACTCAAAAAACTTGGTTTCGGGCCATGTAAACTTGCCTAAGTACCCCTG
TTCGGAGTTTTTTAAAAATTATCTGGGAAAGGTGTGAGACTCTCCAAAGGTGGCCTGTGT
CATGTTTGCACGTCAACGAATCCAAAAATAATAACAGTAGAGACTGGTTCATTCGAACAG
GTCCTGCAACGGAAGGCCCAAAACTCAAAAAAGTTGGTTTCGGGTCATGTAAACTTGCCT
AAGTACCCCTGTTCGGGTTTTTTTTTAAATTATCTGGGAAAGGCGTGAGAGTCTCCATAG
GTGGCCTGTCTCATGTTTGCACGTCAAAGAATCCAAAAAAAATAACATTAGAGACCGGTT
CATTCGAACAGGGCCTACAACGGAAGGCCCAAAACTCAAAAAAGTTAGTTTCAGGCCAAC
ATTCCCTCTTTAGGGACGACACGTGGGCTGCTACTCTGGCCCTTATCTGGCATGTCCATC
CTTCTTGGCGCGACATTTAATTCGTCGTCAGAAAAAACTGAAGGACACCTCGCTTGTTTC
TCTTGCGACCGCCACCGGTCTTGTCATCGTCGAAGGCACCCTTGCGCTTGCCGGTAGAAC
CTTTTCCGGCGACCTCCTTGCCTTTTCCTTTGGCCTTGTTCGTCATTTCTACATAGAATG
CAATGAGACCAATGCCAATTGCATGCTCAAAGTTAGAGAAATGGAGAGAGGAAGAAGTGT
GTGAGTGGAGTGTGTGTAACTGTGAAGAACGAGGAGTTCAAAATTAATTTTATTGTAAAA
AAATTGAGGAAAAATGTGACCGACACATATCATGCGGTGCGTAGAAGAATCGGCCAGTGG
TCGACTTCTGAGAAGAAAAAATCATTTAACTAACACAAAATAATCTTAAAATTAAAAAAA
TATTTTAACTAATTAATCCACGGAAGAACCTTCTTCCGTGGACTCCAGCGGAAGAACCTT
CTTCCGTTGACACTCGCGGAAGAAATTCTTCCACGGGATTCCACGGAAGGACCTTCTTCC
ACAATTCTTCTGCAGTTTGTCTCGCGGAAGAAGTTCTTCCGTGGGATTCTACAAAAGAAG
GTTCTTCCGTAGTTGACATGACAACTGTGGAAGAAAGTTTTTCTGTGGAATCCCGCGAAA
GAACTTCTTTCGAGAGTGTCAACAGAAGAGCGTTGTTTTTAAAGAACAAAAACGCTTAAG
GGCATTTTTAGGATTTTGAAAATTTGTTGGGTGTCCCTAGCAAATCCACAAACCTAAAGG
AAGCATGGGTGGAATAAAGAAATAGATAAAAAAAAATCTTGTAGTTGATTATATTGTAGA
ATTGTAATCCCTGTATATATTTTCCTTTCTTTTGCTACACTATATGATTTTAATTTCCAA
AATAGTGCTGATTTTTATTATTTTTATCTCTATCTTTTGTCATATATCTTATCATCAATT
ATATTAAATATTTATTTTTCTTCTCTATTAATTTCTTGGTGTGTTTACATCAAGAGAGGT
ATCTGTGGATTTTTTCCTATCCAGAAGCACAAACGTTTACGACAACATTGTTGACCAATC
TATGGAAGACACTGTTAACATATTTTTTCTAAATATATCATAAATATTATATTTAATTAA
AAATAAATAATAAACTTTAATATATTATTTAACAAAATATTCCATTAATCAACATAAAAT
TGATGTATTTAAATAAAATTAGACTCATGTCTTTTTTAAATAAGATCTTAAATTTAAATT
CAAACATTATGATATAACACTGTTCATAAAAATATATTAATATAACACTAAATTCATCGA
CAGTACTACTATAAACATATTTTTCTATTATTAATTAATTAAAACTTACGTTTCTCCTGC
ACCTTTCTTACTTAAACTCATATTACTCTTAAGTTTATAAGCTGTATAATATAATAAGCC
GATATTAAAGATAACATTGACACCAACATGTAAATACCTGTAATCCAAAATATAAAATAT
AATAGAAGTGTCGTGCTGAT
>Glyma06g03200|Glyma06g03200.1
CATAACTTACTGGTTTTTCTTGCAACTTGCGGCCAACATTATTCATCAACCCCGCTAATT
GTAGTTGTAGGTTACTAATTACGCATTTAATCAAAGGAACCCATAAGACATTTGATTTGC
CACTGCCATGGATAAACATCACATCCATAGAATAGATCGTTTAACAAATTAAAGCTAACA
ATAATATATATCTATACGTAAATACTCATTATTTTTGTTTGGTATGACGAATACGGGGTC
TAAGATCGGAATTATAGCTAGGATTTTGAAACAATTAAATGAATATGTGCTTTTTGAGTT
GTAAGTTATTACACCCTATTAAATGCAGTTTTAAATCGCTATCTCTGGTTGTTATTCTAG
GTACAAGACAAGAAAAAGGTCAAGTGCCAATGAAGATAACATATATAACAGTGGCGGTAA
ACATAAGCAGATGTATGAAAGCGATATTGAATCTTTATATTAAATGGATGAATACCTAAG
TTATAACGACTTAGTTTAAAATAAAATAAAAAAGGCCGACGAATCGAAGAAAAATTAAAA
AAATAAGTGAGAGTATTGAAATTCACCAAACATGAATCTTGCATCAAGTGCTTTTCAAAA
TTAGAATGTCACTGAATTTCAGAAATACTAAGAACTACTTTTATATATTAAAAAAAACAA
TGGAGAGTACTGATCATTTCATGAAAAACCAAAAGAAATGTTATGTGAAAAAAAAACGAG
GAAAATTATTACCTCTCTCTATATATACTTAATAATATTATACATGCACATATACACACA
TATATATATATATATATATATAGTTTATATTCTATTGCTTGAAAATGATAACAGATTTAC
ATGTAATCTAATAACTTGGTACTTTATTTCCCTCCTGCTCGAAAGGTATTGGATTCTTAA
AAACTAGTAGAAGAGGAACCTAACTCCACTGTATATCGGAAAGAAGAAAGAGGGAAAATA
CCTCCTTTAATTTATAAACTTCGACTCCCGAAAGTCAATGAACCATAGGAATTCAAGAGC
ACAAAATATTAATAAAGCATTTATATATATCAGATGATATGCCCGTGGGGGATGAGATCG
AGAACAAAAGAGAAGAAAGTTTCTCACAAATTAAATATTCTTATCTTGAATGTATATATA
GTAATAGAGTCAAAAGAACAATAATGGTTAATGTACTGGCTTTTGATGCTTGACTATTAA
GCCGATAAAGCTATATTTTTCAGTTCAAAAGTCTTTTGCTATTCGAGAATACGTAACATA
CATATATAGATAGCATCTTGTCATCATTGGTTTAATTTAATTTCTTCCAAATATTGACCT
TTTATATAGCCCCATATTAAAATGAATACTAATTAACTAATACGTGTATAATGTATGCAA
TATTAATAATCAGAAATAGTGCATATATAGGATGAATAATAAAAATGATGAGTATATTAT
ATGTATGGGGCCAGCAATGAGCATATAACATAAGCGTTGGTCGTATAAAAGGAACGTAAT
CATTCGTGGGGTGCAGTTGCAATTAGAAGACATGAAGCATAAACGTCGACGCGTGAATTT
GTCACTTTCACCTACTCCCGAATAGCGAATCCAGCCAACTTTATATTCTTTCGATTTTCT
TACATTATTATTATTATTTGGATGGGTTTGTTCTGAGATATTGCGTGTGCAACGTTTTGT
GTGTTGAGTTCATTGCACCAAGATAGAGAGAGAAAGATTACATGATTTAAGCGTTAAGTG
GGGGTTTAAGGGAGGGAGGGTTACAAGTTACAGGTCCACCAACTGGTGGTTAGGGTTTGA
ACCCTTCCAAGCAAACAACCACCACCTTCCATCTTCTATACACACACACGATTTTCATGA
GGCGTTTGCCACACGTGAGAAACTCGACAATGATTGACGCTGAAATTTACTAATTATTTA
TTGCTTTTTACCAATATCAATTTTTCTTTTTAGGAAAATGAATAAATAAAGTTGTTGGTG
TTGGCGAGTAGACAAGTTCT
>Glyma06g12190|Glyma06g12190.1
AAAAATTATGACTTAATCATAAATTTATCATAAAAAATATAATATAATATTAAATTAGTC
ATTAAACATTACAAATTAATGACAAAACGGTCTCATGAAACTAACAACAAGATATAATTG
TTACAATTTTTATACATTTACAGACTAAATTAGAATTTTTATTTTTTAGGGACTAAATTA
TTACTAATTTATACATTCAATATCAAAATGATCATTTTTTTTAGAGTACATTACACTCAT
GTTGATACGAATATTACATTGTGTTTTCCTCTTATATTAAAAACATTGTTTAGTCTATTT
AACTTAATATAATTTAAAAATATTATTGATAATTACTCTTTATTTCATGTGAGATACGAG
TAATGCATTCATTTGATATGAGCTCATATTTTTTTTAAAGAAGGTATGAGCTCATATTTA
ATAATAGTTATATTTTTTATTTATATTTAATATTGTATTTTAAGCGATTTAATCAAGTGA
GTTTGGCGGACTACTAAAAAAATACAATATGAACTTAATTAATGTGTGAATTTTATTAGT
GATATTTTTCTTCTTCTGAATATTCTATTATTAGTATACTTAAGCATAATGAGAATCCTA
ACAAAGTTAATAAGAAATTCTAAATATAGTCTCGAATTTATCAAGTTACATAATTTTCTC
TTTTCCCATTTGAAATTTTTTTCATATAGGAATTAAATTCCTCGACTAAGAAATAATCAT
GAATTTACAATGCAGTTATTTATACGAGTTGCTCAAAAATAAGATCGTGTTGTTTAATAA
AAGTTGTCATTATAACATATCAGGTGACATTATATATATATATATATATATATATATATA
TATATATATATATATATATATATATATATATATATATATATATATATATATATATATATA
TATATATATATATAACATTCTCAGACATGATTCAAGCTATTTTTGTTAAATTAAAAAAAT
TCTACCCTCGCCACATTTTTCTCACAATCAAGAGAAAAAAAAAAGAAAAAGAAATATAAA
ATAAGATAAATGGTATCAACGATAAAAAAAAACATAAATAATGTCATAAAAAACAAAATA
TCAAATATAAAAAAAAACATCAAGTTACTCCAAAAATAATTCTAGAAAAGTTATTCCTCA
ATTTTATTATTTATCATCTTAAAATATAATAATTAAGATATGCAATAATTTTGAAAAAAA
AACAATTAGGTGAAAAGATGATACGTGCTAAAGAGAGTAATGAGACATGTGTGGAGTAAA
AATGTGCCAAAAGAGAGAAAAATTTAATAAAAATAAATTTGACCTTTTATTATGTATTAT
GCAGTGAATAAAAAGTTTTCTCTTGATTTTGCAAGTTAATTATTTTTTTTTCTTTTTAAT
TTTTGTAATAAGCATGTAATGATTAATTTTGTAGTTGTTATTTTTTACTTTTAAGCATAT
CAACCGCTACACAAGAAGAAGAATGTTTTTAGCATTATACTTTTTCGCTGGAGTTTGACT
GATGCTGAATCAACTACTATTTGATTTTTCTCTTTTATAGTTTCAATTCATCTTGGTCCT
TTTATTAAAATTAAATGCTCAATTTTTTTTTTATCAAATTCTTTTATTCAGTTTAATGGG
CCAATAAAAAAGAATAGCAAATTTTGTTTGTTCACTGTGGTTTTGTCCATCTGAACTTGG
ATTAATTAAATATTTAATCTAATATCTAAGTACCTGATTCTACACGAAAAGAAAAAAAGA
ATAACAGATTAATAAGTGTTCTAAGCATTACATTACTTTTTTCACGATTATTTTCTTTAA
ATAATGAACAGAACTATTAATTAAGGTGAAGAAGATTAAAATGCCCTCTGACTCATGCTT
GCATTGAAGACAGGGACGTGGCTGTTAGCTGGCTCTTTGTAAGAGGCATGAAGATGGAAC
ACTGACTTGTTTGAAAGCCAAAGAAGTAGTAAGGATCATCTCTTTTGACTATAAATATGT
AAACTTATAAGCATACTTTT
>Glyma06g45150|Glyma06g45150.1
TTGCTTGATCTACCACCTTCGTAGATCAATTTTCTGACACATGCTAATAGGGAAATAACG
TTATACATGTCTTGGTGCGTTGTTTTTGTCCTAAAGTTCCAGTGTGTAAAACTTCTGTAA
TTTGATCTAACATAAAGAATATGGTTCAATTATAAGCTAATTTGTACGAAGATAAATTGA
AAGGTAAAGTGTGGCATTTTCTATAATTATACATATTCTGTTATATGTCTGATTACAATT
TCTTATTTTGAACTGTGTACTTAACGAGGGTATCTTAACTTTTAAACGGAACAGAGTATT
TCGAAAGAGGAAGTAGATTATAAACAAGAAATTAAATGATGAAATATGAATGCACATAAG
ATAAGATTTTTTTTGACAGCTGCATATAAGAAAAGATATATTTTGAGAACCGGGGTTTAA
TGCTTTATTAATTACTAAAATCAAGTAAATGTAGTATTAATTAATAATATAAAACAATTT
TATATTATGATTGAATCACAATCTTAAATTAGTTAAATATATGATAAAAGTTATTCACCT
CTATAAAATAATTAAGAGTGTGTTTGAAAATCCATTTTCAAATAAAAATTTTCACTTTTT
AAAGCATAGAAATGAGAAGCAACAATCCGTTGAACAAGAGTTTGAAGAAGGTTTAGAATT
ACAAATATTAATAGTACTTTTTAATTAACTAAGAATGTAATTTTTTTATACTATCAATAT
CAATATATAACTATTAAACTTTTAAAAGATACTTACAATTGTGACAATATCCAGAATGTG
ATAATTTATTTTATATGAAAGAATATATGCTAATTTGAACAAGCAACTGACTTGTGCTCT
AACAAAGGAGATAAAAAAGTTGGAATCAAATTACCTTTTCTCAGGTCTTCTTCAAGGTTG
GAATAATTTCCAACGACATAACACAAAAGCACACCATTAACGGGAAACATATACATACAT
GTATTCCATGGCAAAAAATAACAGATGAAAGCAGAACCAAGCAACAATTTTTTATTATTT
TTTATTTATGTTAAATAATCTAAGACGATAATTATAATAAAACAAAAATATTTAATAAAC
AAGATTGGTAAGAATTTAAGATTAAGATTACAAATTTACAATAATCTTAACTATTCATGG
AATGCAAGCAAAGCAGAGAGAAGGCACGCGCCGTCGTTGGCGCGTGGAAAGGACAACTCT
GGCATTCTGAAAATAACTTTACAGAGTAGATATATATGACTTGACTTCATTTTTCTTGCA
CACCCTTTTCCTTTGTTTATAGAAAGAGAGAGAAAGAGAACAGTGAGACACAGAACACAG
ATAGAGAGAGTAGTGTTTCAGAGACAACCTCTTACCTTCGTCATTGAACCTTTCCAAATT
TGCCTGTCTTTTTTTCCTTGTTCCCAGCTCCTTCTTTTACAAAGGTTAGGGTTTTACGCA
AGTTTCAACTACTTAACAATAATAATTATTAGTTTATTATTATTATAAGCCAAATTCCCC
TTTTTGATGCAATGCTATGTGTGTGCTTACGTTTCCTTCTTTTTCATCAATCTCATACGC
CAAGTTTTATTTTTTCCTTCAGCACACCTCCAGCAATAGTAACTACTTCTTCTTAGTAGA
ATCTCAAAGCAAATTCTCAGCATTTGCCAACCTTGTTCTGCTCTTCACTTAACTTTCCTA
CAAGTAAGTTCATTTCATTGTTTTATTTTGTTTTGTTTAGTTTTCAGATTTTATCTTTTC
TTGGTCATGCTTAATGCTTGGAATCTAAGTTGCATTTTATTTCATTGTTTTTTTATATTG
GGGTGTGTTTCGCATATTTATGGTTTGTGAATGGAATCATGGGGTGTGCATTTTTTTTAT
TGGTAGGTTGGATTTGTTGAGGTGGTCGAAAATAGCTTCAAGGGGGTTGACCTGGTTCTT
CTTCTGTTTTTGGAGGATGCTTCTGTGATTGAGTTCACTGAGAGGTGTGTACTGAAGATT
AAAGGATGAGGTGGAGATCA
>Glyma06g15680|Glyma06g15680.1
TATAATGCATTTACTTTTAAAGGGATTTTACATTTTCATATAGTTATGAAGTATTATATA
TCATAAATTTATTTACTTTTATTAATTATGTTAAAAATTATACTTATTATAGATACAAAT
CAAAAGTGTTTTTGAGAGTTTTTCTAATGAAAATATAAAATTATCTTTTTTCAATAAAAA
AATTCTCAAAAATATTTATATCCTTGTATCCAAATATACTTTTTTTTTATTATAAATTGA
CAGAATAATTTTTTGTTTTACAATAACAGTGCACACAAATTAATCTTAAAGAAAAAAAAG
GAATATTAGATGGATGAGGAAGAAAAACACATTTTTTTTTTTAATTTTCACTTCACTTTA
TCCCGTTTTAAACAATATAAATGAAACTTGTTACGTTTGGAGTCTCCAAAACTCAATTCA
CTTGAATTTCTTTAATATAAAAATAAAAATTAAAAAACCACAATTTTGATCATGTGTTTT
TTCTTTGGATAAACTATTCTTTTGTTTCCTTAGATTTAGTGGTTGAGTTTTAACATAACC
TTAAAATAGTAGAATTGTCTCAGTTGAGAATATTTGTGGTCAAAGATGAATCCAAGACCC
CTAGTTAAAATAATAATAATAATTATTATTGTTATGCATATAAAAATAAAGTCACGAAAT
ATTTAAATCAAATGCTGTGGGCTAAAAAAAATGAAATAACTAGCTGAATTAAGCATAAAA
GTATTTAGTAAACTAAAAAAATAAAACTTTAAGAAAAAAGCTAGCAAATAAAACACAAAA
GTTGATGAAAATTACGAGCAATGGGTTCAAATTATATAAATAGGGTGGTGGCAGGAATGA
TTTTTTTTTTTTTAAGTAATTTAAAAAAAATGTTTGTCTTCATGTCTCTCACTCATCAAC
TTCGCTGTGGCGCTTCCCCTGCCCCCATCGATAGTAGATGCGGCGGCAGCGCACGGCAGG
TAATCCCGTTCTCAAAGCTGCAGAGGTTGAACTGCATCCTTCTCCTTTCAACGAGCCACC
CACCACTTCCGAGGAAGATCTCCCACGCACCTTCAGCCCCAGCACTCTTCCTCCGAATCC
GAAACCGAATCACACTCTTCCTCCGCTTCTTCTGTAGTTTCGTTCACGGTTTCGAACATC
AAACGCGTGAAGTTTGCTTGGTTTGAGATATTGGCGGTGTTGGACATGCCAATAGCAGGT
CTTGTGTCTACGGTGGAGAAAAAGGAGCGGTTGAAATAGCGAACCATGCACTCCTTTGGA
CAAGGAGCACTGTAAGTCTGATGATAGTTTCTGCGTTGCGTTTATAACGCACTGTCCACA
CAGCTGAAATGGGACGTCACCCCTGCACATGAAATGTCCATAGACAGTGTCAGAGGTCAG
TGTGGAGTTGTAGAATACATTGTTGGCGGCGGCGTTGGAAGATAGTGAAGAGAAGAGGCT
CCTAATGTTTATTTGGAAGGTGATGTTGGCTGTGGTTTCGTTGCTTAGACAATCATGGGA
AAAGGGGTAGTACTTTGGGAGAGAAAGGGGCCAGCAGATAGAAAAAAAAAATTTAACATG
CAAAACCATGATGTTTTTTATTTTTAATTTTTGTTGACATGTAATTTCACTCATACAAAA
ATTACACATAATATAATATCACAAGTTGGTATGTTTATTGGTCATATAAGCATGTTAATG
ATTATCAATTAATAACAAATATTTAAGACAAAATTTTTAAAATATTAAAAATTCAATCTA
TGAAATAAAAAATTATTAGAGACAAAACACAAAAAATATATATTTATTAAGGATTAAAAG
TATATTTAATCCTTTAAAAAATCATTTTTTGAGTTTATAATTAAAAATAATTTTACTTTT
TCATAATATAAATTATTTATCATAATTTATATTTAAATAAAATTATTACAAATTTTAATT
ATAAAACAATTTATTTATTTAAAAATATTAATTTATTCAAATTTTAATTATATTAAAATA
AATAATAAGAGTTGTACACT
>Glyma06g19600|Glyma06g19600.1
TTGGTTGTATATTTGAACTCGTTGGGTTTATATTATACATGGATGTCATTCAGAATCTCA
TATCATCATTTGTAAACTATTTTTCGGTTTGTGAGATGGGGGTCTCTGAATACCATTCAG
CGTCAGCTCTTTTTTTTTTTTTCTTTTTTCTATGAAAGTCCGGATACTCCAAAAATAGAA
AAAGTATCATTGTTGTATCTGTTTTGGATATTGATATTCCTCGAATACCTTTTTTAATCA
GTGAAAATTGAAGAGTGTAAAGAAATTTACAATTCACGTATTTTCCTTAATCAACCGACC
TATATTTGTGTCTGAAAAGTGTACAATCATTTTTTTTTCTAAGATACTTCTCATATATTT
CTCAGAATTTTCTGGATATGTATTGGTAAGTATCTAATCTTTTTTATTTGATTTTTTCTT
TTATAAGAATGGTTTGGATGCTTTCGGATATGTATCTGAAAGTTTGCCTTAAAGGTTCTT
GTATAGTCACGTTCTTCCTCATGTTTTGATTAATTGGAATACATACTCCTTTATTCTTTG
AAGAGAAACAAAATAAATCCAAAAAGGAATGAATATTTGGTTTATGTGCATTCCAACCTT
CGAGTTTTGTCTAGAAAAGATGAAAGGCATAATTGTATAAAAAAGAGCATGATCCACTTG
ATGATGGTGTTTGAATTCTTGAATTGGCAAAGTTGTCTTTTGATGAATCAAATTTAGAAG
CTATGCTCTTTCTGGATGATGGTAAAAGAGGCCAGGAGAATGAGAATTAGCATTAGACAA
CAGTTTAGTAATGATGCTTCTAAATTGTAGGATATTGTATAAAGTCAATAATTGTTTTGA
ATTTTATCAAAGATGCTTTCGTTGATATAGTTAGCCAAGACTGATTATGATATATAGGCT
GAAATTATATATGTTTTTGTTATGATTACAAATATCTTTTTTTTTTATTTTTAAATTGGG
ATTATCATAGTTATAAATTAATGGGAAATGATTAATGTCTTTTTCTTTACCAACAATATT
CTACATCTATATAAAATATTTTATAAATTTTTGTCAACATTTTAAAATGTATACTATCTT
AAACGTCAAAAGTTATCATATTTGTATCTTGTGCGTGTCTCTCTTTTTCCTCTTCCTCTT
CCCCTTCCCTTTTTTTTCCCTCCCTTCTGTATTTAGCGTGAAAATGTTGAGAGTGAGAAA
GGTATGGTGGGTTTATGAGCTAGGCCCTTAGTGGATCTTATGGGCTCTTTCTCATCTGTT
CTAGTCTTGGCCCAATAAATATACAACATATATATAAATATTAAAAAAAATAATTTTTTT
TATAAAATAATATTATACGACGGCTTGTACACATAAGAAAAAATAAAATATTTTAAAAAA
ATTTATAAAAACATACTATCTTTCTTTTATACCATTAGATATTTATAACTAATGTACAAA
AAATTAAAAATATTTAACAAAAATAAAAAAAACTATATTAAAAATAATATGTCGTTATTT
AATTGAGATCATTAATACGTGTATCACTAATAATAGTGAGATTTTAATTTAAGATATAGT
AACTTAAAAATAATGTAGAACCAGATGGATGAATTGGTTACAACACTGATTCAAGGATTA
ATGATTGAATCGGACTCAAATTAGGGTCAATTTGGTTTTACTAAAATTAGGATTTCAAAA
TAGTAAAAAATGCTGTATCAATTAAACTTTAAAATTCTGATATAAAAAGGAAATAACCAT
AAAAATACGTTACAGTATGGAATAGAAATAAGGTACTAATAATTCTGACAAAAAGGCATC
TCAAAGATCCAGCAATGAAGTGGATATGCATGACTATGAGACTGAGAGTGACAGTCTGAC
ACCGAATCAACGATCCAACTCAGCAAATGTTGTCAACATGCATAAAAAGTCGTGAACTTC
AACGGCTCATAGACTCTTTGCTTACCCAATCACCAACGTCACGAAAAACAGTAAAACCAC
AGTTGTATAGTATTGTATTG
>Glyma06g01730|Glyma06g01730.1
ATATATTTTGGTGATTAATGTCAGGTGAGTATTCCTGTTGTTTTGTGGTTAACAAAATTT
TTTGGCTTATTAAAAAAATAGTTTATTTGTATATTTAATATTCTTAATATTGTCCATTCC
TTTTAATCTACCATTTTTCCAAATTGAATTCCAGTAGCTTTTTTAAGAAAAATTGTTTTT
TTATATCGGCTTTAAGAAAAATTGTTAATAGTTAAATAACCTCATATCCAAAATAAATTT
GTTCATTATAAATTCAAAATATAATTTAAATATTTCAATATAATTATTTTATATTGATTT
CAATTCCGATATAATTTATATATTTAAAAATATGTCATTATTATGAATGCTAATTATATA
AAAATAAATATTTATCCCATTCTATATACATTATAAAATACTAGTTATTTTAAATATATT
TTCTTAGTTATTTTATTATATATTGAAATTTAAAAATAATATTTTTAATCTTTTAATTAT
ATGTTTTTGTTAAAAAAATTAATTGTAATTTACTTAATTAAATTTGAATGAATATTTATT
AAGTTAGTTATATGAAAAAAGTTATTTATAATATGAATAAATAATATATATATATATATA
TGAACTGATAGTGTAAAGATTTTATACTTCATCCAATCACAAATAATCATATATGATACA
TTTGTTGACTTTTATAATAATTATTATTTTATATAATTTTTTAACTAATTGATAGTGTAA
AAACTTGTACGTTGACAGTTGACAATGTATATGCCTATTGCTATTTAAAATGTGAGTTTA
GCTTTTATGTATTTTCCGGGCAAAAATATTTACACCATCAACCAATTATAAATCATTATG
GGTATAAATTTTAAGATAATTATGTAAAACTCAAATAAATTATCATATATAACAAATTGT
CATTCTCTTTAAATTGTCAATGTATATATTATTTCCTCATGGAGTATATGTTTAAAAATC
TCGAAGAGACATAGAATTTCCTCAAAATGTTTTTTCTATCATGCACAGGCAGGCCATGTT
CGTAGTTCCTTTTTCACTTTTTGTAAATCTAGAGCACTCGTGGGATTTAATTGAGTTCAG
CAATCAACATGCCAAGTTAAGGACATTGGTATAAAGAAATATCACCAACAGGAGTTTAAA
TTTAAATGTCCTTAAAATCTCTTGAAATATGTAACAAGTTTATCATCTAATAGTTGTTTT
GTGTATCTAATAATTCACTACTGTATGTCTGTATCGGATCTTATTCTAAGAACTGAGAGT
AAATCTTCTCTATTTATTCTCATGAGTAAGAACCATATATATCATCACTTTCTTGTTAAT
TTACATAGATGACATTATTATTGGTAGCATTAACTTATGAGCTCATCCATAAACAATTGA
ATGTCAATTTACCTCAAAGAACTTGAAATAAAGATTAAATTATATTCTAAGGGAAATATC
TAGAAATCCAAATGGTAATTATATCTTAAACAAACAAAGGATATCTCGCACATTCTATAA
AGGTTCAACGTGAAAAATGCTATCTCCTTGGTCCATCACCTATGGTGATTGGCAAAATGA
TATCAACAAATTGAGAAGAAAAATATATAATACGGATTATAGAAGAGAATTTGGTGCACT
ACAATACTTAACAAACACAAAGCCAAATATTTCATATTCTATGAGTTGGCTTAGTGAATA
CATACAGGATCCAAACATCTCCTACTTTAGCAATGTATAAAATGCACCTTTAGATACTTG
AGAGGAAAAATGGATTATGGTCTTCATATAAAACCTTCAACAGACGTTGACATTTTAGGA
ATTTTTATGCTGATTGAGCACCGAAATATGTATCTTGCATACACTATATTGTGTCACATA
ATTAATTAATTAAGGCTTGTGATATTATGCTTTGATGTAAAGCCAGCTACCAAATATACT
TGAAGACTACTACTTCTTAGTGTAGCGTGGTATAGCAATCCCAACAGACTTTACTTGAAA
GTAACATCTAAAACACAACC
>Glyma06g10500|Glyma06g10500.1
CCAGGTTTCAGACTTTTTAACTATAAGTAATATACTAAATTAGTTCCTAAAATTATGAGT
ATAAGTCAATTTAATCCATGAAAATTAAAAATGCCATTTTAGTTTTTTAAAATTGTTAAG
TGTTAATCATTTTTTTTTCTTACCATGATATTGTTGCAATGACAAAATATTCACTATCAA
AAGTAATGATTAATCTTCGTTGATGGTTTATGAATACACATAAAATAGGTATTCTTCATT
CAACATAATTTATTTTATACTCATGGTTAGAATTTGAGCCATGGACAATTTAGTTAAGGA
ATATAATTGATTACCACTCTTACCAATAATGGGTATTTTCCTATTAACATAATTTATTTC
ATGCTCATGACTAGAATTCAAACACTATAACTTAATTAAGAGATATAAGCATTTATCACT
TATATCAATCCTTATGATAAATGTTAATCACTTAATATAATTCAAATAACCATTACTTTT
CAAAGATTAAAATATTTTTATAATGTTAAGGATTAAATTAACCTTTTAAGAGAAATGATT
AAGTTAACCGGTTATTATGATTCTAGTTTCTAGAGACTAATTTAACGTGCTACTCAACTT
TAATTAGTCACCATGTTTGGTAAGCTGTTAAGATCAAGATTTCAGATGTCACATTCTTTC
CCAAACCCCATTTTCTATCGCCAGAAAGAAACACTTCTCTCCGTTGCCACGTTCTCCATA
TTTTTTTCCTGCCGGTTTGCACTTTTTTACTTACCTCCAAAGCAATCTCAACAAACGAAA
CTTGATATTTTGCGTGACAATTGACAACACTTGAACCTTCCATTGGATGCCTAGAAGTTT
TATTTCACCACCTCCCCTTTTGGTGAAAATCTGGAGCAAAAATAACACAAATTTGTAAAT
TGCCCCGTTCTGTTTAGCCAAATTTTGTTTTGAGATGTAAATTTATATCCCTATATTCAA
ATATAAACTACTCAAGAAAAAAAAATATATAAACTACTCAAAATTCTTTTTTTTTTCTGG
TAAAACAAAGGATTAAGAAAAAAATAATATAAACTACTTGGTTGAGAATTCTTTTAAATA
TCATATTTACGGGAAAACAGCCTCAACACCAAATTAATCTCATTCTTGAAGAGATTGTTT
ATATATATATATATAAATAATTTAGATGTGAATTACGTCATGCGATTATTAATTATACTT
TTTCTTAAATGTTTCAATCCCCTGAAAAGTAGAAGCTTTTACTTTACGTACATGTCCAAT
AAGAATGGCCATACCGAACAACGCAACGATATCCTCCATACAAACGTTGATGTGTAAGAC
TCTATAATTATTAATGGTACCTTTTTAGCATGCCCATATATATTATTACGCGTCATTCAT
GATTAAAAAGGATATAACGAGAAATTATAGCATGATTCCAGATGATTATGGCCTTACCTA
ATCTTCGTACGGCTCGTAGTCGAATGTTATTAAATTTCTATTGTAAATTGATAATACTTT
ATAGTATATGACGCGTTAGGAGTTGCATTGTCGTGTGCATCACAATGAGTATGTTGTAAG
CAAATTCATTTTCAAATGATCTTGTTTATATAATTATGCAAGGTATTGAGGGACCCTCAT
CAAATATAGTTGACAAGCGTTCCTTCGAAGCATCAACACATAACCTTCCCAACTGTATAT
ATGGTCGAAACAAATAGCTACAAAATTGGAACAATGCATTTCCAATATTGGGCAAGCAAA
GGAAAATATGTATAAAATTACACAACTTAATTGGCAATCCATCATAACCGATCATGTTAA
ACTACTACAGATGAGTTCCTATTGGAAGGTTTTGTTAAGTCAAAGGGCATTATGATTGCA
AAAGAATAATTCCACTCAACCACTATTTCATCTCATAATAACACCATCTTTTCTGGGCGT
TAGGTATGAAGTGAAACTCAAGTCATCCTCATGCAAAATGCGACAAACTGGGCCTAACTT
TCAACAACTCGCATCCTCTC
>Glyma06g14810|Glyma06g14810.1
CTCCATGCTTCCACATTTGCCCTCTATTTTACTCCCACAACATTTTTATTCTCACAATCT
CACCGAATACACACACACACACACAACGTCACTGCGTTTCTTTCTTTCTTCTCTCTATCT
CGCACTGCAACTTTGAGGCAATAGAAAGTGAAGTGATCAAAAGACAAAGTTTGAGCTGAC
ATTTTTTTTTTCGAAAATGAGCTGACTATTTAAAACTTAGTAAAAGTCAAGTTAATTATT
AAGAAATTGTTCAAAATATAATTGGATAAATTAAACAACGATAATTTGGGAATGTTCAAA
CGCACGTTTTACGTATGCATATAAAAAATTCTTCAATAATCAATATAGGTTTGAAAGTCT
TGTTGGTCCCCTTGTAAATAAAAACGTTATTCTCTATTATATGAGTTGTTGTTTTTTTTT
AAAAAAAAATAGTTAAATAACCCCTACTCATTTTTCTCAATTTTTAGGAGTCACAAAACA
AGTTGAACTCATTAGATAACCTGCCCAAGTCCTAATTCATTTAAAATGACTGAACAAGTT
AGATAATTTAATCCATCCTAACATGCTAACTTGACATGTTGAAGGTGAGGTGGAATATGC
GGAGTTACGAACTTGTTAGGTTGAAATGTTTAACCCACCCACACGTGTTTAAGTCATATA
TATTTAAAAGTATATTTTTATAAATAAAAAATAATAATATGTATATGTATGTATAATAAA
ATGAGTAACGATTTAAAAACAATGAAATTATTTTTTTAATATTCTCCCAACATTTCTTTT
TCATTTTGAATTCTTTTAGATGAATTTTGGAAGGTCAACCTTTCATTTCATGACTCATTA
GTTCATCCTTCTACCGGGTTAACTTGTCAACCTTTTTTCAATTAGTTTTTTTTGGTTAAC
CAACAAACCCACCCCCCTCCTGACTTTAGAGGGATTGACATTGACTTGCTTTACCACCTT
TATCATAACTAAAATATTTAAAATCAAACACAATTGATCAAATTAGTTTTGATTTGGATT
CTACACTGATTTGAATATCTCTTTCTTATAATTATTCAAAAAGAAACCAGTAAGATCATT
TTTAATTTATTGACAGTTAAAAAATTTACATTAAAAATATATGAAAATTAAATTCACAAA
TAATTTTTTATATTAAAAAAGCATAAATAAACCTTTAACATCATCCTTTGCTTCGTTTTT
ATATTTTCAAATATCATATCGCTCCATGTTTTTAAAAATGAATAGATAAAAACTAACCTT
AAAATAAGCTAAAAGACGATAATAAATAGATTTTCCTCATGCCATCCATCTAAACTAGTA
CTATAAATTAGTAGTATGCATCAGTTTATTATATATATTATGGCAAACTGAATAAATCTT
ATTGCTATTCTATAAAAGGTTGAAATATTTATCTTTGTTGCTGTTATGTTATCTTGCTTA
GAAACGGTTGCATTCAAGTCAAATATCTATCCGTAACAGAGTTAGTTAGATCCTGTTTCG
TAATGATTGTGTAGTCAATTAAAAAAACACGCAAACAATAATGGCGCACACGTTGCTTGC
ATACGTTTTTCTCGTTTTAAAATCCGCGAAACGCTGACGTGGAATAAGGATTCCGACGTG
GCATCGACGTTGCACTCTATTGGCCAAGCTTTTCGCAAAGCGAACGCTCCCTGTGTGCCC
GCCTTCGCAATCCATGCACTTTTCGTGTGGGATTCTCTTCACCGAATCCTCCCCACTCGC
GCTTTATTACTCTTTTGCCCCCAATTCTATCTCCACCGTCCATTCTGATCAAAAGTAATC
ACAACGTGTGGCCATCAGAAATTCTCACTTTCGGACTTTTCCATTTCACGCGCGTCGCAT
GTAAGCCTCGTGGAGGAACCCATTAGGCCACGTTCCCATGCAACCCTGCCTCGTGCCACT
CCTAGACCCATTCCAGTACATCGCGGAACACACTATTAAATACACCCTCACATGAAAAAG
CATCAATCTCATTCCACTTA
>Glyma06g15550|Glyma06g15550.1
TAAACAATTTCAGAATTAAATTGTAATTAAGACTGAAATAATTGTTTTTAATTTATAAAT
AAAAAAATTTGTACACATTATCAAGTGAATAACTTCCGTACAATTAATGACTAGAGAATC
TTGACTCTAGAGTCGTATTTTGATCCAAAACAAAGCTAACCAAAAGATAAAATAAGAAAA
AAGGTGGAAGAAAGTAGCAGCATCCATGACTTGTCTCCGCGTACCTTTCTTCATGAATTT
AATAATATCCCATCCCTGAACGCAATTACTTTCCACCTTTAATACGTGGTTTTTAAGCCA
AAAAGTATAGTTGGAGACAAGCAAAATCAGATTGAGATCAAATTTGGCTTATACATTTGG
CCAATTAATTGATCAATTTATATCGTTAAGGATGTTGCTTTTATTTGGAACCACAACAAC
AAGGGAAGTCCAAGAGATCACTTGCACTCGATGTAAAGATTGCAAAACAATTTCTTATGC
CAACGGAAAAACATACGGGACCATTCCGGATATAAACTTCTTATGATCTGATATATAGAG
ATAGATCACTAAAGATTGCAAGCATATCATCCATTATACAAGAAGTGATACATACAAAGG
TTGGACTTAGACTATGGTATTTGAATTTTTATACACAACTAGATTTAAATCAAGCTTTTT
AGTAGATAGCTGGTTTGAGATTTTCGTGTATGTTCTCTATTATTCTGAAATAGGAGTATG
CTGTCAGCTAATTAATCACCAACAAGTGATCCATTGGGCTTCTAAATGTTGGAAAATAGC
ATTCTTGTACAGCAGAAAATGTAGATGCCACTTGCCACGTCTAGAATGGAATGTACAAAA
CAAGATAGAATTATTTCCATCATTTTGATCAAAGTTGATGGGATCAAATAACAAACACAA
AGAATTTCCTTTTCTAATTTCTACATCCTTGTCTTTCATCTTGCCTTTTTTGTTATGTGG
AAGTAGGGAATAATATTCCCAGTTCCCATGACTATACAAAGGATGATGCTTAAGATTAGA
ATTTAGAACCTCCATTTGTTGAATTGCAAGAGGAAGGTGGGAAAAAAAAAAGATCCTTCA
CCTGAACTCTTTCCTGTGGGCAAGTACAGATAAAACCAGTTGGCTAATCCTTTTATTTTG
GGGCCCAAAAGATGGGACATAAATGAACATTTGTAGCTCATCCTTTTGGTTGGGACCCAA
AAGATGGGACATAAATGAACCTTGGAATCAAAAGCATATATTTTTTTTTTCTTTCAATTT
TGAACTCATCTCCATCAGAAAGCTTCCCAATTCCTTCATGTGCTCGTGGGTCCCTTGGGG
AACAACATTATATAGTATATGAACACATAAAAAAAAAAGCCTCATCGTGGGATTATCTTA
AAGATATATCCATGCTTATATTTAATAAAGATGAACTATCTTTCGCTAATGGGCAAAAAT
TCAGGAAAACCTCCTTCCTCGTATGTGTAATATGCAACTAACCTGCCACGTGGCAAACCC
TGCTGCGTGTAAGGTGGGATGATTGAAATTGAATGGGCCCATTTTGATTAGGAAACCCAA
TCAGAAAAGGTTTACAGTGAGTGGAGGATCCTTGTGCTAAGACATCACAAGAGGCAACAA
CAACTAATTAAAGACAAAGATAAAAACCTTTAAACTGACCACAACCATTACGAATATTCT
AATTACCAAGCAACCACTCTCCCAAATAATAATAAATAAATAAAATTATATACTCATGTT
ATCACAAATTTTAAGTTTATTGATTTTTTTTATAATTACTTTAAAAATAATATTAACGAT
AATTATAAAAATATTTTACTCTATCAATATATTACCATTAAACTCTAATAAAAAAATAAT
TTCACATTCCAAATCAAAGGAAGACACCAAAATCTAACCATGTGAACACCTTGCCTATAT
ATAATCCCCTTAGACAACCAACCACAAGAAGCTCTAATAACTCATTATTCATTAACACAC
ACCTCAAACTAAAAAAAAAA
>Glyma06g04430|Glyma06g04430.1
ATTATATGTGACCTAATTTTTCGCACAACCAAAAGTATCTGGGGGCGCTATACTCAGGTG
ACAAATCCGACAATGTCAACATACTTTTATTATTGAAATTGCTTTTAATGTATCATTTAA
TATTCGTTACTTTTATTGACATCTTACCAAGAAGAGTATACCAATCAGTTATGAGTTTGA
ATGGATAAAAAATAAATATTCCTTGCCAGTTTATCATTTTTTATATACGGCAAAGAAATT
TCATAAAAACTTTCAAGAAGTTAATAATATTGAATGTATTCAAAATTATTGAACAAATAA
TTAATCTACCGTTATATAACAAATTTAACCATTTTTTTTAAAAAGAAGATAAATTTGAAA
ACTATTTTTTCTCACTTAAGCATATGCATTTTCATTTTACATATGATATCGTTTTTTTTT
TAAGTTCTTTTTTCTGCTGATTTCTTTTAAGTGCTTACAACAAAAGATATCATTACTCAA
TTTTTAATAAATAACTAAAATAAATAGAGAATATTATATTCTCTTTAATTTATCTTCATT
AAAATGAAGACCCGTTTTAATTATTTAATTAGCGACACCCAAACTAAAGAAGGAAGATGC
TTCCTCTAAAAAAAAAGAAGGGAAGTTGCTAAAAAACGAGTGTGCGTTTTGAACAGTCGA
CGAATTTGCTATTTCAATTAAGTTTTTTTTTTCTCATTTTATTTTTTTAATAATTTAATT
AAAATTAATTTATTATATAATTATTCAATCATAGATTAATATAGATGACAGAATTATTAA
TTTATAACACATAATATTGTGTGTGTATATTATAGTTTTGTTAACTAAATCTAAAAAAAT
TATAATACATATAATATTATATATGTTTCATTCGTGTATTTTAATAAAACATTTCAAGAT
TAAAAAGATACTACCTTTATGCTGTTCCACCTTAATGTTAATGTCACATTTTCCAAGAGT
TTACTAGTAAATCTCAAACTCAAACTAAACTCAATAAGAAACATGAGTAGTATTTTATAA
TCGATCTGGATAACTTTATGATTCCTATAATTGTAACTTTTAATAATATTTAACATAAAA
GCACCCTCATTAAAAAAAAAAAACTCCTTAAAAAGCACGAGTTCAAATGTGAAAGCAAAA
TATTCTGAATTACGAGTACTATGCTCTAATGGGCATTTGTGTTAAAAAGCACGACTTTAA
ATGTGAAAGCAAAATATGCTGTTTGCATAACGGATTCTAAGGTGAAGTTTCAACTTTAGT
GTCTCATGGGTGAGATTCATTTTTTCCCGGCTTTAACCAGTTTTTAATTTATTAAATTTA
TGAAAATGCCCCAATTTTTTAAGACTTCTTTACTATCCTTTATTGGATATTATAAAAGAA
AACCCATCGGCACAAAATTGTTTAATTCCCCAAGTAAGCTTATCTTTATATTACTATATT
TTTTTTTAATGGTCGATGCTTGTTTATAACCCCATTCTCCCGAAATAGTGATGGTTGACG
GTAGTTTCTTTGAAATTCATGAGCTAAGGTGTGTGTGCGTGTGGATATTGAAATGTTTGG
TCTTCTTGACTTAGCAGGGTGCGTCACTATGACCTATTCGAAACCAAGGTGAAGGTGTGA
AGCTCATTCACATTCCTCATAAGATTTTACTAATTCAAGGTTAGCTCATTGCATCACCGT
ATCCTACATCTTTGGAATTTTTCATCTCCTTCTTCTTTAAAACGAAAAATAAACTAAAAT
TAATTAAACATGCAACGAATAAATACGTAAGTAAAATATGGAGATTCAAAAAACAATTCA
ACTTGCTATTTTTTGGTTTGACATCGACAACAAAAGATCGAATCTCCCATATTAGCCAGC
CATTCTTCGTTTTCCCCTTTCTAAATTCACTTTACATTTTTGCATATTTGCCCAAAATCT
TCTTTAATATTGTGGTCAAAGGGTAAATTTTAAATCACAGTTTCAAACGGTACCCGGTGA
AAAATCTCAGCCGCTGAATA
>Glyma06g20300|Glyma06g20300.1
CTGGAATGTCAAGTGCTCCAGGGGAATCTTGAATTGGTGTTTATTATAGATTGATCAATC
CGTAATATATTTTTAATATAGACTATTTAATATGTAATGCATTTTTTGTATTACAAATTT
ATCAATCCCTAATACATTTGTAATACGGATTGCTTAATCTGTAATATATTTTTTGTACTA
CGAATTACTCAATCCGTAATACAAAAAAAATACGTACTGATCAATCCATAATACAATTGT
ATTACATATTGATCAATCCATAATATATCGTAAAGGTGCTTAAAGTGAAGTCAAGTAGAG
TTTAAGGTCACTCATTGAACATCTACAATATATTAAAAATTCCACAGCCAGATCTGAAAC
AAGATCTTCAATATCAGTATTTGTTTTAGGTTGTATGACATTACTCAGAAATTATTATGT
TAAAAATGAAGGGAGAAACGGACAAAAGAGTATTTGAGAACTTGAGGTTGAGTAATTTCC
ATTTTAGATCTAACTTGGCAAATTCTGGCGGTGAAAATGGATTTTACTTACTAAAGATTA
TTGTGAAGTAATTTCTGAAAATTCAAAACTGCTAAAAAAAATGAATTGCCACAAAATACA
ATACAATATAAATAAAATTAATGTCTAATCATTAATTAATGATGATATTAATTTGACAAT
AAGAGCTAAAGGAATTAACGGAATAAATATTCAGGATTAAGACCATACAAACTTGTTTTC
AAGAATTAAAAATCAAAATTTTAATAAAAAAAATCTAGACTGCAATAACTAACCCTTTAA
AATATATATGGTACGCATAAACAAATACTTTGAAACCCTAGATACTTATCCTTAATAGAT
CATAGCATGCACCAATCAGGAAGCGCGCGTTATTGTCATATGCCCTACTTTGACACGTCT
CAATTCTTTCTATATATTTAGGCGTGTATGTGTGTGGTTGCACTCTTCGCCGGAAAAGGG
AAAAGACAAAGTAAAACAAAGGGGATAGATATATAGCCCCGAAAGAGAAAAGTAAAAGGG
GATAACGTGGGTATATTATTCTTTAGGTAGTAAAAGCATTTAAGAGAGTTGGAATTAATT
TAGTTAATCTTGAAGTCAGCACATATAACAAGTCTCATGGATGATTTGTTTTATCTATGG
AGTCAGCCCTCTTCGGCAGATATTTAAAAATAACAAGCCAAGGCAAGACAAAAGTAGTTC
TAACAAGTAACAAGGTTAACATAAAATTCATTCTAAAATAATTAAAAAATGTATTAAAAT
ACTAGTTTTAATCTTTTAATTGTGAGTTTTCTTTTATTTTATGTCAGATATCACGGATAT
CTTTTAATTTATTGGATCTTAGATTAATTTCACTCGTTATATGTGACTCTTATTGTCTTA
AAATTTTTTACATACGATAAAAATTAAATACATATTCTCTTATTAAATAAATCATTTTGA
TATATGTGAATGGTATAAATTCTTAAATGATTATGTTAAATCGTTAATCCCTTTGAGGTT
TGTGAGTTTAAAATACTAGTTTTGAAGTTGAAGAATTATTCATGTAAAAGGAAAGGGTTA
ATCTGGTCATGAGCGGTGGCAAAAAGTTTGACCGTGAAACCCTAATTGGCTCCCATGTGA
CTCTTGCAATGTTCGAAAGTTCAACGATTCCACTTGGATAGTAGGCGGTGTCCGACCATT
GCGGCTTCAACCCCTCTTTCACTTTCTCTGACATCTTTTCTCAAACGTTGAAGTTGAATT
CTTCCACTTATTATACATATTTTCCAGTTTGAAACAATAGTTTACTCTTACAATGTCTTT
CGTTGTTTTCTTTCTTTTAGTGCAACTGGATTGGTCCATGTTTGACATTTTAGTTGTACG
TGTGTATCCGTGTTGGCTACCCTCGAGCTCTAATTAATAATTGTCTTCTTTTATTTTAAT
TTTTAATTGTTATTATTTTCAAGAGTCAAATACTTCATGCAGGTCCTCTCTATATTAACA
TAGGAAGAGGGGCCTTGTTT
>Glyma06g03700|Glyma06g03700.1
CTCTCTGCGCCCAACTAAAAATGATACTATATATATATATGTCTGTGCAAACTAAAAGTC
ATGGAAAAATGAACCCAAAAAATGTATGTTAATAAATGAATGCTTAGGAACCTAAAAGGA
AATATATATATATATATATATATATATATATATATATATATATATATATATATATATATA
TATATATATATATATATAAGTGAACTCAAACTTGGCCAAGACATCAACTACTTGGTTGAC
TTCACAGTGGGCATATGCACCAGGTGATGCAATCGTATGTTGCCATAGGTCCTTAATATG
CGAAATCAAGGGGAAGTAAGGGTGAGATGCATGGTGAGTAATTACATATTAGATGTGAGT
AACCTCATTACTATCCTTGAATCAGACTCCATTAAAATATGAGAAATATCTCTATGCTAG
GTTAAAGCAAGTTAAATTTATGAAAAATGGTTCAAATTAAGCTCGAAAAAGAGAATAAAC
ACATTCCAAGGATATGCTAAGATGAATTCACCGTTATGATCTCCAACTACTCCTCCACAT
ATAGGCATGGCATTGTAATTTAAAATCGCTCCTTCATTATTAATCTCCGACAAACCTTCA
TGGGGAGGGGGGCACTAATCAGCTTATATTGTAATATGATTCAGTAAAAGGGTCAATTGA
GGGCAACCATAGATTGTAGATAGACACTATAGATCTAGACTACCACCCTTTCAATGAACT
TCCATGTAAATATATAGATTGGTGGATGGATTAGAGCATGTTGTTAAATCAATCGATCTT
GTTACACAAGCATCACATTCTTCCTGAGTGACCTCTAGTCACCTGTAAGTGGAAGTCGTT
GAACCCTAAGCATTTGCAGATATATGTTTATCATTTTTCATGTTGCATTTTTCTTGCATT
AAGACTATTATCATTATTCTGACTAACTCTTAGGTTTGCCTCCATCATCGTCGGTGATTG
TTCACAATGATTTTCATCTGGGCTACCATGGCTTGAGCCTTCAACCATGTTTGATTGCCC
AAAAGATTTTCTTGTAATAATTAAAATTTCAAAAACGAATTTGAGTAAAAAAAAAATTGT
TAATATCTCAAAACAATACCTTGCACCACATAAAATGAATAATTAAGCCTCAATAATTGC
TTATACTATCACCATCAGACATGTATGCATTATCCAATTTAGAGTCGACATTTATTTATT
TGTATGATAAAAATAGGAGAGCCGTAAAGTAAAATGAATAAATTACACAAGTAAAACAAG
AAACAAACAAACAAAAATGGACAATGCTTTTGTGGCTTTGGGGGACAAGTATCACATCGT
TATATTCATGCCTGTGCCAAACTCGTTCACGCGGAACCCGGGTCGGGTCTTCACACCATA
ATGCCATGTAGCATGAAATTAATAGAACGTGAGACCTGGTCTACTATCTGTTTATTTATG
GGTGTGTTTGGAGCCTCAAGTGTTAAATGTTTGACCCGTTAAAGAGAAACTGGAAAAAGA
AAAAGGCTCCAAACAAACAACAGGCAAAGGCAAAAAAGCGTTTTGGCATATTCCCCCATC
GATTTTCGAGGCTGCATGCATCATGCCATCATCCATCATCACTCACTTTGCAAAACGCCT
CAAATCAGTTTAAGCCAACTCCCAAAGTCATTGGATATTTAGTAAAACTTCATTCAAGTT
CAAATCTTGTAAATATAAAAAAAAAAGTGATTTTAAAAATGAAAATTCCACTGAAATAAC
TAATGAGATATTTGGACGAAAATTAATCACATCAAATGGCTTGCACCAATAACACAGACA
TAAGAAAGAGTTTAAGGAGAATCAAGCCGAGCCGTTGCGTGGGTCCCACACCCCACTAAT
AATTAGGTGATCAGAAGGCAGTGCACATGTTATGCAAGGCCTCCGCGAGGCAAATCCCAC
CCTGGCTTTATCTCGTCTGTATCAGCACATGTCGTTGATCCTTTAACGGTGCTGATGACG
CATCGCCCTCAGGAGATTCG
>Glyma06g05300|Glyma06g05300.1
GTTCAGCATTATGATAAACATATAATATATATGATATTGCATAACTTTATGAGTTTGATC
GAAATAAAATATAATTCTTTAAAAAAATTAAAAGTTGTTATAAGTAGTTATATATATTTT
TTGCAATGGTTTGAATATATTGGGATAGGGAATGGCAAAAGCAAGAATGGGAAAACTATA
GAAAATTTAAACTAAGGGATAAACCAAAATAATAATAATTTAAGCTTAACCATGGTCAAT
ACAAAATCTTCATAAACAACCCGTGGGTATAACACAGATTGTGGGTAATTAACCTCACAA
TTCAATAAACCTTAATTAATTTCATCTTTTTTATAACGTTTGAAGAAACTGCAGCTAGGT
ATGATTTTTTTTTTTTTCTTATAGTCATAGAGTAAAGGCAAAGAAATGCAGCATTTGTGT
CTTAAAGACCTGGAAGACAGTCGCATCCGTTCTTATCCAGAAACATGATAGATGAGTCTA
ATGTGGCAATATTTAATTTTGCATTGAAATAAACTTGAAAAAATGTATTAAACTAGTCAT
AACAAAGAAAAAAAATGACCAGTTACAACCTTAAAGTTTAAATTATAAAAGCTCCAATTA
TACGTACCAGCCTATCACAAATCTAAAATAGATAGAATAGCAAAATACAAAAGCGCTACT
TTTTGTCCTGCACTATGAACATTGAATGGCTTATGGCTGGCATTTGTTGTGGTGGTGAGG
CTGAAAGTTGAAACTCTAGGTGCAATTGAGCCTAGTTGAGACAACCATTTGGTTCACTGC
CCTTACTTGTAACAAAAAATCATCACCTTCAATAACCTACCACCATCCTCGTCACTAGCC
AGTTTCATGTATCATCGAAATCGAAAACTAAAACTAGAACAACTACACCACCCTCAAACA
GACAGATTCTAGCGTGCAAGACCTGAGGTGCAAAAAGAATTTTAGGCCATTGGATATAGG
AGCAAATTGGTTAATGGTAGAGATTTTGCACCGTGCAAGACCTGAGATGGTTTTGCACGC
TAGAATCCGCCCCCTCAAACATCCTTCACCACCGACTCTATTTATCCTGGTCATAGGCTC
ATAGCCCCAGCCACCTATATAAACAGAAGAGTTTTATGTTTTGTCTTTCTATTGTCCATT
TATGACTCTAAAATGTTTCTTCGACAATGCTCAGGTCTTATTTCCTTTTGCATAAAAATT
AACTAGTTTTTTATCCGTCCAATGCATTGCATGGGTTTTTTTTTAATTACTATTTAAGAA
TTATTTATAATATAGATTTCATAGATTTAAGAAATAGTAAAAAAATAATTTCATGTTATA
TTATACTAATACATCCAGCATATTTAAAAAAACAAAGCAAGTGTACTTATCCAAAATGTA
GGTGCGCAATAAAAAAAAAATAAGATATTTGTCTCATTTGAATATAAAAATTAATTTTAT
GAGAAGTATGTTTTAACTTTGTAACTGACTTCTTCCTAGCCAATCTCCTATGTGTGTATC
CACATCTAATTTAGGATAAATATGTTTTCCTTTGTCATTACTATTATTTATCAAAGCAGT
CACCCTATTAAAATACCATAAACAACAACTAATGAAAAATTGGTATATAATAAAAAAAAC
AGTAATTCATCTTTAAATTTTATCTCAATTATAATTAACACCTATAAAATTGACATTAAA
GTATCAATGGAAAATATATTCTAACCCTTTATTTAATTAAATTTTAGTTATTACATATTA
AAATTATAAAAAAGTATTTTTTATAAAAGTAAATAATAATATAAATATACAACACTAGTA
GATATATTATGCTGCAAATAATCCACCATAATAAATATATAACACTAGGATCGGAGAAAG
CTGATGTAACAGTTAAACTAATCATTCTATTTTTTTAAAAAAAAACCAGCATTCCACTCT
TAAACAAAAATCCAAACAAGCCTATATTCCTTTGCAAGTTCCTCATACACGTGCATAGAT
AGTAACTATCAACCCCGTAA
>Glyma06g05730|Glyma06g05730.1
TCTCTTTTGTTGTGGTGTAAGCATTGTCATCTATTAGTTGTTGAATGTTAATTTTTTTTG
TTGATGGAGAGATTGGAACCCTCGCATCTTCTCTCCTTCCTTCTCTCTTCACAAATTGAA
CCAAGTACATAGGCGAAAAAATTTGTGTAATCTTGTTAGTTTATTTGTTTATCCTCTCTT
TTGTTGTGGCGTAAGCATTGACATCAGGTTCAGCTGGAATGATTGCTTCGCAACAAATAG
GCAGTGGAAAGGGTATGCATGGGTGCTGACAGGCAAATGAACAATTCAAGATGGTTAGAA
GCCAATGTCTACTTATGAGTGAGGTGAAGAAGCAATAACACCAATACCAATGCCTCTTTT
TATAGTGTCTTTTCCTACAATTTTCATTTAATGAAAGATTATCTTGCAAATTACTATCAT
TTTAATAGCAAAAGTATAATTTTAACATGTCAATTATTTCCCTAAAATATGAACGATTTT
GACTTTGTATTGAAATGGGACACCAAAACCATCGTGTTGACTCAAAATGAAGTCCACTGC
TTTCACATATTCTTGAATTCATATACAGCTTGTCCAATAAATGAGCTTTCATAGACTCTA
GTTAGCTTTGATGGTTGACAAAACTATAGAGCGACTATAGATGTTCGATAACGTGGAGAA
GAAATGAATCAACGATTTTGCTAGACATTATACATAGTCCCCGTAATTGGTAAAAGGTAC
CAAGGAAGTTCACGAGCATCTTCCTCCGATACCGAATACATATAATATAAAATTTATAAC
AACTCGTACTTCTTCTTAGTTAATCAATTAAGTTAACTTCTTTTGGTAGAATTATATGTG
TAATTATTCAATTCAAAATTTAATCACACTTAAATTTTTTATTCCTTTTTGAAGATGAAT
TATTTGGAGATCGAATCCATATTATTTCTCACAAATTTGTGTGTTAACAATTCAATTACA
TTTGAATATATACCATCAATTGATCGGCTCCGACTTAACATACCAATTTTCAAGACAAAG
ATTGAATTTCTTGTGGGTAGCTTGATTTGGCATGTGTCAAATCAGAGCATCCACTCTCCA
CGTAACCCTTATTTCTAGGAAGCGTCGTGGATATTGCTTTGAGGTTATATCACTACTAAA
ATTTACAATATGATTTTAGATTTTATAGTCAAACATGTAGAAATATTGCGGCACATGTAA
ATGAATTGCCTTCTTTCTGTCATTTTCAATAGCAATTATCTCACACTTTCATTTCCATTT
GTAACTTTTTTAATTATTGGAATTTAGTATGAAAAAAGTGAGAATAATCGTTGAGTCTAC
CAGAACATGCTAATGACACTGAAAGTGCACATTCACCTAGCAAAAAGACTAGCTAGCCTG
TGCGATGATGGATCAGAAATTACAAAGAGACATTACTGCTCTTTTACAAGTTTCAATTAT
AGAGGTTTAAACTGGGTTTAAAAAAATGATCATTGTGTTCCAAAAACTTATTTATGGTGT
TTCAAATTGTGTTCTGAAAACTTAATTATGAAATGTGAAAGAAAAATTAGATTTTTTAGA
ATTTAAATAGCGGAAAAGTGAAAAAAATCGAATACATAGTTTCAAAATTTAAATTTAAAA
AATCAATTCTTATTTCCATTGTCTTGAAATTTAAACTCCAAAATAATGAAATGAAAAACA
TGTGTAAAAATATTTTGACCCAGATGATGCGAACCTAAGTAGGAGCGGATCATTTGATAC
AGGTTATAAAGGTTTTTGGATGACGCCACTTCCGGTGAAGGAAGATAAGTCAGGGAAGCC
ACTCCCGATGAAGGAAGATAAATTTGGGTAGACGCCACTTTCGGAAGATAAGTCAGACTA
GACGCCACAAGGATTAACTTGATAAGTCTGAACAAGGAACCCAAAGAGAAACTCTCGCCC
AAATGAAAATGACAAAAGTTTTTTGTGCATGGAAAAAAAGAATTGGGAAAAGAAACAAGC
ATATAACAAAAATGCAAAGA
>Glyma06g01240|Glyma06g01240.1
TATATATACATATATTAATTATTACAATAAATATAAGAGGTGTATATTTAGAAGGTTACT
TTTATCAAATGTATTTAGAACTTTATAAAGAATTTATTTAGTAAACTAATTAAATAATAA
ATGTTTTTTAAGAAAATTGAATAATAAATAATAACTATTGAATTAAAATATAAATATTTT
TATTTTATGAATATAAAAGCATTTATTTTTTTCCGAGTAATCAAAGTGATTTATAAATTA
CATTTTTGTCAATAGATGGTAATTTTTAGTAATATTGATTATAATGCTCTTGTTAATGTG
AGATTAATTATATAGATAGTAATATTATTTTGTCAATAGATGATATAAAATACATTCTAA
TATAATGTGAGATGTGAGACATATACATGTATAATTAATCCTTTTGGTGACCAATTTGAT
AAAAGTACGTAACATGAGCTAAAATTGATGTTCTCACAAGTCTTAATGCCACCTCCCCTC
CTTTCCTTGGTCCCTTTTCTTCTTTCCACGATCCGTAGCATCGTGTAAACTTCCTAAATG
TCTTTTCTTGAACCAAACTTATTACACATAAAAATAATTTTAAAATTAATTTATTAAAAT
ACTAAATATATATTTCAGTAATTTTATCAAAATTTAAATGTAATGCTAACTTAGGGGGAA
AAAAGTTCACAAAGGATAGAAATAAAAATAATATATAAAAAATGTATTATTTACCAATAA
ATTTCTATATTGTTATTTTTATTGACAAAGTTATTTATTATAGTACATACTGTTTTTTTT
TGTTATAAAAAATTAATTATAGATAAACTAAAAAAAATAATGAAAGTTGCTGCCAAATGA
GAGGATTTTTTTATAGTAAATTATTATTTTTCTTCTAAAAAAAATTGATATTTTTTTTCT
TCATTATTTTTCCACCGGTCTCGACTCTCGAGTGTGTCTTATTCTCTTTCCAGTCTAATT
ATTAATAGGTTAAATTAATTTTTTTCCTTTTAATTTTTAAAATTAATTTAATTTGGTCAT
ATGTTAATTAAACTGACAATATTAAAAAAATATGTATTTTATTACTGTCTAAACTAATTT
AGTGATAATTTTAAATTATTATAAAACATGATTTTTTTATTTTTGTTGATCCTATGTTAG
GACTAAATTAAATTAGTGTTAAAAAATAGAAGATCAAATCAAATTAAAAAAAATCAAAGA
ACTAAATTAAATATAAAAATAAATTAGTGAAAATAAAACTAATTTAAACGAATTATTATT
ACTACTTTTCTCCGCCGATCCCTTTTGTCAACCTTTAAAAATATGTGGAAAAAATATTGG
TCGACGTATATTAAAAATCTAAAAAATAAAAGAAAACTAATAAGTGGTTTGTACTAGTGA
AGTTGGGCGGATGTCTTTAAACAAAATCTTAGGTTGAGTTTCATAGATAAAGAAAATATG
ATTAAAAGAGAAAATTTTATTGAAGTGGTAGTTAAGATTTTTTTTTAAAATAATTATTAA
TAAATTTGATGCATATTTTATACAAGTAACATAATTAAAAAAATAAAAGTTTAATAATTA
TATATTAACATATAAAATAGTTTTTACATTATCAATCAAATAACTATAATTATATCTATT
AACTGATTATTAGAAAAGTTAATAATTTTTTTATATGTAATGATTAATAATGAGATAAAA
AAAATTCACTGAAAAATGATTAAATATAAAGTTGTTTTATATTATATATATATATATTAT
TTTCTAAAAAATTATACATATATAATAATATGATGCAAAATAAAGAAAAATAATAATTAT
TAATAAAATATTTGATTTGATATATAGCGATGTTTATCTATTATGATTCAGAAAAAAAAA
AACATTCTATTTCTTTATTATATAAAAGAAAAAAAAAGTTAGATTTTTATTTTCCCTTGT
TTCTTTGTTGATCGTTTTGGATTTGAAAAAGACATTTTATTTTCTTTTGAGAGCAAGTTG
TTGGGGTTTTTGGTTCTATA
>Glyma06g12680|Glyma06g12680.1
TTATGAAGCTATGCCTATTGAGTGCTGAGGGTTTATTTATTTTAAATATGGTTAGATAAA
ATTTTAAATATCAATGTTAAAATTAACTATTAAAAGTTAAAGAATTATAAAATTAATTTG
AAGGTTAAAGGAAAAAAAGATAAATAATAAATCTTGAGTTCAAATCGATCTTATTAACAT
TTATAATAAAACTAACAACTAATATTGTCAGATAAAAAAATACTATTAAAAGTTAAAATA
ATTTGTTAAGGTCTTTCTAGAAGTCTAAAAGGGCATGTTAACATGAAAGAACAAATAACT
ACTCATCCTATAGTCTAGAGTCTAGACTTGGAAGTATTATCTCCTTCAAATGTTCCCACA
GTTCAATAGTGTCAAAGAGATCGACAAGGATAGATATATAAGAGGTTGGCACAAGTGCTG
TCCAATCAAAGCTTCACGGGTGTGTTACAGCAACTTCATCAGTCAACATTGCCATTCCCT
ACTTTAATTATATTGCTTTAATCATTTCTTCCTATCTAAATCTTTGCCATAATCTCCCTC
CTGTCTAAAAGGCTAAAAAGCTTGGCAAAATCTCCTCCGTTAAGCCCCCAAAATTCACGC
GACTAATTTTCCAATTAAATTTATGTTGATCTTTTCTGGGGTACTGGTGATTCCCCACCA
CACACAACACCTACCCTAGCCATTCACATGACACTGTTAGTTTTGTCTCGTTCAGGATAA
TTACTGACTTGCTTCTTCTTCTTTTGACAAAAATTATTCACTTGCTTATATGCACTAAAC
TGTTATTTTTTATTTAAATAATTAATTATTTACATGGGACCATTTTTTTTGTCTAAGAAA
CATAGACTCACTTTTAACTACTGGTTTTCTGTCGTTGTACTAGTTGGCCGACTCTTATTG
AGTTTATTTCTATAGAAATTTCTAGTTTATTTCACACTATTTAGCTCCGCCTCAACAAAG
AAAAAACTTTTAAATGTATTAATTATTAATATTTTTTATACTTTTAATTAATTCATTAGA
AAGTCTATTGATCTGTTTTTATTTATAAGACTTAAATTTAAAATGATGTTTATTTATTTT
ATGAGACAAAATTTGTAATATTATTTGCATTAATTATTTATAAACTATAAATATGTTCAA
AAAAAGAAAAAAAATATATTAATAAACCATTAGAAAAGAGATAAATATTAATGATAAGAA
TAATTTTTAAAAAATTATAAATTTAAGATAAATTTATTGTTATTAACTAAATTAATTATT
TCTCTTAATCTTGATGAATTAGTTAATTGAGTCTTATATATAGAAATGGAGAAAAATAAT
TTTTTATGAAAGTGAACATATTTATTGTACTATTAATAATATAAGTCAATCCATTAGTTA
AAGAAATTATTTATTGAATTACGAATAAGGTCATTAACTGTATCCTCTAGTTATATAATT
TATTTTTATGGAAAATTTGAGAATAAAATTAAAATTAATGATATTATTAATTAAATTAAC
TAATTTTATTGATGTTGATGAATGATTTTTTTTATGATTTGCATAAAAATTCAAAATTGA
TAGTCGAAGGGCTAATTTCTTTTGAGCTTTAAAGATGATTGAAGTAAGTTTTACTTTTTT
TTCAATAAAATTTTGATAAAAAAAAATTGAACCCTTGACAATATAATTAAATTTTTACTG
TATTAGCTAGGGGACTACTGAAGGTAGTGTAAGCTGTCGTATCAAGATTGCTATTAAATT
GTTAAAATTGAATTTATATAAATAAAAATCGCAAGGCACAGAATAGACTAAGTTGCTACT
TATTTAGACCCCACCTCATCATACAATTGAACAGTTAAAATGTCGAAGGTGGCATGGCAG
TTATCATGAGGTGCCTCGTAGTTGCATCCATCTTTAACAAACTAATTATTGAATTGACCT
TAATTATTAAAGAAAAGCCATCGATCTGTCTCTAACCTGTGTCCCCATTTATATATAAAA
CAATCCTAAGGCCCCATAAT
>Glyma06g17680|Glyma06g17680.1;Glyma06g17680.2
TATTAATGATAAATGATAAAATTTTAAAATAAATTAATGATGATATAAATTTAATTTTAT
AAAATTATTATTCTCTTACATCTATTAATTACTTTTTATTACCTGTAAAATAAGATAAGA
CCATGATTATGTTGGGACGAGAAAATTAATAACGTCACTTATTTTTAGGAGAATTAATAA
CGTCACTTTATTGCATAATTAAGAGGTTATTTAATAAACAAAGTAATTAAATTAATGTTT
GATTAAACAATTTAATTAAATAATAAATTAAGTTGAACAAATATTATTTTGATAAACTTT
TTTTTTACGTAGATAAACTTTTAAATAAACCCAGAAGTTTATAAAATAAATAGGTTAAAA
AGGAGTTACCTCATAATCTTACAAAGTAAGACCAAAACAACTCTATATAAATTCTTGAAA
ATGCTCGATTAATTTACATCATTTTATAAATTTGCATGAACAAGTATTTAAATTACATAT
GCTTAAACAAGTATTATCTAAGAACACAATACAATAAACATTTTTCCTAAACAAGTATTA
TTATATATATTTCAAACAATCTAATTCAAAATATTATAACTATTAACAAGTATTTAAAAT
ATACATGCTTAAACAATATATAAATACGTGCAAACAATACTTAATATCTTATATTATATG
GAAAATAATATTAATTATTAAAATAATATACAACTGTTAAGTAAAAAACATTTATAAAGA
CTCTTAATTATTTTGATTAAATAAATCAGGTGAAAGATATTTATGAGATAACATTATTAA
ATAAGATAAAATTAGTTGAAATTTATTTATATATATTTTTTAAAAGTATTTTTCTTTTGC
TTGTATTTGAAGCTAAAGGGAGTATCTATCAATATCTTGTTTATTTAGGGACTAAGAATG
ACCAACCTAACGATAATGTTACTTATTAAAACACAAGTTTGAGTTCTAGCAGTATAAAAA
TATTTATTATTACTTTTGATAAAGCAAAAAGGTCACTTATATTGATAAAAAAAAGTCACA
TAGATGAATAAAAAGACAATATATAATTCTCTTATTTAAATGAAAAAACTTTCTCTTCAA
TTTTATTTTAGAGTCATTTACTGTTGAGTCCACCTTAAAAAATTAGACATACTATAAATA
TTTTAATGATAACATTCGATAGGGTGTTATATTAAATAATGACAAAAAATATATAAACAT
ATTAAATTATGATGTTAAAATTTTAACAGTTAATTTTTTAATTAATAATTTAAACTGAAT
TTAGGGTTGGATAATTACCCAACATATATAACCTTTTAAGGCCTAAATTGACTTTCTTTT
GGTGTGTTTTTTTTTTATATAAAATTTGTTTTATCAGTACTTTGAATTATTTTATTTAAT
TAATAACTCTAATTAACCTAACATTAACTTAATATGAAACATGTCATAAGTTTTTAACAA
ATAACGTGTCTATTTTTACCCATGATCGCATTAAATGATCGAAAGTACGATTCTTTTAAA
GAAATAAAATCACAAATATATAATATGTATGTGTAAATGTGGAGATTTGGTTTGGATGTG
GTTTTGGATGCGGTTTTGTTACCTGGACTTAATTTTTTTTCCTACAATGATCCAACTCAG
ATTATTACTATTATAACTTGATAGCTAGGTAAAAGTTTTACTCATTACGTATACTTTTTT
ATATCCATTAAATCCGAGTATGACTTTCTTCTCTAAATTGTTAACATATCATTAGTAAAA
AAAAAAAACTTTTTATCAACCACACTAATTGTTCAGACTGTAAGTTCCAAACGTATGCAT
TTTGGTTTTTTAATTGACAATTTTATTATTAAAGACAATCCTAATTTTGCTGTAATAAAA
AAAGAAGACAATCCTAATCTTCAATTCTTTTAAATGCTTAACTTATATTTGAATCCCAAA
TTTAATATTAATTATTAATCTTAAAAATGAATTATTATTATTATTATTATAAATCACAAA
ATGGGCATATTTTTTTAAAT
>Glyma06g21020|Glyma06g21020.1
TATCTTGAGCAATCTGGTCCACCTGACCTTGCTCAACAACTTTTTTTGGCTGTGGATCAA
CATTTTGTGCCATGTTTAACATCAATCCTTCTAGAAAAGTTTGCTCTTCCTTTGAGAGCT
TCATTCTATCTTCTTCTGCTCCTCTTTCATCATATGGTCTCAATAGTCAATAGTATATTT
TTATTTAGAAGACAATTATTAGAAACAAGATTAAGGTCAGGGATGTTAGGTTTACCTCCT
TCAATTTTCTTCCTCTGATCCTTTACTTCTGCGGAGCCAAACAACTGTCAGAGGCTTTTG
AAAGAATATTGGGATTGAATTAAATCGCAGATGTTAAAAAATCTCTTACAATTGACTAGG
TTGTACTTACAATATACTCCAAAAGCACTAATCCGTTTAAAAAAAAAAAAAACCAATTTA
GAACTTAATTCAATTCGATGATCCAATTAAAAAAAATTAGGGACCCAATTAAAAAAAATA
AAGTTCAAGAACTTCATTCAAACTTAAACATGCCGCAGCAAATTAGAAACAACCATAATA
ACAAAATCTTAATAACGTGCAAAATACCTTCAACAGATAAAAGAACTAAAGACTTGGTTA
AACATAATTTCTTAAAGATAAGAATAAATAGATAGGAAATAATTTTTATCTTTAGAAAAA
AATATATTTACTTTAAATTTTAAATTATAAAAAATATTTTTATCTTTAGATAAGAATACT
TTAATTTTTATGCTAGATAGAATGTCATTTTAGATAGAGGTATTTAGTAAATATGTTTAT
TTTATTAGTTTATAGTTTAGTAAAACAAAAAAAAAATCATTAGTTTATGGTAGTATTTCT
TTGGATGCTATATTTCTTTCTTATTTTTATCCTCTATAAGTAAAATAAATTTTTTCCATT
TACCGTCTCATTTAATATTACATTGTTTATTTTAATGATTACATTATTTTATTTTTAATA
AAATTTTTGACATCTAAAGTATGAAGTGAAGTATAAAACTTACCAAAAAAAATGCTCTTA
AGCAACTTAATAAACAATTATGCATTACAAATACTCAAAGTTAGGCTAAAAAAAAGTTAA
AACAATAAGAGTTAAGAATAAATTAAAAGTAAAGTTAATCAGCTCGCAAAGCCATAAAAA
AGCCAAAATAATATATTAAAAAATGCTTTCTTTAAATGCTGAAATACCGGATTAAATTAT
GGGTTAACGGTGATATATGTGTCGATGTTGGATTTGCCACTCAAAATTTCACTTCAAGTT
GATGTAAAAAGAAAAAATAATAATAACTTCAAGTTATCGCAGATATTGTCCAAGTGTCTA
TATTTTTCAAGAGCTACGTGCTTCATTTATCTTCGCTTATTTGCTCTTCATCACCCAGCA
CTAAGTGCAGAAAAAAGAAAGAAAAAGAATTAATTAATTTGCTCGGTCCTGCAAGTATCC
ATTTTCTGTTTTCAACTTTAATGGTTTGAAATATCTTTTGCCATGTCAGTTTCGGAAACT
TTAACAAAAAAGCCACTTATTATTCTCATATCTTTTCTTTGTCGTTTTCCTCCAATGAAC
CCTGAAGGCCAATTTGTAATTTAATTATAATAAAGTGGTGTAACGGATTCTCGAAAGCAA
GATGCTGGGTTTTGTATGATCAACATAAATTCTTTGCATCAACACCACCACCTGATCCTA
ATTTTCTCTTTCTTTCACATTGAGATAATTTAATATATATATATATATATATATATATAT
ATATTATTAAATTGTTTGTTAAGTTGAGAAGAACTAATGAACATCGATGTCTTGTTTGAT
GATTGGTGTTGAATACTTAAAAACTCTCAAGTGGGTTATTTTTAGCATTAATTAATCTTA
CACAAAACAGTGAATTTAAGAAGCACTTGAGAATATCATAATTACATGCATGGTACTTGG
GCACAGTGTGTTGCGTCATAATAACAGAATTAGGATGATAAAATTATGATTGCATAAATG
TTTACAGGTGTGTGCTATTA
>Glyma06g05590|Glyma06g05590.1
TTGGATTCATGGTGTTCGGCTTTTATACGAGCGTGTTGGGATTTGTTTTTTTTTTGGGTT
ACTGTAATTGATTAGTCTATATGGGTGGTGTTTCTCGAAGACTATCAGAGACAATTTATA
TGTAATTTTTGACAAGCAAATTCTGTAAATCTTGTGAGTAAATTGATCCTCTTTGATAAA
CTTGTTTTGGGGTTATAATTGTGATTTAAAAAAATCCTGATTTTAAATCTTATAAATCTG
TCAAAGTTTTTTTAAATCGTTAAATTTTTAATATATAAATTCATTAAAATAAAATCTTAA
TCGCAAAAATCTTTTAAAAAAATATGATAAATAGTACCCCAAATTTATAATTTTATTTAT
GTCAAAATAAACTTTTAAAATCTTAATTGAATATAGTTCTAAATTTTTCCTTGTTGCATC
GTGGCCACAAGAAGCAAAGTTGGTGCAAGAAACATGATCGATTTTTCACTGTTGCCGGGT
TTTCCTCAAATTTGCGTCATTGCTTCAGTTTCTCCTTTCAAAATGTATTGTGATCTCGAA
TTTCGATTTATTTGACATAAAAAGCTTTGAATTTTTTCTTGATCCTTTTGTAATTTTTTT
GAATTTGATGCAAAAAGGTGCAAAACTTGTGTGCTTTAGGTTGTTTTCACGATTGTGGAG
GGAAATGTGTTTGGATTGATGGAAGAGAGGGAAACTTGTGTGCAAAAAGGTGCAACAAGT
ATTCTTTGCATAAATTGGCATCAGAATCAATCTTCCAAGACTCAAGTCTCTCCACGACCA
TTTGTTGCATCCGGGGTGGAGAAGCCTTCTCTCATCGCCAACAGACTTATGGAGAGAGAT
GAAGGGGAGTGTTTTTATGTGATATTTTTGGAAAATAAAATTAAAAGGATTGTCTATTAG
CAAATAAGGGAGGTGCAAATAGTAATATCCGAAAAAGAAGTCGCTTTATCTGTTGCTGCC
GTGGGTTATTGAAAAAGGTTCGGAATTCGTGGCAGATAAATTATCTTACGGGGAATCCTT
TGTCCGAGTCAACAGCAAAATCCTCAAGAATTTTAAAAGAGTACATCGTAGACAATGGAA
AATTCTAAACTTGCAATTTATAATTTTAATCCTCATTTAATTTTTTATCAGCAATTTTAA
TCTTCATATTTTACAAAATTTACAAATTTGATCAAGTTATCAATTTTGTATATGTTTATC
TTTTATTTTTTACATTTTAATTAATTAAATTATTTATTTTATGACACTTCAAATGAATAA
TATTAGATCTAAGGTTTAATTAGATTAAAATAAAATAAATATAAAATATATAAAATTATA
TGTTAACTCAAAATTATAATTTTTTAAAATATAAGAACTAGAATAAAAAAATCCAAAAAT
AAAAAATGTAGATAAAAATTTAAAGGAAAAAAAATAATAAACATAATTAAAAGAAACATA
TTAAGATAGAAAGAGAGAAAAAAAAAAGTAAAACTAATAAACATAATTAGAACAAAAAAA
AGTCCTATTTGTTTTTTATATGAAAGAGTAAAAGATAAGGCATAAGAGATTATATAACAG
AAAATAAAAATAAAATGAATAGAAAGTAAAAAAAAATGAAGTATTAGTAGTTTAATATTT
CTTTCGAACCTATATATAAGTAAAAAATAATAATTATAAGTATAAATATAAATAAATAGT
AATTAATTTTTATCTTGATAATATTTCTATTATGTCTTTCGTTTAATAAAATTTTATTTC
TCAAATTATTTATTCCTATTATACAAGTAGTACTATAAAATGTATTTTAAAAATAGTTTT
TAAATTAAATATTATTAACTGGATTACATAAATAATAATCAATCTTGCAATTTTGGATTC
CCCCCAAAACACGGCACCTAACAATGAATATATCAATTCTCCCTATGGAATTTAATTTAA
TAGTAGTAGAAGTAGACAAAGCTACAATAAAAATTGAAAGTAAAACTAAGCCTGCCAAAT
CTCCTAAGGTCTTTGTTGGA
>Glyma06g43630|Glyma06g43630.1
AGTAATTCAATTTATTTTTTTTATTAAAAAAAAAGCAAATTTTGCATGAATTTATTTAAA
CTTAAAAATTAACTTTAATGGTGGGAATAAATTAAATCACTAATTTTATTCGTTAAATTT
TAAAAAAATGAATACTAATAATGAAGAGTGTCTCTTTTTAACTCAAAGAATTCTTGATGT
AAGTTGATTTCTCCCCACCTTTAAAATAAATTATTTTTATATAAACATTTTTTAAGAAGC
GAAAATAATTTAATAAACAGAAAATTGTTTTTTAGTGGAAACAATTTAGATAAATATACT
AAGAAAACATAAAACTATTTATTTACTAAAATAAATATTTTTTCTAATAAATAAGTTTAA
ATAAACTGGGCTAATTAGAATAAGAAATTTATATTGTGGGATAGAAACATTGCTGTTATT
AATTATATGCTAGTTTTACTAAATACACTCTATATACAAAATTAAAGCAAAAGAGAATGG
AGCCAAGTTACAAAAGGAAAGATACATATATACACATACGTAAGAACCTTATAAAAATTA
ACACGTCTTAGATTAGTGTAAACTGATATGTTTGATTCAAGATTTATATGCATTATGCTT
TTATTTATGTGACTGAGCCAAGCGTCTATTTTAATATCTAACACCCTTTGTTAGGAGATG
CATGCATTTGCGGGTATGCGAGTTCTGAATATTTATAAGGGTATTTTTCTCTAGTTTTCA
ATCAACAATTTTAACTGACTCATTCTTAATCTCCCTACAATTATAAGAGCGCACAACTCA
CTCAAAAATTAGATGTTTATATTTTTCAGCTAATGAAAACAAATTTTCCACATACAAGCC
AATCAATATATATATATATATATATATATATATATATATATATATATATATATATATATA
TATATTGAAAATAGAAAGTTCCTTTGTTTTTTTACACTAAAAGCACATCATGCACATGAT
AGCGAGGGAATCACTTACCTGTGGAGTCAACGAAGGATGGTCAGTATCCGAATCCAAAAA
TGATGTTTGTGAAATCTTTACAGCAGCCAGCATGGCAGCTACCAGAGTTAACTAGAATCA
CTAGTTCACTACTGAGGAAGGGTAAACCTAAATGATTCATATTTTTTTTTATAGTACCAC
ATACTTACACAAATAAAAGGTCAAAAACCAGTCAAGGGTAAAAATGTCATTCAACATTGA
TTGGTCCATATAAATGTTTTTCTTATCATTTCAGTAGAACATTTTGTTTACTTTTTAAAA
AATTGAGTATATTTTTAAGATGTGATTAAATAAAAATTATGAAAAATAAAATAAAATAAT
TACATACATATAACATTAAATTTAGTGGTGACTATTTGATGTTTTAATAATGAAATATAT
TGGTATACCTCACCTCTTTTTTTAAAAAAATATTATATGATCTTGAATCACTCCATGTTT
ATGTCTAAACCATTCAAGCAACATAAAATTAAGATTTTTAATTTATAAAAAAAATTAATA
ACCCTCAATTACATATTATTTATCGAGATTATAATTATCTTGAACTATATAATAATTTCT
TCTTTCTTATCTTATATCACATACCCATGTCTGTAGTTAAAGATTTGTATCATTATTTTG
ATACAAAAGTCAGAAAATTTTCTGAATCTTATTTGTGTGTATGACGTTTCTAAGATGTTT
CTTCCTATGCACATATATTTTCCGTATGATATTTGTTTGACACGGGCGGCAAAAAGAAAA
AGGAAAAAGAAAAAAAACTATAACAAGAAATTTTCAATTCTGTCTTTCTTGGTGGGCAAA
GAGTTGCCATTATTTTTTTGAATCACCATGATCACGATTCCAAGAAATTTAAAAGCAAGG
ATTTGCATCCAACCCCACAAGCTGCCACGGTTAAAAGAATCAACCCATTCAAAGTTTCAC
TACATTATTAAAGTAAAAAAAAAAAAAACACTAAAAAACAACAATAAACGAGGAAACACC
ATAGCAAGTTGTTCTGTTCT
>Glyma06g02970|Glyma06g02970.1
TATAATATCACTAATAATATGAATCATTTTTTCTATTTTTTCTTCCTATCTCTTTGAAGG
TATTTGGACAATTGACACTAGAAGAGTGTTCAAGAATCATTTCTCCGAAAAAAATATATT
TGACAGTAACATGATTTAAACAGTTGAATATTATGCATTTAATGTTATGGAACATGTTTC
TTATCTATTGGATGTTGAATCGAATTGCTTTTAAATCTTGAGTGTCATTATGAAGTTGTG
TCTCAGTTTATAACATTTTTTATATTTAAATGTTTAAATAAGGGGAAAGTCTCTTTTTAT
AAAGTTTGGAAAGAGCAGTGTTGTATTTAGCAAATTAGCAGGCACAAGAGTACGAAACGT
TGGTTACTTCCATCGTATTGTTTATCAATAAGAAATTTTTAGAAAAAATTTAAAATAAAT
GTATTTTAATATTTTAATTCAAATGAATAATAAATAGTACAATTTTATTTTCCTCTATAT
TTTAAATCAGATAATTTTGATAAGTTATGATGTTTGCGAGTCCTACACTTTATACCTCCC
GGCCACGTCGTCGCTAATTATGAATTATCCTCTAACACTTGGTATGAGTCATTGACGATA
TTCACAGTTGGGCGCATAATTAATATAAATGCGTGTATGATGGATCTTCCACTTGGAAAC
CTCTTACAATAAATATCAAAAGATCCATCAACCTCCTTTAAAGAAAAAAATAATCCTTAG
AGCATCTTTAATAAGGGTTATTATAAGCAGATTTTAGTCTTAATATTTAATATCTGATCT
TACTAAAATTTATTTATGGAACATTTTGTTGAATGTCTACTAGAAAATTCAGTTTTTCCT
ACCAGAACTCCTAAAATCAGTAATAATTGCAAAAAAAAAAAAATTGATTTTTAACTTTCT
CTCTTCACAACATCCGCACGGGAGGGAAGCAATTGTTAGCAAGCAAGGAAGAACAACCAG
GGGGTGCACGCAGAAGGGAGGGAAGGAGGAGAGGGTGACGGCAAAGAAGGAAAGAAAAAA
AAAAAAGGAATAAGAGAGGGTGAAGACAAAAAAAAATGAAATTTTTATACCTAAAAAATA
ATTTAAGATCTCAATCAAATACATATTCAAATAAAAAATGAAAAAAAAATCTTTATAAAT
GTTATTTAAAAAATATAAAGATTAAAATTAATTTTTCAAAAAATTAAAAGTAATTATATG
AGAACACTATATTATAAACACATATTTGACTCTTTTTATTTCATTATATATGTTATTATC
AAATATTAATTCATATCACTTATTATATTTATATTTTCCTTCTTTTATAACTTTTCATTT
TATATGTTAATTAATGTTAAAGTGTTTACCAATCTTTTCCCTTTTAAAAGTAGGGAACTA
AAATAAGGTTAGGACATTTTTAAGACATTAATCATTAACCCTTTATATATATTAATAACA
AATGCTTACGCAAGAGACTTCGTCATTGTGATCGTTAAAAACTTAAAAACATGCGAATCA
CGTGAATTTGTGTAGATTTACTTTTATGTTAACTACAGTTATGTATCTAATCATGACTTG
TTAATAATTAATATGATATGATTAAATACATGGTGTAATCGCTAACTCGTGAAAAGGAAT
TATAAAAAATATACAGCATCTTTCTAGTATACTCAAACCAAAGTTCCGTATTTTATTAAT
TAATTAATATATATATATATATATATTTATCAAATACTTAGGCTAGACACTTTGTCACTA
TAGTTGTTAATAAAAAACATGTAAATTTGTGTGGATTATAACAGAAAAACGAAAACGATC
TAATTCTATTGATGATGAAGTCTATGAATATTTAGCTCATTTAGCTCATATGAGCTCATA
TGTAAATATTTTTTATACAGATCATTTTAGAAATTCTATAAACTATAAGTAAGATATTAT
TTCCTTTTAAGAAAATTATAATTTAAAAATATAGTACATTTATTATTCTTAGACATGTAT
TTATAGCGATAACAACTAGT
>Glyma06g13440|Glyma06g13440.1
ATGTTCGTTATATTAGAAAATAAAAAGTATTTATTTTGGAAAGTTAAGTATTAAATATTT
TAATTATGTATTAGTGTCTTATCTAAATTATTTAATAAATTTATAATTTATAATTACATT
TAATTTTTTAACAACGATGGCTTTTTTAAAAATGTTTATCATAATTTTTTTAATTACTAA
TATTTTTTTTTTGAAAAAGAATGTGAATTGTCTTAGAAGACAACTTATATAAGATAAAGT
ACTTTTCACCACATACGAGAGTTTTTTTAAAACTTAAAAAATCCTTAACCAGACTATTCT
ACAAATAATAAAGTGTCATCATATGGTGAGTATAACTAATAACTCTATCTGTAGCGTTAT
TCTTTAAATATTTGAATTAAAGAATGTTACCTATGTATATTAATTCACATTAATTTGCAT
TTGTGTCTGCTTCTTGGAGAAATATTTAAATTGCAATCCTCTCCCATCTTATTTGAAAGT
ATGCATTCTCCTTCCTTCAAAAATAACTGTTTATGTGTTATATGAGTTCATTTCAAAATT
CCTTATTGTTGATTGAGTATCATTGAGATTTTTTCTTTCTCGTGGTAATTCTCAATACGA
TTAATAATTAATTTTATAATCTCATTATTGATTTTGTGTCCTTTAAAGAAGAAATAAAAG
GTTTTAAAAGTCAGTAATAAAATATTTAAAATTTACCTTGCCTTCTAAAATATTAAAATC
AATAATAAGATATTCACAATATAATTAAGAGACTTTTATGATTATTCTTCATTGTTAAAC
AAAATATTTATATTAAAAAGATCACAAAGTGTAACTTATAATATTAATTTCTCAAGAAAA
AATACATTTTAAAATAAGAAGAAAGAGAAGTGTTAGTCAGCATCTCTAAGAAAAATAGGA
GTATAATTCACTCTTCTATTACCATTTTCTTACAACTATTTTCATTCTTTAATTATGCCC
TTACTTTAATTTTGTCAGCTTTGTGCGTCTAGCATATTTATTGCATTTATGATTTGGTAT
TATTTGCTATCGCAATATCAATCATCAAATATAACACCAAAGCAAGCCAAGCCACGTGCA
CCGAAAATAAAGTTGTGAAACTGTACCAAAACCTATAACCTTCATCATCATTCATTCGTG
CCAAAGTCTCTGCTCTATCTCTCACAATTTACTTAATACTATATATATATATATATATAT
ATATATATAAAAGATCTCTAAAAAGTTGGGTGAGGTGAGGGTGCAGAAAATGAGAACTAA
ATCTACTTCATTTTCGTTGTGTCAACTTCTATGTTAGTGATTACTGCGTTGGATCTTTTC
CCTGTGATTACGGCTCTGCATCGACACGAATAAGATATCCCGTCTGGCTCTTCTTCCATT
TTAACATGATTTCTCACAGCTCAAATTTATTAACACCACAAAATTATGCTATTAATTAAC
CCGCAACTGAAATGCATTGTAAAATAACTTTGATTAGTTGTAACTTAACGACAATATTTC
CGTTTTGTTTTTGTTTCTTAACCTTATCTTATTTTTAGGTACGTACCCCTATACTTACTT
TAGAAGAAATGCACAGATAATCGAATAGACCACCAACATAATGATCATTGCTTCTAATTA
AAAAAAAAAAAAAAACTTCCAAATCAAATAACTTTTTTTTTCCTTTTCAATGAAAAAGGC
TAATGGTTGCCTCCATTATATATCATTGTTATTATGTCAAGTGGAAAACCCAATTCAGTT
CTTCCATTGCATACCAAGTTTTCACATCAAATTTGCAATAATTGGTATATCCACTATGTT
TTTAAATTTGAAATAGGAATGAGCATTTAAATATTAGAGGAACTAAAAACACGTTATTCA
GTAGAAATTGAAAAATTGTAGTAAAGGGGAGTCAGTTATCTTGTTTTCTTAAAACAAACA
TGTGACCTAACAAAATACTAACTACTAATAACAAATATTACGTGAACTTTTTTTTTTTAG
TAAACAGATTAGTAGAATTT
>Glyma06g15030|Glyma06g15030.1
CTTGTTACTTGCTATAATTTTGGGCTAACAAAAAAATAAAATATTATAATAAATATTATA
AATATATATTAATTTAATTTAAATGTAATGATATTATAAATATTTTTATACAATTTCATC
TAATAATAATAATAATAATAATAATTTATTATGTATGATAATTAAGATTGTTAATTTTTG
TAAAAATTATTTTAAAACCCTTAATTATTTAAGATGTGCCTAATATATATCTTTTTCATT
GTTTTATTAGACTGAGGCAACTGACTTCCTTTTATTATTATTTTTTTGAAGGAAGGCAAC
TGACTTCCTAATAAGTTGACAGATGAGTTTCTTAAAGTTGAAAAGAAATAGGAAATTAAC
ACTATTATTCCAAACCTTTTGATCTGATATCCCTTCTAAAAATTCTCAGTTTTTTTCTTC
ATTTGTTCTCTTCGTGTTTATCATTTTAATTTCATGTGTGTACCCAAAAATATTTGACCA
AATATTCTCAACTTTCAAAGTGTTGTTTTTAGAGCAAAATTAAATATAATGAAATATGAA
ACACATATACGCAACAATTAATAATTGTCTCAATCTAGCAGTGTAATTATGAAAGTCTTA
AGAATTATGACTGCCCCAGACCCTAGTTAAGAGAAAATAAATGTCTCAATCTAGCAGTGT
AAGAATTGAATGAAGGACTGAGCCACTGTCCCAAGGTGATTTTCACTTAGTTAAGATATA
TAAATTATTGTCATCACAATGTATTGAAATTAGACTGTCATATTATTCATAATAATATTT
AATTTTTGTTATATAAAGCTATATTAACATAAAGAAACTTAAGAACTAATGTTTTTTTTA
TTAGTATAACATTTTTTTATGGTGATATTGTGATTGGTACAACGCTAGATTTGTCAAAGA
TATATTAAGGTGTGATTAATAATCATGTGGGCATTATACTATTATTATAGTACTCGATCA
TATATTTGTGAGGCTATAGTTAAGTAAAGCTTCTGACCTAAATCTTACCAAAATCAGACA
GGCGAAGAAGTTTCTTACTATCTTACTTAGCTTAAACGTAATTATATGATAGGCTGAATG
GGCCATGAAAACATGAGAGGCTTTGTCTTGTGGCATTCACACGACTAGGTAAAACCCGCG
TTGAGATGTAGTACAAGCATGGCCAGCAGAGAGATAAGATAATGAAATTGCAAAAGGTGT
TACTATTATTAATATTTTGGTTGAGTAAACTTGCAAAAGTAACCTTACCAAACAAAGATT
CTCTCAACTATAGTCAATTACGCATGACTAAAATAAGATTATAGTAGTATATGCATGTTT
TGGTTTTTGGAATATTTAATTTAACGAAGCAGTCAAATTTGCCTTTGGCTTTGTTCTGTC
GCATAATTTGGATATAGTATATAATAGAAAATGTCTTACATCAAAGCGTTATATGATGGG
GCCCTCCAGAGGAAAATAGTTTACCAAACAATTGTAGACATTTGACAAATCAAGGCAAAG
GAGGCAGCTAGTCGTTGGATTCACAGAACAATGACGCGGGTTTTCACTTCGTTATCTTTG
AATTCATTAAAATCGAATCTCTCACCTATACCACCCCGTTTTTCTATTCCATCATATTCA
AAATTCATAAATGAATTAGTTACGGTTACCATAATACTTTTTTAATTAATAAAAATTGTT
TAAGTTGATAAGAAATAATCTTATATCTCATACCCACATGAATTTAATTTTCACATGTGA
AATTTTATTAATAAGTAATATATAAATATTTTTACAAATACTCTTTCAAACTTGAGACTT
AACTTGATAAATTTTAGAATCTATCCCACTTAAACTTTCAAAATCATAATACCTTTTTGA
AAATTCTTATAATAGCCAATTAAATTTCCCATCGAACTAACAACTTGTCCATATTCTACG
TGGTAGGTTAGGCTACCTTTGAGACAAATTACCTTGAGACAAATGCAATTGAGAACCCTT
CCTAGGGACCATTATAAATA
>Glyma06g10733|Glyma06g10733.1
CCATAAAGACAACATCTACCTTAGCTAGTGAGTCCACTCCGATACAATTGTAAGCAATTT
CGTAGGAATTAAAAATGAAGGTCGTAAAGGGAAATCATCAAGAGTAGGGTTGAAACTTGA
AAGTGACCTATAATCGGCCCACTAACATGATCAATCCAACTCACTTCAATTATATTTCAG
CCACTTAAATTGATTTGAGTTCATTTTGACCGACTCAATTATAATTAAGTTGGATGTCAA
ATAAATATGATTTTAACGGAAGGAAACAAGACAAAAATGAGAATCATTTCATTTGATAGT
CATTGTTTGAGTTTTAAATAATTCATCTTTATTGTATAATTCAAGTGATTGTGAGTGTTC
TTTGGGACATGTATCATGCCATTTAGGACATATATTTTTCTAGTAATAGTGTTGGATTTG
GATAATTGAACAATTGAAGTGGTTTATTTGAGATTTCAAACTTTTTGCATAATGTACATT
GTCATTTTGATTATGGTTTCATTGTTAATGTTTGGCTAATTTTTTCATATTTGAGTGTCT
TGATTTTCAGTCAATTGAATTAATTAAATATTTTATTTTTTAAATTATTTTAATTAGTTG
ATTTGACTACTCAATTTGAACAAACTTAGTTAATATTGGGTTGGTTTAGGTTGAATTGCT
TAACAAAAAAAATGAATTCAACACAACTCACACACAATTATATATATTTCATACAATAAA
GTCTTAAATTAGATCAGATTTAATCCTATTTGAATCACTTATACCCTTAATCCAAAGTAT
ATTTATACCATGATAATTATCTAAATAGTTTAATTATAAAAAAGAATATAATTTTGCTTA
ATTTAGCAAAATTGATTTTGCCAAGCATAAGAATCTAGGTGATCATTTCACAGCATCCTA
TACCTTATGGTAGTTTTGGGTTGCCCCTAACTCACAATTAAACATGCAAGTCTTACTTGT
CTAACTTCATAGCAAAATATTATTCTTCGCCACCTGATTTCGCTTTGATTCAACAAAATC
TCCTACACAATAAAATCGCAAAGCTTAAAAAATTATTTTTCTCTCTAATTTTCTTTTTCA
AAGCATATTTAATTTTCTTCTCTAGTAACTTGATTCCTATTTCTGAACTTTCCTAATTTC
TTTTATATTTTTCCTAATTTCACTCGTCATTTTTGCATAATATACATTTTTCTAGTAGGT
TTGAATATACATTGAAATCCCGTTCAACGTAAAAGTTTTATTTTTTTACAGTCACGTTCG
GTGTTTGAGAATATGTGAAATCCCATTCAAGGAAGGTCAAAGCGCCTCACTTACTGTTAT
TACAGATCATTATTTACTATTTTACTCTAGTTTTCCTTTCACATATACGTGTCACGTGTG
CCATCACATTTCAAGACTTCCTTTGGCAACTCACAGGGCATTGTATTTGTACGGTTTGGG
CCTAGAAAAAATTTAAGGTTTTTTTTAGTGGGTCTCGTTATGGACCCAAGATGATTACAA
ACACATTTTTCTCAGGACATATCCGCAGCACCAATAAAGCCTAAACTGCAAGTCCACTGC
ACTATTAAGCATATTCCTCCCCACTGAAAATTTAAGTAGCATATTCTGATTAGTATAGCA
GCTACTTGAAAAATGTTCATTGCATAGTGTTCATGCATATATATCTTACAAAAGAACCAC
CCAGATTGAAGTTGAAAAAACAGTGTGAAAGGAAGGAGTGTTAATAGATGTTATTAGAAG
TTGAAAAAGAACCACCGTAGAAAAGTGTGAAAGGAAGGGGTGTTAATAGTAGAAGCTGTA
AAAGAGGTGGGGCCGGGCCCTGCCCAGCAGCACACGTCACTGTTTGCAAGATTTGCATAT
TGCATGCAATGAATTGCAGCTCTTACTTTGCTAAAATAATTTAGTTTGTATGACTTAGAC
CGCTTTTATTCAACTTCTTCTCAGCAAAATATTTTTATTATAAAAGGAAACTTTCCTACG
GCATATAATAGAGTAATCAA
>Glyma06g01570|Glyma06g01570.2
TAAAAAATGTACATACCTTTTACTCATTAAGCCTCATTACAAAGCTACTACCATTTAAGT
TGGTGGTTTTTTGTGTGAGAGGCTCTCCTAAATTGAATTTCTTGGTACTAATTGTTTATG
GTCATAACTGGTGCTTCACATTTATGCGAGACATATGTATTGTCATAAAGGTTCTCAAGT
GATAAGGAATATTGGGTTATATATAGTTAGGTGTTAAATACATATTTGGGTTTGATAGAT
GCTAGGCCAAAATGTTGTTTGTTTATATGAGTTGAGATGAACAAGATCAGGACTCAAAAT
ATACATAAAATATGGAAAGTAAATATATATAATTAATTAAAACATACGTATGTGATAGAA
GAAAAAAATATGAAAGGTAATAAATGGTGTAATGGAGAAATATAAATTAAAAAAAATAAT
ATTATATAAATTGTTATATAAATACCACGTCTCGCTCTTTTCTATTTGTTAACAAATTAA
GTTTGTATTACTTTATTTAAATAGTACTTTTTTAATTATATTTTAATAACATTAATTTTT
ATTTTTATTTATTACTTTACTTATTTTATTACATAAAATTTCTCTTTTTTGACATAAATA
TTGTAAAAGATAAAGTATATAATTAACATCTCTCTAAGTCATAATCAAATGACTTAGGTG
AGTGACATATATGTTTGACTAACAAATGCTGATAATGTATTTAAATTACGTTTAATGTAA
ATTGTTTTTTAGATTAACGTGTATTGTTAACTTAAGCAAATTGTTATTTCACTTATTTGC
GTCATCATATACATCAAATAGCCACGAGGAACCAACCCGTCGTGAATTTAAAAACAGAGT
ACAGTAATTAACATAATAAAGCTTAATTTGAATCAATATAAACAAGTATTTGCAATTAAA
AAAAAAACATAATAAAGCTTTGCGAGGAGCCCAAGGTCTCCCATGTGTGCAACCCCCAAG
TTTAGATGTCACATTTAAAATACTTTTAATTTTTTTTGCCAGTAAAAATACTTTTAATTA
TTTTAATAAAAATACACTTTTTTTATTAATTCATGCAATAAAAATGAATGTTAATTTTAA
AAATAAAACCATTAAAAAATATCATTGAAAGCACTTAAATTTTTTATCTGAAATTTATCC
TTTATAATTTATATCAACATTTACAAGTTATCTTCAACTAAATTTGAGTTTAAAGCAAAA
TAATTTAATAACATATTTAACAATAAATTATATAAAACTTAGAGTCCGTTTGGTTGAATT
TTTTCTCAACACAATTAGCATAATTTCATGACTATACGCATGTTTAATTTATTGAACATT
TTCTTTAGTCAAACGGTAACTTGAGTGCCTTAAGCCTTTGTTTGTACAGATGAAAAATGC
TAATATTAAAAAAAATAAAAAGATGAAAAATGCTAATAATATATTTTCCAATACACTTTT
TTTATATATTCTTTATGATTATTTAAAATGTACGGATTAGTATAAAAGTTTTACACTTTT
TATTTAATGAGTACTTCTTCTTAATTTATAATTCTTAATCATATTTTGTTTTATTTTTGA
AAGCCATAAAACATGTTTGGAAAACCAATGGAAACCTCTCAAATATAAGTTGAGTCCAAA
AGATTCAAAGGAATTCTGTTTACAAATCTAGATCTTGGAGTCTTCGAGCAGAAATCCAAA
CAGGCTCATAGTTATTTTTATACTACCCTTTATTCATATATTTTAACAGCTGACATTTTT
TTAACTGGAGATAAAATTGTGATTTTACAACTATCCTTATTTTCTCTCTCTTCCCTTTTC
AAAATAAAAGTAAAAATACATCTCTTACAATTTAGATGACATCTTTATTTATATATTCTT
AATATCATTAATTCTATCAATATAATAAACAACATAATTTTTATTTGAATTCCACTGCTA
TTTCTTTCTCTATTTCTTTCCTCCCAATTTTAACTTCTAAGTTCTAACCAAGCAAAGTTT
TAAATTCAAAGGTAGACTTA
>Glyma08g19430|Glyma08g19430.1
ATTTCTCTCTGTTAGAGTCACTTAAAAGTAGGGGTGAGAATAGGCTAGGCCAGACTTTAA
AAGGCCTGAGCTTAGCCTACGATGAATTTTTGAGGTCTGAGCCTGACTTATAGCCTGTCA
AAGGCTTTTATTTTGGTTCGGCCTGACTTTTCTAAAAGTCTGGGCTAGCCTGATAGTCTT
TTTAAAAGTCTTCTTCACATTAATATTCTTTTGTTAAGAAGTAGTAGGAACTTAATAGGA
AAGTTAAAGGAAAATGAAACATTAACAGGAATAAGAAAGACAATAAAAATAATGAGAAAT
ATAAAGGGGTACATGACTCACACCTAAATTGTAATTAAAGTAAAGGACAATTTCAGATTT
TCCTAAAAATGAATTAAAAATTAATGTAAATATCTTTTAATTTTCAAACAAAAATTTAAC
ACCATTATAACAAGGGATGTTAATGTAATGATTTTAAAAGGAAAAGAGATATGTGTAAAT
TGAGGAAACTCCCAGGAGAGATTTTTGTAATTTGCTTTAAATAATAATTTTTTTTTATTT
TTTTTTGAAAAATAAAAATTTAGTATTAAACAGTTTTTTTTGTTACTTAGTTGTGAATTG
ATTTTTTTGCCAGTTTTTTTGTTTTTTTTACCAATTTACAGGAGTAGTTTTGGGAAAAGT
GTATCATGAATATTTATTAAAATAATATTTTTTAAAATATTTTTAAAATTATATATCAAA
CACGAGAAACTATTATTTTTTAACTTCAAATTCCTAAAAACTTAAAACCTTTCTTCCTAT
TAGACCTCTTCTTAGTGTTTTTCTTTTTTTGCTTTTGTCCGAATTTTAAAAATAATTTTG
ACTTTTCAATATAAACAAAAAATATTTTTAATAAGTGGCGTGAGGTATTCGTTATCAAAT
GCCTGAAAGGACGTTCTAAAAGATGACGTGGGATTTGGGAAATATATGTATTTTGTATTT
GTCAAAAGGAAATATCAAACATTTCGTGAACAACACTCCACTGTCTCCACATATATGTTA
GACAGTTAGAGGCTGTTTAAAAAAAAAAAACATACCATAGCTTAAAATTAAAGGAACAAA
TTATTTCATCTATTATGTCACTTGAAGTCTAAGCTTTTTTGAGCTATTGAGTATTTTTTT
TCCAGTCTAATTTATGGTCACAAATTGCCCTTGCATATTATTGGAGTTAATTTCCCCGTT
TGGACAATCATAAACAATTAATGGAAGTTGATTTGGGTGAAATGACAAGTGTGCTTATTT
TACTTTTTCTTCAAATTCGAAGTACATGTTATTTGGTCATGAGTCCCTAATACGATGAGA
GTCCTTAATATGATCACGTGATATAATTATTAATAATATTAGAAAAAATAATTTATAAGA
TAATATATTATTATTATTATTTAAATAAGTGATACATTATCACTTAATTAATGATAAAAC
AAAATTTTAATAAATAAGAGTCTCAAAATAATAAAAAAATTATTAAAAATCTCAAACAAA
ATTGAGTCATTTACTAAAATCTTAAACATATTTAATTCATATTATTTTATCGTATCACCC
GGTCTTTCCGTACCAGGTTTGCTTAATTCAAATCACGCGTTTTCCTTTAATCTTTCATGA
AAGTGGGGTGAATGGGTGAGTCAGACAAGGCGAGGAAGTTGTCATCCTCATCCTTAATAT
TAGGATTCAGAGGGAAAACAGTAAGTCTGATTCTTATATTGTTAAAAATGTGAATTCAAT
TACATATATTAACAGCATATTTTTTTTTTCAATGTTATCAATTAAGAAACTGTCACGTTT
AATAAAATTATTGACTTTTATAAAAATTATACTAAAAGATTATTTATTTCTAATTTATTG
ATAATATAAAAAACATTACATTGTAATTAAATAAAAATTAAAGTATGACATAATTCATCA
AAAAGATCCTTTAATCAAGCTGTCGATGATTAAAAAATTATTTGTATCTAAATCTCTTAT
TTCCTTTCCTTCATGCTAGT
>Glyma08g27380|Glyma08g27380.1
ACAAATCGCCTACAATTATATTCATTAATTATAAGAACAACTAATCAACCTTTGGGCGAT
CCAAAAATGCCTTATAACAATGAATTTCAATTACTCATAAACCAAGAATCATATAATTTA
GCATTCATTATTCTATGAATATGGAATTGAATAACTTCATAAATTTGACCACTTTGGTGA
CTAACAAATTCATCATACATTTAATTCCAACCAAATATATGGCCTGTATATACTTATTGC
TATTAACAATTCATAGCCATTTTATTAATTTCATTCCAGGCCAAATAAATATCATACATT
TATTTATGTTTTTGCATTCAAACACATTCAAAGGAACATGCAGCATATACATATTTATTG
CTACCAATAATTGCAAAGCATTCACGTTAATTTAATTACAGAACATAAACTTTCAATCCT
TTAATCACGTTTAATAATCATTTTTCGGAAAAAATAAGCAAGTGGGATTGGAAATAGCAA
AAATAAGGTTGTAAATAGCAATTTTCAAATTTTCCTCACAACTTTTCAAAAAGCATTGGA
AGCTTGCGGTGGGTCACTTTCTCCATATTATATGTTAAAGGGGGAAAAAATACCAACACC
AACCACCATTGATGACAAATAGAGGGATTTCGCTTTTTCTTACTTTTCTTCCATTAAGAT
AAAAAAAAAGCGCACATGGTAGCAACTATCACGGGAACATGATGATGATTAATATCCTGT
CCATAACTCCATTAGAAATAAAAACTGGCAGCGTCAATGACTTTTTCCACATTCAAAATA
CATTAAAGGAAAAACCAACACTAGTCATTATAATCAAATTAAATTAGATAACACAAAAGG
ATAAATCTAAAATCTTTCTCCAAATTTAATATATACAATTCAAAGTATCCACTACGGAGA
AACATCATAAGTTTTTCTTCATTAAACGCAATCAAAATAATATAATTTTACGTATTTATA
TCATTTTCAATATAAGATTTCATACTTGCAACCGAAAAAAAATCTCTAAATTTCATAATT
AGGGTTCATGCATAATTGAGAAAAATTAAATCATTCTTGGAGAATCATAAATTTCATTCT
GATACCACATGTAAAATATTAAGGGATTTCCTAGATGATCAATTATAGGAAACCAACAAG
ATCTTGAAATCTATGATTCTCACAAACAATAGATAAACAGATAATGCGTATCTTTCTCCG
TAGGAAGACTTGTACCTTTCTCCATAGGAATACTTCTCTCATGTGTACTTTGATTTCCTT
GAAAGAGGAGAAAAATAATATTTCACTTCCTTGGACCTTTCTTTGTGCCTCTCTCTAGGT
TTGTAATGACTATGAATGAGAGAAAACACTTTTCTATCAAGAAGGGACCTTATTTCACGT
TAGTGATATTAATCCCCTTTTATAACCATTACTCTCATCGATTAACAATTACCTCTAAAC
ATTTGTTCTAATTGACCCAATTACAATTTAATCCTTAATTATTATTATTTATTTATTAGT
TCCTACATAAGTCAGATGTCTATCATATGAGACATTAATTCTAACACTCATCACTCCCAT
TGCTCTTGCTCAATTAATTTGGATCCAAAGGAAACCAAGGCCTGCAACTTTGCAATTGAA
GCGTACAAAGAAAAGAGAGAGAATAATGAATAGAGAAAAAAATGTAGGTAGTGTTTTGAA
CAAAGTGAACAGTTTACATGGCATTAGTGCTTACATCAATCGGTTAAAAAATTGTTCTTC
ATCTTAATTTTTACATTCTACAATGGAATGATGGTGAAGGGAATGAATAAGGAGAGGAAT
GGAAGGAAAAGAGACCGTAAGTAAGTTTTGAAGATGATTAATAAAAGATATATTACTAAT
ATATATATATATATATATATATATATATATATATATATATATATATATATATATATAGTA
CCTGTCCTTGTCGGGTACTAAAATTAAATAGCCGTATAGAGGAACCGGACGGGTCTATAT
ATTAATTTAATCAACGGTGG
>Glyma08g08090|Glyma08g08090.1
CCTACACCTCCAAATACGAAAAATGCCAAGATGGACACAGCAAAAACCAATAACCTGATC
TTATAGTCCCTTATAAAAACAGCTGCTAGCACTGACACAGCAGCACCAACAGAAAATCCA
ATTGCTGATGCTATGGAAGCCTGAAAAGGGTTAAGTTGTTCGTCATCTTCCTCCACTTCT
TTGTGTTTGTTATTGTGGACTTTCATTTCAGCTACCTCTGTGTCTAATTGAGCGCACACA
TATTCTTCAATTGCCATACCGCTAGCCCCAACAACTAGTCCTGCGAAGCCGGCAAGAAGC
ATGGTTGTGATGTCTTCATTCAAAGCTTCAACGGCCATCATCAATAAGGTGATTAAGACC
AACCCATTTTTGGCTCCAAACACAGCTCCAAGCCACTGCGCCCTTTGACAGTACTCAATA
TTGTTTTCTTCAATGTATTGGCTAGGCTTTGCTTCTATATCATTAGAATGTATGATGAGA
ATCTCAATATGGTCAATTGACATTTCATTGCTACTAGTGCCCAGAGAAGCCATAATGCAC
AAGAATTGTAAGGTACAATGATAAAGGGAAAAATGAGAAAAAGATTGCTTGTGGAGGACA
CACTCCCCTCATGGATATTATTATATAGATAGAATCATAGAACATAGAAGTAAGATTACA
GTTAGGTAAGCTTGATGATAATGGACCTCAGTGGTGATTGTCTGGAAAGCACTATAAAGG
GTGGCCATCTGTTTTAATAATTCCTCAAACTTTGAATTAACAATGAATTAACTATTTCAT
GGACCTGTATGGATGTTTGGTATGATTCACTTTATTTTGCTAAGTAGCATGGTATATGTT
TATATTAATCAGGGAGAATCAGTTCAGCTCTTTCTCAATTTCTCATAATGAAAGTTTGTC
TTGTGTTAAGTTTCTTACTATGCTTTAACTTAATAGGTTATAACTTATAACACTATTTAG
TTAGTATGAAATAATCAAGGCTACTGTTAACGTAAACATCATGCAAACTCAAGTTCTGAA
TGATAATATTGGAGAATAGAGATAGGAAGGCAGATGTAGTGGCGGGGTTATTTAATAGGT
TAGTGGCATCCCCTCTGTTGATTAATAACAATAAATAATAAAACATATAACTTTATGGAT
GTGAGGATCTACGTATTTATGATTAAATAATTCAGGGGAGTATGTATTCCACAAGAAAGC
CACAAGCAACTTTGAACATGAAAAAATTAAAAGTTTAAAATTAATATTTTTTCACTGCAG
TTCCTTCTAATTTAGAAAAAAAAATGTTAAATGTCCATGCATTATTACTTTGTTATTGTT
AATTTTTCCATAGTGGGTTCGTCTGGACGTACTTTTCTCTCGCTCCAACGTCAAACTAAT
TACTCCCCCACAATCATATGCATGCCAGGCAGTTTTCTAATGTTCGTGTGGATCACACAC
TCCCTTCAATTTATTAATTACACCCTTTAATTAGTTGCCACTATCCTGTGGAGTGCACAC
TCCATCAAATATACTAATATATACCTTCTTTCTCTCAAATCATTCTAAATCTATGTCTAT
TAGTTAATGCTAATTTCAAGCCAAATGTTTCATTTTCTGCTGGGATATCTTTTGCTTATA
TCAATTGCTTCTACTGCTAGCTTAAGTTATATTGATTTGTCTGTGACTGTACGAGTGTTT
AAAGCAAAACGTCACAAACAAATTTATTTACTATACCTCTAAACACATGTAAGTTAAACG
TACAAAACTATTCATTTCTTATAACTTTCATATTAATAAACCAAAACTCTAAGCATGATT
GAACCAAGTAGATGAATAATATACATAACTACATACACATTAAGGTGGAAAATCGGAGAC
CTGGATCCACCTTTTGGCAGTGAATTTTAAACACGAACAATATATATATATTTTTTAAGA
AGTCACTAACTTGTTGCTAGTGCCATCCTGATCAGTGATCACTGTCTCATCACCTTTATC
AATATTAGGTCCATTAACAC
>Glyma08g24900|Glyma08g24900.1
CATACCAATATCATCGACATTACTATTACCACCATCATAACTAATATCACCTTCATCACT
GTCACCATCATTGGCTGTCACCACCACATCGTCACTATCACAACCAAATGTCACATCTAT
CGCATTGTTATTGTGATCATCACTATTATTTCTATTGTTGTTGTTTGTTGTTGATACCAT
CATCATCGTTATTATTGTCGTCGTCATCACACAAAAACACTCTAAGATTAGTTTTAATAT
AATATAAAACTTTAAAATAATTTATTTGAAACTAATTATATTTTAAAAATTGGTTTAATT
TTTTGAAAAAAACTAAAACTAAAAATTAAAAACCACCCAAAAAGACTCTTATAATCCTAA
AAATTGATTTTATTTTAAAAAAAAAAAAAACCATAACTTAATAAAACTCACAATCATACT
GAACAACACACTAATTATTAGATACGTTAGTATCATACTTTTCAACATATTTTTTTATTA
TTAATGTTGTTGTTTGAAAGACAAAAGTATCTTTATTGGAGAGCAAATGCAAGAAATACT
ACAAAAAAAAAAAAAAGACACATGAACTATTTCTAAGGTATAAGTCTTATCTTGCTTCCA
ACGAAATCCCAAAACTCAATTCACCTAAGCTTTTGTTATCTACCGAAAAAGTATTTTACT
AATTCCTCTGTCACACTAAATAATGGGAAGTCAAGCCTACGTATCCTTCTTGCACGTCGT
AATGCATTTAAACAGCCAATTACAATATAATGGAGAAAGAAAAAGGACACAATAAAAATT
GAAAACCATAATCATTTAGGCCATCTGGGTTAGTTGGTGAGTCTTACATCACCTCATCTA
AAAATCAAAAGTATATTGATTATGATCTCTAAATGGAATAAGTGAAGGGTGAGGCTGATC
TCAAATCAACTTAAGGCATGCAGTGTCCCCTTTTGAGGCATCAATCATCCTTCCCCAAGT
CCACTTTTTGTTTACTTTTTCTTCTTCAGCTATATACATAAATCCACACTTCTGACATTT
TCAGCCAATCCCTCCAATTAAAAGCAATAATTAGTGACAGCTATGTTCTAAGGGTACTAC
TAGTTTGTTTACTCTTTTTTTTTTTTCCCTTGAATAATTTTTATCCGCATATTCTTTTCC
TCAAGTTCAAAATTATACATTCCAAAATAATAATGGCTTGACAAACTCGATTTGGGGCAT
GAAGACAACCGAAAGGGCAACACAGAATTGCATGTCCCACGCATGGTGCGAAAAGGAGGA
AAAGAAAACACAACTCTCATTATGATGTCTGTGGGGACTTCAATTTCCAGCATAAGCATC
TTTCCAGGTAAGGAAAGCAATTCTATCCCACCATGCATTTTCCCTTCAATTATCACACAC
CATTTGAGAGAAAGCAAAACCAATCGTAGGATATAAACAAAATTAACTTTGAGTATCATT
TACTTTTTTTTTAAACTAATTTCTACCGTTCAGTTTTCAGTAAGAAAATTTTGAATTTAT
TTTTATTCACGTTTGATATAAAATATTTTTATATATTTATTTTCTTATCCGTAAAAATGA
AGATAATTACCTAAACTTTTACAACTAATTCATGTACGAGTTAGACGTCTTCCATAGACA
TTTAACTAATTAGAAATTATACTAAATATATTTTAAGTAAATACAATATAAGTATCTTAT
AAAAAAATAATTGAAAATAAAGACACCACTCAAAGTAATTGACTAAATTCTTCAAAAGAA
AAATAGTTATGACAAATTTACATCTATCAAAACACACACAAATATTTTTACATAAAATTA
AATGAAGAATACCTAGTATGCCATACAATTACTTTTTAACATCTCTATAGATAATGTGAA
AAGTATAAAAAATGAAAATAAATTGAAAAAAATATGGTAGTAGGAAAAAAAAAAGTGTAA
AAGCCAATCAATGTCTTTTTCACAAATCACTTTATTTCTTCAAACTTTCTTTTTTTAAAA
AAATTGTGCGTGCATTGCTC
>Glyma08g09810|Glyma08g09810.1
AAACCCCTTCCCAATGCTTTCATCATAAACCTTGGTGACATGTTGGAGGTAATTAATCCT
TTTTTTTTTTTTTAACAATCTATTAGCTTGATAAAATAAGTTTTTTTAATCATGTTATTA
GTGCAAAATATCTATTGATTTTACTGATAAATAGTTTTTGCTTGAAAACATTTAATGTCT
CCCCTCTTATCTATGTTTTTTTTATCTATAAGTCTTGATCCTAATATCTTAGTTCAACTA
CTCATTAATTCATAAAACAGTTTAAAATAGAGAAAATAATTTTTTTTTCTAACGTTTTCA
ATTCTTACAAACAGTGATTAATTTGTTCTTACCTTATCAACTAATTAATTTGGCAGGTGA
TGAGTAATGGAATCTACCAAAGCATAGAGCACAGGGCAACAGTTAACTCAGAGAAAGAGA
GACTTTCCATAGCCACATTTTATAGCACTGCTATAGATGCAATTATATGTCCAGCACCAA
GCCTTGTAACTCCAAAAACACCAGCAATGTTCAAACCAATCAGCGCGGGAGATTACTTCA
AAGGATACCTTGCACAAGAACTTCGCGGGAAATCTTTCCTTGACACCATAAGAATTCATG
CTGAAAATGAGAATAGCTCTTAGAACTTCAAAAATGGATGGAAAACATTAAATTTTAATG
TACGACACAGGCTTCTGTATTTGGCAATGCATTTACTTTTGCAGTGAAGCATGTCATTCC
AACAGCTATTGTATGAGTAAATTGAGGCCATGTCCAAAAATGAGAGGCTTTTAAACAAAG
TTAATAAATCATTAATAAAGATAATTATTATAAAAATTATTAAGATGGAATGTGGATTCC
GGTTCAATCTCTTCCAATTGCTTTATCATTAAACATTGGAGACATTTTAGAGGTATTTGA
ACAAAACTATTCACAACTTTTTGTGTAAGTTGAGTATCTATCCATTAAATCATTGTAAAA
TAGTAGATGTAAGATGAGAATAAGGCCTTTATAAGAAGCATCTATACTTGTGATGATTTT
GTTGCCTTCATACTGCTCAAACCCCAAACACCACTCAATGACTCAATTGCCTTTGCAACA
TACATGGTTTTGCAAATGGTAACAATGGGATTAAAAAAAGGAAGATAACAAGAAAGCATT
TCTCAACTGTTTTTATTTTTTAGTTTTTATATACATGTTTTAGAAGTGATTTTTAAAACT
TAATGTATTTTACATGATAAATTTATTTTTGAGTAATGTGTAAATATTGCTTTAGAGAAT
ACTTTTAAAACAAAAAATTTATAGAAAAAAAAATCAAATATGGCCTAACATTGTGACTTT
TAAATTTTTGGGAAACTATTTTTTTCCAATCAATCACCTCCAAAAATAAAGTACTTTAGA
AATTAGTGTGCAGTTATTTTTGGAACCAAAATAAAGTATATTTTTTTTCTCTCTCTCCTT
GATGTGTTCTCTCCATAGTCCCTACCTTCAAAAGTCAAATCATATCATATTATCATTATC
ATTTTCAATGAAATTCATTCTTTCAAAACACATAATAAGGACTTTTAAAAAAATATTTTT
TATAAGCAAATAACATTTACTTCCCACCAAATATATCTGAAAAGATCAAGTTTAAAATAG
TAATTTTAACAATTAACAAGACATTAAATCTTTCTTTTAGTCGGCAAAACAAATATATTT
ATATACGTGATAAAACGCACAAGAAGTGTTACAATTTGTATGTAAAAGGTGCATATGCCA
AGATACCAAGCTATCACTACCTCGTTGACCACCAACCCAAAAAAAGATATAACGTATCAT
GTATACATAAGCCTTCACGGGGATTAAAGATATTTTTTGCATTAATTCACAAATCTAGCC
GTAATGAATTTGTCTGAAGAACTATGCGTATTTAGATCGGATTAGATTAACAAAAAAAAA
AAAAAAAAAGAAGGTAAGAAAAAATTATCATGGACTATATAATATATGCTATATAACCCT
CCATAAAAGTAAGAAAAAAA
>Glyma08g03680|Glyma08g03680.1
CTTGAATTAAACAAGATATTGTGAGGCCTACCTGCCCTTGTCAGCGCCAATACAATAACA
TCATGTGGTCGTCGTTTCATTGCCATTCAAATATCACCACATCATACATGTACCCAAGTC
AACCTTCTTATCCTCACAAACTCACATATCTTTATTGGACGTACCAATCCAGCTCATTCT
AAATAGGAAAGGTTTTTCTTAACAAACATTTTGTAATAATCAAATGTCTAACAGAAGTAT
GTAATTAAAATCAATTGTCAGATTTATCTATATTTATTCAGCAATAATTAATGTATTAGT
TATGAAGGTTATTACATTATCACAATACTGCCTGAGGGATGGGGAAAACGTTCAACCAAT
TCGAATATGCCAATACAGCCCTTGAGTTTTAAGGGTCGTAAAACACGTGGATTGAATAGT
TAGTTAGCTAAGAAAATTGAGTAAAGGGAATTTTAGAGGTCAGGTAAGCAGCAGCATATG
ACTGAGCTACCAAAAAAGAGAAACAGAATTCGAGGTCAAAGTATTGTTTGAAACTAAAAA
AGTGGAAGAAGTGAGGTTTATCGTGAACAGTTCACACGTCCGAGGTCAAAGTATTTCTAT
TTGTATATAGTTTTAAAAAAGAAACAAGATGTGATGTTGGTTGATACATGATAATATAGA
AATGGAGAGGAAGGTTTTAAGCCAAAACAATATTGTTAGCTGGGATTCGGGAGTACTTTT
TACCAGGTAGCAGTGGCACACACGGTGCATGACCAATTAATTAATACTAAGCTGTTATAA
ATATTTGGAAGTTGAAATTTACAATTAATTTTATTTATTTATATTTTTAATCACCCAATT
ATTTCTTTTTCTTATTTATACTTTCTCTCAACTCATATATATATATAAAAATAATTAATT
TCACACTAATTAAAAAATTAAATTAGTTGACATACTAATCTCAAATAAAAAATATTTTTA
TTATAATTTGTTATCATGAATATAAAATAATCATTGAAAATAGAATTATAATTAGACAAA
ATTACATTTTTGGTCCCCCAATTTATCTTCAGTTTTGGGTTTGGTCCCCCAATAATTTAA
TTTATCAATTTGGTCCTCCTATCTTATAAAATCGTGCAATGTTGGTTCCCCATGTCACAA
TTGGATGTTGACCGTGATGTTAACGGTCACGTGTCATGTTTTTGTTGGATGATGACTGTC
ACGTGTCATGTTGTGATTGATCAATGAAAATAACAATGCATTTCATCTTTCATGGAGTTC
ACATTCAATCAGAATATGACATGTGACAATCATTATTCAATAAGAATGTGACACGTGACG
GTCAATATCATTTGTTAACGGTCAACGTCTAATTATGGTATGAAAGATCAACATTGCATG
ATTTTACAAGACAGGAGGACCAAATTCGTGAATTAAATTACTGAAGATCAAATTTGAAAC
TAAAGATAAACTTGGGAACCAAATTTGTAATTTTGTCTTATAATTAATTAAATGAATGAT
GTTTTAAAAATAATGTTATCAAATAAGAATAAAATTAATTATATTTATTTATATTTAAGT
TGAAGATACACTGCAACATTTTTACTTGTATGATATTTAAAATGTGGGTGCACCGTGCAC
CATTATGTTCCCATTCCTAACCAAAGTTGAGAACCAAAATCAGCAAAAAGGGCAACGTGA
CCATTACAAGCATATGATCTGAGGCCATATAGCAGTAGAATAAAATTTACTAATAATGTT
ATATAAAATGAAAATATATGGATGGTGTGATAAACTATGCATTAAAAGGTAGGAATATAC
CCATCTGCCATGGCTTTAAGAAGCAAAGTTGGCGAGATGGGGGGACCACAGTTTCACACG
CCAAAAATGAAAAGAAGTTAACAGGGTGACTCAAGATATGGATGTCTTCAAATTTAGTCC
TTATCCCCTACAAGTGAGAGAAGGGTATTAAGTTTGCACGATATAACGTGATCTGACAAT
GACAATATTTAGGATAGAGT
>Glyma08g00260|Glyma08g00260.1
AATTCCAAACAACAAAAAATAAAAAAAAAATCAAAGTTTTAAGCACTTACAGAAGAAGTT
CTTCCGTATGAACGATTTTCACACCCAAACGCATATGGAAGAACGTTCTTCTGAGTTCTA
AAAAACTCTTCGTCTCCTACCTCTCTCTCCCATGGATTCTCAGACCAAAAATCGATAAGT
CTCCTACCCTAAAACCACCGTAAACTACATCATACTAGCAGATAAAAGGGGAGGGGAGAT
ACGAAATACTAACCTCGACGGCAGACGCAACAAACGCACCAAAAAAACTTGAGCAACGAG
CGACAATGGCAGAAGGAAGAGAAGGTTGAGTGTGCGGAAGAAGAAACGTTCATGCAGAAG
AGAAGAAGATTTTCGAAATGCAGCGGAAGGAGGAAGAAGAGAAAGGTAATTGCTGGGCAA
TATGGCTCATTCATATAATTACTGGGTGCACCTAGCAACATCCTTGAGCTAAAGTGGGCG
TTAATGCATTATATATGAGGCAATTGTTTCGTGTACCTAGTGTTCTACTAATACACCCAG
AAAATTATTGTAAATTCCAAAATTCTCTATGCTAATAAACATACGGATTCATAATCCATA
AGAATAAGTTTACTGATTCGTAATCCATAAGAGTAAGCTTACGGATTCATAATCCATAAG
AATAAGTTTACTGATTCGTAATCCATAAGAGTAAGTTACGAATTCATAATTTGTTTATGG
ATTTATAATCCGTAAGTTTACGTAATTTGTAACACGTAATCCATATACGGATTGTCAATC
CGTATGTTCATACCTGTGACTTTCGGGTTATTATTACGACGCTCTAACCAACTAAGCTAA
TAAGTCAATTATGTTATAAAATAATTAATGTCGCTATATATAACACTAAAATTTCTAATC
TATATTTAATGCACATGCAAATTTACATAATAAATTTTGTGATAATTAATTTTGATCTAA
TAATTAATTTGTTTACATATATAAATTTTTATGAAACCTATGATTTTTATATATGTAAAA
AATTTATGAAACCTATAATTAATATTTTACATATTTAAAATTTTTATAAGCCTTATTACA
ATTAATTTTGATTTAATAATATATTTTTTACATATATAAATTTTAAATAAAAATCATAGG
TTTCATAAAAATTCATATATGTAAAAAAATTAATTTTTAAATTAAAATTAATTGTCACAA
AATTTATTATGTAAATTTGCATGTGCATTAAATATACATTAGAAATTTTAGTGTTATATA
TAACGACATTAATTATTTCCTGACATAATTAACCTATTATCTTAGTTAGTTATAGCCTCA
CTTGAAAGTCACATGTTCAAATCCTAGCCATTAATTTGTAAAACACTTCAAAAAAAATTG
TAATACATACATACGAATTACAAATTTGTAAGCTTACTCTTATAAATTACGAATTCATAA
GCTTATTCTTAAAAAGTATGAATCACATGATTCAGTATGTTTATTAGCAGGAATATAAGG
TGGATTATTAGGTATTATATGCAGAAAAATAGAACAAAGAATTTTTAGTTTAGAAACTGA
AAAGTGAATTAATTAATAAAACATTTATATTCTATTACTAAAAGTATATAGTATGAAACT
CGGTGATTATAAAATATTGAAACAATTAAGTATAATATAAAAGCACTAAGATTATAAATA
TATAGTTCTAGAATATGAAACTCGGTTATCCCACTTCCTCTATAACGTGCCTGTCTCCAT
CATCAAGTTGAGTTTGTATCTTTTTCATTCTTTTGGAGCAAAGCTTGGTGCTTACTTTTG
AGATAACCTGTGGGAAAGAGATAACATCTCAATCACACTGGTATATTGGTTCATCGGATA
CTAACAGAAGGTGATGACTCCGTACTAAGATATAGGTCGTACGTAGACATAATAGGTAAA
ATTGTACTGTCATTTAACATTCAACCGTGGAGCAGTTAAATCCCAAGACAAATAGTTCTG
ATTTCGTAGGCCCCTTGATG
>Glyma08g24840|Glyma08g24840.1
GTTATTTTATTTTATTTATTATTGACTACATTCAAACCAAAGGAGCTGCATTCACGTTCA
CGGTACCTTGTAAAAACAAAAATTGCTACCACGCTTCTTCTTACAAACCAAACAGTATGA
AGTAATTTCCACCACGCAGTTGTATACGACTCTTTAATAGTCTACTGTTAATTTATTTTA
ATGGTTTCATTAATCAGTCAGATTAAAAATTAAAAGTTACATAAATAATATATAAAATAT
TTTATTTTCGATATAAACCTTTTTTATATATCTTAATTCTGTATTCATTATTGTCCACCT
ACAAAAAAAAAAAGCATTCTGTATTCAACTCAATTCACTAGCCCATTAATTCCAAAGCAG
TTTTCTCAGGAGGAGGAACATAGAATATAATGCCATCATCTCCATGAGATTGTTCATGGC
ATGCACAAGAACAAAAGGAAAAAAAGGTGATGTGGTTCTCAAAATAGATTTGTAAAAGGC
ATAAGACCATGTCAAATGGGAATTCCTTAGATGGTGCCTTGTAGTTTTTTGGTTTCCCCT
AGCAAATTATTGAGCTTATCATGTTCTTTGTCTGACCCTCTTTCTTATCCTACCTTAGGA
ATGATCAGAGATTACCTGACTTAATATTAAAGTATAAAATGTAATTAAAATATATTCATT
ATCATTCAGCTACACATACTTGGATATATTTAATTTATTAACTTTTATAATAATTAATTT
AAAATTTATATTTAAATTATAATATAATTCTTTTATATGTGCACGAAAATTAAAGCCTCT
CTAAACCATGAGTGACACGATTGATTAAAAAAACAAGTGTGCACCATGTCATGACCTTGG
TTAGTTCTATCATACTCAACTCAGATTAATTTTTTGGCATATCCCTCAATGAAGGGGAAA
AATGCAAATAACCAAAGTGAAAGATAAATGAAGAAGCAAACATAAAGAAAAGGGAGGTGA
AAAATTAACTTACCAGATAATTCTCAAATACAACTCACATCATAGTAATCTTTTACATGC
ACAATATAAGCAAGTATTATAAAATTATTTTACATGTACATGATCTTTCTTGAATATGTA
AATGACAAACAGTAAAAAAAATGGATGCAAAGGGAAAAATAATACCTTCCGGATGAGAAT
TCAACTTTCAACACTATGTTGTTAATCTTGAATGCTCGTGAATAAAAATTACAATATGTG
AAAATGAGGTGAAGATGGTTAACAACTCCGTATTGAATAGGAGAAAAAAACTGAACATCA
AAATGAGAGAGGGATATAACCGTATAAATCAAAGAGTGAAGAATGGTTAGTGAGTGATTA
CAACATTAGATGGTTTTAGGTTTAGTTGAAGGGATAAAATAATAAAATCAACATGTAAAT
CAAAATTTGTTCAATATTTTATATTCTCCATTTGTATATGATTTGTTTTATTTTTTATTT
AATCATGAAAAAGTTGTTGAGTGGATTTTTTAAGGATAAAATGATATAGAAAAAGAGAGA
AAAAAAATTATTACCAAAAATGGTATCCCCTTTTATTGATTGTTATAGATTATACACAGA
TTATGGGTAACGTGAAATTAAGTTGATATTTGGTTTCACATAATTTTTTTTTTCAAAATC
AGGTTAAGATATCAATTTAAGGTGTATAATTGATTGTGAATTAAAATAATTTTAAATAAT
TTTTATTGCATCATAAAATTTATACTAAATTTTAGTATTAACTTATTTCTATAATAACTT
GTATTAGATCATAATTTATACTAAATATGAATGATATCACTTTCCATCAATTTTATAAAA
TTAATTTTATCGACTAAATACATATTGAATACATCATATGTTCTACTTTTTAGAAATTAG
GAATGATTTTTTAGGAATTAGGAATGATTGGTAGAGTAGGAGTCTTTTATGTTTGAGGTT
GATTGAAAATCTTTATATAATTTTTCTAAAAATTAAAAAGATAGATATATTTTATAGATT
ATTTTAATTATTTATCACGT
>Glyma08g12400|Glyma08g12400.1
TTATTTTGAAATGTTTAATGTCTGTTAGAACTTAGAAGTGAAACTTCTCTTGCTAGGTAT
CCTCGTGCAAATCTTATTACATTTGGTATTCGAGTAATTGTTAGTGAATACTGAATAAAG
TAACTCTTTCTGCTGTACATTAACAAGCTAAAATGGAATGCATAATGAAAATGAACCTTG
ATATTTGCATATTATTTCGCGATGTAAACTTTACTGCATTGTAATTTGTGTACAGGGATT
GGTCAAGTATATTTTTGTTGCTGCATTTGTCACCCATTTTACATATAATCCATAAATGAA
AAAAATATTTTAATTTAGTTTTACATGCATAATTATCTGAATTTGGTCTTCCTTGTGTGT
CACTAACTATTCAGATACTCGTTATTATATCACGGTGAAGCATGGGAGCCAATTTGAAAA
TGAATGCAATGTAGTACGTTGTTAAAGATTTTGTGTAAATGTTTTTATTTTTTATTATAA
AAAATGCTACTTTACTTTTTATTTTTAATTTATTTTGTAAAAAAAATTACAAATAAAAAA
ATATGTTCGTGGTTTTTATATATTTTTTTACTAAATAGAATAAAATAATGTATTTATATT
AAAAATGAAAATAAGAAATAAAAAAAAGAACATTTTCTCAAAGTAAAAAATTCTTACATA
TTTAATTTTTATGTACTAATTATTATTAAGTTGCTTCTATTTTACGATGATCTTACAATT
AAAAAAAGCCATGATCTTAGTGTAGAATGATAACAGACTAAGGATCCCATCGAATTGTCA
TATTGATACACAGAATGATAGGAATTAACTTTTTTTAGTTTAGAAATCAAATTAAGGATT
AAAAATATAGTATTTAGAATATTTAATATTTCGGAGGATAATGTGTCGTATCATTTCTAG
TGTCTATGATTTGCAGGAGAAATGGCATATTCGATGTATATATAGCATGACCTAACGTTC
TAGCAATATAGAATTGAAATACATTTATTGCTAGCAACAAACAAACCAACTGATGTAAAG
TTCTTCGTTTAAAATTGGAAAAACAGAGATAATTAAATCGAGCAGCATAGGCAGGAAAAT
AAACTACTTAAAATTTAGAATAAATTATAATGACTCATCTGTAGTTTGCTTTTATTACAT
TGGGGACTCTGCTTTTTTAAACCCTACAAAAATTATAATTGTTGATTTTTTTATTTCACT
GATCATTTTTTTAATTGATTACAATGATCATTCATGTAATTTATTTTTATATTACTTTTA
ATTCCATGAAATTTTTATTAATAAATTTAATGAAAGAAAAAACAAAGGTAAAAAAATAAT
ATTTAAATAATGACATGAAGAATTTTATCAACAATCATTTTAATACTTAATCACATGTAT
TTTTTTGTTTACTTAATTAAAATTTAAATCTTAATCCTTGAAATTTAATGTAAATCATTT
TATGTAGTTCTCGATAGTTATTTTAATATGAATCAATTGCGAATAAGAGCATTTTAAGAC
AAATTTTTTTTTTATTAAAAATTATATATTTCTCGTGTGATAGTTTCAAACTAAATTTCT
CACATTTAAAATATTAAAGGTGATTTTCACAGTAAAAAAATATCAAAAGGTAATCATTAT
AATTTATTCTAAAATTTATTAGGAAAATAATTTCTTTCAAGACACTTGTAATATATATAT
ATATATATATATATATATATATATATATATATATATATATATATATATATGTGTGTCCCC
TAATCTTTTCCTTTTAAACACACCGAGTCAGTGCACATACTTCCTTGTACTTCCAAAATT
GACATATTTTTCACACTTTATCAGCTGATGTATCCTCACACAACTGTCATCTGAAGCCTC
CCTTACACTTCCCGCATTAAATGGATATATTGCACACTTCACCGAAAAAATAGACTTTGC
TTCTCATCTCTGAGGCTAATAGTCTTACGTTGTGTACCACTTAAACTATGACACTAACTT
TCCAACCTCATAAAAAGAAC
>Glyma08g21930|Glyma08g21930.1
TATTCGAAAATTTGGGTGATGTTAAAGATCCAACCCAGGGGATTAGCACCATCAAAACGC
AGAACTTCGAGCTTCATGGAGTAAGAAGGAGAAAGGGAAACATGAGGTGGATTAGTGGAA
AAAATTGATGGGGAGTGGGTGGGTGATTCTGGGTTAGCTAGTTTATGGATGAGCTCGTCG
AGTTTAAGGGTTATAAAGTTCAGTGTTTCGTTAGGGGATAACTGATGTGAAGTGAGCTTG
ACTATGAATCAAATTCGTTGAGTTTTGGATTGAATTATGAGTTTTAATATTTGAACTCGT
TGACCCGTTGACTCGACTCATTGATCTGTTAATTTATATTAAATTATTATTATTATATAA
TATATTTTTAAATTTTAAAAAATTCAAATACTATTGACTATTGATTACATAGACTAATCA
ACCTGAATTGAGTAAACATCAATGGATCCTTAACCTACATGATCAAAGCAACAAAGGTTT
TATTTATTGAAGCCACTTCATATGGACTTCTAAAAATATTTTCAAATTTATTTACAAAGA
GTAAGTCTTGTAATGTCTCATTGGCTTTGATAGAAAAAGTGTTTAAAACTCATCCTCACC
ATACTTATTGAAACTCCTTATCTCAAATATGGTGTGCTTAATTTCTCATCCCCACAAATA
GATAAGAGTCAATGGATATGAATAAGGTGTGTCAGGATCACAAAATTTTCTTTTTAATAA
AAAATCTAACAACAAACATTGTGTTTGATTCATTTAATAAAAAATTTAGTTTATAAAAAG
TATTGCATTAAAAAAATATTTTGACTCGTTGATTCAACTCAGACCATTTACAAACGGGTT
GATTTGGATTGAATTTTTTTTTTTAGAAGATCGACCTAAACCAACCCTTTTAAATTTAAT
TGGATTAGATTATGTGTTTGACCAAATCCAACCCAAATCCACCCACCTACACCCCTAATC
TCTTTACCAACTCCTTGCATATAATTTATTTAATTGGTCTAATCATTAAACTAAAAACTA
AAAACTGTAATTGAAAAAATCTATTTTATAAGTTTTATTAATTTAAAAAAATGTTTTACG
TTATTAAATAAGTTAACGTATGTTTTAAAAAATAGAAATAGTATGTCTAATTACTGTATA
TAATTGCTAAAAATAATATTAAAATATTTAACAGGTAGATTAATACAATTTAAAATATAT
AGAAAGTTATTAAAGAGGGTAAATCCACACACACAAAAATCCTAACATAACTTATTTCTT
CCTTTTAAAAAACAATTTATCAAATTCATATGAATTCTATTTTTTTCAAATTTTTTTATA
TAAATTTTAATTAACATTTACTTTTAAAAAATATATCTATTATTTGAAACTAAATAGTGG
CCTTTGTCACTTCCGTCTTATAAATGGAGGTCCTTCCTTTCTTCATTTAGTTCTATTTTT
CTTCTCCTTTTTTCTCCATCTCTTTTGAGCTAAATAGACTTTTGTGAAAGTTCACTTTGC
TTCTCTATAAGTGTATTTGATTTTATTTCATTTCATTCTATTTGTCTAGAAGCACATTTG
ATTTTTTATTTCATTTCATTGATTGCATTCTATTATATGTGTTTTCAGTTTTCACATCTC
TTATTTCTAACAAAAGGTGGTAAAAATAAAGATACATATATAAAACTATTTAAAAAATAA
TCTCTATATAAACATCTAAATTTATCTTATATTCTAATTGTTTTATTTTTCTCACTCTCT
TGTACACCCCTTCTCATTTAAATATTCTTCTCTCCTGAAATGATGTGAAATGATGAACTC
TCCTCTTGTGTTTTTAATGTCAATTAAATGATTCAGTTTTACTTCTTATTTTAAATCTAT
TATTTTTAAAGTCTCTAGCTATAACTTTAATTTGCATATTTTTAAAAAGAAAGAATCAAT
AATTAATAACAATAATAATAACATATCACAGTATAAATTTGATCATAAATTAAAAAATAT
AACTTATGATCAAATCATAG
>Glyma08g19510|Glyma08g19510.1
TAGCAGTGTAAAGTATTGTGATGAAATAAATGTCGTTTGAGAATATTGCACAAGAATTAA
GAAAAATCTCAATTCTAAGAGAAAACTTATAGTAGTAGTATATTATAGTTTTGTTGGAAA
ATCAAGATAATTATCTCTTAAATAAAAGTACTTTTTGAACATTAATTTAGAGAGAAAATA
CAAAGTTAGAAAAAGTAACAACGACTTTCTTAGTATTATTAAATGATAGTTAATGTTTTT
TAATTATTAAAACAATACTTCTTTTTTTTTACAATAAAGCAACACTTTCTTTAAAATACT
GACGTTATTGAATCTGGAAATCGATATCAGAAAAGATAAGGAAGTGTGCTTCTAATTATA
TTATTTGGGAATTGGGCAAAGTAAATTGACTGGAGTCTGGATGTTTGCTTTTGGAACAGA
CTGGAGTACTGGACTGGCCAATTTTGAGCAATTTTTTATACTCTTATAATAACTCTTTTT
TTTTTTGCAGATATGCATTTTATAATATTTTTCTTGAAAATTAAAGTAAAAAATGACTAT
ATATACAAAGTGTGTTACTTGGTTACTTTAAAGGGGAGTATATCCTGTACAAAGACCGGA
AAATTTCACCAAATTATCATCCCGGAGTTTCTGGATGCGGTCACCGCCAAAACCGAACTT
GGTCCACATGTCTCGATATTAATTACACGCAATGTTAAAGGGTGTTCAAAATTAGCATCG
ATAATTTAATATTTTTTTATACGTAAGAATTTAACACTCTATGAAAATTTATAACACGTA
AGAGTTCTGTTTAATTAAGTGAGATAGATCCAATTTGATGATTGATATAGTTGAAGCATA
TCCGTGAGAAATTTACTCATATTAATTGTGGGTCTACATATATGAATATGAAATTCTGAA
TGGAGAAGAAATCCATCCACGCAAATACGGACTACCGAACGCATTAATTGCCCTTGCATC
TGCCAAAATGTTGTCTGGGCATTCAAGGGGAGTTTTGAAAAAAAGAAAAACATATTCGAT
CAAGTATTACTTTCAATGGCCGCGATTTAATTTTAAATGCAATCATAGCAAGCAGTAAAA
TTTAGATTGCAATTCAACCCAATTCTACCTGGTTGGCAGTGGCGGATCCAAGATCCTAAG
TCAGTGAATATAAATTATAAAAAAAATAAAATTAGTGGATTCAATTATATAAATATAAAT
AAAATAAAATATAAAAATATAAAATTTTATTTACAAATTTAATTAATTTTAGAAAATGAG
GGGTGCAAGTGCACACCCTCAAACCAATGTAGGTCCGCCACTGCTCGTGTAATCATTCCA
ATTGGAATCCCGTAATTTAATTAGGTTGGTTTTATTATTGAATCGATCGATCACATAACT
AATTTGAGTGATCCACTTAAATATGATTGATTAGGTCATTATATTCTGATTTGATCATGA
TTAGTTTTTTTTTAAGACCATCTTTATAATATCATTTTGATATCTCATTATTATCAATTT
TTATTTTAAATTTTAAAATATAGATAGATTTTTTTAATCAAATAATAATAATTATATATT
TTTATATAATAGATACATATATAATTTTAAAATTTTTAATATATATATATATATAAAGTC
AAACTAAATTAACTATTAACTCACTTAATTAAATCCCACTAACTTGACTTAATTAAATCA
CTGACCCACTAACTTGAGCAAGGGAAAGTGAATGACTGGATTTCATACTTATCCAACCAC
TTGTATACAAATTTCATAAGAATATCTAACTCTTTTTTTATAGTACATAAAGAAATAAAG
AATGACTTGTCCTCCAACAGTGTTAGGCCCAAAAGAGAGAAAACGGGCTACCCATAGTTC
AAAGTTGGTGGTTAATAATTTGATAAGAAGCGTGTAGTTAATGTCAGCATATGCATGTGC
TTCTTTATTATGTTGAGATGTGGCTTGGCATTTCCGTAATTTGCTAAGTAATAGTGGTCA
TTTATTTAGCGTAGAGGTGA
>Glyma08g00370|Glyma08g00370.1
ATTAATTAGAAGATAAAATAGTCCAAGAAAATGTATAAAATAGGAACAATTATCTTGATT
AATAGTTGTAAATAACAATAACAATTAATCCTTTCTGGATCTGCCCCCATAGTGAAAAAT
AAGAAAAAGAGGTTATTCTTCCTGGAGCAGGAGACAATTGATCATGACGCCACCATCCAA
AATCATCTTTGGCCACAACAAACACTGGTCAAAGTGAGAACGATAATTGGAGAAGGAAGG
GATGGGATACCTTATGTGAAAAAGTGTGTCCTACCCTTAAAAATATTCCAAAATAGTTTC
ATTGTTTAAGGCGAATTTCTAATATGAACTTAGTTTGTTTTGAGGTACACCAGTAAAGTA
ATGGTTAAGACCTTAAAATAATATGAACTTAGTTCCTTCATGGTTGAAAATAATTTTTTA
TATAAGAAACTATACCTAACAATTAAAAAAATAAGTTTCCGAGACTTAATAACTATCTAA
ACAATAAAAAATTGATTTTCTCAACTTCAACACGAGAGAAAATAAAATTGTCAAGGGAAG
AACATGGAACAAATATACTCGTTGAACAACCATAATAAATCCCAAAAATCATAAAATTTG
AAAAAAAAAAGTGATTTAAATCCAGATTTAAGCAAAACAGTAAAAGGAAAAGAGGGGAAA
ACCAAACGCAATCAAGGTGAAGGCAAACGCACCATGACGGAAACGAGACCATGGCAGGAG
ACACGAGATGCGACCATGGTTGGAGATGCGACATGCAACCGTAATGGAGACCCAAGATGC
GACCATGGCCGGACCATGGCTGGAGACTCGACCATGTGCTTCATTGTTGACGCCAGCGAA
GGTGACGCGAGACTACCATGGCCAGAGGTGGAGACGCGAAGTGAAGGTGAGGCCAGGCGA
AGGTGTTGCAGTGGTGGCCGGAGGTGTTAACGAATGTAGCCATGGAGGAAAGGAAGAAAA
TAGAGAGAAGGAGATGAAGAAGATAGAGAGGAGGAGAGGGGGAAGCTTATGGAGAAAAGA
AGAAAAGACGTGCTGGAGAGAGAGAACAAAGTTATCGAGAAAAGAAGAAAAGTAGTAAGT
AGCATTTTAGGTAATGAGGTGAGACGATCTGGACCGTCCATCTTATTAATGATGATGAAT
ATGAACTATTGAGCAATTGAGGTAATTAATGAAGAAAGATTTTGACTGTTGATGGAAATG
TTACTGTTGCCATTGATCGTTGATCTAAAAATAATACCATTGAAGTGCAGAAATGAACGT
GCTATGGAAATGTTTTCAGTTTGATTATTCACTATACATTTATGCACGGTACACCATATT
TTTACAAGTTTTGTACTGTTAATTTTATTTGTTGTTGTTGCTATCAAGTGTCAATTTTTT
TTATTCTCCTTGAAATGGATCCCAACCAGTATAATTATCAATGTTACTATAGTTATTTGC
AAAATCAATCACTCCCTATTAATGAAAATTCTCAAAATCCACCACAATATGTTATGTATC
GACCACCCCATAGCAGTGAAAATTTTCAGAATCCACCGCAATATGTTATGTGTCCACCAC
CACCTCTTACTAGTGAAAATTCTCAAAATCCACCACAAGGATTTTCTTCCATTTATTCAT
ATTTATTATTTGTATACATAAAAACTGAAAAATGAATTAATTATTTTATTGGAATAATGA
TTAAATTATAATAAAATAATTTAAATATTTAGATTTCTTGTTATTTCTTACAATTTCTTA
CATTTGAGTAAAATTTTATATGAGTTTCTTATGAGTAACATAACACTATGAAAATCACAA
AAAATTATGTGGGAACCACAAAAAGATAATTAAAAAACCTATATAGGAAACTTTTTAGGT
CGAAGATGCTCTTATGCAACTATAGAAGATGATTCCATCACGTAACCACTCCAGGCAGCT
AATCATTTTTTAATACAAATAAGGTAAAATTAATGTTTTGATACAATAAGCCAATGAGCT
AAGGGTTAGGGTTTAGCTAT
>Glyma08g24950|Glyma08g24950.1
TCATCTCTCTTGGGCGTGATCCAACTCGGGTGAATGAGTCACTGGTTTAACTGCAAATCT
GATTGGTCCGTATTGAGTTGCATCGAGTTAAATGCATGATCAATCTAATAGGCAACTTGA
CCCGAGTCGCAGTCGAATCACTTCAATCGAACGGGTCAGTTTGAATTTTAAAACACCAAT
GTTAAGTGACAACGTAAAATCGATAATGTAATAAAGACGTTGTAGAAGCAAATAACATAA
GAAAAAAGGTTGAATTGTGTTTTTAGAAATTTAAAACTTTTTCTAAAACTGAAAAACATG
TTTATCGTATGATGCATATAAACCTAAAGAACTTAGAGATGTTTTGATTCAAACTTTATC
AAATGATGAGAAAAATAGTTTTTTTTTTTGTAAAACAAAGAGATATAAGATCTAAAAATA
AATTCAAACCATTTGGCAGTTCAAGCAATATAAAGAAGCACACAAAGAATTATATTGGTT
CATCTCAACCTTGAGACTACGTCTAGTTCTTGGCAACCACTAAGTTTCCATTAACTTATC
AAAATTACAATTATTTTTCATTGTCAATTTTTGGCTCTTACACTTGCAAGATCTATTCCA
AGCTTGACTTAAATCGAGTATTCTTTGTCCTATCAAGTCACCGCTGGGTCTAAACAAATC
AACAAGATTTGTTGGAAGTTTGCACATTGACTAAATTTGTGATCATCTTACAGATGAATA
TATCACTCAACACTTTTAATTTTTTCTCTCAAAGTATACATGAAAGAATATGTTCGCGTA
GATGATTTGTATCTTGTTTTTTTTCAAAGATTCTTCTATATATATAGCCTTCATATCCAA
ATATATGTTATCTCACAACGGTTGAATTCTTTATTCTGTTCTTCGTCTATAATCTTGAGA
CCATTGGAGCATTTAATGTTTGAATTAAATGAACAGTAAATACACATCCCTTTTTCATGT
AGAGTCTATGTTGATATGTCAGTGTCTTGTACTTTAGCAGGAAAGTCACTTCTCTCATCA
TAACATATCTGCAACAATAGCAAAATGTGCCTTTTGATGAGAATCAACGTATTCCAGACT
ATGAACTTCATTTATTTCTTTATAGGATTTTGACGGATCCTAAAATAATGTTTTCTGCAT
GAAATAATCTTAGACATAGAGTATTAAATGGAGATTTTAAAGGCACAACTTAAATGGTAT
ACTTGATAATCTTATGAATGCATTTAGAACTTTAGACACACATATACATATCATGATCTT
ATAATATATCATACACAACTTTCATCATTTGTATTTATTTACATATAATCAAAATAATTA
GAAGTCTTGAGACATAAATATCTTTTGACTTAATAAATGTTCATAATTCATTGACTTTAT
CAACGAATCTGACATGACATTAAAATATAATTTAAAAACAAAAAATAGAAATAGTTAAAA
AAAATATTAAACCTGCATGTAATCATATCATATTATACAAAAAAAAGTTATTAATTGGAT
CTATCAACACACATGTCATATACTAGTAAAAAGAGATTCAACTCTTTTTCTCAAAATTTA
AAATTGTTGTAAAAAAAAAATATTTTCCAGTGATTTTAAAATATCAATCATCATTAATTT
ATTTTGTCATGTAAATACATTGCCCTCTTTTTAGCAGTTTCTGATTTGTAATCATATGTA
ATAACATCAATATAAATAATAATAATTACGGTGTGTAATTTTGTCAATTTATTTAATGTA
ATAAATATCAATATCAATATACTTCTATAAGCTAATTTCCGTTAGAAGCAATACAAATTG
AAAGTTTAAAATTTTGTTTCCAAAAATTTATTACATATACATAGCTATGATGACATTTTT
TTCCGCCTTTTGTTCATTTCTAATTATTTAATTAATTAATTTATTGATTAACACCATCAC
AATTTTAATATTTGCAAGACACTTAACATATTTATATGTCTCATTCTAAATTTAAACTTA
TATTTTGAATGTTTGATAGC
>Glyma08g00980|Glyma08g00980.1
TTCAATAAATATTTTTTTCCCATAAAAAAATAGATATAATTTTTTTAATAAGATGAATAT
GAATAGTTGTAAAAGATAAAAAAAGAGAATGAATTGATATTAATTTTATTTTTTAAAATT
TTACTGTTTTAATTTTTTATTATCATTTTTAATAAAGCTTATATAATTTTTTATTTGAGA
AAATACTATACTATTTTTTGCCCCACTGAAAAAAAATTCTGAATCTGACAGTGATTCATG
TTCGAGTAAACATTGCTAATCCAATATCCATTCACCGGGAATAAAATAAGCATGTTTTTG
TTTTTTTTTTTTTTGCATAAATATTAATGTTTTGGAATGTTAAATGGAGTTTGATTTATG
TAAACTATCCGTTTGAAGTATTTTTACTCACATCCAATAGGAATTTACTTTGTCAATATC
ACATCATATTCATAAAGCGATGTTCTTGTAAAATTATCAAATTTGATTTTATATCTCTTT
AAAAAATTTATCATTGACAATTATTATGAATGACTTTTAAAATATTTTTTTAAAAAAAAT
TTGACAAACTTTCCGGGTAGTTTGGAAGTGATATAATAGTATAAAAACCCTTTACACAAT
TACTATATAAATGAAATGTGCACAATAGATATTTTCTCAATAACATTAGTACTACGGATA
TGTTCGGATACCGGTTAGAAATGGTTTTGAAAACTTTTCTTCTGAAAAACTTTTTCTAGT
AGTATTAGAATGAACTTGTGCTAGATTATATAAAAAGTGATTCTGAGTTGGTGGGGTAAC
ATGTACTACAGAGATTGGAGAATGAAGCATTGAGGGAGCAACTAAGTGATGAGGAATCTC
TTTCAGAGGAAGTGATTGATGGGATGGTATCAACTTTTCTGCAACAAGTGGAAGATGGAA
GTTGGAAATCAGGAGGATGGCCTCCAACGTTCACAGACTACTCGGTGTCAAAACTAGCAG
TTAATTCTTACACAAGGTTCATGGCAAAGAAGCTTTCTGAGAGACCTGATGGTGAAAAGA
TTTATATTAACTCCTATTGCCCCGGTTGGGTCAAAACCGCTCTCACAGGTTATGCAGGAA
GTGTTTCAGTTGAGGATGGTGCTGATTCTGGTGTCTGGCTTTCCCTTCTTCCTGATCAAG
CTATTACCGGCAAGTTCTTTGCAGAGAGACGGGAAATTAACTTTTAATAATGAACATTAG
TTGAAGAATCAAATTGGGACCAGCTTCACCAAATTGAAGGAAACGTGTGATTCGGTACAG
TGTGTGTGTCTGAAGGACCATTTCGTGTTTGATAGATTACCAAAACAATTCCTCAATGTC
ACATACAAAAAGTGATTATTCACTCCTTTGGAAGTCTTACCGTACGTGTTTAATGTTACT
AGTTAGTATTATTCCAGGTCATTCTGTAATTTAGTGACGAATGCTTGCTTCACTACTCAA
TGATCACCGATGCTTAAGGAAAGCAACTTACTGCATGTTTGTTAGTACTTAAAATATGCC
ATCTTACCTTTTCTCACCTCATTAAGTTGCTCAATTTATTAAATATTAAATACATGTTAC
ACATAAGCAAAAGAGGAAACAAGTTCTTCTTTCATCTGTCCCTCCCTTTGCAGTGTTAGG
CAGTGAACCTTTTTCTATTTCTTTAAAATAAAAGAAATAAAATGGAGGAAACAATTAAGA
AAGAGAGAGAGAAATCACATAATTATATATCCATGATAAATGTCGCAATTGACTTGAGGC
TCAAATAGGCTAGATTTAATTTCAATGATTATGAAGTAAGAAAATGTGTAAGGTGATAAA
TTAATAATGTATTTATCATTGATACCAAGTGAATTAAGTTATTTGGGTATTTTAATTTAA
ATAGTAAATACACTCTTATTTTATTTTATTTTATTACATGTCTCTTACGAGGTGGAACCT
GAAAATATATAGATTTAACGATGGAGAAAACTTTGGGACTGTTTAAAAGTAAGTTTAATT
CTATTCTTTAATAAATACAC
>Glyma08g36730|Glyma08g36730.1
TTTCTACTAGGTCTAGCATGTTCAATTACCAGGCTGTTACTATCAGTGACGATGGGGATA
TTGATCGCATGTTCGATGTTTATAACCGACATTAATGCTTAAGTGGCTTTCAGTTGCTCG
TACAATACGAACAACAACCTTCTTCTATTGCTAATGTCGAAACAACGGTTCAATCACCAC
AAATTCACGAAACACCATACACTGACTACCATACTCAAACCTACCATGAAGGTTGATCTT
CTTACACACCAATCCCATAAATGACCACAAATGATTATTACGTCCCTCATATTGAACCCA
CCGAATTCGTTACCCACATTAGTTCATACACACAACTGCTTGGTGGATCGTCAAAGTACT
GTGAGATGTCTCCCCAACTAAATGAGTCATCCCAACTAAATGTTGACTCAATTACTGATA
TTCATGTTACTCAGTCTGAAAGCAACGAAATGTCACATGACTATCATGCTCAAAATGGAT
TGTCGGATGAAGTAGTTGGTGACTTCAGTGACGACGAAGACAAAATTTTGGTGGACAATA
ACAACAACAACAACAATGACAACGACAACGACAACGACGATAATGACATACAGTTCCTTT
TCCAACAAACATCAATTAAAAATGTATATCGTCCATATCCAAATAGTACTGATGTTGGTG
ACAACCAAGTGCTTGACAACCCCGACTATAGGCATTTTTTTGGACCAACAACAACAATCT
GACTCGCACAATGACGAGTTGTATGTTGGTCAGTGATTTTGTCAATTGGATGACCTGAAA
CATGCGGTAAAAATGTGGCACATAAAGAACCATGTGACTTTCAAAGCCAAGAGGTGTGCA
AAGGATACATGGGTCTTATGTTGCCTAGCTGAAGTGATGTGATCCTTATTAAGAGCAGAT
CGCTTGATACCGGTCACGGAGTTTGGATGACGCCACTTCCAGAGAGGGAAGATAAGTCAG
GGTAGATGCCACAAGGATTACCTTGATAAGTCTAAGATTGATTCAACAAGAAACCCAAAG
AGAAACTCTCACTAAATTTTATCAAATGCCAAATGTCCTTCTATTGAAAATGAAATTCAT
ACATATAGTGTATCTGAACAATAAAAATAGAAATAGACATGGGCCTTCAAATCAGTTTGA
GCCAAAATTACAACGAAAAAAATTATAAATAAAAAAAAGAATATATTTGGCATGGACCTT
CAAATTAGTCTGGGTCTTCAACAACAATTAATATTCTTAGTAGTGTCTCTGTCTTTGGTC
TTTCATCTTTCTCTACTTAGCCTTGTTTGAGGGACCCGAATTATCAACGTTAAAATGCAA
TTTTTTTTAAAAAAAACAAAGTGTAAATAATGGGGATAGTTGTGTATTTTGGTAAAAAAA
AATTTGTATATCAGGGAAAAAAATCTTCAAAGGTTAGCTTTAATTAATTTTTTTTTTGCA
ATAACTTTAGTTTTTTTTAATAGAATAGCTTTAGTTAATATGTTGTAAAATTAATTTTAT
AGGATTTAAATACTTTTCCTTTCTTTTTATCATTTGTCATTTATACAAATTTTATTTTGG
TTGTAACCTAAATACAGCCACATTTAATAGGATTAAAATAAATATTAATTAAGTCCAATG
ATACAAACATTTTATATCATTCACATTAAAATCTCAAAAATGATAATTGGTAAGTCATGT
AATGTCTTAAAAATTCCTCTTTGTGCAACGTCCTAACAGGATAAAAATAGAATAAATATA
ATTTATAAAAATTAAAAATAAAAATTAAATTAAAAAAGTATAAGAACTAAAAAATATATT
TCAATCTTTTATTAATTCAACTTATGTCCATTTAATTTCAATTACTAGTATTCATTAATA
TAATTCTTGATCCAATAGTAATAACTTGACTTGAGTACCAATGCATCACTTTAACGGAAT
TTATGACTTCCCATCTTACTATATAATTAACCCAATTATTGTAATGGAATTCAAGACTTC
CCATCTTACTATATAATTAA
>Glyma08g18170|Glyma08g18170.3
TTTTTGAGTGACGTATTATATATTTTTGTTTTGTTTGTCAGACGTTATTCTAACATGCTC
CATCAAGTATTTAACATTGGTGGATGAGTCAAAATGTGACATAAAATCTAGTCATTAAAT
ATGTATTTAGTATTGGTTTGACATATACTGAATACTTGACAGGGATGAAGTTAATGACAC
CTCTTGCTATATGATTAACAAAAAATATAAGGTGATACTTTTGCATCCTATATGACAAAA
ATCACCCATAACAGATAATAGTTTTTAAAAAACATCTACTTTGATAATTAGTTTTACAAA
GTAATTCATTTTGATTAAAAAAAGGTTTATATAAAACGTAAGGTCAACCTTCCTTTTGTG
ATTGTATAAAAATAGAAATAAAAATTATTTTTACATTAATTTTTATGATTTTAATTTTCA
TAATTACTAAATTTAAGTGTAAAATTTTGTATACTTTCAACTAATCACAAATTATATTAA
ATATGATTTTTAATATAATTGTTATAAAATCTAACACTTGTCGTATAAAATAATCTTTAA
TTAGATGGGAGTAGTGTAATTTTTTTATACTATTTAAAAAGTTTAATGATAATATATTGT
CAATATAAAAAGTTTTACATTCTCAAACAATAAAAAATGACTACCACTATGACCTTTAAA
CTAGTTATTAGTCTCTCCGTCCCATGTGTAAAATAGTTGAAACTCAAGTTTAGGCCCACA
ATTTTTTAATTGTTTGTAGTTTCTATAAAAACAATAAAGATCTCATACATTGTAAAAAAA
CCACATTTATATGTTAGCACAAGAAGCCCAAATTATAGTTTTTATTAAAAGTAATAATTT
TTTTTCTTAAAATTTGTTTTGGTTTTCACTTACCATTGGATTGGGTTAGTCTTGTCAAAA
TGAAAGTAATTTTAACCTTTGAAAAAAAAATTAGATTGACGGAGTCACTTTTTAATGAGA
TATTTAAATATTTTATTCTAGGATAAATATTGTTATTTTGAAAGACTTAATAATACATAT
ATTAAAATTAAGAAAGAAAAAAAATGAAATTTTAGTAAAACTGTCTCCTAATAAATATTA
TTTTTTGAAATACTTACTTTTCTTGTGTGAAAAAACATTAAATATCAACTGTTATGAAAC
AAAGAGAGTTTAAAAGTTAATAAATTTATCATATACTCTATTCTTTGTTCTTAATTATGT
AACACTTTCAACTAATTCACTTTTCTTAAGAAAAATAGTTGATAGTGAACCACATTAAAT
CTGCCAATTATTTATACTATCATTTTCTTATTTCTTTATATACTTAATTATTTCTTAATA
ATTTTTGGAAAAATAATAATTAAGTAAAAGTATGTAGGAAAAAATAGTTAACGCATCTAA
AAATGAAAAAATGATCTTATAAAAAATGACAAACAAATTTTTAAAAAAGATCTTATAATT
AGAGACAAATGAAATATACAATTTGTGGTTGAATAACAATGTAAAGTTAATTAAGAATTT
AGTTCCTAAACTTCTTCGTATTCTAATTTTTAATCTTTCAAAATTTATTTGACAACTTTT
AGTCTTCCATTAATTTTTGGTGAGCATTTTTGTTCCTCAATTTTTTTTACTTATTTTTAG
TTCTTCATTTATTTTTATTGTTCAAAATTAATTCAAAATATAAAAAACAAGGGATTAGAA
ATGAAAAAAAAAATTAAGGAACTAAAAATACTGATAGAAAATTAACGGAGGAACCAAGAT
TTATTTTTAAAAAATTTAAGGCTAAAAATATGAATGTGAAAAAGTTAAGGGATTAACCTT
AAAAATAATTATTTATTCTTAAAAATTATTTTAAAAGTAGACATTTGCCACTTAAATCAA
ATATTAAATCCTTGCACCTTCTCTAGTCTTTTGCTCCGTCTCTTTCTTTCTTAGTCACAC
CTAAAACGCGTTTTTCTTTATTTTATTCCATAAGGTCATGGCAGCTGTCCTAAAAATCTA
TTTATATACACATCATCTTC
>Glyma08g22170|Glyma08g22170.1
AATAAATGATTGTGTATTTTTAAAAAGAATAAAGAAAATAATTTTCTAAATTTGTTTTCT
TGGGTTTTAATTTAGATATATTTCTTATTAAAAATATAAGATTGCTATTTTGTTTTCTAT
AAATCACTGTATGTTATTTATTATTCGTGAACATATTGATTATTGTGAATATATAACAAT
TTCAATGTGTCGTAAGACTCTGAGTGTAGAATAATATTACACACTCATCTGTAATTTATT
GTTGATAAAACTTTTAAAATACTTATCTTAAAACTCAATAAACTTACTATATAAGATGCA
TTATGATTGAATGATGAAGTAAATTTTTTTACATTATGAGTGTATAACCCTTTTTCTCAT
ATAATTACATAAAAATTTAAATTGTCATATTTATTTTACCCAAAAAATAAATTATTAAAA
ATGCTAAAAAAAACTATTTGCAAAGATGGTGTAAAGAATGTATGCTATCATTTTAAATAG
GATTTTTTAACGGAACATATGAAATCTTGAATAGGATTAAATGCACATTTTATTATTTAT
TTTTCATGTTTTTTTTAATTTTTTCATTTAATTTTTTTATTTTCATATTTTCTATTCAAC
TTACTTAATTCTATACATTTTTTCCTTGCATTAAATGTATTAATTTTTTATCTGCAAGGG
TTGAACATGGTACTAGAAAATTTATATATTCTCACACCCTACTCAATCAATTGAACTAGA
TTTCTTAATAAATTTATTGAAAATTTAATATAATGAAATTGTGACACGTAACAAAAAGAA
AAACATAAGATGAAATAAAAGAAAATGCATTTGTATATTTAAAATTTAAATTTAAGACTA
TTAATTAAATTAAAATATTAGTTGATTCATATACTCAAAAGTGAGTGTCTAATATAAGAA
ATATCCATATATTAATCCTTCATTTATAATGTCATAATCATGACAGTATCAAAAGAAAAT
CTCATAAATTAGGGTTTATATTTTTTTATAGGTAGGAATCATGTCAAGACTTAAAATATT
TATAATAACTCAGATATTATATTCAATCACCTAATCTAGATGACTTTAACAAATTATGTT
TTATATAAATACCTGTCAATGTAATTTTATTTAATGTATCTTATAATGTTGAGATATTTG
TAAAGATAAAGTAAAAAAGATAACTTATCATTTTAAATAGCCTTAGTTTTGCATTTTCCA
CCAATCATTTATGTTTTTACAAATTTGATCACTTAATTATTTTATTTACATATTTTATCA
CTCAAGTTACATAAATATACATTTTCTCTCTCCTTATCTGTCTATTAAAATTCTAAACAT
[truncated: 1,523,622 more chars]
