# Supplementary material for: Regulatory interplay between soybean root and soybean cyst nematode during a resistant and susceptible reaction
Source: BMC Plant Biol. 2014 Nov 25;14:300. doi: 10.1186/s12870-014-0300-9 (PMC4262236; doi:10.1186/s12870-014-0300-9)
Supplement: Additional file 3 — TFBSs over–represented across all inoculations. A collection of 46 TFBSs over–represented in atleast one inoculation. [file 12870_2014_300_MOESM3_ESM.zip › 6dai_R14_suppressed.fasta]

>Glyma02g47990|Glyma02g47990.1
AAATTAAAAATAAAAAATAAAAAGAAGGTTTTTTCATACATACAAATTCATAAACATCAT
TGGCAGCACCACTGGCATCAGCATAACTGTGGACAATGGGTTGACAAGTGCAAAAAAGAT
GATTATATTATGCAATGAAGTTACTAGATTCAGATGTTGATGTTGAGAGATTATTCTTAC
GGAAGAGAGTCATGAGCCACATAGTCAATGTTGTGCTTGTCAAGAAACTCTTGATTGATA
ACCCAGGGGGCATCAGGAATAACTTCATCCACCCATCTGGTCTCAAAATGGAATCGAACT
CAAATTCAAATTCAAAAGGTTGAAGAAACAAAAAATAAATAAAATATCATACTTGCAGTG
GCGCAGGGATTCGTATCGTTCGGCCTCTGTCATAACAGTTTTGCCTTTGTATTTGTGGGT
GACTTGATCGTTGCAACACCCAACAAGCAAGTATGTATTCGGAAACCTAAAATCCCAAAG
TAAGTGTCTGTGAATGGAACCTTGAAGAAACTCCTTCTATTAATGAATTAGTAATTAATT
ATTAATGGATTGATATAAAATGAAATATATAATCAGATCTCGGAAGGAAAGAAAAGGATC
AAATAGAAAACGAGGCTTAGGAAATGATTGAAGCATACGATTTCTTGGCTTGCTCAAGGG
AGCGGGCGTGGCCAAAGTGGAAGAGATCGTAGATGCCATCCGCGTATACCCGAACGGGAC
GGTCCTGGTCCTCCGGAGGCAACGCCGTTTTCGAATGCTCGCTCTGATCTGCCATTCGTC
TCTGCTCCGCCCCGCCTCTCCTCTTTTCCTCTCTATGACATGAAATCGCAATTTCGCAAA
CGCCGTATGCGCTTTTTCTTCACTATTTTCCTCCCAAATCTTCTTTTTCTTCTTAAAACC
AAGACCAGGAGTAGTAAATGATTGTTTTTTTTTTTATTAACAATATATCCAATAATACTA
TCAATTTTTTTGGTACAGAAATAAAAACGATAGTATTACTATCAAATTAATGGCATATAA
TCCATATGTTTACATGAATTTCTTTTAAATAAAATACATTATTTTGATAAAATAAAATAA
ATTATTGTTGAAACATTTTCTGAAATCCCATATATCATTTATTATTAGTAACTTTGTTGG
AGGCAAATATAACTATTACGTGTAATAAATCTTTTTTTTAATATTTATCACATTTATATA
TTTAATATTAAGGAAACATTTGATGTAATAAATCATTCATATAATGTAGATACTCGTATT
CATTTTGAGTATTTTATCTTTTATTAAAATAATTTAAGTGATGTTCATCATTATTTATTA
AAAATCTAAAATATAATTTATATGTTAAAAAATATTTAAGTATATATTAGTGTGTGTAAT
GTAACTGATAAATATTTTGTATACATTTAAAGTTTACAATAGTTAGTTACTTATTGTATA
AATTATATTATAATTTAATTTGTTTATAAATAGATACTTTTTAAAATTTATTGAAATTTA
ATTTAAAAATAAAGATGAAAATGATAGATTGAAACAAATAAACGATTAAGGAAATAGAAA
TATACAGATGAAATTAAAAAAAAAAAAAAAGTGGTTTGAGAAATAAATTATAAACAAGTA
CTAGTACTATTGCCACTCTTCTGGTGATGGGTTTGTAAGTAAATGCTTCGTTTGAGAAGT
GGTGTTGATAAATGAACAAAATTCAGGCACATTGTGGACGTGACTTGACATGGACCTTTC
TGGTTCTTCTGAAGAAGACGAAGGCTCTTGCATTCCAATGGCTCGAGTCCTGAAAAGGAC
TTGTTCTTCATGGTTAAGGCCTTCATCAAAATACATGTGGATTCTCCTACTCTGCCAGCC
CATTTTTACTTGTTTGCCCAATCAGCTTTGGGGTTATAACGTCCATCCATGTCCACATAT
GCCAATATCATAGGTTGACGATAAGACCCCAATCAGCATAAAAAGAAAAAGACTTGCGTG
GACTTGAGTTGTGAGGAAGG
>Glyma02g14460|Glyma02g14460.1
CATTTCTCTCTACAAACATTATTTTGAAAATCCCAATGATGGGAATGTTCAAAAATGAGT
TCCAAAGGCGCTGTCCAAATTTCAAGACGATCCAACGGTTAATAAATCTGAAATTGTAGT
TTTAATGGGACATGTTTTGGTATATGCGAAAAAAAAGAGAATTTTGGGAGAGAAAAAAGA
AAGAGAACGAATTTGGGAAGAAGAAAAAAATTAGAGACACATCTTAATCGTAAAAATTGA
CTTAGTATATCTCTATTTATATCTATGGTACTCTAAGCTTATTATTTATTATATTGTTTT
ATAAAAATTAATTTTATTTTACTATTTGATTAAATAAATAATCAATTAAACATTCATTTA
TTTTCTAAAACATCATTTTACTCTATTTATTTTTTAATACTATAAAACTCTTTCCTCTCA
TTTATTTAATTTCTAAAAATTCTATTAATTTTTTAAATAATTTTTTATTTTAAAAAAAAC
AGGGTGTTACACTCTTCTTCCCCCAAAAGAAGGTCAAAGAGTAGTTCATACTATGTAACA
TTTGTTATCTTCCTTTTTGTTACTTTCTCACTTGGGTGCATTCATTAATGATCCTCAAAA
AATTTAAAATTGAAATATTAATCTAATTCGTTGAACGCTTCTGTTTATTGAATTTATATT
GGATCAGCCTTCTGATCAAGATAGCTATGGAAATGATTTGATGAAAACAATTAATTATGC
ACATGGAACTAGAGGAAGGTCCTTTATATATTTTATATTGTCAAGGAAAAACTAAATAAT
TTTTGTTTCTGACCCTGTCACCGTGCTGCATCAAAGGAACCATACTTCCTACAAATTTGA
AGCTGTTAAGGAAATGCAGGGATAAACACACAACATATATATTTTTGTTAAACTACTAAT
GATTTAAACCCCTTCAGCATCCATAATCACAAATCAATTGGTCTGCCTAAGCTTAGATCT
ATTTCAGATAAATGATTTCTTACCACATACAGAAGTATGTACATAAATACATATTGTAAA
ATTTATCTAGGGTCAGTTAGTCCTATAGTTGGTTGTATGAATTGTACCTTAAGACAATGA
AAACTACGTGTGTACGTAATAAATTATGCAGTATAGTTATAGCGTGTTTCGTTGTTAGTT
AGTCATGTGAGTTTCCATGTTTTCTTTGAAGCAAACATATATAGTTTCTGCATTATTTGA
TGAGTTTAATGTGTATACACACAAAAGAACCATTTTCCCACTTTCCTTACGTACTAGGGA
TACTACTTTTATTATTTTGGTACCATACCATTCCATCTATAGGCGTTAAATTCCTCAAGT
ATGATCAACAATCTCACTCAGTCATATTTTCTCATATTTGCAAATCATTTTGTTAATTTA
AGCATCAGAATGTCTTTGTAGGTATCCTCATTTGTTTCCACCATTTGAGATATGAGATTG
TAATGTAACAGGTTCACAAGTTATGCCGGGAATCCCGGGTAAGAGCAACTATATTTTTAA
TAATGTAGCTAATTTAGCACATTAGTTGTACAAAGCAGGAAAAATCTCTTCCTCCCTGCA
AAAGTGTCTCTAATTTATTTGTTCTTAGACAATGACATGCTTGAATATTTTCTGCTGTTT
TTACTTTAGTGCGATGAGAAGCAAATAATTGCTTTAAGCCATATTCGAAAACAGTCTAGT
TGTGACAAGAATTAAAATATCAGTGTTCAAAGAGCCTTCATCTGAATTCCACACGGTATG
CATTCCTTAGTGCTATATCACTATATCAGTTAAAAATGGTATGCATGCATTCCTTAATGT
TATCAGCGATATTGTAGAATATATGGATCCAATAATATCTGTGAAAATTGCCTTAGGTAA
AGCATCAGATGCTACAGCATATTATTATAGGCCTCCATTTCAGTTTATTCCATTCCCCCA
AGAGGGTTGGTTGCTGGCAATTTGATGGAATAGCATTGAACTTGTGAGGTAATGTTATTC
TCAAATTCATCTATAAATAG
>Glyma02g31480|Glyma02g31480.1
AACATCAATTTTGAGCAAAACCAATGCTGTAAAGACAATTTTTACATCAATTGTATCTAC
AACCGATGTAAAAAGGTGCTTACAACATTGGTTTTTGAACTGTCGTCAAAAGTTGCCCAC
TTTCATTGACAGTCAATTCAACATGAGTTCTAAACCAATCTTGAAGGCTTTTTTTTTTTT
TTTTTATAGTAGTAAGAGTTTCCATGGTCCAACGAGATAGCCTTCACTAAGATATAAAAG
AAGGTGGGTTGATTGGAATGAACACTAAGTGTCACTTAAGTTCTATATTAACTAACCATG
AGAGATCAAATGGCTCTTCAACAATTCATGATTGTCAAGTAGATTTTTTTTATTCAAGAT
ACAATATTTTATAGATAAGTGAACTTTTCAATATGAATTAAATTTCAAACCATAATAGTA
GTCTATTTTGTTGTGAGAAAGTGAGTAACATATGTTTCTTAATTTGCTATAGGTAGAATT
TATCATTCCAAGAATTGGTCAGGGTGACTCCCCTCATGTCTAGAAAGCAAACATTCCAAT
GAAAAAAGGTGATTATCTTATATATGGCATTGCTTATATGCATATTGGTTTTATTAATGC
AACTCTATGATCAGATGATATTTGATATACGCCATCATTAATCCTATATAATCTTTTATG
ATTTGATGTAGATTGAGTTTTATTAAACTTTATGTGCTTTAGGATATTCTTAATTAAGCA
GTAAAATTTGTTGATTAATTCTTTATCTTTGTAAGATGTTAACTATTTTAATGTATTTTT
TCTAAATTTATGTCTTTGATTAACTTGGGATGGTAGGGTTTTATGTACTTCCACACAAAA
ATATAACCATGCTCTATCAAGATCAAAGATGGAGAGATTCTAACTCTAGAATCTAGATAT
CAAAACAAGTTTAGTAGGAAGTTATGAGACATTTCTACATTTACTTGATGTTCAAGTTGA
TTCTAAGGTGATGGTTAAAACATGCATCTGGTTGAGGTTTGATTCAAGAGATTCACTCTT
GGAGTGAAAAGAGATTCAATATATGGATGTCCTTGGGGTGGCTACTCCAAAATCTATCTT
GATGTAATTTTCTTTCCTTTGAGCCTTTTGCACAGTTGATATTAAAAAAAACTCATTTAT
TAGGGTGGAGAGAATTAGGGGCTTTGTCCTTGGGACTTGGGCCTTAATTATAATTTTTTA
AAGACAAATAAAAGACTTAATACTTAGCTTGATCCCTTAGTTTATTAAAATCGCTCAATT
AGTTTTCTTAATTTTTTGAGTATTCAATTGAGGCCTTTTGTTTTTTAAATTTTACTCAAT
GGATCCTTTCGGTCACACGTCCATTTGGTGATGATTTATGGTTGTTATTAATTACGAATA
GTGGCAGTTTAAACCCCCCCCCACAATAATTATTGTTATTTTGAAATTAAAAAATGAAAA
AAATATAATTTTAAAATGAGTGAATAAAATTTCCAAACGCAACATCCCCTCCTGAGGCCC
AATCCCTCGAACCCCCTCAAGTTCCATATCCCAATCCCTCGAACCCCCTCAAGTTCCATA
TCCTAACATATACAAAGAAAGAAATTTGAGCAAGATGGACCTTGTTGGATGTAGACTTCG
TGGGAAGCATTGGTGTAGGAAGGTTAGCTAAGGGAATTGTTTTGGAGGGTGCAGCAAGAG
AGGTCAACACAGGCATACTGGAATGTGTTGTTGTTAAACAGATCCAATTGATTTTTTTAA
AATTTTTTAAAATGATAACAAATAAAGTGGGGATTTTTTACTGCCACTTTTTAAAACACT
ATTTTCTTAAATTTCAAGATAATAATTGCAATTGATAACGGCCAAACTCATCACATAAAG
GAAAAAATTCAATTGGGTAAAATTAAAAAACAAAAGGATCCAATTTCATGCTAAAAAACT
AAGGACCAAATTGAGTACTTTTAATAAATTATGGGATGAAATTAGATATTAAGCCTAAAT
AAAATAACACTCACAAAAAA
>Glyma02g05350|Glyma02g05350.1
TTTTTTTTTAAATATCATAATTTTTAATCATTTCATTCAAATACTTACAATCTAATAAAT
GAGTTTTTTGAGCTCTCACTTACCAATTTTTAACTTTTTAATTAGTTTTATCAAACATTA
GAGAATTGAAATAGTGAGGATAAAAATAAAGGAATTTTTTTAAAATAAAGTATAAAAAGC
GTGGATCACACAAAAAAATATAATTTTTTTCCAATATTATTTCTCTTCTCTTTACCAAAT
ACGAAGTCCAAAAAGCTTTCAGCATCTTGAGTAAAAACCGCCCCCATTTTTAGCTTTTAT
TTTGCTGTTTGAGCCCAATTGCTTGCAATTTTGGGCTGGGCTTTGGACAGTTTTCAGTCA
CAAAATTGGGCCGAATTTGCAAACCACTTTCCATGTGCTATGCAGTCTCAATGGTGTTAT
ACACTGCTTTCGAAAGAATAGGGAAATGAATGATTGACATTGTTGACTAAAAAAAGAGAA
CGATTTTGATTTCTCATAAAACACATATACTCTTTTTTTCGTTCCTTTTGATCCCCCCAA
AAATGTTAAAATGCAAATTTTCTCAATTAAAGTTTGATTATTTTATAAATGAGGAAATAA
TATACCAAGTCATAGCATAAAGAGATTTTATATTATCATTCAATAATAAATTATCATGTT
TATTTATTTTTATTACAATTTTATTGAAAATTATACATATTTACCTTGATTTCTGATTAA
TTAGTTCTGTAAAAAATTTACATTCATATCGCATAAAGATTGAACTTTTTGATATGTTAT
GAATAAACTAATGATTTGAGAACGGCCATTCTCAGATATTTTCCTTTTATTAATTAAGCT
AATTTTAAAAATAAGGACTTAAGTTTCATTTTTAATCCCTTTCCATCTTGTCATTTTTTT
TTCTTCTACAACTCTTTTCCCATTTTTTTTACCTTAGATGCAAACATAGTTGCCCAGTCA
AGTTGGTTTTCCAAAGGGGAGAAATATTATTTAAAAATAAAGCAAAAGCAGTCTAGATTT
TTATAATTTTTTTTTTTGTGGTGAAGCAAAATTCAAGATTCTAATGATATTTGGCTCGTT
CCCTATATTTGATCAAAATGTCCTGAAAATAGTTTTTTTTTTTTTAATTAGAAACCTGTG
TTTCGATATGGTAAAATGAAAAGAAATATATAATGGCGACTTTTTGCGCATATATTTGTG
TTTTCTCTCTAAATCATGAATCTATACTATATTACTTGATGGCAGTGGAAGGAAAGGAAA
CAGAATAAAATTGTGTAAGCTATTTTTTTTATCACATTATAAATGTGAAATATTCATTAT
AATATTGGAATAGGTTGTTATTGTTTAAAGAGAGGGAATGGAATTATTTCAGGAATAATT
TTTTGATAAAAACATTTCATCAATAACTATTTATAAATATTAAATTTTATTATTTCAACC
ATTAATTATTTCAATATTATGTTAATGATCACACACAATAAGTTTTAGATATATAAGGTA
TTTGTAATTATGTAATATTATAATGAAAATTTACTTAATATTTTAAAAGATATATTATAG
TTAAGTTGAATTTATTTTAATGTAGTATTAGATAGTCTTATAATCATATAAAAAAGTTGC
AGGGGTGAATTTATTCAATAAAGTATCTTAAATTTTTAAATATTTTATTTTAAAATGAAA
AAGAATTATTTTGCTATTATGTGAGAAATGGAGTTTTTGTAATAAAAAGAAAATCTTTTT
AAGAGAAATAAACTATTTTGCCTCATATTCCAAATAAAGAAAAAAAAGGTGAATTAAATT
TTATTATTTATTTAATATAGACTATATGCATCTTTTTACGAGAGACAATTATTAGAACAG
AGTCAATTATATTTAATATTATTTTAAGTAATTTCATTTCATGTTTTCAGGTTATATTCT
ATTCCATCACATATATTTTTTTATTGCATTCCAACGTACACATATGTAAGGTGATAGTTG
AAAGCCGGAGATACCATCAC
>Glyma02g16170|Glyma02g16170.1
TGCCTCGCCGTTGCGTTTTCATTTCAGCTAAGTAAATAAAGTTATCAAGTACAAAACTTC
TCACAATAAAAAACTGAACAGGAAGACGGTAAGCTAGCTCAACACATATAAGATCCTCTT
GATATATTTTCTATCCCTTCATAATTATTTAAAAAAAAATGGATCTATTGTAGTTGTGGT
TGAAGAGATGCAGAGAAGTGAAGTCAAGTTTTTACAGTTGAACAAAAAAAGCACAGTGTA
ATCGGAGGAGAATCAATAGCGACGGTGGACGGCGGAGAAGGGAGAAACAAGTTGACTCTG
AAATTCCATTAAAATTAAAGCAATTAAATTGGAGAGAGAAAGAAACGAACCTGCACCGAA
CAACAAGGAAGAAGCAACGCAGAGGAGGCTGATGAGTGATGAAGGAGGAAGCAACGCAGA
GGGCTGAGCAGAGGGCTGCGATTTGGTGAACAGTGAAGAAGGAGGAAGCAACGCACGCAG
AGGAGGCTGATGAGTGATGAAGGAAATTAGGTTTTCACTTTTCAGGATCCTTCTCCATAT
ATACTTGCTAATTTAAGGGTAAAATAAGGGTAATTTGGTAAATTCGCGTATACGGGTGCG
GGGCGGGTGTGACTACCCCCCGACCCCGGCCCCGGCCCCGCATTAAAACCACGGGTTTTC
CCCGCACCCGCACCCAGACCCAGTTAATTCGGCTTTTCCCCGTTAAAATCGGGGCGGGGG
CGGGTGGAACCCGACGGGTGCGGGTTGTGTTGCCATGTCTACTTAGGTGTTATAATTTAA
ACTCAAATCACGCAAGATTTTTTAAAGTTTTAAAGAGAATGGATCATAGAAATTTGAAAT
GTTGGCATATCGTAAAGTTGACAATGATGGGAAAGAAGAAGAGAATGACTAAGTGTAAGA
AATTGGAGAGAAAGAGAAAGTATTGTGTGATTTTTTTTAAAATGTGAATTTATAAAAACG
AAAAAAGTGTATAAAAGAAGTCATAACAACAAAGTTTAGATAATAATATGTAATAATTAA
ATTATTATTATGGATCAACTCATCATGGTTTAAATCTTCATGTGCACACCTTACAAATTA
ATTGATGAAATAATTATTTTTTATTTATTATGATAGAAAAAATCATTTTAAGATTTTAAA
TATACCAATCTATTAATATATGAACTAATCAATTATAATAATTATTTAATTAATAATTGA
ATTAATCAATCAATTATATATTTGAGGTATTTATGATAAGATAGTTATTTACAAAAATAT
AATAATAATAATTAAATAATATCCTCATAGAATAGAATGAATATATAATAAAATAGAATT
TATTTACATAATAGAATAATATTTATTTGAATGAATAATTAAATTGAATAATGTCATTTA
ATTATAATTTAGGAGAGAATAAAATGAAAGTATAAGGTGACATCACTTCATATAGTCAAA
CTTTATATATATATATATATATATAATAGATTTATTTTCCACGTGTAATTAATTTTTTTT
TTCGATAGGAGGTGGAGGCGGGGGAGAGAAATAATAGAATGAAAAAGAAAAAAAAAAGAT
GGAATCCGATAAAAAAAATGGGAATACATCATATGAAATTGAATTTAATTAAAATAGTAT
TTATTTTGAAGGGACTGAATAGTATTTATTTGACATGGCAATTATATGAATTATATGAAG
TTTGTTATGTGAAGTAACGTGTTAGAGCTAGCATTTTTATTTTTTTTGCAGGTTCAAAAA
AGTGAAGGAAAAACTATCCTATTTGCGTAGAATTAAATAACATGAAATTATTAATTCATT
ATATATTTGTGTCATGATAGGAGAACGTATACGCCAACAAGAAATTTGTTTTTGTTTTTG
CTTTCTATATGGTATTTTTCTGTGGAGGCAATTTTATTTGGAGAACGTTTACCTCTCTCA
AGAAACTTGAGAATAGTAATTGGCCACGTTGTGCCTTCAGCTAATTCCGTATAATAAGGC
TACAAAATAAAGCATGTAAC
>Glyma02g00330|Glyma02g00330.1
CCCTAGTTGATGTCAACAAAAAAATTCTAACCGACATTAGATAAGAAAATCTAGTAGACA
TTAGCCAAAACACCCTAGCTAACATCGACTAAAAAATAACCCTAGCTGATATTGACTAAA
AGATAGCTTTGACTGGAAAAACCTTGTTGACGTCGGCTGAAAAACCCTAGCATGTGTCTA
CTCAAAAGTTAGTCATTACCAATGTCAGTAGAAAAAATCTAGCCAACGTCGGCCAAAAAA
ATCATTGGTCAACATCAACTAAAAAAACCTGTATGACAATAACAAAAAAAATCCTTGGCT
GACGGCGGCAAAAAATTTTCATGATTGACGTTAGTGAGAAAATAACCCTAACAAACATCA
TTTAAAAAAAAAATCTTAGTCGATATCGGCAAAAAATAGCTTTGGTTGACATCATACAAA
AAAATTCTCATAAAAAAAACCTCGACCAACATCAGTGAAAAACAACTTATGTCGATGTCG
GCCGTAAAAACTTTGATCACCCGTAGTTGCGAGTGTTGAGCGAGAAAGAGTTACGAGCAA
GAACGTGAGTTAGAGTGAACATCTCTGAAAAAAGAATTTCAAATTCTATATTTTTTTAGA
GAATTTGAAATTACACTGTTTTAGTCAATCAAAATGATTCATAAAAATCCCAAAAAATAA
ATCTCCTTTCAAATATTCTATCCAAACAAGCTATTTTATCATAAATCATTTTAAGTTCCT
TGAAAAAATGAATTCTCCTACTAAATTGCTCCATCCAAACACACTATTAATTCACTACTA
TAAAAATTGTCTTTTGCAACACTCCATTAATGATAGTTAACAAAAATGCAAAAATAATTT
TGTAAATAAGTGGATATGGACAATGATGGTTTTCTAAAAGCCGTTGAGGAAGAGCACTTT
TAATGTCAATTTTTTAAAAAACTGTCGTGATCGAGTGAAATTAACGAGGGTTTTTGACAA
ATCATCTTGATTGAGAATCTTTTTCCACCTTTGACCCACATTCATCTTCCTCAGTTATGC
ACTCATCACTTACTTTTACCCTAGTGTCTCTCGTGCTTTGCTCACCCTCATCATTGTTCT
CCTTCACGTGCCCTCACCATAGTTGTGGTGTACCCTTGTTGTCGTGTTCCTTTGTCCTCG
TTGTCGCACTTGTTGTGTCCACCATTTTTAGTTGGTGCCATTGGGAAGCCTCTGCCATCA
TTTGCGAACTTAAAGCTCTTAGAGTTGTTTAGGTTTGACATTTGGTTTCTTTCTTTGTGA
ATTTATTTGTCCTTTTATCTTTCCTTTTGGAAAAATTTTCATTTATCTTTCCATTTGATT
TGGCTTTTGATTCATAAATCTCTTCCTCTCCCTATTTGTATCTTCTATATCTCATATCAC
ATATTGATTTACTTCTTATACTTTTCGATTGATTTGAAATTAGAAATAGGGGGATACCTT
TGCCACAACCCTCACTAGAGACGCCTTCGCCAACAATCGTGGACTACAAGTTCTTCATTT
TTTTTTGTGCTTTGCAGTGATTTACAGCAACAAAAGGTGAACAATTTTATTAAACAATTT
TCTTACTGATGATTTTATTTTATTAATTTATATTTTCTTGGTTGATAGAAAAAAAAAGAG
CAAACAAAAGTAAAACAAGAAGAAAGGCGGGCAAAATTTTGGGTTTAAATGGGTCAAATT
CAATTTTCAGAAATTAAGAGATAAGATTGTAAAGGAATCACAAAGTAAATAAAACTAATT
CATTTAGTTTAGAAAAAATAATCTTGAAAGCTAAAAAGAAAAGAACGACATAATAAATGG
AGAAAGAAAATGAAAAAAACATAAAATAGGCTGATTTAAAATAATAGGAATTATTAAGAG
AGAATAGTAGACAATTATACGTGTTCACATTTATAATTAATCCTGTCCATTTAAAAAGAA
TAGAAATACTTAATTTAAAAAATAATAGCCATTTGCTTGGGAGGATTAAATTGAAGAGAA
GAAAGAAATAAAAAAGAGAA
>Glyma02g41180|Glyma02g41180.1
AAATCCCAAAAATACACCAACAAAATCTCAAAAACAAAAAGAAAGCAACAAAATCTTGAT
TAAGTGTCACAATATTCATAGGAAAATGTTTTAGTTAAGATGGAATAGAAACTTTTATTT
TAAAATATTTATTATATAAAAAGATATGTGCTTAAAAAGTATTTGATAAAATATATTTAG
TGTTCCTTAGTCATCCACTAGTTTTGCTGGATACTTGTCCAGATTTTCTCAATGTTTTGT
CACAATTGATGCTGTACGTAGGAGCTGTGTTCCTTCGTCTGTAATCTTTTTCTTTAATTT
TCATACGGATAAAAAAATACTTACAATACTTTTTTTTTATCACTTTTACAATTTTCAAAA
ATAAAAAAGAATGCAGTATTTTATAATTTTTCATAAAAATTAAACATAATAACATTTTCT
TAAATTATATACTGTTTGGCTATTTTTTTTCTCAACGTAAGTATTAAACTACGAGAGGCT
CATGCTGTATGACACACCATCGTTGGGTCGCTCACAAATCCTAAGTGGCTGTTTCTATAA
TTTTCGTAATAGAGTGGCAAAAGGTCAAACCTTATTATGAATACGTACAAATAATCTTTC
AAGACCTTAATAGAAAAAAAAGAAAGAAAGAAAGATACATATAAATGTGATGTGAGGAAG
CATGACTAAGGTTGGTTTTGATAAGTTCTTTTTCTAATTACAAGTAAACTTTCAAAAAAA
TTGTAATGATTGAAAAAGTTTATTTTAACCCACTAAAATTAACTTAATGTGATAAAGTAG
AGATATAACATTGATCTAATAAGTGAGAAAGGATAAAAAAAGGAAAGAATTTGCATGTTC
AAATTTCTCTAATAAATAATACTTTTTAATAAAATTATTAAACTAACAAGCTACCATTTA
CTGTTTTAAAAAAATTGTGATAAAGTGTTTAGGTAATACAAAGTTTTAAGTTAAAATTTT
ATGGTTGTCATTGCATAAAAAAGAATAACATTATTTTAATGTTGTATATATATTTTTTTT
CAAAAACATAACCGCCTACTTTAATTTTAAAACTACATATTCTTATCATCTTTTTAGAAA
AATTATCCCATATATATTATGATATTATGGAATTTTTTTAATTTTGTTATTATACATCTA
AATGAACAATTTTTATTTTTGAACCAAAATATCCATTAATTGAGAGCTAAGAACTAATCC
TTCAAACCATTAATCACATATTTAAAAGATAAAATTACAATTATGTTACAATAATTTAGT
ATCTAAAAGAACAATTAATCCTGCACCCTTTTCTTTTGTTGGCATTGATGGCCAATCTTT
CTTGTTATATGTATAGGTGTTAGCCCTCCCATTTGCCGCTTAAAAAAATAATAGTTGCAA
ATTTTTTGACAATATTTTATTAAAATTTGGCCTAGGTCTAACATTTTTTATTTTCTAGCA
AGGGTATAATAGAAATCTAAATCGGAATATTCAAATTTCAAACTTCTGTTTCATTGACTT
GATGTTTTTATCCATCCAAAATACTAGTTAAAAACAAATGATCAATTTCCCTGTTTCTGT
CCCTCTCTTGTTCTCACTTCTCACCACGTTCACACATTGGAAGTAGTAGTAGTTATAGTT
ATTATAAATTGAAAAAACGTCCGAGAAAAAAAAAGAGAAGAGACTTATGATGTGTGTATC
ATTTGCGGTAATGTCTTACTTTTACTTAATACTCTTACCATCCTCATAGTCATAGCCATA
GGTTTGAGTTAGTGAGTGGAGTATCTCACGCTTCCATCACAAGCAAAGCTGGTGGACGAG
GTGGTGCTTTCTGATTGAGACCCGGCACGTGCCTCATCCCCAATGCACACGTGCCCATTT
TAAACACAAATCCATAATAACCGATAAAACAAGAACAATACAAGAAAGTAGTATTAGAGA
AAGAAATAGTATTGAATAATGCACACAATTTTGTTCATCAATAAATAAAATATAAAATTG
TGATAGTGGGATTTAGGACT
>Glyma02g31971|Glyma02g31971.1
TCAATTATTAATGTACAAAAATTATATTATCAGAAATTATAATAGATATAATTTTTAAAA
TAATTATTGTAAAAATCAATTAACTTATTATATACAATGATTTTTAATTGGAAGATATTT
TAAAACATTTTTACAATCTTTTTTATATGAACTATTTACTCTTAAAATCATTTAAAAATA
TAAAATAATGAGTAGATCTTGTTAAATAAGAAGTGAAATCTTTAAATATTGTGATTTTTA
ATTAATTTTAGTTAAAAATAAAAATATGGTAAAAATATATGTGTAATATTTTGAAGAATA
TCTATATTTATTGAAAGAAATGAATTGTTTAAATAGATTTCATTAGCTTGAAAAATTAGT
TTCTAGATCTGGGTTTCGCCCAAAAAAAAATACTAATGTCTCGTTACCACTTTATCTTGA
TTTATTGGAGACAGATGGAACTTGGGGGGGTTGTTTTGTGGGTTTGCTTGGCTGGGCTGG
GCTCTCATTGACTTGTGTTACTAATTAATTTCTTTCCAAAGTAGAGGTGACTTGAGAAAG
CAGTTAAACCCGATGTGGTGACCACTTTTTTAAGGTTTGATGGGTTTCTGTGAAAGTGAC
GCCAGCGTAGTTAACAAGTCTATTTCGATTCAATCAATGCTTTGCCATATGCAGCAAGTT
TCTATAGAAGTGGTTATGGCTCGTAACAAAAAGGAAAACCCTGGATCTTGGGTGTTTAGT
TTGGAGAGGACTGAAATGCTATCAAAACATTCCGTTAAACACTTATTTTTAGCATTTTTT
AAAGTGTGAGACCTGATTATTATAGGAGTTATTAGAAATAAAAATTTGTTCTGATGACTT
TCTGCATTTACAGTTCTTGTGTTTGTGGAATCAGTTCGCATATAACAATTGGATTTTTAT
ATAAAAATTGAAGTAAATAGTAGTAACTTATAAGAAAAGGGAGAGCATTTTTTTCTGCTA
CAATTGTAGAATGCTTAAGAACTTAAAAATTATGGTATAGTAGATTAAGAAGAAGAAACG
AGAGAGCATGAGCCTGTGTCATTTTATAGAAGAAATGAATACTAACTTTAAAGGACAAAA
TTTCATAATAGTATTTTCTTTTTTATAGGTGTTAAGCTAGTTTTGATATGGAAAATTTGT
GGCGAGATTAAAACGTAACTCTTCTTTTTTTCCTTTTAAAAAACTATTTTTTGTTTTCTG
GAAAAAAGGTTTCACTTGTCAATTCTATGAGATTTCATGAAAATTATGATCCCATACCAT
TATTTGGGTTGGCATTATTGATTATTGATAACAAAAGAGGGAAAGCAGAAAGTGATTAAA
AAAAAGTCTCTAAATATTTTCTATTTTCTATATTATAATAAGGGTGTATGAATTAAGATT
TTAAAAGATTATTTTAACATTAAAAAGTCTTATGAATTTTAAAATATTATATAAGGATGT
TATGACTTATCAAATTTTTAAAAAAAAACTTTTAGGATTAAAATTTTGTAATTTTAATTT
TAATTTATATTATAAGAATTTGGGGCTCTTTACATTTTTTTAAATAAAAATAAAAGAAAA
GGGAAACAAGATTTAGAAGTTAAAAAATAAAAAATAAGACTAATAAAAAATAATTAACAA
GATGAGAGTGGTGGATAGTTATTAAAAAAGAGTAGTAAAAGTTAAAAAAATTGAAAAAAG
ATAAAATTATCTAACATTTATGGACACCAGATGGAGGTATTCCCTTAATTAATAGTATAA
ATTTAAAAGATTTTAAATTTTTTTTTATAGATTTATAAGATTTGAAAAGACGTTAACATT
GAAGCTTGCATACCTAACTCTGTTGAAAAATTGAAATATTACCCTTTAAAAGAATCAGAG
AAGCTCGGGACTATGATCATTGGAGGAGCTGTTTATCTACTAATAGTGGACAAATTGGAG
TATTACCAAATCATGCGCCTATTGCCACCGTCATAGATATAGGTATTTTGAGAATACATC
TTAAAGACCAATGGTTAACG
>Glyma02g45190|Glyma02g45190.1
AAATATGTAAAAATAGAAAAATTAAATTATTTCCAAATTATTTTACTTATGATAATAAGT
TAAAATAAAAAATGCATGAGTGTATTAATAAAAAAACAATTTTTGTTGTTCTTACATAAA
AAAAAATATTTCATCAAATTATGCTTCACTGCTTAAAGGTGTCCATGAATTTGTTTTTCG
CAAATATGGGCTCTCCTTGTATGTTGAAAAGTCAAGACGAGGATCAATCAATACTTGCAT
TGTTAAAATATCATTGTTTGTATGATCATATTCAAAATAACCAACATTAGCAATCATATT
GCTGTATATGCATATATATGCTTAAGTGTATCCATGTGTTAAGAATACGTTGGACCATAT
ATAAAATTGAAAATAAAATTGAAGTACTTCCGATACTTGTTACATATTCTTTTTTGTTGA
TTTTTAATCTTAGACCAAATAATTTTTTCTTTTCTCCTTACAACATTGGAATGATCTTAG
ACAAATTTATAAGTTCACTTGAGACAATTAACATACCTTAGATAATACCTCATATTATAT
GGGTTCTACTGTCCCAAGAAGTGGGAAATCAAAATGGCCTATTTTCAGTTTTTTTTAAAC
TGCTGCAAATTAATTAAATGGTTTTCTTATATATGGTTAGCATGAGTTCAGAGTTTAGAG
AACCAAGTGTAAGATGGCAAGCTCATGCATCTAACAGATATGGAAGTGAAACATAAATGT
AATCAAGCACTGGAACTTGGCGTTCCATTTGGCGAACTTTGTCAAGCTCTTGCATTGCTC
GAATGATGTTATTATATGCCTTCAACTCTGCTCAAGTAAGTGCCCAACAACAATTAGTCA
ACACATAAGAATCATCATCCTGCGCATTAGGACCATAAATAAATCAAAGGATGTTCAAAT
TAATTATTGCATATGTGCCTATAATTAAATTGATAGTATAGCTTTGACGCCCATCACTTA
GGGCTTAAATTAAAGGAATTCATGATCAAGAGTTTTATCCTATTAATTCCTCGATTAGTT
AATTGTAACTTTATATTGGAAATAGTGTTTCAGATAAGCTAGTATATATGATTGTAAACA
TTAACAGAAATGAATTGCACAAACTTGACTACTTGAGTAAAGCAAAAGAATATTATAAGG
ATCGAGTTGATTACAGAATTGAAGAAGTGCTAATTTACAAAATTAGAACTAAAAAGATAA
TTGAAGTTACAGAAATATTAGTAACATATTTTCTAAGACATTTTTTTTACACTCTAAATA
ATAATAAATTTTGATGAATTTTACTTTTGATTTCAGGAATCTCTCTTTATTTTATAATTT
AGAGTAAATTTTTATGAGGTTTTGAACTTTATAGAAAATTTAGAGTAAATTATACTCAAT
ACTCCTTCATTTTTGAACTTTATAGAAAACTTCTTAATATTTTTACTTTCGTTACACTTT
CTCTTTAAATTATAAACGTCGACCATCTTTTTAGGTGTAATAACGTTACACCAACTAGGG
AAGCTCAATAATATAAAAAAAATAAAGGAATATCAAGTGTAATAAAAACAAATTTCAGAA
AAATCAGTATAATTTTGTTTCTAATTTTTAATAAATAATATAACGAAGAACAGAAAAATA
AAATATATTATTAGTAACTGTACCTATGTTCTTATACCTAATATCTAAAAAAAGTAACAA
AATACTGATGCACCAGTGAAGTTACAACCTTTCAAAAGTATGTTAGACTTGCTTGTTCAT
CGGCACATCAATGTTTTATTACTTCATCCTAGTCAGACTCATATCTAAAGCACACAAAAC
GTTGGAAGTTAGTCTTTAATTTCTTGAACAAAAATATTAAAAACAAGTACTTGAACGGAT
ACAAGACTATATACAATACAAGTTAATGAATATGACAGTCTCTTGCCAAAATGGGTGTGG
CATGAGAATATGCATGTGATACGACGTGGCACCAATGAGAGTCTCTATTACCTTATCCCA
CATCGAGAATCTAATCCAGT
>Glyma02g14331|Glyma02g14331.1
GACGCGGTTGATTAGGAAGACACCTCTGGTTGGACGCGACCCACCACGTAGACACGTGCG
TCATTGCCCATTAAGAGCCTTAGGTTTTTTTATTATTTATTTTAAAATGCTTACAAAAAA
AATACCTCTTCTGTCGTTCTGTGTCTTCTCCTTCTTCTTCCCGCAAGCACCTCCATTGCC
GCATTGGTTTCCTTCCCCGCGCAGGTAAGCTTTGCTTCCTATTTCTTCTCTGATTTTTCT
TTTCTTGCTGCCTGATGCCTCTGGTTTTCCACTTTATTCTTTAAACATTTACACATTCTC
TCTCTTTGGCTATTATCCGCTGGGTATTACACGTTTCTCCATTTTTTTTATTTTATTGTA
AAAAGCAACTTCTCAGCACGTAAAGGCTGTTTTCTCTCTTTCACACACACACACATACCA
CTTTACAAAGGCTTATTCATTAGAATATGACATGCCAACATCTAGGAGCTTCTAAATGCA
TTTACCTTTTTTGCTGTGAAATAGTCAACTTCACTATTTAATTATTTATCCATCTTATTT
CAAAAGATAAACAACTGTCCACCTTACTGCACTCCCATCCTTTTCTTTTTGTATTGGTTT
TGGTAAAGGTCAAGTGAGAAGCCCCACTAAACATATACTATATATTAATTAATTAATTAA
TTAATTAATTATATATTGGTGGATTCTGTGACAAACGTTAGTTTCTTTGATACTGAAAGA
CAATATGGGGCATCTCTTAATTCCCTCAAAAGACATGTAGACAAAGAGAAACCCCACAAA
ACCTCATTCCTTTCAAGCTTCCAACGTCTATTATCCTTTAGCTTTCATCACTTTTTAGAT
AAACCCTTTTTTTCTTTCTTTTCCTTGCAAATTAAGCCACTATTTTTTGTTACCTAGTCA
CTTGTTTCCTCATTATTATTGGTTATAATCTGTGAAAACTTAATCGGTCTAGTAGGACTA
GTGCAAACAAAATACCTTTTTCATGAATGGACATGACAAGTACAACACCAAATATGAAAG
AATTTTCAAATCAATTTTCGAGCCTTCAATAACACCGTATACCGATTAATCAAATGTACC
TACCTAAACAAATAAATTGTACCAATGTTGGCACAACCAAAATGTATATCTCTTCGACCA
AAAATAAACAACTATCTTATTTTCATTCCCACTTTATTTTATTGTAAAGACTGTTTTCTC
TCTCTCACACACGCATACCACTTTTCCCTCTTAAATGCATTTACCTTTATTTTATTGTAA
AAAACAACTTCTCATTGAAAAAACACGTAGGCCTTCCACTTTATTTTGAAAACCAGGAAA
ATATTCCTCAATTGAGAGACTCCCTTGTTGGCCTGATGCTTTTTGGGAGTCTCTTTACTT
TTGATCCCCACATGTTGCTTTCTTGATATTTCTATTTTGAATTTAGCTTCTCTAAATTAA
AGACTCAAGAGATTTAAAGAGTGACGATATTTCTACGGTTAATTTAAAAAAATGGATTAT
ATTTCTAAAATGCTTTAATTAAAGTTAGTGATGATCAGCTTTCTCGCTTTCCAAATCGTG
TGGAGCAGTGGTGTGTGTTTTTTTCTTGGTGATATGTGTGGATGGCTGCAAGGGTACTGT
GTGTAATTAAATTCCTGTGCTTTAATGCTGTGAGACAAGTTGTATTGAAGCAATTTGCAC
ATGTGTTTTGGATATTTTTATTTAAAAAATAAGTTAATAGTAAAATTGAAAATGAATTTT
TTTGTTAAATCCAAAAGTTATGTAAAGATGCTCAACTTAGAATTTCTTTCTAAAGTTAAA
TTTTAAAATTAATTTTTCAATGTGAAAGTAAATAGTCAAATATTTACTTAAATTTGTTAT
GTATTTGTCATGTACATGTTTTTGGAACTTATTTATTTTCACATTCCCGGTCAACATTGA
TTACAAATTGCTTTTTGTTGTTTGTTTTTTATTTAGAAATTATTTACATTAATTTTTTAT
TTTTTTAAATTGTTGTAGAG
>Glyma02g38410|Glyma02g38410.1
TAATATATTTTGCTTAATTATTGTTATGAATTTAGAGTATGCATTTTTTTTTAGTCTTTT
GAAATTTAAAAATATTTTTTTAATTCCTGAATGTTTGAATTTTTTTAATTCTTAACATAA
GAAATTGATATTTATATTAATTTTTAGTATTTTATAACATTTTTTAGTACTTTATGATGA
TATTAAAATGCAAATCAAGTGATTAAAAGATAAAAATTAATTCATAACAACCTAAAAGAT
AAAAATTAATTTATAACAAGCAAACAATGACACAAAGCCTCAATTTTAAATTTTAAAAAT
TAAAAAAGACACACATCTCAAATTTAAGGATTAAAACACAGTAATTAAGTCTATTTTTAA
AAAATAATAATATGTGTTTTTATTTCTTTAATTATTAATTAATACTTTAAAAAGCTTGTG
AAGTAGTATGATGAAAGAATTAAAAAATAACAGCCTTAGCTGTCTTGTCGAGGGACAAAT
CTCCATTTCCAAAGCAAAATCCTATTCTCTGCACGAATGTCTAATTATTTAAAACAGTTT
ACTTTTACTTCCTCATGTGCGCGTCCTACGGAATGCAAAATTTGAATTTGGGGACCTTTT
GAACCACTTGATCATCTGAGTGAGTGCATCCCACTCCACTCACGCAAGTGCAAGACCTTA
TCTTCCATACTAGTCCTAGTTGACATTATCAAACTTTCTTATGGTGAAAAAAGTATCTCT
TCATAAACTCCTTAATAATCCAATAACATGATTTTTTTTATAATCATATCAAATATTTAT
TAATTTTGTTGATAATTAATTTTTGTAAAAAAATTTGATTGATGACTTTTAAATAAATTA
TCTTCTCTTATCAAGTTCGGTATTATTCTTATTATTACCATTGAAAGTTAAAATGTATAT
GTTATTTTTGCAATTTTTCCCAATTATATCTATAATATAATTGAACTTAAATTTTATGCA
CTTGTAGTGTAAATTAAAGATTTTTATACAATTAATTAATAAAAAATACAAATAACTTTC
AGTTGATTATTATAAAAACTAACAAAATTATTGTATATAACAAATTTTTTATTCATGGTA
TAGGTTTTTCTATACATTATTGTGAGTGTATGCGCTAATTACTTAATATAATTTTTTTTA
CTTTAATACTTTCCGTTATATCAATCATGTTTTCTTATGGACAAGAGTAAAGTTATATGC
TCAGTGCATGTACTAATTAATTTATAATTTTTTTGGTAAAATTATAAATTTGATCTCTAG
TTTATCTTCAGTTTTTGAATTTGGTCTCCTAATAATTTAATTTATAAATTTGATCCCCCT
ATTTTATAAAATCGTGCAATATTGATCTCCTAGGTTACAATTGGACATTAACCGTTAACA
AGTGATGTTGACTGCCACGTGTCACGTTCTTATTGGATGATGATTGTCACGTGTCATGTT
TTGATTGGATGTCAACTCCATGAAAGATGAAATGAATTGTTATTTTTATTAACCAATCAG
AATATGACACATGACAATCCTCATCCAATAAAAACATGACACGTGACAGTCAACATCACT
TGTTAACGGTCAACGTTCAATTGTGACAACATTGGACGATTTTACAAAATAGGGACCAAA
TTTGTGAATTAAATTAGTGGGGGACCAAATCCGAAACTGGAGATAAACAGGGGACCAAAA
ATATAATTTTGCCTAATTTTTTTTGTTTGTTAATCTAAAGGATTTGACGTAGTATTGTAA
AATTTCATTGCATTTACTTGAGAATAATTTATTTACCAGGAGAATTTGTGTTCAACTTTC
TTTCCATGTATTAAAATTTTCTTGGACGAGTGATCGTCACGTGTCTTGTGTTACGAGTGA
GATTAATTTTTATTATTTTTTGACCTAAGAAAAAAAATTGTTCATTGATATCTTATATTT
CTCTTTCTTTTTTATTAAAAAAATTATAAAACTGTTCAATACAAATATGAATTTCTCCTA
ACAAAAAAGGAGGCATCATG
>Glyma02g16000|Glyma02g16000.1
CTTTTTTTGAAATAAAATTATAATGGAATAGTTGTCTAATGTATTTGTCTGGGTTAACGG
TTGCAGGGTTTGTGGAACATTGGAAGTCTACCTTTAGGCTGGCTGACTTTCTATAACAAG
ACAGAGTTGTTGGATAGACAGTGGCATGTTCTTGGCCTTGGTTATAGTTCGAATGTCGAT
CGAAATGAGATTGAGCAGGCTGCCGTTATACACTATGATGGGCTTAGGAAGCCGTGGCTG
GATATTGCAATGGGCAGATATAAAAGTTATTGGACCAAATTTTTGAATTTTGACAACATT
TTTTTGCAACAGTGCAATCTCCAGGCATAGTTCAAAATTCAAAGTTCCCTCTACCTGACA
TGACCGGGATTCTGCAATTGTTTAAAGTTCTCCATATCTCTGACCTCCCCAAAATTTCCA
TGCACTTCTTTCTAGAAACTTAGTAAATTTATAGTGACAATCAAGATGAGAGTCAGTGAC
GTGCATTTTAGCTGCTTGCAGATGCAATTGGCTGTTGTGTATATAATCTTTGGTGTCTCT
TAATTTATGCCTACATTCTTTGCCCTTTAGTGTGTATTTGGTTGGGCGTCACAAGGCCTG
GATGTGATTCATGTTGAAGCAATTTATACTTTCTTTTGTGTTATTTGAGAGATTTTAATG
TGAATTTGGAGGCAAATGTGGATCTTGGACTCCTATCCTAACACAGTTAGTTCCATGCGT
CGACTGGGAGCTGGCCTATTTGAAGAACAAATTTGCAAATTAGAGATTACGGCTTTGTTC
TGAATTGTTCCGTGAGGATGATTTGATCTCTAGTCTTTACAAAGTGGAAAGGAATGGCCA
CTTCTCTGCATAGTGTTTCCCATAGCTAATATCTAGCTGTTTTTCATTCTCTTTTCTCTG
GTGGTTATGGAATATCAGAAGTTAAATTGGACAGGAGGGTATTATTAGGAAGGCTCAGAA
GTCACAATGGATGAAGAGGCAGACCTATTATTAGTATTTACATTGAATTATTTGTTTAAA
ATGCTGATTTTTATTGTTCTTTCATGTGGCTGTGTTATGACCCCTCTAGTTTTTGGAAAG
TACTCTAGGGAAATTTCCATGTATTTTGAGAGGAATGTTAATTATACATTAATATATATT
TATATTATTGGCTGAAAGTTATTAATATTTATAAAATAGTGTGTGAGGATTATTAAATGA
GTTTAATGGATATTACACCTTCAATTAATGTGTGGAAACGTAATTAAAAGAAGAGATCTT
GTTAAAAGTGATTATTAGATTATTCAATAGAGATTAATCATTGACAAGCATGATTGAAAT
TTGATTAAATATTTTTATTTTTAAATTAAGATATTTAATTCTCTTATTTTTTCTATAAAA
AAATAAGCTTGATCTTATTATTCTAAAAAAAAGAAAATTAAATATTTTGATTTAGAAATA
GAAAAATTAAAATTGTGAATTTAAAATTATAGAAAAATAAAATTACAATTTAACCTTAAT
ATTTTGCATCTACGGTATGATAATTCTAAAAAATAAATTTAATGGATATGTATTAGCAAT
TACAAATCAATACATATTAATTTGTGATTGGGAGAATTTTTTTTTTCTCTTATTAAATAG
GAAGTGCTATTCACAACAAATTGACATTACGTTAGTTTGAGTTTTTTTTTTACTACAATT
TTTTGTGCTTCTTATTTCTAATTATTGTTGTCTATATTTATCCCCTTTTGCTCTAATTAT
TTATGTGGAGAGAGGGAAGAAGCTCAGTGTGTATGAATTTGAAAGAAATAAAATAACTTT
TTTTTCTTACTCCTACAATAACTTTTTAAAAATGATAATTATTTTTCCGGGAAAAAAAAT
GTTCCAAGTTCCAAACATCACCTTAGATTATGTGAGGGGAATATTGGTCATGAAACCGAT
TATTTGACACATGGATGAAAACTATTGGATAGCTGTAGATAAGGATATCTTAAATGGGGC
CACGAATCTATCCATGTTTT
>Glyma02g15120|Glyma02g15120.1
GAAGGGTTACCCGGGTTGAAGCTCGAAGGGGTTGTTTTGGTGCATCCTTATTTCTGGGGT
ACGGAGCCGCTCGAGTGTGAGGTGGAGCAGGCTGAAGGCGCTGCCAAGGTGCACCAGCTG
TGGCGGTTTACGTGCCCCACCACAACGGGATCCGACGACCCGATTATCAACCCGGGTCAG
GATCCGAATCTGGGCAAGCTTGGCCTCTGGGAGAGTGCTTGTTTTTGTGGCGGAGAAGGA
TTTGCTGAAGGGCAGAGGTTTGTACTATAAGGAGTTGCTTGAGAAGAGTGACTGGTCTGG
AGTTGTGGATGTGGTTGAGACTAAGGACGAGGGTCACGTCTTTCATATGTTGGATCCGAA
CTGTGAAAATGCTAAGGCTTTGCTTAACCAGATTGTTTCATTTATCAAACAGGATTGAAC
GTTGTTATGTGTGTGCTCTCTGTCTTTTTTATGTGTTTTAATTTATCCTTTTTAGTTGTC
AATGTAATTGTGTATGCATTCTATCTTGTATCGTATGATCGTATCAATCAAGTTAAAGAA
AAGTTGAGTATTTAGTTGATTGGAAGTGTGATTGAGAGTCATGTGTGCATTGTTATCATA
TGTTTACCTCCACTGTTATTATCATATATACGCTGCCAATTCAAAAGTATAAATTTATAT
ACTGTAATGCTATTTAGTAGTAGCACTTAATACGTGGAAATCCTTACAAAATTAAGTATG
AACCAGTAGGATACTAATAAAGGATGATCTAGGTATGTTTAAACTCATTATAATTAAGGA
TCTAAGTTTTAATTAATTCCTCTTATGTAAGTACGTATCTTCTTGATGAGATATAAGGAT
TTTGTTGAAGAGTGATCTATCAATTATAACCAATTTAATATAAATTGAAGATTAATAAAG
TCATTGATTGAAAATATAATCATTTAAAGCCTTTAAAATAGCAATAACAAATTATAAAAG
CAAAAATAATATTAATAAATAAATAATACTTAAATATTTTGTCTATACAAAAATAATAAT
ACAATTATTTGCACCATGCAAATTATAAATAAAAGAAATAAAATATTTATCTGAAAAAGA
AAATATCATTATTTTTACAATAAAATTATAAAAACAAAATAAACTATTATCAAAAATAAA
AAATAACATTGAATACTATTTTTTTCAAAATGAAATTCCATCAAAGAAAAATGATCACCT
GACTTTGAAATAGCAAAAAATTAAGGATATACACATAAGTTCGTCTCCCTCGGTCATTAT
AGTATTAACTATTGTTAATGTGATATAAGTCTTCTAGGAAGCTTATAATAAGATCTTTGG
ACTAGCTTATAAATTATAATATTTTAACTAGTTCTAAACATCACATTGATTTCTAACTAA
TCAATGTGTTGCTGGACATGTTATGTTATATATATATATACTTAAAAAATAGTACAATAT
TTTTTTTAATTCAATTGTTATTAAAGACTGGTAAATTAAAAGTTGATGGTTTTATTTATA
TTCTTTAAAATTAATTTTTTAATAAACTTATATGATTTAAAATTATTAATTACTATTTAA
ATAAATTTTAATAATAGTACCGTAACAACGGATGAAGTAGCGGTGACAATTGACAATTGT
CCGGTGAGAAGAGTGATAAAATAAGTAAAATGAATTTTAAATTAACAAAAAACTTCAAAT
AAATTAATGAGATTAAAACTAAAAAAAATAACTTACAACTTAAAAGCTAGCTTATTTTTA
TAAGCTAATAAATGTATTTACGAGTTACATCAACTTATAAAAATAAGCTATAAATTTTTA
AAATAATATGCCAAATACATTAAATAGTTTGTTTGGTATATTGGCGAATGCTAAGTTCTA
TATACGGTAACATTTAGAGAGAAAGAAAATTATATATATCACTTATGATAAAAATAAAAA
AAATAAAAAATTGTTATTATATTATTTAATATTACGAGATATTTATATTTCTCGACCCAT
CACACATTTCTCTTTCCCCT
>Glyma02g36600|Glyma02g36600.1
TTTTTGTTGGTTTTTTTTTAAAGGGTTACTTTTGGTTAAGTTACTTTTCCATTATTCAGT
ACATATTCTAAGCAGTATATATAGGTGTATCAATGTATTCTTTCAGTTCAGTTGTATGCA
TTTTTACATCCACATTACTTTTAAATATTGAGCTGATAGAGTCAGAGAAAAAATCTGTTT
TATTTCTTATATACATGGGTGTATCAATGTATTCTTTTAGTTCAGTTGTATTCATTTTTA
CATCCACATTACTTTCAAATATTGAGCTGATAGAGTCAGAAAAAAAAAATTTTATTTCTA
ATTAATATACTGCTTACAATATGTACTGAATAATGGAAAAGTAACTAACTAAAAGTAATG
TATTTCTAATATGGCAGCCATATGCTTCATGAAGAAATTCGGTTTTGCTGTTAAATTCAC
ATGACCCATGTGTTGGCTCTAGATAGCAAGTTATTATGATTTATGAACCTTAATTTACAT
ATATAAGATCAAGTCACATGCAAGCCTAGAAACAAAATAATTCTTCTTGTAACCTATGAT
GAAAGCAAGAAATAAACTCATCTTTGACAGAACTCCTCCAAAACGAATAACACTTTTTTG
AAATTAAATTATTTCTCGTTGATAGCATCTGATAACTGGAAGACTTATGTATCAGTTAAT
TAATTAACACGTAATTAGCTAGTGATCACTGTTGATAGCCTTTTTAAGCACGCATAATTT
TCATGAGAAGTGAATGGTAAAATTGATTTGCCTCATATTTTGTATTAAATGCACGATGGG
TTTCTGGAATTTCTTCTTTCAGAAAATAATTGTGTCTTCGACTTTGCACCATTTATGATT
CTTACAGCATCAGCAATTTAACTCTCCAACAAAAATGAGGCGACAAGAACTAGCGTTTTC
TTGTGAGCCCTCAAATTAATGGTTGGGAATGGGATGGGGCGGCTGCAACCCCTGTCTTAT
ATGTCAAGGAATCAAAACCCTTCGTCCATTAAAGGTCACAAGATATTGATGCAACCCCAC
GCACGTCTCGCTGTGCCTCTTTTTCCTTCTAATTATGACCACAAGCGAGCTACCTAGGGA
AGAATATACTACATATATATATATATATATATATATATATATAATACTTTTCATTGTTTT
TTATATATACGCGTATATAGTACTATAAAATACGCATCAAATTTAAAAGAGAGAACAAAA
ATTAATAATCTCACGGTACATTTTTTTTTCATATAGCAATATTGAATTGAAATTAATTGA
TTCAAGACAATAATATATGCATTAGTTAGCTGGCTTGAGGAGGGTTGAAGCTGAATATAC
CGACAATGCTAAGCTACCTCATGTTACGTAATCTTCCAATCCAAGTTTTTAATTTATTTG
ATTGAAGTCAAAATGAAACTTAATATGTGCATATGAATGAAGCAACTACCATTTAGTTTG
ACCGAATAATGCTGATATTAAGGATCGACTAGTGTGCTGTCTCTAGCTTTTAGTGTTGTT
TTTTAATATTTGAGTCAAATACAAGGCCAGGCATAGCCGGGTAAGTTGGATAGATCATTG
CACATGCATGCTTCCAAATTATCCCCGAAAGAAAAAGGGAGAAGGAAGAAAAAAAATACT
CTCAATTAACTAACTAACCACATTATACGTACATCAAAAAAGAGTGCCCGACGTCTTTTT
AGCAATTTTCATCAACAATTTAAAGACGTGCTTTGTCTTGTTTCACATGAGTAATGTCTA
TCACATTTAGTTTAATTAATTTGTTTTGAAAAAAAAATTATATGCATATATATATATATA
TATATATATATATATATATATATATATATATATATATATATATATTAAAAAAGATGAAGT
AATAATATAACTAAAACATATGTATGATATTGATGGCCATTATTTCAATTGAAATTGTGA
GTGACTGGTCAGACATGATTTGAGACTGAAATAAAGAGGGAGGGACGGAGAAAGCAATGC
ATAATGTGGATGTTTGCTTT
>Glyma02g36370|Glyma02g36370.1
AAATTGCATGCGATGCACATTGGACAATCGATGTTCTACAGTAAAAGGTGTCTTTTTGGG
TTTGCTTTATATTCATTATTCACAATTATGCAACTTATTACATTCCATATTGTTTTCCAT
CATGAAAGCTGTGTTCAGAACACTTCATTAAACTTTCAGAAATGCCGATGATTTTTCGAA
TATAAATATTTACTACTCATTTTATGTTTAAAAGATTCAAATGTAAAAAAAATGGCATTG
GCTGTAGATTTAGTCAAAGTTTGGATCCAAGTTATTTGCTAATTCCCCTCATTTAACGAG
AACCTGACATCCCAATGTGTCGGATGTTGTTTTCAATTTGGACAAAACCCTCCGAAACTT
TGTCTGGTTGTAGGTCATTGATTAAACCAAATGAGAATGGTAGGAATTTAGTTGAGGGTA
TTGGTCACGTGCGAGATTGGACTATACTATAAACTTGTAAAAAATTACCACCAAGTTATC
TTGAACTATCTAGCCTTTTAGATTAAGTAGTGCTTCAGCCTAACAATTTGGTTTGAATGA
GAGTGCTAGAGTGAGAGCATTAAAAGTGCTTCAGGTTTCAGCCTAATTAATGATAGAAGT
CTGAGTAGTTTACACAAGATCCTAAGACTGTGTGTTTAAGGTTTCAAGCTTTATAGGTTT
CCACAATCTCATTAGTTATATGTTTTGGCCCCTTAATTGAATAATTGTGGCCCAAAATAC
ATTTCCAATGGTACATTGGGTACCAGCTTCAGTTGCACGTTCTTCTGACTTTTCTTCCCC
ATCTTCGTAGTATATATTGTACATTAGTATCTTGAGTAGTGTTTAAGAATTATTTTTTAT
CGTAGCCAATTCTATACTGATCTTTCGGGCCAGACATCCTCAACTTCCTTTATCTGTGTA
TGAGAAAATAATGATATTTTTTCCATAATATATAAAGCATTGATTTTTTCCACTTTTTTT
CTGTACTAACTTTACACCTTTATCTATTCCTCTCCTTCTCTCTCTCACTCGTCGTATGTT
CGTCCTAATTTTGACAATTTAACCTATTTATAAGAGTGTAAATGGGGTATAAATCCCAAA
GTGTTAACCATTGCTTATTCTAATATAAAATATAAGACGAATATTGTGACATTTTAACAA
ACTAGAACTAGCAGCTCCAATAACTCACCGTTTAATTAGCGCCACGTAAATTAAACAAAA
GATAAACCCAAATATCAACCACACGTGCTTTTTCTTGCACAAATAGCTATCATTGACAAA
TCTTGATGCGAATTTACCGAACTCCAGTAGCATTTACTAATAATCTTAAAAAATCGTGAA
ATAAATTGACCAATTTTCATCAACATTTATCCTAATAATGAATTTTTATTATTTTGTTCG
ATTTTTGTTAGATAAATAATGTTGAGAAAATTACTAAAGAGGATACAAATTCTGATGTAA
GAGGTTATATGGCATGAATATATGAAACATCATATAAACATTTTTCTGTATAGATTAAAT
TAGAACGAAGGCATTTAGCCTTTTCAAAGTGGTAAATGCATAGAACATATGAAAAAGAAA
AGTGTCTCCACCATTAATTTGAATTAAAGTACTAATTCGTAAATTTAACTAACTGTGAAT
ACATTCTTACTTTACACTTATACTTTTTAGAGGAAGCAAATATATGCAGAATATTCCTTC
CTTTCTACGAATATTGTTGTCCGATTCTTTTTGCCGCAGTAACTCTTTTTTACCCTGATA
AATCATAATCAAACCCACCCAACACAACTCTGTTAGTGATCAATCTCTCTCTTCCTCCAA
GAAAAAAGGAGGAAAACTAAAATTTGATTTACTCGTAACATTTTTTCCATGACTACATGC
CACGGCATGATGATATATCCTAATTACGATTACATTATGACAAAGTTTGAAGATAGAAAG
GACAAGGTAATTCAGAAAAATCAAAGAACACTTGGCAATCTCAGAACCACCAAACGAATT
CTGGCTTTATTGTCCCATGT
>Glyma02g47076|Glyma02g47076.1;Glyma02g47076.2
ATTAAGAGGCTGTCATCATCTGTACCTTACCCAGAACTAAGATATAAAAAAGATATGAGC
TCAAAATGGACTCTTGAATCTTGTTGCACAGTTTAAAATTATAGCTTATAGGAAGATATA
TATTAGTATTTTTCAAAGAGATACTGCATGCATTTTGTTATGACTACCTCTGCTGGACAA
TCAGAATTCACACAGCAAAATGCAATACAACAAGGTCCAATAGCTTTAACTGTATACTGT
CGTATGAAATAAAGAAAAAAAAGAGAAGAAGATAAGAATGACAAAAACAAATTAATTCAT
ACAAAGGAGTCGAACTTCACAATCATAAAAAAAATCTTTTATTATAAATTATTAGATAAT
TCTAAACCACCACCACATATAAATTATTTGTTTTTTAATTGAAAGAAAAAAAAGCTAATA
ACACTTAAAATTTGTCAAAAGAATAAAAGAGGTGTGGTCCATGACCAGAAAATGAATTTT
TCTATTGTACCCATAATTTTCCTCAGATCGATATCCTCCACTGACTCCCTCAACCTTAAT
GCTATTTTCGTCATTCTGTACGTTACTGTGTCTAACACAATCAATCTAACTCTAACATTT
GTTTATCCCTTTGATTAACTGCCATGTGTATGATTTGGCTGTGGTGTAACACATTTATAG
TGTCAAACAAATAATGATTTCCCATTTTGATTTTTTACAGATATGATGAGGAGAGTTTAC
CAGCAGTGGACATTTTTGTGTGCACGGCTGGACCCAACACTTGAGCCACCATGCATGGTG
ATGAATACGGTATTATCAGCAATGGCGTACAATTATCCTGCGAATTAAATTGAGTGTGTA
TCTCTCTGACGATGGAGGCTCAGAGCTCACATTCTATGCTCTCTTAAAAGCCTCCATTTT
ATCCAAACCTTGGTTACCTTTCTGTAGAAGATNNNNNNNNNNNNNNNNNNNNNNNNNNNN
NNNNNNNNNNNNNNNNNNNNNNNNNNNNNNNNNNNNNNNNNNNNNNNNNNNNNNNNNNNN
NNNNNNNNNNNNATAATAAGTTTATATACCTAACAGGTTAGTTGAAAATTGAAAAAGTAA
CCTAGTAAATGAAAGTTATTTGATAAAATTAACTATTGAAAGAACGAGGGAATATGAAAT
GATAAAAAAATGATAAGATAATGATTTATTTTAAAGAAATAACAAGAAAAAATAACAAAT
ATATCAAGGATAAAAATTGAAAAAATTATAAAAATAATAACATTTCAAAAAAATACTAGA
AGCTAATAAAAATTTATTAAAAAACTTATTTATCAAACAATCAAATGAATTTTTATATAT
AAAATGAACGCATTTTTAATTTTATAACCGAACAAATATAGTTTGGATAATACATATTTA
ATTTCCCTTAAACATGTTAAATTTGAGTCTTATATCTACATAACAAAAATTCTTGCAGTA
AAAATCATAATATGAAGAATGTTTTATAATTCGAATAAGAATGTATCATATGAAAAACAT
CCTAATCACCTCTATAATGTTGAATAGAAAAGTATTCAATAGTTATCTCAAGAGTTCTAT
TGCTTGATTTTTGTGGTTTTTCTAAACTAGAATTTAGTCATTTTATTATTCTATTTTTTT
TTTTTAAAATTATTTTATTTAAATTATTAATATCAGTAGTAAATATTATTTTTAATCTTT
AAATTGAGTGATGAATAAGCCTGCTAATGAAACTATGAGGCTAAATATTACACAACCACA
ATTATTAGTATATAGTATTATCAATTTGTACATGCAATTATACGAGCGTCTCTCGATGAC
TCTAATATAGTTTAATTATTTAAAAGTATTTAAATTTAAAATACAAAAATTATTTTTTGT
CTATTTTATCTTATGTGATTTGTTTTGAAATATTATTTGTTTATTGATTTATTTTGACTG
ATTCTCCAAATCTGGCTTCATTTTAAATATAACCTTTGATGGAAATTTACCCTATATGCC
ATTTCATTATTCATATGTCA
>Glyma02g26160|Glyma02g26160.1
AGATTCATGAGAATCCTAGGGCCTTCTTTAGTAGCTCTAGCCCAATCCTCTTGAATTCTT
CTATCCGATACCCTTGGGGGGTAGGATTGCATCATCGGTATGGTGAAAAAAAAGCACACT
TTCTAAGATGGTTGTTATAAAAACCGTCTTAAAAGTATCTACTTTCTAATTAAGATAATT
TTTTAGACAATCGTCTTAGAAAGATCATTTTTTTAACAATTTTTTTTATAAGAAAAACAC
ATTATAAGACATTTTTGAAGGGAACAAACGTAAAAATCAAAATTTTAAGGCAGTCTAAAA
ACTGTCGTGGAAAGTGACAATTTTCTAGGATGGTTTTTGAATTATCGTAGAATGTTCTAC
ATGACCGACATAGAAAATTTATTTTCTAGTAGTGTACACTAAGTATGTTCAACATGCATG
TCTAGTTGGTATAAGCCTTATACATACTTTCCATCCAACAGAGTACGAAAAAGTTATGTC
AACCAAAAAGGAAAGTACACATATTCTCTCTAATGAAATTTCAATTTGCCCCTCTTTATT
TAAATTTAAGGAAAGGACATAATAGAAGAGAATATAAGGTCTACACAAAATAGTATTACT
CAAGGGCCGCTTTCGTTGAGTACAAGGAGCACATGCAACTGTCTATATTTTGTTCTTTTC
CTCTTGAATCAGAGTCACACAGCCTTATCTCTCAGTGTGAAACAACACTAATTTCAAGGA
CTCAACGCTAATCCTATAATGAATCCTTCACTAAAGTCTATAAAAGACAGACACTACCCA
AAATGCGGATGACAAAAAATTATTATGAGAAAATGAGAATAACTCTAAAGTAAAACTCTA
CTAAAATCATTGGACGATTCATTAAGCTTTCATTGTTTATCCTTTGCTAAGAAAAGTTAT
ATTGTACTTGACCTTTATTGCTTATCCACTCATTGAGTGTTAATTATTGAATACTTGTAT
TCATTCAAACTACTATTTGTGAAAATCAGGAGTGACTTAGTGTTAAACAATACTTGAGTT
TTCTTTGATTCAGGGGGAGCCTAAGATAATGCTAGAAGTGACTAGAAGAATACTTGTATA
TTTAGAAGTGACAAACAAAATGCTTGTTTTGCAATCAAGTTTTGATTGATGGAACCTTTT
ACTATTTTGTAAAGGAGAACTGAACGTTGCTATGTTCGAGTGAACCAATATAAATAAAGT
GTTTCTAGGTATCCTCTCAACGGTTTTATTAAGCATTCTCTTAGCGCTTATTGTCATTTT
TTTATACCAAATGTTTGCTTCAAAAACTGTTTTAGAACTATTTTATATAGTTATCGGATG
ATTAAATTTGTTTTTATTAAAACTCGTTTCTTTTCCGTGAACGTCTCAACACACACACAC
ACATACCCACATATATGGATATATTTTTGAACCTATGTTCAACATTTTAAAACTCAATAT
TTTTTTATTAATATATATACTATTCAACCTTCCTTCTAGTGTAATTGTTTAATTGTTGTT
ATTTCATTTCTTAGTTCTTTTTGATATACTTTTCTTTTTCTTGTTTGTGAGGGTCGAACA
TTTTGGTCTTGAGTGAATACGTTCAAACACCATGTTGTGTAAACCTTGGAGGGCAAATAT
GAATATCGGATTAAATCAGAGGTGTGTCGAAAAATTTGCTTTCAGGATAGTGGATACAAC
TTTTCCTTATTCTTTTAATTATATTTCTTCTCCTTTATTTCTAACAAAAAGTTATCATAA
AATTGTTATTGAAAAATGAAATTAAGTGTTGGTCTCCTCAGGCCACGCGCAAAGCCGCCC
CTAGAACCTAGTTGAGAATTTTTCATAAAAATAGTCCGAGGTGTGAATCCTTAACACGCG
TAAGAGCAATCTCTTTCCAAAGAAACCTCCAAATAATCCTCGTTAAGATTTTATCTTTTG
TGTCTGCATTTCAGCATTTTTTTTGTCGTTTACAAAAAGTGTTTGAAATAATTAAATGTC
TCTTGTTAAGTTGTCCGTAC
>Glyma02g06020|Glyma02g06020.1
AAAATGACACTATGGTGGGCTGGTATTCTCACCTTAGAATTGCTATTCTAACCCCAGAAA
TGGTTAAATTACTTGCTGCCCCTCCTCCCTTTCCTACACTCCTAACTTTTTCCCTTCCTC
ACTCACATCTTCTCCCTCCTCTTCCACGACACCCCCATCATCTCTTTTCCCTTCTTCATA
CACCAAATCTACCTCCAATCAACTTCATTCATTCAATTGACTAATCCCCTTCATTGGTTG
AGGTTGGATCTATAAGTTATTGTTTTTTTTTGTTTCATTTCAATTTAACAAAATTATGGT
TTCTTTGTGTATCTAACACAATAAAATCATGATTTTTTTGTGTGTCTTAACCCAAATAAC
AACGAAATCATTATTTCGTTGTTGTTTGAGATTTTTTTATAAAAAAAAATAATCATGATT
ATGTTATATGTCTCGATTTAGAAAATAACAGAATCATGATTATGTTGTATTTATTCCGCT
AAGAATTGAGAATTGTTTCCTATTTTCTTAATATACGAAACATGAATTAACCAAATGGTT
TATTTTAGAGTATACATAATGGATTGGGAAACTAATGCATTGCATTTTAGGTCATCTTTG
CGTAGCATTTTACTTAGAAAATGTTGCATTTATCTATATCTTTTTGTTTAATTGTTGTTT
AGTTTTTAGTGTTTCAGACTTTTAGGACTTGTCATGGTGTTTTCTTTATTTCTGTTTTAG
TTTAATCCTTCTAAGATCACTTTTCATGTGAAGGATTTAAACAAAGGGAAGTTTGATCAC
AAAAGACATGGAAACGAAGTTTAAAACAAGGAGGTTTTGTTATAACTTGCAGAGAAGATC
ACGAGTGTGTGATCGGGATCATGACCCCATGATCAAACATCTGATTTGGAGTCCAAATAG
CACTTATTTGAAGATCACAACCCCACGACCATGATCACAAGAACGTCATTGCAATTAGAT
TTTATGCTTTGCTACTTTTTTTTTTTTTTTTGTATTTTGGCATTATAGACTTTAGGCTTG
TGACTTTAACTAGGTGTTTAGACTCTGATTTAGAGATTTCAAACTATGAACGCATTGACG
GTATAGAGCGAGAGCATAGGATTGCTTCTTCTCTTTCCCTCTTTATCCTAGTTTGAGGTT
CTTTATTTTTCTTGTTTTTAGTTTCCATGGCTATGTGTGACTAGTCATCCTTGTTTTTGG
ATAATGGTCTAACCCTTGACATTTGTTTATGTTAATCTAGTTATTTTGAAGATCTTTTTA
ATTGTGTTATTTTAATTATTCTCTTATAAAGTTTATACATGTGTGACACTTGATCATCAT
TTACATGATGTTAGACGCCTACTTACCTAGAACTGATTAGTGCATTAAAACCATAATAAG
AGAGTTTAGATTTTAAATGACGATAATATGATTAATTTTAGGTGAATAAAACAAATTAGT
AAAGAACATGAAAGTTTTAATTTAACATAATACCAGGAGGGGTTAATTCAATTAGCAAAG
AGGATTCAAGATAGAAATAATTACTTTTATATTAAAATGTCCTTAATTAAAATAAATTAT
AATGATATACAATTAGAATAGATAAAAGAGTATTAATAATGATGATAATTTTGAAGAAAA
AATTTAGGAAATATTTATTGAATTAAAATATACTTTTAGTTTGTCAAATTTGAAAATATC
TTTTTTAATCCTCTAAATTAAAAGTTAATTTTTTTAGTCTTTAATTTTAATTTAGAGGAT
TAAAAAAATATTTGACTATTTATTATCATCAAAAAAATAAATGAAATAAATTAGATAATT
TGAGTTTTTACAAATATAACAAGACTGAAATACTGAATTATATATTTTAAGGAATATAAA
AAATAAAAAGAAAGTGCAATTTTTATTTATATTTTTTGGCCTTTCCAAGAAAAAATCAAC
GCCCTCCCTTGCTCGGCAAGTCTAGTGTCCACCCAGTCAAATACGTTGGTTGGGGGTCAA
CCAGAAGCCCACTTCTTGAT
>Glyma02g47350|Glyma02g47350.1;Glyma02g47350.2
ATTTATGCTAATGGAGAGTCTAAATTGGCCTTCAAATACCATAAAAGCAACATTAACATC
ACAGAGAACACGTGAGCCTCGTCATCAAGGCCAATTTCATCATTGAATGTAATGCCATTT
GGAATAGGAATTTCTAAGCAACTGGAAAAGGGAAAAGACAACAAAAATAATAAATTAAAC
TAGTTAAGATTAAAATTTATAATAGTATATTGGAACATATGACCGTATGGGAGAAAAAGA
AGCATGGGTGCAACAATCATGTTTAACTTATTATGAATTGGCTGCAAAATTTACTTCTCC
AAACAATGTTCATGAAATGGTCAACAGCCTCCCCAATCCTTAGATGACAATGATCATTGT
CACTTGTCAGAATAACAAAATTAACATCATTTAGAAAGAAAGAAAAAATCATAACACAAA
CCTGCTGCTATAACGAGATCTCCTACAGTCTCAGCCAGTATCTCACTGCCAACATTCAAA
ATTGTGTCTTATATATCATTTTAAGATGACAGAATCTGTGACTATTATTTTTTACCATGT
ATTTGGTTTTGATAGGGCCCTTGGGCCCAATTCTGATAATGATCATGAATTGGATCGAAT
GCTAGACTTAACCCCAAAGAAGTCCATCATATAGAGGGTTTACCCCAGAAGAAAGAAAGT
GGGTCCAGGAGAGAAGCAGTGGTAGGGCCCAATTCTGATAATGAGCAAGAATTGGATCAG
GGTTTTTGCTTCCAGCACCATTTTTGGCTTCCCAATTGAACAATCCCGAAGGTAAAAGAA
AAACATTCCAAAAAGGTACAGGAAACACTTTTTGGGGTGTAGGAAACAACAGCCTTGGAT
CATTGCTTATCTCTTTTACCAAAAAAAAAAAAACATCCGTGTCAGCAATAGAATAAGGAG
TTTTTTTGTTGTCGTGTGTGTGAGAGAGAAAAATAATATTTGTTAAAATTTAATTTGAAT
TAAAAATATTTAAATAAAATATATCATGAAGTTCAAGAAATTGTATTTTAAGATTTTAAT
AGATTGAGTTGACCTAATATTATTCCATACACTAATCTTTTGGTCAGACAAGTTAAATTT
TAAAAAACAATTCTATCAAAATTTCAAGTCAAATAAAAATTAAGCTAAACTCATTTTAAC
GTCTCCTTTTGACAACCCGTTCTCCACCCTACGTATGACAATCCGAATCTCAAGTTATTG
CGTGTTGGAATTGGGAAGAAAAAAGTCACAATGTCGTTTTGGCTTTAGCTTACTTTAACC
ATGTTTTCTTTACTCTTATAATAGATGGTTTTCTCTTACAAGTAAAGGCTTTATATATGC
AAGAGTGATGGTATACATATAAATATTCAAAACCCTTTTTGTCCCACGAATCTTTTGTGA
ATTATGTCAATACTTTTTTCTTATTCTATATAAACATTTAAGAACTTTCGTCCAAGCCTT
TAACAGTTTTAATATTATATATATAAATGAAGTTAACGTGTCAAATGTATAAATTTTTCT
TTCAAATTCACAACTTTTTTTTTAATGAAATGGTGTTATCAATTACTCACATATTCAATG
TTCAACATCTCCTCAAACATAATTGCCTTTTTAGGATACATGTGGTGAACAAAAAGAATT
AATAAAATTTATTCCATATATTAATTTAATCAAAGATAAATTGATTCATGTAATTTATAC
TTTAAAAGAAAAATAAGTTAGTTATGTTTTTTACATTTAAAGTTAATTCAATTATCTATT
GCATGTAAATAAGGACACAATTGTTTAATTTAAAATATAAATACTTTTTTTTAATATATC
AGTAATCATCTAGAACTAAATTGAATATTATATTTTATTTTGCAAGTATTAAGTTACATG
GTGGAATAAAAGGCTGTTTCCACAACGGTCAATTCATATTGTCTTAATTGTTACGTGGTT
GTAAAAAAGATTCATGTTCAGTTAGTATCTTGTGAAGGCGATCGAATACTAGAAAGGTCA
GAAACATGGGTTAGGTGTCT
>Glyma02g11110|Glyma02g11110.1
GTACCTGGTTTGCCTAAAAATCCTTCGCAATAGTATATATAGCATAGTGATAGGACTGGA
GAGAATATTGAAAGGTAAGCTACTGTGTAAGCAGAGCAAGACATTGATTAGATTAGATGC
CCATTCACACTTCATTATTGGGTCAAGGTCAGGTAGTATACAGCCCAACCCAACTAATTG
GGTACCTAGCACATTGGTATAAGTACGCCCATTATGGATGTTGGGGCAAGTCCTTGTATC
TAGCCCAAAAAAATGAATAAATCTTAACCACCGTTTATCTTCTAAGATTAAAGTGTGCAT
AGGGTAAAATCGTGTAAAGCAAGCTCCAAATAGTGGTCTGATGATACGGACATGCACCGC
ATGTGTTGGACACATATTTCCCGTGTCCAACTTGTTTTTTTTTTTAACCTTCGACATGAT
TCAACATAATTTTTGTTATTTTTCTTTTCAAAATCATATTTTTTTAAATCTTAAAAGATA
AAATATTAGATTTTAAATTATAATAATAGATTATATTTTTTATTATTTCCTGTTCACGTT
ATTTATGCTTCCTAAATTTTTTTAAAAATCTTAAAGATAAAATATTATATTTTAAATTAT
AATAATAGATTAGAATTTAGATCAAATCAAATTAAAATAATAACATTTCGAACATAGGAT
CTTGTATTTATTCATAGTAATCTTCGTCTTCTTTCAAGAAATTTCTCATAGTATCATCAA
AAAACTAATTGTCGAATATAAGTTTGGATCACTTGATGAGAATGAAATTATTGAAGTTAC
TAATTTATTCATTGATGGATCAGAAGTTGTGTTTTTTAATGGTAATGATCAAGAAGGAAG
AAGAAAAACTAAGATTAACAATTTTTTATTTATCTTTTTAATTATGATAATTTATCTTAA
TACTTTTTTAGGTAAAACTCTTTATTAAATATATTAGCAAGTTTATTTTTAGATTATTTT
TTAAAAAGACAACTTTTGTCCTGTGAAATTTTCTTTTGAATAATAATAATGCGATTATAT
ATATATATATATATATATATATATATATATATATATATATATATATATATATATATATAA
TTGGTGAGTAAATAGTCTATATCTACTGATTGTTTGAAGAATTTTAACGGTCATTGAAAA
AATATTTTATTAATTTTTACAATAATTACCTAAAAAATCATACTAACAATGATTTTCAAT
TGAATAATAATAATGTAACGGTACACTAAAAACTAATTATATAGTTGTATAACTCTATTA
GATATACAAATGCTCAACATGAACCATTTAGATGGGCTTAAATCATAATAACTGGAATAA
CAAATGTAGTAGATATTTCTATATTTTTTTATGGATTAATTACTGTTTTAGATATTGAAT
TTGGAGTTTTTTTTTAATCTATAAAATTTATAATTGTTTTTTTCTTAAATTTTGATTAAT
TTTTTTTAAATTTTTGATATAATAAATTAATACTTTATGATAACATGTAGTTATCATAAA
TTAATTTTTAGTTTTTAACAACTTGAATTTATATTTTAAATCTGTCACATAGGGTTAAAA
AACAATCATAAAATGTTAAAAATTATCATAAAAGTATCAAATTTATTATGTTAAAAGACC
AATAAAATTAATGTTAAAATTCAGAGACTATTTTTTTTTTTAAAATTTGAAAGATTAAAA
AAACATATCCTTTAAATTTAAAAACTAAAACAATAATTAAACTTTTTTTTATATAAGAAG
AAAATGCTAACAAAACAACTAAAAAGAAGTGAAACTAAACAAGAAAGGCCATTGAACTGA
TTGAAGAGACTATGAAACGTCTAAGCAAGTATATAAGATAAGCAAATCGTGTAGGTCCAA
CCCAAACCACAGCAGTATCTACGTGTTCCTTGTGGCGTATATCATCCTCAATCCAATTTC
CAAGCTTCCAAACTCACCACATCCACAATAAATACCTGACATAACCGCCAACATATATAT
ATATATATATATATATATAT
>Glyma02g43740|Glyma02g43740.1
ATGTTGTTGAACATTAAATTTGAACATATTTTTCACTAAGAATTCTTATTAACGAGAGTA
TATTGTAAGGGATAACTCATTCCATGAAGCTCAACCCTGTTGATTTGCTTTGTTTTATAC
AAATTACTCCCTATATGCTTAATTTCACATTCTTTTCATGAAAAAAAAATGAGTTTCACA
TTCTTTTATTAATTGAATTTCAGTCTGTAATTAATTTACTATAAACAATTAGTGGTAAGT
TGGTAACTCACTAGGGTAGGCTAACCTAGCATGGAGGGTTTAAATAATTTACACAAAGTC
TTGATTAGCGGTATTTTTTAAAAAAGAAAGATAATTCATTTTATCTCATATTAAAATGAC
CACATAATTTCGCAAAAAGATAAAAAAAAAAATTGGGACTTTAACTTTCTATCATTAAAA
TATAATATGAAAAAAATCAGAATTATAAACAAGTATTTTTTTTTATCTTGCGCTAAGCAT
AATGTATGAATTTTGAAAACAGAAAAAGAGCAGAGCATCAACATGCTACAATCTGAATAT
AACTTTGCTCAAAGTCAAACTACTCATTTCAACAAGTGATGGAAGTGTTCCTTGATGCAG
TTTTATGGTGGATTCAAACCATGCTGTAATTAAAGATTTTAAAAAATGAATTTTAAGTTA
TACATCAGAATAATGAGTGCATGTCTGGGAAAAAGATCTTAAAAAGTAATTTTACTTTCA
CAGCAACAATTTGTTACTTCTCCATTTCGAACATTAAATTTCATAAATATGCATTGGGAT
TTACAAAGATATTTTTCCAATTTTTTTCTAAGCATAGCCTAATAATTAGGAAAGCTTTTC
AATTGTAGAAATATTTTTACTTATGATAAGTGATATCCACTTAGGACAATGGTTAAGAAA
ATAAAAGAAAAAATCTATGATTTTAAAATATATTTTCATATGATTTCTAATAATTTTTTT
TTAATTTCTTAACTAGTGTTCTAAGTTAGTAAGACCCGTTACTTATTAGTATTTTCAAAA
TATGCATCCTTTCGACTCTCTTTTTTATAGAATTTTTACTTCCTGTCTGTGTTCTTTCTT
TATTTCTTTTTTTCCTTCTCTTTATTATTTTTCTCTTTTAACCTTGCACTAAAGCACTGT
ATTTTATTAGACTTTTTTTTTTGTCTATGTATCTTATTTTATTTTTATTAGACTTGAACT
TTAAATATTTTATTTTTATTAGACTTGAACTTTAAAGAAGAATTTGATTTTAATTTCCAC
ATTGTTCTAGTAGGCAGTAGCATGCATTTTCCATTGTCTGCGAAAATTGCCAATGACAAC
AGTACCATCACTCACATAGTCACGTGGACATAATCTCATATATATCTACCCATAGTACAA
TCAACAGTATAATCACTTGCACATTGTTCTAGAAGACTAGAACCATGTATTTCATATTGT
GCGAACCTTTCCTTTAACTTTGCCACATAGTACAGAAGAGGGTGTGGTGTTGTAATTGCA
GGTTAATTCATAAGGATCATTTTCTCCTTTAAGATATATACATTGAGCATGTTAATTTTA
GAAAATGTGTAACGCAATGGATGATGCATTCTCCAAACGCTTCAATTCCTGGCTTCCTGT
GTAACAGATAAACCAACAAAGCTTTTCAACTAAAACTAAGTTAAAATTTGCTGATGCAAC
ACAACAAACTCTTAGTGTGTGTTTGGTTTATCATTAGATTGAATGGACATACATTCTCAT
GCACGTCTTGTGAGAAGTAGGAATTCATAGCTTTTGATTCAACGGCCGTTTGGAAACGGT
AAATCAAACACACACTTAATTGTTAGTTCATCATGGTAATTACTTGATAGAGCAAAAGGA
GCAGAAGAACATGGATTTGTACACGGTTTTCTTTTTCCAGTTGCTCATTATGACTGTGAC
TTTGTGATGGCAAATTAGGAGTGCCTATACTGTTCCATCACTTTCACAAGATGTTGTTTT
CATTAGGCTAGTACGGTCTT
>Glyma02g40360|Glyma02g40360.1
TTAATGATATGATAATTTAAAAAATTAATAAAGAGAGAGAAAGTGGATGGAGTAATTATA
TGATTAATTCATGTTGGTATATTTAAAACTAATTCTAATTAGATTCAATTGTTTTAAACG
ATCTATTAATATTTTGATTTTATAATTTTTTTATAAGATCTTTAGATTTACTGATATAAG
GAATATATATATATATATATATATATATATATATATATATATATATATATATATATATAT
ATATATAATTTTGTACGTATATTGCTCCTAATCACTTAAATTTACAACTTTTAATTCTAT
ATATACTATATTTTTGTAAGTATAGGAAGATCACATATTATATATACATGCATGCACATA
TATAGTAATTTGATAAAATTCCAAAATCTTGTATGGTAATTTTAAGTAGCTAGTAGCCAG
AATGTATTATAGAACTAATAACTAATAGGTATATATATGATCGACCAAAAATTAAGTTTA
AAGGAAATATAAATATAATTTTTTCATTTTTTTTTGTTTATATTTTAAAATAATATTTTC
TGAATATATATCTTCTTTCTAAGTTTCCTTGCAAATTAAGCTAGATCTCTCTACTGCGTT
GTTGTTTTTAGCTTTGAGTTTTATATGGTGCTCAAGAATTGGTATGAATTTTCTTTTCCT
GACATTAAATTTGAACATATAACATCAAGCTCCAGACTGCTGGCCTACATTTAATTGCTT
TTGGTTTACATATTTTCTTTTTATCACTTTTGATACTTCATCGAGCTAGGATAATTAACG
AGAGGAACATTTTGTCACACTCAATGTTTTAAATTCATGATGAGGTGGGCATTATCTTAA
GACGTGTTACATTACGTGCGAGTCCATAAACCGATGGCACATGATTAAAGTGAACTCATG
TTTTGTTATTATTTGCTCCCTCAATGATTAGTTTAAAGCTTAACCTCAAAATCATATCAG
TTATTAGCTCATTATTGAGGAGGTGAAATAACGAAGCATAATAACAGAGTATTAAAGACA
AAATCTAACAAGATGGAGATGGTAAAACGAAAATAGATAATGTTGTCGCAAGGACTTAAT
GAATGAAATGACTCCCCGAAATAATATGTATGCAAGGGTTTTTTCTTTTCGTCTTTTTTT
CCTTTCTTGTGTGTGTGTGCCTATATTGACAACCACCAACTTTCGGCAATCAATAGCGTT
TTTATTTGAAGCTTCAACAATGGAATTCCCTAATGTTTTTCTTTGTTTTATTTGTTAATA
AAAAAACATTCATTTATCTTTTTTGAATCAGTAATAACTAGTAAACCAGCCCGTGTGTAC
TCTAATTTAGGCAAGCAGTATTGAACAAACTGTATCATTTAATTTCCAAGCTCCCATATG
CAAAATTATGTGAAGAAAAGCTACACGCCGGAATTAAACCTAAACTTTAAAGAATCAATT
TCTGTAAGTTTAAAAACGGAAAATTAATGCAGATTGAAGAAAATGGAAACAGGTAAGAAA
GTAAGATAACCTCAGTCAAAGAGCAGAACAAAAATTTTGAGTAGCTACCAAAAAAACTGT
CGTTGTTAAATGTCAATTTCAAACTTCCCACTTGCATGGAAGCAGCTAGCTAGCGGATTA
ACCGTATGGTTCGGCTTTGCGGTCCATAGCCTATGAAGTATGAACATGCGTTGAGTTCAA
AACGGCAAATGGTTACTTCTCACAAGCTGCACCTAGCATCGGACTTATTGCTGAATATTG
TGTCCCTGACTGTGACCGTTAACTAAAATACATACTGAAAAATTATTAGATAATCTTACA
CTATTTTGTGTTAATGATTTTAATCTTTTATGTGACATCTATCCAAGTTACAATTATGAA
GAAGAATTAATAATACGTAATTAGATGTTGCGTAGAAATTATTTAAGATTATAATTATTA
TCTGAATCACCAAATAATGTTTTCTAAAATTGGAAAATTAAAGACACCATTATCCTATAT
AATAAATTTTTATAGGATAA
>Glyma02g09780|Glyma02g09780.2
AAAATATTAAAAATCAAATTAAATTTAAAAATAAATTAGAGAATAAAAAACTAATTTAAA
TCAAAATTATCAGAAAATACATTTGCACACGAATGAAGTTCCACCACAGCACAGGCAGGG
CCGTGTCTACCAATTCTAGGTTCTTGGGCAAATTTTATGTTGAGTCTATTATAATATAAT
TTATGAATCTATTTTTGTTTTATTTTGCCAAAATCTTAATTTTCTTTTCCTATTTTTTAA
AAATTTACAATTTTAATTTTTATATTTTTTAATTGAGACATTGTTTTCATTTTTTAAAAA
AATCATCATTTTAGTTCCTATATCTAAATTATTAGTCATGTGACATAATTTTTTTAAAAT
TATTTAATCACTAATAAGTTTAATTTATTAAAAAAAATAATTAAAAAATATATAGTCAAA
GTTTGAAATTATTCACGGAAATTAAAATTATGATTTTTTTTTAAGTTGGGGGACAAAATT
TCTCAAATAAAAATTAAAATTATGAATTTTTTAAAATTAAAAGACAAAAAAATTCAATTA
AAAAATAAGAAATTAAAATTACTTATTTAAAAAAACAGGAATATGAAAATTATATTTATT
ATTTTTAATTAAGATTTAATAATGAAATAATTTTAATATCTCATTCTATGATGATTCATT
CCATCATTGTCTTAATATTGTTGATATCAAATTGAAAATAAAAATAATTTTAAAAATTTT
CTCTTGACAATTATAACAATATTTATGTATATAAATATTTTTAAATTATGTAACTTCACT
AATAATGTAAGTACTTATAATATAGTAAAATTTATTATCAAATAAAGTAAAAAATAATAA
ACCTACACGCAAAAACTAAAACATCAACCACATAAATTTGTGGCTGCCTCATTGGCCTTG
CGGCAACACCGCTGGTTAACACAAGTATCGGTATCACTCATGTAGATATATATATATATA
TATATATTCATGCATTTATTGTTATGACTTGTTATATACTTGAATTAGTTGAATACATGC
ATTTGTACCAACTATGCTGGTTTCCGATAAACCAATGGTTGAATAGTCATGACAAAAACA
TCTAACAGCTTCGGTGTCTACGCATAGTTCTCCCCTGACAGCGATCACATTAGGCACTAC
AATTTTTTATATTATTTTTATAATTTTCATAATAAATACTTATTTTTTTAATTAATATTT
TTAAAATATTAGTTAACAAAACAGATTACAAACCATATGTTTTTGTTAATTAAAGAGATA
AAAAATATATGTTAAATAATGTATTGTTAACCATACTTAGGTGAAGATTTACTTGTTACA
CTCAATTATATCATCGTATAGTCACACTCTATCTATATGTCTTTCTTTTTTTGTTTTACA
TTCGTGACACCTAAGTATATTTATTATTTTATGTGACACTAATGTTATAAATAGAGATCT
TATATGTGTATTTTGCAATATTCATCATGTGGAAAATTAAACTGAAACAGATTTCATTCT
TCATATTCTGTATCTTCTTCGTCAATTAATTTTTTCTTACCTTTAGGCTTTTATTTATGG
TTTCTTATAATAATGAGCTTGTTTTTTACTTTTCTTTTTCTTGAAGTAGTATCTCTAATC
ACATTTAAGAAACAAAGAACCTCATTAATGAAGAAAATTCAAGACTTAGAAGTTATATTA
ATTATGTTAAACGTTCCACGAATGCTTTTATTTATATTTTTTTCTTTCTTCATATCACGT
TATAAAAACAATTTTATTTTATGCATATTTTTTTTTCTCTCACTAATATTATGGATGTCT
ATGATACGTTTTTGGTTACTAGTACTACCACGTGGGTAGCTGGTAGGTAACACGACCCTG
ATTAAACATTTTGGGTGGTCCATTAATTAAGTCCAGATGATAGTAGCCACTAGAGTTAAT
GCCACAACTTCGCGGTGTTGTTAATTCAAAATAATAATTGCAGCCCAACGCTCGTTCGAT
AGTGGGGACATTGGCCATTT
>Glyma02g01930|Glyma02g01930.1
GATGAATAATATTAGTCAAATAATCTAACTAATAATCACCTTTATTATGGAGTTTTCTTT
TCAATCAATTTTTTTTCATCTACACTCTAGAGAAGGAATACATCCAATTTAGTTTTACTT
TGACCAACATGTTAATAGTTAAAACTTATTTAAAGAGAAAATAAATTATGCACAAGCAAT
ATAAAATAATTTTATATTGTTATTTAATCACAATTCATCATATATAATAAATTTGTTAAT
TTATGATAATTATTTTAAAAATTATATTGATTATGACGTGTAATTAACCGGTAGTGTAAA
ACTATATTACACATGATCGTTGAACTCTATTTTAAAATAGTCTAAAATTAATTTATAATA
ATTTTAAAATTAAATTTTGTAAAAAAAGAATTTAAAATCCATCTTAGTAAAAAGAAAAAC
TAAGGATTAATTGGTTTGCATTTTGGTTTGCTTTTTTTTTTTTTTTTGGTTATAGTATAA
CCGTCCGTTAATAATTAGAGTTTACTTTTAGAAGTTTTACTATCTCTGATTTTTTTAACT
ATCGCTTTGGATTAAGAAAAGTCATTTTATTTATATATCATTTTAAAAATTTAAGATGTT
GTTAAATATTATTTTTATTATATTTAAATCTTAAAAACATTATTACTTTAATTAAACAAA
AGCATAATTATAAGGATAATAGAAAAATAAAATAATAATTTATTCAAAATTTAATAAAAA
TATTAACATATAATTTATTTTATAATCTATGCACAATATTTAAATGAAAAAATAGCAATA
TATAGTATGACATGTTGATGTGTTGTGATATTATTTAATGATTTTTTTCTTTTCTATATC
GCTTTAATGATATTTTTTCTATTAACATGTCATAAGTATAAAATATTTATATGATAAAAA
TGTACTTTTTTTTGCATGTTTTGATTAAAGTTTGCAAAATCAGTTAAAGTCTTATTTTTA
TAAAACTAAGTTTGCATACATGTTTTTTTTTAATGTGAAAACATATTTTTGGAGGTAATC
AAACATGTCACAAAAATAAATTTACTCTTCAAACTAAGTTTAGAGGCCTAAAGAGAAAAC
CAAACATTTTCTAAATATGTCACTAAACTAAGTTTACTTTCCCAAATTTGAAACATCCCA
AATCAAAAACCAATTAAACATAGCCATTATTTGATAATCCCGTTGTTCCATTATAATAGT
TATTCTAAGTTATTATTTTACACGGATAAAAAATAATAATAAATAAATAAAAGCGAGTAA
TATTTTTATATCATTATTAATTCATTTATAAATTTGATTGTCTATCATTAATATTAACAT
ATAGAAATAAAAAAGTTAATTAATATTATAATGAAAAGTTAAAATGATAATAATTATTTT
AATTTTTTCTCTTTTACACAATAATTATAATGATTATAATGAGATTGAGAAAATACATCC
AATACGTAAATGACGTAATGATTTTATATGATACATTAAAAGAAAGAAAGAGATAAAAGA
GAATATATGATGAGTAATATAACAATATGAATAAAATATAGAAATAAATAAAAGATATCA
AATAGCAAGTGTATGATATACGAAGTGTGTATATTATTCTTCAATTTAAAATGCTCTTGT
TAGCTCAACAAATTATACAAACCACTTTTCTTTTATGCTAAAACTTTCAAGACTGCAGCT
TCGCGTATTTGCATGAAATATTAACCACAAAAACCAATAATTATTATGCAACTGTAGAGC
CTAGCTGTCTATCTATAATGTGCAGGAAATCCGAAATTATCCGATCCCTGGTCCGTCACG
AGCTGCTTCTTCTTCTTCTTCAGTATTATTGATATGTATTATTGCATCCTGTAGGGTAGG
AGTGAGACTGACCACATTGCTCGCTATGATTAATGTGCTTTAATTTCTCGGAGAGACATG
ATATTTAAACACTCATAAATTACAAATATTTCATCACCATCTCAAATTTCTTTTTATCAC
ATATTACATCACCAACAATC
>Glyma02g03301|Glyma02g03301.1
ATTATAAACTATAAAATACTTCAACAATTAAGTTTAATAATACATTATTAGTGAATAATA
ACCTATTGATCTTATAATAATGATAAATTATGCTCATCTCAAATTTGTTGTTATCAGAAA
ATAAAACATATTTACTCAAATTTGTTGTTATTAGAAAACAAAACATATGTTAAATAGTAA
ATATACATAAAATAATCCAAATAACTTACTGATGTTGTTATGAATCATTATGAATGAAAA
ATGTGAATGTTATCTTTTATCTTCTTAGCTTTAATGATAGTTTTATGTAGTTTTATAGTA
ACCTAACTTTTAACATTCTTGCAATTGAGAAATAATAATGTATAGAGGAAATGAGGCTTA
ACTTGCGAACAATATATATTTAAATACAATAAAGTATAATCAGCATTTGTGGTATAAATC
TAGTTGGAATCGCTTCTGTTTTCGTCATGCAGTGGCATACCTTTGGGCCTTCTAATAAAA
TGGTAAATATTATTTTATCCGTATATAATACATTCGTTGTTGGAGGAAGACATATTTTTA
CCATAATTTCTTAAAAACAATAAATCACTCAATAAAGTGTTTCCTCCCAAGTCGCAAGAA
TCAAGCTCTAGATGCGCTAGGAAATGTTTTGTAAAATGAAATATATAAATAGGAAGAACT
TGTAAAAAAATAGAGATAAACAATGAAGAAAATAGCCATTAAAATTCATAAAATGAGAAT
ATCTAAGTATAAGATTACAACGAATCTGGATGAATCTGCTAACAACCTAATCTTCTATCA
TTTTCATTTGATATTTAAAATAATTAACTGCTAAAACAAAACTCATAAAAGATAAAATCT
GCAACAATAATTGAACTCTATCTAAAACTTATTCTAAATTCAAAATTCAAGTAAGGCAAG
TCTCATATCTTTAGCGAGAGAAAAGAAAATACTATCACGCCAATACTGACCCCGACCCTA
TCAGATGCATGAACTTTTATGGAAAGTTGTCCCCACTCCCCAAACCCAAAACCGCAGCCA
GCAACACAAAACCAGTCCCCCATGCAATAGCTGTATATATGCAGATTACAAAATTAAAAG
AGACACCACAGAACAAATGAATGAAAAGTATAATAGTATATTTATGAACGAAGATGAAAA
TAAATTTCTAACAATTAATTAATTTTAAAAGCTTTCATAGTTTTAATTTGCAAATGCTAT
TAGTTTTATTAATAGTATATAGATACTTGTATTATATTACAAATATAATAATGAAAAAAT
TAAGGTTAATATGCCTCCTAGAATATATTTTGTAAAAATACACAAACTTTCCAAATTTTA
TTTTTTATTTTAAATGAAAAATAGTATGTCGTATTTTTTAAATAAATATGATTTTTTTAT
TTTATAATAGCTAATAAAAAAAATTTGGAGAACTAAAATTTAAATTTTAGTTATTTTATT
GTTGTTTTCACTCTCATTTAAAGGAGTAAAAGAATGAACTTGTCCCCGATAACCACGCTA
CACAGCCTAGTAAATTTTCTACACCAAAATGATCTATGTAAAACTCCAGCAGCAGCTGGA
AAATACTCCGATTCCTCTAGTTCCAGGTACACCAAAACACTCTCCATGCGTGAAGTGAAA
CTAGATGGTATTTGCTGAAAGTGATCCCGTGGAGAATTTGGCAGAACAGAGAGGGTATTC
AGACAAATTATAGAAACCACCGATGAATCAGTGAGTAGAATATGCTTCTTCCTTGAAGAT
TAACTATCCCTAGTGGGCAACTTGTTAATGATGAATTGAAGACCCTTCAAACCGTGTGTG
CTACCTTAGGTAGGCGTGGAATATCAATTATTTCCACACTAGGAACAAAACTTCATTAAA
CTAATGAACTTACTCAGTCCCTTCTAGCGTGGAATTCGCAACAACGACCCTCAGTCATCT
TCCTCTATATATTACTCCTCAGCTCTTATATTTAGACGCACACAGTTATACAGCTCAAGA
GAATTATCATACCCTTTAAG
>Glyma02g47960|Glyma02g47960.1
TTTAAGCTTGTTATGTACATTGTTTTATAAACTATGCAAGTTTTGTGATGTGAATCTTGG
GATTTATGCAGGAACAAGGCTTTTGAATCATGTTCTTGATCTTTGCTCCAAGCAAAACAT
TTCTGAGGTTTACTTGCATGTGCAGACAAACAATGAGGATGCCATAAACTTCTATAAGAA
ATTTGGATTTGAAATTACAGAAACAATCCAGAACTATTATACAAACATTACACCGCCTGA
CTGCTATGTTCTCACGAGGTATACTGTTCTAAGCACAACGAAGAAATAACATTTCAGATT
TTGAGGGGAAGTAATCAGAGATTGTTGCATTGTTTTATGGGTTTTGCCATGGATGTATTA
CACTAAGGTTTTTTATGTCCAATGCTAGATTTTAAACAGCAAAGTTAGCTAAAAAAAAAA
AAGGAAGCACTTGGAGATTCTCTTGCTAAGGTACCATCTTAGAAGCAATTTATTAAAAAC
TATCACAAATTATTAATTTATTATGATAACTAAAAACTATCACAAATTATTAATTTATTA
TGTCAAAGACTAAAAGAAGCAATTTGTCAAAATCTAAGATAAAAAAAAATAGCTTTAAAT
TTTAGGTACTAAAAAAAACACTCACTTCAAAATCAAATACTAAAACATTAATTAAGCCTT
TTTTAATCAAGTATCCTTGGCCAAAAGTCAATAGCTAATATCTTGAGACATTAAGATTCA
TTTAAGAAATTGACCTCTCTCAATATATATTTTTTCATTTGTATGAGTTAAAAATTAAAT
TCATAATCACATGTTTAAGAGATAATATTATTTATTAATCATGTCACATGCTTATCTACA
TTGTATGGTCAAGACTAAATGTTTTTGACTTTGGGTTATATTAAAATTTAAAACTTTGTG
AGCAATTATACCCAAAGTTAAAAATATTAGCAAACCAAACATAACATTAGTTTTAATTTT
GTACTTTAACCGTACTTTTTGTCTAGTTATAATTATTTATATTTAGTATTTTTATAAAAA
ATATTCAATAGATAAAATTAGTGTAATGTGTGACATGTCCTTTATTTTTTTAGATTAAAT
AAAAGTATAATATTTTTTTTAAAATGAAATAAACAAAATGGTTTCCAAGTGCTAATTTTA
GAGTTTTTCTTCTTCTTTCTAAACAGTCCATACTTTTTTTTATTATAGTCTATACTTTCT
CTTTATTAATTTATACAGATTAACCTCATCACTTTGCATTATATTTTTCTAAGTTAGTGG
AGATAATTTTGAGTGAGAAACGTAACATTAACAAGTTTAATTGAAATTATGAGATCCAAA
TGTGAATAATTAGAATAAAGGAAATCAAAATCATGAAGATAAAAACATGCATGAAATAAT
ACTTTTTTAGTACTTATTAGTTTTACTTCTTTTTTTAACCCCTCTATTTGACGTTCAAAT
TACAAAATAATTAATAAGTTATATTTGTTTAATTTTTTGACATAAAAAAAAGTTAATTTT
TGGTTTGACCAGTCTTCAGTTTTTTTTTTAATAGATCAGTTTACTAGTTTAAATCAGTTT
GATTTAATTTTAAACATCTCTAATACAACAAACATATATGCTACAATTCATATGAATAAG
GCAGAGATGAATAAAAGAAAAAAAATGTAAGATGAATGACGAGATGCAAAGAGATAGGAA
AAAAAAGTGCACTGTATAAACTATTATATAGTTTGCTATATGAATATAATATCTTACAAT
AATTTGCATCGCGGCAAAGAAGAAACATAAGTAACTATTTTGGCATTTTAATGTTAGACA
CGGATCCTAGGTATTTAATTTATCTCAATTGTTTGGTATGGTGAAATTATCCTGCAAAAA
TTCCACGTGGATAGAGAGTTGAGAGTAAAGACGATGGAAGACATTATCCACACAATATCC
CATCCCTTATCGGATTCATCATACTACGTGTACACAATTGGTTGGAGAACTAGATCATAA
TCTCATCCTCACTACACTGC
>Glyma02g11260|Glyma02g11260.1
TTTATCAGTGATTTCAACGTAAAACCTGTCTTATGTGAAGTTATTTTCTTTTAAATTAAA
TTTATTTCCTCTCTTTGGTCCATCAAAGCTTGTCCACTGAACATAAACACGATTACACAT
GTAGATAAATTTACATTCTTAAAGTGAAATTTCAATTTTTATTCTCGATGTATCGTGTAC
GTAAGAGTCTTTATTCTGAAGGAAGGCGAAATGTTAACACCAATGCAATATTCTTGTGGC
CTATGTTCACGAACCACACGGCCACGGGTTTTGGATGATATTTTGGCCATAACTGGGTGT
GGAGCCCACGAAATTAATGTACTGGAATGTGACCTTTTTCTTCCCTTCTCTATATGCTTC
TTCTATTTTATACTCTATATACTTATAAATGTTCCTCATCAAAAGAATAGAAGAAAAAAA
TCTATTGAGATGCCTTTATATATATCCACTCTCAAATCCATATTGTTCTATTATATATTA
CTGTATATTAAGATATCTTTCTTGTAAAACATGTAAAAGAAAATCTCAAGAAATGTCTTT
AATTCTTTATATATAGAGAGTGGTCCACGCTAATGCAATTGTGATGCGATAAATTTCAAA
TATCCACCTGGCTTTTGGTTTATGGTTCTACTTGTCATGTTATCCTCTGTCTGAAATTTC
GTTTTATTATTATTATTTTCCTGTCAATATTTTTTACTTTTCTTTTGATGACTTAACAAG
AAAGAGCCAAATTTGGTTAATCAAATGGCCATGCAGAGCAGCAACGAATCCTATTGCAGA
AAAAATCCTTCAAAGACACGAATCCTAATTATGTGCTATGCATTGTAACCTTAGAAGCTA
GCATAGAGCACTCCCTAAGACAAGTTGTTCTTGAGAAATTCCAAAAAGGATAGCAAGTAA
CAAGTAATGTGGGTCCGGATTAAAAATATTGCAATAATCTTTTCTCCTTTTGCTTTGTTT
CCCTTTTACATACCCATATAGCTTCCATATGCTTCAGTCCACCAAGTAAACTTCAACTTA
GACTTTACTTAATCAAATGTAGCATCTATATTAACTTTCCAATCTTAATTTTTGCGAAAA
CCCAAATATGCTTTTGGTTAAGCTGGACCCATTTGTCCTGAAAACTTATACCCCTTATTA
ATCAGACAAATTGAAACCCTCCCTTGATTAAGTGATTTTCTTTGTGGGCCCTTTGCCAAG
AATAAGAATCATAAAAGGTATTTATTTAGAATTTTCTTTTGTAAAACATCTTTTAATTTC
TTTTTCGCCTTTATTTTAAAAAAAGAAGAAAGAAAATCATCGGAAGCATGAGCATGGACC
TTTTTTTTGAAGCCTAAGAATGAACTTAGAAAAAGGTTATGTGTCTAATCTATACATAAT
TAGGGAACTGATTGTATTTTAGCAATTTAATGAAATCCACTTTAATATAAGAAAGTAAGC
TCATATTGTAACTTGGTCTTCAATTTCTGTATGGTACAGCTTTATGAGCGTGATAACTGA
TAACCACTTGGCAAAGAAAAATATACCGAATACCTAATAAAACTCCTAAAAGAAAAAGAT
CAAAGGAATATAAGAAACAATAAAAATGACACTAATGTGAAGTCATGTATCAACATCATG
TAGTTTAATATTGAATATCACATCTCCATAATTTTATTCTTATATTATATATCACTAATA
ACAATTTTTTATACATCACTAAATTACAACTTATATCTACTTATATCTATCACGGATCAT
ACCTAACATACGTTGCTCTACAATAAAAAATATTATATATATTATGATGTTACATACAAT
TATCTTTATCTCTCACTTATTTTTATCTTTTTAATATACACACATCTAAAAAAAAAATAC
ATTTCAAAATAAAAGAGATAACTTTTTGGTGTCCCATTTTATTCTTTCACAAAAACATTT
TCCCACCCAACATGGATTACATCAAACATATAGGAAGATTTTCGGTTGGTCGATATAAAC
AAACAATTAAACAGTACCAA
>Glyma02g36460|Glyma02g36460.1
AGATGTAAGCATTGAAGAAGAGCTTATTTTCGTTCTGGTTATGCATTAAATGCATAGTTG
AAAGTTATTATTTTTTGTATTTATTACTTTTAAAATATGCATCTAAAATATATTTTATTG
GTTGATAATATAAAAAAATATATTAAAATTAAACTTTGCTATAATTTTTTTTATTATTAT
GCAAGGAAATAAAGGAAACACTAAGGCACTGACAAGCACTACAAAGGAACTCCCCTAGCA
TCAACAACAATTAGAGAGTCTAAAACAGGGATATGTGAGAAAGAATATTAAAATGAGCAA
TTGTAAGATGACCCATTTTCGCCAAGTATTTAAAAATTTATCATTTTAAATGAAGAAATC
TATGTATAAGAAGTATTAAAAAAATTCCAAATATCATGGTTGAAATTAAAAATCGTAAAG
AAATATTTTGAAACACCAACACAAGAGCACAAACCAGTCCACCACCCATGGCCAATGGGA
AACATGTACAGGCATAATTTATAAAAATGATATAATAATTATCAAAACAATATTTGTTAA
TTTAATTATTTTTTTAATCATTTTCTCTCTATATACATAGGAGGAAATACCCTTCCTATT
CAACCTTCAAGTCAACGCACATGGTTATACTTATTCTCTAGAATTCGATTTACATTACGG
AAGCCAAAATCGTGGAGTCTCACACATTTATAAATGTAAAACGTGGTAAATGATAATTAA
AAACAACAGATAAAACACGTTTTTTATATCAGAGAAAAAAACTACAGGATTTATAAAAAA
AGAAGTAGTCTTCAATTTATAAGGACAAGAAAAACAAACAAAATGGAAGTATAGAGGTTT
TAAATTTAATTGATAGTTCTTTTCTTTCTTTCTTTTAATCTATTTACTGATAAAAGAAAA
GGTGTTTTTCTTTACTTATTTACTTAAAAAACTAAAATAATACTAATGGTTATTTTAATA
ATATTCTTAATTATCCTTAAAAAATTAGATTTTTATTTCTATCTAATTCTTAAATATTTT
ATATATTTATCATATCATAGACGAGAGAAGTATTATTTAAGGTCATATTAAAAAATTAAA
ATAAAATTTATTATAAATGAAGATATTCATTACATTCTTGATTTTGATGTCTTCTAAGTA
ATAGATAAAAAGAACCTCAAAAAGTAATAATCTTAACCCGAGGGCCTAACACAGTCCTTT
ATCAAATAATCTAAATAAAAATATTTATTGTCATTCTATTTTATTTCTCCATTGCACGCT
TTTAATAACAACAAATATAGCTTTAATCAATAAAAAAAGGTAGAAAACAATACTAAACAT
AATAGTAAATTAAAAGTTAACTGTTAAAATTTTAATAATTTATAATCTTTTTTTTTTGAA
TATAATTAGAATAGTATAATATTGTGTATACTTGTTTCCGTTCACAAGTTCACAAAAATT
ATCTTATTATAAATTTGCTAAGTTTTATAATAATTATTTTAAAATTTATATAAAAAAATA
TTTTCTTATTGATGGTTTGTGTTAAATTTCTTATATTGATCATGTGAAAATTAACCGAAG
AAGAAGAGTCATGTACTCACACAGAATAAAAAAATATTAAATTATCATTAATCACAAATC
ATTTTATGTTGTCATAAATTTGTTAATTTTTATTATAATTAAATACCTTAAAATTTTAGA
ATTGAAATTTTAATTTTTCATATTTAATATTTATTTTAAAAAATAAGATTCTAAAAAAAA
GTCTCACGGAGAGTTTTTTTTTTTTTGTCATCGGGAGGTGAAAATCTAATTTTCTTCATT
TAATTTTTTTATTACACTAAAAATTTCATATTATTCTTATTAGATTATTTAATATGATAA
ATAACTAAAGTAATGAATAGACATATCAAGATTTTCAAAAAAAATTATATAAATATTTTC
AAGAATATTTTTTTTTGGATTTTTAAGAATACTTAGGGTGGCAACAGTGTTTTGCATAGT
TGTATTCTGGCAGGAGTGGA
>Glyma02g06830|Glyma02g06830.1
ACAATTTCATCCAAATTCTTCCGATTTCATGAAATTTTCTTTCTTTCTTTTCTCGCTAAT
TGACTTTTCTTTTCAAATTACACAATCTCTTGTTTTTTGTTGGAAGCAATAAACATTTAT
AATTTGTTTTATTTTTTTGATCAATGGTCAACATGTATATAATATGTGATATGAGAAATC
TTTCCCATTCTTTGAAGTTGAGATATCTTGATTATGTACTTATGCATATAAATGAACACA
AATATATATGAACTAACATGAAAAATATATAATTTTAATGAATGTGAGAAGTTGACTTAA
GTTGATAAATATATAAATGAGATTTGAAATAATTTTTGAATATGTTTTTTGTTTGGTGAG
TTCATTAGTGTGGGAATGACTATAAGCATTCATGTTACATTATAGTACATAATTTTTAAC
AATTAACATGATTGATAATTGAAAAAGAATGAATCTAATGTGCTTGTAAATACTCTAAGA
GAAATTGGTTTGTTATGTAGCAGGTTTAATGTTTTTTTGTATAAAATGATTTTTATTTAA
AATGTTATGTGAACAAAATCCATGGATCTTTATTAATAATTTTGAATGTTTTTTTTAAAA
TTTATAAAATCTTTTAAAATTTTAAAAATTCATAATGTCCTTTCAAATCTTATGAACTTA
TATTTTGTAAATTCATTAAAATTTGAACTATAAAATTCTAATCATAAAAGTTTTCTAAAA
ATATTAAAAACCATTACATTCTTATAAATTTTTAAAAAATCCACATGATTTTTTAAGCTA
AAATAATATTTTAAAATCTTAATCCAACACATTTTTAATCATTTTTTTTACTTTAAACTT
CATCATATTCTCGAAGGACAAATTTTTGAGGAATATACTTTTCGAGAAAGATAATTTTTG
ATGAATTATAATATTATGTTTTCACACCTTGAAAACACTTCCCGTTGCCTTCAAAGAACT
TAGAAAATTTCACACCAACTCACTTTTCGAGGAAGACAAATTGGAAAAATTTTGATATTA
TGTTTTAATACTCAAAAAATATTTCCTCTTGTATTCATGGGATGTAAACTTAATGGATTT
TTGCAGAAAATCGTTTTCAATGATTCTTAAAAAAATATACAAATTAACTTAATACCCTTA
AGAGACGCTCCCAAAAAAATGTTTACTCAAAACATTTCGAGAGTGAACTTTTTTTTAAAA
TCAATTTTGGTCAAAGTAAAATATCAAAAAATATTTTAACACTTAATCAAAATAATGTCA
TGAAATACTTAATCGAGATGGTCTACTTACTCGAAAATGGTGGCATCAGCACTTATATAA
TAATTTTATTGTTGACTTATTTTTTATTATTTTTTTAAAAATACACTTCAAAATTAAAGA
TTATTCTATGGTTTAAGAAACATTTTTCTAAGGGTAAAGACTTGCATAAATCACTACTAA
ATGTGTAGATGAATTAATATGATTTCTTTTTTTAACATGTGATTTTAAATTTAAGTATGA
AAAATACAATTATATTAAATATTTAGAATTTTTTCAATGTCTTAATAGTCCTATTTGACT
AGCAAAATTGTCTCAAAAGATACTTCATTCTCTAAAAGAAAAAAAAAAGCTTGCATAAAT
TAATATTTTTTGTAATTTGAATTTTTGACTCTGTTAGAATCCTGTAAAATTCTTACAAGT
TCCGTTCCTTTAGATTAACTATAAAATTAATTTATATTTAATATTTTATTGGATCTCAAA
TGTTTCACTAACTAGTATCAAAAAAAAGTTTTTACACATTTAAAAAGTATATGAGATTAA
ATTTAAAAATCATAAATGAGAACATTTTTACACATTCTAATAAAAGTTCTTTTTTGCCTT
TTACCTCCTTAACCGTTGTTTAGCATTTGTCTACCTTATTTTTTACCACGTTGCTTCCCT
AACAAACAAAATGCATGGTTTGTGTTTGGGATCCATCATATCATGTTGCTCCTGATTTTG
AAAGGTCTGAGTTTGTGGTG
>Glyma02g41700|Glyma02g41700.1
TTGTTTTCTCGATTTTCTGCTAAGAGTTTTTTTTTTCTTTACACAGGTTTAATGTAGTCT
CCAACTTTAATTACTTTTTTTTAACATTCAATGAGGATCGAGCTTCAACATTTATAAATT
AATAGTAAATATTTTTGTGAAATTTGTTATTTACTAAATAATTATATATTAAAAAGTTAA
TATTTAAATAATTGTGTAAAAAGAATCAGTCCACTTTAACGCATCTTTGGATCTGTTCCA
ATCTAAAAATATGTTTGAAAATAAAATCAATTCAAGATTATGCTTAATTATTTGAAAGAC
TTTCGGACACTTTTGCAAACACAATTTACAAACATAGGTTTAACCCAAAATTGAGTTAAA
AAATTTTAAGTCAAACATGCACTTAAACATATTGATTTTAATTTAAATCCAACCTGATCT
AATAAAAAATAATTTGAATTTGTTTTGTATTTTTAAAAATACTAAATATAGTTAAAAATA
ATGATTTTTTTATTATCTTGTCGTTAGTAAAAAAATTGATTAACTTTGTCAATAATTAAT
ATTCACAAAATACTTAATCGACTATCTTTAATAAGATCTCTTAAATCATAAAACTCAGAT
AGTGAGACCGAGTCCGAATACATTATCACTAGAACTAAGGATATGCTGGTGTTGAAAATA
ATGAATTTGATAAACTAGAAGTAAATTAACAATATTAAAATTTAATTTCACAAGCTAATT
CCTAAAATATTATTTATAATTAAAGATGATAAAATAAATATAGTTTAGAATATTATTTTT
GTCCTTCTCATTCACCATATCATCACAAAATAAGGTGGGATCGGTTAGTTTATTCCAAAA
ATAGATTGAAAAGGTCAACTTAGCTTCTTTTTTTTTTTAACCATTCACGGGCCGATGGAT
CATGAATGTACATGAAAATAGGAATGAAATAAATAAGAAATGTTTAAATTAAAAAGGAAT
ATGCATGGTGGAGTGAAGGTATGAGACCACTCATATTTTTGAATTTTTTTTTCTCTCGCC
TATTTTTTTACCATCAAACTCACCTTTAGATAAAGATAGTCTTATGCTCAATTTAAAAGA
CCAAAACTTATGAAAAAAAATGCTTTGGTGAAAATGGCCGTTAGTAAAATAAAATGAATT
GAAAATTAAGAATTCTAAATTTTTGAGGGAGAATCACGGGGCACCAGCCTCGGTCTGTGG
GTTGAGATAGAGCATGTTGCGAGACCTATGAATTGGATATTTTTTAATTCACCTTTTTTT
TTCCTTTCATAATCAGTACTTAGACTATTATCTACATGAATTTATTTATCACTTATTTAA
GAAATTAATAACCCTCGACTTTCTTAGTAAGAGTTCATTTGAATTCACTAGTGTTTTAAA
ATAAACTCTTACTTTTTTTTTTATAAAAAAAATATATTCTAAACTGCAAATACAAAGGCT
AGTTAGGGATTAAATAAATCACTGCTGTTAATTTGATCTAAAATACAAACAGAATAAACA
AGTTATGTTACAAAATGTCATCTTATGATAGCAGGTAATTTGGAAGGACTAGCTCTGGAA
CCTTCAATTATAGCATGGGCATGCTTGGAGCACATAAAGGATGTATCACTTAACCAATAA
GACAGGGAGAGGCACATATAAAAGCTGAAAAAATCACCTTGTGTGCATCCTTTGGCCCCC
CTTTGAACCGGGAGTGGAGGGGGGTCATTACATCATCTCAATCAACCACTATCCTTGTTT
CTATTAATGCAATGGCCCACTTTTTGACATAATTTCATAATTTTTTTTCAACATCATTGG
CTACTTGTGTGGGTTAGCATGCTAAAAATCTAAAATAAATGGCAGCCCAGCCACAGATTT
TTATGTAATTGACCAATACAAATATTAGAAAAAAAATTATGCAGTAAAAAATTTTACATT
TTCATTTAATTAACTTTATTAACTTTTATGATAATTACTTAAAAAATTATATTAAGAACG
AATTATGATTTACATAATGT
>Glyma02g16620|Glyma02g16620.1
AAAACTCAGATACATGTGTCAGTGTCACCCTTAAAGATAGGGATGGGCATGGATCAGGTT
CAGGAAATATTTAGATCCAAATTGATCAATGTTAATCAGTTTGGGTTGGTTCAAATTTTG
TTTGACAACCTGAACCAAATCAACTGATCATATTGATATTGGTTTGGGTCGGGTCATTGT
GTCTATTAATGAAAAATAAAAAACATGGGAAAACTATAAAATTAAAGAAAAAAGGAAATC
ATAATAAAATTAATGAATAATATTGAAACTTAAAATTATAGAGTGAGAAAAAAAAAAGAT
TATGCAAAATTATCTAACCGTGTAAAATAGTTTCACCATCATCCAATCGCAACCCATCAT
CTATAGTAGGTTTGTTGACTTGTACAAAATTATCTTAAAATTGTCGGTGCATCACCATTA
AATTCTTATAGAATTACACACCATAAAAGTTATATAACTATAAAATTGCATAACATACAA
AATTTCTAAAATGGTACAACTGTAAAAGTTTGGATTTGTGTTCCATGTGCACAGATCGAA
TGCCCGAGCCTATATAATTGAGTTTGTAATTTCAAAATCTGAACTAAAATAATGGTCCAA
ACCAACCAAACCGAATTTTCTTGTTCGGTTTAGTTTGGGTTGATCGAGTTGACCTGGACC
CGTGTGAACTCCTACACAAAGTTAGTCATATCAAACTATGCAATACTTAATTTGGTAGAG
TAAAGAACCTTGGTCAGAGAGCAAAACTCCGCTAGCGGCGGTGGCGGCGGCGATATCAAC
GCGCTCAGCGACAAGCAAATAGGCGCGGTCTTGAATCAGGGACTTCAACGAGCATGCAGC
CTCGTAGAGCTTGCCGCCGCTGGCTTCGTTGCTAGCGAGGACGACGATTCCGACCCATTT
GGAGACGGCCCTGTCGATCAAAGCCAAGGCGTCGGTGTCGGCGCTGAGAACCTCGGCGGG
ATCGAGTTGGAGGACGAGAGTGGGGACCTTGAGCTCGGGCCTCTTGTAGCCGCCGGGGAA
GAGGGTTCGGGGCTGCGGCGGGTCGCGGGGCCGGAAGAGTTGCTGGTTGAACTGGGAGGA
GGAGCCATTGGAGAGCGAGTTTATGGGAAAAGCACGTGCGCGGCGAAGGGGAAGAGAGGA
AGAGCGAGAGAAGAAGGTGTGGCGTGGGATGATTGCAGTGAACGGTGACGAAGGGGATGT
GACGGAACAAGGTACCATGGATTCGGGAGGAAGAGAGATAGGGGGATGGGATTGGATTGC
GTTTTCGGACTCCAATGTTCCTCCGTCACTCAAATCTCACTCTTTTATCTTTTCTATATC
CAACTCTCTCAAATATCAACAACTTCGTCTCGCCCAACAAAATCACCACCTACTAGTACC
TACGTCAAATCTAATTTACATTGTTTTTTTTTTTATTTGAGTTGAGTAAATTATTTATTT
ATTATAAAATTTGTTCAAAGAAATTAAACAAAACTTAATAAAGCTCACAAGTTAGGGTTA
GAGTTAGGGTTAACGCAATCCCGTAAGATTTCATGGCATTCACTTGTGAGAATGCGTGAA
TCTTTCATTCTTACGCATAAGAAAAAATGGTTCTTAATTATTAATATTTACTATGTATAT
TTTCTGTGTGCATTAAAATTATTCTCTAACCAATATATAGTTAAAGTAACACATTTATCA
ATATTAGTTGTTATAAGCTGATCAAGAATTTGGAGCTAGTATATAGTTAAAGTAAAATCA
TTTATACAAATGTAGGTTTTTTTGGTTCAAAAATGGCATACCCATACATTGAAACGCGTG
CCAACTGAAATCGAAACTCTCATCAGATCCATTTCGATGACTATTTTTGACTGTATGAGA
TCTCGGTTATTTAGTCATAAAAAATATTATTATTATTATTATTATGCATAAAAAAGATAT
TAGTAGTGTATAAATCTCAGCGTTGACAATAAAGGACAGTTAAATTCTTAAATTATGGTG
TAAAAGTAAAATAAAATATA
>Glyma04g16880|Glyma04g16880.1
TTGAAATTCTCTTCTTTATAGAAGAACCTTCCAAAATGTTCGTGTATTTCCTTTATAACT
TTCATCCTCTCTTCCACCTAAAAGTTCTTGAAATCTCTTTCTCGAACTTGCAACTTTTCT
CTCATGCCGATGATCCTCTTCTTCAAGAAACATCGTCTGAGTTCGCGGAACGTCGATCGG
GTGCAGGCGTAGGGGGATACGTAGAACTGCACCCGTCAATCAGGGGAGCAATTGTAGTTG
CCCATCACGCGGTGGAGGTGCTCACCGGCGCGAAGGGCCTAGGCCATGCCTTGCGTCGTT
AACTGAATGTTGTGGTCGGATGTGGTGGTGTATGCTGCCGTGTCCCGGTTTCCCTGTGAC
TCTCCATGCTGCATCAATATTCTTCTCTTTGGAAGCACACCAACCATATTTTCTCTTCTC
TTTGCATTCATTTTCTTTCACCCTCACAATTTTAATTTTTTTAATCCAAACACAAAATTT
TGAAAATAAAAGAATTTCAATTGAAGTATTTAAAATTCTTAGAATTTAAATTTCTCGGAA
TTTTAAATTCCCTTATCAATGAATGCAAAGAGAAGAGAAGATATGATTGATGTGATTCCA
AAGAGAAGAATACTGATGCGGTATGAGAAGTCACAGGGGAACCGGGACACGACAACGTAC
TCCACCATATTCGACCACAACATTCAATATAATCAACGACACAAGGTATGACCTGGACCC
TTCACGCCGTCGAGCACCTCCACTGCGTGATGGATAACGACGATTGCTTCCCTGACTGGC
GGGTGTAGTTCTACGTGTTCCCCTATGCCCACACTCGATCGATGCTCCATGAGCTCAGAC
GGTGTTTCTTGAAGAAGAGGATCATCGGCGAGAGAGAAGAGTCATGAGTTCGAAAACGAG
ATTTCAAGAACTTTCGAGTGAAAAAGAGGATGAAAGTTATAAAGGAAATACTCGAACATT
TTAGAAAAAATTTCTATTAAAAAGAGAATTTCAATTTATCATCTTTTAGAAGGAAATTAA
AATTCCACAATTTTAGTTATTTAAAATTCTGTTTTAAAATTCCAAAAATTTAAATTTTTC
ATAAAAAAAATTCAAACAATAAATTTTAGATTACAAAAATTTACATTCTCTGATAAATTA
TTTTCCTTACTTAAAATTGTAGAAGGACAGATGAGTAAATTTAATCATACTCTTATAATA
AAGAACACTTTCATGAAAATTACTTTTGACTATATAGGCTGTTATCGGTAATAATCTTGA
ATGTCGAATAAAATATTATTAAATCGGACGGACATTTAAATCTGGTCCAAAATGGACACC
TACCTCAATGATCCACGGTAGAAATGGTTCTAAATTTGAATTTCTCAATAAAAATAAATA
TTTATCCGAAAAAGAAAGAGGATATATCAGAAAAGAGTAATAGAAAAGAAAAAACAAAAA
AAAATCAGCCATGGATTTAAAACTTCAAATATCTAACGGCAAAGATTAACTTGTGCACTG
TAGATGACTCAAAAAATCATCTCTCGCACTGTGCGGGTCTAGCCAAACTTGTGGTTACAC
ACCGTGCAAGAAGTCGTCGATCAAGCATATATATCACTATTAATTCATATCCCCACATTA
ACAAATATATCCATAGGACTTAAGGGGTCTCTTAATTTTAATTTCGCACCCCAATGGAAC
CTTCCGAACCCTCCAAGTTTCTAGATATCTTCCGTTTCCACCATCAACCCTTTAATTTTT
CAAACCATAATCACTATCCTGGAAATTCCCCTTCATTTTACATCCTCCCCCAAACCCTTT
CTATATCATCCACCTTATATGTGTACCCTCATATATAAATACAAGACCACCTTGAACATT
TTTAGTTATATTTTTACCCATCACCCTTCTAGTTAGTGCAAAAACTTATTGCGCGGCAAC
AAGTTTTGATTAATAGATTCTTTTATTTAAAAGAATTTGATTAATTATTAGAGTGAGATA
TCAATTATCAATTCATAAAC
>Glyma04g00270|Glyma04g00270.1
CACCAGCTCCTCGGGTGAGTAAAAGGCGTCCGCCATGAAACCCACGCCGCCTCTGGAATC
TTCCTTCGCCTCCAAAGACAAGTACACTGAGTCCAAAATCCTCCTCGCGGAATCGTAGGG
TTTCGCCACGAGGTCGTGCATTTGCGAATATACCTTCTGCGGATAGCGAGCCACGAGGAC
CGCCGCCTCCTCAACGAGGATGCGGTGGCCCTCGTGGAGGGACACCTGCGCCGGCGACTC
CCGCTTCGACATCTCGTTGATCGCGATCGAGATCGGGATCTGACCGGGCTTCAGGTCCAC
CACCGCCACCTTCACCGATTCCGAGCCCAGATTTACGCTGAAAACTGCGGATTGTGCGGA
GAGAACGCAAGAGCGAGCGATAACACGATTAGCGCCACCTTCCAAGCTATTTTCTGGACG
AAATGCAGCGTTGGGCTTTGGCCGCCGAGAAAGCGAGGGAAAACAATTGAACGTGCTTGG
CGGAAAAACGGAGGTGAACGAGGGGGTGCGTTTAGTAATAATAATAAGGCTGAATTGCTT
ACTAAGTTAGAATAGTTAAACGCATGGAACAAAGTCAACACCTAGTCTAAAGTATGTTTT
TTATTTTTCTTTCTTCTTTTTAACTAATGTCTTTCTCGATTAAAAGTTAAGTACTAATCC
CACAATTATATTACATCATATTGATTATTTTCCATTCCTCCAAAAAATTAGGTCCTATTT
TGATTCTTTTATAGATAAAAAATAATTATCTAACACAAACCAAATTATTATCAGTAGTAA
AAAAAATATAATAAAAACATGGTAAACAATATTATTACAAGCATTAAAAATATAATAAAA
ATAATAATAGAAATATAATTGATTGGGTTCAGATTGATTTGAGTTTGGAAAGCATAAACA
TGATATCCAAATCAATCAACATTAGATTTTAATTGGTTAAGTTCACTTTATATTTGAAAA
AAAATTCAAACTAATTTAATTGATTTGTTATGAATCATTGAATTTTTCATATTGATCTAA
ATTGATGAACACCCCTTTTATGGGTGTGTAGAAATTAGTTCGGTAAAAAAATTAAACTAA
ACAGATTTCAATTGTTTTAAATGATTCAATTTTATATCCAAATAATTTAACTGATTTATA
AATTGGTTTGAAATCAAACTAATTTAAAAAAATTATTTTTAAACCAAACTAATTTTTAAC
TAATTTAAATGATTCTAAGATCTAGATCAATGAACTAGTTTTCAGATTTTTTTTCAAATA
AAAAAATATTCAATTGAAAATCAGTTTGATTAACCAAATTGATTTTGTAGAAATAATTTG
ATCAACCAAATTAATTTTAAAAATAAAGCATTTTTTCTTGAATTAATTTTAAAAAAAATC
AATTCAATTTAGATTTGATTACAATTTTATTCAATCGGGATCGTTATCCCTTTGTATGAA
TTACAATTTTCTCACTTTTGTCGTAGTAGGACGTTCTATATAATCAAATATTGAAACACT
CATCATATTTCTCTCTTTTTCTTAATTATTTTGTAATAATCAACTAACAGTTAAAATTAA
TGTTTTTTTCTCTCGAAAGAATTGAAGTATGAAAGTTAAAGTGCAGGGAATATTTTTGTT
ATCGTGTACTATTTAGTAGAAGAATGTTAGTGAAATATGCCTTCAAAAAGAAATGTTAGT
AAAATAATTCCTAACATTTTAAAGTCAAATATTTTTATGTGTACATTATTTGCTCAATAA
AAATAGCAAGAGTTTGTGCAGTCTCCTAAAACCTCAAAGTTGTTAATGTTATTAATTCTG
AGTTTTAGTTAAATTAATACCAAAAAAATTATTTTTAATACTTTTTAAATATTTAGAGAA
AGTGAGAAACATTAGGAATGTATTATTAAAACTGATTATACAAGTCTTATTTTAATTTAA
TTATGTATTTATTTATAATAATAAAAAATGGTAAAAGGTGGGTAGGAACTTGAAAAGTTT
TATATTTATTTGGAAAGGGT
>Glyma04g40680|Glyma04g40680.1
GAGTTTGTAAAGGCAATTTAAATTTTGTTTTTAAGAAAAAAAAATTAATGTGCAAGTGTA
TTTTTGAGAGGTAATTAAACATGTCAGAAAATTAAATTTGTTCTCCAAAAGTATGTTTAA
TACCTAAAAGTACTTTTTGAAAATCTAGCCAAACATGCCTATAGTTTTTAGCAAATTAAG
GAGTTTCTTATGCATTATAAGAATGTTTTTATGTTTAAATAAAAAAATTAAATATATTAG
TAGATAATTTCATTATCAGTAATTAAAGAAATAACACTTATAAAACTAAGGAGAAATTAT
AAAAACAAAATATTTAAATCAACAGCTTTATTTTATTTTTTCTGGACCAAATTAAAGGGG
AAACAGCCAAAAAAAAAAACAGAACTATGAAACAACCAAAAAAGCTGAATCAACATGCAG
CAGAGAGGAAATAAATTCAGGGGTCCTGAAAAACAGAAAATAAAGAAGAACCGGACAAGG
TTCTCTTTGCCATTTGTTCAGCCTGATATCCGAAAGTGCATGTGTTTGAACACACATTTA
TTTTTATTCATATGATTTTTTTAAAATTAAATTCAAGATGTGATAAGTTAGAAGTAAAAT
AATATGAAAATTTTCTTTATATACAAAACTTCATGCATCATAGAAAGTGATTATATGTCA
AACAAAATTTTTATGTTATAAAATTCTTTGCTTGAATATTTAACATAATTGTATATTCAA
AATTTAAATTTAAAATCACTAACTAAACTAAAGTAACATATATTCTGAAGAAAATAAAAT
TTTATTATTATATAATTATTCAATATAAAGTTGAATAACCTTAATATAATAAAATTTATA
AATGATTCTAATTAAAAGTTATAATTAAATACAATATTCTAAGTAAAATTCAATAAAATA
TAGATTCCCAAGTAAATATTAATTTTCTAATATATGAAATCATAATCAACTAAATTACAT
GAAAAAATTTAATGGAATAATATTTTCTTATATATATATATATGCTAAAATTAGTTTTTT
AAAAGATTTTAGTGATGATGCATTATCAGTATAAACATGTTTATACTTTAAATCGATCAA
TAAATTAAAATTATTATTGATATGATTTTTAAAATAATTGTTATAAAAGTCTAACAGATT
TATAATAATGATTCTTTATATTGTTAATGAATAATTTATTTTTTAGTTTTTTTAAAAAAT
ATATTAAAATTTTAAATTATGAAAACAAATATAATGATCCCTCAATATTACAACAATTCT
TGAATATGTTTTTTTTTCTCTCACTACGCTTACATTTAAAAATAAAATAAAGTGCACCTC
TCACACATTTTCACTCTTAGACTTCTTCGTTTGTGACCCTTTACCAAATATTTTTACACA
TATAAGCTCGATTTGCGGCACCGACCAGTTGTGCTTGGTTTTCTTTTTTTTTTTTTTTTT
TAATTGTGATTGGTACTATGTGTACTCCTTTAAACTACGTAACATGAAATGGCTAGCTAA
TACTGGGACAAACATTTGCTACCACCACAAGCATATGTATAATTTGGCCAAAGAAAATGG
TTAATTACATTTTAAATAATTTTATCAAACAATTTCTAGTGATTTAAAATCATTAGAAAT
AATCACCATAAATTAATTGTTGTCATTACTTAAGAATTGACGACAAAGGTCAAAATAAAA
ATAAAAAATAGTTTAAGAAGCAAAATGGATTAAATAAAAGTTTTGGATAAAAATTTAAAG
ACTAAAAATATAATTAATTTATTTTTCTTTATTAGTGGTAATGGGTAAAACTCTAAAAGT
GAAGATCAAACAAAAAAACCATATATGCAGAAATGATGATGAGTTCCTCCCATGTGAAGA
AGCAATAGATAATTAGAAATGTAAGAAAAATGAGTTTCCCCAACGTGAAAAACAAGGCCT
AGTCAAGACTCGGTAGCCTTAAAAAAAGCAAACCCTGGCACATTTGAATTGCCTCCATTT
CTATATATATAGTGTATTTT
>Glyma04g03581|Glyma04g03581.1
GAGAATTACACATTGACTGTTGTTATCGGTCATTTAAAGATTAATAATTATTTTTGGTAA
TAAGATTGGAAAATAACTTGTTGAGTATTTGGTTGGGCTATGCATGTGGTCCTTTGCTTT
TTGCTAAATGTTTAGATGGGTTGCCTTGTTCATGACAGGTTTTTACTTTTTATAACACCG
GTTGCTCCATCTTGCTATCAGCATTTAAATCTTGCTCCTCTTAACTTGTATCATATACTT
CTTATTTTATTGTGGGGACAAAAATAGTTTTCTTACTAGGAACTCTCATTCTGGAGTGAT
CATTATAGAAGGTAATTTTTACTTCCTAGAAGAGCTATTCAATAGATTTTTGGAACACTT
ATTCCTATTCCAGCTTATGGAATGAACATTTTAGAAAACAGATTGAGTTTCAGATTCGCC
TTTCTAATAATATAAAATATGTTTCTGAAATGAGTGTTCCAAAAAATGCTATCAACATTC
TAGATTGCATGTTTCGAAACAAATATACATATTTTCAGAATAAGTATTTCAGAAGCTTTG
TTTTACTATTATGAAACACCCCTATTCCAAACCGAAAATTGTGTTTCATAACAATCATTC
CATAATCAAAATAAAAGCTTTTAGAATAACTGTTTCGAATATGATTGTCATTGTTCCCCT
TACAGAAAGGATTGTCCATGAAACAAAAGTTTAATAAAAAAAAACATGAGAGAAAACACA
CCTGCATGTCGAGCCAACCTCTCTGGAGTTGTGAAGTTGAAAGAAATCAATGGGGGAGTC
AACACAAAAATCAGAAAAGGTATAATATGAAAAGTGTAATTTGGGGATATTAAAAAATCA
GGAGGTGAAAGATTCAAAAGGGGAGGTGCAGGGTTCAAATTGCCTTCCAATGTTAAAATT
GGGACGGATTGATGCATTGTTTGACAACCTGTATAATAACGATATGTTCCGGATTTGGTT
CAACCCATGCTTGCTTAATCAGGTCCGGTCCAGAGCAACCTCAAACAATAGCCACACTAA
TGTGTTTACACACTGTCTAAACTAAACGGACGTAACATGCAATTAGGCGCATAAAGACCA
TCAAACAAGCACCTTTCCACTGCTGCTCATGATTCATGAAGCGGGACAAGCTTGATGATA
CTTCGATTGTAGTTTGATACCCAGGTCTGAGGATGCCTAACATGTCTTCCGTGTCTCTCT
CTATGTACCCTTTTGTCCTCCTGCAGCGTATGGTGATTATGAATAAAAAAAATGTGATAC
TGTTAACAAAGAAAAAAAAAATAGTTACCTTCTGTTCAGAACTTCAGATAGCTGTTCCGA
ATTCTTAAAATTTCCCGTGTTTTGAAATTTGTTTCTTTTTTTCTTTTTTCTTATACATGA
AATTTGTTTCTTAAAGGCGAGACTAGGCAATGCGAAAACATGTTTTAGAAAAGCGCCAAA
TCGTACCAGATCAGGCACCAACCCTCTGCTCTGCAACTGCAACTGCAACGTTAATTGTGA
TGCCATTTCCTTTTTTTGATTGCTTATGCCTTATTGTCCCATTTTCCTGCTCAACGACGA
ACCCAGAAGCAACCGAACAATTATCCAAATACGAAGGGGACCAGTGCAGTGGACCATTTA
CAACGTGTCAGCATCTTCCTGTAGTATTTGGCAAGTAATATCACAGTATGAGTTTAATTT
TCACATAGAGATTTTTATATTGTTGATTAATTTTCATAAGTAATTCTTAAATTAATGAGA
ATTTTTAGTTGTAATGTTTTTGTTATAAATATTATAAATTGGTTCTCATAAAAGAAACAT
CAAATCAAGCTTCTAATTTAATCTTATAATAAAAGGGGTCAGAATGAATACTTTTTAGTT
GTAATGTTTTAGTTTGGGTTGATAAATGCAAATGTCAAAGAAAAAGACAAAAGTAGAAAT
GTCTTGGGACATGTCATCATAGTTTAGACATGGTATTTAATTAGTACCACATAAAATTAT
GGCCAATCCAAAACATGGAG
>Glyma04g11010|Glyma04g11010.1
TTAATTAAAAAGGAAAAAAATAAAATAATTTACAAAAACAAATAAATTAAAAAACAACTA
ATAAAAAAAAACCACGTTATGAAATCGGTTCTGGAGAATCCATTTCTTGACGTAAATAAT
AATTTGTATTATTTACGTAAATATTTTTTTTGTTTGTATTATTTACATAAATATTTTATT
TTTCTGTATTATTTATGTCTAAAATTCAGAAAACTTATTATATAAAAGGATTTTTTATAC
TATTATTTTTATAAATATTTTTACGATTATAATTAGTATTTTATTAGGTTTGGATTATTA
TATGGCGTGTCATAATAAGCGATATTTTTTATAAATGATAAAAAGTAATTTTCACTTATC
ATGTTTTCTTCATCCTTGACACCCTTCCAATGTTTGGAAGAATAATATTTTAGGCTTATC
TGTTTTTTTAATTGTTATATTATAGTTAATATTTTTTATTTTTAATAATGTTTTATTTGA
ATTTTGCTTTTAAGTTTTTTAATTGATAAAATTAAGTCCTTTCACTATTATTTCCCTAAA
ATTCTCATTTTAATCAAAATCTTTATAAACTAAACCAATTAAACAAATATAAATTATCTT
CAACTAAAAATCAATCAATAAAAACAATATATTACACGAAATTTCCAACATACAAACTGA
TCTACCCAAGCCTTCTTAGTCTAAAGTCCCATAAAATGTGCTTCAAGAGTTGATGAAGAT
GACATCCGAGTTTAAGACGCAAGTCCAACAAGAAGGGAAAGTATGAGTGTATGTGTTATA
TTTTAATTATAATATCAAATGGTATCATCATAATCACGCTAAATCACAAATATGGTACAC
ACAAATGGAATAATCATCATTCACTATATACAACAACAAAAAAAGACTGAATTTTGATGT
AGTCAAAGTCAGAAAAGTTATTTTTTAAAATAAATCAATAAAAACTTATCCCATATCATT
TCATAAAATTATAGAATTAAACAACATTAAAAATATATTTTTTTTCAAAATATTATGGGT
TCAGATTGATTTTGATTATATTAGATTGTACTGGTTCAAATCTGATACTTAAATTAATTT
CATCAAATTTTTAATTTTAAAATGTGAACTATATTGATGATTCAAATCCACTCAATTTTT
TTTTCTTTACTTTGATTCAAATTGATTGAGTCATCGAGTCATGTAGATTTGAGTCCACCC
TACTACATAAGAGGACAGCTAGCTACTAGCCAGTGCGTTTTATTGTTTTAGGGACATAAA
AGGAAAAAATAGGTGTCTTCATCTTATATGAAAAAAAAAAAGGAAACTAAGCGCATAATT
ATATTGTTTTTTTTTATTTCATGTTCAAAGAAAGATCATGTTCATTAACTACATGATAAA
AAAATTGGATTTGCATATTGATGTGTGAAAAAGTTTACATGATAAAAAAAAATTGATTAG
AATATTTATGTATGCGCAAAAAAATATCAGAAAAAATCAAATTTTTAAATAGATTTTTTA
TTAGTCTTGAACTCTCTGTGGTAGATATAACAAAATACAACAATTGAATATATGTAGCTT
AATGTCATGATATTTGCAATCAATTGCAATAGCTTTCGAATTAAATATACTGCCTCTTTA
ATTTAAGCAAATAGCTCCCTAATCCCTACTGAATCACCGTGAGTTTGACAGGTTCTGACT
TTCTGAGTCCTGTGTTGTGAAATGGAGAACGCATGAAAATTAAATTCAAGAGAGCTTAAA
GGTTAGGGAGTTGTGTGATTTTTCCGATTATCCCACGTGTGAGTCACAACACAACTTGTG
TAGAAATGCAATGCAAAGAAAGGAGAGACGTGGAAGATGGATTTGTTTTATTTATCGCAT
AGTGCATTTAGGATAAGAGAAAAAACCTAAAAATCTAGAGAACAAAAAAGTTGTGGCTGC
AATTTGCCTATCAATTCATTGTATCTTCCCCACTCAGTTAACTAATCCTATTCACTTCCT
CTTCCTCTCTCCCTTCCCAT
>Glyma04g02100|Glyma04g02100.1
ATAAAGTAAAACTAATATGATTAAGCTTAATATCTACATCTTTTTTACTAATTATAAGTG
ATTTTTTGTATAAAAAATCTATAAATTATTAATCATATTTATGTTTAATTGATTTTTTGG
TCTTCTAAATACTAGTAAAGAACCAATGCAATATACGAAAAGCAGCCAAGAGACCCAAGT
CTCCAAGATGGAAGATTTGTGTGCAGGTATTTTTTTAAGTCTTTCTTTCAGCACTCGCAA
ATTTCCCACGCCACCACTTTTACAAATTACATTCTGAACTAACTTTTTTTAAATGTAAAG
GAGGTGGCACAAAAAATTTGGGAGATGCCGGAAGAAACTCTCTTTTTGGGATCTAGAATT
ACACATCAAGAAGAAACAAGACAAAAAGCCTAGAGAAAGGCCCAAAGTTGAAGTCTTGTA
CAAAATTTAGGTTGTTGCTTCTCTTGGCTTCCCGCACCTTCTTTTAATTTTTAAATTTTC
ACAATCCCCGAATTGCCCTCTTTTTTTTTTTGTAAGTATTTATCGCATCCCAACTCTCCT
AAACTCTGAACCTCCTAATTCCACCTCTCATTTGCCTACGTCCCTCGCTGAAGGTGTGCC
ACTCATGCTTCCTAGTTCCAAGGCATTAATATGACAATATAACTTAGATAAGAAAAACCC
ATGAATGAATCTTGGAATTGGACTAGACCCATTGTTGTATTGAACATTAAATGTGGTAAA
ATCTAAAATGTCAAGATAAGGCATAAACTTGGTTATAAAAGCTGAAACACCTAACCAGAA
ACAATAAGCATCATCTATCGTCCAATAGATCTTTCTTTCACCTTTTGATTTGAAATTCTT
GCTCATTTGGAATATTTTTTGGATCTATTGATCATGCTTTCAAAAGCCTTCCATCATGCT
TTCATGCGCAGACGAATTGAAAAATGAAAATTTGATTGCACTCTAACTGGGGGATTCGGC
ATTAGTTGATGCATTCTAGATTGAGTACTGCTATTCAATATGAAAAGTGTGTGTGTTTTT
TTTTTTTCTGAAACAACCGTTCGTGTTAACTTTCTTTTAAAAAAATTATAATTATAAAAA
AAATAAAGTGTTTTCTTTCACTGATAACAATTGTTCATGTTTTTCGTACGAATTTATTTT
TCCAGATTTGGTAATCCATTAAGAACACAACATCACAAGAAAAACGTGCCTCTATGGCAA
AGGGAAAACAAATGATGTGGTACCACAAATGGGAAACAAACGCCTCTACGACGAGCACGA
TTGTTGGTGGTGGTCTGGGAACGGAAGTTGCCGTTGCAGTGAAACGGATTGCATGAAAAT
GAGACATTAGGGTTAATTAAGGGTATTTTTGGACTTGAATATTTTAAAATTAATATGGAG
TGCAGGTAAAAATTGTGAGGTGCAGGAAGCATAGGTCCAAAATCTGTTATAAGAGTAGGC
CTAGTCTAGTAAAGCCCGACACACAAAATCTATTAGTTTAGAATTAGTCCTGCAATTTTC
TTCCTGCACCAAAAATAACCTTACATATAACCATAACCATCCGATGGTCAATCTATAGTT
TCATATGGATCCATAAAAGAATTATAGACTTACGGATTGACAATTCATAAATATCATGTG
GATTAATTATTATAAATTTTTTTATATAAACTTATATCTGTATTAAATTTACATTAAAAA
ATTTAATGTTATATATAATGATATTAATTATTTTTTTAATATAATTAATTTATTAATTCA
GTTTGTTAAAACATTATGTTAATAATCTGATACTCACAAATATAAACTTACATGAACCAT
TAATTTTAAATTATTTTATAAAATATATTTTTAACAATTTGTATATAGATTGTTAATTGG
TAAGTTATATTAAGAAAAGAAAAAAAAAGAAAGAACGGAAAAGAAGAAGTAAAAAAGAAA
AAAAATTAATTTTTTAAAAAACATATTAAGTATAAAAGAAATTTAAATGGCTTAGGAGGA
ATAGCCGTATTCCTATAAAA
>Glyma04g36450|Glyma04g36450.1
ACAAAAAATTTGTAATATTCAAATAGGCAATACACTTGTATTAAAGCTAAAATCACACAC
AAAAAATTGATGGAACAAGTGCTCTTATATTTAGTTGATCCGTATTAAAGATTAAGATTC
AATCTTTGTCTTGGAAATAAGGTCCTGATTATGGGAGATATTAATTTATCTCAAAATGAG
CTAACTAATAAGAGAATAATTAGTTGATCCGTATTAAAGATGATATTTAAATAGTTTTAT
AAAAAAATTACTCCCTCCTATGGTGCATTAATGTTTAAGCATCACTTTAGACATTCAGTT
AATCTGAGTTCAGCAAGACCATGATATTTTTAACTATATTACAATTAATGACCAACATAA
TTTTTGTGCTCAGTGATAAGAAGTCAGTAATTACTGATAACTCATCCATAAATTAGCAAA
ATCTGCTAGGCTGCTAGTTAGTACCATCCCCACAGGCGTACATTGAGTAACCATATGACA
TATATATTTGGAAATCATGCTTTTAAATTACAGAATTTTTGAAGTAAAAGGAAATTTTTA
TGTAAATCATATAAACTTACATGTTATTCTGGCTCAGTTCCAGGCAAATTGTTGGACTCT
CCTCCTTTGCCTCTTGTGTCAGCAGAATCTCCAATCCTTTATCTTGGTGTAGGAAAGATA
TCTGTAAAAAGGAACTCGAACGATCAAGTCAGTTGAATCTAAGATGTTTAAGTATATATG
TATGAAATGATTAAAAAGATATTTTGTTGTTTTCTTTATATATGTCTATATATATTCTTT
CGACCTTGAGGATATTATGCAGAATAGCTGATCCTTTTAGCATCGTGTGTAATTGTGGGG
AGTGTGAGATGTGGGGAGCTAATGGTTGTGGAGAATTGGTGACCACCATAAACTATATAA
GTACCTGTCGAGTTCACGTGTTGTACTATGAACATGTATTAATAATTAACTTACATATAT
AAATATCATGTAAAAATCACTTAATATAATGAACCTTTCACTAAAATAACCTTTCACTCA
AAGATTTAACTACAAAATTTTAGAATTACAAAAACCTAGTAATTCAAATACATGCAATTT
TTTCATGCCATCAGATGTTTGTTTTATCAACATATGCTGTAACCGTTTACTGAATTTGTG
GTTTCACGTATCGTTGTCATTTGTCAAGCCAAGCTGGCAGCCGTAGTAATAACGAAATGA
TGAATGGACACTGCTAATTAAAAACTCCATAATACGACCACTCAGACCTAGGAGATTATT
CTATCATTGTTTTTCTCACTAGTTGAATGAAGAATTGAAGATAAATGAAATGAATGTGAC
AGTCAACTAAAGGAGAGAAATAATAACCAAGAAGTCATTTGTCTTAATGATTTTCTACTT
GACCCCCTTAATATATAAGATTTTTTATTTGAGTTTTGTAATAAAAAAAGTGTAATTAAA
AATGAAGAACTTTATAAAAAATGATTAATTAGATTTTCTAACGAACATTAATTATTAATA
AAATCAATAAATATTTCATATCAACAACATAATAAAATTAATAAATAATAATATTACATG
TCTCTATATTTATAAGATACAGGCAAAAATTATTTTTCTTTATTATAAAATTTCATTTTA
TCTCTCTTATATATTAATGATTTTTTTAAATAAAATACTCTTATTTATTTTAATTTATAA
TCAAATACTACTTTAAACTATTGTGACTTTCACTCTCGTATAAAAATTGAAGAAAATGAA
TAAATTCTCGTTAGTGTTAAAAACAAGTTTTTAAAAAAATATTATAATTAAAAATAAATT
TAATGTCAATACTTAAATTAACTAATTTTCTTAATAAAGATAATTTAGTCAACTATCTCT
TATAAATAAATCTCATAAATAAGGATATAGATAGTAATATAATGAGAGAAAAAATAACTT
AATTAAATAAAAAATAAAAACCAATCAAAAACAGGAGTGGGAAACTTGCGTGGTGGAGGA
GCTGTGGAAGAAAATTCAAA
>Glyma04g33360|Glyma04g33360.1;Glyma04g33360.2;Glyma04g33360.3
TGGGTGAGTGTGGGATTAAATTGTGTATCCCTATGATGCTTTCGTAAATTGGTGGGGGAA
TTGCAAATCGTAGTAATGGGAATGTGCATAAATGGGAGGCGGTCTTAAAGAGTTACAACG
AGGAGAAGAGCAATTCTTATGGGACACACATGACGGAGGAGTGATATGGATCAAAGCTGG
GAGATCATATTCAGAATACAATGCGTTAAAGAGGCCAAAAACGGAGTGAATTTTCTTGAA
CCAAGGTATTTTATAGGGGTAAAAGTTATATATAAAAAAAAAAAGAGAAGAGAGGTGTGT
ATTAGTAATCAAGGAATAGAAATAGCAATTGCCTAACAAAAATATACTTTGGATCCAAAC
TATAAAAACAAATGGAATATTATAGTCCCCAAGGAGGATAACTACATTCTAAGAATTAGT
ATATAATATAGAATTTACGCAATAGTTATCAACATTTGCAATTGTAGTGGCAAAAAACAC
TTCCAGCATATGGAATCTTGGGATTGTTTCTAAAAATGATTTCTGTTATTTATTTGAGTC
GAAGTTGGTTAATTGAACCATATTTTGTGACCTACCGACTAACTCAACAATCAATTCTTA
AATCACTAGTTAAAGAGGTTGAACTAAATTAGTCAATGAACTCTATTAGACAGGCTAATA
TAATCTAGTAATTCGAATTCAATTTAAATTTTTAAATCTATATCTATTTTTCATTTGTCA
ATGACACTGTCACACTCGACACATAAACCAAATAAGCTATATGATTTAGTACTTCAGTGG
TAATGAGGATAGAAGTGTCGAGGGTTTAAATCCTATCATTAACTCTTTTACTATTTTCTG
AAAAACGCAATTGCATTTTAGGGATAAATGCAAAAACAAAAAAAAATGAAAATAGAAGAC
AAAAATATAATTTATTTTTTCTCTAAACATTATATTCCCTTGCCATATAATTGCCTTGTC
AATAACATTGACACGCACGTAAACCAAATAAACTAATTAATTTAGTGACTTTAGTAGTAA
TGAAGAAAGAAAGGTCAAGGGTTCAAAACTTCAAATCCTATCATTAACACTTTTACCATC
TTTTAAAGACATAAATAGTTTCACTTTAGGCTTTTTTTTTTTTATAAAAAAAATAGAAGG
AAAAAATATAATTTTTTTTTTCTAAACACTATATTCCCTTGCCATGTCAACGAAATTGTC
AATTAGGACAAATTTTAGGGACAAAATATGCTAGAAAAAAATCAGGAATATTATTTGTAA
AATTTTGAAAGTTAAGAGACAAAAAGTGTAGTTAGACTTTTTAATTTTAGAAATCAATTT
GACTAACTATTATAATTTCAAAACTAAATTGATTAATAATTTATAATTTATGAACCATTT
TTACCATTATATTTATTTTAGAGACTAATTTGACCATTTAATATAATTTTGAAAATTAAA
TTAATTTTTTTATATATACCATATGTATTTTTTACTAATTTTTTTTTTATTAAAGTCGAA
TAGGTCTTCTATGCACGACAAACTAAATTGATTAACAATATATAATTTTAGAAACTATTT
TGATTAATTTTAAGATCTAATTTGACTTACTATTATAATTTTAGAAATTAGTGATTTACT
TGTCAAAAAATAGGATTGCTAGATTCCTCCTTTACATATCACAAGTGTAACCATGGATAT
ATCTTAGCTAGAATCGACCGAAATGGTAACCCAACGAGCCAGGTGTCTACCAATAATTGG
GTGACGACGATATTTCAACCCCTCTGATCCATCACGCAACGTGGCATTGCGCGGCCCCAC
AGAATCTTTTCCCAGCCAACAACATCGTAGAAATGGATTTGCGGATATAACGTTGGGATA
AAAGGATAAGCCAAAAACTCTTGTAGACCGTCCGATCCCAAATATCGCACGAATCGACGG
CGCAGCGCTATCCGAACACGCGAACCACATGAATGGCTCCGAAAGGAAAAATAACACATG
AAATAAGCCTAAGCCATGCA
>Glyma04g08750|Glyma04g08750.1
GGTTTACTGGTGTCGGGGCCCAAATTCTCGGTGCTGATGACAAATATGTTTGCCAACACT
CTCCCCAATCACATTTTTTCTGGGGAAGTAAGCATTTCCTTTCCACTCTGCTATGCTCTT
CAACTTTCTTTATTATTTTTTAATTTTTTTAAATTACTCATCGTCGATTTCAACAATTCT
TTAGGCAGGCATGAACTAATGTTGGGGAACACGTTCGAGCCCAACCAAAATTCTAAACCT
CCAAACAAGGAGGTTCCTCCTCAGGTTTTTATTCCATCTTTCAATCTTATATGTTGGAAA
ATATCAGGGGATAAACCCTTAGGAGATCTATAAATATGCATCATAAACAATTAATATAAA
TGAATCTGACGCCATATTTTAATCTAACACTTAAGGGTCACGTGGGTCACCTTTATGAGT
CTTATCTTATATGACAAATACAATCTTTTGGTTTTGGAAGGATCATGCATATTTTTTTAT
ATATTCTTTTCTAGACATGACAATTCCGTGTTAAATTTTATATGTACGTGCTTCACCGTT
CTCTGTTTCTGCTTTATGTTTGCCGTGCTTTAGGTGATTCTTTCTTTTTCATTGGCACCA
ATATTGTTTCTTAATTTCTTGGAACTCGTGATCATATTCGTAAATTAAGAGACATCATAT
AATCATGCCCATATGCGAACGTCAGGTACGTACTGTCCTACATGTTCGTGAAGAATTAAA
CCATATTTCGTATTCATATATATTCAGAAACTAAGAAAAAACTACACGAACTAATTAAAC
CATGAAATAATGAAAAACAGTAAAACCTTCGGCTTGCCAAGTTTCAGGTCCTCGATATAT
GGTTTCCATTTACACCCTTTAGCTGAAATGAAATGCTTCTTTGCTCAGTTCTTCCCCGAT
TTGATATATGCCATCCTATTTGGGGTGATAACTTCCCTTGTGACTGGTTCTGCTAATTGC
TGGAGTCCAGACAAAATTTACTGGTTGATAATTTATTGCAATGGTTGGAAGTTCAACCAA
ATTTAAGTTTTTAACCATTTGCAGTGCATGCGCTGTCAATTTCTTTGGAAAACAATCAAG
TTGTTGTTGCTTGTGGTAGACGAAGAACATCGTCAAAAACATAAATCAAAACAATTACGG
GTGGACTATTTAACGGTATTATATCATCAGATTAAAATATGCATGAATTACTTTACGGAT
GTGACATTATGAAGACAAGTTAATAAGAAATAAAAAACTCAAAATAAAAAACTTAAATTA
TACTTATTAAAATGCTCTAAAATACACTTAGTTTGAAAAATTATAAATAATTATTAAAGT
TTTGAATAACCACACAATTGAATATGATAACTATAATGATTTCCATCTTAACTAATTTTA
AGTTACTTTGTTAAGATATGATAACTTTATTAAGATTATCAAAATAAATAAAAAAGAAAT
TATAAGTTATTTTTATATCTTTAAATAAGTTTTTATATTTTTCTTATAATTATTTATACA
AATTATTAAATATAATGACAATAATATCAACAACCTGAGAGATATTACTAGCATATGTTG
AAAGTATCATTATAAGGAGTATCAGATACGGACTCTCCGTCAATATATAAATCAATGTGA
GTCTAAATTTTACATGCAATCATTTATTGTCTCAATGTCATTAGGATTTTTTAGAAACAA
CCTCTTGATTAGTTTGGTTGTGGTGATTATTGATATGTGCTACATCAAGAGCATATTGGA
CAAAATCAGCAAGGTTTGCCGCTGCTCCACCCTTAAATTGAGAACATTAAAACAAAATGT
AGGATTTTTAGTTTGCTTGCAAATTGCATCTAATTCTGCACCTTAGATTGCATAGGAGGA
TGCAACAAATAAAAGGAACATTAATATTAAGTAGAAGAAGTTATGAGCCATTGTTAACTT
TGTCTTTTTCTTTGGCTTTTTGTCTGACTTCTTTTATGATTCTCAATTGAAAACAATGGT
ATATATAAGTTTATTTCATA
>Glyma04g02210|Glyma04g02210.1
AAAGTGTTATATGATTTTTAATTTTTTTAAGCATCCATATATAATTTATGACTCAAATTT
TTATTTTTTATATTTTATTTTTTACAACGAAAAAATTCTTACTTAATACGACAAAAACAA
AGTTAGATAATAATATATTGACTTAACTTGTAGTTTTAAATATATTTTTTTCGATAACGT
AGTTTTAAATATTTGAACTTAGAGTTCTTTAATGTATTTTATTATTCGCAAATGTTTTTC
TCTGCTTAAGTTGAATAAACAAGATATCGAATAAGAAAAAAAAAAAATTCTCTACGCCAA
TTTCCAGTGAATAAATTTCTAGCGATGCGGATATTATTCCTGCTAAGTGCTAACTAACTA
AATATTTAATTGGTAAAAATACAATATCGATCTTGCATTTGCCAGGTCGGCAGTGATAGA
CCACCCATTGCAGGTGACAGATGGACGGCTGAAACAATGTTAAATGTTAAATGGATAAGA
TCACTAGCAAACACATGAACTGACTGGCTTGAGTCGGAGGATAAATACTGGATATTCTAA
TTCTCATAATCATAAAAAAAATGTTCACTTCCTGCTATAATATTTTGTTTTTGCATGTAC
AGGGCTTGCTAAATAAAATGGTACTACTTATTCAGTTAATTTGTTCTTTACACAATTAAT
GTTACCTTTAAGTTTTAATATTTGTTAAATGAAAATTATACAATAAAACCAAAGATTTTT
AAAATTCTAGCAACTAATCAGCCATTAATATCTTATCGTTAAATGAACCTGATTAAAAAA
ATCTGCCAAAAAAAGAAAGTGAACTCAATCAAAGTTAATTATAACTTTTTATAATTTTTA
AGGATACACTGATAAACTACTTATAAGTTAAATTTTGGATAAATAAAGTATGAAAAATAT
ATATCTTTTTGATTTATAATAAAAAACTAATTTAATTATTTTAAAATAAGAAAATAAATT
AGCATAAATTTAATTAAATATTTTTTAATAGACATAAGATAATTCTCTCAATATTTATTT
TAAAAATAAAAGAATTATCTTCACAAGTCACAATTCACAATTCACAAGCATACATACATT
ACCCCCTAAAAAAAAAGCATACATACAATACAATATTAAGTTTTGCTCATCTATTAAGTT
AAATATAATATGCTATTCAATACATATTAATGGTTATATAAGATTGAGTTGTAAATAATG
GTGCAAGATTTATTTTATCTTAATTAAATATTTTGAATTTAAGAATTATAAGTATGCAAC
TTGTTAAATAGTTAAAAAAAATGGTTTATCACCTATAAGAATTTTACCTGGTTTAAATAG
AATTATCTTTTATAAAATATATATGTGGTCTATAAAAATCATACTTTCAATTTATAATAT
GTTATTAATTTAAGGTCGTTAAACAAAATAGACGGAAGGAATGTCCTCTATAATAAATAA
TAAAATCGTTAAGTTTTATAATAATTATTAAAAAAGTTATTCTTAGGAAAATTTTTAACT
GATTGGTAGAATAAAAATATTTTCATTAATAATAAATGAACATTAAACTTAACTTAAATG
CCTTCTTATGATTAATTTATCAAATATCAATAAATAACTACGTTTGATGAGTAAATATTT
TGATTTGGGGTACGAGAACATTAACTTCTGAGCGGTACAGTAACACATTTTTATATTGTT
TAACATTTAAAATGCATATGATGGTAATAGTATAAATTGGAGTAAATGTATGATGTGTGT
GTATGATGCATTTGATTCTTTGATGTGGAGGGAAGATACGTTTCAGCTTTGAAGAGCAGA
GGAGTCAGAAGCACAAGTGCATGTCAACGCTCGGAAGCTGCTCACAGACAAAGGTGAAAC
AGTGCCTATGTCAGCCTACGAATAACACCACAAGAGAAAACAAACACCCAACCCCAGTAA
AATAAGTAATCATCAACACACTCAGACATATATATAATAAACAAATATTATGGGACTTTG
TACACTACCTATGGCATCCG
>Glyma04g24430|Glyma04g24430.1
TATAAAGTGTAATCTTGTTACGAAAATATTAAATATGAATTATGAAAAATTAAAGATACA
TTTTAGACATGATAATGGGGCGGGGCGGGTACGGGTATTGTCTCCCAAATCGCTTACCCT
GACTTTTCCACATATTCCAATATCCGTACATGATACCCGACGAGTTTAAGTTTATTGTTC
CATCCTCGTACCTGTCGAGTATCGGATATCCCCGACCCCGTCCCATACACGATTCAAATT
AGAAAAATATTTTTTTAAAAAAATATTAAAAATTTGATTTTAGAATAAATAAATTGATTG
TTAAACATTTATTTTTAACTACTTATATATCAATAAATTTATTATAGCGCGTGTGTCTAC
AAAAATAGTTAAGAAAATAATATTAAATTATGTAAAAATTCTAAAATAAAATTAACTAGT
AATAAAAATTTTATGTCTTTTGATTAAATTGTGCAAAAATTCTAAAGATTTTAAGTGGCG
GGGCGAGTTCGGGTTTGGGGTCAGGACAGATCTAGTAATCCCATACCTGTACCCGACTTT
TGGTTATCGGGAAAAACCCAAACCCGTTCCTATACCCGGTCAACTCAGGTATTACTTATC
AAAGTCGGAACGAATTTGGACGGATACTCACATACACAAATTTTCTTGCCATGTCTAATA
CATTTCTTTTTTGTGGTGTAGTACAGTCTTTGTCAATCTTGTCAATGTCACAACTTTGAC
TACAACGACTATTATTGTGTTTTTTCATAATTTGAAAGTTATAACAATCTTCAATCTATG
TAAAGACACTTGTTTATGAGATTTGAAAAACAAAAACTCCTTCAATTGCAACAAAAAGAG
TTTAACAGCTAGACATATGTTAACAAAGCCAAAAAAAAATCTGATTACATAATAACTAAA
ATTTAATGAAATATAGTATTTAAATCATTTAAAAAAAATTAAATTACTATCAATTTTATA
ATTTAGAAAAGTTATTAGGAGATAAAAATTGATTATATAATAACTAAATTTTGACAAAAT
ATAATATTGAGATAAGATTACTTAAAAAAGATTATTATTGATTTTATAATTTAAAAAATA
AAGTTAAGAGATAAAATAAATTTATATTTTATCAAATATAATATTTAGTTTCAAATCAGA
TTTTTTTTACTTAATAGTGTCCTCCTCCTAAGGTGCCCTGTTGTTACATAATAACATTAA
ATAATAAGATGATGTCCAACCAAATGATGAGAAATTTAAAATCATAATTTACCAAACAAA
ATTATATATTATTGTGATTTCAAACTCTCATGTGGTAAGTTAATGGGCTATCAACATTAT
TGTTACATCATTAATTAATATTATTACTTGATAGCATAAATTAAAATAACTTTTTTAAAT
ATTTAAAGGATTAAAACTATAAAAACTTTAAAAACTTAAAATGAAAGCACCCTTTGTATG
AAGAACAAATGGTTATTTAAACATGAAAATATCTAAAAAAAAATGTTTAGTTCTTAAACT
AGCTAGGTTTAGAACAAGCTAGATAAAACATCTAATTAACTTTTGTATCACTTGATACTC
ATATATAAGAAAAAAAAAAGTTACCATGATGTTGGACTTAAATATAAATAAATTTAATTA
ATTTTATCCTATTTAATGCTATCATTTTTAAAATATCTTTTATTTAATTTTAATTTTATT
TTTAATCATTCTTTTTTATTCATGATACCAAATTACAATAAAAGATATGTTAGAAATAAT
CTTATTTTTTATTTGAAATTAATAAAATTAAATAATATTAATTTATTTTCTTAATTAATA
TAAAATTAATTATTTTTACTTGTATATAAGTTAAGAGAGAATTGCAACACTCAAAACTAA
AGTTCCATTTTCCACATATGTAGTAATGGCAATTTAGTTTGTGCCGAGAATTCAATTGAA
ATAACTATTGACAAACTATGAAAACGCCCAAAAATAAAGACTTTTTTCCCTCAAGATTTG
TCGGGGTCTCATAGGTTGAC
>Glyma04g02580|Glyma04g02580.1
NNNNNNNNNNNNNNNNNNNNNNNNNNNNNNNNNNNNNNNNNNNNNNNNNNNNNNNNNNNN
NNNNNNNNNNNNNNNNNNNNNNNNNNNNNNNNNNNNNNNNNNNNNNNNNNNNNNNNNNNN
NNNNNNNNNNNNNNNNNNNNNNNNNNNNNNNNNNNNNNNNNNNNNNNNNNNNNNNNNNNN
NNNNNNNNNNNNNNNNNNNNNNNNNNNNNNNNNNNNNNNNNNNNNNNNNNNNNNNNNNNN
NNNNNNNNNNNNNNNNNNNNNNNNNNNNNNNNNNNNNNNNNNNNNNNNNNNNNNNNNNNN
NNNNNNNNNNNNNNNNNNNNNNNNNNNNNNNNNNNNNNNNNNNNNNNNNNNNNNNNNNNN
NNNNNNNNNNNNNNNNNNNNNNNNNNNNNNNNNNNNNNNNNNNNNNNNNNNNNNNNNNNN
NNNNNNNNNNNNNNNNNNNNNNNNNNNNNNNNNNNNNNNNNNNNNNNNNNNNNNNNNNNN
NNNNNNNNNNNNNNNNNNNNNNNNNNNNNNNNNNNNNNNNNNNNNNNNNNNNNNNNNNNN
NNNNNNNNNNNNNNNNNNNNNNNNNNNNNNNNNNNNNNNNNNNNNNNNNNNNNNNNNNNN
NNNNNNNNNNNNNNNNNNNNNNNNNNNNNNNNNNNNNNNNNNNNNNNNNNNNNNNNNNNN
NNNNNNNNNNNNNNNNNNNNNNNNNNNNNNNNNNNNNNNNNNNNNNNNNNNNNNNNNNNN
NNNNNNNNNNNNNNNNNNNNNNNNNNNNNNNNNNNNNNNNNNNNNNNNNNNNNNNNNNNN
NNNNNNNNNNNNNNNNNNNNNNNNNNNNNNNNNNNNNNNNNNNNNNNNNTCGATGTATTT
ATACAAAATAAATTTAAAATATTATTTAAATAATCTAAAAATTAAAAAATAAAAATTATT
ACTTTTTATAATTAAAATAAAAAATTTTATTATTTATATATAAAAAATTACACAATTTTT
ATAAATTACATTAAATAATTTATATAAATAATTTACATATTAATTTATGTAATTTTCTCA
ATTCTTATAATTGGTATTAAAAAAAATCATTTATTAAATAATTTTTTATAGTTAAACCAA
AAATATTAACAGGTAAGTTCCCTACAAAAATCATATATAATAATTTTATTAATTTATATA
ATTAGAATAAAAATAATTTATGTAATTTATATAATTTGCATATTAATTAATGTAATTATA
TTGATTTATATAAGTAGAGTAAAAATAATTTGTATATTAAAATAAATTTATGTAAATAAT
TTATATATTTATTTATAAAATTTAATTATAAATATATAAAATAAAAATTAAAAGATTATA
TATTAAATAGTTTTTAAATTTTTATAATTTAAAAAAATTAATAACTCATAGACTAATGAT
ACATATAAAATGATATTTACAAAGATAACTAAAAAAAAGTAAATATTTTTATTATCTTGA
CTTTAAATTAAAGGTCATAAATTCAACACCTTGTCACATAAATATTTTATCAAAAGTTTA
CATACGTCAACATCAATATATTATATTAAAGTCAACAATTAATTTTACATAGTCAATTAA
CACAAAGATTAAAATTACTTATTTTAAAAAATATGAGACTTACATGTCTTGATTTAAAAA
TAAAAAAATTAAAATCACGAATTTGAAATTATGGAGAGAACCAAAATTACAATTTATTCA
AAAATTTTATTACTTCCAATAGTTAAATGAACAACATCTTACATCTTTAAAAGAAAATTA
ATATTTTTTTTGGATAAGTTTCTTTATAAGTATTTTCAAGAGAAAAAAAAACAATGAGAT
AGTTTTTTCATATGATAAAATGAGTTTTGTATTGTCTAATCATTAAATAATTAGTAGATA
TCTTTTTATCTTTTAAAGAAAGTATACTAGAAAATTTTTACAAATTAATTAATGGTTAAT
TAATAGAAAAACTCATTTTTTTATTTTCTTAAAAATACTTCTAATAAAAAAAAACTTACT
CAAATCTATCCTCAGTAGTT
>Glyma04g38450|Glyma04g38450.1
AAATATTTTTTATGATACAAAAGTTATCTTACTCCATTGGATCTTTTTAATTTTAAATCC
ATGGTTTCAAATTTTTTTCCTTCTTTTTTGTTCTTTCTCTTCTGTCCCAATTTTATCCCT
TGAAAACCTTTTTCTCTATCGATCTAACTTTCCCTCAGAGACCACCCACATCAACAAGCA
TCACCACAGGTTGTCACCATTGCTAATCAGACTCTTTCACCGCAATCACCCAACAACAAC
AACAACACAATCTCCGTGAACAACAACAAACCAGACAAATAATAACCATTGTTTGTTGCG
GTATTCAAATTGGAATTTCTTCAACATAGTGAAAGAGAGTGTTGAGTTTTTGAAGTTGAA
TATCACGCATTTCTCAAGCCCCGATCAGGGACAAAAACTAAAATCCCTAACATGTCTACA
CACCACAATGATTCACGCGTTTTTATCCGATTTGTGGCTTTTAGCTTAATGGGTTTTTGG
TTCTGCTCCGAACTTTTGCAGATTTTAATTTTTTCTTTGGTGATAAACTAATAATTACGA
GAACTTTGGTTCTACAATTTCTTTTTTCTATTTTTATTCCTTCACATATCCTATGTGTCA
AATTGGGTGATTTAAGAGGGAGAAAAATGAAAATGAGTGAAAAGGGAGGGATTGTATAAT
TTTGTTTTGTTTGATTGGAAGATAAATAAACAGCAGAAAGTGTCAAATTTTATGGGTTTC
ATCATTTTACAAATCCTTCCATATTTGTCCAGATTAGAAGATTATTTTTGTGCGTCTCTA
TTTTTTTGTTATTATTTTTTCTATTTTTTAAACATTAAATATTTTTTTATGAATATAAAT
ATAATAAATAATTTTTGTGTTAAGAAAAAATACAAAGAAAAAATATTTTACATTAGTGTG
AAAATGTTTTTTTTATTAATTTACTTAATTTTTTCCACTCTTTTTTTTTTTCATTCATTC
AAACAAGTGAAGAAGAAAAAAATCTATTTGTTTCATCCAAACAACACATCCTTTTCATCC
TATTTGTATTCTTCCTATTTTTTCTTTTCTTTTATTTCTTTTCCCTCTATTTCACTTGTA
ATCAAGATAAACCATTGTGTTTGGTTACGATACATTTATTATCTAATTTCGATTAAAAAA
GACAAATTTTTCAATGGTTCGGGATCTGCATTTTCAAGATAACTTGTCAAGAGGAAAAGA
AAATCATATGAAGTTCATTGTTCCCTAAAAGCAAATTTTAAATATAAATAAATATTTATT
TTCATCTATGAGAGTGTGAGACATTAATATTTAAAAGATGAAAAATTCAAATATAATATC
TGAATACGTAAAATATGTGACAAATTAATCTTATTATTAATTCTCATAATTTATTCATAT
GTCTATTTAACACTTTGTGATAATGTGACCATAACTCTTGTTACATGTTTAAAAATTGAC
TTTTTTAATTTAATCTCTAAATTTAATAACTTATTTTTTTTCTAAAATTTAATCATTTAA
TTATGTTTTGATCCCTGACTTAAATGTGTTATATTTTTTTTAATACGTAATTAAATTCAT
CAACCAAAATATTAGTAATTGATTAAGTCATCACAAGGGTGTAAATTAGGAAGAATATTG
AGAATTAACAGCAAAATCAATTTATCTCCCTTTAAATAAGTTCAAATATTAAATTTAAAA
TTTTCATTCTTGTTACCAATTTGTTAGTGTCTTAACCCTAACATCCAAATGATTATTTAC
CCTTTAACTATCCACCTTTGGCACACATGAAAATATGGCAATAAAATCATCCATTCCGAT
GAAATGACGAAAACAACCGCACCACCGTGTGTGTTGTTGGAACCACAAGTTCAGAAGCCC
CGCTAAACGACAAAAAGCAAAACTGGTGGCTACGACGCAAGTATCTTCATTCAAACTGTC
ACCAACAACATCGCTCTTACTCCCATGAGTGTAATCAAACCCACCCAATGGAACACTCGT
TTTGGTCACTCCCATGAGAC
>Glyma04g26800|Glyma04g26800.2
CTCTGACTACAGATCAACACAGGACAAGGCAGATTGGATCTCCAGTACCTGAAGCCTCTC
CTCGTGATTCTCGTCCTTCTTCGACCAGTCCTCTACTCATGGATCCGTCCTCTCCTTCCA
CTTCTTCTCCTCCTTCTGATTCACATTGGCCCATTGCCATCAGAAAAGGTACTCGTTCTA
CCCGTAATCCTCATCCTATTTATAATTTCTTAAGCTACCACCGTTTGTCTCCTTCATACA
GTTCCTTTGTTTGTTCATTGTCTTCCCTTGCCATTCCTTCCACTGTCCGTGAGGCACTTT
ATCATCCTAGCTGGAGACAGGCTATGATTGATGAAATGCAGGCTCTTGAAAATAATGGTA
CTTGGGAGTTTGTTTCTCTTCCTCCTGGTAAGACACCTGTGGGTTGTAGGTGGGTCAACA
CTGTTAACTGTTCGTCTGTTTCTTGCTATGGCTGCCATCCGTCACTGGCCCCTCCATCAG
CTTAATATTAAGATGCCTTCCTCCACGGTGATCTTGAGGAGGATATTTATATGGAGCAAC
CTCTTGGGTTTGTTGCTCAGGGGGAGTATGGCCTTGTGTGTAAGCTTCACCGATCTCTCT
ATGGGTTGAAGCAGTCTTCTCGCGCTTGGTTTGGTAAATTTAGTCATGTTGTTCAAATGT
TTGGACTGAAACGAAGTAAAGCTGATCAATTTGTATTTTATTGTCATACATCTCCTGAAA
AACGTGTTTATCTAATGGTCTATGTTGATGATATAATGATTACAGGGAATGATGCTACTA
AGATCACCCAGCTAAAAGAGCATTTATTCAGTCATTTCCAGACCAAAGATCTGGGGTCTT
TGAAGTATTTCCTTGGTATTGAAGTGGCTCAATCAGGAGATGGTGTTGTGATCTCTCAAA
GGAAGTGCTCTTGATATTTTAGAAGAAACAGGTATGCAAAATTGTAGACCTGTTGAAAGC
CCTATAGATCCTAATCTGAAGCTCATGGCAGATCAAAGTGAAGTTTATCCTGACCCCGAG
AGATATAGGAGGCTTGTGGGAAAACTCATTTACCTTACCATCACTAGACCTGATATCTCC
TTTGCTGTGGGAGTGGTTAGCCAATTTATGCAGAATCCTCATTTGGACCATTGGAATGCT
GTCATGCGTATTTTGAGGTATATTAAGAGAGCTCCTGGACAAGGGTTGTTGTATGAAGAC
AAGGGTAATACGCAATTATCAGGATATTGTGATGCTGATTGGGCTGGTTGTCCCATGGAT
AGGAGGTCCACATCAGGCTATTGTGTCTTCATTGGAGGAAATCTTATCTCTTGGAAAAGC
AAGTAACAGACGGTTGTAGCTCGGTCCAGTGCAGAAGCTGAATATCGATCAATGGCTATG
GTTACTTGTGAACTCATGTGGATTAAACAATTTTTGCAAGAATTGAGGTTTTGTGAAGAG
TTGCAAATGAAGTTGTATTGTGATAATCAGACTGCTCTTCATATTGCCTCAAACCCAGTC
TTTCATGAAAGGACTAAGCATATAGAGATTGATTGTCATTTCATTCGAGAGAAGCTTCCG
TCCAAGGAGATTGTCACTGAGTTCATTGGTTCTAATGATCAGCCAGCGGATATTTTGACT
AAGTCCTTAAAAGGACCCAAAATTCAGACTATATGTTTCAAGCTTGGTGCATATGATTTA
TATGCTCCAGCTTGAGGGGGAGTGTTGAATATTTTTGTATTTTACCTATGTTTGGTAGCT
TAATCTGTAAGCCTTATTCAGAAGGCAGCAGTGAGATATCACTGTCATAGCTCTTCTCCC
TCTTCTCTCTCTTTTGTATTCTATATATATGTAACATTTTGAATCTAATAAAAGCTATGA
GAGAAAGTGAGGTTTTGATTTTCTCCTCACCTTCATTTCAAGTCTATTAATGTTACTACT
GTCAACATCTAGAGTGTACTTCTATTATTGTTGACTTCAATCTCGTCAATAATCAATAAT
AATACTAATAATGTTTAATG
>Glyma04g40870|Glyma04g40870.1
CTTTTATATAATAAAGATAGATTCTTAAGTTGAAAAGCTCAACAAATTGGCAATAAGTTT
GAATTTATGACCTTAAAAATATTTCACTTTTTCATAGTTGGATGAAATACAATTAATTTT
ATAATTATAAGTTATTAGTAAAAACATTTATTTACATTTTTTATTATATTATTCATCAAA
AATTATTTATCGACTTTGTTAATGATAAATTTTCAAAAAAAATAATAATTTATTACCTTT
AGTGAGCCATTCTCCGTTCAAGGGTTTAGAGTTTGGTTTAAATCACTATCGAGTCAGGTA
GGTATAACTAGCAAGTAATACTAATTTTTTCATTTTGTTCTTATTTATACCAAATGTCAA
CAATATAGGATGTTCATTTTAGACTTTTCACCTGTCTATTCTTTTATATAATAAAAGATA
GATTCTTAAGTTGAAAAGTTCAACAAATTGACAATAAGTTTGAATTTATGACCTTAAAAA
TATTTCATTTTTTCAGAGTTGGATGAAATACAATTAATTTTGTAATTATAAGTTATTAGT
AAGAATATTTATTTACATTTTTTATTATATTATTCATAAAAAATTATTTATCGACTTTGC
TAATGATAAATTTCCAAAAAAAAAAATTATTACCTTTAGTGAGCCATTCTTTGTTCAAGG
GTTTAGAGTTTGGTTTAGATCATTATCGAGTCAGGTAGGTATGACTAGCAAGTAATACTA
ATTTTTTCAAAATTCTCATTTTGTTCTTATTTATACCAAGTGTCAATAATATACGATGTT
CATTTTAGACTTTTCACCGGTCTATTATTTTATATAATAAAGATAGATTCTTAAGTTGAA
AAGCTCAACAAATTGATGATAAATTTGAATTTATGACCTTAAAAATATTTCACTTTTTCA
TAGTTGGATGAAATACAATTAATTTTGTAATTATAAGTTATTAGTAAGAATATTTATTTA
CATTTTTTATTATATTATTCATAAAAAATTATTTATCGACTTTTTTAATGATAAATTTCC
AAAAAAAAAATATTACCTTTAGTGAGTCATTCTCTGTTCAAGGGTTTAGAGTTTGATTTA
AATCACTATCGAGTCAAGTAGATATAACTAGCAACTAATCTCTCTCCAAATATTTAACAC
ATGTTTGGTACTCAAAATTTAAACTTCAAATTTCAGATTAAATTGAAACAATCACATGTG
AATTATTTCACGTATTTTGATGTATATATTTATTGCAAACTATTAATATTACACATATAT
TGTTATATTTATCAATATTAATTAAGGTATAATATTACATTATCATTTATCAAGAATGTC
AATTCTAAAATTACTATAACAAAAACTGTTATATATTCTTGATGCAACATTCTGGGTGAA
CAGGTTTTGATGTGTCTACGTGCGTGATAAGGAAAGATTGTTTATCATGGCCAAACAAAT
TGGTCTTTAGTACCCTATCTCCAAATGCAGGAAAGGAAATGACGGGTCTATTATATTTAT
GGCTCTGAAGTGGGTTGTTGAATTGGTCTTTTTGAGCAATTGCTTTTGTTTTGAGTTATA
ATGTAAAGCGATAATGGACAAAAATCCTTAGTCTGAGAGATGATGTATATGACCTCGTGC
CCTCTTAAGAGAACAAAGATATTCACTCTTGTAAACATCTGAACGAGGATTTGCTCCCGC
TATAATAATAATAATACTAATAATAGACAACTGCCGCTTACTCTATATATTATACTATAT
ATTAAATTTAATATATAATTCATTATTTAGTTCCTTTACCACATTCATTACGATACCATA
GTTAAAGTTAAACATCTGTACATGGATTTGCATCCGTGACAACACGTCACGTCAAACTTT
CAATCAAGAAGTCAAAATGTACTGTCCAGCTAACATGCTGACCAATTCCAAGCAACAACA
TTTACCCTGCCCCCATTAAACAACATCTTCATTAGAGTTATAAATATTTGCATGCACATA
ATGCTGTAACCCAACACTGC
>Glyma04g41900|Glyma04g41900.1
GAAGTAGTACATTTTTGAGCATCGTTTATTGCCAGTTTTAGATTGATTGAAGACCCTTGA
TGCTTGTGCTGCTGTGGTAAAAAGTGTGCCAGCAGAACAGCTGCTAAGATGGCAAAAATT
ATTGCTACCAATACAAAAATAAAAATATGAAAGTGCTTCCTGTCAGTGATAGCAAGATTG
AAGTCAACAGATTTTGGATATTGTGAAGGGATAGATTCATAGGCAGTGGAAGAATTAGGA
GCAAGTTTAAAGTCAAGTACTATGAAGTTCCAGCGGCTAGCGGATGGAAGAAGGCGACCT
GCCTCAGAAACTGTGTGCACATATCTCAGTGTCGCTCTCTGACTTAAAAGTGGATGACAC
TGTTGGTGGCATGATTGATGAAGATTGCTATATTGGGATGTGTGGAGGTAGAAAATGAAA
TGAACAAAATAAATCGTGCACTCTCATTAAAGAATTTGGCTTCTAGATTCTATCTAAACT
AGCTTCTTTTGCCAATTAGATAAGTATATGCACATACAGCTGGTTGGGAAACAAGGCTGA
GAAATTTAGAGAACACTATCTTATTTGTTGGTATATGGCTTATGAATGATACTTATCTAA
AAAAATTCTTACACTTCACAGCTAATCACATTAATTATACCATTGCTTTTATGTGAGTTT
AGCTCACACCAAAGTTAGAAAAGAATCTGTGTGTAACGGCCACAATCATAAATGTGTATG
GTCTTGGTGTGGAATAGTATATATGTTGCTCTGATGAAGTGTATACATTTTATTCTGTAA
CAATGATATTCTAATATATATCATTGTGAGACTGACTCATCAATTACTATTGTAACTTAA
GATTTTCTCAAAAAATAATCTTCTCCAAGGGTTGATATATTAGGCCTATTTGGTTCACGT
AAACTAAACTGTGTTAGTAGAGCTTAGCACGTTACAGATTATTTGATAAAACAGTTATTT
TAATAAGAAAATTCCATGCTATATATTCATTATGGGTGTGTTTTTGGTAACCGTAACATG
TTTGAATTGGTTTGGGTTGATATTCCAAAGCATGGGTTTGTCTTTTGTTAACTTGTTGGC
AAGTGCACCAAATTTGTCAATAAAATATTCGGAAGTCCAACTCATATAAGCTACTAAGAC
ATTTTTTTTCAAAGTGAGTTCGCTGTCAACTGCACCATCCGCTAAAATTTGTCCCTTTTT
TATACATTTACCTCGGCGAACCTAGGATTTTTTATGCATACAAGTATTTTTGTTGAAACG
TTGATATATAGTTAATGGAATGCTTAGAGTATGTCCATTACCAAATAAAGATATCCTGTC
AGTAATGGTATCAATGATGTTTCCCTTATGTTTGGCTATAGCGGAAACCCTTGAGTCTAA
AGCTATTTGACGTTCCAATCCAGTTCCAACAATGCATTTTTTGGACTAAGAAAGCGGAAC
TGCTTGATGTTGCATCGAATTCACAGGAACTTTGTTTATACATTTTTTGGACTAAGAAAG
CGGAGGCAATCGTAACTATTGTTTGTCCTACTGATTTTCTAAAATTTTACCTTACATTAC
GATATTAGATTTTTTATATTTCTCTATTGAAAATAATGCTAGTTTCATATTGACTAAAAA
TAATTTCATATTTAGAATATATACGTGAGAAACAACTCTCATCCTTTGAGCTATGGGATT
GAGTTAGATCAAAAACTCACTTTCTGACGTAGTATTAGAGTCAATTCTAATTCTGAAACT
ACGTTTTCGCTAGTCCTCACTTTATAGTGACAACTATCACATTTGGGGGTGTGTTGAAAA
TAATTCAAAGAGGATTTAGAAAATATAACTTTGTTAGTAAAACAAATTAAATCCTACTAT
TAGACAAGGGGGTGTGTACAGTACAGGTATAGACTACGACTCCCCTTAATGTATGACCTG
TTTGCTTCTATAAATTTATTTTTCATGTCATCGTTTATTTATTAGTCTTGATTGTAAGTT
GTGTTTACATTACAAGAAAC
>Glyma04g07010|Glyma04g07010.1
TATTATTATTATTATCATTATTATTATTATTATTTTACTTTATTTTTAAAATTCTGCAGT
TTCTATTTACTTAATTATCATAATCTGCTATCTGCCTGAGTTATTTAGTAATTATAATTC
GTTTGTTTATGAAGGCCACTTGTCTGGCGACAATTCTGCTTAAGCTATCAAGGACAGAAA
TTAGTCTCGGAATCGGATTATATTAGAGATTTTGGCATCGAGGATGGTGACCAGGTTTGT
GTCGGATTTATTCAAGTGCTAGCTTGATCTCCCTGTAGTGCTTAATTTACTCAGATTATG
ATTATATGATTCGTGTGACTTTGTTTGATGTGGCTACAGTACAAACTAAGTAATATTAAG
TCTCAACTTGTTCGTTATTACTTTAGCCCTAGTTTCATTCTTATAAAATGTTGGTCTCAT
GACTCTTAAGTCATGGTAATTATTTTTGTTTTGGCCTTTTCAGCTTCATTTCGTGCACCA
TGTATCTGACACTTGCAGTTTCGAGGGAAAGCAGTCCAAGAAACAAGCTGTCAATTTGAA
ACAACACAGGAGGTACCGAGTTTTCAATATAACCATGCAAATATTCTGGTTACCTGCATT
CTGTTTACCATGTTTGTTGCATTAGATGATCTTTGGTCTTTATACTGGCATTGTAGAGAA
TCAGCTCTATCAGCTGTATCTACTTTATGATTTTTATCTCATTTTTAATTATATATGTTT
TGAAATTCACTTAAAAAATAATACACAATCTGTTTTACTTTTACCTTTTCAGTTGCATGC
CTATTTACATAAGTAGATGTTGCGTACTTGTATCGTGTGTTGTTTTCTTAAAGGTATGTA
TAAAACTAAAAATCATAAAAAGACACCACAGCGCTGGAGAGGTCTTAAATATATGACCAG
CGTAGAAAATTACCATCGTGACTATTTTATTAGAACTTAATGATTTTCTTTGAATGGGTG
TGGAAACACCAAAATGGGCAATATTGGGAATTTCCTCTAGTTGAATTTCATGCACGTTGC
TATAATATTCTCAAACAAGTCCTTACACTACCTGGATGATATAAATGGAGGTGCAGGTCA
TCGTCAAAAGTCAATAGATATCAACAGAAAGAACATAACGATGACAACGACATTGGTTTG
CATGATATAGTCATAGAGAATGCGAAGATCCGGAATTGCAATAATGCAGAAGAAAATGGA
GGAAAGCTAAGCTTACCTGGCTTTTTGGGAGGGTTGTTCTCACACAGCCGGCTGGCAGTT
GTGAGCAGAGCTAGAATTGAGGGCAGGATTTGCTGCTCAATGATGCTTAGATGTATAGTG
AGCAATTTTAGAAAAATTACAAGAATTTTACGCTATTGCAGAAGGCAGCATTACTCTCGG
AGACCCACATGGAGAGAATATTGATAGAATTTTCATTTTAACCTCTTGTCCTTATACACT
GTAAAGAGTTTTTCAACCGTACGTGCTTTTGGTTCTTTTATTGTCTTTAGAGATAGAGAC
AATAATAACTTTGCTGGACCGAAACACTGTGGCTTGTACCATATTGTAGTTGGAGTTTCT
TCATGTCCCTGCACAGAACGATGCCTTGGGAATTGTGGTTGAGTTCATCATGCAAAGTCT
ATCAGCCATGGCATGCTTTTATGTTACATAGTTGCTGCAATTTGGGTCTCAACATACCTG
CAACGGAATGCTTTTTCAGTTGGTTTACTGAGGATACTTTCCCCACCCCGCTTTTATCAC
CCAATTTAATTGTAGTTTTGTTAAACTCAATTGCAGTTTTGATTTTGGTCGTGATATTCT
TGTACACTTAGTGCTTGTAAATATTTGATTGTAATGCTACGCTTTTTTAAAAAAAAAAAA
AAAATATTCAGTCCACATTCTTGTCTTGTCTTATTTGTATACATTTGGGCCTGGGGAGGT
TTTAGTGGGTAGACAACAACTGGGCCCAGGCCTGATCCATTTAGAAATGGAGCATTCCAA
GTTGTTTGTAAAGTGTCAAA
>Glyma04g03820|Glyma04g03820.1
TTTTAGTCTGGGGTTGGAGAAAGTTAAATTTGTTTCATAATTATCTACGTAGTTGTCAGA
TAATTCATCATTCTCGTGTAAGTGCAACAATTGGCGACGAGCAATGAAAGAGACTTCGGC
ATTGGAAAGTGCATGAGAGACAGATGATGAAAGAAGGAATATTAAGGAGAGCAATAGAAG
AGAGCAACACGAGGCCATTTTGTGAGAATGCTACTACCTTGGAAAGCCCCAAGGTTGCTT
ATAAAATAGATGGGAGAAGAATAAGTTAGAAGGTCTTATATTGAGAGGTGTTAAGGGCCA
TACGATGAGAGGCTTTGCTACCATTTCTGAACTCATCATGGGAATGTCCTTTATAAAAAA
CTTTCATGACACAAAAATAGATAATGCTTCTTTTGCGTTGCAATGTTTTTAATTTTAGAC
ATGTTTGTTTCAATACTAGGCAAGTAAAGGTTGTAATAGTTTCTTTCCTAAATTTGCGTT
TCGTGCATGTGATATAGCTTAGCGGTATATATAGTCAACAATCATGTATGGTAATATCTA
CGCGTAAAGAAACAACATTTTGTAATTTGTCTGGTTTAATTTCTAATATTTCATTCTTTT
TTTGTGGAAAAATAGGTTATTTTTTATATGCATTCAAACTTTATTTCCCATTTCCTCCAA
AGTGAATCTCATTTCCCTAAGAAGTTTCTTTAGTAAATATGATAAGTCAAATGTGCCCGT
AGACTAATCTTCAATGACTTTATTTTAAGTTTTGTTCTCCTAAAATACTCCATTCCTTAT
TTTATTTTATTTTTGAATACTACTTCTAATGTAATTTCCTTCTTCCTATAAGTAATTATA
TTTGAACACCCTGCAACACACTATTGAAATTCATAATTTTTTTATGTCTTTTTCCCCCCT
CATATATCATATCTATAAATCTTCCTAGTGTTTATTTAGTAGCAGGTTCATGCACCATTT
TTCTTTCGTATACTTAATTTTCTTTTATATTACATAATCTCTCTATATGTTTTTTGGGAT
GAATATTTACTATAGCATTTATGTTTAAAATCTATAAAATAAAATATATACCAGTGATAT
AATATAAATAATATTTTAACTTGTTTCATTGCTAAATCTCATAGAATACTATCCACTATG
TAAGTTCAAACTATTCAAAGAGATTAACGTAAAATTTCACATAGTAAAACATTCTTTTAA
ATACTTGAATTTAAAAACTCTCATATACAATACTTATAATTTTTACATATAATTAGTGCA
CAGTTTTTTTTAATGCGCATCAATATTTTTTTTTATAGGAAATGTGCATAAATATATAAA
CTTAAAATATGTACGTAAACGACTATTGTGCAACATTCTATTAGTTGAGCAGCATTAAGG
TATTTATCATAGTCTCAAACTTACTATAGCTTACGGGATCTAAAGCAAGTGTATATGACT
AAAATAGAGTGTTTTATTAATTCATATCCAAAATAGTCTTAAAGTAGTATATATGAGGTG
TTAGATTCAAATCTTAGTGTGATCATTGTATACTAGTGTTTTATGACTATTTTTTTAGCA
AGTGTATTTTTAGAAATTTTTCTTTAGTGGAAATATTTTTAGAAAGTTTTATTAATTCAT
ATCTTTCAAACTATCTTTATTTTTTATTTATTTTTAAATTGAATTTTAATATTTTTTAAA
ATATAAATATTTAAAATAATCTTATATCACAACATGAATATTTTTCATAAATTTAAAATA
TAATTACATTGTGTAGAATATTTATTTATTATAAATTTTAATTATAATATAATTTATATT
TTTTTGACAAAATATAGTTTATATATTCAAAAATACTTATCTACTACAAGTTTTAGTTAT
ATAAAATGAATACTAAAATACTAGTTCCAATATATAACAAATGAATTAAACCAATAACAA
TTACACAATTGATCATAATTTCGTACCATTAAGATAAAAAAGCAAGTGAAAAGAGAATAA
TATTAATATGTGAGACGTGG
>Glyma04g39670|Glyma04g39670.1
TAATTCAATTCAGGAAGGTTTTAAGCAAAAAAGAAAAAAAAAAGGAATTTAGGGATAGTA
AATAGACAAAGATCGACGGTAAAAATGTTGAAGAAAAATATCATCTAACCTATCATTGAG
TTTGCAAAACAATTAATACATTATTGTTTCAACTTAGAAGGAGGAATTTTGAATTGGAAA
TATAAGTTTGTTTGATTTAATAATGAATGGGAAAAATGTGGTGGGTTTGAATCTTCCTAC
TTACAAAAATTAGTAATACTAATAATTAATATTTGATGAAAATACACCAAAAAAAAAATT
TGATAAAAAAGTAATTCCAAATTTGAGTCATAGACATATGATTGTGTTAACTATTTGAAG
GTAAAGCTTTATTATTTATAGTGATCCTGTTATGTTTGAAAAAAATTGTGTCTCTGAAAA
AATATATATGGTCTATGCTAAAAAAACAAAAACAAATAAATTCAACTTTATAATTTTAAT
GGAAAACAATGCAATTAGGTAAATACAAGTGTTATATACCAATTTGTTATACAACAATAA
AAATTTGACAATTAATCTAATAGAAGGATATATAATCTCACAATAATTGTCTTAAACTTA
TATGCAACATCAATATAAATACTTCATTGTTCTATGATTATTTAAGTTCTAATTGTTTTG
TTTAGCTCTCTTGTATGTATCGTCTCATTTCTACTTGCTCAACCAATAAGTCCTCAATAT
ACCCCTCAAACTCATCCCCTTTGACATGTTAGAAGCCGCTATGTATTACTTATCATGTTG
TCGCGTTCTGTATTAATTAGTAGTATAGATTTTGTTTGCAATATCCTACGAGACTCATGA
TTTCCTTACTAGAGACACTTGACGTCACTTTTTACTACTCAAGAATGATCCAACATAAAG
TAAGATCAAAAGCAAAAGTTGAGATAAACTTTTTTACTTTAGAGAAAGTAGTGATATATT
AAGGCCTTTTAGCCAATATGTGATCTTTTAAAAAATTAATAGTAAATAAATTTTATTGGT
AAACCTAAAACTTAAGCTTTAATTGTTTTACCCTTAGGTTTACCCTACTCGATAGGTCGA
TAGGTGTGTGCGTCTTGCCTCCAGTATGGACAAGGGGATTGTGGGGTAGATATGTTCCTC
CAATGGTCAATTTAGGGTTAATTTTGGTGACAAACTAGTGTGAGTTACGTATTCATTCGG
TCTTGTGGGTTGACTATTTGGTTGGATAATCCACAACTCCCTAAACATTGAGCTTATAAG
GTATAAGTGCTTTGTATTGCTGGCAAGTCAATTTTGTAGGTCAGTCTTTTGATTGAATGA
TCAACAACCTTTTAGACATTGAGCATGTATGGCATAATTGTTTCGTGTTACTAACAAGTA
ACAACTTAGTTTCATGGGTTGGCCTCTTAGGATTAGTTTGTTTAAACTTATTTGTTAAAA
AATACTTATTTTAATAAAATAAACAACTTTTTGTTTTTCAGGGTGTATATCTAAAGTGTT
TTTGTTTATTTTGATAAACAAATCATGCTACTTATTAAATAAGTGGTTTTTTTAAAACAC
TTATTTTAAAACTATTTATTTTAAGTTTAAAAAAACTCAACCTAAGTCACTCAAACAGTC
CAGCAGGCAATGATTTATTCACTTTGTTTTTAGAGAAATGGTTCGGTTTCAAAAGACAAG
GTCATACAAGGAGCAAAAGAAAACACGAAGACAGTAGTAGCCCAGGTTTTTCAATGGGCG
GTTCGTTTAGAAGATAGTGTTGGGCCAAGAAAAAAACAAAAACCCATCAGATGATCTAAA
CCCCCCAATAATGGGTTAAAAGAAAACAAAGAAAGAAGTGAGAAATTTTGGTTGTTTGCG
GCGGTGCGACGTGGACCGAAGAGAACGATGAGAGTCACACACCGAGACAGCGTGTCACAA
AAAGAGAGGGACCTATTGCACTTCTCTGCACCGCACAAAACACATATTCTACCAGGATCG
TTATCTATCTGTTGGTTGAT
>Glyma04g37530|Glyma04g37530.1
ATATCATCATAATTATTTAAACAAATATGTTAAACAAATAATTATTTTTTATTTCTTAGA
ATAAATAATTTGTCATTTTTTTATCAATAAATATATTAGTTGTTAATTTGTTAAATTTTG
TTAGTGAGATAAATTTAAATTCATGATCTTTCCATTTAATCCATTTAACCATTAAGTCAA
TTTTATATATAACTTCAAATAATCAATCAATTAACTATACACAAAAAGTTTTACATTAAC
ATCTAATTACTAAAACTGTCATGTGTAATATACTTTTTTTTTCTTATACAATTATCTTAA
AAATCATATATCCTTATAATCTCTAATTAGTTGTTACTGTAAATTCTTAAACTAACAATA
TATAAAAATTAAAGTCGATTCTTTTTATCATGTAACTAACAGCATGCACTATCATACCTT
TTAAATATCTTTCTATTTCCTTCCTTTAAAAAAATATCACTTTTTTCTTCTTTGAAATTT
TTTATTCATCCGGACACAATCCTTTGTGTACTGTCGAACAAAGCAGCTTCAAAGCAAGTG
AGTTTCCTCCATAATATATTATCAAACTAGTAGATACATATAACTATCATCGGATGAGAG
GGTGCCACTTGGTTTAATCATCAGAAGGACTTTGAATTCCACTGTTCACGCGTGCACAGT
CAAAAGCTATGAGATAGAGCGCAATAACAAAAACAGTTTGATCAAGATATGTATGATATA
TATGAATCATAAACCATTCAGCAAACAAATTTTTAAAAAATGAATCACAAACATGTAAAG
CAATAGTGAATAAATCTAATCTCATTTTTTACAGGTGTCCTGTTTTCATCTCTAAATCAT
GAAATTTTGTTGACCTAATGAGTCACCTTTTGATTAATAGTGCAGGTGATTCGGCTAGGG
CAGTTTGGCGGCCTGGTCTACATCGAAGTAACACAAATATATAAATTAAAAGGGAGATTA
TTACCAATAAAAAAAATAGTAGATATCAAATTTTTTATTACCTTTCTTATATTTTCATTT
TTATCCCGTTGTTATAAAATATCATTAAACAAATTTTTTGTTATCAATTAAGAGAAGCAT
AATTCTCTGTTTATTAACATTATTTGAACAAGAACAATGAAAATAAAATTTGGATTCCTT
GAAAAAATGTCTAAAAAGAATGTTTTTTGAGTGTTGAAGAATCGAAATAATGGTGATGTG
TCTCGCTAGGAAGGGGGGAGGGTGGTGTTTAAGGCTGTGAAAAGAAAAGAAAAGAAAAAC
TTCAAAAGAGACATATTAGGTACGTAAGCGATTTTGAGTAAACGGTTGGCCCAAGTATTA
ATTGTAGAACGACATTGCACCTACACTTACAATAATAATAATATATTGAGTTGGCATCGT
ATAGATCATTGTTATTTTTCATTTACTTATATAGATTCATCGTTATTATTTCTTGATTTA
ATAACGCTTTTAATCTCGCGCATGAAGTAGTATACATTAAAGGCCTATTTTTTTTTTAAA
ATAATTATTTTAGGAAGTTATTAATTTTACTTCGTAAAAAGATTGAATAATTTTTCTAGA
AGTTTCCTAGTTTTTAAAAACTTACATAATTATTAAAGAATAATTAAATATATTTTATTT
TAAATACTTTGATTTTCAAAATATAAAAAGATAACCTTAAATAATATAATATAAGATATG
ATTATTTTTTTCCACAGTATCAAATTTGGTTTTGGCTTTTGTGTGGCTTTCAAAGCTATG
TATTGGAAAACAATTATTCATAGTTTCATAATCTCCATGCAAACTTGTTACTTGTCCATC
CCCACTCCATCATGCATGAGCTAGCCACAACCTTATATATAGGGGGTTCTATCATCCTCT
ATACTCGTGGTAGTTGTGTGACACAGAAATTAAGCTAGAGCTACATAGTTTTTTTCTTTT
CTCACCTTCCTTCTCTCCCTTCAGACAAGGGACGAAAAATCAGAGAGAGAGAGAGAGAGA
GAGAGAGAAATTCCAAAACC
>Glyma04g00360|Glyma04g00360.1
ATCAAGTGATATATTTCTACTTTTTTTTTTCTTTTCCTAACCCATGACTTATTTTAGTGT
TTTGGTTTTGGTAAAGTGGGTAAATTAAAAAAAAAATATTAAAAAAGTAGTCTTACATGG
TGAGTTTCATCATATGTGATAGCTAGCTTCCTTTTGTTACCGTTAGAAATAATCTTACAT
GGTGAGCTTGGTTAAATATCATTGCTAGGTGAATTGCCTCCTATGTGAATTGGAATTATT
TTTTTAACCATATCTTGCTTCTGATGCTAAACTATGTACATTTTTTGTTGTTCACAATCA
CTGTAGGATGGTGTACTCCAAGGAAATGATGATCAGAAGAGTTATGGCTCACGGTTCAAT
AATGCACAATTCTGATTGGAATGTTAATTTGATGAAGCAAATATCTATCAGTGGACTATG
TAACAACTTAGGTGGAGCAAGAATTATGCAGGGGTCGATATCAAGAATGGTATTGAAGGA
AATAATATATGAAAAGCTGATGCAGGATACTATGTGATAGTTCATTTATCAAGTTTTGGA
AATATTTGCTGACTTGGTCTGGTGCAATGAGAAGAACAATACACGTGCCGAAGGTATAGA
GTGGGTGTACTATGTGGTAGAATACGTATAGTACAATAGTAGGAACTAGAGGGTAGGTAT
GATTATTATTGGAAATTATGCAGTGTTTTGAAACTTAAACCGTGACTGTTATTTATTACT
TTTAAACTGTTCTCGGCCTGAATTAAGGACACAACTTGTGGCTTAATTCCAGGTCTTATT
TGTAATACATATTCTTTGTTTTCCTTCCAAAAAAAATTGACGAGGGTGAAGAAAATATGT
TTCAACAAAATTAATGCCTTTCAGCATCCTGACCCAAAGGGCATGAGGATTATGATTGAT
TCTCCAACATTCTATCTATAGCTATTAGTATCATTGAATGACTATGATATTTGTCTGATA
ATCACATTTTTCTGCTTTACAGGAGATCAACGACCCTGAAGATATCTGAGGATGAATGTT
CTGTCGAAGTTGCTGAGATTTGGTTCCAGTGAATACATGACTGCTGAACTTTGATTTGCA
GTGCTATACAATTTAGTTTGTCACATTAGCATCCAGCCATCTTTTAGCTTTTCTATTTTT
GCTGAGAACTAAAAGGTTGTTGCAGAAGCAATAGTTCCTTACACATTTTTTCTTTCAGGT
GGCATGATAGTGGTGAAATAATTGTCTACTCATCTATTTATTCATCCTGTAACTTTTAGG
GCAAGGCTTGATATAGGCACATCTTTAAGGCATATTTGTCAATGACTTATATAAGCTACC
CCCAAAATTTTTACTGCTTTGTTCTTTTTCTTCTGCCTTGCTTTTAAAAAAATCAAATTG
ACCAAGATTTTTCTGAATTGATAATCTTTCTTGTCATTGACTTGCATAGGTTACTCCAAA
AGTTAACTAATTTTAAATATTTTTTGGAGATCCAAATTGGTTTAAAATGAATTGATTTGA
TTTAAATTAAAAATATATATATATAATTCTCGTTTACAACACATTAAAGATTATTGAATT
ATATTAAATGTTTTAGTTTCTATAAATAAAGGTACGTTCGTTTTTGTCTCTACAATAGTA
ATTATATTTTTAATTATTAATTTGATTTTGTAAAGATAATATTTTGTGAAAGATAAATAT
TACATTTCACAACTTTCTATAAATTAAGGATTAAAGTAAGGTAGTCTTGTAGAGATTGAA
ATGAACATTTTTACATTTACCCGAATTAAAATCATATTTAACTGAAAATTAAATAAATTT
ATATTAAAAATATAGTTATGAAGTGCGCATTAAATTACATTCATTTTGAGTAGATTTTTT
TTTAACTACTAAAATTAAAAAGAATGATTTTCAATTCAAACAAATTATTGTTTTACAACT
TTCGAATTATTTTATGTTGTTTTTAATCAAATAGAGGAAAATGATTTTGATATTTGATTT
GATTTGGGCCAAAATGTGAA
>Glyma04g10050|Glyma04g10050.2
CAACAATAAAAATCTGACCGTTGGAACCCACAGATATCAAAACAAATGTAACAACTTACA
TATGTCAAAACAAACTTAACAAATTGTATTGACCTGTTAAAGAAAAATCTTAGAAAATAT
AAGAAATCTAATTTTACATAATAGATTCAAAAATAAATATTTTAATTTATAAAATAGAAT
TAATATAAGTAATATATTTTATAAATTTTAAATTATAAAACAAATATTTACTAACAATAG
ATTCATTATGAGACTCTGTATTGGATGACTGAGTGTGAGATGAAGTAGACTCAGATGAAG
GTTGATTTGAGACAGAAGCAAAGCCAAGAGGAATAGAGGAAGCAGAAGGTGAATGAGAGG
AAGGCAGTTGCGAAAGTGAAGGTGTAGGAGTTACAAGAGGAGGAGACAGATCAGGGTTAA
GACACAAATAGGAGGTAATGTTCTGTACTAGGCTAGAAGATAAAGGAAATATATCCAAAT
AAGGAAATCTTAGCTCATTAAACAACACATCCTTAGAACTATAAATTCTGCCAATTGAAG
ATAGACAATTATAGCCTTTATGAGATGAGGAGTACCCTAAGAACACACATTCCTGAGAAC
AAAAATTGAGTTCATGAGTATGATAAGGTCTTAACAAAGGAAAACAAGCACAACCAAAGG
TTTTAAGCAAATGGAAGTCAGGATCTTTGTTGAAAAGAGTGACAAAGGGAATAACAAAGT
TTAGAGATGCAATAGGCAATCTATTAATTAGTTAGACAGCAGTAGTAAAGGCATAGTCCC
AAAATTGTAGAGGTAAAGTTACATGATGTAACAAAGTGAGACGTAGATCAACTATGTGTT
TGTGCTTTATCTCAACCACACCATTTTGATGATGTGTGTAAGGACAAATCAATCTGTGAG
AGATACCATAGGAGGTTAAGAGAGCAGAAAAGAATCTATACTCACCCCCCTCCCCCAATT
AGATTAAACACTTTTAATTTTGGTATTAAGCTGCAATTCAACTAAAGATTTAAAATCTTT
AAAAACAGATATAGTTTCAACTTTGGTTTTAATAGGAAATATCCAAGTATATATGGAAAA
AGCATCAATGAAGGATACATAGTACTTGAAGCCAGAATAGGAAGTTAAATGAGATGCCCC
CCATAAATTTGTAAAGATAAGTTCTAGAGGAAAGTAAACAGAAGCAAAAGAATGAGATGA
CAGCCTGTGAGATTTTCCTATGCAACCAGAAGCACAAAGGTCAGAAAACATTTTATTAGA
TGGTGAAATATTACACTGATTGAAAACTAACTTTAGTACATGACTATTAGGATGGCCTAG
CCTAGCATGCCATAGACTAACAGTGCTAGGAGGTGAATTTACAGAACTAGAAGCTACAAC
AGAACTTTTATTAACAATAGGAGATGTGATTTAAGCAGAAGTGGAAGTTGACAACAACTA
AGGAGAGTGATCTTGAAATTTGATGTTATGGAATGAATAAAGACCATTAGCACCGACAAC
ACCTTGAAGGAGTACTTTATTGGTCGCCTATGATTTCATAAGACAAAAATGAGGATGAAA
CTCAAAGAAAATAGAGTTATCCTTAGCAAACTGACTCACACTTAACAAATTTTTGGAAAT
TGAAGGAACATGCAATAGCTTATTAAGTTTGAAAGTAATATGAGAGTCACAAGGAGACAC
AAAGGATGAGGGACTAGTACTAGAAATACATAAACCTTCACCATTTCCTATAAAAATTTG
GTCATGTCCATCAAGGTGTGCAAACTGTTTGATATGTTGTGATTAGTCACATGGAAGCTA
GCTTCAAAATTTGGAATTCAGGTGGAACTAGCTTGACCATTGCCATGAGAAGCTGAGTTT
GTAAGCATAACACTAGGTTGATTGGTTGGCTGAGCAATAGGCTTGGGATTAGGATTAACC
CAAGTGTTTGAAGATCTACTCGAACTAGATGAATAAGGAATTGGTTGAAGTGTAGTTAGA
TCAAAAAAGGTAAGTGACTA
>Glyma04g06810|Glyma04g06810.1;Glyma04g06810.2
ATTTTGTTTAAGTTTTTTTTTTACTTTATTGTAATTAATTAAATCATATCTTGAGGATAT
ATTAAATGAATATATTAGGTTTAAAATTTAATTAGATCAAAACAAAAGAATTAAAACATA
GATTAAATTAAAAATTTGATCAAAATTATTTTTTAAAAAAAATAAGAGGATTAAATGTCT
TTATTTTAAAATAGAAGGATCGAAATTATAATTTTTTAAAAATAGAATGACCAAATGTGT
CAATTTTAAAAAATAGAGGAATCAAATTAGAAATTAGGGAAAACATAATTACATTTAAGC
CTTTTATTCATTATACAAATACTTTTACAAAGGAAAAATAAATTGCTTAATATTTTATGT
ACACAAATATAATTTGTTTAAAAAATAAGTTAATTTTGATATTTACTCTTATATTTTTAT
TATTTAATTTAATTTATAGTTTTACTGAAATTTATTTTTATTTAGATAAATCTTATCAAA
TGATAATTCATGTAATTAATGAATTATTAGTATGCAGGAACTACAATTACGTTATCACTT
TAGAGACTATATAATAATAAATAAAAAATTATAAATTTCAATGAAATCTAAGATTAAATA
AAACATCATAATTAACACTATTCATTTTTTATAGACAAATATGTGTTAGACAAGTGGTTT
TAATAACTTAAGATAGAGGGTGAATTAAGTCTTATATTCCCACCAACAAACTTTTACTAC
TTATAAATGACAGACTCGATTTATACTGGTTCGGCCACTTTTCGTGCCTACGTCCAGTTC
TCAAGCAACTCACTTGAGATTTTTCACTATCTTTGTAAAAATCATTTTTACAACTTTTAA
AACACTCAAGAAATCCCTTTCCGTTGTGTTCAGGAAACTCACAATTTAAAAGACAATCAG
TCTCTTGAATACAATTAAATTTCTGAGAAAAAAGAAAAAGATTTCTCTCCTTTAGAATGA
ATAATACAATTTGAAGTTCATGGATGAACTCTCAATAGATTTACAAGTGTTTGTCCAAGT
ATTGTTGAGAGAGCATTTGATAATGAAGTTCTATTGGAATATCTCTCTTGCTTTTTGAAA
ACACATATATATAGATCCTTAATGCATTTTCAAAATGGGTTGAAGAGATGTGTTTTTTTT
AAAAAAAATTCTTAATTTTTTTACCGGTAATCGATTACAAGTTTTTGGTAATCGATTATA
CAATTATATTTTGAAGGGTCATGACATTTGAATTTGAATTTCAAGAGTTCCATTGTCGGT
AATCAATTACAGACATCTAGTAATCGATTACAGGTTCAAAATACAAATAGCTATTTTTCA
AGATTGTCTTATGATAATCGATTACAGTGCCTGGTAATCGATTACTAGAGTCTTGGATGT
CTTGGAAACACTTTGTTTTGAGATAAGACTTAATCTTGAGTTAATCTTAAAACAAGACTT
TGTTTGTTGAAGCAACATTGAATTAATCTTGAAGCAATGTTTATCCTTTGAAGCAATCTT
GTTTGATTATTCTTTAACATCATCAAAATTATATATTCATACATTAACATTTTTTCCCTT
TTTGATGATGATAATCATTATCAAGTGATTTTTTTTCAGCATCATCAAAATATGCATGAT
TCACAATATTTTTTCAATAATTATGTTATCAACAAATTTTATTAATAATTATTTTGTTAA
TCATCTTTAGTAAAAAAATTATATCTGTTCATTTTGTTTTATTCACAGAATTTTAACTCT
AACCTTGTTTAAAAAAATTAAAGTGCAGATTAATTCATATTAGGCAATTACTGCAAAGAT
ATATTTAAACTCATTTAGAAAAAAATAAACTCATAAAATGTATTTCATATATTCTAAAAT
AAGTGTTGTATTTAAAAAATATTTTAAAATAAATATGGTGTTAACTTTTTAATATAATAT
CAGTTATTTTTGTATTTATATCTATTACAGATGTCACTTTAATTTTATAAAATGAGTATG
CTATGTATAAAATAATTTAG
>Glyma04g36250|Glyma04g36250.1
TACCTAGTAAAAATTTTCAAGTGTATGGAGTTATAAGGTTAGCTATACTTGACTTGATGA
TTAAAGGGAAAAAGAGGGAGGGTGAGAAGTTTTGGAATTAGATTCCTCCTACTAAAACTT
TACATGGCTAGAATTGGTAAGATTTGTTTAGGTTAAAACACACTTTTAGTCTTTTAGGTC
TTGTTTGGGGTGATTTTTAGTTTTGAGTTTTAAAATTTTTTAAAATAACAACTAGTTTTT
AGTTTTAGTTTCAAAAACATTTTAAACTAGTTTTTAAAATATAATTAACTTCAAATAAAC
TCATTTTGAAAGTTTCATATTGTATTAAAATTAGTTTAAAAATATTTTTGTGTGGTGATG
ACGACAATGGTGATGTCAGCAGTAGTGGTGACAGTGGCGGTAGAAGTGGAAATATCGATG
GTAGTGGCAGTGACAACATGGTGGTGGTGATAAAATTGGTGGTAGTAACGGTGACAGAGG
TGGTATTAGTGGTGGTGATGACAACAAGTGATGGCGGTGTGGTGGTTGCGATGACGTTGG
TGGTGATTGTGGTAGTAGTGACACTAACAATGGTGGTATTGTTGGTAGTGGTGGTGGTCA
TGACAATGACAGTAACATTGATGGTGGTGACGGTAACAATGTTGGTGATGATGGTGATGA
AAATGTTAGTGATAGTAATGCTAGTGGTGTTGGTGGAGGTTGTAATAAAGTTGGTGGTGG
CGACCATGATGATAACATTGATGGTGGTGGTGGTAGCTATGCTAGTATTGAAGGTGATGT
CGGTGACAATGGTGGTAGCAATGGTGGTAGCGGTGTTGGTGTTTGTGGTAATGATAGCGA
TGGTGACAAGAAAAAGTCTCATTGTCAAAAGTGGAAAATGTAATTTTTCTAAACCAAAAA
CCAAATTCACAAAATCTTTTTTCTTGATTGAAAGAGCGTAAAAGTATTTCGAAAATAATT
TAAAAATCATTTCAACTCCATTTTTGTTAAACATGTTTTGTTTTGAAAATTGTATTAAAA
AATCTAAAACTAAAAACTCAACCACCCTAAACGGGCCTTTATGTTGCTGATTATGTTTTT
TTAAAAAATCATTTTTCATCTTTTTTAATTGAGTGAAAATAGTTCTTCTAAAACAACAAT
ACTTTTTTTTTATATTTTAGGGCATGATTCTGAACTTTTTTTTTTTACTATTTCAAAATA
TAAAACCTATCTTAATAAATTTTCTTACATGAAAATTATAAAATCTAACTAATATTTAAA
CGAAGAAGAGTAATAAAAATAATAAAAATTATGTAAAAAATTAGTCTCACAGGCAACAAA
AAAGAATCTATTATATATGTATATATTTTAATTTCAATGCATATACTGTCTAGTATTTAC
TTTTAATGCAAATTCTAATCATTTCATTTATTTAATTTAATATAATTTTCGATGAGAAAA
ATTTATGTGGATTAGGTTCTAGTAACTCACTAGGTTAGAACAAGTCATTTCAAGACTTAA
AAAGAACACTTACAATAATAATTATAAATTATCTACTAATAAAATTTCATCAACAATAAA
ATTCAACCTCACGTTTCAAAAGAATATCAACTCAATCCCTGCGAAGTAACTAACCTTTTA
TTGACAATGATTTAATTTAATATCTAAGCTTTGGTCATTGTAATTTTTTTTATATAACTT
CGTCTAATTTTATTTCTTGAAAATTTTAATTCTCCATATACTAATAAGTTAAATCATAAA
AGAGAATTTCCCCTTCCTTTTGATGAATAAATATGGTAAACACAAAAACTTGAATAATTA
ACAAATATATAGCAACAAAAAGTAAAAGGTAAACAAATGAAAATATTAAAAGCAAAATTC
AAAAGAAGCATAAAAAAGCAAAACCTAAATTAACAAAATGAATAAATTCTATAATTTACA
ATAAAAAAAAACATTTTAACTAGTTTGGCTCCTATATAAGTTTGTAGTATCAGAGAAAAA
CAGACACTTTGTGTTTGTGA
>Glyma04g42840|Glyma04g42840.1
GAAGAGAGCGTCTTTGTCTTTATGTGGGGAGAAGAATCGGATGAGGCAGTTAGATGTCTG
GTAGAAGATAGAACCCGCGATGACAGAGAGAAGCTCCCAGCGCTTGTTCAACAAAATCTG
GAAACAAAGGGAAGCGAACCAGAGAATTAGAGTGGCTAAGAAGAATGTCTCCACCGTGTT
CCGCTTTCCACCACCCATTGCTTCTTCTCGCGCCACTCGCATCCCTTTTATTTTGCTTCT
CTTCTCCGATTCTCAATCGCAATAAATTTATCAATTGCTTCACTTCAAGGAAATGGTATC
AAACAAAAATCAAATCTATCCCATAAGCCATAAACACTCCATAAGTCTACCTTCACACAT
TTTATTATTAACTAAAATTTATTAAAAATTATAAAATTAATAGAATTATCAGTGAAATTC
AATAAAATAAACATTAATTATGTTTGTAAAAAAAATATTAACTATCGTATCTTTAAAACT
TTTATTCATTTTATAGTTTTCTTATATTTTTATGCATTACCAAGGTGGATAATCAGGCTC
ATCAACCAGTCTGTGGGACTCGCGGTCCACGCGGATTACAAATCAATCTTTTTTAAAAAT
TCATGACTATATAGGATGGATTTTAGGTCCGTCTAGCATAATCGGTAGATTATGCGGGTT
TGGTCCACGGGTTGACCCATAAACTCGCAATCACGATTAAGTCAAATTCAAACTCAATTA
ATCTTAAAAGCTCAGTTCAAAATTTATTTGCATTTATGTTAAAAATTTATTTAGTTGTGT
TAAATTTTTTTGTAATTAAGTATTTGTTAGAGATTTATTAAGACTTTTTAATATATATAT
ATATATATATATATATATATATATATATATATAATTATATATAATTGAGTGTAATTGACT
ATTTTTTTAAGAGAAAAAAATATTTTTTATTTTAAAATTAATTTTTTTTAAAATAGGTCT
GTGAACTAGCCCGTTTGACCCGTGGGACTGACCAATATTTTAAATCCGTGTAAGAGCACG
AGAATTGGCTCGATCCACTGCCAATACGAGCTTACGCGAACGAACCTTAGACAGGACGGG
TCGGCTCGCTTACCCATCCCATCCAACATTACTTTTCACATTTCATTTTGTTATAAACAA
CATTTTTTTTTTACTTTTTATTATTTTTTTAAATTTTGATCCTTTGCATCACTTTTACAC
ACTTATTTTTGGGTTAAACCATTATTTTGGTTTTCATAATTACTTCACGAAAGAAAAAAA
ATATTGATACTTTTGTTCATGAAAGATAAAAAATTATAATTTAATTATTGAATGTAAAAA
TGTACATATTACGTTCTATTGTATAATTTAATAACAAATTTATCTTTAAAATTTATAATT
TAATCTCAAATAAATCCTTAAATATTACTTATAACTTAATAATAAGATAAAATTATACGA
ATTAATTACATAAAATAATTGTCACATATTTTTTAAATATTCATGGACTAATTTTAAATT
TTATTTTTAGGATTAAATTATCACAGATTTCCATACTCAATCGATGGTTTATTTTTTATT
TTTTAAATTAAACATCGCATTTGTTAAATGTTTGTTTTTTCAACATTTTCAAAACAATAC
TATCACTTTTTCATATTTTTTTAAATTGTCACTCTTTTAAAAAAAAATTCGTATATATTT
TGGATAAAGATGGCTATTTTCTACTAGGCTGCATGGGACACTAGTACCACTATAGTTAAT
ATATTTTTTCACAATTAAAAATATTCTTATACACCAAAATCCTCAATGGAGGAGCGGATA
GAGAAGAGATGTTCTTACTCCCCTATTAAGCCGAGTTGGCAAGGTGTCAGGGCCCAAAAC
TGTGAGAAATCAAACTCAGCGTGTGGAAGGAACATGTGCCACGTGTGCGACCAAGGAGTC
CACGCTCGTCCACGTGGCGCCCCTCGGAAGGCGAGCCGAGATCGCGCGGAACTCCAACCT
CTTATCAACAAAATCCTCAA
>Glyma04g26810|Glyma04g26810.1
TATAAAGAGTAAGATTAGTTTGTTAGAAATAAGTTTTATATATAAAGAGAACACATATTT
ACCTTAGTTAAAGAATACGAGTCATTACTAATTGTGTTCAATCTTAATTTTTTAATATCT
TGGTTAGTTTTCCATCCATAAGGGTCAAATTCTAGACCTTATTTAAGAGGATCAAATTTT
ATATCACTTAAATCAACAACTTTTTGTTATTAGGTACATCTACATCATATCCTTGTCCTC
ATGAAAAATATTAATTTTTTTAATATCTCATTAATTGTCATTCATAATGTAAGTTACACA
AAATTACAATTAGTTATTGTAGTTTTTTTGGTAAAAGAGAAAAATATCTAAATATAACAA
AAAAAGAGAAATTATATAAACAGGTCGAATCGTAGACATGAAATTTAGATAGATACTAAA
AAATAAAATAGAAAAAAACATAATTTTGAAGTTGGGAGTTAGTTATTGGTGGAATTCATT
TTTGCTTGTATTCCTTCATATGTCATGATTTTTGAGTACGCTAAAGTCATCCCTGAATAC
AACATTTCATACGCTTTGACATTTCCTAATCACTAATGACCACATCTTTTCACAATAGAA
ACTCTGAATTCTTTCAAACTATTTAAAAAGTTTTGATATTAAGTATATTTTTTATTAGCA
TGTTAATGATAGAAAATATTTATGAATTTTATTGATGAATAATGTCCTATTAAGAGTAAG
ATTAGTTTGTTAGAAATAAGTTTTATATATATAAAGAGAGAGAACAAGTAATTATTGATT
GTGTTTAATCTTAATTTTAATTTCTAATATCTTGATTAGTTTTTCATCCATAAGGGTTAA
ATTCTAGATCTTATTTAAGAGGATCAAATTTTATATCAGTTAATCCAGACTTATTTGTTA
TTAGGTATATCTACATCCTTGTCCTCATGAAAAATATTAATTTTTTTAATTAATTGTCAT
GTATAATGTAAGTTACACAAAATTAGGTTTTTTTCCGTGAATATACTCTCTCTCCTATTT
TTTTTCCAATCTACACTACTTTGAATTTTGTGTTTTGATTCACACCACTTTGCAAATGAA
CGTGGTCAAAAAGATACCGATGCAAACTCAAATGAACGTGAATATACTCTCTCTCATCCT
TTTTTTAATTTAAAATATTACAAAATATAAATATTATATTATATAATTTTTTTAATTGGT
TTTAAAATTACTTAGAAATTTTGCACAATAGAAATTTTGGCTACTTTTAACAAACCAGTA
ATTGAAATACCAGAAGAAATGTATCATGCACAACATATATTTCAGATCATCATTAGTTTT
GTCATATTTGCATTGTAATTGTATTTTTTAATACGTTTCATTATTTTTCGACTATCATAT
CAGTTACTACACTTTGAAATTTTATGTATATTATATAAAATAGATGTATCAATTATTTTT
TTACTGTGTTTGTTAATTTGTTTTAATACTACTGACTAAATTTCTTATTTTTTAATTAAC
GAACATAACAAAAAAATATCAACAACACATAAATTTAACTACAAAATATACTAACAGATA
ACTAAAAAATTGGTACTCTANNNNNNNNNNNNNNNNNNNNNNNNNNNNNNNNNNNNNNNN
NNNNNNNNNNNNNNNNNNNNNNNNNNNNNNNNNNNNNNNNNNNNNNNNNNNNNNNNNNNN
AAAAAAATAAAAAAAACAAAGTTATAAAAGTTTATTTTAATAAATAAATAATATTTAAAA
CCAATTAAAACAGTCATATAATGTAATATTACAATATTATAATATTTTAACTTAAAAAAA
ACAAAAATGTGAGAGAGAGAGTGTATTCACGTTCATTTGAGTTTGCAGCGGTATCTCTTT
GGCCACGTTCATTTGCAAAGTGGTATGAATCAAAGCACAAAGTCCAAAGTAGTGTAGATT
GGAAATTAAATTGCAAAGTGGTGTAAAGTGGGAAAAAAATTAGGAGAGAGAGAGTGTATT
CACAAAAAAAAAAAAAAAAC
>Glyma04g02240|Glyma04g02240.1
ATAGAATGATAAAACTACATAAGTTTGAAAGTGTTCATAACGTGTTTATGAACTTATTAT
GTAAAAGTATTAAATATATTTTTTTTATTAAAGATTTTAAATTAAAAAAGTGATTGTGCA
GGGTCCAAAAGATAAAGGTATTCTTTAAAGGGTGGAAGGGCACGATTGTCGATTGGGTAT
TTCAAAGAGTCATTTTAGCAAATAGATGGAGAATCAAGGCAATTGGGCAGATGCAGGAAT
AGCATCACAGATATATTTTCTATGTTAATGTTTTAACATATTCAGAACCATCTTTTGTTT
AGGGAGTAAATAGCTATGCGTGAGTCAGATACAAGCAATGGCTGATATGGGTGGAGAGTC
TCATGGAAATTTATGTCTTGTTTTTCAGATCCGCGTATTGTGAGAATCATTATAGCTATA
GGGGTGCCCATGATGTAAACGTTTTTTTTTCTTTCTTCAGGCACAACTTGTGCCGGAGTT
GGACTTTATATTAATAAAACTTTTGTGTTTTTTTTTTCTCTTTATGTAATATTGTTTTAG
ATAATGATATTTTTTAGAATTTTTTTTGCATTATATGCCGATAAAAAAAATTCTCTTAAA
CAAAGTGTATAAATTCAATTAAAAGATTAAATTTTCACATTTTACAATCACACGGTTACA
ATAGCAAGAAGACCAAAATTGTAATTAAGTTTCTCTCTTATTTAGTCAAAGAAAAAGAAA
GGAAAAATGAGTTTTAAGAAAAAAATGTTTTTTTCTCAAAAAAAAAAACAAAAAATGTTT
TTTTTCTTCAACTAAAATTTGAAATTTTCTCTCTTCATTTTCATTATTTTCTCTCTTCAA
GACTTTACCTATGTTCTTTGTAATTGGAGCACATCCGGATCTTTAAAAAAAAAATATTTT
TGGTGTTTATATTTTCATGTTGTAATTGTTAGTGGAGCCAGTGTTGAGCATGAGTTCTCT
TTCATTGTTCATATGTTGTACTGTAACCCTCTTTTAGCATTTTGTATGCTTGTGTATTTG
TCGGGCATTTTCATAGATGAATTATTGACAAAACAAAGGATAGTTCATGACAGTAATGTC
GTAGTCGCAGAGAACGTGAGTAGTTCACAATCTAAGGAGTGACTCCACCTATAGACGATA
TATCATTCATGGCCATGGAATTCATATTCCCACGATTATTATAGAATCTCGCAAATTTTT
TTTTTTTAACTAGGTTTCATTTAAAGAAGTAAAAAAAAAAAAAGAGTATATTAACGCAGA
GCAACTTAAAAGCAATTGATACTCTTTTTCTTCTTCTTCTAAAAATTAACTTTCGAAAAC
TACTTTTCAAAATGTCTTAAATTTTTAACACTTTCAAAGACTACTATTTAGAATGAAAAT
ATTATAACAAATTTAGAAAATAATTTATAAAATGTGAAATTTTAACATTTGATAAAGTAG
TTTTCAAAAAAGGAATGTTTTTAAGAAAAATATAAAAAGAGGTATATCAATAAATTTTGA
AGCGTGTAAATAACAATATAATTACTTGGACTTGATAACGGTGAAATTTGAATTAATTTA
ATAATTAATTTTAACTAAAAATGATTATAATTTCTTTAGTTAACTGTTGATTATAATCAA
TTTAATAATCAATAAATGATTATGATTTGAAGAAACCCAAAAGCACATGTGAAGAGTCCG
TGTGAAAATTTCCTTCTTTTGTCATTTTTTTTTATTAATCATCCATCATTTTTTTTCATT
CATATCAATGTCTTGGGGTGTAAAAGTTTCTTATAAAAATAAAAATGAAAGGTTAAACTC
TCATTGTTGAGTACTTTGAGGCAAAAAACATTTGTAATGTACTTGTGTTTTCATTCTCCT
TCAATATATATATATATATATATAGAGGAAGGTACAATAATCTCTCTTAATTATGTTCGG
CCGTGGCTTTAACTTATTTGGAATACTAGGAGCTTGCATATGTACCTCAAACTAAAAGAA
AAAGAAATCATTTGTTTAAT
>Glyma04g14800|Glyma04g14800.1
TATGTATCATGTATGTACCAAAAACATTTATGGCTGTATTTTTTTTAGAGGAAAAATTAT
GGTTGTTTTGAAGTACAAATATTGCACGGTACGAGTGTACGACAGTCAAGGAAACTTTAA
TATATTACGGTATACAAATACAAATATATATAAAAAAAATACAACTTGAGTTCTAATTAA
AAAAAAAATTAAGGGTGCATTTGATTTGTTAAAAAAATAGGATAAATAAAATTACACTAA
ACAAGTAATTGTATTATAACTTTTTGTATTGTATGTTGATCAATGTATAGTACAAGTAAT
TTTGTGATATATCTTGATGTGTTTATATAATGAACAAAATAATATAAATTTTATCATAAT
ATTTTTTTTAACGTGTAACATTTGATTTGCACTAAAAAAAATACAGAACAAAATTTTAAA
ACTTTTAAATTATTTTATTATTAGAATAAAATTTATTATCATGTTTTACTAATATTTATA
ATTTATTAATATTGTGATATATTTTAATTCTAACTAGACCCACCTTTCTTGTCCATTTCA
ATTTTTTTTTGTTTTATTATTTTTTATAGGGCTAGGGTTGAAATCGGGTCAGAGCAACCA
AGCTCAACTTGTGAGTAAATGAATGGATTGAAAAATCCTAAGTGCATTGGCACACCTTGA
TGGTGCAACACAGGAGAGACACCTCCACGGAGGAGGCGTGACCTTTGATGTCACCGGACA
CAGGGCTTGGAGACGCGAGACTCCCACAGGGTCACGACGATGACGCCAAGGACATGACAA
CGCAACACAACCTCATTGAAGTTAGCCAAAAGAAAAAAAACATAACGAGAATAAGGAAAA
TGACATGAGAATATTTGAATAAAATAATAATGAAAAAAAAGAAATAATGAACAAAAAAAA
ACAACAATCGTCTATACAGATTTTGCCGACAACTAAGATATCCACGGTTAGGTGAAGTAA
AACAAACAAAAAAAATGAAAAAGAAAATGAAAGAAAGAAAGATGGAGGTACAATGTTTGG
AGAGAGAGGTTTAAAAAAGGAGATAGATATGAAAAAAGTGTGTATAGTAAAAAATCAAAA
AATATGAATAATATTATATTTTTACTTTTGTTAGACATGAAATAAAAAATTATATTAAAT
TTATTGAGTTACAATCTTTTTGATATTTGTTTAATTGATCATTCTGTTGGTACGTAGTAT
ATCTCTCGGTATTTTTACAATAAGAAGACATTTTTGTTTTTTTTTTAACGTTCGTGAATG
TGAGCCACAGGTTTTTACTTGGAGGACACGAAAATTCTTGTTTTTTTTTTTAAGAGATCC
AATCTACTTGGTCTCCAACAAATAACAAACTTTTAATAAGTAAATAACTAATGATTAATT
ATGGCTGCTAAGTGCTATGTATCATGTATGTACAAAAAACAAATTATGGCTGTATTTTTT
TTCTTTTTTTGAGAGGAAAAAATTATGGTTGTTTTGAAGTACAAATATTACACGATACGA
GTGTACGACATTCAAGGAAACTCTAATATAGTACAGTAAACGAATACAAATATAAAAAAA
AAAACAAATACAACTTGAATCCGAATTTAAAAAAATATAAAGATGTAAAGTACAAATTTG
ATTCATTCTTTTGTGAATTTATTTGTTAAAAAATAAATGTTATATGATATTAAATTATAT
AACTAATAGTATAAAAACATATATACATAGAGAGATTAAGTAAAATTAAAATTTATACAA
TAGAAAAATAGTTGGTTTTTTTAAGGATTATCCTAAAAATTATGCTAATAATAATTTCTG
ATTTCCTATAATATTAAATCCATAAATATTTAGAAGTAAAATCTGACATTTTCAAAAAAA
TTATTTTCCCATATATGGATATATAATTTAGAAGATATTACAAATAAAGGTAATTTAATT
CATTTATTGCTGCCAATATATGGTGATTTTTTTTTTATATATATATTTTGAAGTCTATGT
CAAAATATAATTCAAGGAAA
>Glyma04g14250|Glyma04g14250.1
AACTTATAGACAACACCTTTAGCAAAGATATCGCATGCAAGCATGCTTTTCAAAAGCGCT
ATCTATTTCGAAAAAGAAGCGCAATCTACGACCTTTTTTGGCATAGTATAATTAGAAGAG
ATTTTGTGACTCAAAGTTCAAGTTGATGCAAAAGCTACTTTTAATTGCTTCAATTGGACT
AGTCCAAAATTAAAAATCATGTTTCTAACATTCACCCAAACATCTCGATAAATACAAAAA
TCGTGTTACTCATTCAAAACTCAAATTTGAAGTTCCAAATATGTCTTTAAAAAAGGAGTG
GTGTGGTCAAATGAACCTTGACAGTGGAAGCTGCTACCAGATTGTAAAAATGAAGCTTTT
TAGGGTTTATAATTTTCAAAATCTAATAAAAAGGATTGTGATTATTAAAAATTGTTGCTA
TATTTTAATTAATTATTTCAAAATTTAAAACCCCAACAACATTAATATCAAATTAACGGA
TGAACTATTTGTTACAAATTAAATGAACAAAAATGCAAATTTTAAAAAATAAAGGACCAA
AGCAAGAGTTACTAAAAACATAAAGAATTAAAAAGATATTGTAGCTTTTATATAAAAAAG
AAAGATAATTGAATTAAAGATAAAAGTAATATATATATATATTACTATTAATATACGTGG
CAATAACAGGACAATATTCTAGGAATTTTTTTTCATTTTAATCTTTTTTCTTTTTTTCGC
TTTTTCTCCAAAAAAACGGCGCAATGCATGGGTTGCTTTCTAGTTATACATAAGGTGACA
AATAATATTAACTTTCATATTTTTTTTTTTACTGATATTAACTTTCATATTTAAATTAGA
ATAAGTCATCATTTTCATTCCTAAAATATCATCATATCTCCTAAATAGTCTTTAAAGTAA
ATAAATTATATATGTAATCCCTCAGATGTTAAAAATCATTCTAAATAATTTCTCAAATAT
TGAATATTGGGTCCTGATTGCCTTTTTGTTTCTGAAAATTGGGTTTTGATTCTTGTTGAC
GTACGTGATGGTGGTGGAGGGGAGAAGAAAGACAAGAGAAACTTTTTATTTTTTAAAATT
ATAATAAATAAACAGGTGACTATAAACAATCACTTTCTTAAAATTATATTTATTTTATTA
TATTTTGAAATTAAAAATAAATAATAAAATAGTTGTGATTTTTAACCTTCACTATTTGTA
AATTTAAGCCATCAAAACTTATAACTTAAGGGAGGGAGTCTAACTCAATTAGATGAAAAT
AATTATATTGATAGGTATTTTAAAATTAAGAGATTTGATTAAACTTTTTAAAAATTAAAA
GACTTAATTCAACATTTCTAAATAATGAAAGAATTAAATCAGTAATTAAGTCTTACTGTT
ATTAATTTCTTAAAAGGAAAAGGTCTTTAAATGGGTCTAAATTGTAAGATACACCTCAAA
ACAACTGTATGAAAAATAGAAAAATATATCCACATAAATGCATAAGAAAATTTCTCCGAA
CTAAATGATGGAGATTGAGTGGTGGAAAAGCCTATGAGAAGAGGACAAAGTCAATTAGTC
AATTCTGCGCTCCGACATGCCAACTAATTAGGATATTTTTAATGACCAAAATTTAAAATA
CTCATTAGAGTATTTTAGAGCATATTAAATTATTTTTTATTTTTAAAAAACCTTACAAAT
TAATAAGTTATTTATATAAGATATTTATGTGAAAACTTAAAAAACCAACAATACCAACTA
GACTTACTCTAACAAAAAAAAAAAAAAAAAAAATATATATATATATATATATATATATAT
ATATATATATATATATATTATCCTAAGAAATTAATCAAATATCTTTTCAATGGAGATGAC
CTAAGAGAAATTAAGTTGAAGTAACATTTGGTGAAAGACTTTGAACAATGACGGGTCAAT
GCTCAATACTTCCAAAATCTATTGTTTCTCTAACGCGTTTTATAATGCCCACTCTACTCT
TTGGAATTTCCAAGAAACTA
>Glyma04g05800|Glyma04g05800.1
TGAAGGAGCTTGAAGATGTAAACAAGATTAAGATGGGTCTTAATGTTACCCACACAATGA
ACTTTCAAGAGTTTGGGGAGAAAACCAAGCGAAGAACTGAACTGGTGATGGAATTAAAGA
AAATATTTGAAGAGCTCAATATCAGATACAACCTTCTTCCTCAAGGCATTCATCTTAGAC
ATATTGAATCAAACTCAAGTTTGCTCAATATATGATTCAGCTGCATGCATGTGTGCCTCC
TATGTTTCATTTCATCTGTCAAATACCACCAGACCTTTTCTTTGGTTGATTTAATTCATG
ATAGTTGGGAGTGGTGCTTTAGTAAAGTATATATATAGGGCCTTGATTAACAGACAGTAT
TAACAATTTTTTTTTCCCTAGATATGATTGTGAAATTATGAATTCAGGACTCTTATGCTT
GACTATACGAACCATAAAGTGGATCCAATGTAAAAGTAAAATTTCGTCCCACAATTGAAC
TCTTTCTGCGTCTGGCTATAATTCTGATGTCTGTTGAATGGAGGTTTAGCTTCTTTTCTC
TGTCATAGTTGGATTTCCTCTCTCTCTCTTCGAGGCTCTCGTAAAAGCGATAGATCCCAG
GTCCAAAAAGAAGGCTAAATGTATCTGTAAGCGAAACAAATGTTCTACCTTTGGATAGAT
TTTTTTCACCGGTTTGTTACGAAGAACTTGTAGCTTGTGGGTTTCTTTGGATAGATTTTT
TTGACAAACACTTTTAGATAAAAAAAAAATGAGGAAAATGAAATAATATTTTCTACAAGT
TAAAAATAATTTTTTTGAGAAAGTAATATCAAATTTTTTTAATTTAATTTATCCATAAGT
TAATTTTAGTTTATAGAAAAATTTATTAATTTTTTTTCTTTGAAATGTTTATGGAAAAAA
TTATCCAAACAAAATAAAGGAATAGTGGCCTTTTATCTTATCTTTCTTCATTTTCTTACT
TTTGGTGTTTCATTTCATTTTCTTACTTTTAGTGTTTCATTTCATTTTCTTACTTTAGTT
TTTCTTTTCTTTTTTTATAGAGAAAAAAATCATTAATTTCCATAATCCAAAATGTATTAC
TTAGTGTTTGTTGGAGAAATAATGGGAGGGAAACAATTTTTATAAAATTGCTATTTAACC
CAATTTTTCTATTTTAGATAACAATATTTAATCCAATTTTTAAGGGAGAAAAGGAGAGAA
GAATGGAGGAAAATAAAATCTTACCTCATTTAATTTTTGTTTCCTTTCAATATTGAGGGA
TTTGAAAGAGAAGAAATTTAAAATATTTCAAATGTATTAAGTAAATTATTTTTATTTATG
TTGGGAAATTCAAAATTATAAAACTATAAAAATAAAGTAATTTTTAGGATAAATAATCAA
ATTTATCCTTAGAGGTGTGATGCAGTGATAAATTTATTTTTGACAAACAAAAAATATAAA
TCTATTTCTTGAATATAAAAAAAGTAAAACAAATTAGTTTTACAGTTAAATCTATGATAT
CATTTTATTATTATACTGAAAAATTCAAGGAATAATTTTTTAAAAAAATTAAAATCAATT
TAATATTAAGTTTTAAAATTTTGAAATTAATTTATTCTTAAATTATCTGCAGGATTAATT
TATTATACTTTTTTCACATTTAGAACTTAAATATAAACTTTTCATCTTTTAAGATGATCT
CACATTTTAAAATTATTTAACTATTTATTCTATTTTAAAAATTTATTTCCTCCTCTTATG
AATTAAATTGGGACAGGATTATTTCTTCTCTAGCCCGTTAAATGTCTAATCAATATATTT
CTTCACCCATATTTCAAACCCAAACAATTATGTCACAAGCAACATTGTCCCTCTTGACTT
AAGTGGATGATGTTCCAGATGATCGATAACCTTATCCTCCCAATACGAGGTAAAGAAAAT
CCCACGTAAGATAACCTACAAGTGCCACGTCAACAGAAAATCTCCAGTTAACACCTTACA
TCTTTTTTAGTCCACTTTCT
>Glyma04g01920|Glyma04g01920.1;Glyma04g01920.2
AGTACACAAATCATGTCGAGTCTTAGGCATTGCCTCAATAAGTGTCTCAACCATTGCCTA
GTCATGACTTCGTTTGAGTTTTTTACGACTGTGTATTTATAAGAATATATATCTCAAACA
ACCATTTAAATGATTCAATTATTTTATCATAGGACAATATTGCTTTGAAAATTATCGCAC
CCCCATAGTAGTTGAAAATGGAAAACAAAGCAAATGACCTGTTTGTACCGTTGGCATAAT
ATGTAATATCCATTGAAATAATGTCACCAAAATAGCCATAATCTAATATCATATTTGCAT
TAACCCAAAATACATCTGTGATTCGTTTATGCATATCCATTTAGTATGCATGAAACAAAG
ATGAAATCTCTAACAATTATTGCAAAAAAGATGTCCAACTTTACCATATACTATGAACAT
AAAACTGAAGTGCTTGAGCTTTATGTGCCCAGGAACATCTCATTTATTAAATAAGTGTCT
CGGTCATTACCTAGTCATTTATTAATAACTTTTTGAGTAATATTGTTAAGATTTGTACGC
TGTTAATTAATTAATAATCAATATATATACACAATAAGTTTGATATCATTTAAAAAAATG
ATCTAAAAAGTTGTACCTTACATGATTTCAAATTAATGATTAAAAATATAATTTGTTTAC
ATTATTAATGCTTAAAAATTAAACTCTATATTTTTTTTGAAAATTAAAATAAAAAAAAGA
GTAGGAAAAGCTCGAAGGTTGGCATGACATGCACCCTGACCCCAAAGCAAAATTTGTCTC
TTTGGGTGCATCTAAGGACCGTCATGAATCTGTGATTTATGCAGCTTCTAAATAATTCTA
TAGAATTTCATCCACAAAAAATTATACTAATTTGTTATAAAGTATAATGAGAGGAGTTGT
AAGAAAAATTTATACCATGAAGAGAAATAGAAAAAAATATAAAATAATTGATGAGATAAA
GATATGAAAAATATTATGTTTTTTTTATAATTTAAAATTGTAAGTGATTCTTTTCAAATT
GAGTGATTTAATCTATAATTTTGGTGGGAGCACACGTTTCAAGGAATTTAGGTAGCGTGT
CATGTTAGGAATGGTCCATGTCACCATCTCAGAAATTGTTGCTAAGGCTAAACATAGAAG
TAAACGCCGGAAACAAAGATAAGGAACCATGAGTGCATGACGTTCTCAAATATTTTAACG
ATTTTTCTCAACTTAATCCAACTCTCTCGAGTCTCCACTCTTATCTATCGTTTTTTCATT
CCCACCATAAAATATTACTAATTGATTAATAATAATAATCATAATAGTTGTGGTCCTTAG
CTGTTACATTCCATAAAATATCCGCTATAAGTTCGCGTATTCATCAATGGTAGTGTCCTA
AATTTGAGTTTAAGAAAAGAAAAAAGTGAAATAAAATGGACATAAAATATAATTAAACTC
AAATTTATTGTCACCCGTTAAAACAATCCATTTTCCATCATTATCATCCTACATTTCATA
GTTTCATACTGTTATGAACATGATATATGCAGACAAATTTTTTAATAGAAAGTTAAAAAA
TGATGACAGTTATTATGATAATTAAGTAATAGTTATTGAATTTTTTAGAATACATAAAAT
AATAATAATATTAGTTATTTATATATATTTTTAAAACACTTAACACTTTTTTTAATGTGA
TAAACATTTAATACATTTAAATCTTTATATAGTTGCTAAAATGTATTTACATTCTTTTTT
ATCTATTTTAAAAAATTAATAACATAATTGATTAGAAATTAAAAATTAAATATAAAAGTT
ACAAATTTATTTATAGAAAAACCTATATATATTATTATAAAATTGAAATATGTAGTTGAA
TTTTTAATGTAAATTCTTATTAGAAGTATAAATGTATAATAATAAAAATAAGCCGTTTTC
GTTTCTTTTTCTTGATAAGTATAGACGTATAGTATGAAATTTAGAAAGTTATCAATTTAA
ACGAAAAATAGCTGAATGTG
>Glyma04g12510|Glyma04g12510.1
CCTTAAACTTTTAAAATGCAGAATGTAATCTGTCATCTTTTAGCCATAAAAAGCGAATTT
TTATTTTAAGGCTACAAATACAGATACGGCCGAAAATTGTCGAAATATTGGCGCAGGTAC
AATTGTTAAATGGCAATGAGTTAAATAGTAACACTAACATATCAATTAAAATTTTGCTTC
CTAACCTGTTCTGACATTGAAACTTTAGAACATGAATTCGGTAAATGGCCAAAGAAACAC
CAGTATAATTCGCACTCTCTCTACTCCTTTGTTAGATTTTTTTATGACAACAATAATTTC
TTTATTATCACTTATCAGTATAATTCAGTTTTTCATTTGCATGGTCTCTTGAAAACTAAG
CTATATGCACGGCCGGCCCTCACCATGTTAGGAGGTACGATGATAGGACCCACGGTTAAA
AGTAGTCCAAAAATTTTCTTTAAAAAAATATAGTCGACTAGTAATTTTTTTATATTATTT
AAGTTATTTTTTATAACTAAATTATATTTTATGTCTCCTTTTGTTTAAATTAAGATGGCA
CATGTGACTAGAAAGAATTATTATTTTGGTTGTTAGTTTCTTATTTTACATATTACTTTA
GCTCCATTAACATGTAGTTGATTTATGATAATAGATTTAAAATATTTCTTTTTTTAACAA
ACTAAGAAACAAATAAAAATTCAAATTATAAATGAAAAAAACTAAGTATTAGTATATTAA
TAAAGAATAGAAATATGAAATGATTTTTTGTTGACGATAATTGAAATATTTTTTCTGAGA
GAAAATATAAAATAAAATAAAATAATAAATATATAAGTAAATTAAAGTTATAAAAAATGT
GATGAGTTTCTCACAGCTTTATCCGATATTATCCAACCGGAGTGAAGATGGATTTAAAAA
AAAATATAAATCTCTTTTTAAATGTATATCTATCATGTCTTTTGTAAAGATAAAGATAGA
GAAAGTCAAATTTTTCACTCATACCATTATCATGCTTATCTTATATATAAATATTTTTGT
TATGTAATTGTTTTAAGAATAAATTGAATAATAGATGATAACATAAGAGTAAATTGAATA
AAAATGTATATTAATATTTTAAGATTTATTAAAGTTATATTATTCATTTAATGTAAGAAA
ATATGTAATTTTTAATAAAACTATGTGCCTATTTTTTATATAATATATTTATATTTTTGC
ATATTTAAATATAAAAGGATTCAAATTATTACTATTTTTGTTATGAACCTATGAAATCTC
AGAACCGACTCGGACTATAGGGCTGGGTAAAATCTTTAATTTTAACAGGAATACTTGTTG
CCTTCCAAAAAAAAAAAAACAACAACATTGGAATACTGTTAATAACTGTTGTCCTTTTGT
AATCAGTTTGTCCTTATGAAGTTTTTAAGCCTGTCGAAAGACAAATGAAATTGCTTTCTT
CAAGTAAAAAAAAAAAAAGAGTAGTTTAACTTTCAAAAACAAAAACAGTCCTGATTTAGT
CTTACGTTTTTTTCTTCTTTTGCTGAAAAAATAGGTGGTAAAACAAGGAACATTCCAATA
TTGTTGGGTACGTAGGGACTTACTAAAAATTTACTACAAATATTTCCGCCTGCTATTAGT
CTTGTGTAACTAACTAAAAACATCTCCAATGATGTTAATACAAAAGTAATCCAATTTTTG
TCACTTTAAACTGAAATAACTTAATTATTTTTTTCTCTAATAGATATTTCTATTAATAAG
TTGTTTAACTTATAAATATTATATTTCTCTTTCATATTCAATACACCATTAAGCAACTCA
TGAATAATATATAAATAATTCTCTCCACCTTAAAATTGCATATGACACTAATAACCTTAA
ACAACAATTACCGTCTAACTATACGTAAATATTAATAATACACCATGTGACCATAGCAAG
CAACATTACATTGAAGTCGAAAAATACAAGCTCACCCAATTAAAACAACAAATAGAAAGC
AATAAAATATCTGTGATCCG
>Glyma04g01010|Glyma04g01010.1;Glyma04g01010.2
GAACGGTTCATTTTAGAGACAAAAGTATAAAGTTATACTTATTCTTTTTTTATCAAATTA
ATAATACACATTAACACACGAGATATAAGATAATAAATCTTCACTGTTTAATTATATCTA
AATGATTAAAATTAAAAAAGTACTTAGAGTCACATAATTATTAACTGTTACATGACTTTT
AACATTTTTTTTGTTATAATATTACCATTCATTATAAGATTTTGACGGGTAAAATTCATC
GCTCTTGACATAAAAAATACTTCAATAACTTGATGCACTTTGTTTAAAAGAATCAATATA
ACCTTAATCTTTGATGAAAAAAATAAAAATAGAGATAAAATAAAAAATATTATATATATT
TTTTTAAAAAAAAATGAAAACTCCTATTTTTTCAAAGTTTAATTATTTTAAATTATAAAG
TTTAATTGTTGGTATATTAATTCGATTTTTTCAGAAAAAAAATATTAATTTGATTCTATC
ACTCCTCATAAATTTAAAAAGGAAAATGAATTTTTCACACTCATTTACCCATTTTTTGTT
TTGATAATTTTAAGAGTGTAAAAAGTGTAATGGAAAGAAGAAGGTTAGTGGCTAGGACTT
CTCTTGTTTGGTAACGAGAAGAAAAATGATGGAAGTCTATTGTGCGTCTCACAATTTTAT
TTTCTCTGAATTATGATAAAGACAATAGGACAAGTTATCTTTTAAATAACAAAGTTATCT
TTTATGCAGTACATGTCTATTATTTCTAATAATAAGATAAATTATCATATAAGGAAGGCA
ATGTTTTTATATCAAACTATTTTATGTTGTACCTTACTCATATAGTGATCACTATTTTCT
TTGGAAGAGAAAATGCAATGATACCAAATGATATTTTATATCAAAATTTCCACCTAATTC
TAACATTATTAAACACCACTTTTTTTTTTCTTTCGATTCAAATAACTTAAAAGTCTACTT
ATTTTCTTCTTAATTATTTTTATTCCTTTTTTTCACTTTCCAGCCAAGCATTTTAAGACA
TATCTAAGGAAATAATTTATTAGAATTATATATATATATATATTTTTTATTATAATATTT
ACATGGATCTCACATAGTCACAATATTATTTTCATTTACTTTATGTAATTCATCATTTTA
ATGATGTTACTATAAAAATATTAAATAAATCCCACAAATCACCTTACATTTAATATTTTA
GTTCTGTGTGAGGCTCCTTTTTCTTTATTTGGTAATTATTTAAATAAACAACCGATTATT
AAGAAATCAGTAATTATGTATTTATTTAAAAAAATTAAGAAATATATGGACCAAGAAAAT
TATACTGTATAATGTTATATTATTATATAAATTAAAAAATGTCAATAAAAATTAAAAATA
TCAAATAAAATTTGATTATATTTTAATGAACCACTGCAATGCTTTATTTGTTATGGTGAA
AAGAAAAATAATAAATTAAGGAAGGAAAGAAAACAAAACACCGTGATTGAAGTTCGTTCC
GTTTTCGGGATGTACGTACGGAAGAAAAGAAAGAAAATTATACCACGCGCTTTCGTTCAG
TTTTGGATAGAACAATAATAAAACAAAGGTTTTCTTATAAAAAAAAACTTTTACAGTTTT
ATTTATCTCATTTCTCATTCTTTATTTAAGATATCAAGGTTAAAATTAAATAAATTTTTA
ATCTCTATAAAGTTTATATTTTTAATTTTAGTTTTTATATTTCTAATCTTTCGTTTAGTT
TCATCAAATAAATATCAAATTTTGAGTGACTAAGAAAAGATAAATACGAACAAAAATTTC
TAACCTCATAGATTGATATTAATGATGGACAATAAATGAGAAATTAGAAATGTACTTTTT
TAAATAAAAAAATTTGAAGTTTTATAAATAAAGAAGTATACTATTTTGATTTGATTTTTA
TTTCTTTTCATTCTCTACGTAACCAATTTATAAAATCCTCTTATTGTTTAGTACTCTTTT
TGTTCAATACACAATGAACG
>Glyma04g43470|Glyma04g43470.1
GTTACAAATTTAATTATGGTTTAAAAATACTTTTGAAATGTATTTAATACTTTTTTATAA
CAAAATTATTTAATACTTAACTGTTATAGATTTAAGTGATCTTTAACAAAAAAGATTTAA
ATCATCGCTTAAATATTTTTAATAAAAAAATTAAATTATCAATTAAATAATTATATAACC
TGATTTTTAAATGTCAGAAGGTTTATTGACCTGCTTTATTTGAAAAACTAAATTAAGGAT
GCACATTTGGCAAATGATATACGTATGTTTTTGAGCAAATTAAATGACCAAACAATAAAT
AATCATTTTAAAAAAAACTAGTAAAAAGATAAGTTTTCTTTAAAGAATGTGGATTTTAAA
ACATACTTATTTTAAAAATAAGTTTATAAAAGAGATTTAGAAGGGTCAATCAATCAATCA
CTCAGATTAAGGGTGGCAAAAGGGACCTATTGTTCTTGATAACTTGCATAGGGACCTATT
GTGTTTGGCAAAAGTGTAGAGATGTGTTGACAAGACAACACAAGATTGCATGTCTCAAGC
ATGCAACAATTTTTTACTTCCCTCTCTCAGCGTCACTCTCTCCCTCACTCTTTTTTTTTG
TGCTTGATCTTCCATTTGGGTTGGGTTATGGGTAATTTAGGTTATATAGGGTAGAAAAGG
GCCCAAAAAGATTTTAAAAACTGTTTGGGAATTTATTGGATTTTAAAAAATAAGGTTTAG
CCTAAAAATGGTGTTCTTTACACCACAGACTTACTAACAGCACCCCCTTGGTGCCATGTC
CGATTTCCTAACCACTCTTTTGTCAAACACACTCCTATGCTAGATTTTTGTTTTCAAAGT
TGTGAACCCAAAACTAATTATTTTTAGGGCATTGCTTTGCGCCTCTAACAAATTACTGGT
ACACCCAACACAACATGCATAATTCCAATTTTATCCTTCTGTAAAGCTGATACATATTGG
TAATCCGTAAGTCCAATATGGATTGACAATCCATAAGCTTCATACAAATTGGTCAATTCA
TAAGCCTCATACGAATTTGTTTACATATATAAATTTTTATGAAACCTATGATTTTTATTT
AAAATTTATACATGTAAAAAAATAAATTATTAGATCAAAATTAATTGTAATAAAGTAAAA
AAATACATTAATAGATTTATTTTAATAAACCTATGATTTTTATTTACGGTTTATATATAT
AAACAAACAAATTATTAGATCAAAATTAATTGTCATAAAATTTATTATCTAAATTTGCAT
GTGCATTAAATATATATTAAAAATTTTAGTGTTACATATAATAATATTAATTATTTTATA
ATATAATTGACCTATTAACTTAATTGATTAGAACGCTATGCTAATGATATGAAAAGTTCT
ATTGTGCTGGGTGCACGGAGAAAAACCCTTATTTTTAATATATTCCTTAGCCCATCAAAC
TTACGTTACACCCATTAGTTAAATTCGTTATTTTTATTAAACAACTTCAAACATATGAAA
CTAATTTTATTTGTTAACCTCCTTAATTAATTAAACATTGCAATTAAATATTCACAACAA
TTATTAAATTATCACATACAATAATTGAATAGTCTACAAGATAATCAATCATATAATTTA
ATCACACAAAAAATATCACAAATAAAAATAAATCTATCAAGAATCATATATTTTAAAAAT
TGATATTTTAAAAAATACTAAATGAAAATATTAAAAAATATATAGTTTAAATGAATGAAT
GCATTATGAGAATTTACGTAAAAGAGACTTCAAAAATTTGTAATGTAGAACAGATATATG
GTGTAACTCAATTAGCAACATATAGATTGAGCTTTTAGGAAAGCAAAGATTAATGGCATA
TATATAAAGACATCCACGGGGAAATCGCATTTGTACGTGAGTGACATAAAATAATGCTAA
AGCGAGGCCCACGCGAGGATCGAGATTATATAAAAAATAATGTTTTTAGGTGTGGCCACG
AGAAAATAGATTGAAAATGG
>Glyma04g00490|Glyma04g00490.1
GTAAAACGGTGATATATATACCAAGTTACAACCGTTAAGACCTAGCATAGAAAAATTACA
TGTTAGATATTTATAAATTATAAGTCGTATATTTTAAAATAAATAATACATATATTATAC
AGACTGTATTTAATCATAAATTATTATATATGATAAATTTTTAATATTTTATGACCATTA
TATTAAAATCACACTGAAAATATTATCTAATTGGTTGACCATGTAAAAATTAGACTACAA
TTTAACTTCCTATTATGTTAAATTTATAATTTTGGTCTTTCATTTTAAAATAAAAAATAT
TTATTCATAGTGTCAAAATTTGTAATTTGAGTTCAATTATCAATTTTGTCTATATTTTTT
TCATTTATTATATTTTAATCAATTAAATTGTTTTTTAATAGTAACTTAAATGATTACCCC
AATAATAAAAGTCGTAAATAACTTATTTATATTAATTAACCACAATATTAAATAATCTTA
AATTTATTATACAAAATAGTCAGCCCCTCCTGTCCACGAGATGTCAATCATCTTACTTAG
TTTTGTTACCAAAAAAAAATCTATTAATCAATGAAAAAGAAATATAATATACAATTTGAA
GAAAAAATTAAGCTCTAATTTTAAATATATTAATTTAAAAGTTGAAAAATAATTGATTGA
TTGGGTTAATATAGGTTTAAATAAAAGATAAATCTAATAATTGAATAAATTATAATTGAT
TTAATTCAGATTTAAAGTGGAAATAATCAATAACTAGACTAAGTCAAACCAAATTGGTTT
GATTTGAATTATCAATTATATCAAATAAAATCATGAACACACTATTAAAATTTATAAATA
ACTTATTCATATACAGAAGAGTCAGTCTCTTGGGTCCACCAGAAGTCAATAACTCTACTT
ATTATGGTGACCAAAAAGTTTATTATACAAATAAAAAACACATTTAATAGGCTCAGCCTA
TTCATTATAGATTGTTAAGAGTTACACTTTTTCTTTTGACTTATTTAATTTATTTGTAAA
TGGATATGCAATAAAGTTTTAATATTTAGTTAAAATTGAATTGTTAACTTTTTTTTCTTT
TGGGTTTAAATGTGTTGACCAGGACTTGATTTGTGGTCTCTGTATGAAATTGATTTAGAT
ATTCTGCTTTTATTGAATACCAGGATGTTGTTTTGATGTAAAAAGAGATGCATCAGGGAA
TTTGAATCCATTTTTCTCCAACAAAATTCATATGGAAAGAAATAGATCTTATTTTTGTAA
TCTCTAGACATGGAGAAAAATTAGCCTCTGACTATAGTTATTGTCCATTCAAAAAAATAA
TAACTTTTTTTTAAAAGAAAGAATTGACTAATACAATTATGTGAAACTAAGATCTTCAAA
CGATTTAAATTAATGTACATCTATTTTAATAAGATATTTGCCTAAAACAATTTGGCAATG
TACATAGAAACTGTCATCCTATATATACTATACACAAACATTTTTTTTTGTACATGCAAT
TTTTTGTTGGTACAGTCATTTACAACTAATATAGTTATTATATACGACTTGTTATACAGT
TTGTGCGCATGATTTTAATTTAATTTATACTGCAATAAAAATGGCAACAAATGATAATCT
CATGATTTAATATATAATTTGTTTTATTAATTTCTTAATAAGCTTAGCAAAACCTGAATC
GGTAACTTCTAAGGCGCAATAAACTCATAAATCAGTAATAAACATAGAATTAGGGAAGGG
GAAAAAGGATTCCATGGATATTTATTTATTACTAGAATATAAAATAAAAAGTAAATCGTA
TCGTACGGTTTGAATAATTTCCTTTGTTAAACGACGAAACTGCTGAAAAATCTGACAATT
TAAATTTTAGTCATGAATGGAAACTGACTTTTTCACATTCACAGGTTTATTTATGTGTTC
AAATCGAAAGAAACGCATGTGTCTGACCTGACCTGCATGCGGTGCGTCGTTGCTTTGCGC
GTCCCACACTCCTCTTTCTA
>Glyma05g30200|Glyma05g30200.1
TTTGGGTGGCTTTGTCTCAGTCTTCTCTTTTTGGTTTTGAATGATTATGCAACTAATTTT
TATGTTTGTTAGGTAAACACTGGATTAAATCCATGATCCTTACAGCTTCTCTGTTCCCAT
TCATGTGCTTTGGAATTGGATTTATATTAAACACAATCGCTATATTCTATGGGTCTCTAG
CAGCAATTCCATTTGGCACAATGGTGGTTGTATTTGTCATTTGGGCTTTCATCTCTTTCC
CCCTAGCACTTCTTGGCACAGTTGTTGGAAGAAACTGGAGTGGTGCTCTGAATAATCCCT
GTCGTGTAAAGACTATTCCTCGTCCCATTCCTGAAAAGAAGTGGTACCTTACACCCTCTG
TGGTTTCTCTGATGGGAGGACTGCTACCCTTTGGCAGCATATTCATTGAAATGTATTTTG
TATTCACTTCCTTCTGGAATTACAAGGTGAATCACAGCACTACTATGACTTGTTTCTGTG
ATAAAGTTTCTTTTTCACTTATTGGTTTGGTTATAAAAGTTATTCGCATGTCATAAGAGC
AGAGCATTATCAAGGAAAATAATCCTTGAAACTGGTCTTTTTAAGTAAAAAAATGTGTAT
ATTTTAGTGGAAGCCAGGTGAACCTTCACATTGGCTTATATATTTTTTCTCTCTTTGGCA
TACAGGTGTACTATGTGTATGGCTTTATGCTGCTAGTCTTTCTGATTCTTATCATCGTTA
CCGTTTGTGTGACAATTGTGGGGACATACTTTTTGTTAAATGCTGAGAACTACCACTGGC
AATGGACTTCTTTCTTTTCAGCTGCCTCAACAGCTGTTTATGTGTATTTGTACTCAATAT
ACTACTTCTATGTGAAGACGAAGATGTCAGGCTTCTTCCAGACCAGCTTTTATTTTGGAT
ACACTTTGATGTTTTCTCTTGGACTAGGAATTCTATGTGGTAAGTCTTCTTCAATTTGAT
TTAGATTTTCACCCTGCTTATGTGATTGGATATCTTATCGTGTGCTGATTAAGCCCCACT
TCTTTCTATTGTCCTGAATTGGGTTATAATTTATCTTTAAATGTGCAGGAGCTGTGGGTT
TTCTTGGTTCAAATTTGTTCGTGAGGAGGATCTACAGAAACATCAAGTGCGATTAAGGTT
TTCTGAGTCAGACCTGAGCACTTCCATAGGTTTGTTGCTGAAGACAATAAATTTTTGGAG
GAAGCCTCTGGTCATGTGTGGGGAACCTAACAATGTTTACAGGTAGAATCCACAGGGTTT
TGAGAATGAGGATGTATTATTTTTCTATATTGGGGAAGCCCTGAGATTCTTTCCCCGGCT
GTAATTGATTGTCTTCATAATTTTAGATAAGTAGTACAATATTCAACTCTTGTGGTTACT
GTTTCATCCCCTTATAAAATAGGGGTCCCTTGAAGGACTGATGTCTAATTCCCCAACATG
GGTTTCAACTATTCAATATATGTAAAGAGGGGATGAAGTCTCGGAAATGAATTTTGTATG
AACATCTGAATATCATTCTTATCTGCTTCCTTAACTTTTAAATGATAAATAATGTTTGTA
GTGTCTTCACCGTTTAGTTTATTATTTTAAGATTAACAATGGTTCGACCTCGTTGCTGCC
GCGACAACTAGAGTTGCTATCTGAACTTTGTGGAGCTCATATGTATGTAATTCCCTACCT
GTTACTGAAATGGAGTTTTGAAAACCATTCAAGTAGATAAACCTCTTGCATCCAATGGCT
ATAAACTTGTTTCAGAACCATACAAAAAACTTGTTCCATTTGAACATTTATGATATAAGG
GCTGTGCCAACCACAATCTGAGTGGTGATAGAAGAGATAATAAAGCAACGCGTACAACGC
TGCCACGTGGCAGATAGGGTTGGATGCGTGCCAACCACAATCTGAGTGGTGATAAAGGAG
AAAATAAAGCAACGCGTACAACGCTGCCAAGTGGCAGATAGGGTTGGATGCAACTTCAGG
TCGTTACGTGTTGCAAACAC
>Glyma05g04210|Glyma05g04210.1
TTAATGAAAATATAATTTTGTTGTATATTTGTCAATAAAATTATATTTTCATTATATTAA
AGGAGTTAAATAAATTAACAACAAAAATACGATTCCGTTGAAACACAACTAGCACTACCT
TAAGGATATAAACCAAAGACAATGGACGTGAAACACTGATGGATGAAGGTTGGATCAAGG
CGATATGATCAACTTGTCATGAATGCAACATACAATCAACACAATTCAGTTTACTATAAA
TTCAAGTTAATGATAGAGTGAGAAAGAGATAGAAAATACATAAGTAATTTTTATCTTGAT
TTGATCACTCCATTATGATCTATATCCAATCCCTATCAATCTAATTGATATTTTCACTAA
CACCATCATTTGTTTAGAAACATAACAATAATCAAGTACCAACTAAACCCACAAGATTTT
TTGTCCCCTTCAAGAAAATGTTGAACCAAACTTTAATTTGTAGAATTTCTCAGCAAAATA
TATGAGAGAAACCTTTTTCTCAAACATACAGTCACAAATGAAGAAAAGTTTAGATTTCAC
TTGATGTATGAGAAATAAACAATTCGAAACAACACCTAACTTCTTTAAGACTCCTTGAGA
CTCTTTAGTTCTGTTGTAAAACCTTAGTTGAACATCATCCTTCAAGAATTTCGTGTTTCT
CTTATTTTCTAGGCTAACGCAAAATTTTTAGAATGGAATCTCATGTTGAAAGAGAGAGTA
GAGTTTGTTATTTATAAAAATAACTTATATTATTGATTATCTTGTTCATGGACAAAAAAT
AGAGTCATTCATTATTTTAACACTTAATCAATTATTACAACAGGTATGTATTTTCCAAAA
CTTGTTATATATTATGTTTTAATTGATTATAACTTAAGAAACACCTTTTCACAATCCAGA
GAATATAATCAATATAAAGCGATTAAATATACCATATTTAAAAGAAAATATTCTGATATA
CAAATTACGTGAGATTTTTTAAACATCTAAATATTATTGACGTGCTATTACTCATCAACA
CACAAAGAAAAGAAAAATATAATATTAAGTGTTTTGATAACTAGTGGTCTATACAAGACC
ATAACTTCAATCCTTTGGAATGACAGCCCTACTCAAAGGACAGGGTCAATTGTTATCCAC
GTAGCCTTTATTTCCCAACCATGAAAAATAGATAGCTCAAAACTCAAACCATGTAAGCTA
ATTGCATATTTTGCCTCAAACCACAGGTCATTATTTTTGTCGTGTTTATTTCTGGTGAAG
CTTAAATTCTTAAAATAATTAATATTACTCCATGTTTGGACTTATTTATAAGCAAAATAA
ATATTTTGTATAAGGAAATTTAACTAATTTTATTTTATTTAATAATATTATTTTTTAAAT
ATTTTTCATTTAATTTAGTTATATTTTCAATGACTTATTTTTATTTATCATAGTAAGTTT
TAATATAAGGAATTTTAAAAATAATTTTATTTTTATTTGAAATTAACAAAATTAAATAAT
GTTAATTAACTTTCTAATTAATATAAAATTAGTTATTTTTATTTATATATGAGTGTAAAG
GAAATATAATTTAATTTATATATGAGTTTAATGATTATACACTATAAAATTATCGTTTAA
TCATAATTCTTGATTAATATGAATTTTAGAGTAAATAAGTGTATAATCTTTTTTCTTTTA
GGATTAACTAAACTTTTAGTTCTTAATTTTTTTTAAATTAGATTTTTACTTCTTAAGCTT
TTATTTGATGACTCTTAAATTTTTAGAAATTTTAATTTGTAAGTCATAAATGAAATTTTG
AACTCATTATTTTATTTATTTAATGAGATTTTAAGATTAAAAATTAAATATTTAAAAAGT
TTAAGAAATAAAAATCTTAATAAAAAAATAAGAAATTTCTACCGATCAAACTTTTATTTA
GAAACTAAAAATTAAATTTTTAAAAAATTAAATAATCTTAACGATCAAATTTTTGTTTAA
TAATTAAAAACTCAACTTCA
>Glyma05g25810|Glyma05g25810.1
TTCATATAGGCATATGGTCATAATTAAGTCGTCATAACTATATATATACAGACTGAGCAG
TACATAAAATTCAACAATCTCCATCCATTTGGTACAAATTCACGTCACAATATGCCGTTG
ATAGGGAAGAAAAACCATATCCCATTTGTCCAAGTGTGACTCTGAGGAGATATCTATTGG
TTAGAAACTTTTGAAAGGTTTGATCTCATATCACTTACCTTTTTGGATTGTTTTCTCTCT
AAAGAAATATCACAAATGCCTCTTCCATCCAATAAGAGTTTGCCATTTAAGATTTTGGAT
AAGCTATATCAGCTAAATGAACTGTAAAATGGAACACGGTTAGAATATCAAGTACTGCAT
GCAATGTAGGGACCAATAAAAGTGGGGTGTGGCCGTAGAATAAAACCTTCCAAACAACTG
TCAAGTATATATAAGATATGTAAAAACTTGGTATTTCATCATGTTATTTTAGATTTGTCT
TCTTTTAAAAAGAAAAACTAAATCAAACGAAATCTATAAAAAATGTATTTAATTTTAACC
AGTAAATTTAAGAAAAATAATGTACTTTTAAAAAAGAAAGTTTACGAGAGTTTGTCTTCT
TTTTCAGTCTTTATTTTAAGTTTCAAAATCTAAGAATATATTATTTAACTAATTTTAATT
TAAAAGTGATTTTTAAATTTTAAAAAAAGCTTATTTTATCAAATAACTTTTACTTTAAAT
TTAAAGTTCATTATTTTTATCTTTAAAATAAATTTTAATTAAAGAAATGAAAACAAACAC
TATCTATGTCTTATTACTTAACGATTTTTAATCTATGCTTTTTATAGACTTTCATTTCTT
CCTCCTTTTGGCTATACATGTTCATTTATTTGTACTTTACTACATTTTTTTTTTATGTTG
GGGAAAATAAAAGAGGCTAATTAGTGCGTAAAAGTCGTTTATATACGTATATCAAATAAT
TAATATCACATATAATTCTCTTACTTTATAATTTCTTTAAGTACATGTTTAATAATACGA
TTGTAATTTTCTTTTGATGTGCTGAGCCATGTGTTCAATAGTAATGATAATAAATAATTA
AATTTTATCTAAAAAATCTCACCATATACATACATTATTTTAATGAAGCTTAGATTCATG
AGTCTTATAATAGGATAACAATATTATCTTGATTATCTTTATTATTAGGCCGAGGGGGTA
CACTTTACATAATTGTATTTCAAAAGTATTTCTTCAAGAGTAAACAAAAGCTAGCACAGA
TGAAAAAACATTTTAAAAAAATTATTTGACCTTCATGTACGAGTGCTTTCTAAATTAAAT
AATTGACTGTATAGAGGTGCCTTCTAAATTCTCCTATATTATTTCAGCTTGCTTTCTTTC
TTATTTTCCCCAGTCGCTCACGAAAATCTCCTATTCTAATATCTTGTGCAGTTTTGGCAA
TCAACATGTATTAGTGAGGGTGTGACTGTGATTACTTTGATTTTTGAAACTAAAACAATA
CCAAACAAAAACCCTCTGGTAACGTGAAGTAATAGTTTTTTTGGTACTGAAAGAAAAAAG
ATAGCCATGTATTTATTTAGTTTATTACAACTAACTATATTTCAATTTGATGTAAGTGCC
CCCTCATTAAAATGGACCTGTGTAACCATCAACCTCTAGTTCGCTCTTTTCACCATTTGT
CTCTCTGTCTCTGACTTGGCAATATTTGAAATTTTGTGGTTCTCATTTCCCTTAGTACAA
CACCAGATGTGGACCCAAAAATATCTCAGACATTGAAACTAAGGATAGCCACATAATTCA
AGCCATTTTCCACGTCACCTCCTCAATGGAATAGCATAAGAAAATAAGTTAACAAACATA
TCTACTGGAATCCCATAGTCCTACGTGGAAGACCCACATTGGTCAGAAAAGCAGAGAAAG
AATCTAACCCATTTAGTGGATTATAGGGGTGCCAAGTGTACCAAACAAAATCTGAAAGCC
CCAATGAGATAGTAGCAATA
>Glyma05g28900|Glyma05g28900.1
AAGTCTGTTTTCGGATTCAAACCCATGACCAACCGGTCACCAAGGTGCAACTTTTGGCTT
TCCCTCTATACCTAGAAATATTATACTATTCTTATTTTCAACTAGAAAATAGAGTTGCTA
ACCTTCTAATTCCACAGTAAATACTGCTAAAGAATTAAGCTACGAGTTGAACTTATAGGA
ATGAAAGAGACATAAGACTTAGCCTTATCTATAGGGAAAAATGAATTTCCAAACTGTTCT
TTTAAAAAGCCATCATCTATGAATTGCAAAAAACTTCCTGTACATGTTGGTTTTCTAGTA
CCAGGAACAACTAAAATCAACGGGCACAGGCAGCTACAAAGATCAAGTTAAAATATAAAG
CGACGTGATTTATTCCCTTCAACCCAATTCTCAAAATATCACATTGAGAATAGACAGTTA
GATGAAGTGTCTATGTTATTACTTATTACAATTAATTAGTAGTAATCAACAAGAGATAAA
CTTGAGAAGATTTCAAAAAAGTAACCAAATTTATTAAAAACTTTACTAACCTGATAAAAA
GGAGACGGAAGTTTGACAAGACCATATATGGAACAACAATGCAAGAAGAATTAATAACAT
CCACAAGATCCCTGCTACAAGAACCAACCGAACAAACCCTTTCTTCCAAACGATCTTCAT
GGGGTAATCTTGAGGTACCCTCCCCGAAGAAAAGAAACCCACCTCAAAATCTGCATCACT
AACAAACAGATTTTATTTGCCAAGGCCAAAGTAACTATTTCCTTCACTGTTGTTAATCTA
GTAAAGAAACAAGAAGAAAGAGAGATTTCTCAACAGATAAAAGAACCAAAACAGTGTATA
ACAATCCTTCCTCACCTTTAGCAGGATTTTGATTACTTCGATCTCCTCTACGATTTAGGC
GCAAAGATAGAGACCTTTGAAGATCACCCTCCATGTCTGATTCTTTCTTCAAGTTATCAT
CACTGCCATTGCATAACAAAAAAAAAAAAAAAGATGACATTTTGGCATAACCCATGAGAC
TAAAAATCAGAAAAGATGCACACACAGTTATCAACAGCTAAACTGATAAAGAGAACGAAA
AGAAGAAGAAGAAGAAAAAACTGATCCAACAGCAACTAATTACCCCATAAGTTCCTTGAA
AATATTCAACCAGAACAAATTTAAAAACCAAAACTTTGAGAGAAAAAAAGAGGGATAGAA
AGGGAGAAAAATAATAGGGCGAGACCCAAATGAATATTAAGAATAGTATAGTGTCGGTGA
GGAGAGCGCAGATGCATACAACCACAAAAATAATGGGAAGAGGAGCAACGAGTTGGGGCA
TCACTATCAGGTGTAAATTGTGAATGAAGTAATAGAGGAAAACGAGAAGAAATTAGTACC
TGGCGGTGGTGAAAGAAGGGATAGTTCTGTTGACAGTGACAAAAAATGGACCAGATCTGT
GTGAAATGTGTAATGTTGTGTTGGGTTCGTTCTAACAACAACAGAAGAGATAAACCAGAA
AGAACTAAGACTGTGACGAAGAGATGTTGAAGTTTCAAACTGAAACAGATCTCCCTCTAT
CCTTTGTTTTCTCATCAACACTCACCCGGGGTCATCATAGGATCATGGAAGCTACAGAAT
CTCATGTTTTATTTTAATGTTCTTTTTTTTTTCTTTTTTTACTGTGAATTGATTGAGGAG
GATCAAAGTCCCAAAATAAGAGGGTGGAGCAATTTGGAATGGGCTGTAATGGAACTGGAA
CTGGAACTAGCATCCCAGCCCGGTTTCTTGTGTCTATATTTTTAAAATAAAAAAATAATA
TGAGAAAATAAAATAAAATTCGAAAGAACAAATTGGTTGGTTAAACTTTTTCCACGGGCC
TAAATGGCAAGTACTAGTCAATTTGAAAAGAATAGTATCAGAATTCTACAGTTAATTTTG
TAAGTGTTTTTAGTTTTTACCATATAGGTGATTTGATTACAGTCCTTCGTTTGTTCTTGT
CCATTCATAGCTCAAAGCTC
>Glyma05g04290|Glyma05g04290.1;Glyma05g04290.4;Glyma05g04290.2
TACATTTTGTTTTTCCATGGGTATTTTTTTAGAGGTAATTGTGGTTTTTTAGAAGAGAGA
TAATTGTGTTTAAGATATTGTCAAATTCAGTAAAAAGAAAAAGAAATGATCAAATACTAA
ATCTGAATACTCTTCTGGTAAAAATTAGAAATTTGATTTGACAAATTGTGAGAGATTAAT
TCTTTTTACTATACCTAAATTTGATTGATTGTTACAAGAATTATGACGAGGTTAAAATAA
AATATAAATTAAAAAAATTGTATCTACATTAATGATCCTAAATGTAGAAAAATTGAAATA
AACACTTTGCAATTTGTTTAATTGTTTTGATTATGGTTATATTTGAAAAAAATTAACAGA
AAAATTAGTTGAAAGTTAAAAAATTAGTTGGTAGTGGGTAGCTAGAAGTTAAAAAATTAA
CCTATTAAATTATAAAAATTCAATAAAATTAGTTATTAAAATAGTCGAAATGTATAAAAT
AATAAAAAAAATTATGATTTATTTAAAAAATAATTAAAAAATTAAATAAATATATTAAGA
ATAAAAGTGAAAAAAACATAAAAAATTAAAATATAATTTCAAAAGATGATAAAATCTGTT
AAAAAAAAACTTATTTATCGAACAATTAAACAAATTTTTCAACTATTAAAAAAACTAAAA
ATCAGCCGAAAAATCTTCACCACCAGCATGTCTTATATTTCATTATCACCACTGTTATTA
GAAAAGAAAACTTATTATTGAGCGAGAAATTATCAAAGAAGCTCTATGAGTTCCTTTAAT
CTTTTTTTTTTTCCGGCTTTTATACTAATTTTAATGGTTGGAAGAAATTGAGGGGGACCT
ATGGGCTATGGCCCATGAGAACTACTTAAAGGGCTATTATTTATCACTTTTCAGGATTAC
CGGTGCTATTGCCTGAACCGTCCTACAGTGCTAGCGACCCTTAAGTTGTTTATACGAAAT
TTTGTGTGTTTTTTTTCCTTTAAATTTTGTGAGGTTTAGCATGGAACCTTACTGAGAAGA
AGTGTATCAGAAATTTTTTTATAACTGTTAAATAGGATTATTCAAGGACTAAGTTTAGAT
TTCAAAAACTTTAACCGGTCAAAATTTAAATTAACAACTAAAAGCAAATTTTCAGAAAAG
TTTAAGGAAATAAAAATGGTAAATTCTAAATAAAATAGATTTAATTTTATTAAATATGAA
TAAAATCTTGAGAGGGAGAAATTATCCTTTCTGAGACAAGATTCAATGAAATTATGAGTT
TTTTTTATGCATGAGAATTGAAATCAGTATCGGTAGTTTGCGATAATTTTTAGTCGATAA
ATATCTTTAAGAATGATATTTATTAAATGTAAAACACTATCTGTAATGAGTATGTTTATA
TTTGTTCATAAAATTTTACAGGTATAGATATTATAATAATTATCCTTACCTATATCCATG
TAATCTATTGATTCTATTCCACAATTAAAAATTGAAAAATTAAATAAATATATTTGTAAT
ATTTTATAATTAAAAATTAAAACTATTTTAAAATTTTAACTAAATTATATACCATACTTT
TAATAATTTCTATTATTTTTCATCATTAGTATTAGTAATATAATAATGATATTTATATTA
AATACGACTAGAAGAGCATAGTTAAGTTAATAAAAGAAAATGATTTTTAAACATATTCCA
ATTTTTCAATTACGTAATCAACCCACTTCACTTCTCTTTATTTTATTTTTTTATCATATC
ATATAACGTGTGATATCTATACTTTCCTTCTTTTTATCTCTTACTATGTGTCAACAAGGA
CTTTGGTGTCTAAAAATTATATTTGTAAGTTAGAAATGTAAGTATTAAGTGCAATGTAGG
GATATATGTAAATTCTTAACAAACAAGCAAAAAAATTGTCTAATTACCATCCTTACACAT
GAACAACAAACAACAAAACAAAAGGAATCATTGCATTTGAAAACTGTAGGGCCATGAACC
CCCCCACCCCCCAATAATGC
>Glyma05g29740|Glyma05g29740.1
GCGGTGAAATCCTTAATTTTACAACAGAAATTCTGTCAAATTTACAAGGAAATGTCAGTC
TTCTTTGGTTGATTTCTCTTGAGGATGATACACAACTAGAGAAGAAATCGACCCAAGTTT
GTCTGATTGTTGGGATAATATTGCTCCGTGGCCCTACATGATCAAAATTCAAAAATTAAA
TTTCATGTTCTAAAGGGCCGGAAAACAAGCCATACATGCAGCCAGTTTAGACACATTGGA
ATTTGCCGACACAAAAGCCATTCATTCTCCAGCCAAGATACCAAGTTTTGTTTTTTCGAT
AAGAATAATGATTTAACTCACCTGCGATGTTAATATTGCCTGCCCTTGGTCTGCTATGGG
ATGACTGCTGCTCTGCAATTGCAAAAAACGAAAAAACAAAAACTAATAGAATTGAGTCCT
AACGGTTCAGAGAAAGATGTTCCACAATCTCACTGAAAAAAAAAAATTGTTCATCAAGAA
TCTGTCTCACCCACTGCGTTAATAAAGTCTGCTATAACTTTTATCTATAGAGGTGCTGGT
GCTTCTTATTTACAAATTACCCACCAAATCAATTCAAGATAAAAAATTCATCAGTATTCA
TACTCTCTTTTCCTACTTCCCCAGCTAAACCCTATAATTTTAACACTTAGTGTACCCTTG
TTGATGGCTGCTGTTGCTGCATAAGGTGTACAGGGTGTTCTTGTTGCAGAGGTTGCTGCT
GTAGAACCTGTTGTTGGAGCTGTTGTGGTTGAAGAGGTTCCAGCTGGCTATGTTGTTGTT
GTGACTGTCCCTGCTGGAACGATTGCTGCTGTAATTGAATATAATGTTGTTGTAGCTGCA
GCTGTTGCTGCTGCTGGTAGTAATAGTATTGCCATAAATGATTATATTCTTGGCCATTCT
GCATATATCCATATTGCTCATTACCTTGCATTGCATGTTGTAATACATGTGATGTGGTAT
TGGCTGGTGTTTGAGACTGAGATGAAGTGTTCTGTATCTGCATATTTTGCATAGGCCAAC
AATTAACTGCTGCAAAATCAGTAGGAGTAGTAGCAGCAGATTGAAACTGGTTTTGTCCTT
GATTGCATAGCTGAATTTGCAATACAGGTTGAGAGGAGTAACCTGGAGCTACAGCCATTT
GTACACCCCCTTCAGGGGGATGAATCTCTTGTGGAGACAGCTGCTGCCGTTGGTGCTGTT
TCCTATGTGTATTTCCCCGATAGCCAAATTTGGGACCTCTACGAAATTGACAGCATTTCT
CATTTTATGCCAGTTTTCACCACTATTACCAGAAGACCATGGTGTAGAAGTGGTTTTCTT
GCTCTGACCAAGTCTATCTTTTTCATTTCATATGGAACTAATTAAAGAATATGGAAGCAT
TTACTTGTACTTTTGTTCTGTTTTTATTTTTTTTAATTACACAATTGTCACTCTATTTTT
ATTTTTAAAGATTTGAATAGGAAACACTCGAAAACAATTTTTTCTGTTTTATTTGTTTCA
TGTACAATTATTTGAAAATAGAAAACAAATTAAAAATAAAATGTTAATTTTGTAATTAAA
AAGTGAAAACAAAAAACAAAAATAAAACATAAAAATACAAGTAACTGTCCCCTAAAAGAT
TAAGAAAATTTTCTAAATAAGTTTTCGTTTTAGAGAAATATTTGAAAACATTATTGTTGA
AAATAGTCTCCATAAACGTTCCCGCTCAAGATAACTATTAATCTATTATTTATAATTATT
AATAAAAAAATTGTTTTTGTGGTATACAAAATTTCTATTCCTAAATTATCTTTTAATATA
TAAACGGCTGTAGTTATTTTCCTCAACTATTTTTTCTTTTTTAATTTTTATTTTGAAAAT
ACAGATAGAGACACAAATTGTCTCTCTTTCAACTAATAAGATATAATAAAAATAATATTT
TGGTTTTTAAAATAATAGTTTAAATTTAAATGGGTTAGATGTATATTAAGGAGCTCTAAG
TTGAGTTGATTGAGAAGTGA
>Glyma05g25851|Glyma05g25851.1
CCCTTTGGAAGTGGTTTGTGAAAGTTAACTAATTTAATTAGTAAAATCAATGCCTTTTTA
TTTGATGATATTGTACATGGCTATATGCGAAGACTACGATAAAAATGTAATTGTGAGACC
CATCGCTAGGATTTTTGTTTTTATTATGTTTCAAATAATTATGTCAAATTAATTTGAAAT
GACTTAATTTTCAGTATATAGCTCATTGTATAACATAATAAATTACCTAAAATCAATAAA
GACAAGACAAATCGATGAAACAAAATTAAATTGCCAAATTTACTAATATGTTAAACTTAA
ATGGATTTTACAATCAATTATTTTTAAGAAAATTGGAGAGAAATCAAAGTAACAAATTTT
ACCGTTGCACTGATCTGAGGAATTAAAATGGCCACTTATTACGCTGCGTCATATGGCTCT
TAAACTCAGTTTTTTCCATTAAATTAAAAAGCTTTTTCACCAAATTTTGAAAATTTCTTT
TAAAAATTAACAATTTTGTTAACATTTTTTCACTCTCAAAGAAGTTTTGAATTAAAGTTT
TCATCCCTCTTTCATTTGCATTTAATGGATGGATTTCTTTTAAAACTGAATATCTTTTTT
TAAAGAAAAAAACCAAGGTGCATGGAAAGAAAGCTGAACAAACCAAACCAGGAATCAAAT
CAGTAATCCTCACGAACCAGAAATCGATCCAGCAAACGTTTCATTTTTAGAAATTTCGCA
TTATCAATGTCAGCAAATATCTTGCAAATATATATAAAGGTAAATTATCTGTTTAGTTTC
TAATTTTTTTTTTATAATTTTTCTGTTTTTAAGTCCTTGAGTTTTTTTATTTTTGTTTTA
ATCCCTTATTTTTTTATCTTTGCTTTTATTTATTTAATTTTTTTTTCAACTTTACTTTTA
GTCCCTTAAAGGAATTAAAATACTTCTCCATTTAAAATGATTTTTCCTTTATCCAAGACG
AGAATATTTGTTGAGGGGAAAAACAATATAAATTTTTATATCAGGGACAAAGTGTACTCC
AATGGAAAAGGAATATAATTTCATGTGGAATTATTTGTTCGTGTCGTTTGCTCGCGTGAC
ATTATCATAGTTACATCACAGGACATATGCTTCGACCGGTCCATGAAAATAAAAGTTCTT
ATATATAGGCATGGAAATATAAGATTGATTGTGTAATTAAGAAAAAAATGAAAAGAATCT
TCTATTCGGAAAAATTTATAATTAATATTTGTCAATAAAAAAAAATTGGCTGAGACGAAA
TAAGTTATGTGCATGTTTAAGGAACGAGTATCATCATATTCTTCTTTCCACATCGATCTA
TAAAATGGTGGCTAAGTTAGCAGCAAACATCAAGGCACTACAAAAGAAATACCAAATTTA
TTAAGAGATCAAATTTGATGCTGTTACATAAATTTTCATAGTTTTGTACTAATAACCTGT
TGGAAATAATAAGTCCCATATCAGTCAAAGATAATCTCATATTAAAATATATAACTAAGG
GACAACCTTTATAAGGTTGAGGAGTTAGGTCTCTCACATTATTCAATTTAAGATGGTATC
TGAGCCCCTCCTGGTCCTAAAGTGAAGTGATTATGCCTGAGGGGGTGTGTGAGAAATAAT
CCAAGTTTCAGATCCGTTAAAAGTAATTCCAGTAAACGACAATCCTCATCCCTTGAGTTA
ATTTTTGGAATTGAATTAGGTCTCTCACATTATACATTCTACCGTAAGATAAACTTTTAT
CAATCTAACTGGCATGATAATGTCATATAGTAAGATAAACTTTTATCAATCTAACTGGCA
TGATAATGTGATATAGTATATACGGAATCTGATGTAGCATTTGCTTTCAATTGATATCTT
ATCCATGATTTGACAGTACTAAAATTGGCATACGAATAATATTTATCCTTTGCGGGGTGA
ACAAATATGATCTTTGATCAATTCAAGCATTGTTGCTCCTTTATCCAAGAGAATATTAGA
TGAGGACCAAAGATACATAA
>Glyma05g26680|Glyma05g26680.1
ACAGGATTATTGTTCCCATTGCAAGGAAATTTACAGGCAATGAAAGGGGCTTTTCAGAGT
TGCAAAGAATGGGAATTGGCCTTTTTATTTCAGTCCTGTGCATGTCAGCAGCTGCTATAG
TGGAGATTGTGCGTCTGCAGCTTGCGAAAGAGCATGGCCTTGTTGATGAACCTGTTCCTG
TACCACTTAATATATTTTGGCAAATTCCTCAGTATTTCTTATTGGGGGCAGCAGAAGTAT
TCACATTCATCGGGCAGCTGGAGTTCTTCTATGACCAATCTCCAGATGCCATGCGGAGTT
TATGTAGTGCTTTGGCACTTTTGACTACTTCACTTGGGAATTACTTGAGCTCTTTCATTC
TCACTGTAATGACTTACTTCACTACACAAGGTGGAAATCCTGGATGGATTCCAGATAACT
TGAACAAGGGTCATCTTGATTACTTCTTCTGGCTTTTAGCTGGACTTAGCTTCTTAAATA
TGTTTGTGTACATAGTTGCTGCCAAAAGATACAAGGAAAAGAAGTCTGCTTAAGATTTTC
CAGGCATTTCTTTGGACTGGAAGGATGTTCTGCCATTTCCCTGTCAATGTGGCGATTGTT
CTGCATGTGGAATAAAGATGCTCTGCAATTATGTACGCTTTTTATTTACAAAGGAAAATC
TGTTATTTATGCCGGTTCAAAACAGCCTTGTCTCTGCCCTCTCCCACGAAGCCTAAAATT
GATAAGATTGCTTGCTACCATTTAGGCTAAATATGGGCAGTTAAGATTGCTTGCAACATT
TACATGTGTAACTATTGATGTAGAAAAGGTTGATACTCCTTTTATGTGCACCGTCGTTTC
AGATTGTAGTGTTTGATTAACGAGAAGCAAATAGCTAGGAGAATGCACTACGGGATAAAA
GTAGCATTCGCTTATTAACACGGAAATACTCAAACATAGACACTACACTGGTGATTTGAC
AAAGGTTGATTGTTAATGAATTACATATGAATGCTAATAGTGAGCAGAATAAATTCGCCA
TGTTTCTGGATATTGGCGACAATTGCACATTAAGGTTTCAGTTCATTGCAATAATAGTTA
TGTGAAAAGGCTTTGAATTGTCATTCAAATTCAATAGCAATTTGCTATGTATGATAATTA
TGCTATCTTTTACGATAACTATTCTTGTAAAAGTCATATCTAATTAGCTATCATAATTTT
TAATTGGTTGACATTTAAAAAAATTTACATAGAAATTAAACTCATCTAATTACTTCTGGT
ATCTCATTATTTATTTTTTAAGACAATATATGCTTTTCAAGTATATTATTAATCAAATAA
ATTATTATGATAAAATAGTCTTCTTTATAAAAAAAAATATTTCTTATTAAAAGAGTTAGA
ACTTAGAATATAATTGTGAGTTTATTTAAGTGAGATGTCAATAATAAGGATATTATTGAA
AAAATAATGTTTTATAATTTTTAAAATGATAAATATTTGTATACAAAGTACTAATTAATT
CACATGAAACCAAAAGAAATATAAAAAATAAGTAATTAATATATACATTAAACCAAAAAA
ATATAAAAAATAAGTAATTAATATATTGAAGTTAAGATTGAATCTTTTATATAATATTTA
AATTTAATCTTTGACAAAAATAATTTTTAATCAATTTTTTTTTATCTTTCAATCGAATTT
CAAATTAATGAAAATTTTTTTTTTCTGATGAAAAAAACATTAAACTAGAAAAGAAAAATT
AACACTGAAAAATACAAGAGCAACAGGCAGTGGGTGTGAGATAATGAGTATTTTATCTTT
GAATGTGCGTTGTTTCACATTCGACAGCGATGCTAAAATGTGCAGATAGTGATTGAATAT
CCAACTAATCAAATGCGACCATCCAGAATGAGCCACGTGTAAGACTTTCAATGAGAAATA
AAAAAACAAAAGACTGCATCATTGAAATGAGTTTCCACTCTTAATTCTGGTACACATCGA
ACAGACGGTGGAGTTTCATA
>Glyma05g30600|Glyma05g30600.1
TTAAATGTTTAACTTTTAATAACTAATAACTAACAATGTTTATTTATTTTTTTACTATTT
TTACACATAAAATTGAAATTAATTCTTAATTTAAATGATAATAACATTAACATCCTTGAG
TGATAGTCTTGATTAAAATACTAATTTTTACCGTTCATATGTTATGATTTGAATATATCA
CACAAATTCATTATGTATAGATGATGAGATTCCATTGATATATTTTTTCTTTGATAGATG
GTTAGAACTTTATCTAAGTTTGAATCCTAATAAGAGGTTTACCAGAGATTAGAAATTATC
CTTGCTAAAAATCACATAGATCTTGTGTGACCCCTTCAACTTACACCTTCCTCATCCTAA
AAAAATTTCACCTCCTACTTTCCAAACGTCATAAAAAAAAAGGAAAAACATCTTTGTTTT
GCATGCCACCTCTAATATCAGACCCTTGAACAATGATGTGAAAATCACAAAGAATGAAAA
AATAAGAAATACTTCTAACACTTTCATTTTTGTTTCTTCTATGATTCTTAAGTTTTTTTA
ACTGTTTTTTTTTTCATGATTAATGTTATTTCATAAAATAGATTATTTATTTAAATTGTT
CTTTTTGCTTAGAAAAAATGATTATTCAAACATTCGACACATTTAATGGCACATAAGATT
TAAAAGCTTGATCTGGGTGTAAGATTGAGTTTGAAATCTTATAAAATCTTGTTAATGATG
TCTTAAATTTTACTACTAACTAGTGCATATGTAGTTGCTTGTAAATTAGTTTCATAGTTA
TAATATAATTTGTTGAATCTAATAAGAGGATGGTGAAAACCATAAGGATAAAGAATAAAA
GTGAGAAGATATAATGATATCTATGCAAATAATTTCATATAAGGTGTATCTTAAATAAAA
GTTTGAAAGAACTTTTAAGCATCATTGGTTAAATTCAAAGATTAAAATAACAATAAATAT
TTAAGTTTATAAATTAAATTAAAAAAATTAATTTTTTAAAATATAATAATTATCTGATTA
ACACGTGTCAATGGTTAATTATCACTTGTCATCCACGTATATACATGTCACATGAGTAAA
AACATTAACATTAAGATACTAAAGTCAACGGTAAGATTGTTTCATATTTTTTTAAGGAAC
TAAAATGTGAAAACCTCACATTTTTTGTAACTAAAATAAATATTTAGCCATTGAATTTTT
CACTTCCTGAAGAATACTCTGATTCATATGAAAGATACTTAAAAACGTGTACTTGGGCAT
CACCTCATTCCAAGTACATCAGTTGCAATTTCCTTTTGTTACATTTAGTCATCCCAAAAT
GTTTGCTGAATGAAATTTAACACTCTCCTCTTATTAGTTTCATCGCATAATATAGGCAAC
AAAAAAAGTCCATTTAAAACCCTTTTTAATTGTAAACACAGGAAAATTAAAAGAGGAGGG
AAGAGAACAAATTTACAGGCGAGAGAAGAGATTCTTTTTAGCATTAGTAAAAGTTATCTC
AATATATATTAAAACTTATATGTCACGTGTTGTTTGACCAGTATTATAAATATATATTTT
TTTTACTTCTCTCTTTTACTCTTTAACTTTTTGTTTTTTTCTGTACTTGTTTTTTTTTGC
TTTGATTTTTTATCGCTGCACCCTAGTTAATATTAATAATTAAATAAAGATTTGTCAACT
CAATGAGTTTAATTTAATTGATAATACATATTAAATCTGTGAGGGATAAACTGAGGTTGA
TCCGCATTGATAATTTATGAATTTACAGTATAATAAATGTATACTCTAAGGAATACGAAG
AAAAAATATTCTCACGGTAGATGCTTTCATCTTAAAAGTACAATAAACATTTTAATTTTT
CCGATCAAACGACGTGTCGTTGCATCACTGTAAAAGGCGTGTTTGGGACGAAGAGAAACA
AGAAAATATTGGCATTTGAGCAGCGCAAGTGATGATAAGAAAGGCAAGAAATATGAGGTC
GAAATCTGATCTATCCCCCA
>Glyma05g03340|Glyma05g03340.1
TGTAAAATTTGTGGCTGAAATTAATTTACTCACACATCTTAGTTATGTTCAATAATTCAA
AATAAATTATCAAGATCAATTAATCAACTTTAAAACAAAAAGGATGATCCTATGTTGATG
TTCATCTATCAATAAATTTTCCTCCTTGCAATTAAAGCTCCAATAGGGAGAAAAGGAAAT
TCTAAAAACAAAGAATGTTGACCTATGAACATTTATGGTTGAGCTTCTTCTTTTCCTTCA
TTCAGTGCATGTCTTTTTTGTTCTTCATGTTTGAGGTTTCTAATTGCTTTTAACTCCTTT
TTATATTCATTTTTTCTCTAGCAACCTATTGGTGTTATTGGGTGGTCCTTCTAGATTTTT
TGGTGAGGCCTTTCATCATTTTTCACTCTTCTTCTCTCTTGAATATTTTTGAAAATTTGA
AGCCTTTAAAATGATTTAGTTAAAAAAAATGATTAGAGATATAAAGCATGTAAGAAACTT
TGAAACCTTCTCCCAGGTAATGTTTTTAACTAGTTTGTTATGAGAGTATGTACGAGTTCA
GCATTAACTTGGAAAAAAAACTTTATTTTGCTAATCTTGTGATGAAGTCATGTTTTTAAT
TTTATCTTAGTAGAAGAGGTTTATGCCTAATTGTGTTGTTCAATAGTTAAATGCATTGTG
TTTTGCTACTATTACAGGTGAAAGTAGGAGATAGATTAGAAATGATTACCAAGAGATTGG
AGTTGATTGTGTCTTTGTGGATCACCCTTGATTCCTTGAAAAGGTTGGAATATCCCTTAT
TTTTTTTCTACTATATACTCATTGTCTTGCTTTCAGATACTGGTTAGTGTAACTGAACTT
CAAGGTATGGGGAAAAACTAGACAAAAACTTTATGGACCAACTACAGGAAATGATTACGA
AAACAAACAACTGCATTTTAGCCTCTTTTGCCAGGTTTTAAAAGAACAAAAAAAAAACAA
CTATATTGGCTAACATATATGTTTCAACTTGGGAGGAGGGGGCAAGGGATTTAATAGTTG
TACTAGCTACATAAATTATTAGACATAATATCATTTCCATGGTGGTATGACACATTTTAA
TTGATATAAGAAATGCATGTAGTTTGTCACTGGAAATACTCTCTTTGTAGCATATTCACT
AGTAATAATAGGCCGTTCTGAGTACAAGAATGCTACTTGTATTTGAGTTATATAATGAAT
ACTGTAACATGTGCTCTTTATAATTACTCATATCCATCTAATGTTTACTTTTTTTTTCCT
TATTTTTTCTCTTTGAATTAATCTCCAGGATTCTTTGGAAGTCCCAAGGATTCTCAGTCT
TAATTCCAGTAAATATTTCTCTAAACCATATGGTAAGGACTAAGGTCATAAATGTAGTTT
TTCAAAGGTAACATCAGATCTTTCATACATCATGTCCATTGATCACAATGCTAGCAACTA
TTTCAGATGATGCTTAAATTGAAGAGCAGACATGTTCCAAGAAAATGAAAAAGAGTAAGC
TACTAGGTATTTTTTATTCTTTTGTTGATGCTAATTACTCAAATTATATGTAAGTATTTA
GCTAACAAAATGAATGAACTGTAACAATTAAACATTAAGTTTACTTATATATAATATCAT
GGATAAAGTGTAATTTTTTTGACTATTTTTTTTTCTTCGGTAAGGGATTTGGTGTTGCTA
GATAGCAACAAGGACTTGAGCTACTTCTTTAACTTTTGGTAGGAATTCATGTAGAACTAT
AACTCAAGTAAAGAATATTATCATCTAATTCAAATATAGAAATTTATTTTTTCTGGTTGT
CAAATATATTTTTTTCTATAAATATATATTGTTTACTATAGTTTACAATAACAATTTAAC
TATATTTAAAATTAATTTTAAATTTAAATTAGATGCACCCCAACTAAAGTCAATTTATTC
ATCTCACATTCTCATTTTTCAAACATTCAAAAAAAATATTTTACTTTGATTTTCAATACT
AAAAAAAAAATGCAATGGAA
>Glyma05g32600|Glyma05g32600.3;Glyma05g32600.1
CTTTTTGGTGGATTACTTTTTGGTTGGTTGCCTTGGAAACACGGAAAACTCTCTAAACCA
AAAAAATTAGTCTGTAAATTAAATGTCCCAATTTTATAATTTTTTAAACCTAAAAATTAG
TTTGAAATTAATTTTTTTAAGAAAAAGATAATTATGTAAATTTTATACGATCATCCAATA
AAATTCATCATTTATTATAGGTATTGAATTTAAAAATAATTATCTTAAAATGATTCAAAT
AATAATTTTGATTAAATCAGCTAGTAAAATTGTTTCACTATCAATGCATTGAGATCAAAC
TTACTAATTTTTATCTGTAACTTCCCTGATAATGGGATCTAAAGTAAGGAAGGAAAATGA
GACGGAAACAAAAAAAATTCCTAAAACTAATTTTTTTCAAAGTTTTCTTCATTAAAATTA
TATTTGTCCCACCTTTAATTTTTTTTCTCTTCAAAATTCTATTGGTCCCACCTTTTCAAG
GAAATTAAATAAATTGAGCCCAATATTACTTAATTCCAAAATGTGCTCTTTGAAAATGTA
GGAGTCCAAAGTTTAATTATTTTTAAATTTGAAGGGAAATGTACTTGAAAATGAGAAAGC
AAGGTAATTGAAAATGAAAATTTACTTACTCTATTACAATCACTTCAATTACCTCTGTAT
ATATATTAATTTTTCAATAATTGAAGTGATTGTAAGAGAGTCAGAGGTGTTAATTTTAAT
GTTAAAATCTTTATCATATGTTTTTTAAATTTTAACCGGTACAATTGGCTTGAAATGAAC
GGAGAAAAAACTCGAAGAAAGATTTAGTATTATTTTATGCAAACGATTGAGAGTAGAGTT
TTATGCCTTCTTGTTTATTAATCTGCGTGTTGTGTCAGTTACTGAGGAGCATGGAGCCTA
AAAGATAGTGATAATTGTTTTTGAAATTCTAAATTTTGATCCAAAAACCAACCAGCTATA
TACAGTAAAAACCTTGTTCTTATTAGCACACGCAATACAAGGTGAGCTTAACCTGTTGTG
TGTTGTCACATTCAAAATCAATATAGTCAGATGATTAACTAGTCTTTCAAACAGTATATT
CCAGAGCAAAATGATAATGAACACGTGTACCGGACCAAGTTAATTAAGGTGCTTAGGGTG
TGTTTGTATTCCTGTTCAACTACGTTAAACGTAATTCAATTTGAGTAGATCAACCACATT
TGTTTATACATTTACCTGATCTTTAGAGTTTCTAATTGTTAGTTATGAAATGATATATTT
CAACGCAGAAGCCAATTCACGTCCCTCGTCTAAACTTTAGACTGTATTTAGATTCACAGA
AAGATATTATCCCGACCCTGTTTGGATTTACGTTTGCTGGCTTCAACTTTAATTAAATTG
AAGGAAAAAAAGATTTGTTTTAGCATCGTCTGAGAGTTTTGAACGTAAAAATGTAGGAAA
ACATGAATCACAAAATCTGATTCAAACACACTAATAATCATTGTATTAAGTTCGAATAGG
ATAAACTTTTTAGGATAATATTATAAAATAGGATAAATAATCATTTTCTTCCAAAAAAAC
AATAATAATTAGGATAATATCATGGTTTTGGCCACTGTGATTTTACTTGTACCACTGCTG
GTGCTTATGAATTTTATCTTTTTATCTTTAAAAAAAAACAGTAATGGTAATTAGGATCCA
TATTCTAAAAAAAATAAAAATTAAGATTCATATAAATTTCAACTAACAAAGTAAAGTACG
TTATTCTTTGAAATTCTTCTAAATACTCCAGAGAAAGTATTTTTTATACTGTTATTTCAT
AATCATAGATTTTAATGTTTAGTATTTTGTCTTTTTTAATTTATCCTCTTTTATTTTTAT
TTCTAACTTAAACTATTTATATATTTTAATATATTATTAATTAAAAATATGATTTATTAA
ATTCAAAATATTTATTTTTATTGTAAATTTTAATTATTCAAAAATAAATATTTATTCTAT
TCATTGCACTTTCTTAAAAT
>Glyma05g03730|Glyma05g03730.1
TCTAAGTTTTTATTCTTTTCATTTAGTCAAAGAACTTTTTTTTTAATTAAGTATTTTTGT
CTAATTGTCATTATAGAAAATTAACCACGAGTTATAGTGGACTGGTGCGTTTTTAGAGTG
TGTTGTAAATACAACAAAGTTAATTGTGATAGATTCCATAGTGTTTACATCACCTTCAAA
TCTTTCAACAACAATTTGGTATGAGTTGGGTCTTTTTTCTTTTTTTTTATCAAAGGGAGC
CCAAGGCATTACGTATTACCCATAGTTGGGAGAAAATCCCAACAAAATTTTGTCATAGAA
GTGGCATGCATCCCACAGGAGGGGAACCAAAAATCATACTAGGTTGAACAAGATTATGAG
CCCGATGGGCCATCCAGTCAACAACCATGTTTGCCTAGCGATGCATATGTGAAATCTTCA
CAGTCCAGTCCCTAAACATAGTCTCAATCCCCTGCAAAACATTACAATTAAACAAATTGA
CATCTTCCAAATAGTCGTTTTCAATCTAGACACAAAGATGCCTCAAACTCCAAGCATGCT
CCAAAGCTGCCAAGATCGCCCAAACCTTAGAGGACAACACCAAGCAACCCCTAAGCTTCT
TGAAAAAGTCGGACAACTAGGCTCTTGAAGAGTCTCAAAGAACCCCTCCACAACCCGTTG
AAAGACCACCATTAAGCATAAACACGTCTACATTATATACTTCACCTACCCACTAGGTGG
AGGTCTCCACTTGAGGAGAGAAGTAGGGGTGGGTAAGCGGACTGATGCACCCCACATAAG
GTCCATCTGCATAAATCCGCATTGACAGCGAACTGGACCAGTTTGCTCCACTTTTTACAT
GAACCAAATAAATAAACTTAGTTTTGTTAGAAATCGCAACAGGGTCCCACTCCTTCTCAT
TAAAAACACAATTATTTTGAGCTTGCCAAATCGACTAAATAGTAACCTCCGAATAGGGTT
TTCCAGTGAGGAGGACCCCTTTCAAGGTTCTTTGCAATCCATTGATGCAGTGACCCCAAA
AAGAAACCCTAAAGCATACTAGGAAACTCGAGTAGAAGATCTTGCCTCACATGCCTAGAC
TGCCCACAGTCCCTTAAGAGATGCAAATCCATTTCAGGCTCCTCAAAACAGATAGGACAA
GTATCATAATCTAAAATCCCACAAAGACATCTCTTAACATTTGTTTTAAGGTCGTTATGC
ATAATGAGTCACAACAAGAACTTAACTCAACGAGGACCTCTCCACTTTCAAATGCACTTC
CACCATGCTGAGTTTAAACTAGATCATGTCTCAAACACTGTCCCAGACAGCACCTAGAAA
GCAGATTTAATAGAGAACTGCCTGTTAGGGCTAGGGCCCCAGGAAGGAGAATCTTTCCCA
TCGTCAGGCCCCTCTTGGATTTCATATCAAACCCACTGTGGAAGATACTGCATAAAGCGT
ATTGGGCTGAGTTAAGATCTCCCAAGCCACAATATGCCAACCCATACTAGTCTCATGATC
AATCCAAATGAAATGCCTCTGCAGCCTCTCCACTTCAATGCAAATATACTTAGGAATCAA
AATAGATTGCATATAGGAATCACCTAAATAACAAACTGAGCTAAGGTCACCCTCCTAGCA
AAGGCCAAGGAGTTTGCCTTCCAGGAAACAAGTCTATAGGATTTGTCTAGGATATAAAAG
TACTTATCCTTAATTTTCCTTGAATGCAGAAGGGTCACCCTAAGTATTTTTCCATGTCAC
TCGTAGTGCAAAAACAGACCAAATTGAAACTATTGCTCAAAAATAAAATCAAGATTCTGA
GTTAAGTTCCAAAATGAGTAAATAAAACATAACTTTATCTTTAAAAAAAATTGATGATAT
ATATATACTCTTCAAAATTAGTTAGTATTGATACCACATTTTTTGTGGGCCATCCTTGAA
AACCGTGGCGAGCTTAAAGCCAACGCAACACAATAAGGGGCCCACGGAAGATTTTTAGGG
GACACGTCATGAGAGACATG
>Glyma05g00620|Glyma05g00620.1
CTTAAGTTTTGTTATGGCTCACAAACCTCGTTAAATGTATTGGTACAACAATAGTCAATT
GAAATAGTTGTGCTTCTAAATTGACTTGTAATGTGCTCAGTGCTCACGTTATATAGTTGT
TGACTAAGATAGGGATGGTTACATTTATATAGTTAACTGGCCCTAATTCTACCATGAACG
AAAACAAACTTTGAATTTCAATTAATGCCCTGAAATGGTGGCATCATTTTTGTCTCAATT
AGTCAATTCTCACTTTAAATATGAGTGTCCACATGCCGTGGCTAATGTGGTTTTCTGAGG
GCTAACTTTGTTTTCCTTTTGCTGATCTATCTTTGTAGGTAAGTTAACAATTACAAGTAC
TGGCTGTTGTGATGTGAGTCTTTTTGCCCAAGCAAGAATGTGCTCAGAGAGTGTTTTTGG
TACTTGAAGAAAAACTTTTGTTGTTTTTATTCACAAGGTTTACCAAAAATCTTTATTTTA
TTGTTTTAGTGGCTTTTGTTTTGTAGAACAAAGTCCGCCAACCTTATACAGGAGGATACG
CAAATAGTTTTAATTATTCTTCTTTGAGTTGTATGGTTTACTGATCAAAGGCTAACCAAT
ATATTTTATGCCTTTTGGCGACAACCTAATTTAGCTATTTAGAAAATGTCGAATTTCGGA
GTTCTGTCGGCCAAATTTGGAATTTGAAGTTCCACTGTGACAAGCAGGTCTGTTGGAGTT
TTGAATTGGAAGAGCTCACTGGTGGTTCTATTCTGCCTGGTCGAATCCCATAGATTTTGC
ACAGAATTAGGATTATGATCCATAACACTAGCAATACTTAAACATTTTATTTCGAAAAAA
CCCCCAATATTTAAACATGGTCCTTAAAATATTACATTGTGCATTTATAAGGAATACCGA
GTTCCATGGGTTGTATATGATAAACCACGAAGTTCGCAAGCTCTCTAATAATCAATGTTA
CGAATTAGGATTATTTTTTTGGAACTAGTTTCAAATTTAAGCTCTCAACAGTCAATATTA
CCATTTAGTTTTAGCTTTAGAGTGTGTTTAGATGAGAAAATTTAAAATTTTGATAAATTT
TAAATTCTAAGAATTTTAAATACTTCAATTAAAATTCTTTGATTTTTAAAATTTTATGTT
TGGATAAAAAAATTAAAATGGTCAGTGTGAAAAAAATGAATACAAAGAGAAGAAAAAATA
TAATTGATGTGCTTTCAAAAGAAAGAATATCGATGAGACATGGGAGTCGCAGGGGAACTA
GAACATGGTAGGGGATGAAGGTTACAAAGAAAATTTGGAAGATTCTTCTATTAAGAAAAA
AATTTCAATTTTTCACATTTTTAAAAAAAATTTAAAATTTCACATTTTTAATTGTTTAAA
ATTTTAATTCTTCATACAAAAACATCTGAACAATAAATTTTAAATTCTCTAATAAAATAT
TTTTTTAATTAAAATTCTCTTTTCAAACACAATATACAGATATGTCTCTCAGCTTTGAGC
ATATTAATATAGTTACTTTCCAAACTTATTTCTTACCAAACCTGTGCGCCAAAGTTGCTG
ACTGCTGCAGAAGACAAGAGCAATCACAAAGTCCATACAAATTTCGTACTTATACTAACG
GTAAATCAAAGATGAAATGTGAGGGGGAAAATGGTGATTAAACTTACTTAAAAGGATAGC
CGCAGATATTCTTTTTGATAAAGAACTTCTAAAAATGAATAATTTCTTTCAGAAGAACGA
GTTATAGAATTGTACATTTTTATCATGTCCAAGTTTCAACAAATTTTAAAATGGAATATT
AACATAATTTCCAACTGTAACATCACACAGTAATTAATGACCTAAGGTTCCGTTATAACA
AACTAAATATATGTTTAACATATTCTTTACTGCTGATTAAAATTTATATAAAAAAAAAAT
GTTGGCACAAAATTGTGATTTGTAATAAATTAAAATTAATAATAAAGTATTTTTAAAAGG
TGTGTTATATGATGGGGTAG
>Glyma05g05750|Glyma05g05750.2
TATCTATCTATATAAAAGGGACATGAACATTAAATTAATTTGATTGATTAGGTTATAACA
ATCAAGTTCTACTCTTTTTTTTTTATCCAATATATTTTTTGGCCCAAAATCAGATACTAA
TCTCTTCAACTACAGATGTTTTTTATACATGAACTTAGGGATCGATCATCAGGGCACATG
TTTAAGGAGAATGGGTATTTGTCAATCAATCTACACCATGTTGGCTATCAAGTTTTGTTT
TAGTAAAAGATGTTGTTCCACACACCTGAACCTAAAGATTAAACTCGTGATAACATGCTT
AAGAAGCATAGTTATCTACTAATCATATTACAATAAGTTGATTATCAAGTTCTGCTTAAC
TAAATCAGTCTTGCAGACTTGAGAATGGTTTGTTTCCCTTAAATCATCATATCCACATAT
CAAAGTCAAAGAATCTCGAATAATAAATTCATCGAAATTCCTCTAAAAAAAAAATCATCC
AAATTTTTCCTCTACAATTACGGAAACTTTTGCGTTATTTTCTGTTGTTACTATCCTTTT
TAATCAATCAGATAATGGATAAGCACGACAAAGGCTTTACCAGCCAGATTAATAGCATGT
TTGGATTTGCGGTTGTCACAACTTCTACATTATTTGGTGTGTTTGGATTTGTGTTGTCAC
AACTTCTACATTATTTGGTGTGAAGACGTGGATACAACAACAACAAAGTCTTATCCCACT
GGGACGGGAACATGTGAATGCTAGATGCAAATCCAAACAAGCTATCAACAGTTAGTAATT
CATAAAAGTTCAGCATATTAGCAAATGGAGAATCTCATCAGCATTTTAATTCTTCCTGCA
AAGCGTCATATATTTTGGACGTTATCAAACCAAATAATTGCAAGTTTGTGGTAGGTATTA
GGAAAATTGTTGCCAGATGACAAAAAAATACTTCTCGTCCACATTCCACGGCTATACATT
ATTGGTCAACATTAAAATTCTATTAATTCCCATCAATAAAATGCATATGTTAAATCTGAA
ATGGTATGAAAAATTGTGTAGTTATCAAAAACACGCGGAAAGAACGGTTCAAGACTAATG
AAACCAAAGACTTGCTCTGAACCACAGGTTTTCCTAACTAAATGAACATTCAACATTTCT
TATCCTGAGCCAGGTGAACCAGAACCAAGAAATTATTGAAATTATGAGACATTTTCATCC
ATGAAAACCCAGTTTGTGGGAAAAGGCAGAAGCCAGTGACAAGCTACTTCATTTGGTGGG
GTTTGTCTTATGGCGGGAATACAAAGCCACTCATCAATTATCTCGCCAACCAATATGTTT
ATATCACAGAAAAAGAAAAGAAAACAAATAATTAAACTTTACATTTTGGCACATTCAATT
TTGGCTTCACTGTTGAAAGCTGTTTGCAACTGCTATCCAAGAATTCATTTCAATAATTTA
GATCAAAGATGTAAATTTTTGTTACTTTTTTTTAACAATTCAAGCTGATTCTATTTTAGC
ATTCATTTCATTTCAGATTAAAGCACTAGGAAACAAACATTCATTAAGGCAGTGCAACAA
GTTTAGCAAAACGTCTAAGCAATATATACATATACATATATATATATATAACGTCTAAGC
AATATTGATCTATGCACGAAGTCACATATTGTGACAAGTGTCCTCCAATGAGGTTCGAAT
AGACGACCTAAACCTTATGCATATTACCCCGACCCCATTTCTAAGCTTACCCTAGTGGGT
TGAACAATTTCAATTGAATTAAATCACAATTAATTCAAAATGTCAAGAGGATTGCATAGC
CTCAAGATATGTTATTTATTGTTTAGGGGACGGCTCGAAATTTTCACTTGAACATACTGA
GGCTCATACCTTAAAAACTGAAGGCTAAAGGCTAATAAATAAGCGTTAAAAACTGAGGCT
CATACGTTTTGAGTTAGATAAGTATGGAATAGGTGGAAACACGTAAGCAAGGTTCAAACA
GAACAGACTAGTTTTGATTT
>Glyma05g02320|Glyma05g02320.1
TTTTATAACTTTCAATTGGATAATATTTTCTTAAAACTCACTGTTAGATTGAAAGTTTCT
TTTACGTAGATCACATATGTAAAATTTCATATTAATCCAAAATCATTTGCTCCTTCATTC
ATATAGATTAAAATCTGCTTAATACAAATATTTTAAAATATATTAAAATATAGATTATTT
GATTATCTATTATCTTCTTTTTGTTGTTCAATTTTGACAAAATTTGAGATAGACGATCTT
GATAATATGTTAATATAATTATTAAAATTATATTGGTATGATATATATATGTGTGTGCGC
GCGCATGCGCATTATGCGTGTGGTTGCAAAAATGAATCTTGGGTTGGGTTATTCAATCAA
TGACTCATAACAAGGCTAAACTAAGCTAATAATCAACTTTCAACTAAGTTACTTCATAAT
AAACATATGCACAGGGCAATTGATAAATGGGCTCCTTCTTATGGTTAGATGTACCCTTCT
TTTGCATTTTTTGGTATATCTTTCCTCATAATCACTTTTGAAAACTAATTTTTATAATAT
TTTTGTTAATGGGTAAATGTTCCAAAAAAAATCAAAATGTGTTTAATGAATTTGGAAAAC
TAAATTTCAGAATGTGTTAATGAAATAACTATTTTGGCAGACAAAATTTTAAAATAACAT
CAACTCATATAATTAGGTATTAACCTTCTTCCAACTCCTTTTTTTTTTCTTCCTAGGATT
CTTATTTGCATTGATAAGATATTGTTCTTTAGTACTCATGTTAGTGGAGGAATCTCTAGT
GAGTAATGACTCACCACTGTAATGACTTTGTGTGCTAATGATGTCACTTTTTTTGTGTCA
AAATTGAAGAAAAACCTACCTCTATGTAGATTTCAATACTTAGGTCAGAATTCAATAAAG
TAATAATTAAAGTATATGAATTATGAATATTTAACTAAGGGTGTCATAGGAGTATTAATA
GGCAAAAAGAAGTCCAGTGATTCTTTTATCATGAGTTTGTCACATCTCTTAGTGGAATTT
GCTAAGAGATGTGATAAAAATATATTTTTTTACATGATGTTTATTATTATAGGTCTATTT
GATTGACAACAAAGATTGTGTATTTGATAATTTTTTAGAATTATTCTTGATAATGAATGA
AACACTTGGTTAATATGGGAGAGAGGACAAATCATTTTACTTAGTCAAAATTCAAGTAAG
GTGATTAATCCTATTTTACCTCCAAAATACTTTTTTTACCATGTTATAGTTGTGTTATTG
TAACTTGTAAGGGTTGAATACCCTTGTCCTCTGCATCAATGAATTTTCCTTTGTTGATAC
CAAAAAATCATGTTATAGTTGTAAAATATTTATAAATTTTATTGATGATTAATTTTTACT
AATTTTTTTTAACTAATCATTCAAGTAAAATATCTTCTTTAAATTATATTTTTCCCATGC
TCGAAATTTGAATATGAATCCTTGTTTTATTTAGATGAATGTAATGTTAGTGATACAAAC
AACACCTATTGTAGCTATTAATAAAAGAAAAAAAAATGCATTAGTAACTTGCAACAAGTT
GGGTCTCATATCTTTATTTTAGATCATATAGTAAGCGATCTAGAGTGTAGGTCCAAGGCA
GACGTTGCGTCACGTTTGAAAATAGAGATTAATAAACATTCACATATTTTTCTATTTCCC
CTTTCCCATAATCCCATCAACAAAATATCATATGCTAACCTATTTGCGGCACGTGTATTT
TTCATGTCCATACACAACAAAAATGGATAGTGGTTCTTAAGACTTGAGAGTTTCGGATAC
AATCCATAAACAGCAAGCTGATATACTAATTTTACAGCATAGTACGATCTCCATAATACC
CTCAACCACACGCAAGTACTGGTATATCATGGTCGGAAATTGGAATTGATTTCGCATAAA
TAAAACGAAAGTATGTACCTCAAAATAACAATTTTGCTTATAAAAGTAATAAATATAAGC
ATAAATAATTAAATTCTTTT
>Glyma05g26230|Glyma05g26230.1
ATTAATTTGTGTATCCCATAATTCACATGTATCAATGTATATTATCTTCTCCAATCTGTT
TCTGATTGGCTTTTGGTTTTTGGTTTTTCTTTTTTGGCCACTGATTTGTTTTAGTGTTGC
TGAGGAATGTACATGTATCATAATTTTACTGAGCATTTATTTGCCCATGCAGACTCCAAT
ATATCGCCCCATTTTCCTTTTTCCTTACCTATTTAACAAATTAATTAGCGCCATGGTCCA
TAATTTTTTCTATTGTAATTTCACCCTTTATTTGAGGTAGTTGGGGAAGTAGAGGTGGTG
AGGAAATGGCACAGGGGGATGTAAATCCCTGCCCATTAAGCAAATTCACTATCCATGTAA
GATTTGGATTAAGTGCTTTATTATATGTTTGGAAAATTAAATTTTACATATTTCATTAAC
TACTAATTCTTTTGTTGAAAGTCATATTCTACATATCCACGTATTGTAAAATTAATTTCA
TTATCACCTGGGTTGAAACAATAAGATGAGAAATATCCAAAATTTCATATTTGGTTATAC
AATTTACTGAGTGCAAGTCCTATGTGAATCACCAACCACTCATGTTTCTGTTGATTAACA
AATGTACTATTATGACTGACATGCTTTTATGAAATTTTATGTAATTTTCAAATTTGACCT
TAAAACTTGCTTTATATGAATTAACTTTTTAAATTTTAATCCATTAGAATCCACTTATTG
GTGAAAAGTTTAAATATTTTGTATAGGGACTTAAATTCTAAGCTTATTATTACTATTGTA
AAAAAAAAAAAATATGTATTACACTTTTTTACTTTTACCTTTTTCTTTTTGATGTACAAT
AAATATAAAATTTTCTAAACAATGTCACAGAAGATACTTTAAAACATTATCCAAATGTCA
ATGAGCACCCTATTATTTATTCTTATTTAGGATTGGAATTTGACTCTTAAAAGAAGAAAC
ATGTAGTAAAAGTAAAGGCAAAAAAAAAACAAAAAGTCCTGGGACAAACTTTAACTGTAG
CATTAATCATTGTTAGTGAATATAGTTTTATGATTTATCTTCAAAAATTGTAACTCACAG
CCATAAAATAATTGCAGTATATTGTCTAATTTGACGAAATCTTGATAAAAATAATAAAAA
AATACAAAATATGCAAATATCATCTTATCACTAGAATGCGTGTTAAAATTAAGGTTAAAT
TAGTTTATTTTTCTTCTAATTTATTAGTTTAGTTTGATATGATTCTCTAATTTTTTTTGT
TGGATTCAATTTGATTCTTTATTATTTTAAAAAAGTTCAAAGGGATAACTAGGTCAAAAT
TGAACTATTTATAAAAATTAGAGTAAAATTAAATTTGAAAAAAAAATTAAAAGAACAAAC
CGAATGAAAATAATAAATTAAAGCATCAACAAAACTAATTAAAATTAAACAAGCCATGGA
AATTTAGCTACGTGTCATCATGAAATGACAATCAAAGTTGAAACCACATTCGTTAATTGT
CAAAGATTTTTGAATGTTTATATGGCCAAATATTAACCAAATTCCGTGTGGATGACGTTG
GACATTTCTTTAACGCGAACGTGCCTTTCTTCGGTGTAAACGCTTCTAATTATATTTTCC
TTTGTTTTTTTATTTTTATTTTAAAAACTTGACAAAGTGATATAAAAAACTTATGTGATT
TTTTCATAATCAATTGGATGCGATGTATAGACTCCGTGCACTGCTTCAATACTTGATTTA
TTAAATTTTAAATTTGAAGGTATACATATATATTTTAAACTAGTTGTGGGTCCATGCTAA
CAAGACGGATTATAAAAAAATAATGTGAAATTTTTATAAAAACAAAATTTTAAAAAATGA
CATTTCACTGTCTAGCACCCAGGAGCCAACACCTGAGCTGGACAGATTTTATAAATATAT
AGCCTAGTATTAAAATTAACTAAATAACTAACCAAAGTTAGACAGTGTTGATTTTTTATT
TATTTTTGTAGAGAAGCAGT
>Glyma05g31070|Glyma05g31070.3;Glyma05g31070.2
CTGTGAATAACTCATCCCTTACCTCTAAGCGGGCTCACGTGTCTTCAGCCAGCGATAGCA
ACATCTCTAGCGGTTCCCGGAAATTCTTTCAATTATTCATCCGACTGCTCCGATAGAATT
TCCAAACGTCAGAGAGACGGAGAAGAGATTGAAACCTCCACTTGTACTGTCTTCATACGA
TTCCTTTTTCTCCCTCCACGAATATTATCTCGCAAATCCCAACGGTGGAAGCGTGCGGAA
TTGAATTTCAAACAACATATCCAAATTTCACAATAATCCAACGGTTAACGAAACCGGGAT
CGTAGTTTTACCAAGACAGCTCTGGGTTTCTGCGGGAAAGAAAAAGGCTACAATGCGAAG
GGTTTTTCTCTTAGTTCAGACATGATATCGAAATTCCCAACGGTGAGAATGCTCGGAATT
GTGTTGCGAACATGATACTCAAATTTCACGACGATCCAACGGTGAACGGGTTCGAGATCG
TCGTTTTTCTGAGACTGGTTTGGTGGGCTGCGGGAAAAAGAAAGAGTTTTGAGAGGAGAA
GGGGAAAAACGAAAATGAGACCAAAAGGAGGCAGCTGACTTAACATAACTATTTATAACT
AGGGTACTCAGCCTATTATTTGCTCTATATTTATTTATTTATTTATTTATTACTAAAAAT
CTTTTTAAATTTATTTACGAAAAAATTGGGATGTTACAATGTACAAGATGTGTAAAGTGG
GAAATCTTTATACTTCCATGTGCCATAAACAATGTAGGACTATTTATCTGAATTATTGAT
CAGGAAAATATTGTGAACAATAACTTTCGTCAAATGACAAGCTTACCATAAATCTATTTT
ATTTGCCTGTCTACACTCTAGCATGAAAATTCTATTTCTATTTTTGAGTAGAGATGAAGG
AACTGATGGCCTAGTTAAGCAATAAAAACAGAAAGAGCTAGGAATGTTTGGCTAAAAAAT
TTGTTTGGAGACCGGTAAAGAATGGGGCACTTTGTTTTGATATTAAGCATCATGTTACCA
TATGTTTCTGAGCGTAGAGTAGCTTAATTGGCTCAGATACAAGAAAGCGTGGAATTCCAC
GTGCTGCCATAACTACCATCTTGTTAATATTACAATTTATCTTTCTTCCCAACTGAAGAA
TGGCAAAATTCTTCTTTTGGAATGAGGTTTTTTGTATCACTTACAACTCATTTTCATGAC
AAAAGATCTACAGTGTAATGTCATATAAAGGTTTGACTCCTTCCATGGTTCATTGGCAAT
CACTCGGTACACAAGACATCCCATCCTGCCTTCTCACATGCTCCAGACCTCATGAAAATT
TTGTCAATTGTTTTAGAATCAATCACTCTAGCAAAAAGATTGCAAACAGTTATAACCAAA
CCAAAACTCGAAACTTAACCTCAACTGATTTAGTTTTTATTAATATGTGTAACGTGAGAT
TAACAGAAGCAATCCATTTTATAACGGAATGGTTCCAATTTACAACCAAAACTTTTACTT
CCTCCCTTCTACTTATATGTTGGCACTAGTAAATGGGAAACAGGACTCACCTTTAATGTG
ACCCATACAAATTTTATTTAACAGAAGAAAGTGTGTGAGAAAGTGGCTTTTAGATATATA
GGCTATCCTTTTGATGCATAAGTAAGAAAGGAGATAAGAACTTATGACTTTATATATAAT
ATCCAAATCTCTTATTACTATACCGATCTTAGTCGGTTTAAACAATTGAACAATAATACA
AATATGCCCTATATTTATATAAAAAAAAAAGACTTTAGCTAAAAAACAGTAAAATATATT
TCTCTGTTTTTTATGATTGTATTTATAAACTTAACATATACATTTTTAAATTTTGTTTTA
ATATGTAGATAATTTCAGGTCATCTCTGATTTAATTCAAATTAATCTTAAAACATCAATC
CACCCTTTGCACTGTTTTTTTTTTCTAAAAAGAAAAAAAAAGCAAAATTAGCTGTATGAA
AGAGTGATTAGTGGCAGAGA
>Glyma05g31450|Glyma05g31450.1;Glyma05g31450.2;Glyma05g31450.4
TCTTTATGATTAAAATTACTCACTTTACTCTCTTAAGTAAATAGCTATATTTTAAGGTTA
GATCCTAAGTCAAGTTATTTATCTATATTAAACTCACCTAATAAATATAGAGTTATGGTG
AATTTGTTCTTCGATCTAAGATAAAAGAACGTAAAAATCAAATTTAACGTTCTATAAAAA
AAATATCTTCTTTCCATGTGTTAGTTAAAGTATATAAGTTCTCAACTCATGATAAAAATT
TATCAAATAAGTATTTAATTAAACAATTTATACAAATACATTCATTAATCCCTTGTTTGT
ATTAGAGTAAACAGGAAGGAACACAATGATAAAAAAGAAATAATATGGCAAATTCCATTT
TTAAGTATTTTATTTTGGATTTTTTTTTGAAAATGAGATGAATTTTTCTTTCTATACAAT
CCCTCTCCCCAGTTGGTACAAAATGAGGGGTAGAGAAGGTATATCTTTTCATTTTTATTG
TTGCTTTAATTTGTCAAAAAAATTCAACAACTTTTTGGTAACATAAAGACTAAAACAAAA
TAATTCTATGAATAAAAAAAAATAATAGTGCACAAAGTTTTTTTTTTGGTTATTTTTATT
TTCATTAAATATTTTCCTTACAATTTATATAAAAAAAATTAACTCTCACTTTCACTCATC
CCTGTAAATAGAGATTTTTTTATCCCTTCAAATATTACATCTTTTTTATTATATTTCTCT
TTTATTTTCATACTTTTTTTTTATCTTTGTATCCCTTTTTAACTTTCTATCTCACTTATG
ATCTAAACAAAAAAAACATAAATAATGAATTATTTGAGAATAAAATTTAAAAAATGAGAT
GTATTTCTCTAAGTTAAAATAAGTTCTTCACTAACTAATTATTAACTAATCTGTAAAGAA
ATTTCATATCTTAAAAGATGAAAAAATATTTACAAATTTACTAATGATTAATTAATGAAA
AATTCATTTTAACTTATGAAGAAATTTATTTTTTCTTCTTATTTTTCTCCTATAAAAGTA
TTTTTGGAGAAGCTTATTGTTTTTGAAAAAATATTGCTAGTTTGGTGGCCGACTCACCAC
ATCCCATTACAAACTCATTTTTTGGAGGGTTTAAACTTTAAATTAGATAAGCCAAATGAA
CCCATTAATTGAATGCCCCTCAACCTAAAAAAGTAGGTTAAATTTGTAAGAAATTACAAT
GCATAAATATTAAGTGGCGTCTTTAAAAAAAAATATTAAGTGGTGGAGGCAGCATTTGGA
TTAAGGGAGGCCAGGACCAATTTTTTTTTCAGGGGTTCCATAATATACTTTTTTATACAA
AAATTTCAAAGGAGATTACAAATTATAGGGGTGACCATGACATTCTCAGATCACAACTTG
CCTCCGCCCCTCATTAACAACACTAAATATTGTATATTTAATAAACATTTTATATTTTTA
ATTTCTTAATCATTACTTTATATATGGTAATGGTGAGTAGAAATAATATTGCAACATGTA
AAATCTTATTAAAATTGTAAAACATTAATAATATAATATGTTATTTATTTTATAAAATAT
TTTAAAATTTACTAAAAAGACAAAACTTGTGTATAAATCTAAATCAAATTTTTACTTTAA
TAACTCACACCGACATTAAGTATCGAGTTTTAGTAAGATCTTTATAAAGGTGTGAGTTAT
GAAAATAAAATTGCTTTTTAATTATTATAACTGTAAAAAAATAATTTTTAACAATTATTG
TAAAAAAATAATTTTGATAATACACATATCTCGTGACAACGTAAAAAAAAGAAAAATCAG
CACAGTAAATGCAGTTAAATTTTAGAAAAGAATATTATAACTTAATCTTTTCTTTTCGTG
CGAGAATATTAACGTTACTTGATTGAGAGCACTTAATTTTTAACAATTATTGTATGACTC
ACAGCCACTCGTTTTGTGCCACGTCAAGTAGCATACATTGGCGGTTCGTCTATATATTGA
GGCTGCTTCGCTACGTGAAA
>Glyma01g22490|Glyma01g22490.2
AACAATCAACCCTTCGATCTCAGGCGCTGGTCTCCCAATTTTATTTACTTTTCTACCGTG
GGAGACCAACTTCAGATCGGGTCGTTCCTAAATTGAATAACAATTTACAATAACGTGTAT
ATAAAAAGCAATCCAACTTCAAATAATTTTTATGTAATTAGTCAACATTAAAAACTGCGT
ACCCGTCCACTCCAGATGCTGTGTGCGACATGCTCAACAAAATCGGTCAAAATCGATGGG
TCGCGTGGTCCACCGGGGAAACCCTCATTTGCAGTAGGTGACCCTAAGCTCCCATCAATA
GCCACTCCCTCTGTCTGAACAGCATCGGCGGCGCCTGTTATCTCTGGGGTGGCATTAGAC
ACATAAGGAACATCCTCATGCAATTGAGGCACATCCTCAGGTCTCTCTGTCATGTCCTCA
CGCAAACGAACCCGTTGCCTACGTGCTGAAGCAGTAGGTCTGCGACGCAGAGGAACATCA
GCCTCATGCGTATCCTCACTAATGCCTCTACCTCTACCAGCTCCTAACGCACGACCTAAA
CCTCGTGTTCTAACCATGATCTGAAATCATGAAGAACATTTATTTTTTTCGGTCAAATTA
AATATTCAAATAATTGATAACAAAGCTTTGTCATTACAAATGACGTAATTCTGCTTAGGT
GCTTAAATGAATTAGGTGCTTAAATGAGTCTCATCAAAATGCTTAGATTGTTACATTTTA
TCGATAACTTATTTATTAAGTTATAATTATATTTATTTATGAATTAATTAAAATTAAAAA
TTAAGAAATTTTTCAGACTATTATTATGTGAAATATTTATGATAAAAAAAATAATAATTG
AACTATATTTTATTTAAAATGATGACTATTATTATGCTAAAATCACATAGTTACTTCCTA
ATGCATATATAAATCACACCAAATATAATTTCAATTTAGACATCCACTTCAATTTAGACA
TCCTAATGCATATATAAATCACACCAAATATAATTTCAATTTAGACATCCTAACACTTCA
ATTTAGACATCCTAATGCATATATAAATCATACCAAATATAATTTCATTTTACATACAAA
TGCCATTTTTAATAGCAACTAAATAGCACAAACTACCTAATAATATGAACAAATTCAGGT
ATAATCTAAAAAAAAGCAAAAAAATCAAAATACACAGCAAAACATGATTCGCGAAAGAAC
GTCCGCAGGATCTTCCGCGAGAATAAAAAGTAGCCTGCGGAAGAAGCTTCAGCAGGCTCT
TCCGCGACAACAGATTGTAGCCTGCGGAAGAAGGTTCTGCAGGATCTTCCGCGGGTCCGC
GGAAGACAAGGTTCTTCCGCAGGATGACGCGAAAGATCTTGCAGAACCTTCTTCCGTTGG
ATCACGCGGAAGATCCTTCAGAAGCTTCTTTTGCAGGAATCCGCGGAAGAACCTTCCACA
CTTCTTCCGCGGGAGTTCCAGAAGCCCCTTTCCTACGCGCAGAAGAAGGTTCTTCTCACG
GAAGAACCTTCATCTTCAACCTCCAGCCATTAATGTTGTCTATCCTAAGGTTCCTACAGC
CATTTACACAATTCACGCCATTGAAATAGTTACGAGGAGGTTAGAAGACTAACCTTGATG
GCGGAGAACACGAACAACAACTTCAATGGAGGATGTGAACTTCAATGGAGGACACGAACA
ACAGCTTCTTCTCCAAATTTCAAATTCAGAACGAAATGAGGGCGAGGAGGAAGAACAAGC
ATGAATGAGATTGCTGGGTGCACGGGGAAGAAACAAGCGCGGAAGCAAGGTGAAGAAGAA
AGCTATCACGGAAGAACAAGCTTTTTTTTTTATTATGTTACTTTTATTTTTTTAAATGGA
GGGTATTTTCGGTACTTCATTGAACTGTTGGGTGCACCAGCAATTTTGCTGGGTGCCCCT
AGCAACAGCCCATAAGCAAATCAAGTAGGCCCAACCCAAACCACAGCAGTATCTACGTGT
TCCTTGTGGCGTATATTAAT
>Glyma01g06110|Glyma01g06110.2
AAAGATTGAACACGGAGGAAATCTATATAATATAGGGTACTGAGCAATGAGCAAGTCAAT
AGGTGCAATCTATCAGGGTTGACCCTTAAATATGAATATCAAATTGACAAAACTCCTAAC
TAAGATGATGAAGTTAACAACCTAATCTACAACAAGATGAAAAATTAATAGGTTTAATAA
TGAATGATACAATTTAATTTGCCAAATAAAATAAAATAATTTTTGTCTAACTAAACTTGG
TTACAGTTTTGAATTTGTTAATTGATATCTTCAAAATTGATTTTGTTAAAATAATTCCTA
TTATATTCGGTGATGACATATCATATATTTAATTAGAAGAAAATGTAATTACAATGTAAC
TTTTTTTACATAATTATTCAGTTACAACCTACTATTTATGAAAAAAGTCAATAAATTTAA
AATTTATTATATATGATAGATTGTGATTGAATATCTTGAAAAATAATTTTATACTGTTAA
TTAGTGCATAATCTAATTTTTTTTAATTATTATGCTATATCAATAACTATTTTAAGATGG
TATGTGATATGATATTTTCTTCCCACAAATTTTGCATATAACTAATTTTTATAAAAAAAA
AAACTGAATATCTTTAGTGAGATTTCTTTTGACTACAGTTTATTCATAAAAGCTTAAACC
TGATGCCATGCTCTACGCCTACCACCTATATAGTCATTGCCAATTTTTTCCCAACACCAA
CTAACCTTCATGAAATTCAACTTCAAATTTCGGTTCTGCCATTTAAAAAAAAATTCTTAA
AAACAATACCATCTATAAAGATTAAAAATTATATCTCAACCTAATAAATTTTTAAAATCT
AACACGTGTTTTTCTTCAAAAATTAAATTAAAAAACCATAAACATTCTAATTTTGAGCTT
CTAATTTATTTTTTAGGTTTAATTTGGATTTCCTATTCTTAAAAGATTCAATTTGATTTT
TTAATTTATTTATTAGATTCAATTTGGTTCCTTTATTTTTATAAGGTTCAATTTTTTTAT
AAAAAAAATGAATTTAATTTAGTCCCATTTTCTATCATCAACTTCAAATATTTTCAAAAA
GTGAGACCAAAATTTGGTTTTAAATAAGACCAAATTGAACTCATCTTAAAAAATAAAGGA
TCTAATCAAAACTTTAAAAAACAAAGAGATCAAATTGAACTTAATAAATAAATTAAGAGA
TCAAATTAATTTTTTTTAAAAAAGGATGAAATTAAACCTCAAAAATAAATTAGAAAACCA
AATTAAATAGTAATTAAATCTTTACTTTATGAATGGTTAGGAATTCATCCATTATTTTTC
TAAATCCAACGGATTTTTCAATGAATATTTAATGGATCAAAATTAATCCAACTTAATAGT
TGAAGATTTGGGGGTATGTTTTTTTTACTAAGGATAACTAAGACTATTTTTTATTAACGT
CAACCATATTTTTTGCGGTTAAAGTTGGTGGATGCAATTTTTTTTTATAAGTGGTCTTGA
ATTTAAATCCTGACATACAACTTTAAATATTTAAAAATAATTTTGTCATTTAAAATAGTC
AGCCTTTAATAAATAAATAAAAACACTCAATCTTATAAAAGAAGGGTTAAACTTATAATT
TACTCCTTATTATATATGTGTTGTGGATTCTCGATCTGATCCTTATAAATAAAAAATTAT
TAAATCGATTCCTATATTTATAAAAAAATACTGATTTGATCCTTTGAACCGTGTCATATT
ATACTTTGACCTTTAACTTTCTTAGGCATTTTTAATATAGTCCTTATATATGTATAGTGA
ATTCTTAATTTAATCTTTATTCCCTACAAATAGAATCAAATCAAGAATGTGTTTTACACA
TAGAGATCAAATTAAAAATACTTTTTATCTTTCTTTATATATATATATATATATATATAT
ATATATATATATATATATATATATATATGAAGGACCAAAGTGATAATGTGCAACCTGAAA
AAAAGAAAAGGCTACCCAAG
>Glyma01g42840|Glyma01g42840.1
CTAGATTGTTAGAGCTTGACAAAATGCAAAAACCCATTAAGCTTTTGATCGAACGACAAC
CTTGGCATGTGAATGACAATGGAATCCCTCATCCAACTAATTTCCACCCGCATTCTGACA
ATGATATAATCTCTTGGCAACTGAAAATCATTAGATCAAACCGCAAAAACCTCGTCAGTT
TTGCTGGAGCAGCACGGGCTGATTCAGAGGACAACATAAGGTCAACATTGATTGACCAAT
GCACTTCATTGGGTAATGGTAAGTGCCATTTTCTGAATTGTAGTTCTGTTAAGTGTGATG
AGGCAGAGTCAGTTATAGAACTTTTTGTGGAGTCTGAGTTCTGTCTGCATCCCCCAGGGG
ATAGTCCAACAAGAAAATCGGTTTTTGATTCGCTCATATAAGGTTGCATTCCGGTTCTCT
TTGATCCCTTCACAGCTTATTACCAATATCCCTGGCACTTGTCTCATGATCATGACAAGT
ATTCTGTGTTAATGGACAAAAAAGAGGTGGTACAAAAGAATGTGAATGTGGTTGAGAGGC
TAACCAATATTTCCTCTAGAGAGAGGGAAAACATGAGAAGGTTTATTACGTATGAACTGT
TGCCTGGATTGGTGTATGGGGATTACAACTCTGAGCTTGACAGGTTTCAGGATGCATTTG
CCATTACAATGAATAATCTGTTTGAGAGGGTTAGCAGATTAGATGAAGCACATAAGGATT
GACTCTGTTCTTCTGTTTATTTGTTTTGATACTTTCAAAATGATATCTAGTGTTTATATT
TTATTTTTGCACTTGATGCTCTGTTTGCAATTACTCACTAACAATACTTGCAATTAATAA
TAAAGTGCAACAATGTTAACTTTTTTCCTTGTTAATTGATTGGGTTTACCTAAATTATTC
TCGCTCAATGTATTATGTAATTTACATGTTTCTCCTTTTAAGATTATATATGAGCGCTAA
GATTAGGAAGTCTTTTTCAAGTCATAATTGTTGTCCCTGAACTCATTTTTCCCGATTCGG
TGGATAATTTTTCTTAGAACATCTATAATGGAGAAATCCACTAAAGTTTGTCTATTAAGG
GTTTGTTTGACTTGGATTATAGTGTGAACATCGAGAATATACCATTGCATTCTTGAGATT
CTTAATCTAGAAGCTAGTAGAACTACTGATTGCGGTCCTCAAGCTTTTGTTATCTACTTA
CCTTGACCAATTTAGATGCGAATATTTACCTTGCAGACGCTTTCACACAGTCCAAATCAG
ATTAATTCCAGAATACAGAGGGAATAACAATAAGAAGAAAAAAAATGATTTGGTTGTAGT
ACTCTTGAGTACACAAGCATAACTTTTACAGTTTTCTTAAAACTTCAATCATTAAATAAA
AATTACAACGAATTACATTAGTTTTTATTACAAGATTCAAATAAAATTAATAATATTCTA
TAATTTAAATTATAATAGCTATTTATTTAAATTTATCATTAGAGAAATAATTTGTATAAT
ATGTTTATTCAAACGCAATATTTTCATTTTCTAGTAGTCAAAACAAAAAGTGCTGTCCTA
TAAAAATAAAATAAAAACAAACACAACACTTAGAAAAAAACTGCAAAAAAATTAATTAGA
TTTATTCTATTTTGATATATTCTTAAATCTATCTATATTGAACCGCAATTGATTTAATGT
TATCATTAAAGCGTGGATCAACTTAAGCAGGCTTATTTTATTTTAACTTAATTACAATTA
TATTTATATTCTTTTAAGGGAGAAATTATATTTATATATCATCTTTTTATTACCACATTT
TATGTGATAAGAATAAAATAGAAAGATAGAAAGGAAATGGATAGAAAGGAAATTATATTT
ATATATCATCTTTTTATTACCACATTTATATATATAATTTTATTTGAAGCGTTATCAATG
ATGTAAGTAAGTGGTGTTGACACGCATGTCACTTAATTACGCTACGTGGGCATGTGTGAA
GCCTCCACGACGCGGAGAGA
>Glyma01g20700|Glyma01g20700.1
TTTTGATTTTTAATTAAAATCGAAAGGATTTACGGAAAAATTATTAATGTGTATTCATTT
TTTCTGTATGTAACATTAATTGAGTGGTTTAGATTAGCAACGAAAAATTATTCAACAACT
ATTCGATGTGTATAATTCATTTTGTTAAATTAATTATCATACATTTTTATTTAAAATAGG
AAAGGGGTTTTAATGTATGTTTTATTTCAAATATACAAAAATGTTGCATTTATGTATTAA
GGTTTTAAAAACATATATAATTTGTTTTCGTCTAAAGTTACGAAACAATCAAGAATTAAG
AAACTTGAAATTATAGCTTTAGGAGATGGGAGATGGGAGATGGGAGATGGGAGGGGGAGG
AGGGCACTGTTCTTACTCAAAATCAACATATAGGTAACCCAATAAATTTCCAAAAGGTCG
AATATGTTACCTATCATGTGTTTTTTTTCTTCTATATATAACTCGCTGATAGCATATATG
AGCTCCTCGTAGGCATATGTATCTCATTTTTTGTCTGCCTCTGTATTTATTTATAAGACC
TTTTGATTAATTTAGATGAATTAAGAAAGTTGGTTAAAGCCTTATAATAAATGGGATATG
TTTTCAAATGGTCGAATATCTTACCTATCATGTGTCTTTTTCATCCACGCATAACTTGCT
GATAGATAAGCTACTCCTCATATATGTATCTCACATTTTTTGTATTTATATATATGACCT
TTTAATTAATTTACAATTATTTAAAAAGCTGGTTAATTTCGTTAGTAGTATACAAATAAA
GAAAATAGTTAGTATTATTATTATTTTTTAAGAATTTTAAATCAGTTCACACTTTTTACC
TAATTAATTAATTAATATGTAGCCAGGTAGTTATTTTCATCAATCCTCAGAAGAAAGAAT
GAGTTTATTTTATTAATTTGCAACATATATTGCTTATTGACTAAAAAAATTATAAAGTAA
TTAATGGTAATTTAAAAAGACTCTTATAAAAATGAATAAATAAATTTCTCAAAAAATCTT
ATATATAGAGGTATAAGAAATTGGAACTATAAATATAAAAAATTATGTCTTATTTAAATG
GTAAATATTAAAAAATACTCAGTAATAACTTTTTAAGTAATCATGTCATATGAACTAATG
TTTTAAAATTGAATCGCTACTCAACCTAATCTAAATATTGGATTGATTGTGTGAAAAGTT
TAATAATTAATCATGATAGTTTGTAAGTAAGTTGATTCACCAAATAATTTTTGATATCCT
TGATTCAATTCTTGAATGCTTCATTTTTTTTTTGTTTTTATTTTTTTATTAAATTTTGTA
TTTTCTTAAAAATAATTAATACTAGTCCAACCGAACCAATTTGTTGACTAAACTACAGAA
CCAGACAGATCAATCCAAGTCGGTAACATAATCGATCTAATAAGAGAAGAAACTCGAATC
AGCTATACCATCGATCGGTTTCCAATTTGATTGGTTGGATCGGCCAGATCAAGCATAGTT
TAAAAGTAAAATTAATATGATTATTTTAATTTTTAAGCACTGTTTTCTCCCCCCTTTTCC
TTCGAAAGGTGTTGATTGATTAAGTTTGGTAAAAAGAAAAATAAAATCTTCAAAATTAAT
TAGTAACTTGCTAATAAATAGAAAGGAAAAAAGAAAATCTTACAATATGCCTAGCATACA
TTTACACTGTATATATATTTACTTGTGTCTGTACTAAGTACAAGAAAGGGAAAACGAGAG
GTTAGCATATACATGTGTTCAGCTGCTATTATTGTACTACAAAAGAAAAAGTTAACGAGG
TCAGATCACCGAAAACAAAATAATAAAAAAACAAATAATTGTCTAATGCAGTTCATCGCG
TCTAACTCTAATAATATCTATAGCACACAAAATACAGTATAAACATTGTAAGTTGGGAGG
GAAAAAAATGTGCATATGACAAAACTTTCTTGTCCCACACCTGCCAACCATATTAAATCA
AATTTATAATTTATAATATG
>Glyma01g34700|Glyma01g34700.1
AATAAGATATTAATTAAATAGATGTTTGAGTATATCTAAATTATGCAAAGTAGACATTCT
TATAGCCTCTGAGAAACAAAACATATCATAATTCCTTCAATAACATATTAGATCTATGGG
CTATGCGAGATTATGATTTTTTTTATAAGATTAGCAACAACAATTATTTAGGATAATTAA
CTAGCCATGTAAAAGACAACCTCGTCTATAGCAGAAAATTTGCTCCTTAATTTCTAGTAA
CAACTTATTTATTGTTCCCTTAAGATTGAGCAAGAAATTTTCCCTTAAGTTTGAGCAATG
TAATTTTGTCACAAATAACATTCAAGAAACCCCTCTATTTCCTCCCCTCTACTTGAATCT
CATGGTTTATAGCTCTATTTATTGATACTGCCAGAAAAGCATATCTTAACAAAACAGAGT
TGCATGAACACTACCTAATCTGTAAGAAAAATATTGCGTCAACGATTCCACATCTGTCAG
AAAGAGAATATAAGCGCTTTGGGCACATAACTATATTAGAGTTTGTAAATCACATTAAGA
ATAGAAAAGAACACTATGAAGAACCCTAAATCAAAAATGAGAGTTGGAGTTTGGGAATCC
ACCATGTTTCGACACTATGAAGAACTTCTAACCCTAAATGAGAGTTGGAGTTTGGGTGCT
GGTATTTTATCGTAGCAAAGGTCTACACTATTGAGTTTCAATTTTTTAAAAAATAATAAT
AATATATTGTAAAGCCTGTTAAAATAGAATTAAAAAAATATACTCAAAATTTTTAAATTG
GTGATTGGTAAAATTATTCTCTATTACACTTAAGTGACACATGTAATATAAGTTGGTGGT
GATCATTAGTTTGTTTTTTTAAAATTATAACATTTGTGGCAGTTTATTGAGATTGACTGG
AAAAAAAAAACCATCTGAAAAACATTATTTTTTTTTTGTAGTGACCTTTTAGTTATATGA
GTTTAATGTACCAGTGTAAAACACTATTATCCAATCATAAATTATCATTTTTTGATTGAC
AAAATACGTGAATAGTGAACACAACTGGACTCTAAAGCCCAATTACATGCCTTGGGGCTA
AGCCCATCTATAGACCCAATTTCTAGGGGGCATTGCTACATGCACCCAACGAAATTTCTG
GTACACCCAGTAATTTCGTGATTTTTCCATTTTATCCTTCCATAAAAGGGTTACGAATCA
ACTGATCTAAGCCTCATACGAATGAACTAATCCATATTAGTCCATATGAAGCTTACGGTA
CGGATTAGCTGATCCATAAGTATTTTTTTAATTCTTTTCAAAAATATATTTTACAAATTA
ATTTAAAATTAATGGCTCAAGCAAGAGTCAAAACTATGACTTTCAGGTTATTAACACGAC
GCTCTAACAAACTGAGCTAATAACCCAATTATATTATAAAATAAATAATGTTGTTATATA
TAACACTAAAAATTTCTAATGTATATTTAATGCGCATGTAAATTTAAATAATAAATTTTG
TAACAATTAATTTTGACATAACTCATACGAATTATTTAATATGTATATTTTTTATAAATA
AAAATAATGTTTATTATCAAAAAAATTAATTTTAATAGTAAATATTTATTTTACAACATA
ATTGAGCTATTAGCTTAGTTGGTTAAAGTGTCTTACTAATAACCTAAAAACCAGAGGCTC
AACTCGTCTTTGGGCTATTAATTTTAAATTAATTCGTAAAACATATTTTTAAATTTTTTT
TTTAAAAAAAACTTATGGATCAACTAATCCTTAAGCCTCGTATGGAAGGATAAAATGGGA
AAATCATAACCATGGGTGCACGTAGCAATGTCCTTTCTAGGGGCTTGTTGTTTTGGGCTC
TAAGGTCCAATTACATGTCGCTGTTCAGTTATCAGCGTTGCCCATTCGGCTGAAGCCGAA
GCCGAATGAGCCGAACAGCTTCAGCGTGAATTTGGAACCAAATACGAGAAACAAACAACA
ACGTTGGCTCAACTCATGAT
>Glyma01g39890|Glyma01g39890.1
TTTTTAGTTTCCCTAGTTGTCTCTAATTTCGATTTTGGTTCTCCTTTAAAATTATTGATG
CATTTAGTACTTCAATCATGTTCAATATCATAAATGTGATCCCTAAGTCTAGATTTAAAT
GTTGACTGTTACAAAAGAATGTGACTTACTGCCCCTTGTCACACATTCTGATTTCCCTTG
TTACACATTCTGATTGGATGTTGACTCTATCGATTATGAAAATGTATTGTTGTTGTCAAC
TTTCAATCAAACGTGACACGTGACAATCAATATTCTTTTGTAGCAATCAACGTTTAAATC
TGAACTTGGGGATCACTTTTACGAGATTGAATATAATTGGAGGACTAAATGCATCAATAA
TTTTAAAGAGAGATTAAAATCGAAATTGGAGACAAATAGAGAAATAAAAAATGCAAATTT
GGCTGATATTTACAAGTGTTTGGTGTCGATTTCAAATTAAAATTTGGTTGTTCACCTTAT
TAATCAATATGGACATTTAATGTTAACATTTATTGGATGAGTTACTAAGGCTAAATTCAA
TATTAATTGAAGAACAATATCATAAATACTTAAAAAGCTGTATTTAAATTTTTTTACCAT
ATAAAGGATCTTTGATTGTGTACCTGTACCATATAAATTATTTTTTTGGTGCAACCATAT
AAATCCTTTAAATTACTTAAGTAAGCAACTGTTTCATGGCTTTTATTTTTTACATATAAC
ATAGACTTTGTCAAATTTTTTTATCATTTTATCACATGTCATCAATGCACAATAAAAGAA
TCTTATTTATAAAGATCCATACCATATATAAATTTTGTATAGGAAATACTAATCCATTCC
TTTTTAACACATCACTTAATTTATTTTTGAAAAATATATATTATTCACTTATATATATTA
TTCTGTATCAAAAATTACATATTCATTTTAAAATACAACCCCCCTAAATCTTAGTGGATT
AAGCGGGTCACCCGTCTTGCCTCGCCTTAAACCCAGATTAAGACGAATTGGTGAATCAAA
TAACCTAACCTATCCTGCCATTTTTTGCGTTTTGATCCGTTAAGTTCAACTAATTTTGCC
TTCCTTACTTAGCTTCCGTCCATACAGGGAGTAGAAAGAGTGAGTTTTCTTATTAGTGTA
TCGGGAATCATAGCTATTTATAAGTGTATTAATTAACCTATAAAAACTTCTAACTATTAT
TCAATGATGAGGCAACACTACACTAGTATCTACTTATTAAGCCCATACTACTATCAAATT
TATTAATAACAGTATAATGAACTCACTTAATTTTAACCATTTAAATAAAAGTTACTTTGA
TAATAAATAATTAATATAATTGTTTTATAATATATGTTCTCATAAATCATTGGAAATATA
TAAACTTCCAAAACTGCTTTGCTTTGGTCATGTTAAGATTGATAGTGGATGTGTCGTTGC
TTTTGCTTGCCAACTGATCGTATGCTCGTTCCCACTGCGTGCAGGCAACAGGAACAGATT
GCAATTTGCGTGCAAGGGAGCAGCGGCCACGTTGTTCCAGCAACATTTCACTTGGCGTTA
GGCATGGCACCCACGCGGAGCCCCGAACCTTACCTGTTCCCCGTCCCCATCTCCATCCCC
GCTTTCTGTACTGAGAGTATTTTTTGCTCCGTTCTCATTCTTGCTTCCCGCGAGTCGGAA
ATTCCATTTTACATTAAAAAATGTCAAAAATTATTAAAAATATAATTTTTTTTGTTTTAT
TTCAATTTTTCAACAATAATAAATTTAAAGTTTAATTCTAAATTTAAAACATGACTAAAA
ATACTAAAATAAATCAATAATAATAGTAATAAAATCAGCGTAAAAAGTGAAAAAGGAAGT
TAAGGAACTAAGTCTGAATATTTGATGCGACTTCTTAAGGTTTGGATAATGTTTGTGTTT
TTGTGACTTATGAGATATTACTTATATATATGATAATTTTATTTTGTATTTTTTTTACTA
ATAAAATACTATATTAACTC
>Glyma01g37550|Glyma01g37550.1;Glyma01g37550.2
AATACTCAATACAACTTTGCCACCCTTTTTATTTTTAAAGAAATTCTTTTAAAGCAGTGT
GTAACCAACAAAGGAAGGGGGAAGGGGAACATTTTTGCGTACAATATGAACATGTCAAAC
TCTTGAAAAAAGATTTTTGTTCTGGTGCGACTAACATCCGTGTGTCAAAATCAAATCGTG
AAGAATTCGAAAAGGAATGGCCAAAAATAAAAGCATAAATTATTCTCTTTGTAAACATGG
GCATTCTTTATCAAGTTGTGTGCCTTATGCATGGCCATTTCTTGGGGGGGGGGGGGGGGG
GGGGGAATTTGGTAGTGATATTCCATTTACATTTAAACACTTGTTATAAGATTTTTTATA
TACTTTTTTTAGTTTTACTTAAAATTAATATCCATACAATACATGAGATAATTACTAGTT
AAAACGTACCTCTTTCTCTCTCTAATAAAATCATATTCCATCATGTAGAAATGAGAGGAT
ATAGATCCTTTTCGTATCCTTGCTTTCATGCATATGTTATTTTCTTTGTAATCGGAATCC
ATTGGTTACAAAACATTGGCCAGGACGCTAACAAAAGTAACCCTTTACTTGTCTCTCAGC
GATTCCGTGTTATAGGCGTGGCCCATTTGTCAGTTTCACTCTATTTCTGGACTACAAGAA
ATAAGAAACTGAATTGAGAAAATAATTATCCACTCACGTTATGAAAAGCTTTTAAACTCT
TATTCCATCACAAATTCAGGTATATGGTTAATAATGTATTTTTTATTTATCATACTGACA
GATATATAAATCAAATTCATCTGAATTAAGACAGAATAGTTATTGCAGAGATAATGTAAA
AGGGTTTTATAATCCCATCTAACCACATTTTCATTTATAATAAATTAATAACACTTAAAA
GTTATAAATACGATAAATTCCAATTAGTTAACAATGTAAAAAAATTTATATTGTTAGTAC
ATCAATAACTATCAATAAAGATAATTATCTCATTTGATATACATATTTCTTATTTCTAAT
TTATTCTTCAACTACTATTAAAAACTACTCACAATCACAAGTAATTACTATCTAATAACT
TTTCAACATAACAATTATTATCTATAAATATTAATAAATGTAATTATCCCATTTGATATA
CATATTTATGGTTTCTAATTTATTCTTCAGCTACTTTTAAAAATCACTCACCGGCATAAG
TAGTTATGTCTAATCGTTTTTCAATATAATAGTTATTACAATTACATTTAACTAAAAAAA
CAAAAAAAGAATATTAAGGCATAAGACACAGAGTGCCTGTTTTTCAACAAATAGAAAGTA
AATTAAACTTTAAACTTTTGAATTAATAGTGAAACTTTTGAATTCATTGAATAAGATATT
ATATATTTATTACCTTTTTTATAAAAAAAATCACATGTATATTTTAGAAGAGACAATTTT
CTTCAAGTTTATAAGATTTTTTTCTAAGTATTTGACACGACTATATAACTAAGGCTGGAT
CTAATACTACTAGTTAAATTAAAATAACATCGTATTAGTTTATGAATGTGTTCAGTGTTA
TTTATTAATTTATTTAAAACTATCATTATATATAACAAGTGTGTTCCATAAAGAGCAAAA
CACTGCTAAATTCAAAATCCTCATACCACAAATATAAATACATAAAAAAAGGAACCCTTT
ACCACAATATTCAAAATAAATAAATGATATCATAATAAATAGAACAAACACGACTCAATT
AATTACTGTACTTTATATTTTACGTTAAATGAATTCAAAGTTTTGAGAAACCGTGTACAT
CTTAAAAAAAAAAAGGGGGTGAGAGAGAAAGAAAGCGTGTACTTAATTCCAAATCCTAAT
CCCGAAGGATCGTTACTAATTAATTGAGCAATTACATTAATTTGCATGCATCGCAGCAAA
AAGAAATGCATGAGATGAGAATATCTATGGTTGATGGCAAATTTGTAAAAAGTGAGAAAG
GCGAGCCCCTTTTCACGATA
>Glyma01g15930|Glyma01g15930.1
TCAGATTTATAATTTTGAAAACTTATTCAATGACCATAATTGTTTAAATGATTAAATTAA
GTTGAGTATTTGATATTTACTTGGTAAATTATTTAAGAAATAAGAAAAAAAAATTAACAT
ATAGAGAGAAGATGATAAATATAATGAATAACCTGATAAAAAAAAGTCTAAAATAAGAAT
AGAAATTGAAATAAAAAATAAAATTATAAAATCATTTTCATGTCTAACTAGAAAGAGTTA
TATCACCTATAATTTTATTTGACTCAAAATAAATTGTCTCTTATAGAAAATGCGTCTATG
GAAAAATAAGATACATATATCCAAAAATTATTTGGTAAAAATAAAATATAAAGAAAAAGG
TATTAGGCCCGGCTTGCCTAAAATTTACAATCCGCATAAACTACATAACGCAGAAATTAG
AAGTATAAAACACATTTAAAACTTCTCATAAAAGAAGTAAAAAAATTGTAGGAGGATTTA
GAATTATTTTTTACAATTTAAAATGCCACGGGTTTACATTTATGCCGCTTATTATTAAAA
AACCCAGTATATCAAACCAACTAAAATGTGTATGACATAATCGATATTAACCTATACGTG
CATACTACAAGTTTAAATTTGGTTTAATTATAAATTTGGTTCTCAAATTATTTTAAATGA
TTTAATTGGATCTTCAAATTTTAAAAATGTTCAATTTGGTTTTCAAAATTTTAAAAATGA
ATCAATTTGGTTCTCAAATTTTTAAAAAGTTTTAATTTGGTGCTCAAATACTTTAAAACC
AATTAATTAATATCAAAATTTTAAGAATTTGAGGACTAAATTGAACCATTTAAAATAATT
TGAAGATCAAATTAATTCATTTTTAAAAATTTGAGAATTCAATTGAACCTTTTAAAAATT
TGGAATCAAATAGATTTATTTTTAAAAAATTAAGAACCAAATTAAACCTTTTAAAAATTT
AAACATCAAATTAAATAATTTAAATCATAATTAGACCTTGAAATTTCAACATTTGCTAAG
ACTTCATCTACGGTAACAACAATATTTTGTCGTAATATACTTTAAATTTCATCATTCATT
CATTCATTCATATATATATATATATATATATATATATATATATATATATATATATATATA
TATATATATATATATATATATATATAATATTGCTGACCCCCTCATGTTTTGTTAAGCTCA
TGTATTTTCCATTTATTAATTTCCTTTTAAATTCATCCTCTACACTCATTAGAAAGTGCT
ATTATTTTTTCTCTCTCTATTCCAACCTTTTATATATTAGGTGTTAATTTATCTTAGAAA
ATGTATATTAAGAGAAATATATTTTAGTCAATTTTTTTTTAATTACATAATTTTTTATAC
TTATTAATTTTTTTCCAATTTCTGTTCCTAACCCTAACTTATATCCCAAAAGAAAAATTA
GAAACACACAACCCATATTAAAATAGAAAGTATGGGTCAAAACAAAGATAAAAAAAAAAT
AAACAAAGAGATAAATAGATTCACGTACGTGATATTTCAAGAATTATTAGATAGTTTAAC
ACTTTTACTAGCTAATAGTCCCACTAATTTGCACACATGCTCAAAATTTCCAGCTTAATT
ATAAAAATAAGTAATAACATTTAATTATTTAATTATGCATGTGTTGAATATTAACATGAA
TCAATATGATATGAGACTAAATATACATATAAGATTAATCTAATGATTAGAAAAAAAAAT
GAAAAAAGAAAGGAGGGATCACAAATCTAATGATTAGAAAAGAAAGGAGGGATGACAAGT
ATAAATCTCATAACTCATTTTTAATAAAAATTAATAAATTTTTAAATTTTTATTTACTGA
TAAAAAATAATACGAGACTATTTAATATATTTTTCCTCTATTCTAAAATAGGGTGTACTG
GTGATCGCTAATGATAACTCATCAGATACACGGTATATTTATTTATAATTGAAGAGTATG
ATACACAACACCAACACCAA
>Glyma01g01480|Glyma01g01480.1
GATAGTTGATTGTTTGGTTGGACATTAGAAATTCAGAATCACTATTTTTTATCTGCTTTT
TCTTCTTGTTTGTTTCCAAGGGAGAGAGGTGTAGTATTTGCATATAGCAGGATTGAACGC
TGCTCCTTGTATATGATGTGATCTTATTAGCTTACCAATAAGTTATCATGCAGGGAACAC
AGAGAGATTGCGTTTTTTGTTTTTGTTTTTATATTATTTTGCTTTCAACTTATTGGGTCT
CTGAAGAGGAATTAGGGTTTTTGCTAAAGGCTTCACTTGTGTAGGAAACAAATGACCAAT
TTATAGGCTTTTTTTTTCTTCTTGTTTTCACTGCTCTGACTTTACTTGTAGGAAACAATA
AAATTTATTTTAGGCTAGGCTTGCAGCTCGTACCCTTTTATGTGCATGTTTGGATTTTAG
TTCAACATGTGCTGCATGAATTCCAAAATAAATCTAATAATTCATAAATTCAGTTTTACA
AAAGGAAGGATTTGATGTTTTAGCAAACTCCATTTTATTTCGAACATCCATTTAGAACTG
AAAAACAAAACATGCATTATATTATAATCATTATTCATGTAAGCCAAAAGACAAAAAATG
TAAACAAGATACTAGTTGAATAATTTTTTTTAAGAGAGGAATCATTATTAAGGTTTGTTT
TAACAATCTTACAACAAGCACCACCGAAAGAGACAAAGAGGACAGATGCAGATATATGGA
CTTTGACTCACAATGGTTTATTTAACTCGTAGACTAATTAGTTAAAATATCGGTCTATTT
AAATGGGACTTTATTTAATTCATATGTTAAACAAGTTGGATCCAATCCAATGGTTAACAG
ACCGACCCATAGATCAATTATCTTTTTTAGATATTTTTTTTTAAATTTAAAGATTATTTA
TTATTTTATAATTTATTAAATTATTATTATTTAATATTTTATTGGTATATACTATATATT
GACCTCTTTCTCACTATTTGAATATTTATAATTTATTAATGTAAAAAGTTAGAGATAGAG
TATTTAATGCTTTATTTGATATTTGAGTAATGTAGATGCAATTTTATTTTGAATTTTACT
ATTTCATTAATGCATGCGTATGTTTTATTTTATAATTTTTTTAATCTTATGTTAGACATT
TTTCGGTGTTTATCAAATTTTTTTGTACTGTTTTTAATATTTTTATTAATTTATTATTTT
TGTAACATTTTTCGAAAAAATTATTATTGAGTCTGCAAACAATTCCACTAACCTGTGAGT
TAAATGAGTTGGATGCAAGTCAAACAAAATATAATCCATTTAATAAGGAAATCAAATTGG
TTCTAATCTATTTAAATTGACTCATCTGTTTGTCTATAGTCTATAGTGTATCTTCTTTAG
TGTCAAGAAGCTCTAATAAAAAAGAAATAAACACACACGAAACATGAGTGTGTCAATTAT
TTTAGATATAATAGAATTTTGGTCACTTATTTATGTTTAAGTTTCAGTTTGATCTCTTTA
TATTTAAAATTTTATTGTAATCTCTTAAAACTTTTTTGATACAGAAAATTAAATATTTCA
TTAGTTTATTATATTAATTTAATTAATTTGATGACACATGATAAATTGTGAAAAATGTAA
CATTCAAAATTGACATTATTAATAAAAAATAATAAAGGTTTTGAAGCCCATGATAGACAG
AACTTTGATTTTTAACATTTGTTTTTATTACTAGACGAAATATTATACTATATTATTCTT
CCCTGTTGGCTTAGATGCTCTAATTCAACCTACGAAATTAGACCCCAAGTAAATCACAAG
GTTCCAACTAATTACGAAAATAAAATAAATTTGTAATTTTCTATAGTTGAAACATCCAAA
CATACACATGGCGAAATATTAGAGGCCTTCTAACTGCGAGGAGAATCTGGTGGGCCCAAC
CTTTGCCCAAACATTATCCTATCCAGAAATCCCATGTTCCATAATGTAACGCTGCTTTTT
TGTGGCCTGAAATGCTGTCT
>Glyma01g37370|Glyma01g37370.1
TTCAAGCCTCGAGGTCATAGCTTTAAGAAGGCTGCTCCCAACAAGTGTGGATTCATGGAG
AATGTGATGATGGAAAGCTTGAGCACCGACATGATCAATTTCTCCTTTTAAGCTGCCTAT
AGTTTTTAAAACAATTGGAGAACAATAACTTCACTTCCTTGTCTTTATTCCTTCCTTTCT
TTTTTGTTTATAAGATAAAAAAAATGATTGGTTGGGGACAAAAAGATAAGGTTGTTATTA
ATTTTGTTAAAACCTACAAAAAATTAAGCCTCTATGTGGTCTATAAGTCTTGGTTTGTAA
GGGAATGGTGGACCAAAGTAAATCTGGATTGATTATTATTGTATCATCATGGTTTGTTGA
ATAATAAGAAATTGTGAGTTTCTCAGTTGTATCTTCTGTTTACCAGCGGATTCGTCTTTT
ATCTTTCTTTTCTGTACGAGGCAATGGGTGATGAATTTGCTGCCTTCCAAACAATTGTGC
TGCTTCCACAAAAAGCACAAAGTAGAGCTGGCAAAGGCACAAGGTTACCAAATGAATGGT
TCAAATTCAATGAAAAAAAGTAGCAAGAGATTATTCATGAAATAATAAAAAGTAGCAAGA
GATATCATAAATGGCGTTGATTGATGTGTAGATTCACGAAAACTCTTTTTTTTTTTTTTT
GTCTTTTATAATTGTATTGTGGTCATATATAGCATAGCTAGAATAAATATCCCACCAAAA
AATACTAGAATAATCACTACAAGACAAAGTCATAGTGTAACATTTTTATTTTTGTTGAAC
TCACTACATTTTTTGCTGAGAGTCAGAAATTAATTTTTGGAGTTACTATATAAGAATTTA
GAAGTCGAATATCTAACTATATACTTAAAAAATATGATTACATGACAATCATGTTCAATC
ATGCTGGTCAAAGTCATAGTATAATTTGAAAAGATAATATTGTTATTGATCATTTTTTTT
ATATAAAACACAATAACTCTTTGGTTTCCATCAAACCATATTTTTATATAATTTGTAATC
AATATTTGTTTTAAAAGTGTCACTGTTGCACATTAGTTTCATGCATTTCGTACGCATCCC
TTCCGTACTAACTGACAGCACTCAATGAACAAAAGTAATACAGCACAACCCTCAATTTTC
GACCATGGAAAAAAAAGGCATATGAAGGTTATTGATGTGGGGAATTCTAAACTTTAAAAG
AGTGTTAGCTAAAATAGTAGGTAGCTTCCGAAAATGTTAGCCTAATTTGACTGAACTTCT
GAAACATGTGATGAGGTAGAGCAATACTAGAGGCATTAAGGACAAGCCGAACAGCAATCT
CGAGTCCACTTGTATTTCCATTTGGGTAAGTCAGAAGCAACAAAAATTACCAATTTGTTA
ATGTGTCATTGTCCTTCTAATTATGGATTGTGAACAGCTATATAGAGTCTTCCTTTTTTT
TTTTTTTTTTTTTTAACCCAGCTACATATAAAAGGATGTTTAAGACCTGTTTTGTTGAGT
CTTCCATTTATATATTCACTAGCATAAATATTTATTTAATTTGAGAAAATATTTCAGTTA
ATTTTTATTTTTTTATTAATTAAAAAATTTATTTATTGTTCGGTAAGTATTTTTTTAATA
TTTTTATTGTTTTTTAAATACGTTTATAAAGCATTAATTTCTAATTTTTTATTTTTTTTA
TTTTTATCCTTAATATATTTATTTAATTTTTTATTATTCTTTTTAAATAAATTAATTTTT
ATCATTTTATATTTTTTAATTATTTTAATCATTAATTTTATTAAAAATACTTATAATTTA
ATAAATTAACTTTTCAATTCAATCCCTTGGATTAACTTTTTAATTAATTTTACCTAACGT
ATCCATTAACAAATCAACTCAAAATCCTCCTCCCCCACCCCCTACAAAAAAATTGGTTGC
ACGAGAAATCTTAGCAGTATTATGTGTTTCTTTAAAGGGAAGTTGGAAGATAAGATAACC
AACCAACTTCATTCAGTGGC
>Glyma01g44000|Glyma01g44000.1
CCTTCTTGACTTTATCCCCAAATTTCCTCCGTTCCCTCCTCCCTTCCTTCCTCTCCTCAG
AAACCCTAATTTTCTTATCCTCATAGTCCCTGTCCTCACTGTGCTCCCTCTCTTTCCGCT
TATGAGAATGTGAGGAGAGTCGTGGCTCCACCAAATCTTCCCTCCCCTCATCACGGTTCA
CCTTCAACCTATCTTTGCTACCCTCTCTTTCGTAATCCCTATCCCTGCTTCCTTCTCTGT
CATAAGTCCTATCCCTATCCCTTGATTTGTGGTCACGCTTGTGATTCCTGTCTGATCGAT
GACGGCGGTGATCATCAGAATCGCGATGGTATTTGTCGTCACGTTCCAAGTGTCGATCTC
TGCTTCTCTTTTCAGATTTGACTCTGTCGTCCATTTTCGGGTTTGGGAGATGCTTCTTCT
CTTCTATTGTAATTTGGGGATCACTTTACCTTAGCTCTTATCTTTGAAAAATATTAAATA
TGAATTATATTTAAATACCATACACACCAGATGACTTTTTACAGCTCAATGTCCCTCTTC
AAAGCTAAAACAAGTTAAATCAAATTACAATAATTAAGAAGCAAATAAACATTATTCTCC
TAGAAATAACAGTTTTTAATGATGTATTTATTTGATTATTTTTGGTGAATTCTTGTCCAT
ACTTTGATAACAATTGGATTTTTTTCTTCCAATTACTAAAGAAGTTAGAAGAATTTAAAT
GAACGCTACAACACCAGAAGATCTCTACCAAGAGTAAGTTCGGCCTACCAAACCACATGA
ATTAACCAAAGATGGGGACCGTAACTACTCTTCTTGCATGTTCATAGCTGTTTTCATATT
GTTTATATACTTATACTTATGTGAAATTGCACATTTTAGCACATATCCCTCTGTGAAATT
GTCCTATATACTTATACTTATTGTTTATGCATATATCAATTGCATGTGCCTCAAATTTTT
ATCACACAAGTGTAACTAGGTTCAGAAATACTACTAAATACAAGCCCATTGCATCATTCA
AGGAGATACCATGCACCAATGCCACTATGACCAAGAGTCTAAGATAGTTTCAAAAATCAA
AACAGTTAGAAGAATCTAGATTATTCCAAATACACAGGGGAGTATAATACCGAGATAGTA
TTTGCTTGTCAAGGTCTATCTTCAGCAGAAAAGCAGTTCCATACAAATTTAATTTACCAT
ATACATTGCCTCTTCATCACTTCATTTCTCCTGCTTGCCTAAAAATAACAAAGAAATGCA
AAATTGTTGCAGGGTAGAGCAGAAAACAGACCTGAATTTGACTCCAAAACATTTCGAATA
AAAAAAAAATCAGCTTCATGAAGATCAAATTTTAATAATTTCTTCAAAATCACAAAAACT
AGTTTGTTTGCTTGTTTGTCTGTTTTCAATAAAAGGGGTTCTAATGAAAAGGGAAAATAG
CTACAAATGTTGATGCTGTGCCCAGCAAGATTCACACTTGAAAATTACAAAATACAAAAA
AAAAAAAAACAAAGTGAAAAAACCTAACGCAGGAAGCTGAGAGAAAGTGAATACAGATTC
ACGGGCAGATTGGAGAGTGTGGGAAGCAAGCAAAGCCACAAAGTCACTCTTAACCGCTTC
GGTTCCGAACCTAAGAGCATCAATTTGGTGTGCTACGCTTTTTCCCGCTTCCTTTCTCTT
CTTTCTACCCTCTACTATAATAACTTCTGTAGGTACCACGCAAGGAACAACCAACAGATC
TAGGGTTTTACTTCAAACAAAAGTTCTTGCATTTTAACTAGTATTTGCCAAAAAGGGTCT
GTTTTTCAGCTATTTACTAAAAAGGGCCTATTTAATTTTAATTTCATTATGTGATAATTT
TTATTTTAATTTTTTAAAAGATTAGAAGTGTATGTGTAGGACAAGATTATATTAATCCAT
ATGAAGTAAGAGCAAAGACAAGAGGCATTCAATGCACACTTTTGATGTTTAATTGTGGAG
TTGCATTGCATCAGCTGTTT
>Glyma01g42290|Glyma01g42290.1
TTCTATTTATTTAATCATGCTGTTGGAATCACGATTAATCATAAATATTTAGATAATGAA
GAATTTAGAGACAATGCTAAGTCGATATTTTCATTGATGAATGATTAGTTATTGTTACCT
GGATAGCAAAAAATATTCCATGCACTAAAAATTGTAAACAAGAGTATAGTTAAAAAAAGT
TGTACATTCAATCTTAAATTTGTAAAATATATATAGTTTTAGAAGAAAAAAAACTAAAAT
ATTAAAGTATCTATAATTTTGGAACGAAAGAGTACTGTATCAGTTGTTATACAAATCACA
TTTATTTCAATTGATATACGCGTGCAAATAATCAGGAAAACAAAAACAAATGTTCACGAT
TGGAGCTAAGACTTATCGGGAATGAAGGACAAAATTAATAAATATTTTTATTATCTACTG
GCTTAAGAGTGAGATGAATTGAGATCCTGCTCCTTTTCCATATAGGAAAAAAGTACTCAT
CCTTATCCACTATTAATTTGTTCTTACATTCATGATTCTTTCAAGAATTCATCCCGTCCT
TGTTTTCTGTTTATATTTTCCTCCACAAATAAAAAACATAAAATATTCAAAGTGTTAGAG
GGAAAGATTGAATGATTGACATCAAGAACTAGAAGTAGTATCAAGTTATCAACTACCACT
ATGTAACTGTCAATATCAATTACGTATCTCGTTATATTAAGTTTTGAAGGAGTTTATTTA
TTAAGTACTAGTATACTATTAAGTATTTCGTGGATTTCACGTGCTTATTTTCATTTAAGT
AAAAACACATAAGAGACAAACATACTATTATTGTAATTATCTATCTTAAAAAACACAAGA
AAAATACAAAAGGAGATAATCCTTTATAAAAATAAGGATGCTATTTTATTAAATATAGAA
ATAATTTTTGAGAAAGCTTATGAAATTGTCTTGGAAACTATAAAAATAAATTATTTGAAT
CAAAGATACATTATTTTCATGCCTATCAAATGTGTTAAATTTTAAAATTAATAAATCATT
ATTGATATAACTTTCATGATAATTATTATAAAAATCAAGAAACTTATTATAAATACATAA
TTACTATAATTAAATAAAAATATAAAATACTTCACACTATCAATATATAATCTATTAATC
CAAATCAAAATCAATATATAGTCTATTTTCTTAAAAATGAATTAAATCTAATTTAAATCA
AACTTATATACACATTTACGATCTATTATGTATGTGCACTTATATTGGTAGTTAACTTTC
TCGGCGTAATTAAAATTTGATGTTTTCTTGTAAAAAAGGATTAGTTATTTTACTCACTCT
AAAAATCTTGGATCTCTTTTAATTTGATTGAGATTAGATTTAATTTAATATCATATTCAA
ATTCCCAAAGAATATATTGAATAATTCAAAACTGATATAACTGTCATTTAAATTTTTTTA
AAATTAATTTAATATTTTCTATTAAAAATTTTATTTGTGTGGTGTAAGAAAATTTAAAAT
TTCTGTCATGAAATTGGTAATGGTACATGTTTGTTTGCTAGCATTAACTTTACACGCAAC
AGGATTCTCATCCAAGCCTCAACCTCAAACGTCCACGTCCCTGTTTTTATATATAATAAA
ATATAAATAAAAGATCTTATGCATGATTGAATATTGACACCAATGCCGGCCTAAGACTCA
ATCTCGGACTCTTAATATGAAAGTTTATTTTTAAACTTTCTAATGTATGGGAAAATTGCT
TCATACTAACAAATGGAAAGAATAATCATACATATAAAGTCCTTTTAAAAAAAAATCATA
CATATAATATTTTTTAATCTCTATTTTAGTACTTGACATATTTTATTTTATTTTTCTTTT
TTTTTAATCTGTCTTAGTCTTGTCATATGAAAATTATTGTAAAAGTTGATATAAAAGTAT
CATCACTCAAATTGAAATGAGGGAGTACCTGAGATTCTAAGTTTGATGATTTGTAGAGTT
CTTTTCTCCGCTGAATCGTG
>Glyma01g38750|Glyma01g38750.1
TTGCTCAAAGGTTCAAAAACAGCTATGTTGGTTCAATCAACATCATTAGATTCATTGCTA
ACACGCTAAAACAAAAACAAAAAAACAAGAGAAACAACTGATTTAAGAGGGAAGAGTAAT
TGAAATATAAAATGGTTTAGAACAAACATAAGTACATTATCTAAAAAAACATTTAACCAA
CAGACACACTAACGTACTACAGTGATTTATGATTATGAAGAGATGCCTTTTTTATTATGT
AAATGCCAATTCGTTATGGACAATTTGGCATGGAGTTTACCCTTTCTTGTAAATGTTACT
TTTTGTAGGAAATGGGAATTCTCAAAATTAATGAAGCTGCGTTGGATTTTGATCTGCAAC
AGTTCTTTTCGTGTTATTTGACACATGCAAAGGAATAGAGATCGCGGTAGTAAAAAGTAT
TTAGGAGATTGGTATTAATAATGTAATGTAGGGATGGTCATGTGAAATTGACCAACGCAG
ACCTGCATTCTTTTCTATGTTAATGGATCTATTAATAAAGAATAAATTCCTCTGCTCTTG
TACCGTGTGTTCTATCATCAAATGCTTCAAATTTGGTCAATTTAAGTTTTGGATTTAGGT
ATATTAACCGTTTAGACTGTGAGGTTATTTATAAAATTCATTGATTAAATTTTTAAAATT
ACTAAATTAAAGAAAAATAAGTAATTAAGTTAAAAAAACAAAAATAGATAATGCGTAGTA
GTGAAATTCATTCAATGTGTGAGCAGAGAGATTAAAAATAAGATGGAAAAAAATAAAAAT
AAATATAGGAAAATTTCAGGGAGAGAATTTAATAACGTGTCCTTTTTATCTTTTCTTCCT
TCGTGTTTAATAAACATGACAATGAGTCGGAAATGGATACGTGCTTCTCCATCCCCACTT
CCTTAAGATCATCCCTGTATCTATTTCATCTCTAATAGATATGAAATTTTTTTCACCGTC
CCCGTTGGGTATGGTGTATATTCATACCATATTTGTACCCGTCCTATAATTAAAAGAAAA
TACATAAAGAATTTTTTTTTTAAAAATTAAACAAAACTAAATACATTATTTATTCAAGAT
TCAAGTTTTAATAATTAAATTGAATAAAGAGTATTTTAATAATTATACGTGTCGGGCACG
GGACACGCGTGAAAATTATCCGTCAAGGTTGAGGTGAGGACACAATGGTACCTATGAATA
TGACTTTTTTGTCATGTCTAATCCTTAAGTTCTCTTTCGGGTTCCTAAGCCAATCTTATG
GACTAGTTTATTTAAGTTTAAAAAAGTAATTTTAAAAAATAAATTTATATGTATTTTTTT
AAGAAACAAATATAATTTGATACTTAAAAAAAAGCAAAAAATTATTTATTTTTAGTAAAA
ACAGTTTAGACAAACACATAAAAATTAAAAAAATTACTTACTTTATTTTATTTATTTATA
GGAAAATAAGCTAAAACAAATGGACTTATATCTCCAGGTGAATATTGAATGTGTTTGATT
AAAAAAGAAATAAAGAAAAGATAAATAATAATAATAATAAATAATATAGTAAGTTCTATA
ATTTTTAAATTGCACTAATAATTCTATTTTCTGAAAATTCACAAACGCATCTTTTTTTTA
TCGTTACAATAACTTCTCTTATAGAAAGTGTGTTAGTACAAATATATAATGGAGCGTCAA
TATAATATTTTTAAACATTAAAGGGATGCTAATCGAATATATAAGAGTGTGTGTAATGTT
TTCAAACATAAATGAGATTAGCTAAAAAAGAAAGTAATATTATGCATAATTTGAAAAAAA
AAAAGGTATAGAAAATGAGAGTGTAATTTGCTTCTTTTTCTTAAAGTTATTTTATCCTAA
TTTTTATTCCTCTAAACATCCAAAAGAATAAAGGGGTAGAAGAGAGAGAGATACTTGTTG
GAGATGGTCAAAATTAATAACTTGATTTGAGACTGAAACATATTTGATCCGAATTGAGAA
GATTCCAACGTGGCAACAAG
>Glyma01g26970|Glyma01g26970.1
CATGTCTAATTACTAGGTGAGGTGCATGAAAAATTGCTTCTAAGAGGCCTACAAAATATA
AAGCAAAGATGACACATCATATTTTGTTGAGACTAACTTTGGTTTGGGCATCCAATTTTC
TTTTTTTCACAGTAAAACCAAAGCTACTAAGTCCATACAACTAGTCTTTATATTCTGTGG
TATATAATGAGATTTTGTTGTATATAAATAATATATATACATACATCACAAAAAAGTGTA
GATTAATTGACACATAACTTCACTAGTTTTTCTTCTTTTATCAGCAAAGAAATAATTTTA
TTAATAAGCACATGATGTGCCATGCAAGTCATGTCACATACTATAGTAAGACAAAATCCC
CTTCTACATCACATTAAATATCCCCCCACAAGCCAAGTTTAAGTTCTAAAAACATGTAAT
TATATTAAAGGTCAACCCACAACTTTAGCATTAATAGTAATCTTATCTGACTTTATATTT
ACTTAATATTTACTCCTTATTGTTTTTTCTTTTATTATCACATCACTTAGTGTATTTTTC
ATATTTTTTTTTTGGTTTAATCTTTTTTTCATTTACCCATCTCACACTCTCCATGTGGTG
TGAATTATTTTTGTTATCATGTGTGAATATGGAGTAGTATTGACAAGTTGTTGCCCAAAA
TAAAGGTACCCTCATCAATGGGTTAATTGAGTATTTGAATTTCTGTATTTATTAATTACT
TATTTTATTTTTATTTATTTAATAAATTATATTAAATACGCATTTATTATTATTTTTGGG
GAGGTAATTTGTTTTGATAGTATCATTAATGAATATTTAAATTCATGCATTTATTAAATA
GTTATTTTACATTCATGCATTCATGAAAAGTTTGATACCCATTAGAATTGTCATCCTAAA
TTATTTCACCAATAAAATATAATAAATAGATGAAATAGAATAACAATTTTACAAAATTAA
CATTATCATAATTAATTTTTTTTTTTGTTTTTGTTGCATATATAATTAATATTATAAGGA
ATACAAGTGGGAAAAATGTTATATTGAAAACTGAAATGACAATTATTTTGGAATAAATAT
GTTTTTCTTACACAACAATTATTATGGGACGGAAGGAGCAATATTTTTAAACATTGAAAT
AAGTAAAAAGTTAATAAGATAAAAATTATGTTTATAGTTTGAAGAAATTTATTTATGATA
AAATTCTAATTGAATAAGTGAATTATGTTGGTGATATGATTGTTCAAATGAAATAAATTT
GATAAATAGTGGTAATCATGAATAAAATAAATGATAAATGTATTTTCACTATGAATTTAA
AGGAGCATGAAAAGTAATTTTTAATTTTTTACTTCCTGTATGATTAAAATAATATTTTAT
GTAATCAATTGAAATTGTTTTTGACTTTAATATTTAGGTTTAATTGAATATTTTACCACT
GAATTATCATTATTTTGTAAATTTTATCACTTAAATTTTTAATTTTTATGTGTTTAATTA
TCATGTTAGTGAAAAAACATGTTACTTTGCAAAAAATAGTAAATTTTTAGTGAATGTTAA
CATTGGTAAAATGCACAAAAGTTAAATGGTAAAATGTGCAATTAAGTGAATTATATGTAA
ATGGCAAAAAAATATCATATATATATATATATATATATATATATCATTAAAAACAATTCA
GCTAAGCAATTTAACTTTTTAACTAAAAAATATAATATATATTTTATCCCATTAATAATA
GTCAAGTTAAATAATTGAATATTTATAGAAATATAAATATTAAAAAAATATTTCTTGAAT
TTCTATAAATATTATTTAATTACAAAAATATAATATATAAGTTAAATAAACATTATAATC
TACAGCCAACAAAAAAATCGTGCATTGCTCATATATAGAGACACTTTTTTTTTTTTTGGT
GTTGACAATGGATTTTCTTTGGTGTTGCACTTATATAAAGACTAGTAACCCAAAAGAAAT
TCCTAACCAAGAAAAGACGG
>Glyma01g07580|Glyma01g07580.2
AGGCGACGAGGTCGAAAAGGTCATCGAATCTAATCGTAGCGAGAACCTCGGCATTCTCAT
CGATGAGGAAGGAGAAAAAGGGAGCCATCCCTAAGAGAGAGGAGGTTGTTGTAGAAGACG
AAGTCCTATGTGTTGAGGCTGAGGCTCATGACCATGTGCTTGATGTAGACCATCTCAATG
GTGATGGTGATGAGATAAGCGAAGGCCCAAGAGTAGGCGATGAAGGTGAAGGAAAAGTTG
GTGGTGACGAAGTCGAAGGCGTCAACGAGGATGACGAGGAGGGAGAGGAAGGTGAGGTTG
GAGGGGCAAGGCTGAATGCAGAAGGCGGTGTCGGCAAGGGCGACGAGGAAAGAGGTGAGG
GATCAGAAGACAATGAAGGTGTCAATGTTTGCATGTCGGAGGAGATTGGTGTTGGTGAAG
ATGGCGAGGTAGAAGACAAGTGCGGCGGGGAAGAATTTTTTGGCAGTGGGGAGTGTGAAG
GGGTCATGATGGAGAAATCCTAATTTTTTCAGCCTTTAGTGTGACTGTGTGAGAGCCAAA
GAGCTGCACAAGAGAATGAGAGAGCAAGAAGGAATAAATGTAAATGGGTAAGAATTTCAA
AGGTGATTTTTTCAAAATCGTCTTTGATCACTTGTTTTTAAAGACGATTTTTCCAAAACT
GTCATTGAATACTTGCTTTCAAAGACAATTTTTTAAAAACTATCTTTGAACACTTTCTTT
CAAAGATGATTTTTATAAAACCATCGTCATTCATTTTCTTTTATTTACAAATTTATTACC
GTGTTTTATTTTAAGACGGTTTCAAAACAACCATATATCATGAATTTAACATCATAAAAT
ATTATTATTCTAATAGTGAAACTTAATGAAACAAAAAGTGACATCAAACTAAAAAAACAT
AACCTATGTAGTATTTTTTATCTTTTTCAACCTTAACTTCAAATTACCGTTTTCTGTGCT
TATTCACGTTTTTTTAAATGAGTTAAATATAATTTTTTTTATTTGGAAAATGATAGGAAC
AATTTCTTGGATATTCTTTCTTTAGTTCACTTTTTATTTAATTTCATTAAAATTATAAAA
TTTTGTGATTCATATATTCTATTTAGTTAAATTCTTTTGCTATTTTATAGTTTTTAATAT
TTTAACTTATATATATATATATATATATATATATATATTTGTTAAAGTAAATAAATCTAT
CTCAGTATCTCTTTTTTTTAATATTGGGTTTTCTTATCAATATCTTCTTCTATCCGAAAT
TTTTATTTTCAATTATATTATTACATATACTCTGTAAAACATTATTTTTATGTTTATCTA
TTACTTTCTTCATTTCAAAATAAGTATTGTTTTAGGTTATCTTACACAAACAAAAAAATT
AATAAATAAATGAAAAAAATGACAAATTTACAAAAAAGAAATCTTATTAAATATATGAAA
GAAAATAATATTAATGTTACATTGAAAAGATCAATTAAAGTTGCATTGAAAAATCAAATA
TAATACTTATTTTGGAGAAAAAAATTGTGACACTTATTTTTGAGATAGAGGTATTCCTTT
GGTTCCTAAATTTAAAAATATTTTAATTAATTCACGTCCCTTTAGAAAATAACTAATCTA
ATTAATCACATTAAATTTATCAATTAATTATATTATCATTCTAAAATTATCGTTTTTTTT
ATCTCTATTCATTTAATTATTTCTAATTAATATTTAGAGAAAAAATAATTAAATAAAAAT
ATATAAGAAAAAATAATTAATATATCTAAAAATTTAAAAAAATTATAAAAAGAACAAATA
AATTTATAAAAATCATGTTATAATTAGAAAAAGAGGAGTAGTATTTAGTACTCGAATACT
ATATCACACATTTATTTCTCTTTTCTATTTTTAATTACTATACTAACATTCTTTTTTTAA
GTTTTCCTTATTCTGTTTAACCATGGTTAACCAAACTTTTAACCACCCCTCATGGACTCT
CCTATATAACCAGTAACTAA
>Glyma01g22620|Glyma01g22620.1
CATCAATGTTTGTCGACCAAACATAAACACGATTACACGACATGTAGATAAATTTACGTT
CTTAAAGTGAAATTTCAATTTTTATACCCGATGTATCGTGTACGTAAGAATCTTTATACT
GAAGGAAGACGAAATGTTAACACCAATGCAATCTTGTGGCCTATGTTCACGAACCACACG
ACCACGGGTTTTGGATGATATTTTGGCCACAACTGGGTGTGGAGCCCAAGAAATTAATGT
ACTGGAGTATGACCTTTTTCTTCCCTTCTCTATATGCTTCTTCTAATTTGTACTCTATAC
ACTAAAAATTGTTCCTTATCAAAAGAATAGAAGAAGAAAAAAATCTCTCGAGATGCTTTT
ATATATGTCCACTCTCAGTCCATATTGTTCTATTTATATATGTTACTATATAATAAGAAA
TCATTCTTGAAAAAAATGTAGAAGAAAATCTCAAGAAATGTCTTTTAATTCTTTATATAG
AGAGTGGTCCACACTAATGCAACTGTGATGTGATAAATTTCAAATGTCCACCTGGCTTTT
GGTTTAAGGTTCTACTTGTTATGTTATCCCCTGTCTGAAATTTCATTTACTTATTATTAT
TATTATTATTATTATTATTATTATTATTATTATTATTATTATTATTATTATTATTATTTG
TTTAGAGAATTTTCCTGCCACTATTTTTTACTTTTCTTTTGATGATTTAACAAGAGCGAG
CCTAATTTGGTTACTCCAATGACCATGCAGAGCAGCAACGAATCCCGTTGCAGAAAAATT
CCTTCAAAACACGAATTCTAATTATGTGCGACGCAATGTAACCTTAGTAGCTAGCATAGA
GCAACCTCTAAGACAAGTTGTTCATGAGAAATGCCAAAAAGGATAACAAGTAACAAGTGA
TGTGGGTCAGGATTTAAAATATATAGTGCAATAATCTTTTCGCCTTTTGCTTTGTTTCCC
TTTTGCTTGCACATATATAGCTTCCATATGCTTCAGTCCACCAAGTAAACTTCAACTTAG
GCTTTACTTAATCAAATGTAGCATCTGTATTAACTTTCCCATCTTAATTTTTGCGAAAAC
CCAAATGTGCTTTTGGTTGAGCCGGACCCATTTGTCCTGAAACCTTATACCCCCTATTAA
TCAGACCAATTGAAACCCTCCCTTCATCAAGTGATTTTCTTTGTGGGTCCTTTGCCGAGT
ATAAGAAACATAAAAGGTATTTACTTGGAATTTTCTTTTGCAAAACATCTTCTAATTTCT
TTTTCTCCTTTATTTTAAAAAAAGAACAAAGAAAATCATTGGAAGCCTAAGAATGAATAT
TTTTTTTGAAGCCTAAGAATGAACTTAGAAAAAGGTTATGTATCTAATCTATACATAATT
AGGGAAATGACTTATTTTAGCAATTTTTAATGAAAGCCACTTTAATATAAGAAAGTGAGC
TCATATTGTAACTTGGTCTTCAACTTCTGTATGGTACAGTTTTATGGGCGTGATAACCAC
TTGGCAAAAAAAATATACCGAATACCTAATAAAACTCCTAAAAGAAAAAGATCAAAGGAA
TATAAGAAACAATAAAAATGACACTAATATGAAGTCAAGTATCAACATCATGTAGTATAG
TATTGAATATGACATCTCATAATTTTATTCTTATATATATATATATATATATAAAATACA
GTAACAACTTTTTTTATACATCACTAAATTACAACTTATATCTACTTATATCTATCATGG
GTCATACCTAACATAAGTTAAGTTGTTCTACAATAAAAAAAAATATTATATATATTATGG
TGTTACATACAATTATCTTTATCTCACTTATTTTTATCTTTTTTATTATACACACATCTA
AAAAATACATTTCAAAATCAAAGAGATAGTAACTTTATGCTGTCCCATTTTATTCCTTCA
TAAAAACATTTTCCCACCTAACATGGATTACATAAATGTGGCTCAAACATGTAGGAAGAT
TTTCGGTTGGTCGATATAAA
>Glyma01g44220|Glyma01g44220.2
AAAATCAGGTTAACATAACAATTTGTTTTGTATTTTCTTCTATTTTCCTCATTTCAAGAA
AATAAAAAACAAAATTCTCAGGCAACCAATTAATATATATACCTACCACTTGTCTTGACT
GCAGTGGTAAACTTGGTAGGATAGTGTTATTAGACATGAAGCTCAATCTTTAGAGGAACT
CAACAAGCAAGCAGCTAAAAGTAAAATGCTATCCTTCATAATTATGAGAGCACTAAACAA
ATATTTTTCAGTTTCATAAACGCATTGACAGGAGAGGCATGCACTTGGATGAGTAATAGC
GTAAACACAGTGCAGTACTGCACAATGTTTAATCGGGTCCAATGCAAAGTAATTTGTTTT
TATAAATTGTAAGCTAATTTCATAAACTATACTAGAAAACTTATTAAAATAAGCTAAAAA
TCATAAACCGTTTTTATAAATTCTCTTAAATACTTAGGCACGTGTTTATGTTATAAGATA
TATAAATCTAAATAAATAGACTTTTCCAAACCCACCTAAAGTTACTCGATCAACTTTTGA
TACTTGCTTGACATGACTCGGTTAATTCTTTGTTATACCAACCAACAATGAAAACTGTTT
TCATTGTCAAAACCATTAAATTCATACATAAATATCAAGAAGAAAATGTTACGGTTCAAT
AATTATAGAGAGTGGTCCTGTGTCATACCGGCCTAAAAAAATGATAAAAAGCCCTAAAAT
ATTGGTTCCCCATGTCCAGGCCATTATCAATGAATTAATTAATATCTCGTTTTATTCTAG
CAATTTTGGGATTTAGAAATAAAATTAGATTCATCAATTTGAGTCAAGCTAAATAAATAT
TTAAGATGATAAAGTTTTCTTAATATTTATTTTTATTTTAAATTTTTTTCATGTGAGATA
TTATTTAAGGTGAATATTAAGAATATAAACTTCATTTTACATTATTTTAAACAGGGAAGT
TTTATTTTGGGTCCAATAAACACTAAAAATTAATTAAAGAAAAAAAAACAAAATTATAAA
TATTCATGGGCCATAAATGACTAGCCTAATAACCCCTTTCCAGGAGCTTCTATTGTCACT
GCCAAAAATGTTATTCCCACTACCTACATGGATGAGTTTCTAAGTAATTCCAAAATTATT
CTTTCTATGAAAAGACAATTATGTTGCACACTGGACAACGATGAAATTATTTTTTTTATT
GTTGACTCAACATCCCCCTATACCAAAATAGCAACCATCTCGACAACACAAACTCAATCA
TCATACCAAACCCATTTACAGTCACAAACATAACAACATATATAGATTCAAAACACCTCA
CCCCCAAAACCATAAACCCCTCAACAAAACCTACAACAAAATCCAAAAATGATAAAAATG
AGTGGGTTGTGTGGCATAAATCGATCTCGACAAGGCAAGGGATGCACAATGTTGCTCGAA
TCTTGAAGTGGATGAGTTGTTCGACTCAGTGAGACACATATCTTGTGGGTCAAGGTGGCT
AGTACGACGTAATCGTGAAGGAAGGTGGATGATGGATCTTGTGGGTTGAGGTGGATGGTG
TGGCGAAGGGTCAGGTTGTGATGGTGGGAGTTGGCTTTGGGTGGCATCGAAGATGATGGG
TCTAGGTAGTTCAGCTACAAGGGTTGGTCATTTGGAGTTGGTGCAATTCGGGTATGAGTC
GGGGACGATGCAACTCAATTAGGTGAGGGGAAGGAGAGGGTGTGAGAACAATTTGGTAAG
TGTGCAATAGAAGAATTTCGTACAAGTTGATAGTACTAATAACAAAATTAGTAGTGCCAA
TAGCAACCTCTCATTCCGATGGGTCATCATAAGGTTCTTTTGGACTTTATTCCATACCAT
GAATCCACCATTGTTTTTAGGCTATTTTTTGTGGTCTTGTAAATATGAAAATGTTTTCAT
TATCATAAAATTAAAAAATTTCATTTTTTTTAGAAACAAGATTCGGATATTCAAAAAATT
TGCGTGCATCACTTTTTTAT
>Glyma01g43933|Glyma01g43933.1
AATAAATTTAGATTTCTACCTGTAAAAAAATAATAAGCATATTGTTAACCCTTGTTATTT
TAGCATTCTTACCAATCCACATAATGAAAAAAAAAATCATTCCTAACCATACGAGATTAG
ATTTATCAAGTCTTTCGATTAGCTGTTAAGGCCTCATTTGATAACAAAGATAAGTGTAAT
AAGATGAGATTATTTATCTTAATTTATTAATACTAACTTTCTTTGAGAATTTGGAGATTA
CATGCAACCTCTTTTTCTTTAACATTTACAGAATAATACAGTGTAATATTTTTTAAATAA
TTAAGAGATATTAGTAGCATATATAGGGATATTAGAGTAATATTTTTCAAATGATAGGAT
GTCATTTGGCTAGAATATACTTGTAGTTTGTACTAAATTATAACTATTTATATAACATCT
TAAAACAGGAACTATCTAGATTTAAAAAAAAGATTTTATTTTATTTATTTATTTGCTAAA
AAAAGGGAAGATTTAAAATTTTAAATACTTCGTAAAATTATCAGGAAGTGTCATCATTTC
CTCGCTCTCGTCCTTATCCTCATTCTCTTTCTTCCAAGATTTGTGGGGGGCATAGTCACG
CAAGGATAATTTTATTGATATTAGAAAAAAGATGGATAATTATTAATAGTAGAAAAAAGG
TAGTGCAATCAATTGGATGACTTGGACTGTTAGTGTCTGTACTTGGTAGAATGGTGGATG
GTATCCTGATCATGATTCTGTTGAAGATCTTATATCACTAAAGATAATATGATATGATTA
AAATAAAATATATAAATGAAAAATAAGTCTTATTTTATAAGTTACTTTTTAGACATTGAC
TTAATTCATATTAAAAAATTATAAGATGATACAAGAGTTTATTGGATGAACTATTATAGG
GTTATTATCATATTACATGCATATATTTAGGTTTGGAATTGAGGAATTGAGATTTTATTT
TTAGTAGGACAATTTTTTATAAAAAAATAAACTAGAGTGTTTTTTATCCGAATGTAAATA
TTCAGTGCAAGCACCAATAAATTTGAAATTTGTCTCCAAATGAGTTTTATTTAAAGAGTA
AAGTGAGCTCATTTTAAATTTTTGTAAATATTTATACGATTGAGATGGATTTATATTTAA
AATAAAATAAGAAAACAAATATCTCCCTTATCCTTTGTATCACCATCTTTTTGGCACCCA
TCTCCCCCCTCCATTGGAATCACCTTCTCTCTCTCTCTCGTGGCTCATTTTTACTCCACA
TTCTCAGCGCCTTGGTGGCTCAATTCTGATCCACTTGCTTTTCACCACATATCAAATTAG
GCATTCCATGGATTTTTAAGGCCACTCTCTATATTACCATAAAATTTCTATATTATTTTT
AGTATTTTATTTAAAAAATGTAACAGATTATGTATTAGTACTATTCACTGTTAACATTGT
AAATCACATGATCTTTTTTTTTTTTTTTTACAAATCTCAAGTTTGTAAAAGAAAGAATTT
GAATATTTCTTCAAATTTCATTTTGCTTCAAACATTGTTTGCAACTGAAAAACAAATATA
TACTTTGTATCTTACTTTTTCAACCACTAAATTACATTTTTTCTTTTTACAAGAGATTAT
ATTTTTTAACTTATTGAGTTAGAAAACTATTTTTACTTATGGTTTATGATTGTTACTGGT
CAAACAAATTTTGCACATAAGAAAAATTAAATATATATTTTCTCACTAAATAAATATTTT
TCATATATATAAATGCAACATAATCTTACATTATTATTACTTTTTTTTTGGAGTGACTTA
AATTGCACTATAAATTTAGCCATTCAAATGATGAACAAGAAAGATTTAAATACTATCAAA
TAGAAAAATTAAGAGCACTATATCGGGTTCGAAACAGGATTACCTGGGTAGATGATTCCC
TTGTTAAATAGTGTAAAATAAAAAAAAAACAATTATTATTTTTATTATTCAAATAAAATA
TAGTGGCACTAAAGGACAAA
>Glyma01g01510|Glyma01g01510.1
TATATATATATATATATATACTAGCTAGTTTTCTATTATTTATGTGGAATGTCTTATTGT
TAATTTTTTTTATTTAACTCTCTAAATTAATTCAACAAATCTGTATGAGTTGAAGATTCA
CCACTTCTCGATGAAAGGATGAAGATATATAAAATTCTACAAGAAATTAATTTCTGCTAA
AAAATTCCCACCCACACAGAGCGACTTAAAAGGGTCATCTCAAACACAAAAGGAAAAATC
TTCACTCTTCACGTTGCAAGAATTCGTCCGCAGCCACATGAAAATCGAAAAGGCAAACCA
TCTAAGGGATAAGTATCAATCTAACTCTCAATACTTTTCAAGTCTTCAATTCGCATTGCT
GACTTAGTTTAGTCTATTCGTCCCTCCTTCTGGATAGATTTTAGGAAAATGTGAGGAAAG
AAGTTGATGAAAAATAAGTCTCAAGAAAGGAAACAAATTAAAAGTCAACAAACCAAAGCG
AAGCTTTAGAAGAATAAAGTATCGTGTTTGTAGCAACTAGCAAGTGGATATTTAAAAGGA
CACTTAGACACGACGCTTATCTAGAAAAGTTCAAGCCAGATTAACTAAAGGTTTCACTAA
AAAAAATGGTGTAGATTTATTTTATACCTGTTCACTAGCTAGTTACAAAAATATATCATA
CATAATTTAATTAACTATACATTAAGTGGATGTAAAAACAATCTTTTTTTAAGGGAAGTA
ATTTACTAGAGACAACCTAAAGGGTTTTAATATCTAGTCAAGAACATTAAGTTTGCGAAC
TACAATTAATGGTGGTCTACTATAAAATCTTGTTTTCAAGCAGTGATTTTTCTATTATTA
TTATTCATGACTCATTACTAACTTGACCCGGTCCAAAATTAATTTTTATGAATTTTGGGT
TTAAAAATGAGGCTTTATTTAGTTTGAGGGCGGGTTCAGGTCTTTGAGTCGTCAATAGGC
CTACTTAGTCTAGTGTCATATTCTTTTAAAATGTATAATTTTTTAAATAATTATATATTA
ATTATAATATTTCTTGATTTGATAAGAAAAATATTTTATATAATATAATATTATAATTAC
ATTGATGTTGTTAATTTATCTTAATATATATATATATATATATATATATATATATATATA
TAATAAACTATATCTTAATAATAATTTTATGCTTCTTCAGTTCTATAATTTTTTGGTTAT
ATCTTTAGTTCTATAATTTTACTATATATAATTATTAAAATTGATGTATATATCAAGAAA
TCAAATTAACCCAGCTTTATTTCAAATATTATCAGATTGAGGAATGCTAGTAAGAGATTC
TAACAGTACACTTGTTTAATATTCTAGTGAGAGAGCATGCACCCACAATTAATGGAAATC
TGAAATACAATAAAAAAATTTATTACTTTTTTAATTTATTGTTTTTAAAATAAATTTGCA
CTTTAAAAATTGAGAGCACGTACATTAGTTATTTCTTTCGTGCTATTGGTGTGATGCATT
CCTTCTTACTGAATAGCAGTACTCTAGAATAAATCAGAAGCGTTGTCACTCTTTCAATCC
ACTTGCACAACTTGTGTTAGACGTATCACCATTCACCAATATAATGCACCACGATTGCAC
CAACACATGGCAACATTTTTTTTTATCTCTTTCTATTCATCTCCTTTTATCTCATCACTC
TTTTATATTTCCTTTCTATCTCTCATAATCCTTAAAATTCGATTTAATTAGAAGGAAAAA
AAAAACATCTCATGCAGGAAGATTTTGAAATCAACCCAAAACAAGTAACTCACTATATAG
TCATATATCGGTGTGTACCTCTTAATATTTGATAGGTATCTCAGTTTGACTTAGTTAGGT
GGAGTCTATTATAATTTTACACTACTAGTTGGCTAGTTGTGGCAATGTATAAGAATTTTC
AACTGATAAGTTCAATAATTCTCTGTATAGCAAGGTTGGACGTGCACAACTTGTGCTATG
TCCTTACTTTTTTAATTAGT
>Glyma01g03090|Glyma01g03090.1
CAAACAAAGTCCCAACCCTGAAAACAATTGAAGCCTAAACTTATTAGAATTTTCTTCTCT
CACATGCCTTGTTGTCTTTCAACATAAGTGTCCGTATTATATTTCTTTGTTGAATGATAA
CCTATTTTAGCATAGCTTCAAAATAGTTACATGCACACAATTTTGGGCCCGACAGGGGCA
AACCTTTATCAACAAGGTAAAGGAACTTGCTATATCCACTCTCTTGTTTGCTTATTCACT
CCCATTATCTAAGTAAACAGGAGAGTGTATTTTTTGGAAAACAAATTAAAAAAAGGAATG
GATAAGTAAAGAAGGAGAATGGATGTACCAAGTACTTGTTTTTGAAGTTGTTGGTATGAA
TGATCGATGATATGAAGTTAATACATATCTTTCTCCTGAATGCAAGTACAATTTTACTAA
TGTTATTATTATTATTATTTTTTTTTTTTTGCTGGAAGTAAGATATTTCCATAGCCGAAA
GTCATGAGACTAACGCTCGAGGTGTAGAAATCATCAAAGTAAGTTTTATCTCTTATAACA
AAGTTTTCTCCATAGGCACAATCAGAGTATCAAACCCTTGTTGAGATGCTTAAAGAATTC
AATCATCTACCAACTATGTTGTAACTTATTAGTGATTAACGTTATTAAAATTTTAATTGG
TGGATAAATATTTTTAGAAAATTCCATAATACACAAGGGTTAATTGATTAGCATGTGATT
AGGTAAATCTGTTTGCATTTTAGGCATACAAATAACACATAAATTCATTTTGTAGGTCTT
TATTAAAAACCAAGACGCATATTATTGGTGCCCTATCCAATAATATGGAAAATGTCTCTT
CATTATATCACTTGTATTTCAACAAAAAAAAGTCGCCTTCCGATTCCTCAAAGTTATGTT
TGGTAATTGGTATAGTGCTAACTGCTAAGAAAGGGTTTGAACTTTTGTTTGTAAATTAGT
TTTTTTTTTCAATTTTTTTGAAATGGTACATATGATATTAAGTTATTAAAATAACTAAAA
TTAAAAAAATTATAAATCTTTAAAACACATTTAAAATCATAGGAAGATAAATTCATATTA
AAGTAAAGGTTAAAAATGGTATTTATATATTTATTTTTGAGATTAAATACTAAATAATTA
TTTATATATGCATATGACGTATAATTTTGAACATTTTGTTATTTTACAGCGTTGCTCTTT
GGTATGAAAACTTTTAATAAAAAATGACACGAATCATAGTTATTTTTTTTTAATATACAG
GTAATTTAAGAAATTAAAAAAATTAAAAAAAAAAATTGATAGCAATCATGACACCTTGTC
ATAGGTGTGTGCGTAACCTGCCCAAGCCCATTAACTTTCGGCCTGGTCCAATGCTAATTT
TAATGGGTTTGAATTTTAGAACTTAGTTTTCATATATTTTGGAGATGAGATTGAATTATG
CATCGGGTTGTCTTGATCTAATCTAATGTCCTATATATATTATTTTTATATAAAAAATTA
CAACTTTTTACTTTTTAAACAATTGTGACTGACGGAGGTTAATGAGGGTGGTCTCTGGTG
GTGGATCTGGTAAGAATGATAGCACAGAGAAGGGAGGGCAATGAACTCCAAAGGCTAAGA
GGTGATGTTTTGTTATTTTTTTAATCCCTTTCTTTTTTCAATTTCAAGTTGTTTTTACTT
TTCCTTTCAATTCAACTCTTCCAATTTTTCGTCTCAATTTCAAGTCATTCTATTTTGATT
TGGTATCTTGTATTATTTATTCTAAAAATATATATTTTTAAATAATTATTTTAAAATAAT
TTGCCCCGACTAGTCTCGCATTCACCCATACTTTTAACTGTAAGAATGGAGTATAATTTC
TATAGCTACTGTAGCGTACGTATATTTTGTTTTCAAATGGTTTAACCTACATATCATTTT
CAACACTTATGACATGTTTGGTTTAAAAAAGAAAGTGAGTAAAAATATCATGAATTTTTA
ACAGAAAAGAAAACTGAAAG
>Glyma01g02060|Glyma01g02060.1
GAATTAATTGCCGTTTGAGGGGGTGGGCTTAATTAATTGATTTACTAAGCACACCTCAGT
TAAATAGAATTTAACTAATTGATTAACTGTCTTAAACAAAATTGATTGATTAACTAAGCA
CACTTTAGAGTTAAATAGAATTTAACTAAATCCTTTTAAAAGTGAAGCCTTTTATTGTAT
TTGACTTAAAAAATTTAAACTAAGTTATTCAAATTCCTGTTAAAATATATTTTAAGTCCT
TATAAAATTGGCAAATTTTAGATTTTGTTTATGTAAAATTTTTCATTCTCGTAATGTGTT
ATATTTTGATCCGGAGTAAAATTCGTGTAAATCTAAACACACGTGAGAATTTTTGGATTT
TAAAAAACATCACAAAAGTATAGAAAAAAATGCAATTTGTGATAATTTTACTTCAATTTG
TGACAATTTTTAAATTCTAAATTTATAATTGCCACAAATTATTACGTTGGGCTTAGATAT
ATTTAAAATTTACTTCAAGTTAAAATATAACACATTTATATTTTATGAGAAAAAAACATA
ATTTTTAACATAGACAAAATCTAAACATTACCAATTTATAAAGACGAAAAAATATTTTAA
CCTTATACAAATTCTGTGACTTGTTCAAACCTGATGAAACAAAGGAGAGAAATGTGCAGA
AGCTGATATATATTGCTTCTACGTCTAGTGTTTTTCAATGGAAATTCAAACTTTCTATTG
GAGAATTTTGAAGGGGCTTTGATTTCATCGGATCCATATTTCGTACGAAAAATGCTCATA
GATGGTGATGCACAACAACGGTATAGGAAACATGTTAGTTTTAGCTCATTACATAAAATT
TCACTTTCTCAACCAATTGGTATTAACATATTTTCCAAATTCCAATAATAATTGAAAAAA
ATTGTGCTTTAATATTTTTCTTTTTCAAATATACCTTTTAATCCCCCAACCCCCACATGG
ATATCACGGTATGCCTATGATATGTGAACGAATTATATCAGCTATCAGGGATATACTATC
TTTTATATTTATTTTTTTTTTCTGTTTTTTTTTCTTTCTTTTCAACTATTATGTTTTATT
ATTTCAAAATAAATTATTCTTATGGTTTTCTTTTTAGAAAATTCTTACGACTAAATAACG
TCATTTAATACTAATCATTGTATTACATTATTATTATTTAGTTTTTTTGCATGATTAGAA
ATCATTGTATATTATTATTTTATTTTTATGCATTGTTACTATATTATCAAATTTTTAAAG
TAATTATTATAAAAAAATAGCAAATTTTCATAGATGCATATATGATTGAAGCATCTAGAA
CTCGTAGTGTAATACATGATTGTTGATTATGATCAAACTCTAATAAACATTAACTAGGGT
GAGTTTTTACAAGAATTAAAGTGATGCATACCTACAAAAGACACATAAACACTCAAACCA
ATTAATATTTTAAATGATAGGATGAAATACATACTCATCTATAGTATAACCACGTTGATT
ATATTTATGCATGTATAAGTTGGATTAGATTGTTTTCCTTGAGGCTAAAGAAATTTTAAT
AACTATAACACCCTATTTAGGCATTTAGCAGTAGATACATATTATTGTTTATTAATAATA
AAAAAATTTGTTGTTTTCGGATGTATCTTAGGAAGCATGTGTTCGGGCGTTTGATCTTTT
CTACGCTTTTGTTTTTGAGTTGATGCAGTAGTATTCCGAGGCAAGTTGACCTGCTATGCA
CATTGGACATCAAACTTAGTCGAAAACACTAACAATTTGTTATTAGATGAAAAGTGTTAT
TATTATTATTATTATTAATTGAGAATTCTAAAGAAGTTGATAGTGTATCTGACATTTATG
TACAAGAAATCTACATGAAAACGAAAAATTAAGAAAATGCAACACCCAAACCTTGATTTT
AAATGGTTTCCCTATTCATTTTCTTAGTTATTTTCCTTATGTAGGTACAGTCATAGTACT
AAGTCTTAGTCACCGACTCA
>Glyma01g39970|Glyma01g39970.1
ACATCCTAGCACCCACGGAAATTAACACAGTAAAAAGTATAATTAATAAACAAAAAGCAC
AGAAACTGTAGTTTCTTATGGAAAGGAGGTGATTATGGGACTGTCTGGGGATATACCATC
TCCCCAAATTGATTGCTATATATGTTGATTATCTACTTGCCAACACATATTTTTTCTGGG
TAAATATCATACGTACCCAAATCTATATGCATACGGTTGCTTTAGTTATATCTGTATATC
TAAACCCTAAATCCTAAATAGATAATATTTAATCTTTAATCATACTTATTAATAAACATA
TTTATCACCTATTTTTGTGTTCATATTTTTTAAATTAAAAAAATCAAACGGTGATAAGTA
ATTTCTTAAAATACAATAAATTAAAGTCGAGTTTATGAGAAAAAAGACTATGTGTACAAA
TTTAGTTGTCACTTATGAATGCAAATATTTAGTATGAATAGTTTACTATGAAATTTTAGC
ATGTGCAAGAGTAAAACGAAATATTTAAATTTGGAGTTCAAATACACAAATTATGCCTTA
AAATCTATTTTGGGGGAGTGATTGACTGTAAAATCTTAATTCGTACAACCTTCTAATGCT
ACGTTTGTTTATTAGATTGGGAGAGAAAAGAAAGGAAAGAATGTATTAGAAATTAAAAAT
CTAGTCATTCTTTTGTGTCAGATACTCAAGATTTAGAGTGTGTTTGATTGTGTTTCTAGT
TTTTAAGAATTATTTTATAAAATAAATTTTAAAAACTGATTTTTAGGAAATATGAGTGTG
TATCCTGTTGCATTTGGACCAAGTTTATAGTTAGAATACCAAGCTCGATCTCCTAATCCG
ACTCAAAGATTCGAGCATAAAAAATCAGATGACCATGTACAAAAAAAAAAAAAGGAACAA
CCAGATTATCAAGGGACTTGACATAAATCTTGCTTGTTTTCATTATGATGTTATAACATA
GCACTTAACAACATAAAAACATATAGCCATAGCGAAAGTTGGGCAGAACACAATTCAAAT
TGAAACCATTGTTACATTTTTATTTTGATTTTGTTTACGTATCCATTGATACATGTTCAG
TCGATTTATTTAATTAAAAACCCAGTTGATTTATTAATACTTAAATTTAAATGTGAAATT
ATTCGTTAAATTCATTGAAATTATATAATGTACAGTGTACGATAAAATTTTCAAAATTAA
ATATATTTTTAGATCATATAAGATTTGTTTTTAATTTGTTCTCTATAAAAAATTATTTTG
ATATATTTATCTATTTTCAATTTAGTCACGATTAATTTTCATGATTGTTTCCCTTCCAGG
AATGGCTTAGGTCAGCCCAAAGCTATCCATATTGTCATGATAGGCCCAAAAAGAAGTATT
CTTACGTGAGGGAGGGTCAGCTTCCTGAGACTCCTAGTCTTTTTTACTGTCAAACAAAGA
ACTTGAGCAACTTGCACAGTTCACGTCTTTAGCACTTACATTACATTACATGTAATAGAG
ATAGATAGATAAATAGATTAGGCCACTTAATATACATCAGTATGCATAGCAACTTCATAA
ACGAATGAGGCACTTCTACCATTACTATACCTAAAAAAATGAGCTGCTTTTGAGTTTGAA
TCAGCTCTCAGTGTAATTAGATTTTGGGGAGAACAATTATCATTTTTATGATTGCTTATT
AGAATTAATACATAACAAATTGTAAAAACTAAACTGAAAATAATGGTCACAATTAAAGGT
GAAAATTTAAAATAATTGTTTTTATCTTTAAATATAACAGTAATTGTTAATTTACTTTCT
ATACTTTAAAAAATGCTTTTCTACTAATTTTAAAACATTATAGTGGCAGTAAATAATAAT
ATAAGAAATATTAAAAATAATTAATATATATATATAAATCAAATTAAATTGTTGGTTGTA
GAAAAAAGGTAATAGGGAGGCTAAAAGTATAATTTTACGAAATTCAAAAACGAGCCAGGC
ACCTTTGCAGTTTGTGGACG
>Glyma01g28810|Glyma01g28810.1
ACCATACTAAAGATAGGTTTACTTTGATACCATTTATAACATCCCTAATTGTTAACTTCT
TGGCAGCTCACACTCTACAAAACTTCACACGGTAGCACTTCACTCAACTCTTTCATTGGT
CAAAACCCTTCACTGTTTAGAATCCTCCATAGGTAGCCCTTTCCAAGACTTTGAAATTTA
TTTCAATGATAAATCTCATAAAGCAACACAAGACTTTTTAGTGTTCTTTGTTCTCACTCA
TATGTTTTTTGAAAAACTTTTCAGAAAGTTAGTCATCCTATAATTGCTCTAAGCCAAACA
CACATAACTATGAAGTTCTTAAGTGATAAGCTACCAAAAAGTATATATATTTTGTTGGTA
TAGGCAATACTAATTATTTTTTTTAAGTCATCCTCAATTGCATAGTTTCATACCCGCATA
GCTTTTGAATCCCTCTCATTTTAGTGTGATTTGTCCAAGGTATTACAATTACTACATGTC
CTTTTGAGCTTCTTCCGCAATGTGCTTGACTAATACCACAAGCATGTGAGAATAGAAGAA
GGAAAGACATCACATTGCATATGTGTATTATTGTGACTGTGTTTGGTTGGTGTGGTTTTT
TTATGTGTGAGCCATTTTTGCATTGCATTGATTATAGTGTGAAATGAGAATGATTTCTAT
ATAATGTTGTGATTTGTTGTTTACATGAAAAATGAGAAATGTGAATTTATCATGAGTGTG
GCATGTGAAAGGGTTAGCTTTGGGTGCAAGTGAAGGAGAGAGAAAGAGGGGTGTGATGCA
ATGAGGGAGAGGAAGAGGGTGAAAATGTGGTAGTAAGGGAAAAGGTGGATAAAAAAGTCT
CTTCCACATTAATAAAAGAATGAGGTGTGAACTTAAAACAAAGTAGTGTGCAAATAACTG
GGCCCAAGTATACTCCTCATCATTTTGAAAATTTTCAAGCCCATTTTGCGTTTTAACTAA
CGGGCATCAATTTTGAAAGTGGCATGCCCATTTTGTAATTTGACAAAACTGTTTCGAATC
TTAATTTTATTATTTTAACATCAAATAATTAATACAATATTCAATATTATATATAATTTT
TTTATTATACATTTCACTTTTCAATTTTATATATATATATATATATATATATATATATAT
ATATATATATATATATATTTCAAAAATACTCTCTTAAAGAGATAACAAAAGTTTTTCTAC
CTTAATCATATAGAACTATAATTTTGATTGATCATTTATATAGAGTAATGATTGATAAAC
ACTTTTTTACTCTACATTTATCTTTTATTATTATTATTTTTCTCTTTCCATCATATTATA
TAATATATCATAATTGCATTTTTTTCTTTTTTCCTCATCAATTGTCATATAAAATTTATT
TTTAAAAAGAGTATAGTTTAGTGAATATCCATAAATATTTTTGAAATTCACTGTTTTTTT
TAATTTTTTGTATTTTAATATTTTCATTTATCTCTCTCCCACACATACACATATATCATA
TCTATTTATTATTCTTTTTCCTTATTTGTAATCTCCCTTCTCTCTTAACCTGTATGTACA
TTATTATTTTTTTTCTCTTTCTCTAGTTTTAGAGGAAGAAAATAAAAATCAACCCAGCCT
AATTTCTCCTATTATTCCATTTGGCATTTCCATATAATACATTTATCTAACAGCCATTAA
TTTTCTACGAACCCTGTGCTTTACCCAACGAAAATATCAATGCTGCATCAGATAATTGCT
ATCACAACAACGTTACAAATACAACACTTCACGGTTTATATTCGACCAAATATCAGGCCC
CAAATAGATTATCAGAGAATTACTTAATCTAATCTCACAGAAACTCATTAGATTTTTTGT
CCAAATCGCCAATCCGAACCCACCCAACCAGTAGAAGAGTGAACAAGCACCACAAATTTC
CCACGTATAGCAATCACCATCAGAAACCCAGCGGGTCCCACGAACATCGCCACGTCACCA
CCTGCAGATAAACATAACGA
>Glyma01g02990|Glyma01g02990.3
TTTTTTTACGATAATTTTTTAGGAACCATAGTCGATATTACGTTGTGAAATTGATAACAG
TTAATTATGAGTATATTTTAGGGGTTAAATTATAGAGGAATTTGTAATTTTTCTCTTCTA
ATTTTTCTTTTTTGAGCAAATAATTGTTAAATTAACATCATTTAAGTTTTTGCGCAGAAA
ATATTAAAAGTGATGGATTTATGAAGCTTAGTGATGTGAACCTTACGGGGGGAACGTTTG
ATACAGGCTACGGAGATTTGGATGACGTCACTTCCAGTGAAGGAAGATAAGTCAGGGTAG
ACGCCACTTCCAGTGAAGGAAGATAAGTCAGGGTAGACGCCACAAGGATTATCTTGATAA
GTCTGATAATTGGTTCAACAAGGAACCTAGAGAGAAACTCTCACCCAATTTTATGAAAAT
GCCCAAAAGTTTCTTTATTGAAAACAAAAACAAATACTTATAGTGTATCTGAACAAAAAG
ATAAAAATAGACATGGGCCTTCTAAACTGTTTGGGCCAAAATTACAACAAATAAAAATTA
TAACTAAGAACTTATTTAACTTGGTCCTTCAAATTAGTTTGGGCCTTCAGCAACAATTAA
TAGTCTTGATAATGTTTCTTCCTCTAGGCCTTCATCCTTCTCCACTTGGGGGCTTTGTCC
TTCTCCACTTGGGCCTTTAGCCTGTATTTGGCCAGTTTCAGGATTCTCATCACTTAATGA
GTAAAATAAAGCCCTGAAAAGCATAAATAATTAAGGAAATTAGAACTAATTAAGAAAGAA
GATTAATTAAGAAAAGAAAGGATAATTAAGGAAAGTAAAGACAGACTTAGTGCAAGGAGT
CCACTAATTTGCACTTATAAAAGAAGAAGAAAGAATGAGAAAAATATACACATAAATTAT
GAGAGAATGCAATTCTTTCTAGAAGACAAAGACTAGAAGAAGGAAAAGTAAACATTGGAA
GTCATTCCTTCCTTCCATTCCATTTCTTATCTTTTCCCCCTTTACGAGATATATTCCTCT
CTTTGCAATTGCAAAACCTTCATAACAATGAGAGACTAAACTTTCTTTGTTAAAAACTTG
GCAACCAACTACTTTTGATGTCATTTCTCCTCCTATCTATTTATTAATATTACATTTGTA
TTATCTTTTCCCGTACTTAATATTATTGCTTACAACTTGATTATCCATTTACATAGTAAG
ATTTAGGAGTAGCGTTTGTTGATTTTCTAATAGAACTGAGAAAGAATATCTAAATAAAGT
CATCACTAGGGATATGTTGATGTTTGTTTAGCCTCTTATACATCTCTATTCTTAATGTAA
TTTACTATTTTAGTTTTGTAAAGGAGATTTAGGAGAGAAAATAGATAAATAAAGTTCTTT
CATGTGGAGACCAAAGTTACAGTATATTAATAAATGCAGGTGTAAATTAAAATAATTATA
AGTAGAGAAAAATCATTAACATTACATAAAAGAATAACTTTGGTAGACTAAGTTCTCATC
TTCTAAATTTTCTTCTACAATATTATTGAATTTCTTCTATCCTTAATTAATTCATATTTA
ATTTATCCTCTTATTAGATTTAATTTTCTGTAAATTTAAATTATTGTTATTCTCATAAAC
ATTTTAAATATTTTTTTAACTTCTTTTACTAATAAAATATCAATCTACCTAAATTTAAAC
AAAGTTCTTATAAATATAATAAATTAATATTTAAACTTCTGTTTTAACTTCAGATGTCTA
CTTATGAATCCATCACAAAAATATTATTATGTTAGTAGTGTATCGTGTTGTCCGATTACA
TGATCTACGAAAATTAGTTTTTCACAAGTTACATCAAACTAGGCAAATTTACTTCCCATC
TATAGCTAGCTAGCACACTGAGCAAAAAGCCCAATCATGGGTCTGTCACATATCACACGT
TAATGTATTAACGCGTTAATGCATAGAGTGGACTCTTTTAGTCTTTAGTCTCGAGTCAAC
TTTAATAATAACAGTGATAT
>Glyma01g36620|Glyma01g36620.1
GACGCACCGTACATCACTGTCCCCTTTGTTGTGGTACTCGTTCAAGTCAAAATCACTCTG
TTGTGGCATTGGGCGCACGTCAGGGTCGAAACTTACTAGTAAAATGGGGGTTCTTAGTGG
TGGTGGGATTCGAGTGCGGTGCAGGGTGGGTGAGATTGGGCGAGGGAAGTGCAGGGTGAG
GTCGCACAAGGCAGTTGAGGTCACCATAGGGTGANNNNNNNNNNNNNNNNNNNNNNNNNN
NNNNNNNNNNNNNNNNNNNNNNNNNNNNNNNNNNNNNNNNNNNNNNNNNNNNNNNNNNNN
NNNNNNNNNNNNNNNNNNNNNNNNNNNNNNNNNNNNNNNNNNNNNNNNNNNNNNNNNNNN
NNNNNNNNNNNNNNNNNNNNNNNNNNNNNNNNNNNNNNNNNNNNNNNNNNNNNNNNNNNN
NNNNNNNNNNNNNNNNNNNNNNNNNNNNNNNNNNNNNNNNNNNNNNNNNNNNNNNNNNNN
NNNNNNNNNNNNNNNNNNNNNNNNNNNNNNNNNNNNNNNNNNNNNNNNNNNNNNNNNNNN
NNNNNNNNNNNNNNNNNNNNNNNNNNNNNNNNNNNNNNNNNNNNNNNNNNNNNNNNNNNN
NNNNNNNNNNNNNNNNNNNNNNNNNNNNNNNNNNNNNNNNNNNNNNNNNNNNNNNNNNNN
NNNNNNNNNNNNNNNNNNNNNNNNNNNNNNNNNNNNNNNNNNNNNNNNNNNNNATAGGGT
TGAGGGTCGGCGCGCAAGGAAGAAGATAGAAGAAAGTGGCTGGGGCATTTTGGTCCATTC
AGCTTCCTTGGAAGGTGCAGATTCAAATGAGAGGTGCAGGATTCAAATGGGCGACGTAAC
TGTCGGTATGGGCCCTATGATTGCTTGAGTGAAAATATCTAGGCCCAATAAAGAAGATCC
ATAAGTTCCTTGGGAGGTGGGATATGTAGTGCCACGTGTAGAAGAGTCTCTCCAAGCAAA
TCCGATGGGATTTATGAGGTGGAAACTTATCCATGACCTCAAGATTCGTGGATGGTGGGT
CATCACTTTCTTCGTTTATCTGCAACTGTGTTACTTACTCATCGGACTTATCTGTGCTAA
AATACCAGACATTACGTGTCATCTGACAAGATTCTATCCAAAACAAAAAATGCACCTCAC
TTATTTCACACATTTCTATACTACTATAACCTAAATCTGAGTCACGTGTATTTTAATTTG
CAGATTTTGTGCTATTTTTTCGGACAATCAAATTTCTTTGACAAATGAGGTTATATTAGT
ATCTTATGTAAAAATGGATCCGTGATAAAATCATCATCAACGAAGTATTACCTACGTCAT
TTTATTTGATACTACATCATTATACGTATATAAAATCTTACATGTCCTATTGTTTATTAA
CTATTTTACTAAAATTGTGTTTTTTGTATAAAATTTTCCCCGGAGGCAGATAGATTGTTA
CGCATATCATACAAAATAAGTAAAACAAAATGAGCAAGTCTAAGAAGATAGTAAATCAAT
ATCTGTGTAATAATGGAGTTGAATTTATCTTAAAACAAAGAACAAGAAGAAGATCCCTGG
CAGAGTTGATTGCGTGGAAGCCCATTACTGGTCGTCACGAATGATTACGATGTCATTGTC
TCCTTTATGTTATTCTAAGTCTTCTAATACTTTTAAGAGACATATTCAATTTTTTTATTA
ATCACATAAATTATTTTATTTCATATTTTTTTCATCAATAATATTCACATTAAGTAATTT
CATCGAAAATTATAACTAATTTTCGACAAAAATCATAAACACACGTACAATAATTTCTTT
AAAATATAATTTATTTCAAACCAACCTAATACTTAATCAAAATTCAAACTTTGTATGACT
TTATTAAACGACCCAAGTCTTTTCTACTTGTGTCATCCGTTCTTTCTTTTCATATTAGTA
GACAAATTCTCAAATTTTTAATGTAACATAAACAGCTCTAGAATATATTCAGCCAAAAAT
AAATAAAAATATCGGCTCTT
>Glyma01g04530|Glyma01g04530.1
TTAAAAATCATAAATTTTTAAACATCTCACTTCTTATTTAACGAATCTCTTATAATTTTT
AATAATTAAGTTTTAATAGATAAAAAAGTTTGTATTAGGAAGTGTGTTAAATAATGTAAC
TAACATTGATCAACTTAATTATCACATATTATACATTTAATCAATGATAATAATTATTTT
TATCTTTTTTTTCTTCATAATACATCATATCGTCCATTATATTTATATTTTTTCTTTTGG
AGAGTAGCACAAAAATACTTGAAAAACTGTTTCTATGTTCTATTTTTATTTTTTAAAAAT
AAAATTTGACTAGTGGCATAATTGATATCATTAAAATTTTGTATTTAATATCAATATTTT
TTGGGGGTGTATTCTTAATATTTTTTATTATGATATTTTACATTGTAAAATAATCTGTAC
TGTTGATATTGTAGAACGAATATTATATCTATGTAATGACTCGTTATAAATAAAAAAAAA
AGAGAGAGATTTGATTAAGAGGAAACGCTTAAAAAAGTAGTAAAAGCAACTTAGAGAATA
TATTAAAAAATGGATAGAATTTAGATTCAGACATTCTGTACTACTTTACGAGTTAGTGGT
ACTTCTTTAATAAAAAATATATACTCTATTTGTTTCATAGTATTATCTTTCTTTTAGCAC
AATGTTATATTTCTAACAACTTGTTACGATAAAATAATTATTTAAATAAAAATTATTTAT
TAAGGAGTTAGAATGTAGTTCGTAATTTATTTAAGTATTTAGTTTTATTTTTACATCATT
GAACATATTAAAATTTTTCAATGGGTAAGTATTATATTTTTAAATTAATAATGGAGTAAT
GACCTATAAACTTTCATAATATAGAATCAATCAACAATTTTTTTCTTTCTTATTACGTTA
CATATCAAATGTCACATATTTACAATTTTCTCTTTCTGAATGTCTATGATTACAAAGTGT
TCATACATCATAGTTTTAATTTGTAATAGTCATACATTTTGCTGTAATATTTTTATTTTT
CCTTTACCTCACAATTTTGTTTATTACATCACTTTATTCATTACGTCTTTTATTTTGTTT
TTCTCTCCTGTGTCCAAACGAGTATTATCGATCATTTTCCTTCCCAGATTTGAACCGTGT
CCATAATTATTATCGGACATTAAATGCTAAACGAACGTAGAACACACGTCTAGTCTCGTA
CATACCGAGGCAATACAACACACCATTATATGGCTCAGTATTGGACGGTCCTGATTGATG
GATACTGTCCCCCAGATGAAACACCACCACCAATACTTCGTCGACAACAATCCACGTCCA
TAGGTACAAGTGAAGCACCTAATCTTTCCTTTCCCACGGTATGTCCAATAATACCAACAG
AGTTTAAGTAAGTTATCGACACTCAATATTAAAAAAAATATATATTTATTATGAAAATAA
AAAAATATTAAATTACAAATTTTGTCTTTTTATTTGTCTGAGTTTTGTTTGTCTGTAGTT
TAATTCACGAGTTTAGTTTTTAATTTTTTACAATTTTATTACTTAAGTCAATAATTCTTA
AATTAAAGGTTAATTGTTAATTGTCAATGTTGATCGTCACGTGTCGTACTTAGACGTTAA
CTGTCATGTATTATGTTTTTATTGAACATTAATTTCTTGCATCTAATTAACGTGAATCTT
TAATAAAATTGTGATAATATGACATTCAACGTTTAATAAGAATGTGAAAGGTGACAATAA
AAATAAGTAATTACTGATCAATGCTCAATTTCGGGGTTGATGACTCAAATGATAAGATTA
AAAAAAATAGAAAAACTAAATTCGTAAATTAAATAATAAGAGAATTAAAATCGAATTCTA
AAACATTATTAAGTTATTAATTTTTAATTTTTTAACTAATATATGAAAAATACATGATTA
GCATTTGACAAATCTTATTAAAAATGGTCATTTATGAATATATTAGTAAAACTAATAAAT
AATCCCTTAGTGCTACCAAA
>Glyma01g35910|Glyma01g35910.2
TTTTTATTATTATTGGTTATTAAAATTTATAAGTTTAATAAGTACATATTGTGGACTTAA
AATTTTTACGTGATCAAATAATAAAAAATTGTTTCGTATGTGATGTTAAGGTAACTAGTT
ATTATAAAAGTTAAATAAACTTACTATAGCTAATGGTTTCTGATTATATTACAATGTAAA
AAAAAATCTTTTAAGTGTTGATTAAATGATTAGGCACTTGGCTAACAAATTATATACGAG
TTTTGATTTGAGACCAAAATTTATTGGTATTAAAAAAAAGACATTACACACTATGACATC
AATTTTTTAGAAACTGATATTATATAATTTAGTTTAACATTAGTTTTCTAAAATCGATAT
TTATATTAATATTTTTATTGTCAATAATTTAAAAATAGATTAATAACAATGATGTTAAAA
GTTTTTGATGATTGATGTTAAAAATTTATTTTGTAGGAGTGGAAATGAGATTTATAAAAA
CATGCTTACTCTTTTTTTTATATATAAAATAGAATTTGTGAATCATTAAATTTATGTTAA
AATTCATGCATCATATTTTGAATCGACATTCAAACATGCTCTTACTCAGTGGTCTTGATC
TAAGGTGTGATAATTTCATGTCTCCATTATTACGTCATATTCATGCATACGTAAAGATTG
CTATTTATTTTAATTAGCAGCTGATCAATTATCATAGGCAACGGATTAAATCTACAGCCA
GTGAAAGTGAAACTTGAAATTAGACTGAACTTGCTAAATTTACAGGACAGTGTATAGCTA
GATTGTAAATATCGTCATGACGTCTAATATTTGCGCACATGAAAAATGGACAGAATGATA
GAGACATATACATGTAATCTCTGAAAGAATGGTTAATTGGCTAGATTCTGTGGCATTAGA
TTGTGTTATTACTATATATACCCCATTCGAAATGTTATTTAAATTATTATCCAATTAAAG
AATATAATTAAATAGTTTATGGCCTAAGATTACTCCAAGACCAAGGAGACATTAGTGTCG
TATTACACAATGTAAATGCCTCTTTTAGTCTCTTACGCTGAAAAGTGAAAAGGACAAAGG
GGGTATCAGCTTTATTTTATCACATGTTGTTTCGGTGCTCCTTTTCTAATTGGAAAATAA
TTATTTTTATATTGTTTAGTTATCTTACATTAATGTTAACTGATTTTTTCGCCAAAAATA
TTTATTTATATTTCTTATAGTCCTTTTATAAATAAAAAATGTTCTCACACTTAAATTATA
TTTTCAAGATGTGTGTATAAATAATAAAAAAGAAAATAATTATATAATATTATAAAATTT
GATTAAAATACCGAGTAAGTAAAACCATCTAATAATAAATAATTATATATGATAAGTGTC
ATAATTTTTATAATAATTACTTTCAAAAATCATACTTGAATTGATTTAAAATTAATTATT
GTTGTAAAAGTCTCTCTCTCATATATATATATATTATTCTGGTTAGGGTTCTATTACTCT
TATGCAAGTAATTTTTATTTGAAATATCGTAAGTATTGACTTGGTAGGTTATTATATTCA
TACATCCAACTCCTCTTTTCATCTTATTTTCATCATTCTTTTTTACTTTTCATTTTTTTA
TTACATTCTTTGTGACATTTAATTATCTATTTTCCTGTTTTATTTTATTTTTCTCAGTAT
CTTTCTTTTTCCTTCTACCCGTATATTGGGGGTATATGTTAACATTTTGCTAACTTGATT
ATGAGAGGAGAGAACATCAAGATCCACTCTCTTAAACAATATCTGGTTATTTATTTATTT
ATTTTCAATTATGAAAATGTTTCAAATAATCATGAATGTCTTTTGCCTGTAGCAAAAAAG
AAGTTATGTGCCGTGGCATTTACGTATGAGAGCAAGTTATTTTCGGTTTTATTAACTAAT
ACTTTTTAATTATTTAACCAATATGTTTGGAATATCGATTGGCATTTTACTAATTTTTCT
TTTTATTTTTTCCTTTGATA
>Glyma03g38930|Glyma03g38930.1
TTGAAAGCAACAAATACAAGAATGCAGTTTAAAATGCATCAATAATCATAATATCCTACA
AAGGTATAGTGGCATCTACTGCTTTGACCTGGATATCGTGACCCAACCACAAGAGTTGAG
GCCTAATATCGCCCATCACAATGAACAATGAACTCTAAACACGTATTGCATAGAATCCCC
ATATGAGAAACCGATGCTATCAGATAATTTGCTCCGATTTCAACTCTTGAAGATGACATA
TTATTTGTATGTTAATAATATAATGAATTAATTTATGTTGGGAGAATGGTGGTAAATTAG
AGTGAGCAAGTCCTCACTTGGAGCTGAAAACTTCAGTATCTCTTTATTTCCAGCAATAGA
CCCCACCTTAAACCAATATTATTAGCAATTTCAGAAGATATGATTTCAAGACCATCAACA
AACTAAAGTACCTATTTGGCATTTGGTAAAACCAACAATATTTGCAATACTGAGGGTCAA
ACAAACTCCAACAACTAGGAGGTAATCAGCTTGAAGCCTTATGAGTGAGAATATTGCCAG
CATAGTCCATGCAACTGCCTATAAAAGAATACACAAAAAAAATTATTTACCAGAGACCGT
ACTTTTTGGTGAGGGGTTATACAAAATGTAAGCAATGGCAGAACCCAATGATTCTATGTC
CTACCTCCCCCTCCCCCCTCTTTTGATTTTCCGAAAAATATCATGCATATTCAAAGGATA
TTAAGAAAAAACTGGAATGCCATCACATGCTCTAATGTGTAACCAATCGATGTTTTCTTA
CTGTAAGGTAAAGCGTTCACCAGAAAAGCCATGAATCTTTCTTGTTCATCCGGGCGAATG
ACTGGAGGAAAAACAAACAACATATGTAAGATGCAAGTACCTTCATAGCATTTGGATTGC
AATCTTATGCAACTCAGAAGAGACATTACAAGACAGAGAGTTAATAATTGATTATTTAAA
AAGTAAGATAACAACATGCAAGTTGCAACTGAGCAAAAGAAGCAATTCACACCTGCTGAT
CAAGACACTCAAATTTCCAAACACTCTCACCCAGATCATTGATTTAATTCCACCACCTCA
AACCAACTAAAATTCTCCCACTCGCATTCTTCACTAACCAAAAATCAAGAGCGGCAAGAA
GGACAGTCATCACAAAAATGATGACAAAGTTATCAATAAAGAGGGCGGAGAGAATGTAAA
ATGACAAAGCCGCAGCCTGCCAGACACAAAAACTGAAAAACGTTACTTATAAGAATAAAG
AATTGGCAAATAGAGAATGATACGAGATATTCAAACAGTGCAATAAATTAAACTGAACCT
TGAAGAGAACATGAAAGAAGCAAGTATTTGGATTGTCATAGTTTTCACGTACAGAGTACA
ATTTGATGAATTAACAATCTAAACAAAGGGAACAATAATACGAACAAACCAACGAAATGG
GCCATGCATATTGCTAGCCCATTTTTATGAGGCATGTCCGCTTTAATTTTTTTTTTGACA
AAAATGACTTTCCCTTAATATTTTTTTAAAAAGAAAAAAAGATTCATTTTGTGAGGGATT
TTTTCGTCAAAAGAACAGACAGTGCGAAGAGTAAAAAGGAAAGTATATATAGCAAGGCCC
GATTTATATTTTTCTTGATATCATTATATATGGGCCGGGCCCACCTATAAATGTTTAGTC
TGTTTTTCACTTACCAGACCCGAAAGCTATTGTACTAATGACTAATTTATTATGATTTGG
TCTTGTCTTTGGTTTGTGTTGTTCTTGGCTAGGAATCTCAATCAGAAAAATTTTCTTGCA
TAGGCACAAGTGTTTCCAGTTACATTCACGTCACATGAGTAGAGGTGAGCAATAGTATAA
GTGGTGGAATTTTATCTTATAAAAGAATGAATGGATTAATAAACAAAAAAAAATAAAAAT
GAATGAATGTTAGAGAGGGAGGGAAATGAGAGGCTGTGGATGGAGGTGGGTCGTTTTCTT
ATCATAAGCAAAGAAGAGGT
>Glyma03g28870|Glyma03g28870.1
ATATTACAATTATATTAATTTTATTTAATGGAGGTTTAACATTATAGGACTAGTATTAAT
TTAAGTTTATAATATTTATAGTTTTTGATTCATACTGTACTTTTTTCTATAATAAATTTG
TAATATGTGGTTTTTGTTGTAATAACTAATAATAAGTATTAAATAATTTATCGTATTTGA
TTTGCTTTTAAAAAGGATGAACTAATATAAATTAAAATAGTATTAAATATTAAGTGATAC
ACAAATTACTATTATGTTATAAAAAGAGTTAATAATATTATTTTATAATAATATTAAATA
GAAGTAAGTTTTTTTAAATTAAAATATGTTAAAAAAATTAATAAAATAATAAATAAATGC
ATTTTTAAAACAAAATATACTTACCATAATAAGTTATGTAATTTTAGTTCATAAATTTAA
ATTATAATAATAAATTAAAAATAAAAATCGTTAAATCAAATCAAACCATAAAAAGACTAG
TTTGATTTGGTTCAAATTTGATATCATATTTAAACTGAATTAAATTGAATCATATTTTTA
TTTGTTTGCCAGAAATTACCTAGTTAGCGATTAAGTAGATTAATTAAATGTTGAAGAGTA
ATGATGAATATATTCATTTTTTTTCTTTGAACTCATTTACATTTCCATTTTGTCTTGTAT
TTTTCTTCATTTGAGCACATTACTTATCACATTTCTCTCGCTGAAATGTTGATTGAAATA
GTTTTATGTCCCATAATTATTATATACTTTTATCTCTCAAACGTAATTACATCCAATAAA
TGATACAGATGGTTGATATAAAAAATATTCATTTCCTTTTCTTTTTACCAATTTTATTCT
TTCCTTTATATTTCATCTCAATCTATTTCATTGGATGAACATCTATCATTACTCTTAAAT
GTTTTGAATTTATGAATCCTAGATACGTGATGTCACACGAATATGAGAATACAAGATTTT
TAAAAAAAATTAAGGATATGATACATTCTACATACATTTATATATATATATATATATATA
TATATATATATATATATATATATATATATATATATAATACAATTGTGCTAGTGTTAAAAT
GCAATTATGCATATAATCTTAAGTGCTGTTAAAACACTGCAAAGTTTCAGTCCAACCTTT
CTTTGTATGTTGTGTTTACAGTACTTCTGGTGTTGCGGTTTAATAGACATCTTCATTTTT
GCCGTTTTAAAAAAACTTCAAATATGCATATTTTGTTTTAGTAAATACTACAAACAAGGA
TGTTGAGTGGCAAAATAAATTTATTCAAAAGCATGGCTTGTGTATTATGCGGAGAGAGAC
TAACTCATCCCACTTGCCAAAAATAAACCTCCTCATCGAAAGAACGCCTAGAACTGCTGA
AAAAGAGTTGTCATGCTCAAAGAAGAGGAAAATTGTGTGTTGTGTTTTTGTTTATGTCGA
AGAGGAAAAGAGTTGTATTTTGTTTATGCTTGGATATTTTTTATTTTAAAAGTCTAAAGT
TAAAACAACAAAACTATAAAATATTAAAAAAATAATCAAAAAAGAGGCTCAAGCCGTATT
TGAAATAACTTAGTCATATCCAGCCATCTTGAACCGTATCGAAGTCTATTCCAATTGTAT
CTTATAATTTTTTTTAAATAAAAAAAAACTGAATACTTCTTAATATGTACGAATACGTAT
GGTATCGGTGTTCGACACAAGCACGATACTAGTACTTTTCCTTGGGGTATTAGGGCTTCA
ATTTTTTTGTTGAAAATTAGGGCTTCAATTTGAACACTAACAAGAGAGGGGAACTTGACG
TGTGAAGTCCACGATCAACAAATTGCTAGGTAATCACTAAGATATCCATCATATAGGGAA
AGCTGATTTTGTTGTTATTCTAGCTTAGCTAGGTAGTGGCTCAGTGGCTGCAGTGCTTGA
CCCCTCAGTAGTGTGAATGACGCCATAGAAATTGGAGGGGAAAAAAATCTAATGGCCCAA
TACAAGCCGCCTCATTTGTC
>Glyma03g31580|Glyma03g31580.2
CTTTGATCATGATGTGGTGGTGCAACAAGATCTCAGTGGACTATGGAATGCCAATATGAA
AGGAAAAGTAATTGCAGCAGTGGGCACTTGTCAGGAAGGTGGAACCTCATTTCATAGGAT
GGATATGTTCATAAACTTCTCAGATCCATTCATTGCAAAGAGGTTTGATGTCAATGCTTG
TACATGGGCATTTGGGATGAACTTGTTTGATTTACAACAGTGGAGGAGACATAATTTAAC
TGCTCTCTACCACAGATATTTGCAAATGGTATGGTCAAAGAAATGTCTTTATTTTGTTGT
ACACTTCTTTTTTCTCTGTTTAGAGACTGCTTTTTATTCCCATCTCAGAAAATTTTCCTA
CTTCTAAATTTCTTCAAATCTTCAGTTTGGCTTCTGGCATTGATAAATTAGAGTTCAAAG
GCTATAAGCTCCCTTGAAATTGGATTGTATTAATCATAGTGCACAGTTATCTTTTGCATT
ATTTAGAATGCTTAATCTAGTAGTTTTATGACTTATTAAGGATTTTTTTTTATCTGCGTG
TTGGACCAGTATTAAGAGGTCAAAGATTTGACATCTCCATGACATTTAGATTTGTTATTC
AAAGCAACATTTTCATTTTTCTAATTTTGATGGTTGAATCTAATGAGGGAGCATGTCAAA
GTTTTGTTTAATTTGCCGCTAGATGAAACACAGATTTAGTTTCTATTAAATTCCGATGCA
ACAATAATCTGAGGTGTTTCTCTATGATTAATTGCAGGGTTCCAAGAGACCATTGTGGAA
CATTGGAAGTCTGCCTTTAGGCTGGCTCACTTTCTATAACAAGACTAAGGTTTTGGACAG
ACGGTGGCACATTCTTGGCCTTGGTTATGACTCAGTTGTCGATAAAAACGAGATTGAGCG
AGCTGCCATTATACACTACGATGGAATTAGGAAACCGTGGTTGGACATTGCAATGGGAAG
ATACCGAAGTTACTGGACCAAATATTTGAACTTTGACCTCCCTATTTTGCAACGTTGCAA
TCTCCAGGCGTAGCCCAAAATTTAAATATTATTACTCTACCTGGCAGGTTTTATTTGATC
AATTTGCCTGCTTCAGTCGATTCTTTATTGTTCTTTGGCGATTCATCCTGTAAAGCCCTT
CATAGATGCATAGAATTTCCGACATATATCTTTTTAGAAGCTTAGCTAAATTGTAGTGAC
ATTGAGATGAAATAAGACTCGCATAGGTATTTTAGCTGCTTGGAGATGCTATTGGTTGTT
GTGTACATAATATTCATTCCCGTGCTCTATTTGGTCGTGCTACCGCTGATAACAATCAAT
TACTTTAAGGAACTAATTTATACACAAATTGTGGAAATGACGGTTGCAATTTGATTTGTA
ACGTTAATTATGCCGTGTGATCATTGTCCCTGTTATATGAATCTAGAACCCAGTGGGATT
CATGTATTTTTAGTGTAATGTTTGCTTCTTCCGACTTATATGTCTTGAATGTGATATGGT
TTATTAGACACTCGTTGTGCTATTAGAAAAGTGAATATGTGATAGGAAGAAAAATAAAAA
GAGAAATGAAGAATATTAGGTGTTTGAAAATGTGAGGTGTTAAAAAATCAGTGCTCAAAT
GATAATGTTCAGGTAGTTAGTACATAGAGCATTGCTATTGAGCATGAAAATTTTTACGCA
CGAACGGATACCAAAAAAATAACCAATCAGCTCCTTCGTATATTATTTTACGAAAACATT
TTTGTAACCAGTATTTTCCTAGTAATTATTACGTCGTTGTTACTAGTTGGGTAAGGGGTT
AAGCCAATGAAGCTTCTATTTAGTGAAATATCTGATACAGAATGGATTATGTGACACGTG
GAGATAAATAATTGGGACTTTGCAGATATGGATATCAAATGACGGGTTTTCAACCTATCC
ATGGTGTGTGGTGTATGGGCAGACACTGCACCACCAATAATAATAAAAAATTTGAAATCT
TTGCGCATGCATATGAAATA
>Glyma03g07570|Glyma03g07570.1
AGATCTTATATCTTCTTTTGTTTTTTTCCTCATCGTGTGATACTTTCATCAGACGATAAA
CATGTCTTTTAGTATTAAGAAAAAATTTTAAATTTCTAAAAATACAATTCAACCCCTTTT
CATAGTGTTGGTGATGGCACAAAGTGGTGGCGATGGTGGTGGTTACAACGACATTGATAG
TGCTTGTGGTGGTAGTGACGAAGGTGGGGGTGATAATGACACTGACATTAATGGTCGTGT
GATGGTAGTAATGTTGGTGTTGATGATGATGTTGGTGGCGATGACAGTAGTAGTGACTAT
GTTGATGGTGGTTGTGATGGTGACAACAAGTTATGACGGTGACAATGATGATGATGGTGA
CGGTGGTATTGGTGGTGGTAGTGACATAGGTGCTATTAGTGGTGGTCACCGTGGCGATAG
TGGTGGAGATGGTAACAACAAAAAAGTGTCATTGTTAAATGTGAGAAATATTTGTGTGCT
TTTAAACTAAAACCAAATTCACAAAACTTTTTTTTCTTAGTTTCAAAAATGATTTAAAAA
TATTTTAGTTTCATTTTTGTCAAACACATTTTATTTTGAAAAAATGCATCTGAAATACAA
AAATAAAAAATTCACCACCACCCCAAATCAATCCTAAGTAAACGTGAATCAATTTTTTCC
TCAAAAACATTAAATAAGATATTATTTAATATTATCAAAACATTTATTATTACTATAGTT
TTTAATAACCCTCTTTAGTTTATTTATTAACTAGGATAAATAATCATTTTCGTCCCTAAA
CATGTAGAGTGCTGACAAATTCGTCCCAAAAAGATGAAAATTCAAATTATAGTCCTCAAA
AGTGAAAAAAAATATAACAAATCCATCCATCTGTTAACTTCCGTCTGTTATCATTCATGA
AAGAGCCTATGTGGCACATTCAGGAATGAATTTGTTAGCACTTTACATATTTAGGAACAA
AAATGATTATTTATCCAAAAAATAATTAAACTTTCATCTTTTCCTTTTTTTTAATCATTG
TAATCATAACATTACAATAAATACTTTTAAAAAATAGAAAAACAAACATAAGTTATAACA
AACATAATAATAAGCATAATATTGATTAATAAGTATAATTTGTGTGTTGTTTTAAAATTT
CTATTGTGATAACATTAGGTAGTGACAAAATTAAGTTGAGTCTCATTTTTTGTAAAAATT
AACTTAATAATTGTGCATTTTTGTTTGAGTTTCATATTTTGGGTAAGATATTGTCTCATA
TTTTTGTTCTAGAATTTTTGATGTGATAAGATCTTATCCAAAGTATGAGACTCAAACAAA
AATATACAGCCATCAAGTTAATGTTTACGAAAAAATGAGACCCAACTTGATTTTGTTTAC
TTAATATTGTCATAATAAAAATTTCTAAGCAATAGACAGACTTATGCTTATTAATCAATA
TTATGCTTATTATTATGTTTGTTCTAACTTATGCTTGTTTTTCTATTTTTTCAAAGTATT
TATTATAATGTTATGTTTACAATGATTAAAAAAAAAGAGAAAGATGAAAATTTAATTATA
TTTTGGATAAATAATTATTTTCGTCCCGAAATGTGTATGACGCTAACATATTCGTTCTTG
AATGTGTATGACGCTGACATATTCATCCATGAATTTGTCATATAGACTTTTTCATTAATA
ATATCATACATAAATTAATAGCTAGATGAATTCATCACACTTTTTTATTTTTTAGGGATT
AAAAATTGAATCTTCATCTTTCTATTTTTTCTAACTTAGAATATTTCTGCCATGTAATAT
TTTATTGCATATAATTCGTAGTGAAACAAATAAAAAGAGAGGAGATTGGGAAATTTGATT
AAACAAATTGAATTTTTTCAATTAACTTGTAAAAAAAAAATGAAATGGAGTTTTTTGAAA
TATAGGAAAAAGTAATCGTTTATATGAATAAAAAAAGATTTTCGAACAAAAAAATTTATC
ATATTAACTAATACTAACAA
>Glyma03g40770|Glyma03g40770.1
AAACGTGAGCAAGATAACGACGTTAATTGACGGCGAGTTACATGACATAGCCTAGTCAAT
TAAATTAAATGACACTTCTGGATACATGTTGTTGAATTGAAAATAAAATCTTCTTAAATT
ATTCTAAAGTACCTATTAATCTATTATAGATTATCTAGAGTACTGTTTTATGGATATCTT
ATAATATTTCAGCTTCAAGAATTGCAATAACTAATCAGTAAATTGTGCTTCTAAGAAAGA
CAAAGATTCAAATTCTTAAAAGGTGATTTGTGAAAGAGATCTAATGGCATTATCAGTGGA
TGAGGAGATATCGATAGATCAAAGATGTACGTTTTTTTTTTTAATACATCTTTGTAGATT
TGAAGATAAAAAAAAAAATAGTATTTGATAAGTTGTTGATAGACTTGCTGTACATTCATT
GCTTGTAAACTTGTTTGTCTATTGATAATTTTCTTTCTTTCTAGACTATAAGTATGAATA
AGATTATTGAAAGTGATAGAATTCTTTTTTTTTCAAATATTTAACTTTATATCAATTAAT
TTATCTAGATGCTTGGTAGTTATTATTAACAAGTCTTAATTTTGTTTATCTTTGCTTCTC
CTTTATTATAAAAAGAAAATAAAATCACTCAAATAATTTCGTCTTATCATCTTAACATAA
AAAACTTAATATAAACTCTAAATCTTCTGTGTTATTTATTCATTTAACTTTAAGTTCAGT
ATAAATATTAGTATTTTAGCACTTTTTTTCTTCATAGGGTTAATCCTCTAACTTTTGTAT
TTACATTTATAATTCTCTTTTCATTTTCATGCACATAGGGTGTTTTCGATCGTTTACTAT
GAAAACATAAATCCATAATCTACATTTTGTTCATCTAATAATTTAATTGAGTGATTATCA
CAGAATATAATAAAGTGATTATATATTATGATGTTATAAATTCTAGGATCGTTCTATAGG
TAATATTAATGATTTAAATTTAGAACAACTTTTTTGGAGTTATATTAACCAATAACGTCC
CTTATGGTCCTCCTTGGCGCCACCGTTGATGGTTTGGAAGAGGTCAGTGAATCCATGATA
GAGGGCTGCTGAAATTTTATTTAATTAAGCCGCATTTGGTTGCGAAATTTTCGGGGGCAA
ACAAATTAACATTGCGTTTCCGACTTAACAACTCAACGGCAGAAAAGTAAAAGAAAAACA
AAACGATAAATGATAAAACATAAATATATACAAGTCGAGAATAATCCTCTCCTAAAATTT
TCAACCATCTGAACCATATATACAACATATATTGCGGTTTTTAGAGGACAACATCTATTG
GTTAGTATTTCAATTTTCATGCTGCATAACTTTATAAATATCCTTAAAAAAAACTTTATA
AATATATGCATCTAGCCGTCAACTATATAAATAAATAAATAGTATATCCAATAAATTTTA
CGCTGTATGTTTAATAATAACATTTAATTAATGGCTAGGTTTAAATTTTGTCTTGATTAA
ATATTTTATTAACATTTTATTTGATGAGCTCCAGTATGTTAAAACTTAAATGAAATATTA
AATACCTTAAATGTTATGGCAACCTATTATAAAATATAAATCATTTGTATTTTATATTAA
TACTAGTTATGCAAATGGACAAACCCGCATCATGTTCATGTGCATAACGTCGTTGCAGGA
GAAAATAAAACGTAGATCAACCTCACACATCCGTCTCGGGAAATTTCGAAGTAGTTCAAC
TTCTTATGGTGATCGTCGCCAATGGTTGATATTTTTAATTTTTCCCGAATTCCTTGGATT
CAATTTGACCTAATTTACCTTTTTAATCATAATAATTAATAATGTCAAATACAATTCACT
TGATCCACTTTTCCTTTTATTTCACTTTATTGATAAATATAACTAAATATAAATTTAAAT
TCAATTACCAAAAGAATTCACTTAAAAAGGCAAAGAATAAAATTATGTCATACCAAAACT
AATCATCACTTAAGAGTTGG
>Glyma03g06420|Glyma03g06420.1;Glyma03g06420.2
AAAAATAATTTTATAAAATTGATTTTAATTAAATAAATTCTAAATTTTTTAAATTTTAAA
TCAGACCTATAGAAATATATTGGAAATTAATCTTTAACGAAAATCAATTATTTAAGATGA
AATTAATTCAAACTGAAACCAAACACTGAGAATGAATATGGAATAATGGGAAGACATACA
CATGAGAGGTTATGAGAAAATTATAAAGCTTTTGAAGAAAAAAGGTTTAGCTGTCACAAC
TGAAACGCTAAAGACAAAACAGTTGTCAGCCCCACTTTTTGTCGTTTTTGCTTCGTTCGC
ATCCTCACTCGCTTCCCTGTGTCAGTCTCATCCAACTCAGCATGGATTTTTCTTTTACTC
ATTTATTTTTTGCCTTTTGTGTGGCTGTTTTATTCCTCGTTACAAAATTATTTGTCGTTA
TTTAGTAATTTCCACGAGACTATTTTTTTTTTATCTTTCTTAAGAGTGAATTTAGAAAAA
TTAATTAATTAAATATGTATTATATAAGTATTTTATGTATGAATTATTTTTATAATTAAA
ACTAAAATCAATTACCATTATATAAACAGTAAATCATTTTTTTATAACTTATCTTAAATA
ATTTATTGAAATAAATTTAAAATCACTTAAAACCATTTCATAAAATAAGTTATAAATAAA
ATAATCTAAACATACCATAAAAAGGAAACAATTATAGAGATGATAAATTATTTTGTTGTG
TCTACATAAATTTATCTTTTGAAAATATTTTTGTCATTATTATTAATAACATGACATATA
TTTAAATATAACATGTTAAAAATATTTTTTTATTGAGTAAGCATGACATTGGTGTAAAAT
ATCTTAATTAATATTTAATATTATTGATAATTACTTATCACTAAACAATCTAATTGATTA
TTTTAATGATTAGATAATTCTCTTTTGATATTTTTTATTCTATAACAAACAATCTTAAGA
CTCTTATTCAAATGTTTAAGTTCAATTTTAGGTGGATTAACAATATGTTGGTTGTTAATC
ACTTCGAAATGACATATGATCTAATATACTCCTATACATGCATGTCATGTTTTGGTAAAT
AGTAACAAAACATATTTTTATTTTTGAGAATATATAAAGATAAAAATTAGTTACTTTAAA
ATCAATTAAAGTTTAATTAATCATTTGCTTCATGTATTCATTCTAATTTTTTTGTTTCAG
TTCTTATAGCTTAAAATTCGACTTTTAAGTTCCTATTTTTTTTATTTACAGAGACGTTTA
AGTTCCTCTACACATATTTTTGTTATATTTTGTTTTATGTAGGTTTAAATTATAAAACTG
CTACAAAACAGAGACACGAAAACTAAAATATAAAAAAATTGCTCGTATAAGAATAGATAA
CAAGATCAGTGATTAATTAAATCAATAATTAAAATAAAATTTATAATATTTATAGATATT
AAAAATAAACTAATTAAAAAATTTCCATGCTTTATACACACATTAAAAATACTCCAATCA
TTAATTAAAAAAATAACAATTTAGCTGATGAAAAAGTTTTTTTGTTTTGTAAATTTAATA
TAGAAGTTTAAAAAGCGTGCTGCAAAAACAATAATTAAGTAAGTGAGAACAAAAATAGGT
ACTTGCATAGTCACATTTATTATTTATTTATTATAGTAAAATAGAAAAGTAAAAGGCGAA
TGATACAGAGAAAAACAACACAAGATTTCTCAATATATGAAATTAAATATTATTACTAAT
TGATTGAACCGTTCTAAGCGCGAGTAGCGCAGGTTGACGCAGTCGAGCGAGTGAGCACAT
TTCTCGTTCGATTCCCGATGGTGACGTGGACGGGATATTTCCACAGATTCCACTTTCACA
CTGGATAAGGCACGAGCTCGCCACACGCCCGTACCCAAGTTAAGTCTCATCCATCCACGT
GTCTCTCCATCCAACGGCCCAAAACAAATCCTCTCCCCCAAAATCCCCAAATTACCCTTC
TCCGCTATTATTTATATCAT
>Glyma03g14630|Glyma03g14630.1
TAACTTTTCTGACCATGGAATTTAAGTTAAGACAAAGGATGAGGCACACAACAAAACAAA
TTAACTAAACATTTCTTGTCTTGGGTTTGTGTTAAAGTTTACATGACCAAAACATATCTA
TTTCAAGATCAAACGAAATTTACATGAAACTACTATACTGTATTTCTTGTCTTGAGTTTG
TGTTAGAAAATTTACATGACCAAAAATGTATCAATTCAATATTAAACGAAATTTACATGA
AACTACTATACTGTATTTGGGATTTGAAGTTTGAACTCAAATGGATTCAATTCATCTCAT
CATTGAAACCTTTGCTGGGACATTTAAGAGCTATTTCAGCTCAAGGACTATCACAGGAGA
CCATTTATGATTTATCTCCTTATGTTTTTGTTATAACACAACTATTCTATTCATTATAAA
CAATGTTAAGATCAGCAGTTAGTCCTTACTGACATTGAGAAGGAGCATCTCTCTGTTAAA
CAATTCAGGAAGTTTTCCCCGCTTTTAATCGCATGTCTGTTACTAACCATCCATTTGAAT
TTGGTTTAGGCTGCTACTAATTAACCAAATACATGTGGGTCTTCCCTTTTGCTCTACATT
TCTTCTCTTCCTCCTTTAGGCTGATGCTCATTTCCTTTGTTATAGGTAATTTCATTTTCT
TTTATTTCATCTTTATTGCTTTTTCAGCTCTGGTCACTGTTTTTGTTTCTCTCTTTTAAT
TTCTTTTTTCAAATTGTAAAATTACTTGTTTGAGAGAATCTGCTGTTAGATTTCACTTAG
AATGGTAAAGGTAATGACAGGAATACACTTTAGGGAGGGTAGTGAGTGAAAGATTAGGAC
TTGGAACTTGGAAGCCTGCCCCTGTCGGGACAGTGCCTTTCAGCTCCTTGCGCCTATTGG
GACAGTTGCTTGTAGCTTCTATTCTGACTTTCCCCATCCCGTGGCTTCAAACGGCCGATG
GGAACTTAGATGAGTCTCGGAACTCATTTCCCTCAGTCTTAGGACCAAGGGCTTTTTAAC
CACCGGATTAATAAAGCTAGAAGAAATTTCCATTAGTTCAAAATGAATGCTTAAAGTTTC
AGTTGTTATAAATTGTGTAGAGATTACGAAGAACCTAACATTCCACATCTTATGTAACAA
TTTTGCTAATTGCTTCTGCCCCAACAGATGGAATGAGACTGGTATTGATATTCTTTGTTG
CAACTTGCAATGGAATGACAGCTCTTGCTGTCATTCATGTTTTTTTAAGTTACATTTAGG
ATTTGTTAGAGGAAGCTTCTTATCCAGCAATACTTATAATAGAAGAAAATAAAAAGAAAA
TTAAATAATTTTTTCCATAACTTCAAATTAACTTTTTTCATCTTTTAGAGAAACTAATTT
ATGTATATTAATTTTACGACAATCTTTGTAAGGAGAAATCGTAAAAGGGCAAAGAATGTT
CAAGGCTTGGCAGTTTAATTTCCTTTCTTTATTCTTCCCTTAATGGTTGGTCTTTTTGTG
CATTATGATTCTACTCATTCGCTCTTGTTTTTTTAGTCGTACAATTTTTAGACTAATATT
AGTTCTCTGTTGTAGACACGTTGTTACTATTTTTTATAATGAAAGTAAAATAAGCAAGAG
ACAAGCAACTACCAATCAAAGAATATTATGCTCATTTGAGCTTTTGAGTTTTATCATCTT
GTTCACCTGAACAAATTACTTCCAATAAAAAAATTACGTAGAGAAGAAAAAAAAAATTGA
ACGTATTTGCAAAAGCAAATTGATTTGGGGCATGGTTGGTGCGAAAGTGGATGTGAATGC
AAACAAAGTCTTATACATTTGTTGTAGTCATCAATTTAGAAAATATAACATTTTATATTA
ATTGTGTTGACAACCGATAAAGTATCGATTTTTATCAATTAAATTAATAAATCTGATGGA
AAGAGTATAATTGTATTTTAAAAAATTGAAAAACCAAATTAAACATTTTAATAATTAAAA
GGAACTAAATTAAACCTTAA
>Glyma03g40344|Glyma03g40344.1
TCCGAAGAGTCCGTCAGGGCCTCTCCCTCCTGATTCAGGTCCAACCCCTAAAATAATTTT
TTTTGCATGCAGACACTGCTCATGAATTATACAATACCCACGACCTTACACTCGTGTTTT
AAACACGTTCAACACAATCGCACTATGATTTAACACTGGCTCCTAAATAGGAAACCTACA
TTTTCTCTTTAACACTGCGCATCAACGCTTTTCTCAAGATAACACTGGTCGGGTTATTGT
ACAATTCATAGCTTACAACACAAGTAATTTCACATCAAGTGTTAACTACACACTTATCCA
CAACTAGAACTCATTCACAATTTCACTTCTCATAGTGTGACAATCCACCATCACATGTTT
ACACGTATCTCACAAATTAACACATGTTAAACTTTACACTTATACTCAATCTCAATAACA
ATATTATAATCTCAAAGCAACATATTCTTCTACAATTCATCACATACTCACAATTTGAAT
CATCATTTCATATCCTCAATATAACAATTTATATAAAACACTATCACAACATTAGGACTA
AAACCCCTTAACTAATATTACACAATTATATCAAAATCATCGGTCGAAATATACAAATAT
CAAGAACACAATTTATCAAGCAATTTTCATTAGGACATCAATATTTTATTTATAATCATA
AAGGAAAAATTGCAATTTAATAAACATCTCAAAATAAAACCCCAATTTAATTCTCTAAGG
ATCCCTACACATGTTCTCACTAATCCCCAACTGTGAATAACTCATCCCTTACCTCTGAGC
GGACTCACGTGTCTTCAGCCAGGGATAGCAACATCTTTAGCGGTTCCCTGAAATTCTTTC
AGTTATTCCTCCGACTGCTCCGATAGAATTCCCAAACGTCAGAGAGACGGAGAAGAGATT
GAAACCTCCACTTATACTGTCTTCATGCGATTCCTTTTTCTCCCTCCACGAATATTATCT
CGCAAATCCCAACGGTGGAAGCGTGCGGAATTGAATTTCGAACAACATATCCAAATTTCA
CAATAATCCAACGGTTAAAGAAACCGGGATCGTAGTTTTACCAAGACAGCTCTGGGTTTC
TGCGGGAAAGAAAAAGGCTACAATGCGAAGGGTGTTTCTCTCAGTTCAGACATGATATCA
AAATTCCCAACGGTGAGAATGCTCGGAATTCTGTTTCGAACATGATACTCAAATTTCACG
ACGATCCAACGGTGAACGGGTTCGAGATCGTTATTTTTCTGAGACTGGTTTGATGGGCTG
CGGGAAAAAGAAAGGGTTTTGAGAGGAGAAGGGGAAAAACGAAAATGAGGCCAAAAGGAG
GCAGCTGACTTAATATAACTATTTATACCTAGGGTACTCAGCCTATTATTTGCTCTATAT
TTATTTATTTATTTTTTTACTAAAAAGCTTTTTAAATTTATTTACGAAAAATTGGGATGT
TACAATCCCACCATTGTGCCAGTCAATGTGCCTTTTGTTATCTATCAACCCTTATATAAT
AAATTTGAATACTCACTCTTGAATGAAAGGACTTGGAGGATCTACTGTCTTTGTAAGGAA
CACGACCCTTCCTGCATCAAGAATACTATCACTTAAATTTAATCAATTTGAATTTCGACA
GACCATATTGAATTGATTGACATACAGCTTATGTGTCTAACTTCAAATAATTTATTTCCA
TGATTTATTCCTCAATTTCAAACAATTAATCTCTTTAATTTATTCCTTCTAACAATATAG
AATCCTTAGTTTTGAAAGTGACCATTTTAGTTTTTTGGTTATATTTATCTCTATAGTAAT
GGTTTAATGCAATGTACCTAAAAGAAGAAAGCGGTGTACAGATGTGTATCTGTATGTATA
TTAAGTAAATGTGAAACCTCGGACTTAAATCCTTATTCTGTTTGGCTCACGCATGCAATT
TATGTCTGCCTTACTTCAATAATCTTCTTTAACAATTTAATTAGCTCGTGTTCCCAAAGT
TTAAAGCTGATATGCTACTG
>Glyma03g28600|Glyma03g28600.1
TCTCTGGGGGCTAGAATTTGATCACAAAATGCCGAAGGGGTTTTTGGCAAGTGAGGCATT
TGAGGATGCCATGGGGGAGTGGGTCCCACATGCATGCATTTCGATGAATTTGATGGGACA
GAATTCTGGTGACAAGGATTTGATAACGATGTTTGGACTTCATGTGTGTGTTCTCTCTCA
AGTTATATTTCTGTTATTGTTGAATTAGTTCCGTGGTGGCACTGCTTCCTGCCAATATTA
ATTGCTGTGTTGGAGGTCTCCATCAACATGTTTTTAAATACTTTTTATTATTAAAAATAA
ATCCCCCCACATGAGCTCAATAATAAAATCTAAATATAATTCTTGGCTGCATACTCTGAA
TTTTATATTCCTTTAAACCTTAGGTTTTTTCATTACTTAATTAATAATATTTATCTACAA
TTCATCATCATTTGCTTACTTTATTTTCTTTGAGACTTTTTACTATATTAGCTAGGTTGT
GTTTTTGTAATTTTAGGAAAAGTTGTCTGTGAAATAAAAAGTAGCGAATGGAAATAGAGC
ATTCATAACTTGAGAAAACCAGACACAATCATACAACAGATGTTGTGTTGTCTCAAGACA
TTCGTTACAACCAACAGAAATACCATTCTTAACATCCAAAATGTCCCTCTTCGTAAGATT
AACTTTGAAGGTATTCTCTTCATAAAATTAACCATTGAAGGTATTCTATCTTGTATTAAT
AAAAGTACTTTTGACTTCTATATACATACAATAGAAACTTGAAGTAAAAATACTTTTACT
TTTGTTGATATTATCTAAAGCAATTTTATTTTACGAACATACTTTTGAATAAAAATATCT
AAACATTGCTTAAAAAAATATTACACAAATTACATTGTAATAAACTTATTTTTATCAAAC
TTAAATTTATAATACACTTTAAATTTAGACTTACATTTTCAAACTTGAATCCAAATATGT
AACATGTCCGATAAATGAACCGCATGATTAGATACACACCTTCATGTGCTTTTGCTGATT
TTTATCAGGCATCGGGATCGTACCCAAAATTTTTAGTTGCATAATAAGTTCAATTGATTC
AGCTAAAATAAATGTAAAATCAGCGAAAAAGTTCGCAAAATACCTTGGTTAAATCTCCAA
TATCGTATCATTCGATCAACGCTTGATAAGTGTTAAAACTGAAAATGCTAATTATAAAAT
TTAGCTATAATCTTTTTTAAAAAAATTCTTTTATAGACTCCATATGCTATTCATTTACAA
TCTTTTAAAAATTGACCCAATAGTTCATTACTACCTTTGTTCTTTTTTTATCTGTTTTTG
TTAGATGGAAATAAAAAATGCAATAAGTTTTATTGATTTTAATAAAGCAGTTCATGTAAT
TTTTCCAACTCCATAATAAATACATATATAAATTAATTAAAGATTAAGCCTTTGTTTGGA
TGGTGAATAAAAGAGAGGAAATGAAGGAAGATTTTAAAAAATATAAGTGATCAAGAGTCT
CATACTTTCTCTCCTCTATTTTAATTCAAATATTTTTTTTCTTATTTTTCTATTTTACTC
TATCAAACCAACCCTAAGAGACAAATATAAATATAATTTATAAAAAATAATTAATGCGAC
CTTAAATTTTATAAATAGAGATAAATAAAATAAAAATACAACAATTAAAAAACGGAGAAA
TATGAATTTATAAGCATTGAATGCCAACGCCCCCATTGACCAGTTCCAAGAAGATGAAAA
CGAATCGGTAAATGCTAATTAAGCAGCTTCCAAAAACTAGAATTATGAATAAGAGCCAAG
ACGAACAAAGTTTCTCCACAAGAATGAATGCATGTTTGAATTTGTTGGTGACTGGGAGCC
ATAGATACTTATACTTTTCTAAATATTTAATAAATTTTAAGATATGCTTTAATTTTGATA
AATTTTAAATTCAATTCATCTAAACTTTTTTTTTAATAAAAAAAATTAATAAAAGCAGAG
TCAAGTCCCGGGGGCATTTT
>Glyma03g26740|Glyma03g26740.1
TTTGATATGAATTTCTGAGCGTGCAACTTTGGATTAAAGTTGGGAGAGTCTAAAAGTACT
TTACCTTGAATCAATAAAAATTTCCTTCTTCAATTGACTTTGGTGAAATGGAATTCATTA
TTGTAAAATAGAGTTTGTAAAATTACTTTTCAAATTTTAATCCAAGCATAATCCAAATAC
TGTATAGTTATTACATCGTGATTCGTGAGCTTAGAGATGAGATTTTACTAAATTAAATTA
TTTAGTTCTTTTATGAAGACTAATCTTTTTAAATAAATTTGAGTAAATCACTAATTTGTT
CTGTCATGTATTACTTTTTTTTTCTTCCCTAAATAGTTCTTGGAGTAATAAAATTATATA
AGTGCTCTTTAAATTATTTTTAAATATCTATTAATTTAGTCCATACATTGATTTATTTAA
AGTTCAGGATTCATTTGAAGGTTTTTTTTTTAATATTATGAGATTATTTAGTATAATTTT
TAAACACGAGAGCTTACATATATAATTTGTATATTTTAGGACTATTTAGAAGAGAGTAAT
ATTTTAGGAATGAGATTGATGGTTTGTTGTTATTCAATAAATTTAAAGAGTATTATGAGT
AGATATTACCACTATAAGCACGTACTCTATTTAAGTTCAAATGTGTAAATTATGAAATAT
TATATAAAAAATGAAAATATTTATTTTTTCAAAAGATATCTATGTACTTGTGAACCGTTA
AATAAAATAGGTTTAAATATTTTTTAAATTCCTATAATTTAGCGTTTTTTATTTTTTTTG
TTCTTGTATTTTTTGTTATTGTTTTAATGCTTGTAAAATATTTTTGTTTTATTTTTTATT
GTTATAACATTTTTTAATTATTTAAAATATTTTTGGCATTGTTTAAAGATATATATATAT
ATATATATATATATATATATATATATATATATATATATATATATATATATATATATATTG
TAAGGACTAAATTAATTTATCTATAACGTTTGTTTTCTTTCTCTCATTTAGGACGACATC
AACATTAGTCAATTTGTTGAGCTTTCATTAAGTGAAAGAGAGAGAAAAGTGGATAAAAAA
GGAATAATTGTATCAGTATAACAGTGATATGATATATTCTTTAATAGTTTTTTTTTTAAG
TTTTGTACAGGTTAATTTTTTTTAATATACTTTCTAATAAATTCTTAATTAATAGTTAAA
TTTTATTAAAAAATATAAAATTATGAGTAAAGCTGATTATATAAAGAGTGAAACTTATAT
AATATTAATTTTTAATAAATTTCATTCAATAATAAAAATATATTAAAAAATAATGTTAAA
GAATATATTTTTAACAATTCTATAATTTTATAATATATTCTTATCATATTATTTATTATA
TTTCACACTTTTGTCTCTCTCTAAATCTCATTCTTAATCATAGATGAAAACGCCCGATAA
CACACTTTAATATATTTTCTTTGACAAATTTTTTAATTTTTTATTAGTTAAAATTTATTA
AAAATTATAAAATTATGAGTGAAATTTATGAAATAAAGAGTGAAATTCACATATTTTTAA
ATTTTAAATAAATTTCAATGAATAGAATAAAATGTGGTAAAAAGACTGTTAAAAGAGAGA
TTATTAAATAGTTTTAGATCATAATATCTATAAATCTAACGGATCTTTAAGTGACACATA
TGTATAGAAATAATTAATAATACTAAATTGAATGTCATGTGAAGATTAATTGACACCATC
ATAATTATAGACTACCAAATAATTTATTGTATTAAAAGAGTGTGTTACTAAATAATTTTT
GAATTATAGAAATATAATGCATAAGAAACAATTGTAGGAACAAAAATTTTCTAAACCGAG
AAGTATATACAATGGAAAAGAGAAACTATTCAATAATCTCTGAAATCCACATGTCAGAGT
GGTAAAAGTCCAAGTTGGACACAGAATCCAGCATGTCAAGGTGCAGCAACAATTCATCCA
CCATGATTGGCCAAGACCAC
>Glyma03g41780|Glyma03g41780.1
ACTCTTGGACCAATAGTGACTTTTGGCTCACCGTTTGTATTCTGTGGAGGGCAACAAATA
ATCGATGAGCTAGGCCTGGATGAGAGCCAAATCCACTGTGTGATGATGCATAGAGATATT
GTTCCCAGGGCCTTCTCCTGCAATTACCCAAACCATGTAGCTCTAGTCCTTAAGCGCTTA
CACACCTCATTTCGGTCACATCCATGTCTGCTCAAAAATGTAAGTAAGCATCATCTTTCT
GGCAAGGCCTCGTGGGACAAAGTCATAAACCCATAATGAGCATACCTAATTTAAATTATG
AAATTTAACTTTACTCACCACTGATGAGAGTAAGATATTCATTCATTTTCTTTGGATTCT
TTTTTTGTTTTTCAGAAGCTGTTGTACTCACCACTGGGTAAAATATTCATTCTCCAACCC
GATGAGAAGACATCTCCTCCGCATCCTTTACTCCCTCGAGGAAGTGCCTTCTATGCCCTG
GACAATACTAAATGTCCAAGTGTTCTTCGAACCTTCCTGAATCAACCACACCCTATTGAT
ACACTAAGTGATCCAACGGCATATGGTTCAGAAGGCACAATCCTAAGAGACCACGACTCC
AGCAACTACCTCAAAGCCATCAATGGAGTGTTGAGGAAACATTCAAAGATTATCGTCGGC
AGAGTGAGGAAGCAAAGGATTAATCAGTTGTGGCCTCTGTTGACATCACCATCTCCACAC
TCTAGGAGCCATGAACAGAACTCGGAGAGATGCAGCTTGAGGACAAAGGAGATAGTTACA
GGGGTTTAATTTAAAGAAAAAGCGTTTCTTTTGAGGTTCCCACAGATCATGATCAAATTA
ATTAAAATCATGGAATTAATTAGCAAACTACATCATTTTATTCTATGTACATCCCTAAAT
AACTAGTGTATGTATCCATTACTCCATATTTGAATACCTTGTGCATATACATGTCGATAA
TTCTTATAGAAAATAGAACAAAATTGTCTACTGATTTTTGCATGAAGCAATCTAGTACTA
TCTTGTTACTCCCATTGAGAATCGCAAATGTAGTATTTTAATGGAAGAATATATCAGTTT
ATTTTAAAAAATAATTGCTTTTTTCCTAGCTTATTGATGAAATAAATAATATAAAGAAAT
TATTATTAATTCTCAGGAAAAATGTTCTTATTGATGACATAAATAATGTAAACAAGTTAT
TATTAATTCTCATGAAAAATGTTTCAAAGATGCCATCTCCTCTCCGCCTGTTAGTTTGTT
TTGGACTGAGATTCAACTGGAGACTAACAGGCGGTGGGTTTCTTATTATTTCTATTTTCA
GCATAAATTAACATCATAATCATTTCGTATAAACATTTAAGAGAAGCTGCCAAAACTGTT
TAACATCATAATCATTTCGTATAACATCATAATCTCACCAACTAGACGTATAACATTTTT
CAAGAAATATCTAGCAGAGGCCCTACACTACAACAAATACTGTAAGAGAATGAGAAGCTG
CCAAAATTTGTGGATTCTGAACCAAAGCGAGTATTGTGATTTTATTTGATTGGGTTACAA
TTGTGTCCAAAATTACCTTGAATGAAACTAATCACCGAGTACTGCATCCTCATCCTAAAC
ACAAAGTTTAAGTCTTGGATGGAAAAATGTAAACAAAGTGGGTAGATCACCTTTGCTCCT
CAAATGCTCCACCATTCAGATTAGCTAGCATGATCATAACTCATGGGAATTTGAATTTGT
TTGCTACCCGCAATTCCTTGTTTATCCTTTATGGTTTCATCATTGGTCCTTTGAGTTTCA
TATGGTTGAAGTTCAAGTGTCCCCACTTGTTTTCCTTAAAATATTAAAATATTCGCGTGT
CCTTTGGTTTACATTTACAACAGTCTTTTCTGTCTTGGTGAAGGTTGGTTGTCGCGGTCC
ATACTTGATTATGATTTTTGGAGATTTCTTGACTTAAATATCCAAGTCGTTGGTGGCTAT
ACTCTTGTAACTTTGATTCA
>Glyma03g33160|Glyma03g33160.1
TGATATAAACTAAATTTAAAAAATAAAAATGAAATGCAAGTATTATCATTATTTATAACC
ATGCTACTTTTCTATATGAGCACGGCAATGTCCACCGAATTGAGGGGCGAGAAAAAACAT
CCAACCCATTAACAATTTAACATCTGTCGTTGGTTGTACTGTAATAAAACAATAATTTAT
TCTCTTTCCAAGACAGATATCACATTATAACTCAGTTGGTCAATTTTTCTGCAGAATTAA
GCGAAGGATAGAGCATTTTCCTTTCTATATATATTATTCTCACTTTTCAGCAAAAAAAAA
AGTAAAATTTTAGCCTATTCTCACTTTTTTCTGATATGATATGTATATATGCTTGCGTTT
CTGCTTATGGATTATGCATGCATGGTAACAGGTGGGAAAGGTTACTGTAGAATACTATAT
ATTACTCTGTTTACATGAGCACTGATGCTAACTTTTAAATTTACTCAGTTTTCACCACAA
AAAAAAAAGAAAAATTTTGTACTATTCTCACTTTTTTGTGATAATGTGATATGATATAAA
TTTTAGACTATTCTCAATTTTTTTTATATGATATATGTACAATGCTTACGATTCTGCTTA
TGGGTTATGCATGGTAATAACGGGTGGGAAAGGGTACTGTAGAATATTATGTTAATGTTA
CTCTGTTTCCATGAGCACTGATGCTAACTTTGGACTTTACGCCATTAAAATAAAATTTCT
GCGGACAGTTTTTTTTATACTTTTATTTAATTGCGTTAACTTTTTTCCATTGATGGAAAG
AATATTTTAAAAAATATATTCACCATCTGAAAACACGTTCAAATTAGTTGTCTTACCATG
CATTACATAGTTTAGATGGAAGAAAAAGGAGTGGAGTTTTAGATACACTTTATTTCAAGC
TATATATAGAAAAGAAACAGAGAAAGAAAATGACAGATATAATAAATGATATGTTAAAAA
AAAGAGATAAAAAAGCAGAAAGTAATTAAGATTTAAAAAAAAAACAGAAGTGGAATTATT
GAAAAAGAAAAGACGACATAGAGAGAAAATTTGATTCTCTCTTTCTGCCTCGGTTAAATA
GAAAATCAGGAAAGAAAATAAGATGATATTATATAAATATTTTTATACTGGAAAATAATA
AACAATTGATATCTCCATTTGTAAGAGCCTAAGAGGGAAACGTTAGAAACTAACTTTTTG
TAAAATCTTCACAACAAAAAGAAAAAATAATTTAGTAAACTCGTGTGGTACTCCTAATTC
TCTCTCTTTTTATTTTTATTTAATTTTCTCCCAAACTAAAGGGCTACACATTCCGTCTAC
ATGTAGTACAGCTCCCATCTTCACTTCCTTGGATCCAAAAATCAATCAAAACAAATACGA
CATTAATATGATGTTGCCAAGTCACAACACTACGAAAATGCCAAGTGCACAGCGTGTTTA
CTACTTGATGACAATGAAAGTTTTTTTTTAATTTATTTAAGAAATGATTGAAAGTTACTT
GCATTGTCATGTATGGCAAAAAATCACTCAAAACTAATTACTAATTTTTAATTTAATTAC
CATAATTTATTATACATCCTTTACTCTGAATTTTAAGATATTTGTTAATTAATTTATGTA
TATTAAAAAAATATTAATTTAATCATTAGTATTAAATTTACTTATAATTATAAATTATAA
TATATTTTTTTAAAACCTCTAATGTATATGTGGAGACAGAATAATAGTAGTAAAACTTTT
CGATCTCTAATTCTTATAAGAGAAAAAAGATACTATTAATTCATAGAATTTATTATGTAT
TTATGGATAAAAATAATTAAAATTATTTTGGTTAAAAAATCTTATAAAAAGACTTTTTTA
CTGCATAAAAAGACTCCTATTTGCTAAACAGAAAATCGATAAATAGCATGACATTAATTA
AATCCAACTATTATAACTTTTTTCCCCATTCATAAGACTTGATTAATTAATTGATGATAA
ATTTAATTTGTCTAGTTAAT
>Glyma03g01990|Glyma03g01990.2
TGACTAACAGTTTCTTTAAAATAAATAAATAGATTAACTTTATTATCAATTGAAAAATAT
TAAAGAAAATTAATTTATATCCTAAAAAATTTGTAAATAATTTTAAAATAAAATTATTGT
AATTTTATATTTTTTCTTACAATAAATTAATTTATTAAATTATTATAATATGTGACTTCC
AATTTTATTTATTATTATAATTTACTTTTAAGTTCCAGCAAACAAAGAATCAATAACCAT
CAAACACAGTGAATAAATTGACATAAAAATATTTTTATTTAATTAAATATCTCAAATTTA
AGTCTTAAATATTTATATAATATATTTGTGGTCCAAGAAAGAAAACGATGAGTCAACCAT
ATCAAACCTCTCAACTGCATATTGATATAAAACCCATCAAATTTCAGAAGAGGTCCCTAA
AGAATACAAGTGTGATAAAAACATGTTCTGTATTGGATTTTCCTATTCTAGCTAGAAAAT
ATGAGATGAACATTAGGTCACTTTTTTAATTCTAGAAATTCCAAATTTCAGACTAACTAT
GAAAGTTAAATTGACAATATAAATTTATAATAATATATAACCTCGTGCAAGACATAATAA
AAAAAGCCTCGTGCAATAAGTCCAAAAAAATAAATAAAATCTCGTGCAATTTTTAAGCAC
CAGTCCCATTCATTATATAATAGAAATAAATGTGATACCAATGAATGACACAGACACAGT
CATGTTGGACAAATAAGGGGGGCTCTCCTCTCTTCTAAAGTCCTTTTCATTGAAATTTTT
CATCCAATAAATATAAAACAATATTAATTTGCTCTTAAAACGTTAGGTCCCATCAAGTTA
TACTAGTATTTTAGTCTAGTATATTTGCGTTGGCTAAATATTTATTTTATACAACTATTT
TTTTAATAAAAAATGTTTTTAAATATATAAATTATATTATAATTAAAATATGTAATTAAT
AAATGTATTTATATAAATAAATTATGTATTATATTTATGAAAAATAATTTACATTGTGAT
GTATTGTTATTCTTAATTATTGATAATTTATTTTTAGAAATATTGCAATTCAAATTAGAA
TTAAAGATATTTTTTTGATAGGTAAAACTTGAAGATATTAAAAATGATAGACTAAAAAAT
GATAAAATGTTAATGTAAATAGTTTAATTGATATTAAAAGCAAAAGGAGATATATCATAT
ACATATTAAGAGTGAAATTGAATTTTCAAATATATATATATTATTTAAAATTAGTTTCTG
ATATTCAGTTTCTTTTAAATTGTTTTAATGATATTAAAAGTAAAAAAAGATATATAAGGA
GATTATTTATATAATATATTTTTATTACATTATTTCTCTTTTCATCTCTGTTTTATAACT
CAGTTTTTTGATGAGTCACAATTCATTCTCTTCCCTTTCACTTTGATAAATGATAATTGT
ATAATTATTTTTAACAGTTTTACTGTAAAAAATATTTTTTTTTCATAAACTTTTAACATG
AAATTCAGTCTTTGATATAAATTTTCCATTTTTTTAATAAATAAAAGGCATGTAACGATA
TCACAACAGATATAAAATTTTCATATTAATTCCTAAAAATTATAAATTTGAATTATATTA
ATACTTGTTATCATTATCATTATAATATATATACATTAATCCCCTAAGATGTTCATAACA
CCTGTATTTATCATTTCAAAAAGATTAAAGTGATTATCATTTTATATTTCCAAGGACTTA
TATACACTGCTTAAAGGACTTTTCAGCTTGTATACACCGTATAGATACAAAATCTTCTTC
CACATGTAAAGAATGGGCTATATTATTTGCACAGATCGAGCTATATCCACCACGTATAGA
TTGAACATACAGTCATACATTAACCACGTTATTCTATTGTCTGTTTCTGATTATTGGAAA
CCAAATTCCACACATGCAAACTCTCTTTCATTGAACCTTGGTTTTGGGACAGTGCAGTGA
CCATAGCAGAAGAAGCAGTG
>Glyma03g42310|Glyma03g42310.1;Glyma03g42310.2
TCCCCTGATTTCTTCAAATTAGTTTTTTTTTTTATATTATGTCATTTTTTAAAAATAATA
TTAAATATTTTTTTTTGTTTTGGAAATTTAAATATGTAAATAATATTATTTAATTATTAC
TTATTATTTTATATTTTAATAAAATATTTTATTCTTTTGTAATATTTATCGTAGAGAATA
GAGATAATTGAATTTTTGTTTTTTCTAGATAAAACATTTTAGTATTGTTTATTTTTCTTT
TAAAAAGTTTTCTTTTTATAATATGCTATTATTATTATTATTACTTTTAAAGTTATAAAT
AGTTGTAGTTTATAATCCAATAATTTTATTAATATTTATCAATGAGTCAAACTTTACAAA
CACTATATATAAGGTTGACAACTTAAATTTTGTAACACATCAAGAAATATTTTATCTTTT
TATCAAAATTTTGTACCATTATGAGGTTTCAATGTGTTTTCCATTCTAATGGACAAATAC
ACACCTACGTGCTATGTAAATCCTAGGAAAGCAAATTAGATATCAAGTTGCACTAAAAAT
TTGTCATAATTTACTTTTAAAGTTGTAGTCTTTGTTACAAGAAGTATTTTTCTTCTTCAA
TTTTTCAACTTTTTGAAAGTAAAATATTCTTCAATGGTTGTGGGTTATTATTGTCCTAAA
AGATAATTTAGTGTCAAATTGAGTAGATTTTTGGAATATGATTAATAAATTTTTTCATAA
GAAAAATATAAATAACATAATATAAAAAAATTATAAATTTAATTCATTAAATTTTTTGGT
GAAATATAAAATTGTTCATTGTCATTTGTAATTTAGGAACTTGAAAAATATGTTTAATAT
CTTCTATGTAAATATATTCTTTGTTATATGTTTTTAAATCATTTAAAAAATATATATAAA
TATTTTGTATGAATTTTAATGCTTATATATTTTATTGATTTTGGCCCATAATTGAATCTC
GAGTTCGCCCCTGTTGATAGTGTGATAAAACGTTTGCTTTATGCAATTTAGCGTTTATTG
CCAAGCTTGACACTGGTTGAATCAGAAGAGAAACATACTTTCCTTTTTGCACCAATGTTT
GACGATGTTATAGTTGTTCAAAATGAACAGAGATAAAGGGACAGTAAATTGGTTTAAAGA
AAAAAATGTTATTTAATTGTTTTTCTTGTTAATGATTTGTTAAGAGAACTAATAAAAACA
ATTAAATAGTGAATGTTATATTATACTGATAAAAAAAATAGTGAATGTTATATTATTATT
GCTTGTATCATAAGGAATTATTTTCCTTATTAAAAATAAGTATAAATGTAAAGTAAAATC
ATATACTGTGTAAGAATAAAAAGATTGAATATGATATAAGTGAAGATAAGATCCACAAGT
TATAACATTAAAATTTTAGATTAAAATATGATGTCAAGTTCATTTGTTTATTGGTATAAG
TCTGTCGCGTTTATTTCTTTATTCTTATTTTAAAAAAATCAATGCAGTATTCAAATATAA
AATCAATAATTTTTTGTATAAAAATAAATATATTATAATAATCAAAACATTTTATAATTT
ATTTTAAAAAATATTATTAAGAATCTTACTCTTAAACAAATAATTTTATTGTGAACAAAA
GATTATTTTTAATTACAATTAAAAAATTTCTGAAATATCTCACTTAAGATTATGTTTGAT
TTAGAAGATAAAAATAAAATATAAAAGGTATAAGTCTAAAAAAATATAATTTTTTTTCTA
ATATTATTTCATCTTTAAAATCAAAGTCATGTGAATTAAATGATTTTATTTATTTAAATG
TAATTTTGATCTTAAATTGATAATTTGTATCCAGCTAAGATGAATAGTCCCACAAAATGT
TTCTGATTGGTGCGCAGGGAAAATAGCAAATAAGAATATCCATTTCCAGGTAAACCTATC
CAATTAGATTCCCACAAGCCACATGGCAACTCAACATCACACTCCTATCCTTTAAGATAA
GACCCTGCTTTGCATTAATC
>Glyma03g34410|Glyma03g34410.1
CCTGTCTTAAACCTTAATAAATAATAATAATTTTTTATAACGTGTTTAGAAATTAGGTAT
TTACGTCGTCACTCATGGTGAGATAAACTTAAATTCTTCTGTAACTATTATTTGATTGGA
ACACAATCCCTTTCATCTAAATTTGTGTGATCACAAATAAAAACAGATATTCTAGAAAAA
GTACAATACTCATAATATATTTTTTTCGTTATGACTCCATTACGAGCTGAGGCCCACATA
AAAAAGCAACAACTGACAGCACAATTATCTTTTACATTGGTGGGTAAGAGTGTGAATCAA
GTGGAGTTATTTTAGGATGTGTACATCTTAATTAAATGTTTTTTAAAATTTTGTATCATA
TATAATAATTATATCAAAATTACTTTTAGTAAAAGATAATTATGTTCTTAGACCAAAAAG
CATAGAACTCTATCTTCACATGGCTTCTCTTTTCCTTTTTGTTTGAGTCTCCGCAGAGAA
ATCTGTGATAAAAAAAAGCCTGTTACACCATCCACGGGATAGTACTAGTCCCATTCGTGC
ACCGCAAGCACGTACTACAAATAATCCCACGCTGATTGCGTATGCTCTTACATCATCAGC
ACCTAACAATAAGTTCCACAGTCCCCAAACAATGCCACACTTTATACTCTTATAAGATGG
AACAATCAAGCACACTCCAAAGAGTAACACCAAACCACACATAAAAAAACATAGTGAGAT
ATTACTAGTTTACTACCCATGCAATGTAATTTTGTTTATGTGTGTATGTATTTATATTAT
ACTCCTCAATATATATATATATATATATATATATATATATATATAATTTTTATTTATTAT
ATCATAAATAAATGTAATTATAAATATTAATTGTGCCATTGATATGTTAGTTAATTTTTA
TATAAATTTTATAATTTAAAAAATGAAATAACGTACGTACAAAAATAAAAAGGGATGAAA
CATGAAAACATGAATTTCATTTCTATGTAATACATCAGTGGAAAGGGATGAAAAACTCTA
AGGATGACTAAATCTAGAATCAAGAAATAATCTCATAGTAACTTTAAAGTTTGAGAGGAT
ATTTAGAAATTTTATTGGAGAGTGAAATGTTCTAATTATATTTTTAACAACAGAGTTAAA
AAGGGATATTAAAGACATGTTTTTATTAAAAAAAATAGAATTTATAAAATAAATAATGTA
GAAATTAGAAATGAGAAATAATTTTACAACTTTAATTTGTATAATATTTTTTATAACGTG
TATGTTTAGCAATGAGAAATTAGAAAAAAGTACATCACATTTTCATTATACTTTTTTTGT
CTAGTACAGACCTAAGGTTTTTTTTTCTTTCTATCCCTTTTTTTATGAAAAATATTATAA
AAGAAAAGTTATATAAATTAAAGATAGCTAGAGTATTTCATCTTAGGTTTATGGAGGCGA
AGAGGCGCCACAGATAACAAGAGGCACTAAGCTAACCACATGCAAGAAGAACTGCCAGTC
CAGATTTTCTTGGCACTTCTCTTTCTCTCTTTGCGTCTCGGCAGAGAAATTTGTGATGTA
AAAACTTCTTAAGTCGACCACACGATGCTATTGGCATCCCATCAGCACAATCACGTACTT
ACTCACTTCACTTAATCCAATTCTCATTGCATATGCTCTTACGTCATCATCACAAATATA
GGTGTCTAAAAATTAGTTCTATAAAAAATCAAATTAAACTGGTTAAAAATTGTTTAAACC
GGTTTAATTTTATATTCAAACAATCAAATTAGTTTAAAAATCCGTTTAAAATCAAATTGA
TTTTGAATTAAATTAATTTTTAATTAATTTTAAACTGATTATAAGAATCAAATCAATTTT
AAATTAGTTTTCGAACTATTTTATTCAAATAAAAAAATATTTAAGTTAAAACCAATTCAA
TCAACCAATCGATTTTGTGGAAACAATTTGATTAATCGAATTGATTTTATAAAACAATAC
AATCCTTTTTTCTTGAATTA
>Glyma03g31470|Glyma03g31470.1
CTCTTCACCTTAAGATCTTTGCTAGCATTCCCTGCCAGCTCCAGCACCTCAGCAGTCAGA
TATTCCAGAATGGAGGCCAAGTACACAGCAGCAGTCGCCCCCACACGTCCATTTGCTTGC
ACCCTTTGCTTCAACTGCCTGTGGATACGTCCCACAGGAAACTACATCCAACAAAACCAA
AACAACCAAATCTATGCATCAAAAAATTTCAACAAAAGTACTAGAGTTGGCATAGTTGTG
GAAAGTTTAAAAGTTTAGTGTGTTTGGATTGTCATTTCAAAGGCATCAAATATACATTTA
CACTTTCCAAAGCACAAAAGCAACAACACTTGTGAATTGAAGAAAAAGGTGAGTTAAATT
CAAGGGAACTGTAACCCAAGTACACACTTGGGTGAGATCTTAAGTTCAAACTTCATCATC
GACCCTATAAACTAACAATTCAAAAGCGTCTTGATTGTTCCCAAAAGCTTAAATTTTGAG
AAAACAATCAACTTCTCTTTAGATCCTTAAAATAATTTGAGCCAAGTCAGGCACTTAAAA
GAAAAAATCCTTTCAAATCCTATTTTTTTCATTCACAAGACTCAAGTTTGAGACTTTATT
GTCACTTGAACTAACAGGCTTCTGTAAAAATAATTTTTTTAAAAAAAACTTCCTCACGAA
ATTGACCAAAAAAAAAAATTTACGCCTCACGGTAATTTACATTATCTGGCACAATTCTGA
GCAATTACTATCACCAGTTGAGAATTCATAATGAAAACAACAAAAGGTTCTTGCTTTATG
GTTGAATTAGAACCAAACATCAGAAACCAAACTTCTACAACCATTACAGGAACACAAATT
ACATCCAGCACATAACAAACACGTGGGGCATGAAACCTAGTCAAATTTCGTTCAATTCAT
GATGTTTCGGTTGAAAACAAGGGCAATTCAGAACGAAAAACACAAAATCTGAGAAAAAGA
GAAGATGGGTTACCTGGATCCCAGCACGGGATGAACGAGAGACGGGCCTCTTCTTATCCT
TGTCTTTGTCCTTGTTCGCTGCCGTGGTTTTTCCGGCCACAAGCCCCTTCCCTCCTTTTC
CCGCCATCGACACAAAAAAAAAAAAACCTAGGAAGCAAAAGCGAAAGAGGCAAAGGAACG
AAGAGGGAATAGTGGATGTGGATGTGAATAAATGACAGTGATATCTTAAATTTTCCCAAT
CTCAACGCGCGCGCGGTCACTCTTGCCTGCGTGGGAGTTTGCATTTCAAATAATTTCACC
TCTTTTTTTTTTTTCCGGGTCCACCAAACATTTTTGTAATTGCTATTGGTCCTAAGAAAA
ATGTTAATGGTCCCTTGAAACATATTTTGCAAAAATATCCTTCCCACAAAATTATGGTTC
TATTGTATATCATTTTTTGCACCCTCTCTTATACGATGAAATTTTAATTTCATTGTATTG
TGTTTGATTCAATGGAATCATCATATTATTTTTTTTATTTTTATATGTCACTCCAAACAA
TTCAATCGAATTATGATTTTGATGCTATTTTCTCTGGCACTCCTAAACAGGGGAAAAAAA
ATCATGTTTCTATGGCAACACAGAAAAATCATCTTTTCATTGTGTTCTTCCAAAATTAAA
AAAGATGACACAACAAAATTCATATTGAGATCACAACAAAATCATATTTCCATTGTCTGA
TCATTTTTGTTTTTGAAAAAACAAACAAATTCTTGATTCTTTTGTGGTTGTATTTACAAT
AAAATCACAATTTCATTTACCAAAAAAGGGGGAAGAAGAAGGGGGTGCCAAGAAGGTGGG
GTGTGGGGAAGAGGGAAAGATGGAGAATTTTGGAATGGGGGCAGAATAGTCTTTTCGTTA
GGAGATAGGGGCCAATAGTATTTTGTGGGACGAATATCAACTCCCAATATCTTCATTTCA
CTTACAGCCGGCCCATTAAGGGCATTAGCCGACACGGGCCCAAACGTGGGATAAGATTTC
ACTGGCTGAACCTGAACTCT
>Glyma03g27850|Glyma03g27850.1
TTAAGTTGGGTCGGCCCCTAACTTTTAGTCAACATCTTAAAAAATATGTATTTCTACAAA
AAAAAATCAAAACTATACAAATTACTTACTATTTTGCTTTCAGTTTTTGTTATAATAGAC
TTTATACAATATTAATTTGAATTTATGTTAATAATAAAAATTATAAATATTAATTCATTA
ATATATATATATATATATATATATATGAGTATTAAGGTATTTTTAATATTAATGGGTAAC
GGATACCCACGGGAATGGCTACCATGATCGTCACAACCACATTAACAAGCAATTAATAAA
AGTATTTGTACCCCATACTACTTGTAGGTACCCATTAAACATACTCATTTTTTATTTGTT
GTAGATTTTTTCTACGGGTGCATATTTTTTTGTCATTCCTAGTTAGGATGGAAGATCTGG
CTAAGATGATCAGTCAGATTTTTAATGAAAATTAATCATTGACAAAGTTAGGAAATACTC
TGTATCACCCCAAAAAAGAATACAATGATAGTATCAACAAATATTGGGTTTAATGAAAGA
GCTTAGTCTCCCACATTTAATGTCCAATCATAATACTTTTAAAAGATAGTTCACATAAAA
ATTTTAACAAATAAAAGACATGTGAGAAAATTGAATCCAAATTTCCAATCATTAATACAA
GTATGTGGAAAGTCAAGAGGTACATCCCAAGAGCTGGTAAATGCATCTTGACTCTTGGAG
AATTCCACTTGCATAATAAGAGGGTAAGTTGATAGGTGAAATACTTAATGTCCACTAAGT
GATGAAGGAAGCCATGAACCTTTGCTATATAAAGGGGTCATGTGAAGACAAAAGTCACCA
CCAACCTAGAGAAGGGGTCACCACCCTAAAAAAGAAAGTTTTGTAATGAGATGAGTTTGT
CTAGAAAACTTATAATGCTTTATGAGATAGTAATGAATATTTGTTGGGATGTTTTCATGG
ATTTAAATAACAGGTGTCGAACCATGTAAAAGATATGTCTTTCGCTATTTATATTATGAT
GTATGTCTCATACCTTTAATCATGATTGTGTGTGAAGAAAATTTTTCTCCCAACAATACA
TTAGTGGTATTAAATCTGCTTTATACTGTTATTTAATTATACATGTATTTGTATACTATA
AAACAGAATCCCTACTTTGGAGAGTGAAACTCTCAACCTCTTTCTATTCTCTCCTTAAAA
GGTACATTTGATACATTATTTCCCTTTTAGGCAAAAAAAAGTATTTCTCTCAATTATATT
AAATTATCCTTTTTTTTATCTTATTTGATTTTTTAATCATATATTCATATTATTCTAAAA
TAATTTTATATCACAATTTAAATTTACTATAAATCTAACATATAATTTAAATGTTTTAAA
ATATTTATTTAATATGAATTTTGGTTATATTTGACAAAATTAGTAAAAAAACCAGCTTAT
TAAATGATAAATATTCGATAAAATTAGCTATTAAAATAGTTGAAAAGTATAAAATGAATG
GAAAATAATAAAATATTAATTTATTTAAAAATGATAAACAGAAAATTTGATAAATATATT
AAAGATAAAAAGAAAAAAATATAAATATTTAAAAAGTTAGAAGGTTTTAAAAAAAGTTAT
TTGAAGTAACATTCCAAAAAATATTAGAAGTTAATGAAAAGTTACTAAAACAATTTGTTT
ATCAAATAATCAAATGAATTTTTCAACTAATAAAAAAATTAGAAAGTTAAAATGTTTTCT
CGAACATAATCTTTAATTATATAATGATTAATAAATTTATAAATATTTTATTTTTATGAA
TTATAATTATTTACATATAAATATTTATCTCATAGAATTCATAGAATCAAATACCAATTG
TCGTATATAGTAAGAGACTTTGAAAAATATATTAACAACTTTTGAAAATTCAAAAAATTA
AAATACTAAATCCACTTAATCGTAAAGAAATAATGTTCATAGTTAAAATTTCTCCGAAGA
GGGGGAGTAATGAAGTGTAA
>Glyma03g42050|Glyma03g42050.1
TGCAACAGGAATACAAAGCCAGAGACTAAATTGTCTATTTACTCATTTTGTTATCATTAA
ATGACGTAACATCTTTTAGGAGGCACGTCCACGTACCATGTCACATCATCCTTTAATGCG
AGGTTGGATAGTCCACGTGACACTAAAATTGACTTCACTAACAGCGTTACTTTAAAATTG
ACTATTTTGCAACACTTATGCAAAGATAAGAATTATTTTGAATTTAACATTAAGTTAGGG
ACTAATATACAAAATGGATACAATTTCAAGGACTAAATTGCCTATTCACTCTTTTTTCAA
ATCTAAAAGTTCTTGAAATTGTTATTTCCACTCACCCTCTTTGCTAATACACTCCCCTTT
GTTTGGTTTTATTAAAAATACCCCTGACAAATACACTCCCCAATCCCCATGTCACTCGTC
ACTATGACCTGGGCTGTGTAGCGTTCTTCTTTTCAAGGCTTCAAGGTCTAATTTTGGATT
GAACGAACTTGGTTGTTGGGGGTTATTCTCAATTTCACTCTCGTTTATTTGTTGGCACTT
GGAACCTACCATGACATCATCATCATCATGTTTGAGTTCGGTGCCTATTCAATTCTTTTT
TTTGGAAAAAGCAAAGCAGGATAGGTTTGGAGCCTAGGTGTGAAAAAGGGTCAATTTTGT
TGTTGTTGGCTTTGGTGCACGGGGCAATGGGAACTACAATTTCAAATGCATGAAGCATCA
TTCAATTTGGCTAGTTTCGAAGTGGTCTACGGCAATTCTCAATGCCTGCAAAAAGCTTCA
AAGGGCATATTCCCTTGTTTTTGTCACCGAAGACAAGTTTGGTGCCGTGAAGGAGAAGAA
ATGGTGTTTATGGTTTCGCCTCCGTTAATGTGGAGGAGGCTGTGCGGGTAGCGCAAGGAA
GAAGAGGCGCATGGGGATGGATTTATTCGGCGATAGATGAGTTGTGATATTGCTTCCATG
ACCAAATGTGGTGCAAGGCCCTAGTTGCGGTAATGCGACAACGGTGACTTGAAAGTGTAA
CGATAGAAGAGGAAGATGGGGAAAATAAGAGGGGAAAAAGGTAAATAAGAGGGGCAAATA
AGCTAGGGATATCAAAATTTTCGGGGGTGTAAGAAGAAAAAATTGAATGCAGGAAGCAAA
GGCCTAACCCGAGATACTCCCTCGCTCCATTAAATTTGGATCATAGCGTTCACAGAAAAG
GAAATTAGCATGTTAATAACCTTTGCTCATATTTTCGGTATTGATTACAGAAAATATGAG
GAACGATATTAACTTATGATAATTATCGCGAATAAAAAAAAATAATTAAAAGTTAACAGT
AAAATATATTTATTGTAGAACAAACAATGAAAATAATTCTTTATTTTAAAAAATGATCTT
TCAAAATATATTTATCGACATCGTAGAATAGGAAATATATATTAGTATTCAAAATTTAAA
ACCTATTACATAAGTTTTCACAATATGTAATTCATCAGGTAAATTAGCCTTTGGAATTTT
CTAATATTTTTTTAACTAATTTAAAATATATTTTAAAAATTTATATGATAATGGGCATTA
TATCTTTTTAAGATCAATTTAGTTATTTATTTTAAGTAATAAAGTACCCATAGAATAACA
TTTTAATAAGTTTAAATGATCTTGATTTTGTAAAATTAAGTTGATTAAAAACGAGTAAAA
TTAAAGTAATTTATATTTTGGTACCTATATCTAAAAAGTTGTTTTGACATTTTTGTTTTA
AGATAAAGTTATTTTGACACATAAAAGAGTAATCACCTCAATACACCACATAACATAAAA
ATTTTACTTCCAATCAAATAGGACTTTCAGAACTAAACTCTTGTTTACTTAATAATAATA
CTCGTTTGAATTGTGCATAGACACAAACAGGCTAGTTCTGTGTTTTTGCACACAACTGGT
AGGAGTAACATTTTAGAAAATAACATTTTAAATAGTTGAACTTTTTTCTTTTCTTTTATA
ACAAAGTGGTTAGAAGAAAG
>Glyma03g34420|Glyma03g34420.1
TTTTAAAATTGTGAGAAAGAATATATATATATATATATATATATATATATATATATATAT
ATAAAATCATCTCTCTCTTACATCGTTTATTTGCAGAGGATTTAATGCAGAATATAGTTG
CTATAAAGAGTGTACTAGCTAGATATGCATTGAGATGGTGTCCCAAGCTTAAGATTATTT
TTAATATCTTTGTTGCTTAAGGTGTGTTTGTTTCATGGATATTTTTTTTAGTTCCAAGGA
ATATTTTTTTCTTGAAAATATAACATTAAAATGTTATTCTTAGGTATTATTAAAAATATA
TTTGGTTAATTATTAAAATTGGTTGAGATTATTTTTTATATTTTAAAGAATGATTAAAAC
ACATGTTTTAGTTGAGTTATTTTTTCCTAGGAATATATATCATAATTACCAAAATATTCT
TATTAAAAAAACTCTCAAAATACCCCTTGTTTTCTCCCCATGTGTTGGACGATTACAATA
ATTGAGAGAGAAGTAAGAATTGTCTATTAAAAAGGAGCATTGAAGAAAAATGTAAAATTA
TCGTAAAATGTTGAAATAAAATTGATAGTAAGTCAAATTGTGGGAAAGCTAATTCAGCAG
AAAAGAAATTTGCAGGATTAAAAAAAAGTTAAGCACAGATCATGAATAATCAATGAGAGA
GTAGTAATATATAATGGTTAGTAAGAAAGTATATATCAAATTTTACTCATAAAAAAGTAT
TCTTGTCTCATGAAAATAATTTTTTCGTCTCCTTTGTCGAAACTAAATATTGATATATAT
TATATAGAATGTGGGATTATATCTTTTTAAAAATAAAATATACACAAGATAATTTTTTTA
AGATCTCATAACAAATGTGAGATAATTTGTTCGATCTTATATTTCTGAGAATAATTAAAT
AGTCAAACGTGTCCTACGAATAAATTGGTGGGTATACAAGTGCAAGAGAGTATTAGAGAG
AGTTATTCATCCAATATCTCTTTTTTTAAAAAAAAAAAATTGAAACTCAATGACCATCCA
ATATCTCTTTTCTTTTAAAAAAAAAACAAAGCAAAACATGAAGTTATTAATTTTAAAAAT
TTTCAATAATAAGCTCTTAAATTGTTAAATCCTGAGGTTGTTAACTTTAAGAAACGATAC
ACAATTAATAGTGAATACGTAAGATGGGCAGATTGTTTTGCCTTTAGAAAAAAAAAACAT
GTCTGGGCAGATACATCGCAAAGAAAGTTGAAATTCCGTTGATTAATAAGGGGGTCACCA
AAAACAAACGAAAGGGTGCAAAAGGCTTAAAACTTTCCACGTTCGGGATCTTTGTCGGGA
GAATATTATTGTCCTTGCCTTGATTAATCTTAATAAATAATAACGCATATTTTAGGTTAA
CTTTTTTATTCCCTAAACAAAAGGTTAATTTTTTTTATAGCATTTTTATAATGTGTTTAG
CCGCAATCACAAATTGTAGAAAATGTACAGCATTACATTTTGAAAATACTTTTTGCATCT
TTTATGTCTCTATTCCATATCTCATTTTTTTTTCTTATCTAACTTCTATATCCTTTTCTT
GTTATTATATATAAAAGCTATCATAACAAATTATATAAAAGTAACGTATTCCTATTTTCT
TCTTAGTTTTATGGAGGTAAAGACGCCAGAGATACCTAGAAGCTGACCACATAAACCAAT
TGGTAGAGCACGAATACCTTTTATTTTTGTTTGTCGATCGGAACATATATAGAACTGAAC
CTTTTATCGTGACTTCTAGCTCTTAACCTTTGTGCTTGCGTCTCAGCAGAGAAATCTGTG
ATTCAAAAAGCCTCTTACATCGTCCACAAGATTTCCATCCAATCATCCGTGCACTACAAG
CACGTGCAGACGTGCTTATTTAAAATAATCCAACTTTTATTGCATACGCTCTTACATCAT
CAACAACTAAGATGTTCGAGAACCCCATAAACTACGTCACTATTTATTATTATAAAGAGA
GACAATCAACCAGATGCAAA
>Glyma03g27380|Glyma03g27380.1
ATAACAGGCAGCTCCACCTCTGCAGTCCAATATGTGATTTCTAAACTTCACTCTCTGTAT
CCTCTCAAAGACCTAGACACCTTACATTTCTTTCTAGGCATCGAAGCCAAATACACCACT
ACTGGGGCTCTTCTCCTATCTCAATCCAAATATATCACTGATATTTTAACCAAAGCCAAT
ATGCATAATGCCAAACCCATAAAGACTCATCTTGCCCTTGGTTCAAAACTGCATATGGAT
GGTACAAATGCCTTTTCTGACCCAACTCTCTACAAATATGTAGTTGGAGCCCAACAATAT
GCCACCATCATTCGTCCAGATATAGCTTATGCAGTAAATAAGCTTTGTCAGTTTATGCAC
AACCCTCTTGAAAGTCATTGGAAAGCCACAAATCGTGTACTCAGATATCTCAATGGCACA
ATTGATCATGGTTTAGCTTTTTATCCTTCCCAGCATCTCTTCATCACTGGCTATAGTGAT
TCAGATTGGGCTGACTCATTTGACATGCGGTTTACCTCAGGCTTCTGTGTTTATTTAGGA
AACAATCTTGTGTCATGGCTTGCAAAGAAGCAACAATCAGTCTCTAGGTCTAGCACTGAG
GTAGAATTCAGAAGTTTAGCAGCTCTAGTTGCTGAAATTAAATGGCTTCAGTCTCTCCTT
ACAGAATTGCATAATGTTCAAACAAAGCCTCCTTTGTTGTGGTGTGATAATCAAGGTGCA
GTGATGATAACAGCTAATCCAGTTTTGCACTCCAAATCCAAACACTTTGAATTAGATCTT
TGGTTTGTTCGTGAAAAGGCTGCCAATGGTGAAATAATTGTCAAGCACATCCCCTCCCAG
TTTCAAGTAGCTGATCTGCTCACCAAGGCTCCTTCAAGCAATACCTTTTTAAGTCTTCGA
CCAAAACTGAATGTTCATCAACTACCCACACTCAGTTTGCAGGGGGATGTAAAGGATAGA
GGAAAATAACCTCCTATAGACTGTTGTAACAAATAACAAACTTCATCCTTATAGTTACAG
TAGTTAGGTCTAGGTCTATATAAAGCAATCCTCTCTTCTCTGTAAAGGGTATCCCTGTAT
ATACAAGAATTCAAGATATATCAAAGCAAATGCATATTTAGAAATTTCCTTACATTATCC
AACTGAACTCATTTGATAAGTGATAATTACACTATTTATATATAAATCACCTCATTTTTA
TGAAATAATGCAGTCATGTAAAAGCCTTCTTTTTCTTTTGGCTTAGTCAAATTAATTTAT
CTTTTTCCTTAAAACAAATAAATAGGAAGTTGAACCGAAGTAAAAGTTCGCACTGCTATT
TTGTTCATTTAAACATTTAAATAAGTTGTCTACTAACTACTAAAACTTCAGAAAAAGAAG
ACAAATTCATATCTTGTGAAATCTGTTTTTTGTTTTTCCCATAAGTTGTATATAATATTT
TTTAACCCAAAACAAAAAAGAGAAGTTTTTGTGGACGAGCTTTCGTGTTTTCTTTTCTTC
ATTTTAGAGTATGCAAATAAAATTTCATCTTTGTGCCAACACATGTAAATCTTCTGATTT
TATCAAAGTTTCGGCCAAAAAAAGTAATTTGTCCCCCAATCAAAATTATTCTTTGATAAA
TATATTTAATACAAATCACTTTATATTTCAAATTCCAAACTCAAAATATAATTGTTTATA
TAAAATTTCAAACTCAAAATATAATTGTTTATATAAAATTTATGTATAAGTATAATTTAT
TTCTTTTATTATTTATTTACTATGAATCTAAGCAAACCTAAGTTAAACTAATTATACAGT
AATAAAATGTCGTTAGTTAATTTGAGTGGTACTTAAGAGAAGTTTTCAGATTTTCACTAA
GTCATATTTTTTAATAGAGATTAATAAAATAATAATAAATATTATATACCATGTTAAACA
TTATAAAAATAAACATGCTTTAAAAAAAAAAAAAGCCTAAGTATCCAATGCGACAAGTAA
AAGGAAGCCACAAGTTGTGA
>Glyma03g19030|Glyma03g19030.1
TGGTGCCTTAAGGGGTTTGACTCTAAGCTGGATACCTGAATACTTCCAAAAGGAGTTTGG
ATGTTTAAGGGGTTTTGACGATCTAGGTATTTGACATAGTCAGATACTTGAATACTTAGG
AAGTATGCTTCAAATTCTTAAAGGTGTTGAGGGTAGCTGGATATACCTGAACAGTATAAC
TAAGTAACAAAAAGGAAAAATATTTTTATTGAAATGTTTAAAATTATGTTATCCATTACT
TATTTCACTCTTTTCTATAATTTTCACAATAAATACTTTTTTTAATTTCTTAATCAATGT
CTAAAAAATATTGGTTAGCAAAATCCTAAATTTAATCAATAGTAGATATGAGTTAAAAAT
ATATTTTAGAGAGCATCTTATAAGTAATGATATAACAAATAGTATTACAAATGTAAAACA
TAAATACAAAAAATAATGTAAAAAAACACAAATTTGTTTTCCTAATAATGATGTTTGAAT
TTTGGAATAGTAAAAAACACGAATTCAGATCCTCTCCAATTGAAAATAATTGGAGAGTCT
TCAATTAACAAATTTTCAACCATTAGATTAAATTGGAGGTTGAGATTTGGTCACGTTTTA
CAACAATATTCGGTCTTTTTTCATGCATGAGACCAAAATCTCTTCCCCATTCACGCAACT
ACTTTTCCCAGCACGACCGGTGAAGAATGACAAGTGTCAAACGTCGACGGACGACTTCTC
TCCTTTCTCACTTTTTTCCAACGTGGTTTAAATCGGGGGAGGTCAACACTGTCCCTCCAC
ACGTTTTCTGGCAAGGTAGCTCTTCTCTTGCCTTTTTTCAGTACTTTCCAGCGAGGCCAC
ATTCTGTACAGGTTTCCATTCAGGTAAGGTGTCATGTTCAACGCGATTTTTGTTTTTGCC
CTTTTTTTGGGTTTCTATTATGTGTTTTTGCCTTTTTGGCCTTTTGCATTTCTATTGTAA
GGTGCCTCTGAGATGATACTGTGTTTTTAGCTTTTCTCCCTGTTTTTTTTTTTTGTAACG
AGTTGACTTTACGACTTAGAGTGGATCTGGTCGCATATGGCCTCCTTCAGTGAAAAGAAT
TGTTGGAATTCTTTTAATGTTATCATGGATAGAATTGAAGATGTTTCTATTATTTTAAAA
AACAAAAAAAATTAAGTTAAAAATGTGATCAAATTTCAATCTCTAATTTAATCTAATGGT
TGAAAATTTATTAATTAAAGATTCTTCAATTATTTTCAAATAGTGAGGATCCAGATAAAA
AACACATTGACAGTAAAAATGTTGATTTGAAAATAGTATAGTATAGCAATAATAAAATAA
AGAGAGTGATATAATGGTAGATGCTTGCTGTTAACCAAAGAGTAAAAACTGATAGCCTAC
CTTTTAATTAAATTATTTAGGTTTAAATTCTTAGTGGTTTTTGGATATATTTGACCGACT
AATTCGTCAAAATATTTCAATACAATGGTTAAAAAAATTAAATTATTCATTTGTAGTATA
ATTTCATAATTTGTATTTTTTTAATTCTTATGGTTTGAAAGTGATCTTTTAACTTTTATA
ATTTATGTTTTAATTCTTTTTTGATTTTTATAAGTTGAAAGTGATCTTTAATTTTTAATT
CTTATTATTTGTATTTTAATTTTCTTTTAATCTTATAACTTGAAAGTGATCTTTTTATTA
TTTATAATTTATATTTTAATTATTATAAAAAAAAATATAAAAATAATTAATTATAAATTA
TCAACTATTTTTTTTATTATAAATTATGTTACGATAAATTAGTTATGAATTTATAATTGA
TAATATTATTCATTGATGATAAGAACTAAAAAAAATTAAAATATAAAATATAAAGACTAA
AAATATCACTTCAAATTATAGAAATTAAAATACAGAACTAAAAAAATTAATTTTAAATTG
TATAAATTAAAAAAAATTAAAATATAAATTATAAAAAAATCACTTCAAATTATATGGACC
TAATTTAAAAAAAAAAAAAA
>Glyma03g01060|Glyma03g01060.1
TAAGTTTCTTATGTATAGACAAGCGTACCTGTTGCATTTGTTTTAGCATCTTGATATATG
TCTTCTTGTATTAGGGAGATTTTTGATTTTCTCGAGTTATGGGGTATGCTATGTTTATTG
TTGTATTATTTTGGGTTTAATATAATTTACATTTTTTTTAAAAAAATAGTATATATCTTT
AATCCTCACTGATAAAAAGAGAGAATATCTGAAATAGGATTCTTGAAATGTCAAATGACT
TAAATTAGTGGAAAATGAAATAACATAGTTGAAAATATTAAGATTAAGTCTCATTGCCTT
AACCCTACTTAATTAATATTCAACACCAAAAACCCTACTTAGTTATTTATACCTATCTTA
AAACATATCCAACGGTGCAATCAATTGAAATTGCATAAGTTATATCTACTGTTTGAAAAT
TTTATAAACGTCCTATAATGACATATCATTATTTCTTTCTTTTTTAATTGTATTCAACTT
AAGCAAATATTCTCTCTATCAAGGCAACCAACCAAACAGAAATGAGCATTTAACAGAAAT
GAGAATTTTCATAATATCCTTCCCCCAACTCTCAATCAATCTTCTCTAGTATGGTGAGTT
TTCATAATGTGAATTTTAACGAAGCATATTTGACAATGAACACTGTTTTGGTGTTGGCCT
ATGCATCCGTAATGAACATGGGAGTTTCAAAAAGGCAAAGACTCTTTAGCAACCTGGTGT
ACGTACTCAATGCCTACTTTGGATCCAACAGCTTGACTATCAGAATATGGTGAATGAGAA
CAGATTGCAGGCCAATAGTATTGATGAACTATCTATTATCCTTTGTAACAAATGTTGAGT
TATTTTACAATCTATCTAAAACTCATGGGTAAACTTTGTAAGGAGACAAATTAATAATAT
TGCTCACAGAATATCGTTATTATCCTTTGTAATTAGTGTTCATATCTTTGATCATATTTT
AAGTTATATTCATTATGCTATTTTGAATGATATGAAATAAATCCTTTTCTTTAAGAAAAA
AGAATGGTGAGTTTAATTAGAAAATTACAGAAAATAATTAATGCATCGTACTTGTAAAAC
TAATTACAATCTTTAATAATTGAAAAACTAATCATAATCTTTAACAATTTTATCATTTTT
GGTTAATTGAAATTTAATCTTCCAAACTATAAAATGAAAAAAAAAATGTATGATACAATC
TTAAACTTTGGTATAAATGACAAGCTATAGTAATACACTGTCACTAAAAAGATTTTTACA
CTATCAATTAAATAAAAATCATCATAATATATTTTAAATAATTATTACAAAAGTTAATAA
TTTTCAATTTTATAATTTAACAATAGTATTTTTTACATTATTAATATATTTTAATTAAAT
TCTTAAAAAATATATAAAAATCCAAAATCAAAATTGATATTACAAAAAAAAAAAATCAAG
AAACAAAAAATGTTAGACAAAATATCTCCCTTTCTCTCCAAAAGGGAAATGACAAATGAC
AAATGACTTTTGACGTTGTTCTAAAACCCCATGTGTCAGGAGCAGAATATTCCAGGCATG
ACTATGAAAAATACCATCATTTTCCAAACATAATAAACTAATAATCACACTTATAATAAT
AATAATTAGTATTTGAATATCTGCACTTCTTCATTATGAAGACAAAAAAGGGAAAGTGAA
AAACACTTTCTCCAACCGTACAACATATCCACGTCGAGAGGAAGAAGGGGCATCTCAGCA
ATTTCCACAAATTAAAATTTTCTCTGGACACCGGATGACGTGCCACGTGTCACGCTCTTG
ACCCCCCTTTCTCTTGGTTACAAACGTGATTTTATTAATTTTCTTATTTGACCTAAATAT
TTTTTTATATCTGTATTATATTACCAAAATTAACCACAGATAATAAAATAAAAATATTTT
TACATAATAAACCAAATATATTATATAAATGAAAAAGATATTAAAGCATTTCTTATTTTA
TTATTGTTTCCGAAAAATGT
>Glyma03g22560|Glyma03g22560.2
CTTTTGAATAAATAACTGATGTTAATTTAACATCGGTTATTTGAAAACTGATGTGGTTAA
ACATTTACAATATGATTTTTTTTAAAATATATTAAAATCATACTAAATTCAGTTTTAACA
TCTGTTATTTGAAAACCGATGTTGTAAGTGCTTAACGACATCGGTTTTCAAATAACCGAT
GTTAATAGGACGATGTTAAAACTCATTTTTTTAGTAGTGTGTTGGATGAAAGGAGTAGTG
AGGGGGAGTACTTTAAAGAGCTTGTAGCTAAGAATTGTAAATTACAAGGAAAATTCTAAC
TCTGCATGTTGAAACATATTTATAGAGAAGCAAATAAATTAGTATATTCATTTGCAAAAC
ATGAATTGTCTATACAATCTGATGTATGTTTTTATAATAGTGTGTTTGGTTTTGCAACCC
AATCATTCGGGGGGTGCTGATGTACAAAACTCAAATTTAACTAATATCCAGTTTGGGTGT
TTTGTCCATAAAACTTAGAAAAAAAAATCGTTTGACTTGGTATATGAATTAAAATAGACC
ATGCCAATAATTAATTTAAGAAAATCTCATTTAAAAAAATAATTTGCGTAAATGACCAAA
TGGGTCAATGAGAGCCGTTACGTACGTACTCGGCCAACTTGAGTACTTGACGGTTCTGGT
CTGGTGGGACTGATTTATATATTTGAAAACTCAACACTCAAACAGATACACGTCAATGTA
CAAGGCCAACTGAGAATAAGTCTTTTAAATTTAATAACTTTTCTACTATCCCCTAAAAAT
ATTGTCTTTTTCATTTTTTTTCATGAATTACTATCATTCTCCTTTTTAGTTTATATTACT
TTCTCATATCACATGGTTACATTTTACTTTTATATTGGACAAAAAATACTTTAACGGCTA
AGAATAAAAAAACATGATGATAAGAAAATAAAGTGCATTTACATTTGGTGATTAGAAAAT
CAACGGTTAAAAATTATGATAAAAACAAATACATATTAACAAAATCTAAAATTGTTTATA
ATCTCAATGATTTTCTTTTTTAGTTAAAGGTTATTATTTTACTTTATTCTCTAAAGTGCA
TTTGATCACTTTAGAGGAGTAAAACCCAATAACTAGATAAGTGATTTTTTGTATTTGAAA
AAGTTTAAAAATTAAATTTTAAATAAAAATAATAATTTTAATATAATTTTTATTGATTTA
AAAAGATCTCACCTTAAAATTGATCTTAGACCTAAATAAATGTTAAATCAGCCACGTAGA
AAATATAAAGTAATTTGTGTGAAATATATTGTAAATTATTCAATTAATAATAAGGCTTAC
TGACGGAGGGTACTCACATAACTTTTACACGTTATTAATAGAATAAAATAAGATAAAATA
GAATTATTCTATTTCATGGAATTTGTTGTATGCGATGCTTGTTTTCCATGGGGATGTCAT
CATTTGATTATCTAAGGTGTACCTGTCTCCTATGCAGAAAAGGAAATTCTCTCATTTACT
GATACAAAAATATTTTTTTAACCATTATGTTAGTATGTTATTGCCACGTAGTATGGTCGA
ATTTGTCAATGACTAACTTTCGTTGAAAAATCTAACTAATTATCTTTAATTAAATTTTTT
TTTTCAATCATATTTTTTAAATGTAAAATCTTAATTAAGGAGATCGATTCTAGTAACATT
CATTTAAAAGATTTATGTTGATATATAAAAATGTGTTTGATCTTTTGACATAACGGTTTT
GTTTCCAATTTGTATTGTGTGGATGTAATTAGGAACCAAAATTTCCAGAACACTGTTGCT
AGTAAAAGAGTTATATGGTGTGTGTGTCTGATTGGTTTTACTTTTAGCCTTCGTTGACAA
AGTCAAGCGCATGCATTCAAGTATATTCAACAAAGACAAAGACTAAACCATCATCATAAA
TTCATAATGGAATTTTTCTTAGTCCTTGATTTGATTTCTATTCATCAATCATCACCATAT
ATGTAACTAAAACGTAAGGA
>Glyma03g29330|Glyma03g29330.1
AACAAATTTAGCAACAAAAAAGGGGATTGGGTTTGTGTTGACCTGGATGAAGGGCCACCA
GAGAAGGCAACGAGGACCTTGTCCGTGGGAGTTATCATGGCATTTGAAGTGACGGCGAAA
CGAAACTTGCCGAACAAGTTGGTTTTGAAGCAATCGGCGCAGAAACGACCATCGTCGATT
CCGCCGTAGCCCGAAACGGCGTCGTTGAGCTTGCACTTGATGCAGACATTGCTAGGGTTT
TTTGAATCGGCTTCTTCGGACTTGGGTGGTTGCTTACATGTTGCGTCTTCGTCTTTGTAG
CAGCCACCGGACTGGCACCCAGAGCCGTTGCACGCCATCGACGGTGATCGCCCTCACCTC
GTTAGGGTTTTGCGGGTTTTAAATTCCGCGATTTTTTTTTTAAATTATGATAATATAATA
TTCGTAATAATTATTTTATTCTTACATCATTACTCAGGGAAAAAAAGAAATCAAAAAAGA
AATCTTGACCAAGTACAATGTAACAAAATTATTTTCACCAATCTAACTCAAATAATACAT
AATTATTGAACTTTAAGTTAAATATTTGTGTCAAATGACTTATTATATTATTAGTAATGT
ATAACGTTCTTAATCTCTCAATGAAGCTATGTATATAACAGGGGATAGACTCCCTAAAAC
TCTGATTCTTTCTACAATTGTTTTTTTTTTCTTTTTACTTGATTCATGATTTTTGCTTTT
CTAAGCTTTTTCGTTAGAATTTTTAGAATCCTAATTTTTTTGGAATAAACAGATATTATG
CGTCTTTGTGTGATAAGATAAAAAAATTTCGTTACTTTCATTACTCATTAAAGTGTTAGA
CATATAAAAGGAAATATAGGATGAAGTCACAAATATGTTTCTTTTAAATATAATCACATA
AAAAATGACATAAATTGATATATTCAAAATAAAAATAGGTATTTAAATGAGTTTTTGGAT
GAACTTAACTAGTTTCTTGTTTTTGAGGTTTATCTCAAATTATTTTCAATCACCAAATCT
ATTGACTTACATGAAATAAGATAATTAACATAAATTTATATCTATTTTCATCCAAACATT
AAAAGATGTATGGACCATTCAGTGACAAACCATTCTGTATCTAACATGACAATCCCGTGA
TAATCTTAATTCTTCTCTTGATAGTTAGCTTGACTACCTACCATTTATTTTATAAAGGCA
CGCAGTGATTTCTGATTATTGAAAAAAATGAATTAACCAGACCATGTAATTTCCAAACCA
GAAAACAAATTTTCTGTCTAAACTCATTAGGCACACAGTTAAAAAACTACTGCAATTTTA
ACATTAAATTCGTAATTTCAACTACAAGAAAAATACAAATGCAAATAATTTACAATACCA
TTGAGTCCGAACTCGATCCTTTATGATTATTGTCATAGAATAATTATCATATGAATCAAG
GAAACTGATATGTGGTACGTTTACTAGAAACGTAAGACCAAGTACACTACTTGGCCCCAT
CGGGGTCACATAAAAGATATCTAAGCAATGCTTTTCAATTTGGAACACAAACTCTAAAAG
CAAAGAATATACTATATATTACAAAAAAACAAAAAATCTCAGACTTTCTCTCTCATCCTC
ATCAATAAGATATTCACTCATCCTCTCCCTCCTCTACAACTACTTTCGGGGAAATCCACT
TCCTCCAATCAGATTTCAGGAGACTCCATCGCATAAGAGCCCAACAGATAGAAAGATATA
GCAAATAATACTAACAGATAGTGCAAACTAGGACATGCCATCCACCTTGTCACCCTCTCG
CATTAAACACTATGACACTAACAAAACAAAAACCTCAAAGTTTTTTAATGAATTCCAATA
AAAAAACCCATTTTGGCCACGTGGTCTTCATTCTCACCACTAACCGTAAATAGCAACTAT
TTTTCATTTCAAGCTCTTATTTTTCTACTCAGTTTCATCCACACAAACCAATTAAAATCC
AACAACCGCTCATCATTCCA
>Glyma03g23870|Glyma03g23870.1
CGTATAACCTCTAACCTGCTTGTTGGGTACTGGCTCACATAGAAGAAATGGTCGTATAGG
TAAGCCAGTGCAACGGCTCCCCATGCGTACTTGTGCAAGCATCCTGTTATCGAGGTAAAG
GAGGTAGGCGACATGGACATGAGTCAAGGAATTTTCGACAAATATCGTATTGTCGAACAA
GTGCAAAAGATAAGTCGTGACAGCCCACATGCTATAGCCTAACTAAACATAGCGGTGATA
TAACTCTACTAGCCACGTCAACCTCACCTTGGCACTTGTGGTGGTCGCCACCATAGCCTC
TTCCTCTGTCGATATGCCAAGGAGGCTCATTAGCGGAATCTTCATAGAGTCTCTTTCAAA
GACGGATGGGATGTGATCAATGGGCTTGCTTGTCATAGGCAGATGCAGGAGAGAAGACAC
ATCATCTGGAGTGATGGTCATCTCTCTAACAGGTAGGTGGAAGGAAGACGTCTCCTGATG
CCACCTCTCCACAAAGGCATTCATGAAGCCCTTGTTTGCGGTAGGGTACCGTGCTGTGAC
TAAGCTGGCTAACCCCGACCACAACATATAAGCTTTCACTGTTGATGCAGTAGGGAGTGG
TAGCACATGAACATCGTGGCTGACAAGCTTTAACTCTAACCACGCTTAGTGCATCCTTAC
TTCACCAACATAGTGGTCCTTGTACGATTGAAGCAAGGACAGATCAATTGGAGCTCCTCC
AAATGGAGGTCCAACAATGCCCAGTGCTTGTGGCACTGTCGGTGGTCCTTCTAGCTCTGG
CATCACCGAACGTCAGCCACGTTTAGGCACTGTTAGCCTTTGATGTCTCTCTGCAACATT
GTCCCCTTCATGTGAGGGGCCCTCATGAAAATGATCATGTCCGACAACGCATGAGGCTTG
CTTTGTTCGAGCCATCTAAGTTTAAACAAAAAACAATTAAACAAGTAATAAACATAATAA
AATTAAAAAAAAATAACACACGCAATAGAATCATGATTTCATTATGTGTTTTGACAAAAA
CCACAATGGAATCCATTGTATGTTTTGACAAAAACCACAACAGAATTGTGATTCCATTTT
ATGATTTTCCAAAACATAGTGGAATCATGATTCCGTTGTGGTTTTGTGCAAAACACAACA
TAATCGTGTTTTCGTTATGGTCTACAAACCATAAAATAATAATAATAATGGAATCGTGAT
TCCATTGAATGCTATAACCCAAAAGAAGAAAAACCTTACCTTTAGGTAAATGTAGAGGGG
ACGCAAATGCAAGGGGGAGCGAAAGAGAAGGAAGGAGGGAGGTTAGGGAAGATGAAGGGT
TGGGTTCGAGAGAAGGAAGAGGAAAAGAGAAAATGTAGGAGTTGGGTGCTGAAGGCAGGG
GGAAGAGGGAGTGATGGATTTTTTTAAACTATGGGTAAAAAGAGGATTTCACATATATGT
AGGGGCCGACGAATATTTTTTGTAGGGATTAATAGTAACTCTCTTATTTAATCGTAAAGA
CATGTTTTATAATTATTTTTGAAAGTATTACGAAATAAGCATTTCATAAATATGATATTT
TAGCTAAAAACACAACACCTATTCATAAGGTGTTTTAGAATATCTCTTGCGTAGCACATT
TAAAAAATCACTACTATTATGTACACCAAAATTTTCTTTCAAAATGCCTCTGTTTTTATT
TTTATCTTTTTGGAGTTAAATTTAGTTGTAAATAATTATCATAATTGTGAAGCTTATTTT
TTAAAAAAATAATTATAATTATGGAGTTGTTTTTAGAGTTACTTGATGGATTAAATAGTT
AACATATTATGTAGTATGTACACCAAAAATAAATATCTCTTTTTGTTGGTACATTTTATT
TTACTTAACTAAATATCTCCTTTTTTTGTAAAAAATATATATCTCCTTTATTATTAGTAT
AGAGGTATTAAAATAAACTATTTTTTAAATATATATTATGAATAAACTATTGAAAAAGCT
AGTTGGTGTAGGGAAAAATT
>Glyma03g40510|Glyma03g40510.1
GCGATGCTGTGTCAAAAAAATTGTTGAATAACGAAACAATGTATGCTGTAAACCAGGGGT
AGTCGAAGACTACCTCGAATTCACGTTGAGTGGAATGGGTCTATATTCATATATGCTACA
ATACAAGTGATTGGGGCTTGAAGCTCTTGGAATTTTGAATGCTTAACCTGTCTCAGTTCG
TGTCTCAGATCACTTGCTCTTACTGCTCGTTCTGTAGTTATTGAATTTCAGGTTTTTTTT
TTTTTTTTTAAGGTCAATCCCTCGATTTGTCAATTTAGTATTATTCGAAATTGATTGTTG
TGATCAATTAAATAATCCCGTCAAACTGATCGTTGAGTTTTTTTTCTGTGAATAACTGAT
CCTTGAGTTGAGACAACTATTAATCCTTGGATTTGGTGAGCACTAATTAATTTGATCTTT
TAACATCAACTTTTTTTTTTTTAGTAATACCAAGAAACTTTTAATACTCATGAATCATAT
TCTTTGGACTCTTTAATATTTTTAACATCAGTTGAATTAATTGATAGTTGTCAATTAGTT
AATGTTAGGGATAAATCAATTAGTAGGATAGATTTTAGATATTAAAGTTAATTTTCTTTT
AATAATACTAGGAATCAAAGTAAAGCTAATTTTAGAAATTAATTTTTCAAGTTTAATTAT
TCATTTAATTTCTATAATTTTCAGACTTATTCATTTTAATTTATATAGTTAATAAGTGAA
TTTTTTAATCCGTAAAAATTACTTTTTAATCTTCAAAAAATCTCTCTCATTATAAAATTT
TAACTAACAGAGTTAAAAAAAATTTAACGAAATTTTATTTTGAGATTAAAATATAAATTT
TAAAGATCAAAAAATTCAGTTATTAAGATTCAATAACTAAAAAATTTATTTATTAACTAT
AAAAATTAAAAAAAATTAAAAACTATAAAAACTAAATGAATAATTAAACATTTGAAATAA
GTTTTTTTTTAGAGTTTATCGGAATATTAATAATTGCTAACCATTGTCCTAAAAGCAATT
GGTGAGAAGGTGTTTTTAAATCTTAATGTAACTACACCATAATGCGATTTTTGATAGATC
TTTACTAGTAATTCATTAACTAATGTCCTTAATTTACTTATTAGCATGTTTGGAAGTGGT
AAGATTACGATGAAGCGCATCCATCTTTTTTCAGAAAACGAGGTGAAAAGAAAAAAGGGG
CAGGACGGAGAGTAGGGAGGGAAAAGGGTTAAAAGAGGTTGTTTGCTTAGATTCATGCAA
TGATTAATTTATCTCTCATCCACTATTTCATTTGGGCATAGTCTTAATTTAATTCTAGGA
TTTTATTTCATCAAATGATCTATAACTATTAATAAAGATTTTATTTGATATATACATTTC
TTATTTTTAAATTATCTTTTAATATATAACTGTTTTTATTATTTTTATAAACCTTCAAAA
TGTAATTGCAATCACTATTTTTTTCAATTGCTCTTTCTTTTTTATTTTAATTTTAAAAAT
ACGGATGAATGTTTCTCTTTCAACCAGTAAATATAACGATAGTGTGAAACTGCCAATCAT
GTGGCAAAAGGGAAAATATTAAAAAAAATGGTAAAATATTATCAACATGAATTGCTGGTG
AATCCTTTAAAAAACAACCTAGTAACGATTTTAATATTAAAAAAATTACCCTCGATTATA
TATAAAAACAAGTATTTATATTTTAATGTTGATTTGTTGATCAGTTCTTGGAACATCGCC
ACAAATTAATAGAACTTGTCTTTTCTTTTTTTAAAAAGTGATCAACTAATAAAATAGCAA
TTTCATCAAGACATATGTCCAACAAAAGGGCCAAAGGGGTAGATTTTTGTTTAAAAATAT
TTTGGATGTTGAGGTTTTAATCTCAAAACATTTTGAAACGCTAGTTCTAGTTCCTACAAT
TCATTACGGGCTGAACCACACAGACCCAAACGAAACCCAACAGAAGAGAAGCCCAGTCCT
AGCAATATAAGTGTAATGAA
>Glyma03g22510|Glyma03g22510.1
CTAAATCTGATTCATCCAAATTTGTAGACGGATGAGTCTGGAATATGGAATAATCCTATA
CAGGGGTGTATGAAACTTAACCATGATGGAGCTTATCTTCTAGCAGTAGGAGTAACTTCA
TGAGGTGATATCATAAGAGGTAATAATGATAGCTTTGTTGGGGCTTATTCTAGAAGGTTG
GGGCACTGTTCGATTTTAGAAGCAGAGTTATGGTCTATTTTATATGGCTTGTGACAAAAG
GATATCATCAGTAATGGTGGAAACATATTCTTTTGATGCTATAAATCTGTTGGATGAAAG
GAGTAGTGAGGGGGAGTACTTTAAAGAGCTTGTAGCTAAGAATTGTAAATTACAAGGAAA
ATTCTAACTCTGCATGTTGAAACATATTTATAGAGAAGCAAATAAATTAGTATATTCATT
TGCAAAACATGAATTGTCTATACAATCTGATGTATGTTTTTATAATAGTGTGTTTGGTTT
TGCAACCCAATCATTCGGGGGGTGCTGATGTACAAAACTCAAATTTAACTAATATCCAGT
TTGGGTGTTTTGTCCATAAAACTTAGAAAAAAAAAATCGTTTGACTTGGTATATGAATTA
AAATAGACCATGCCAATAATTAATTTAAGAAAATCTCATTTAAAAAAATAATTTGCGTAA
ATGACCAAATGGGTCAATGAGAGCCGTTACGTACGTACTCGGCCAACTTGAGTACTTGAC
TGTTCTGGTCTGGTGGGACTGATTTATATATTTGAAAACTCAACACTCAAACAGATACAC
GTCAATGTACAAGACCAACTGAGAATAAGTCTTTTAAATTTAATAACTTTTCTTCTATCC
CCTAAAAACATTGTCTTTTTCATTTTTTTTCATGAATTACTATCATTCTCCTTTTTAGTT
TATATTACTTTCTCATATCACATGTTTACATTTTACTTTTATATTGGACAAAAAATACTT
TAACGGCTAAGAATAAAAAAACATGATAAGAAAATAAAGTGCATTTACATTTGGTGATTA
GAAAATCAACGGTTAAAAATTATGATAAAAACAAATACATATTAACAAAATCTAAAATTG
TTTATAATCTCAATGATTTTTTTTTAGTTAAAGGTTATTATTTTACTTTATTCTCTAAAG
TGCATTTGATCACTTTAGAGGAGTAAAACCCAATAACTAGATAAGTGATTTTTTGTATTT
GAGAAAGTTTAAAAATTAAATTTTAAATAAAAATAGTAATTTTAATATAATTTTTATTGA
TTTAAAAAGATCTCACCTTAAAATTGATCTTAGACCTAAATAAATGTTAAATCAGCCACG
TAGAAAATATAAAGTAATTTGTGTGAAATATATTGTAAATTATTCAATTAATAATAAGGC
TTACTGACGGAGGGTACTCACATAACTTTTACACGTTATTAATAGAATAAAATAAAATAG
AATTATTCTATTTCATGGAATTTGTTGTATGCGATGCTTGTTTTCCACGGGGATGTCATC
ATTTGATTATCTAAGGTGTACCTGTCTCCTATGCAGAAAAGGAAATTCTCTCATTTACTG
ATACAAAAATATTTTTTTAATCATTATGTTAGTATGCTATTGACACGTAGTATGATCGAA
TTTGTGAATGATTAATTTTTGTCGAAAAATTTAACTAATTATCTTTAATTAGATTCTTTT
CTTTCAATCATATTTTTTTATATGTGAAATGTTAAGGAGATCGATTCTATTACCATTCAT
TTCAAGAATTTATGTTGATATATAAAAATATGTTTGATCTTTTGACATAACGGTTTTGTT
TCCAATTTGTATTGTGTGGATGTAATTAGGAACCAAAATTTCCTGAACACTGTTGCTAGT
AAAAGAGTTATATGGTGTGTGTGTCTGATTGGTTTTACTTTTAGCCTTCGTTGACAAAGT
CAAGCGCATGCATTCCAGTATATTCAACGAAGACAAAGACTTAACCATCATCATAAATTC
ATAATGGAATTTTTCTTAGT
>Glyma06g06310|Glyma06g06310.1
AGATTGTTTTTGCGAAACAAAGCGATCGGGGATGAATTGTGATTTAATTGATAGTAATTA
TTTCTTTTACTATTATATGATATGATCTATTTTGTTATAGAATAATATAAAAAAAGCTGG
ATAAAATTATGAATTAGCATAAAAATTTCATTATAGATTTTGAGATAAATAATAGTAAGT
CATAGTTCAATTGATAATTGATAAATGAGTTAAATTGATTATATATTCTTAATGTGAAAT
GTATGTTAATGTAAATAAAATACAGTTTAGGACATACAATAATGTAACAAAAAAATTGTA
TTTTTTTTTGCTGGAAAACAAATACTTCATATTAATAACAATGAAGAATTTGACATAATA
GTATCTTTCATTAGTTTATCGGTTTGATTGACCCTGTAATGTAATATAAAAAAGTGTCCA
ATAAAAAGGGTTAAACTAGACAAGCATACGTGGAGGATTGGAAATCCCCTTTTTTTTTTC
AAGAATTCAATTGCCTAAACAAACATGAGAAAAAAAATTAAAATTATTTCTAGAGGTGTT
CACAGTACCATTTGATTAAATCTTTGGGGAAAAAAATTTAAATCAAACATAAAAATAAAG
TGGTTGAATTTAAATATAATATCAAATTCAAATTAAAGCAAATCAACGTTTTACATTTTA
GTTTGAATTGATCTAACCGTTTGTTAATTTTTAAAATTATTTGTAATTTGACAACTAATG
AAATAAATTGAAAGAAGGTAAAATTTAATTATTAATTGAGAAATAAAAAATTAAAAATAA
TAAAATTTACGTAATTATAAAAATAGTTACAAACGATCAAACATCATGACAACTAAATTA
TAAACTTCTTATAAAAAAATACATTACTTTTATTCGTTATTTTATAATTTAAATTAATTA
AAAAATGTCTAATATATATGAATTGACATACTATCATCAACAAAATTGAGATATGATTTA
TGATAATGCGATTTTATATTTGGATAAAAAAATTATAATATGTGATTTGGTATGGTTTAA
TTTTTATTTCTTACAATAAGAACTGAAATTTAAATTAAATTATAATAAAAAATATTTTTA
TTTTTTATTTAATCGATTTTTTTTAATCTTTTAGTTTGAAGATCAATTTGGTGGTTTGAA
ATGTTTTAGTTTGATTTTTAGAAAACCTTAGTTTTTATGCTTTTATTAGAGAGAAAAGAA
AAAATAACTCAACCTAAAATAAGGATAAAAAAACAGATCCACTTAGACTTAATAGGTTTA
TCATATCGGTTCGCCCTTTTAAAAAATAATTGACAATATAAAATATTTAAAATAATAAAC
TAATTTTAAAATTTTAAATCACACAAAGTAATAATAAGTAATAATAACTCTATGAAGTAA
CTAAATTACAACAGAAAGTCAAACTTTAAAGCTAGTTTTAAACAATACAAAATAATTAAA
CATAAATCAAATTAAAAACTCTTCTTATCTTTTTTTTAAAAAATTATAATAGTCTCATAT
ATTAATATAATTATTATTTATAAAAAATAACTAATATTGCATACTAACAAGCCAATCCGT
CCCGTCTTTGACCTGACAGGCTGACAAATTAAGCAAAATTTCGATCCATCTCACCAAATT
AATAATGGACTTAACGCCCTGCCCAAGGAACAAGGCCAAGAGATGTGTTTGGTTGTGCAT
GCATGGCACATAGGTGACACGTGTCAGAACATGGACGAGTAGAGTGCATGATGAAAGAAA
ACAGTGTTTTTTTTAGCATCTGACTAGGTCCCACCGAAAGCTTCGCTCATCCTTCGGCCA
CGCGTATGCAACGCTAATCTTAGTACAAACAATCAATCATTCATTTCATGCAATCACCAA
ACAAAACAACCTTTGATCTTCCAAGGAATCACTCAAAATGTAAATAATAATTAATAAATA
ATTTCCCCTTTTTTCTAATTGACTTTTCATTCTCTCGTTAATTCTTGTTGACCCAATATT
CAAAGTAAAATATGCAATCA
>Glyma06g16340|Glyma06g16340.1
GTTAAAAAAAATCAAAATGTTATTTCATTTATCTTAAGATAAAATTATTTATTATTTTAA
AAAATTCTTATAAAATTATTTGATTTTTAAAAAACTAAAAGAAAATAAAAAGTTCACTTT
CCTCAATTTTCACATTACCTTAGAAATTTTATAATCGAATAACTTTTTTTTCTCTTTTTT
CTAAAATAAACAACGAAAATTTCACATTTCTATATTTTATTTCTTTCTATTCTCAGAAAA
TTTATATTTCTATTTTATTTATTTATTGCCTTGTTTTAAAAAAATGAACATTAATTGATG
TTAAGAAGTAGACCCTCTCACACAGACCCTCTCTTGGGCCCCGTTCTTAAAATGGAAGAC
GCGTATAATGCAGAAGCTTATCCGAATGGAATTTCAGTTCAATTGTAACATATTGATTAT
GGTAATTAACATATAAGCAGGTATCACCAGAAAATAAGGGCAGGAAATTCACTTGATAGA
AACATTGAGAGTGTGTTTGATGGAGAAATTTAAAATTTTGAGAAATTTTAAATTCTAAGA
ATTTCAAATACTTCAACTGAAATTCTTTTATTTTTAAAATTTTATGTTTGGATAAAAAAA
ATAATGAGGATGGAAAAAATGAATGAAAAAAAAAGAAAAGATAGTTATACTTGTTTCTCT
ATGCTCACATGCCGATCGATATTTTAGGAGTTCAGAGATATTTATTGAAGAAGGTTAAGA
AAATTTCATTTTCGGAGGGAAATTGAAATTCCAGATTTTTAGTTGTTTAAAATTTTGTTT
TAAAATTTCAAAATTTTAAATTCTTCATAAAAAGCATCCAAACAATTAAATCAAAATGAC
AAAAATTCAAATTCTTTGATAAATTACTTTTCTCAATTAAAATTCTCTGTACAAAGACAC
TCTGAGTTAAATTAGATCGATCAGAAATACTTGCATATACTTTTGTTATACGCTTGGAAA
TTTATATTGTAAACAAATAGCAATTTATTAAAAATGATAAAGTGCTATTTATTAAAAATT
TCGTAAGAAAAGAAATTTATTAAAAATTGATTTTTTTTTCACTAAACTGTTGTGAACATG
TGCTTAATTTGGATACGTTCTTTTAGAGAAAATTTGGAGTATATTACACTAATTTATTTT
TATCTTAAAGTAAATTATAAATACGAGTTCTTATTTTTTAACTCAAAATTATTTTAGTTA
GCTTAACATGATAGTTTTCAATAAATGATATATGTTGTCTAAAAAAAATACTTTTAAATG
TGATTTTGTTAGTCATGTATCAATTTTTACATCAAATATTTAATCTTATTTTATGGTTAT
AATTTTTTATTCCTTCCAAATATTATTTTAAAAATTAATTCAAATTTAAATTTTATTATA
ATATGTTAAATTAAAGATATTTTATTTTTTAGAAAAACTGAGTTTTAGAATTATTATATA
ATGTCAAACAGTTTTAATTTTTAAATTTTAAATATTGACATACCTTATCAATAGAACCAG
TGTGTCTTCATTTTAATAATATATTTTATTATAAATTCCTCCTCTGTTTCAAAACTTGTC
TCATTAATTTATTCATATTCAATATAGTAGAATAAATGCTATTAACAATGAAAGTATTTA
CTCCTTTCTTTAATTGATTTGTATTTATACTACAAGTTATTTAAATTTAAAAACACTCAT
GTAATGTAATGCACAGGACTTAATTATTAGAAATTAATAAGCAACCACACACTTAAACAA
TACCATCTATAGCAGGTAGTAGTTGAACATTATACATGAGTAGAGTAGTTGGTGTAAAGC
TCTGGATATTTTTATTTTTATTTTTACCGATAAAAATATCAAATATCACAATCAATATAT
AATAGAAATACATAATTAATTATCATTGACATTTAATTTGAAAACTGATAATTAATTGAT
TAATTAAATAAGTAACTAATTAGAATTGGTATGTATTACGTAGTAGTAAGAAAATGTGAA
CGGCTGTGACAGATACAATG
>Glyma06g40740|Glyma06g40740.1
TTTGTATGTTAAAATTAACTCGTGTACTTTAATTAATTTTATGGAAGTTATTCCATCTAA
TTACTCAAAAACTGAGATAATAAATGTTTATGGATAACAAGACCTTAACCTTTGTTTCAT
TTTTTTTGTATTAATGCTTTTAGTTGAAAAGGTAAGAAAAACAGTATTTTTTACTAACAT
TTAAAAGAAACAAATCTCTGTATATCTTTATTTATGTAAAAAAAACTCTACCTTAGGAAT
ATTTAAATAAAAACATAAATTATCAAACGTGGGCATCTAACTGTTATAAAATTATTCCCC
CTTAACATATGATTTAGACAAATAAAAAACATCAAGTCAATCAATATCTTTATTAATTTT
AAAATAAATATTATATAATTTTGGGTAATCAAATAAGAAATTATGCTTGTCATTAGCTTC
TTAATTTTGGGTACTAAATATGTATTATGTTTGGGTAATTTACAATTACTAATTTACTAT
GTTTCTCTCAAGTGCATATCAAAATCTATTTGAGGGTGATTAAAATTAACATTTCCCTTT
TTCTTTATTAATATTTGAGGAATTGTTGAATATTTTCACTTATAGAGACTAATATCTCTT
AGAGTGTCTAAAATTATATTATTTGTACAATTTTACTGCACTCATGCCGTGTACGAGTCT
ATAACTTGTTTGTTTATTATATTATGTGATTTTAACTACTGTTACCTTTTTTTATTGGTA
AAATGTGCTAACACTACTATTATATTACTTGATAATGCGTACTACTACTAATTACATTAT
TAGTACTAATAATTACTTTATCCGTGAAATTCCTATTGACTAGCCATTTAATTAATCTTT
GAATTCTCTGTATATTATTTTTTTTTCTAAACTTATAAAACTCACCACAAAATGATTCTT
CTGTTAATTTTCACCAATTTTATTTTTCACCCCTACTAAACATTCCCTTCTCACTTTAAC
TGTCATGTGCGCCAAGTTACACATTATTAAGTTGCCTGTGTGACCAACTTTATCCCATTA
AAATGAAGGAAGAACACATCAAAGGAGTTGCCTACATGATATTTTTGTTGTCATCTATGA
CGAGGGACCAATCCAGAAGGAATTCAGTGAAGGGGGACTAAATGTGTATGTTTGAATGAT
CATGGATAAAATTTATCTTAAATATAATTTATTTTAATTAAAATTGATTTTGAATTTATG
TTTTGATGTTTTTATTAAAAAATCAAGTTAGAGTAACACTTGCGGCAAAATTTTGGATCT
AACTCAAAAATTACCAAAAATTACTTTAACGCGAAATTAATTCTAAACTTAAAATCAATT
TTAAATTATTCTCTAATATTAAACCAACCAATTTAAGAATATATCCAAAATCAATTTTAA
ACTCATGAATAATGTTTCAACTAAAACTAAACACACACTAAATATTTTTCTTATTTTGTA
ATTATTTAAATATTGAATTTATATTAAATAATTATTTAATAAATAATGTCTTTTACAAAA
TTACATTAACAGGTTATACACAATTAAAATTTTTATTTAATAATAAATAATCTTAATAAT
CCTCCTCTTAAAAAAAATCTTTGATAATCCTTTTAACAGCATTCCTTTAATAACACATTT
CAATATTTCATGGCTTAAGAACAAAAAACCTAAATTTAAGTAACAAACTCAATAACCAGA
TATTTTGAGAAGGTAACAATTAGAAAAAGTATATAAAAAAAAAAATAGTTTGATAGGAAG
CATCGACGAAATGATGAAGCAGCAACATCAACGAAGTCTGAATTCAATTATTAGGGGGAA
ATTCATAACTCGTTTTCCACGAACCTCCCTTCGTCACCGTTAGATATGTCACATGAGCCC
TCTCACATTCATTAGCAAGTGGGTTCACTAGCTGACACTTTCACATGAATGCCCTTCGTC
ACAAAACACATAAAAATATAAAAAAAAAATAGTTTGATAGGAAGCCCCGACGAAATGATG
AAGCAGCAACATCAACCAAG
>Glyma06g44600|Glyma06g44600.2
TGATTTAGGCTATGGTCTAAATTAATTACTACTTGAAAACGATAGAACATGAAGGAGGAT
AACCAAGTGCAACAAGGTGGGAACTCCAAATTAACACCACAAAATTAAAGTTAATTAAGG
CATCATATATATATGCATGTGTTCTAAATTTCTAGTTTTGTCCCCAGCAATTAGTTGTCT
TGTGATTTACCAAGAAATTAAACGTGTATATATACTATCTGCAATACACTAATTGACCCT
TCTCCAATTAAACAAGTTGAGATATGAAGTTTACTTGCCCACTTGGATTCTGCTCTATGT
ATAGGAAATGAGAGCTCAATATCCAACAAATATGCCCCTCGGGACCTCACGAAATTAGGA
GCTAAATAAAGAATTGATATTGGTGCTCAACTGTACCATTAATTTTTATTTCTAATTAAA
AAATTTGTTAAAGAAATTATAATGTTAAGAAATAGAAATATTTCAAAAGATTATAATGTT
TAGTAATTTATCATAAATTGAAAATAATATCTTTTAAAAATATATATCATAACTAAAATT
ATTTTCTAAATTTTAAATGGCTAACTTTTAATTTTAAATATAACTTATTTTAGTTTATTA
TATAGGTAGAAAATTAATATATTGTAATTACGTATTTATTTTAAATATTTTTTTTATAAA
GTGTTATATATGTAGCATTAGGGCATGGATTTAGTCAAGCTGACATTCCCTCATTTTACA
TCATTAGATTAATTTGATGGTCTAGATTATGCCACTTATTTTAAAACATTTATTTTAATT
AATTTTAGTTCATTTTTTATACTTTAAAACCACAAAAAATATTATTAAGTGTATAAATTA
ATTATTATATAGTTATTTTAGTTTAATTCGTAGTCTTTAGAGAAAACTTTATCATTCTTA
ATAATCTTCATCTTGAACAACTTGCATCTAATGAAAGATACAGATGTCTATAAAAAAAAT
TATTGTAGTTGTTAATTAAATTGTCAGAATTTTCTTTCTAAATTAAAGATTTTTTACAAT
TGAGTAACTGTCAGAATTTTTTTTAGAGAATCTGAATATGGCCGGAGACAACAAGTTAAA
CTCAAATAACTTTGTATTAATTAATCTACGTGCTCACAGTAATTTTTTTTATAATTTTAA
AGTATAAAAAATATACAAATAAAATTAATAATTAAATTAATTTTTTTTTTGTGGTAAATC
TCTGTTTTCTGTTTCTGTAGCATTAAGGTCATAAGGTGTGGTTGGCTGTGCCGATCACCA
GCACATGCCTCGTGAGTTTCCACTTCATTCGTAAGCCCTGGAGTCTACATTAGAATAATT
GTTTTAGTTTAAAGAGTTATTAATAATTAACTAAAAATTGTGTACTATAAAAATACGTAC
AATAAATAGAAACATTGCAATAAAAATAGTTAGCTAAACAACTCGCCTTATCATCAACCA
TTTTAAAGTTTTTTTTTTTTTTATATTAAGTGTACATTTGAATAAACTTAAAAATATTTT
TTTTATGATATAGGTTTTAAGGTGGTTTTAAATTACTTCAATAAGAAAACACGACACTAT
TTTTTTTAATTGTTTCCTTAAAATTCTTATATATGTATTTTAAATTATTTTTAAAATTAA
ATAACGTATACAGAATTACAGACGGGCAATTTTTTTTAGACTTTCTAAATTTGAAATTTT
CATAAATTTATTTTGAAGTTAAAGTTTATCCATACATACCACAAACAATTGTTTCCAAAT
GACACTTGTTACTTGCGCATGATTCAACATTTTGACTTTTCAGACGATACATTAATTGGA
GATATAATAATAATAATAATAATAATAATAATAATAATAATGAAAGATTGTTTTTGGAGG
TACGTTTCTATTCTTGGCTAGTTTCTCACCAATTATTGGCCGGAACTTTAATTCAAACTC
CAAACCATATACTTTTCATCTTCAATGTGAAAATAAGACATGTGCCACCAGCATTAATTA
ATGTCTCAAACAATGCTCAG
>Glyma06g16700|Glyma06g16700.1
TTTTAAAATTTATTTTAATATACAAATTATTTGTACTCTAATTATTTAAGTACAATTATT
CATAGACAAGGCAATAAAATACTTGTTTTATTTAGTTAATTATATTATTATTATTTTCTA
TATATCATCAGTTAAGAGTCATTAATCTTTTTTCAAATTATTAAAATTTATAAATTAAAA
AATATCTAATATATCAATCTTTTATATTTTACGTATAAAAATAATGTGTATAATAAAATT
AATTTACAAAAAAATTATGTAAATAATTTGTATATTAATTTATGAAATTTAATTATAAAT
TGATAAGTAAATAAAAATATGTAAACTATTAAGATAAAAATATATAAATGATAAAACAAA
ATTAAAAATATTTATATAATTAATATTTATTAATTTATAAATTTTGATAATTTAAAAATA
AATTAATAACTCTTGATTAGTGATGTATAAAAAATAATGTTAATATAGTTAACTAATCAA
AGTAAATATGTTAGTGATTTATTATTTTGTTTATGAATAAATGATCATTAATTTAATTCC
TATTAAGATATTTTTATTTTTTATTTTATTTAATCTTTTTTAATAAACAATAAAATATTT
TGATTTATAAATAAGAAGATTAAAGTTATAATTTAACCAATTTTTCTTACAGATGTCCGG
TAAAAAAATAAGGTGATTTCTCACAAGTTATAAGCTGCCTATCACTTCAGATGAAAAAGA
AAAGTGCAAAATAAATTGCTGCAAACTAATGTGACATGCTCGGGGAGGAAATTCATTTTT
CCCTCCTGAGAGCATATCCACCTTAGAGATGGAGGAGTCCACACGTAATAAAGGCCACAC
ATGTGTAATGATTTGTATCCTTCATGAAGTTACAATAATTTTTCCCTCTAAACATGCACG
AAGGACTTTAACTTAGACTAACCAAAACAATCACACGTGACATGTACAAAAATTGATATG
AAGAAAAGAAATAACCCAGTTTGGCAGGGTTAAATAGGGGGAATTGCTTTCTGCACCCCA
TAATTGCTTTCTGTACCTTTTTAACATTCTAGAAAGGGCTAATCCGGAATACAATCCATA
ATGCAAAATTTTACATCCTGGAGCGGGGTGCAGGAAGCAATTTCCATAATAGGATACAGT
TGGCCATACCTTTTCTAAATTAAATAGCTTGTTCAAAGAGAATTGCTATTGGTTACTATC
CCATTTGTTATTGGTACCTACACACCTTTGAAAAGATCCTCTTACCCCTCTCAGCTCTCC
CTCCCTCTTTTCCTTGCCCACACCCCAACCCATCACCACCACACCATCCCCAGATTTGAA
CCACTGTCAGGCCACAACATCAGTGGTTCCCTACACGTGCAACCTCAACCTTTGTTTGGA
TCGCACTAGTGTCTTCCTTGTTGCACGATGGGGTGGTGTTTGCACAACAACACAATGGTG
ATGTGACTCGTATATCTATTGGCGTGGGGTGTTGTTTGGGTTGCATGATAATGTTGTTGG
TATGGCGGTGGCTTGGGGGATGGATGTCAACTTTGACGTGATGGAAGGTGGTAATATGGT
GTTTGGGTCATGTAGGTCTTGGTGGTGTTTGATGATTGTTATGGTTGAAGATGTGAAGTG
TGCATAGGAAGAAGGATGGCAAACATCCAGGGATGTTAAAAAAAACAACAAAAACACCAT
TCCATTTATATTTTTGCAACGCCTTCAAAAAATACAACAAGAACACAATTTCTTTGGTTA
CAATTGTATAACATAATTGTGTTTTTGTTGTTTTTTTCTTTGGCACTGCCTCCATTAACA
ACGAAAATATGATTGTGTTGTATAATTGTAAGTAACAAAATTGTGTTTCCACAAAAGAAT
ATTTTTGAAAAAAAATATTTTAAAATACTAGATAGGGGCCAATAGCAACGCCTCTGTTGA
AAACGGTCCAGCTCAACCCAATATGAAAAAAGCGGGTCCCATCGCGCGCACAATCACAAA
AATAAGTTAAGTTGAAGGCT
>Glyma06g08841|Glyma06g08841.1
CTCAATTGGCCCCTGGTATATCTGTTGTTACAATTAAGCAATCTCTCCTGTAAAATTATG
AGAGGAATTTTGAATGTCAAAATACTTAACAATTTTCACTGCTTTTGGAACTTGTGATTT
TGTTCGTGTATCTATTACTGTGATTTTTTTTCTTAAAAAAAAAAAATCTTCCCCGGATGT
AGTAAATGATAATCATTGTATGACTCCACGAGTGCATATATCAGTGCAATGGCCTATTAA
ATTTAAAGTATATAATTCCTAGTAATTTGAGTATAACAATACACACTATCATCAAAATTT
ATTGACACAAGTGGTTTGGTAATTGAGTTTCTTAATTAAGGTTTGAATTTGATTTTCAGC
TTGGGCATAGAGTGACAATTAAAAGTACAATTTTATCCAAAAAAATAAGTTGATTAGGTG
GGAGGGGAATTAGGCCTCCTGTTTATACAAAAAAAACACTACACAGTACACCCTATTATT
TTCTAGCTTGCCAAACATGTTTTCAAACCCATAAATAAATCATTTTGGAGTCATTAATGG
AGAATAGGTGGAAATATTGTTGTGCTCATCCTTAGTTTCTTTTTCTTCTTCTTTTCTCTC
TCTATAACTTGTTTGGCTTGTAGGAATCAAAGAAACAAGTGAGAGGAAAGTTGATAAGAA
ATCATACTCTCTGTTTAACTAATTAAGTTAAACTTGTTTTCTTTTTCTATAACGAAACTC
CTTTTAATAACTTTTTGTTTTCATTTATAGGAATCTCAGTCCTAAAGAAATTAAGTGAAA
TAAAAGTATATTGATTTATTTAAATTGAAAACCGTGAGTTTGTATGTGTAAAAGTATATC
ATGTGAGAGATTACAAGGAAAGCTAATTTTGACTGTTCAATCTTATTTTGATTTAAAATT
GTACAATTGAGCATGTTAATTATTATGTAAACTTCATAGATATTTTAGAGAGAGGGAATA
AAGAGATATTTGTGATTTTAGATGTTTGTGACTGTAGAAATTGTGTTTTTTCTTTTTGTA
GGGTAATGAAAAGAAACAACAAAAGAAAGAAAAAAAAAAAGGACTACAATCTAGGGAAAA
GGGTGCCCATATCGCCAGCTTGCAGAGCCAATCAACCCTAGCTCAGCAGGAGGGTGGCTA
TTTACCCTTAAAAATTTGACAAAACTACGGGGATTGATTGATAGAGCAATTTAACCTAAA
AATTAAAAAGCTTTGATATTTTCAATAAATTATGTATTTTTAATTTTTTTGAGAGGTCTA
TAATACAATACTCGATGAGAAGGGATCAGATAAGGTTGTTGAGAAAGAAGAAATGGAGGA
AGCAAAGGGAGTTGTGAAGCACGTTTTCCTTGCAAAGTTCAAGGACGACGTCACTCCAGA
GCGGATTGAGGAGCTCATCAAGGACTATGCCAATCTTGTCAATCTCATCCCACCCATGAA
GTCATTCCATTGGTATCATCTTCTTTATGTCTTTTCTTTTCTTTCTCACGCTTGCAATGC
AATTCAACAACCCACTTAGATCAGGGCAAAAAACATCAACGTCTACACAAAACACAAACG
GGGTCAGCAAAAAGTAAACCCCATTGACCGTAAAAATTGAATTTTTAATAAGTTCATTCA
AATGGGTTTGCCCAGGTTAGCCAATGAATGAGATCTAAGTTCTGGTGAGCAGAGTGAGTG
GATGTGGAATATTAATTGGGTTCGATTTCAAATTTAAAAATTGGAAGCAACTATTTGTTG
CTTGCTTTGGCTTTCAACATAGAATTAGAATTCATTATGGAAAAATTGAATCTAATCCAA
AGACACCATAAAGAGTGTTTGGCAAATTTACAATTACAATGGCTCAGGCAAGGCCTAAAG
GAATAGAAGGTTTGGATTTTTGTTAAAGTTTACATGCTGTCATGTTAAGAAAGATGGAAC
TTGTATTGCATTGCATCTTACTTTCCAAGAATTTGCACTTGAACCCCTTCTAGTGGCTTG
AGCAATATCTCTAATGCCCG
>Glyma06g41150|Glyma06g41150.1
TTCTCAATCACAAATATAATGTTAGTTTTTCTTATTTTATTTAGAAACCTCAAACTTGCA
CACTTCTCATAATTTAAAGGAAAGCTGCAATAAGTTAGTAATTCACATTCGTCACGTAGC
TGTATTATATACGCTCCTCTTAATTGAATTTACTGTTTCTTACGTAAACTTTTAGAAACA
AAGAGTGAAGTAAAAAATAATGCGAAACATTTTTTGTAATTAAGGAGAAAAATATAAAAC
GTTTTTCCAAATGAAATTTAAATTTATCAAATTTGAATTATATGTGACATATGCATGTAA
CTCGATATTCTTATAAGGATAATTAATTAAGGAAGGGAAACAAATAGGAAAGAAAGTTAG
CTATCTCTTAATGAGAAAAAAAAATAGTAAACCAAAAGGAAGAAACATGAATGCTTTACT
TTTTCTTTGATAATCTAAGATTGCTTTAATAAATGAAAAGTTAATAAAAAGCAACGTGCT
TGCTTTTTTGACTAGTATAACATCAAACCTTCGCCTACTCCGCCTCACATAAACTGAAAT
TCGGAAATTGCATTCACATAGCTGCCCATGTGGTGAATAGAAATTCTTTGTTGAATAAAG
AATTGTGTAAATATAGATCTGTATAAGTAGATTGTTTTAAAGCTAAACATAAATCTACGT
GTTATATGAATACTTGAAATTGTTTTCTCAAACAAAATTAAAAAATATTATACAACTCAA
GAAAATAAAAAACTACTTAACATGCAACATTTCATCCTGTTAACAAATAATATGGAAATG
CTATTCATCCATTCAAGTTGAAAATAAAAAGGTAAGCAAAAAAGAAAAAAAAAACAAGAG
AGAAAGGGGACCATAAGTTCAAAGGTTAATGGAAAAGAACAAGCATGAAGGACACTAGCT
AGCAAGGGAAGGTTGTGGTTTGAGATTATACAATGTAGATGGTATAGATAACAATGGTGA
TCCAAAAGTCGGGGGAATAAGAAAAGGGAAAATGAACGGTTGGCAGTTAGTGGTTATTGT
TCACTCATTTTGACAACTAATGAAACATTGTGAAATAGTTGAAGCATTATTATGATTAAT
AACGGTTGAATGATGTGGTTTAACAAACATTCATGATAATGTAACTTTGATTTAATAAAT
ACTTTTTTAACATTTACTATGCTTAAGTTTAGATGACTTCTGGTGTAAAAAAGAAGTTTA
TATGATTTCTACGATTTTGTGAACAAGTAGCCAATGAATATTCGCATCATTAATATAATG
ACAAAAAATACAGCTGTATATTTAGCAACACCACGTTAGACTCTCTGTCTTTGGCACCAC
GTACGACACTATTGACTTTGAATTTTCTTAGTTCAGCATTCAGCAATGTACTTGTCATCT
TGTCCTCCCTTGTAAATTTTGTGCATGTGAGTAGCTAGACTCCATTATTGTTAATGCATT
ACTTCGGTCGTTTACTCAATGTATGGTAAATTTTGGTGCATGAGTAGCTAGACTCCATTA
TTGTTAAGGCATTACTTCGGTCGTTTACTCAATGTATCGTAAATTTTGGTATCTCTCATT
CAAAGAACACACTTTTCACATTACACATCAACTCAATTCTTTAATTCTAAAATTTATGAG
TTTTTTATGCACTTATATGTTTATCAATTTTTTTATTTTTATTCAATGTGAAACTTCTCT
TCACTTGTATTTTTATTTTTATTTTTTCATAAACCTGATCTGAGCTATTGATACCAATCG
TGATTTTTAGATACGAGCATTACAATTTTGAGTTAAATATGATGTTAAATTTACTTACGT
GATTATTGATGATTCATTGATGAAAATTTCTTTTAAATTAACCTCTCGATTTTTTAACAC
ATTTGAATATATATTTTTTGTATTAATGGAAATTTATTGAAAATATTAAAATATTGTGGG
ACACTTTTTTATTTAATAGTTTTCTCTTTTAATTTTGTAGTTTTTAATAAGTTTTAACGG
ATTAGAGAGAATATATTGAA
>Glyma06g16570|Glyma06g16570.1;Glyma06g16570.2
AAAAATTTCATTTTCATATAATGTAAATATTTACACCAGTGATTTAGATGTTAATTAAAA
TAATTTTTCCTGTAATTTTTTTTTGTGATGTCTATATATTTTTTTGGTACCACACTATTG
TAATGAAATATCCATAAACTTTATTGATAATTAATATCTAAAAAAAGTTTAAATTAAGAA
ATATGAGTCTAATATCATTCAAACTAATCACATATAGATTGATTTTAATTATATAATATG
AATACAGATATTTACCTCTGTAATATATAAATATTAATATATTTTTATGCATTAATACAA
ATAATTTTCCTTATAATTTTAATATTGATGTTCTTTCACATAGAGTTTTCATCTATATGT
AATGAAAGTATTTATTCTTATAATTTAATATAATTTTTTATTGCTGTAGATGTAAATATC
CATCCATACAACGGTGTAGTACAATTTAGAAATTAATACACGCACTTAATAAGCCATTTT
GTTTAAACTTTTTTTAAAATGTTTTATATAAAAATATTTTTTAAGAAATATATAGAATTT
GTTTCTTAAAAAAATACTTATAAAAAATATTTTTCACATTAAAAAACCAAAAAAACTTCT
TATTCTATTAAAAAATATTTCGTGCTCATAAATTTTCATCTTCGTGACTGAATTATGCGA
GAAAATATATGTTTTCCTGCCCCTTTCTTCAAGGCAAAAGAAGCTTCTGTCTCAAACGCC
TCCATGTAATTTCAAAGAGCTTGTAAGTTGTGACTGACATGTATTTTCTTTAAATAAGGT
GATTTGTTGTAATGGGGATGATACACACATTTTAAAAGTTATAAAATTGTACTTTCAATA
TTTGATTTTGAGATTTCCGAATATAATAAATAAGTGTAATTTCTAAGGAAAAATAAGATT
TAAATAATCATTTAATTTTGTTCACAGTTTAGTTTTAATCTCTATATTTTTTAAAAAATT
GTGTTTTAATTTCTATATGATCAATTTTTTGTATTTTAGTTATTTCCTTTAATTACAAAG
TAATGTTATTAATACTAGATTAATTAAAACTGCAGCAAAATAAAATTTGATAGTGCAGAG
CTGCTAATTTTTTCCTAAAAGTTGTGAAATTTTTATATTTAGAAGAGTTCAATTCAATAT
ATTTTAGCAACTATATACAAATTCTGTGACAATTTTAGAGAATTTAGAAATAACACACTA
TTATGAGTATTATCATTAAAATATTAAAAAATGCCTCTTTTTTTTTACCATTGTAATTAA
AGTTTTAGGTCATCAATGATATACTAAGATATTCATATAAGTTTTTTTTAGAGATTTGTC
ACGCTTAAACTCTTAATCTCGTTCCAAGAATATATTTTTTCGTGTCAAACCTAGATTCTC
ACAAACACAATGTGTGTGTCAACTAGGTAGATCCATTGAATTTTGCTTGTTTTCTTTCTT
TCAAACAAAGCATAAAAGGTAATATTTTCAGATATTAGAGTTATGTTGACAAAACATTTT
AATTAACCTTTAATCTTTTTAATTAATTAAAAAACTTATTTAGTTGTTCGGTAAATATTT
TTTTTAATAATTTTTCAGTAATTTTTAGTATTTTTTAAAACAAGTAATATTTTTAAAAAT
CATAACTTCTATCTTTTTATATTTTTATTACTTTTTATTCTTAATATATTCATAAATTTT
TTTGTTTATCTTTTCTAAATAAATAATAATTTTATTATTTTTCAATCATTTATATTTTTC
AATTATTTTAATATTGATTTTATTAAACACTTATAATTTAATAAATTATTTTTTCAACTT
TCAATTTTAAATTATTTTTTCATCTAATTTTACTAAAATACAAAGTATAGAGAAGTATAA
AAGGATTAACGACGTAATTAAAAAAAACAAATAATAGTTAATTAAATTGATTAAAATAAA
TAAAAGCGACCACAGTATTTATTGATCGAATATTATTCTTGTCATGTCAATCTAATAACC
GAAAACAATATGAACCTCTC
>Glyma06g24470|Glyma06g24470.1;Glyma06g24470.2
CAGCTCTCCATTTTGTTTGACACATATAGAGTCCCCATCTCGAATACCCTTCGCACCATC
ATGAATTCATTTTCTTTATCTCTCATTCTCTCTCACCCAAAAACAAAACCTTTCTCCCCT
CATGTACATTTTGACTTTTAACTTACTAAATACAAATGTTGTTACCCCTCTCATTCGCTA
AATATTCTTCACTCGCTTATTATTATTTATATATTATCAATGATTACACCAATGCAGGAA
TGGTTTCTCACATAACTTCTACTAGAGCATTTACAATGGTAAACATTGTACTGCCTATGT
ATTTTGACATTCATTATGGTTTGACTTACACAAATAACTTGAAGCATTCTACTTGGATTG
TTGGCACGTATGAGTGCCCATTGTCCAAAACCATAGGAAATGTGTTGTTGTTGAGGTTTT
GAAGGTCTATGGCAAATAATTGGTAGGCTCTATCTTTTACCAGAAATTCATGATTGCATG
GATATGATACACACAACTTATGGTAGCATTATTTTTTAATTTATCTAGGGAAGAAAATTA
CATTAAAGTGGATAACCTTGGAAGAATTAATGGAGTCTCACAACAAAATGTGTCCTGACA
TGAGTTGAAATTCAATGATAACCTGTTGGAAAAGTACAAAGATATCCATGCACGCAATAG
GGCGTCCCTCTAAATTATTTTTCTTGCGTACTTCCCCTGTCGTGTTAGCACCCACCATGG
CTAAACTATTTCGATTGGTTGCTAAGTGAAAATGTTTCTTGTCGAATAACCAACTATTGA
TTTTGTCCACTGACTTCTAGTCCTTTTACCGTGGCAACTACTAGGTACCGGAAAGAAATG
TGTAGCTCTCCATCAAGTGAGATGTCTTGCACATGCACACTAGATTGACTATTTGTTAAG
AATAGTATATGTGTTTGATTTGTATGATTACATGTTTGAGATATGAGACATTGAGGGAAC
AAGCCTCATTCATGCCAAACGGAAAGGGTATAAGGACGAAGCCACCATTTTTTTCAAATT
TTGGCTTTGTCATATTTGTTGTTGTTGCACTAAGGGGCTCCACAAGTAGCTAGTGTAACA
ACAATTTTGAATACACAACCATGACTTAAATTATTGAGTTAGAAGATATGAAAACAAAGA
TAAGGAAAATAATGATACAACAACAACAAAAGTTGAAGTTCTTAAGTTGAAGTTTCAACT
TCAAAATTTCAACTTCACAGCCTCAATTTCTATGGTTGTGGTATTGTGATTTTCCTTATC
GTAGTTATATCTTCAAATCCAAAAATCAAAGTCTTGGTTGTGCACTAGAAGTGGTTGCTA
CACGAGCTAGTTGTTGAGCTCCATAGTGTAGCAACAACAACTATATGTTGAAGCCAAAAT
AAGGGGAAAAATTGTGGCTCCTTCCTTATATATTTCCATTTGGCATGAGTAAGGGCTGTT
TCTTGGATGCCTCATATCTAATAACATGTAATCATACTAATCAAACACTTATCTCATCTT
TAAAAAGCAATCATTTAAGTGTGTGTTCATTACATCTCACTTGATGGTGAGTTGCACATT
TCATTGTCAGTAGTCAGAAGTTGCATGATTAAAGGACAGACTAGTTAGTGAAAAAAATCT
ATACTTTGTTCCTCGATGTGAATCCTTTTTCCACTTAGATGTTTGTTTTTTTTTTTTTTT
TTACTTTAATCCTTACAAATAACTCACATTTTTTGTTTTAGTCTTGATAAATATGTCACT
TTTTTATTTTAGTTCCCATTAATTTTATCATGATGGTGTGATATATAATGACATTATCAC
CCTTACACTTTATGGAATAGATTAACAAGGACAATTTAAAAAAAACAATACGGACATAAG
TAAAAATGAATAACAAGAACTAAAACCAAAAATCTCTTTAGGAGTAAAAAGTTATTTAAG
CGAGAAAAATAAAATAAAATAAAAATTAAAAACAGCAATATTCAATTTTTAAAAGTGGCA
AAATTCGTGGTGTGAATTCT
>Glyma06g06886|Glyma06g06886.1
GCAAAGAAGGAGGGAGTCTTGGAACCTCCTTCGTTATTTAGTAGCAGATACTTCTTTACC
TTGGTGCATCTTTGCAGATTTCAATGATCACCCAACTTGGCTTCTAAGGGGATTTCGAGA
GACAATCATTAACTGCAACCTCCACGATCTGCCAATGGAGGGTCACCAATACACTTGGGC
CAGGAGACGGGGAAAACATGATTTCATGGAAGATAAGCATGTTAGAGGCCTAGCAACGAT
GAACTGGATATACATATTCCCTAACTTCAAGCTTACCAATGGAATCTTAGCAAAATCCGA
CCACTCCCCAATCCTCATCTATCTCAACAATGCTCTAAGAAAGAAAACTCAAAAAATTCA
GATTTGAGAATTCTTGGATTCTCGAACCCGAATTGGAAAAAATTGTTCGAAATAGGTGGA
CCAACAATGCATCGAATGATTTTGTCTCCAAATTTGTAAATTGATTAGCTGAAATGAATT
CTCGGGGGAGAAGCTTAGACACAAATTCCGAGACCAAATTGATGATTGCAGGAAGGAATT
GGAGTATATTCGTCAATCAAACAACACATATATAGTTGCCAAATTCGACAAGGTCAATGA
ATTGGCGCCAGAGAGCAAAAATGTTCTGGTTGAAAGATGGAGAAAAAAAATATTAGCTCC
AAATATTTCCATATAGTTGCTAGTGCAAGGAAAAAATCCCTCACTAAGGATAATGGAGCT
CAAGTTTTTGGTCATAATGAATTGTGTGATGTTGCAATTTCTTACTTCAACAATTTGTTC
CAAGAGGAACAACACTACTGATTTTCCTCCAATTATCAATAAAATTCCAGTCAGTGCTTC
TGCTTATGACAATGACTCACTACTACCACATTTTACTATGGAAGAATTTAGACTCGCACT
CTTTCAGATGGATTCTAACAAATCACCTGGCCCAGATGGTCTCAACCCAGTTTTTTTCAA
AAAGTTATGACATCTTTGTGGTCATGAAATGTACCACACAAGTATTTCTTGGCTTGAGAC
AGGTACCTTTCCCCTTCAAATAAACAGAACCACCATTGCCTTAGTCCCCAAACACAACCA
CCCTACCTCCATGAAGGACTTCGGACCCATTTCATTATGTAATGTCCTTTACAAAATTAT
CTAAAAAGTTCTGGCCAATAGACTCAAACCTCTTTTAAAATGCATCTCTCAAAAGTTATG
CAATATACTTTTATTGAAGACAGATCAATTCTTGACAATGTACTTCAGGCCTTTGAAGTC
AAAAATATGTTTTTTTAATAATCATATTATTAATGTGAAATGTAAGATATATTCGGTACT
CATCTTATCAATAATTAATCTATCTCAATAAATCCGATTAATTATTTTTAGTAAAAATTT
TGTATGTAATTATTTTTATTATTCACAGAACTTATTTAAAAAATTCAAGTGCAGTTTTAT
TCATATGAAAGCAATGTTACTGCAAAAAATATGTTTAAATTCATTTATAAAAATTAAACT
CATAAAAGATTTTTCTGTTTTAAAATAAGTATTTCATTTGAAAAAAATGATCTCAAGTAT
CATATTCTATGTTATTTATTCATTAATATTTTGTCTGTATAAAATAATAGTTATTTTGAG
AGGAAAAAAATATAGATTACTTTATAAAATAAAATTTACTTCTAACCGGAAGCGAATATA
AAGTGTTGAAATTGGTTTAACCAAGTCTAGACGGATAGGTGTATTATAAGAATGCACGAA
GGGGCAAGCTGAAAAGAAAAAAGAAAAAAGAAAAAAGCAGTTTCCGGAATTAGTAAGTAA
TAAGCGGAAAACCAGTGTGAGAAATACTGAAAACCGCCTCATGTCTCGAATCTTGTTTGT
AAGTATTAATATAACGTTGGCAGTAGTAACTCACAAGAGGCTCTTTTCCTCTCTAGTAGA
TTAGTACAATCCTTCACTTCACCATGTCCATGAACCAATAGCTGCTACCTTTTCAGAAGT
TACTTTCTCGTTTTAAGTAT
>Glyma06g15540|Glyma06g15540.1;Glyma06g15540.2
AATTGAGAGGGAAGTTATCAGCTTAAACTTAAAAAAAAAAATTACCTAGCAAACGAACAG
GATGAATATTTTTCTTTTAATATTATTTATTTTATATTTATACGAGATTACTTGGCTAAG
GAATATAAATTGTTATTATTTGTGTCAACAGATGCGGGTTGATATATTGCATCATACTAA
TACTACATTTTAATTAATTTTTAGGCTTATTTGTAAGTTTTATCACCCCACATTCATGAT
TTTGTAAATTTTGTCATCCAACTTAAAATATTACTTAACGGACACGATAAATATTTTTCT
TTTAAAATTATTTATTTCATATTGATACTGGATTACTTGGTTAAGAAATATAAGTTGTTA
TTACTTGTATCAATAGATGCGGGTTGATATTTTGCATCATACTAATACTAAATTTAAATT
AATTTTTAGACTTGTTTGCAAATTTTATCACCCCACATTCATGATTTTGTAAATTTTGTC
ATCCAACTTTTATTTTCACAAATTTTATCACCCAACTTTCACTATTTCACAAATTTTATC
ACCTAAATTTTTCTTTGAATTTTATGATTCAATTTTCATTATTTCACAAATGTTGCCACC
CAATTTTTTTAATTTTACGCATTTTATCATTACATTGGTAACAAAACAATGTCATTTTAT
TTATTTTTTAACATTTTTTTAGACATGTCAACGATTATAAAATGTGTAAAAATCAAAAAA
TTGAATGATAAAATTTATGCAGAAAAATTGAGTAGTAAAATTTGTGAAATCATGAAAGTT
GATGATAAAATTTACAAGTAAGCTTAAATTTTTGACACACACACACAATCTCTCTCCTTT
CTTCTCTCTATCTATACATATAAACTTGATATGGTACACACACATGATCTCTCTCCTTTT
TTCTCTCTATCTATACATATAAACTTGATATCGTATTATTACCTTACCTTGGATCTTTTA
TCTAAGATTTCCTTGATTTTAATTATAAGAAAAAAATGATTACTTTAGTGTTAATTTTCC
TTTTATTCCTAATTAATTGTGATATTTATTAATGATATTCCCTAATTTTCTATGAAAGTT
TGTTTAATTATTGAGCTATAAAAAAACAAAGTATATTTATTAGTTAGAAAAATTATCTTT
TGAAAAATAATCACCTCTTAAATCGTTTAATATCATAACATGGGTAGTCTTCAAATATAA
TTAAAATTTATGTCAAATTAATCATTCTAATCACTTTTATTGATCTTGATAAATTAAATA
ATTATTTATTATGCATAGGATGATAGGTGGTATTATTGTTAATTAAATAATAATTTATTT
TTTTTTGTCTCAACCCTTAGATTTATTAGGAGAAATCAATCAAAAGATAAATAAAGTCTG
ATAAATAATTATTTTTATTAATAATTAAATTTAAATAATATTAAAATAAATTACCCTTAT
TCCGTTAAGAATGATGATTTAGAATATCACACATTGTCAATTAAAGAGAGATTCAACAAC
CAAAAGAAAGATTGATTATTTATTGGGATCCTTCCTTTCTTCAAACGGAATGAACAAAGA
TAAAATTCGAGTGATCTTGTAAAATCCTTTCTAAATTCAATGTGTGAAACCCATCACCAA
TATAATACCTAGATTATAGATATGAAAGAAGATTTTGGGTAAAAATAATTACTGATAATT
TGTAATAAACGACTCTGCCACTTACTACAAATCCATTTTGGAAACTTATGTTATATATCT
CTTGGATCACAAAAACTTCATTTTTTCGGAAACTTAATATTAAAAGAAACAAAATGTGTT
GTAATTTAAGTAAGTAACCACTTGTGCTCAATTTAATAAATTTTCAATTGTATGTGAAAC
AAACTAATGTTTGAGTGGGTCCTGCAACTCGAAGCACCACAGAAACTGGAGTGCCAGAAA
AGCAGCTAGCATGAATAGCAAGATTTGCCAATAGGAGCGAGGCAATCTCACCTTATCCAC
ACGCCCACCACAATCTTAAA
>Glyma06g14190|Glyma06g14190.1;Glyma06g14190.2
GTATTTGAATACAAATATTAAGAATGTAATTGTACTAAATATCTGATTTTTTTTTTGTGT
TATTTTATAATGGTTATACCTATTTTAAGTAGATTGCCTTTTATAGAGATACCCATAATC
TATAATCAGTATTAAAAAGTATAAAATTTTCTTCTCAAAAATTAAGGCTAATGAAATAAT
AATTATTCTTTTGAACGTATAATTAATCTTAGTATAAATGAATAATATCATCATGATAAT
AATTTGAGGTTTGATACACAATATGATATTTTAAAAATGTTTTTAATGTCATTTTTAAAA
CTCAAAAATAGTTTTAAGTTGTATTTGATTATTTTTTTGTTTTAAAAAGTATTTTTAAAA
TAATAGAAAATTTTGTTTGATAAAATAATTTTGATTTTTAGTTCTAGAAACCAACTATTT
AATTTCCTCCATTTTTATCCAAAAATATACATATTATAATTATTGTTGTCAGTTTTATCG
TTTATATCATTAATCGTCATTGTTACCATTGTCAATTGCTACTTTTGTTGTCATCCTCAA
ATGTATGACATGCGTCATGAAAATGACGAGAAAAAAAATAATGATAATAACAATACTAAC
AATAATATAATGGTGATTATGGTATTTCACAACAACAACAAGTATGTCATTAAGGATAAA
AAGGAACAAGTGGTAGAACAAAAGAAAAAAAAATCACCAACAAATTAAGTGCAATAAGAT
AAAAGATCTCGATGTATATTTAATTTTTTTTTGTGTGACATCATTTTACTATTAATATTT
TTGTTAAACAAATATGTATAGTACATTTTAATATTTTTATTTAAATTTAAGTCTTTTATA
TTATTTTTCTAATTTACAAAATAAATAATAATTGTTAACATTAGTAAAAAATATATAAAA
TATTAAATATAAAAATATATTAAATAAAATAATACAAAAACATTAAATAAAATTAAAAAA
AAACATACATTAATTAAATAATTAAAGTAAAAAAATTTAAAAATTAAAATCATAAATTTT
TTTATAAGTTTAATAAAATAAGAACTTTTAATTCAGAAATTATAGATTACTTCCTTTCCG
TCCCTGGGTAAGTTAACCTTAGTGTTTTAACAAAGTCTGCGCTCCTGACACAATCTACGT
AGCATGATCTGTGGCCTTTCTCTTTTTTGTGTAGTGTGGGCCACATATTGCTGATGATAA
GCATGTGCATGGCCTGTAGAAGATGCTATAGTACATTCATGGGTTGGAATGTGCCACCAT
CATGTGTAAGAATTTGCTTTTTAACTTTCTATAAATATGTCTAATGTAAAAAGACTTTGT
ACGTGATTTCCACCGAACCAATCCAACGGGTCACAATAGATCTTTTCCACATGGTTTTTG
TCCAATGTATTGGTGTTCTTTTTTAAATTGCATTTCCATTAAAGTATATAATACAAATAT
ATAATTAATATTCGAGATAATCAACTGAGTTTAAACACTACGTTAGGAGGATCTTTATCG
GAGCTAGAATCATTCAAAATAAAATATTTCGTTTTGATTGGTTATCTAGTTATCTTGTGG
CACACGGATCATTTGATTCTCAAAGGGTGGTTGACACTCCTTGAGCTAGAGAAGTATAAA
TATAAGAGACAAAAAGGAAATCTCTTAAGATTGGCAAAAGGACTAAAAATGATGAGTGCT
TGATGTACAAAAGGACATGTTCTATGTTTCTAGTGTTATGCCTTAAGCTTGTACAGGATA
TGTTTAAAGCTTGTATGCTTTATGTGAATATTAATGTATGTTCCAAGGGTATTCATTGAG
ACATTGTCTCTCGTTAGTTTATTTTAATGTCATATTAAGCTTTCATTATGTCCTTATGTT
TGATGTTTTCATCAAGACCCCTTTAATAGGATGGAGTGAATAACCACTCATCTATTGTAA
AGGTTATTCATCAAAATTACACTCATTCATTATATATGTTAACCCACCCACACAGTCTAA
CCACTCCCCTTGTATCTATG
>Glyma06g41290|Glyma06g41290.2
TTTACACTTTTTTTTCCTATAATTTTAGGATTTGGATATTTTTATCCCTATAATTTAAAA
ATAGTTTTTAGTCTTATAATTTATATTTAAATTTATTTTTAATTCCTAAACTTTAAAAAT
AATATTTTTAGTCGTTGTTGATACGTATAGTTTGGAAAGTAATTGATACGTATAGTTTGA
AAGTAATTTTTTTAATTTTTATAATTTTCATTTTAATTATATTTTAGTCATTATTAAATA
ATATAAAAATAATTAATTTTAAATAAGTTATAAATTATCAACTATTTTTTATTACAAATA
TGATAAATTATTTATGAATTAATTACTAATATTTTTATAGTTAATGATAGTTGATAATTA
CTAATATTTTTATAATTAATTATAATTGATAATATTACTCATATTTTAATAATAAAGACT
AAAAATAAATTAAAATATAAAATATAAAAACTAAAAATATCATTTTTAAAATATAAAAAA
TAAAATAAAATATAAATATAAATTATAAGAACTAAAAAAATTATACCAAAAAAAAGTTTT
CCTATTTTTATAATTTTATTTCTCTTTCAAAAAAATCAAAATACACATCAAACAAACATT
CATATGAAAAAAAAAAATATTATTTATTTATTTATTATTTATGAAAATCACGTTAATTTT
CTACAATTAATAATCCAAAAAAACCGTTAATAATTTTAATGTTATAGAGCATGAATATCA
ACCCTAGTTAAATTGAGGAATGACAAAACTAAGATCACATCAAATGTCTTACTAATGAGA
AATGTGTAAGTATTTTCTCAGCATCCAAGTCCACACTTATGCCTTATTCACACGGCAGTG
TCTGTCTTAATTGTATCAAGATTTGAGTCTAGCTGACTTGACTTGATAATAATAATTTAC
AATTAAATATAAATGAGTCACGTCTTGAATGCCCAAAACAACGCGTTAGCATTAATATCT
ATAGTCTTCATTAGAAAAGACCGGGCAATAGTAAAAAGTTAATGTGTTCATACAGTTTTA
CAACAAAAATACTTAGTCCAACTTAACAGCTTATAAATTAAATTTAAGATAAAATATTAA
TTTTATAATTTTTTATTTTTATTCTCTGATAAAAAATAAATATAAATTTCATTAATTTAT
CATAAATTAAAAATATCAATAACCAAAAATAAAAAAATTCAATATAAAAAATATCATTAA
AAAACAAACATTCGAGTATTTATTAAATTGAATTTATAACTTCATGTGAACAATTACTTT
GATTAATGATAATGAAATTTTCAGCGTGTCTCACGGTAACTTTAAACAATTAACTGACGC
GGTTACTGCGGACCCCAACATATGGCAAAGAGGGGAAGAAGCTGCCAAGAAAAACTCCTC
ATTTTCACTATCCATATTTTCTTTGTATCCATATACCATATATCTTAAGTTTAATAAATA
AAAAAATTAGGTTAAGCTTACACATTTTTTCTATAATTTTAGGATCAGTATATTTTTATC
CCTATAATTTGAAAACAATTTTTTAGTTTTATACTTTACATTCAAATTCTCTTTTAATTC
TATTTTTCATAAATAATATTTTTAATTTTTCTTTTAATTCTTATAATTTGTATAATTTGA
AAGTAATATTTTTAGTTTTAATAATTTATTACAAATTAATTATAAATTATAAATTATCTT
TTATTATAAATATAATAAATTAGTTATAAATTACTTATTAATATTTTTATAATTGTTTAC
AATTGATAATATTATTTATATTTTAATAATAAAGACTAAAAAAAATTAAAATATAAAATA
TATGAAGTAAAAAATCAATTTCAAATTATATAAATTATAAAAAATAAAAAAAATTACTTT
CAAATTATCGGATTAACGTACAATTAAGACATAACTTATAAAGAAAAAAATTATAAAAAT
TAAAGGATAAATAATAAAAATAAAATCAGTAATTAAACAAAACAAAAATTAAAGAAAAAT
AAAGGAAAAGTGAACCGAAG
>Glyma06g44870|Glyma06g44870.1;Glyma06g44870.2
AAAATATATCTTAATCCTTTAATTTTGAATTAATTTTTTTAATCTTTTGAAATTTATAAA
ATATGTTTTTAAGTCCTTATGCATAATGTTAGCAACACATGGAATAAAAGATTTATAATT
TATGAAAACTTTTTGACTATTAAAATATGTCTGAATCATGTAAAAAAAAATTATAAATTC
ATTAACTATTTTAAATATTGCTTTAATTTTTTTCATTAACTTGATTTTGATAGTTTTTAA
TTGTCCTAAATTGTACTTTATAATATAAAATAAAAAACCAAACACTCTGATTGTGTATTT
ATCAAAATCTGAAATTGCTTTGTCAAGATAGACATAATAAATATAAATTCCTAGATTTTA
CACGTCGGTTCGTAAGATATCTTTATTAAGAAGATAAGAGAAAAAATTTGTAAAACAAAT
GACTCTAACGCTTAAGTACATGTCTAAATATAAGTTCGAGTGAGTGAAAGAGAGATATAT
GTTTTTTGGTCGTGTGCTGAAGTATGTGAAATTGTGGTGTTAAGAATTCGATGAAACTTG
TATATATATTAGTGAAGTGTAACGGTTGATTCTTGTTTATATGAATTATTATAATCTTTA
TAGATAATTTTTGATTTATAAATAATAATCGATAACTAGATAATAATGTTAGGGATAAAT
ATTAACTTATCGATAAAAACTAAAAAATAATTATATCTTATAGATAATGTGTAATTTTAT
AGTTAATTAACTATATGACAATAAATAAATATATTCAAATATTAATAAGTCAAAAATCAA
AGAGTCTAACGGCTAAGAATCAAATGTCTAGGCTCTTATTATTCTGTTGACCCTAAACAA
TAAAAGTTGTGAAAAATTGTCATAAATTATCATCTCTTATTTTTTTTTACTCAAACGATA
CATGAGAACTAAAAAAACTTTAAATTTAAAGTACTAAAAATCATGGACCGTGGTCCTAAA
AACTCGGATGCTGCAAACTGGTAACCGAGATGCCGTGAGAGGATGAACAACCTCAATCAT
GGACCCTGGTCCTAAAATCATCGTGAGCGACAATGACGACATAGGTTTTAAAGCCGTGAC
AGTTAGAGAGACAAGGATTGGTGAGGGAGACAAGTAAACGGTTAGAAATTCAAAAAATAT
TATAAATAGAATAAATAATTATTTTTTAAAAAATTATTCTTGAAATTTGACATCAAACAT
AAATTATTCATTATTAAATGAAGAATATTTTCAACATAATCTCATTAAATAAAATAAAAG
TAATCAACGTTTACTTATAAAAAACAAATATATATATATATATATTTACTTCATTAATTA
ATTAATCACTAAGACACTAAGCATTGAAATAAAACACAGCGCACAACTTACAAATTTACT
TCATTTTATTGGGTTTCTTTTTTCCTGAAAAAAAATATACGAACTAGATATAAGTAACTG
GAAGTTTTCAAGAACCAAAAAACAATCTAAACGAACCAAAAAAAACCTGGAAGTGAATAT
ATATGTTTATGTTTAGATAAAGTGAATATTAATAAGTATATGATTTTATCTCAACTTATT
TAAATTCTAAAATATATATTATGCTTTATTTTGCATCTATATATCATCCATCATAATAAT
TATAAATTTGTGCATAAATATGTTAAATAGGAACCAACATATGGTATATGAAAAATAATT
ATATCCCTTAAATTAAACATGCGATAAAATGCTTGATCATTATTAGGTTTGATTGTACAG
AAGAACAAATCATTTATTGCTGGAAGAGTTCAAGAGGTCTCTGTCTTTGAGAAAAAAAAA
AACAAAAATTGACTTGTTAAAGTCTTTGCCATTGTCTTGCCAGGCTGTCACAAACGAAGA
GTCTAAGATGGCGGCGTGGGAATGGAAGTAGACTAAGTGAAAAATTGACTTCACTTCAAC
CAAGAATTTTCTACCAACCAATACCATATACCATATCCATTTACACTCACACCCCATCCT
TTGATCGATAATGATAGATG
>Glyma06g02300|Glyma06g02300.1
TTATAATTAAAGATCATAAAAAATATATTTTATTTTTATAGGAACTAAATTAATAAAAAA
AAATTATGATGATGAAAATAATACTTTTCAAATTTTACAAAAACCCAACTATATTTTAAC
CTTAAAATAATGATAATCGATTTTCATTAATCCATGTTAGTAAATTAACATAAAAGGAAA
TTAATTGATGAACTTATACCATATAAAAAAAGACACGTGGCTTTCATAGTACGAATAAGA
TTTCAGCCTTTCATCGCAAATTCGCAATGACGTTAATGAACAAGACCTGTGGCTTTCATA
GTACAACTTTAGTTCTATTAAGTATTTTCCCATCCGCTGTATGTACAGTATCTATTTTAG
TTTTAATTTTTTTTTCCATCCTGAGATATTTCCACAAGATCTGTTATGAAATAATTTTTT
TATTCAAAATTTAGTCATGTTTAAAAACACTCTCGTACAATATAGCTATTTTAAATTATT
CTCCACAAATACAATATGTATTATCAATTAAATGACATTTATTGAATAGATTACATTGCA
TTATATCACCAATAATATAGAGACACATTTTGTCACGAGCACCTTATAAGCAATACAAGA
TTGCCTTATTTTTTCATGAGCTCCTCATCATAAGTATTATAAGAGCACTATATTTTTTCT
GAAACTAATTGATGATCTGAAGTCCATAGTAATGTACTAATGTATATCATTTAGAACTAT
ATGATTAAAATATATAGAAGGAAAATTTTGAATAACATAAAATATATATTTAATAATTTT
GTGTCATACTATTTTATATATATATATATATAATAAAATATATATTCAGCAAAAAAAAAA
AGAAGTATACCTGTGATATTAAAAAATTGAGATCTATCGTCACTTGGGCCTCTTTGAATG
TTGGCTAACTTGTCGGCAATCTTGGGCCTTCTTCTGATGGGTCCTGTACAGTATGCAATT
GACCCAGCTACAAGGACCAGATAGGGCGTCGGCTTATCATCGGTAAGGTGAAAATGTGCT
AGACTAAGGTTAGCTTTATAAGATTCAGGTTTACCCTATTTTTTTTAAAAAAAAAAATTA
AAAGATTGAGTTTATTTATGTACTATAAACTTCCTTTTTTAAAAGGTTGATATGAGTTTT
TTCAGAAGTTTGGTTTGATTCAAAACTTATTTCATAAAACACTTTTAATTTTAAATTTCA
TAAAATTAGTCTTTAAGTGAGTTAATATGTCTAAAGTGATATGTAAGTTAATGTTTGTGT
GTCATAATTTAAATAGAACAAAAAATTATGTAATTTCAAACCATTACATTAAATGTTTGA
TATTATTATTATAATAGGTCTAAGTCTAACGTAGATCAGATTATAATATAAGCCCACAGT
GAATAACAATTTGACTTATTTCAATCTCTATTTAATAATAGTAAGTCCTATACAATTCAC
ACTCCACACAAGATAAATGATTAATATTCTGCTCAGAAGTAAAAACAGTCTGGATAAAAG
AAAGTGAAACCAATATTTAAATGAACCTTTCAATTAATTAACAGTATAAATTTTTTTGTA
CATGCAGTAAAAAAAACTTTTATATTAACAATACATGTAAATTATTATTTTTTAAAATAT
TTTTTTAGTATTATTTTCTAAATAAATAGTTTAGAAATTGATAGTGTAAAGAATTTTTGT
TTTATTAATCAATAAAAAAAGTGATTTCTGATTAATAGGTGTACAAAAATTTACACTAAT
AGTACTATGTAAAAATTAGTAAACTCTTAGTTATCTTCCATTGTGGCTTTAACTCATTTG
GAACCTAACCAATTTATAATTGTTTGCCAAAGTCTTGCAAAGATTAGTCTCTCTACTGGG
TACCAAAACTTTGGTATACCAAGAGCTTGCATATGTACCTCACACTAAGGTTGATCTAGT
TAGTTAATAAAGAGCTAAAGGTCAAATTCATATCTTTTGTGAAAAGATATTTAAATATGT
TTATAAGTATTTAGTGAGGC
>Glyma06g13880|Glyma06g13880.1
CCACTTCAAGGGGTTAGTTAATCTAGAACCTCTTTATATTTCATAAAGGGGTCTCTTTTT
TATCACTTTAGCTTATTTCCATATTAACAAGTGTGATCCTTATAGTACGACCAGGACACA
CAAAAATAAAATGAATGAAAGGTGTGAATGAGATATTGCTCGACTTCATGAAGCAGTGAA
GATGTTAATTAATTTCAATTTCTTAGCTTCTCTTATGGACCAATTCTGTGAATGGAATGA
ATGCAGCATATTATCCCACTTGGATCAATTTTGTTTAATAGGACAGAGTCAGTATATGGA
AACATGTCTCTTAATAAACTGCGAATACTAGGTCACGCAATGAAACATTTTAACTTTTTA
AGCACTAAGAACTAAATTTAAAGGATAATAGCAAGTCCTGAAAGGGAATTGTTTCACTTA
ATATGTTTTTCATTTGATAGTTTGATTAGCTTAAAGCAAATTAATCAATAACAAACTTAG
TGAAGCCAGAGATCCAATGGGTCCTTTGAGTTAGACTTTGATCTATAGTTCTATATAATA
CACTTATGTAGTTATGTTACAACACGTGTAGAAGAATTACGACACAACTTTGTGTTTGTT
GATTGGTAGTTGATATGCAACGCCAGAAGAGAAAGAAAGTAAAGAGGAAGCAAGGGCTCA
AGAAAAAGGGTTATTGAAAAGAACTTTTATTTTTTTTATGTTTTGGATAGTGTTAGGTTT
ATTCTAAATTCTACCGAATAACATATTTTAAGACTTTTGTCCTATGTTTCATCTTTTGTT
TTATTGTGTCATTCATGTTTTTAGAAGGAAATAAAACAAGTGTTTTTGTCCTATCTAATC
TTTTAATTTTTCAGCAAACCAAATACAATTATTTTTAGCTAAAAATAAGACTGAACTGAA
CTCATCAAGTATTTTTATCTTTTGGCCCTTTACCGCATAACTAAAATAACTCTATAAGAC
TTGTAAATAATAACATACCATTTTTTTATGTATATAAAATCATTAATATTCTTCGCAAGA
GATAATCGTCTAAAATTACTATAGACAATAAAATATTTTTTACCAATAATTTATATATAC
AAAACTCAAACATGAGATCACTAATTAAGTTAATTAAGTTAGATGTGTAAGTTAATTCAC
ATGTTCAATGGTCAAATATATTTTTCTAATTAAGCATGATGTTATTAAACATTGAGTATT
TAGAATTTTATTTTATGAATTATTAGTGTAAAAAATTTACATTATTAACTATTTTTTTAA
TTATTACATTAAAACTAATAAAAAATCACTATTATAACTTTTAAAATCATTATTATAAAA
ATCAATAAATTTCATATAAACAAATTATAATTAAATAATAATATTTTTTTTAAACTATCA
ATGCATAATATACAATTGTCTTAAATAATTAAATATTAAAGATAATATTGATCACATATA
ATTACCCTCATTATATTTATTAAATTAGAAGGCATTAAAGGACTGTCCTTAGACTTCTAT
TGATCTAAACTCCACCTCTCATTCATCTCTTATCCTAACCCCAAATAAACAACGGTCAAC
TTAACGATATCATAAATGCACATCAAATATGAAGTGAACATAGTGAGTTAGACATTACAA
TAAGTTCCTATCTTCCATCAAACATCACCTAGCAAACATTTTTCCTTTAAATGGCGTACT
TTAGTAAAAGATAAGTGGGGACTTAGGAGACTTCTATGTAACAAATGTATGAATTTCGCC
TATGTTTTTTTTTTACATTTACTGAACGGACTTGTAAATTTTTTCCCCCTTAAATTGGAA
ATTTCATAATAATAAAAAATATGAATCAATATTATATATATTAAATAACGTACAAAATGT
TTGTCAATAAGACAGTTTGGCCGAGTGGTCTAAGGCGCCAGATTTAGGCTCTGGTCCGAA
AGGGCGTGGGTTCAAATCCCACAGCTGTCAAATTTGATATTTTTCTTTTTTGGTTTCTTT
TTTTTTTTTTTTTTTTTTTT
>Glyma06g11430|Glyma06g11430.1
TGACTGAGTATTAAAAAGATCTTACTTATTCTGGTAATGTCATCTTTGCTGATCAAATGT
TGAGGGAGTTTACGCTGTTTCCTTCGTAATTTTTTCTGAACATCTGAATGTAAAATTTTC
TTTAACAAGTCATTGTTGTTTATTAAACTTCTCGCCCATCTTCAGCCATATAAATACAAG
TGAACGGTAAGGGTGTAAACCGCAACAATCACAAAATGAACACAACGTGACTCCCCCTGT
CCCTATAAGTTTTTTTTCTTCTTAATTCTTCCGTTCATCAAGCAAAAAAAAATTCTAATT
AATCTAAAATTCAGCTAAAAAATAAATAAAATATGACCAATAATTATTTTTACCAATGAT
TAAATTCAGACAATATCCAAATAATTTAACCTTAACTTTAGCACATATATCTAATAAAAA
AAGATAATGGTTTAAGTTATATATTGACCACACAATCATTTAAAGAGTCATTTTTTCTCA
CAAGTATATGTTTTGGAGACAATTTTAATTGAGTTAAGATGGAACATTAAATATAAGTAT
TTCTCCTTGCCGGAATTCAAACTTTGATTCAAAAGTTCACCCCTTTATGTTAGAAGAAAC
TATTAGATAATATTCAATCATCACATGTTTATAGTCCTTACAATTTCTATGATATATTTA
AGTTTTTAAATTTACAAGAAAAATTAATATCATTCAATTACATGTTACTAGTATGTAGAG
ATTAGTTAGAACTATATGATAGTCTTAAATCACTTAATCAATCATTTTCTCTTACATTAG
ACTCAACTATCGGTTGATAATACTAATATAGAGCCTTTTTTTTTTACATATAAGCAATAT
TATAAAAATGTGAAACATGAATTTCACACTATAATGGAACAAGTGATAAATCAGAAGATT
AAAATAAAAAAATATTATTTTCACCTTGACATCAACATAGACTTTTCGAATAAAAGTTAT
TTTCAAAAAAAATATTTTATATTCGGAAATAAGTTTTTTAAAATTTAAAACAAACACAAA
AGTACACTATGTTCCCAAGAATTGCTTAAGATAACCAAAACTAAACTTATTATTTATATG
AAAAATAGTTGGTTGATCTTCATTTATCCATTGGGGTACTTGTTTCTTTATGTTTTATAT
ATTTCTGTCACTCTCTCTAATTTTCTTTACACGGATACTTTTTACTTTTTATTGAAAAAC
ATAGGATATGTATGAATACATCACTTGCACTTTACTTTCATGCATGGATATTGTTCTAAT
TTCTTAATAGAATTTATCACAGACCAACACCCAAACTTGCTTAGTAACCTAAACTAATTT
AATAAAATAAAAAAAAATCCCTATTACATTGATTTTTGTTTGAGGAATAACTATTTTTTT
CTTTTACATTGATTTTATTTTATTAGTATTAGTTAAACTTGGATTCAATTTTTCAGTTAA
AAAAACTGGGATTCAATTTTCAATCTTAAATTAAATATCCTTAATATTAAAGAGTCTAAC
TCAATTAATTTAATAATGTGTAAGATATTATAAGTTTTTTGATTAAGTTCAATTCATACA
ATAAAATAAATAAGATAATGACAAGAGATGTTGAAATATGTAAATCTAACCTAATTTAAT
GCAACTCGTCATTCATAAAAAAAAGGATTGGATTGGGTTAGAAATTCTAATGTAACCCAA
TCCTGATATAAATTTGTGGGTTACGATAGGATGGCAAACTTATAATGCAACTATTTTTTT
TTATTTGTTAAAAATGATATTTTTATTTTTAAAATATAAAATTTATAAATATAATAAATA
AATACATAATAAGTTTATAAAATTTAAAAATGATATTTTTATTTTTAAGAAACAAAATCG
CTAAATTAGTTGAGAATGCAAAACTTTTAAAATACTACTCCATTTACTATAATTTTTGGA
AATATAATTGGTCTGACATAGCCATAGTACACAGTCTTTTTCTCGATACTTGGTTTGGTT
ACGTCTCTTTCCCCACGACG
>Glyma06g17760|Glyma06g17760.1
TTGGGTTTCTTATGTTTTGTTATATTTTTTAAGAAAAACATACTTATTAAACTTCAAAGT
TTAATAAGTATGAATTTTTTTTTATTATTCTTTAAAGACATTAAGAATTAATTAAAAATA
TTAATTTAATCTGATATATAAATTTCAAAGATAAGTTTCACAAAATGAGAAAATACTTAA
TTATGTAAAAGAAAAATTCATACAAAGTTTCTCTGTCTTTTTAAAATGATGATTCAAAAT
TATTACGTAGAAATGAGAAACGAAGCAGGAGTATGCATTTAGTATTTGGTAGTTTTCCGT
TTAAATATGTCTTTTTAATGCGCAAATCAATATCAGTCATCAGTCAAATATTAAAGTATC
TATAAGGTATAATTACTTAAATAAGTTACTTATCACATAGATTTTAAAATTTTATACAAA
AATTTACTCTAATATTAAAGTTGTTAGAATAAATATTTAACTTGAGTTACATTAAATTTT
ATAATTAAAAAATAATTTTTTAATTTATAAGAATAAATTAAACAACAATTATTTTTATAA
ATAACTTACTTAGATAAATAATGAACTGTCAAATTATCTGCTATGATAAAAATTTATTAA
GTTATATTACCTAATTTCAAGTAAGTCATCCAGTAATTATTTTGGAAATACTCTTACATA
TGTCAGGGTTACCTGTTTTCAAAACACTTTTTTCATACGAATTAAGTTAGATTATTTTTT
TTATAAGTAGTCATTTTATGGCCCCACATTAATAACTTTGAATCTCATTATGAATCTATT
TTGAACCTAAACGAGTTGATATTTTTGAAATTCCAACGCCATATCTTCGACTCTACGTAT
CATATTTTTTTCATGGTAGAAAGCGAAGGAAAACGGCCACCACTGGTATCGATATAGACC
GGAAAATATCCAATGGCTTGAAAGTAATTTCAATGTCGATATTTGTCTACGATTTTTATT
CTAGTTGTAATATCATTTTATTTTATAACTTAATAAATAAATATTTTATTACGTATTTTA
AACTCTGTATGATTTTGGTCTCTAAATTTTTCCATCACCTAATTTTATTTTTTTAGATTA
AGTAAAAAAATGATCATTCTATTAATTTCTTCTATTTTTCATTAATTTTTTTGTTAAATT
GATTCAATTATTTCGAGTTTTTTTTTTTTGTGTTTAAAACAGTTATCAAATTCTCCTTTA
ATGTCAGCAAGACACTATTTTTCCTGTTTTTGAAAGTTGAAACGGTATTTTCCCGGTTAC
TTGTGCATTAGTAATATTTTATTATAAAACTAAGATTTTCTAAGCCAGTTTTCATTCTTA
CTAGAAAAATTTACCGGCTCAAAAACTTTCACATACAAAAAGAACAAACACTACACGTGT
TGTAAGGACACTGAATTCAAGAACATCATAATTATTATTTCATAGTTCAAATCTAATTAA
CGACCACAAATATTTAAATAAAAACACGACTTAAAAGTTTAAAGTGTTAAAGATTTTTTT
TCAAATAGCAGGCCGACACAATTTTTTTTCCCTTTTACGTTTAAAATAATAAAGTGTCTA
ATACATGCATCAATTAACAGAGATTCCTCCTCCTCCTCCTCCTCCTGAATATTTCGAGGG
AGAATTATATTATTTATAGTGATTTTATCTGATTTAAATAAAAAAATTTCAGTGAAAAAA
TATATGTGATATAAGTTGTCTAAGTTTATATTCGATAAAACATTTTAATTAATTTTAAAT
CTTTTATTGATTTTAAAATTTATTTAATTGTTTGATAAATAATTTTTTTTAATGAATTTT
TCATAACTCCTATCATTTTAAAAATATTATTTAAAGTAAAATTTTTTAAAATGTTACTTT
TAATTTTTTTAATTTTTTTTATTTTTAATATATTTATCAGTTTTTTCAAAATAAGGAATA
ATGTTCCTTGTACAATGTCATTTTCAATAGGGGTAAGGTAGGGCAGCACGTGACGTGACG
CGACGAAACAAGTGTGAGGT
>Glyma06g40515|Glyma06g40515.1
TTTGCCAAATTTCTACACACCATTTGCCCCGGTCATTTTCCATTTACTATAGTATTTCAA
TGCGAAGACGCAATTGACAATACTAGATTATATTCCTCCCTAAAATATAACCAATAATTC
AGTAGAAAATCAAACAGCACATTATTAAACTTTAGAGTTTACAATTAAGTGCTGACTACC
AGGTGTTATTAACAATTGAATTGAATTCACCCTGATACAAATTGGTTACTTAAATAAAAA
CAGTAACAAGTATCTAATGCTTTATTTGTATTTACTTGTTTCAGATCAGATGTCTCAAAG
GAAGGAAGGAAGGAAGGAAGTCCAATTTCTTGGACAGATGCACCAGGAAATTCCTCATAT
TTTCAAAATACTGATATGTCGTTAATGGTGCTCCATCATGGTTCAGTGCAGAATCAACGG
GACTCCACCACCTTAAAAGATAATACATTGTAACATACAATAACGAAATAACCAAAACTG
GAGCCAATAAAATTGCAAATTAAATTAAATTGATCTAACTCACCTTGGGTACAGCTCCAT
ATTGAAATTTATTAATAACATTTCAGAGAATGACCCTACTTCTCAAGCCAAGCCTAAACT
CTTCCTCTGTTCCCTGAGGGCTAAGCTAGCAAATCTTTAGAACCACCCTACTACTTCATA
TCATGTTGCATAGCGACTCGACGGGTCGATGGGGGAATGAGGGAAAAACGAACCACAACC
AGGCCAAGCGCAAGCTTCCACGAAAGGAAGCTTCAATGGCAATGCTAGACAGCTTCGACA
GAGACATGAGTAAGAGAGGATGCAAAGAGACTCTGGTGTGAGCTAGTGAGACAAAGTGAG
GCATCGAGAAAAGGAGAGTCTAAAAGCCAAAACACTTGACCTTCAAAAAATCGTCTTTGA
ATTAGCGATTTCAATGATGTTCTCCAAAGAACCTTCTTTGCTTTGATATTGTTTTTTTTA
AGGTTTAAATATATTTTTTATTCCTAATAAATATCTAATTTTTATGTTTGTTCGCTAATA
AATTTTTGTTTTGGATTGAGTCTCTAATAAAATAACACTTTTACTTCTTATCATTGATAT
TTTGTTTTAGTCCCCGATAATTTAGAAAATTTTGTATTTATTTTCTAATAAATTAACAAA
TTTTGTTTTAATTTGTATTAATAACAAATGTGGAATATTTATCATGGAAAAAACATAAAA
TTTGATAATTTATTAGGGGCTTAAATTAAGTGTCAACGATCAAAAATAAAATTGTTGTTT
TATTTAGAGACTCATCGCAAAAGAAAAATTTACTAGGAAACTAATACAAAATCATATATT
TATTAGAAATAAAAAATATATGTAAACCTTTTTTAAGAACTGTCGTTATAATTTTACTAA
TATTTACAAAAATGTCACCGAATATGTAACAATGATGGTTTTGATAAAATCATTATCGAT
TTACCGTCGTTGAATCTTGTGATTTTAGTAGTGTTTTTATTGATTTGTTGACTTTATAAA
TAAATAAAGTGCGGATAACAAGTGTTGATATTAGTATATGAATACCCAACGGGTGCCTAG
ATGCAGATTAAAGTATTTTTTTTCAAACGGAGGTATGAGATTGGATCAAGTATTTTTTTC
CAAACGGAGGTATGAGAATGAGTAATATAATATCATACCCAGACTCTAGAGCTACTTCTT
GTCATCTCACTCCTCGCTCATAATTTCCTTCAACCTACTTTACCTTTTATTTACTTTTTT
TTTTCTTTTCTTCCTATTATTTTATTTCAACCAGACAAAGAGTAAGAAAGATGAAGATGA
GAGATATAACAGTAACCTAATGGTTGGAGAAGAGTGAAAGGACAAGAGAGATGAGACAGG
TTGTAGATTTAAATTTTCCCAACTAACATTTCTAATTAACAAAATTAATAAATAATTATT
TATGAATAAAAAAATGAAAATGAGTGTAATTTTTCCTAATGCAAGGAAAGAAATTACGCT
CTATAATGATTCTTTATTTT
>Glyma06g02591|Glyma06g02591.1
AACCCATTTTTCCCCACTTAATATTTTTGCTTATATAGTTGTGTAAGTTTTTTGTCTATT
TTTTTTACCCAACTTCATAATTTATCCTTTAATTTAAATATATTTTTTTCATATTTTTCT
TGCTTATCTTATATGTGCAATTATTCATATCTATTTTATTTTAATCATATAAATACATAT
TCATTTGTAAAAAAAAATAACATAAATATTTATTAAATAATACGGAAAACAAACTAGAAG
TATATGTGTTTTGGAATGAACTCATATTAGCTTAAATCATCAAAAGACATCAATATAGTT
GGTAGGTTGAATGAAGCTTCATTTCGGTGAACTCATATTAATCCAAGTTCAAAGTGAATT
CAATGAATCCAGTTGTAGGGAAATTCATTTCGGTCAAGAGTAAATTAGAAGGATTTTTTA
GTTGAAATTTGCTCAGTACAAAGGGTTGGCTCTGGTATCAATTTTTTCTCCATGGGAAGG
AGGGGGGTCACTCACTGGCAAATGCATATGCTTCAGACTTTGTTCGATTTTGAGGATCAT
ATTAGTTATTTGTCTTGGAATCTTATTTTCTAAACATTGCCTTTACATAGCATTGCGGAC
TACGAAATTCAAGTATTGTTTAAGATGCATTGTAACATGTATAAAGGAGGACAGTAATAT
TGTTGTGCTGCCGTTGGATCCAAAAATGACTTGGGATGTTTTGGCTTCTTAATTTCTCAA
GTTTCTTATATTATTAGGTAATTGACCTCATTAATGCTTTATTCTATTCAATGATTTTTT
TGGCACATAATGTCATTTATTATGTATCACTCACTCTTAATTTAAAATTAAAAAAATATC
ATGAATACTCATAATTGCTTTATTATCATTTTAGATAGGATGATATGTTTTATCTTCAAG
TTTGAAGAGACTGTGAATTTTAAGAGTAGCTAATATTTTTTTAACTCAATTCAAACATAT
AGAAATATCTTGATATATTATTGAAAAATAAAATATCTTAATTGTAGTGGTTAAAAGAAA
ATAGAAGAGAGAAAGAGTAAATGTAACAAAAAATATATAATGGAATAAGAAAAGAAAAAT
AAAAAAGAGATGAACTATTTCAAATAGATATTTACAGGGTACTTTGAATATGTGGGGGAT
GGAAATCTACTTACTTTATTATAAAAAATTTGTTCAGTGTCACTCACATGTCCAATTTTT
CTTAGTCACGTGTGACTATTATGAAGCTTCACTTTTGTTTTTCATTTTTTTTTTATCTTT
CCTCCATCCCAAAAAACACGTTTCTTCTCGCCTTGTCCATTTTTTTTTTCTTTTTATATA
AAAAAATATTGTATCAGATTTATATATTTATAAGGTTTTTTCATTTTGGATTTAGAATAT
TTTTATATTCAGTTATATTCTTATGTATTTAATTGTTTATATTTTACTATTGTAAAAAAC
TATTTATTATTAATTAATTAAATTTTGTATAAAAATATATTATAAAAATTAGTGATTTTA
TCATGTGACAGTTTATGCTTTATAGGATTGGATGACAGATTTGTCAGCATATTTAAATTA
TTTTTTATTATATAAATTTGTCTTTATATAAAATATCTTTTAATAAAAATGTGAAAAAGT
TAACGACAAAAAAAAAAAAAAACAATGGGAAGCACATAGTTATTCCCGGCACATGAGGTC
ACTGGGCAATAAACAAATATCGAAAGGCTGGGCCCCAGCACATTGAAGACGTGTATGGCT
AGGATTTCTCCTATCTTGTCTGACTAAGACCAATTTCGAGGAACCCAATGAACTTATCAA
CGTCACTTTCCTCCCAACGGCTATTTACAAAGACAAAATCCAACGGTCCTCAACGCCCCG
GCGGTTGCCGCCCAACACCATTCAACGGTATTCGTCTAAGGTTGCCGACCGCAAAGGTTG
TCAGTAATTTAGGAGAAATTCTGACATAATCATTAAAATAATTGCAAATATCGCATTACT
AACGTTCATTGAAAGAAAAA
>Glyma06g10190|Glyma06g10190.1
CACTGTACAGCTTAAAACAACTTAAAAAAATGAATTAATATTATTTATATCAATAAAATA
TATTTATTTTTCAATAGTCCATTAGTTAAGAATTTTAACTTGAAGTAATTATAGAATAAG
TGATTTTCTGTAAAGTTTTTTTAAGAAATATATGAGTAAGGACAAATATACTGAACAGCC
AAAAAAGCACCCATCACAAATTGTTAAAATCTCAAAAAATATTATTTTAAAAAAAATTAA
CTTAAAGATTCTAACCAACAAAAAATTAATTAAAATATCATAACGTGAAATACCATAATA
TGAGAACCACCAAAAAATAAAAAATATTACACTGTTGACAAAGATTATTCCATACCAATA
TTATATTCCAAAATATATGCGACTATAATTCAATTTCACACATATTTGTTAACGAATACT
TATTTTTAATAAGTGTGTCAAACATCAAAGTCACAGAAAATTTAAAAAATCTTTGTTTGA
AAATAATTAAAGTTGTTTGTTTTTCTAGTTTGGTTAGCAGAGTACTCATTTTATCGTGGC
TGGGATGCAGTGTAGCATCTTTTTGTTTGGGGTAGCATCCTCGCATAGAAACTGGTATCG
ATTGTGGTTCACAGATGTTGAAGAATAGGAAAATAAACTGGTATGGGCCGTACCCGTAGA
CAACTTGACACGATGTACCCGGTCACATTAATTATTTTCTGTGTTTGTAGAAACTAGAAA
GCACCCAAAGTATTTGTTTATGTTTGATAAATAAGTTTAATAATGACGCATTGTGAATAA
AAAATAGGTTCATACTGATATTTAATAACAAATTATTGTTGATATAATTATTGTGTGCAA
TTCCATTTAGGCAGAACTTTGGGATCTAAAGCAGGAAATTAGTCTGGCAAGGAGTATGAA
TCTTCGTAATGTCATATTTGAAATGGACTCCTTGGTTGTGGTTTCAGATGATTCAATAAG
GAACATCAACTCTTCATTGCTAAAGCCTATGATCGGATAGCTGCCTATTATATATGCTGC
GGAATACAGATAGGAGAGTAACCATTACTCAAAGAAGCAATAATTGTGCCGATTATTTGA
CAAATTTGGGTCATGAATCTGAATTCTTTATGACTATTGTTACTTTTGTCACCCCCTCTT
CTTGTCATGCTTGTATTTGCTGATGCTAGATGGTGTACACTTGTCCTTTTCCCTTTGATG
GGAGTTTATAATATTGTTTTCTTTTATTTAAAAAATTAAGAATTTTATGAAAATTAAAAA
ACTTATATAATAAATGATAATTTCTTATTAAATATCAATGTAAAATTATTTTATATTATG
TATTATCATTTTTCTCTTTATAAATACATATGTTCAGGAAAATATATAATAAAATAATTC
TTATTTTAATAATATGAAAATAATTCATTTATATCGTATAAATATATTTAATATGACCCC
ATGATTAGGTAAAAATATCGTGTACATTTATTTTTTAATTTTATTATTTAAAATTAGATT
TAATAATTAATTTTATTGCTCACATTTGAAACAGTTTATTGTAATTTGAAGACTAAAAAG
TTTTTCGTAATTAAACATATTCTTTCAGTTTTGTTATATCAGAATTTATCTTTTTAAAAT
AATATATATTAAACATAAAATTTAAGGTCTGACAATATAAAATTATTTTATAATATCATC
TAATCATAAATTATTATTTGAATTATTTAAAATAATTATTTTTAAAATTAATAAACTTAT
TATTATAAATTATGACTGTAATTTTATTTTTCCTGTAGGCGTATAATTTTGTCAGTTAAG
TATAATCCATTAATCATACAGAATTTGTGGAATCGGCCGAATATGGCTTTCACTTCTTTC
TTTTTTTCGACAGGAAGGTATTTCACTTGTTAGTAAGTGGTTTAATTCCATTTTTTTTTG
TCGTTTCAAAACTTTATTATCTAAAATATTTTATGGCAAATTCTTAAAAAAATCGTCAAA
ATCAAGAAATTTATTGTGAC
>Glyma06g15890|Glyma06g15890.1
GCTACACAGTTGACAGTCCGATTGTATACAATACATCATATGGGGTCAGGCTGTAAATTT
TCAGTAGAAATTTTCTGGTGACTATAGATTGATAACAAACTCAGGTTTTTTACTTTCATA
TTTTGTGAATTTTTTTTATCACAATAGTTGTGTCTGAACTGCAAACATTGAGATAATGCC
TCAAAACTTTAAGAAAGTGGCATTGGCAATAAGAACTATTGAAACAGTAACAGCCATTCC
AACATTGGCAGTGTTGTCTTGCAAAACGTCAAGTAAGGCATATGGAAAGGTTGGAAAATT
CCTCAAAATTTACTTGAACATTCGTCTAAGGGTGTTTATACCAAAAGAAAGGAAGAAAAA
TAGTCACATGACAGTTTAACTGCAGTTTGCGCTGTTAACTTATTATTCCATCAGAAAGAA
GATATATTTTACCAAATACTAGACTTTAGCCACATATAACAAATGAAGTAAACAGACAGC
ATAGCAATAGTAGCAAGGTAAGTGAAGAAAAAAACATTGAAATTACTTGTCTCCTCCCTT
AGTAACATCACTGTGACTCCCAATTTGATGAGGTTTCCATCTTTGAATTTTATATAATCC
AAAAACAAATTTTAGCTTACATTTTCATTCTAACAGAAAACAAGTCTTATGATTTTCCTT
TTCAAATATATACCACAAAGATTTAGCCTTTCTATTAATGCCTGTTTAAGGTCTACATCG
TTGGGCCTAACCCTATAGAATCTAACCAAGGGCAGACCCTCACACTCAAATCATTGCTAG
GCTGAAGAGCAATCTGAGGCACACTACTGTTAAGCCCTTTGGCGTACATCCCATGGTGCT
CGCTAAGAATGAGGCAGAAGATTCCTGTCACCTGCTCACATATGCATGCCAGGAACTCCA
GAGTATTCCATATTAGAGGCACCCGCACCTTATGAGATTACTTCGTAGTCATATTCAAGC
GTCTTAACAGTTAACAGTGACTCTCACCCACATACATCCACAACCAGTCACTCTCATCCA
GCCTCATAAAATAGATCAAATGCAGAGGCATCAAGTAAGTACATTGTTCCAAACACTGTT
ACTTTCCTGGTTAAAAAAGACTCAAGATTGGAACAGCAGACTCCTCTTCATGTTAGAGGA
AGGCGGATTGATTGGGTCTATGCCTATGTCTATAAACCGTTTGGGCTTGAATAAATCAAT
ACTCAAACACACTTCAAAGAAAGATAGCATTGAACCAATGAACCAAGTACGAGAAAAAAA
AAGTTACTAATCATTGGAACAGAAAATAAAAACCTGATGATCTGGATTTTGGAAAACAAA
ACTTTTAGGCCCATTCACGTACACTGTTCCTGAAGTTGGAGTCAAGAGACCAGCCAAAAT
CTGCACACCATGCCAAGGGTTACATTACAAGATACACTAGACTACAAAACAATAACTCTT
ACTTCTGAATTCTGATAATACCTTCAAGAGGGTAGATTTTCCACACCCATTGGGTCCAAG
AAGCATCCAAAACTGCCCGCAAGGAATGCGAATCGAACAATCCTTAAGAACCGGTACATC
CTGTGTTTGCCTCGTCGTGAATGAGAATTTCAAATTACGCCCTTCAATCGCAAAATTCTC
AGGCCTATTTCCACTGAAAAAATCAAAACAATAAAAATCCAAAGCTTGAACGAAAACTGT
TCGAGAAAATGCCTAACTAAAAAGTGAAATGAATAAAGAAAATCACGAAAACTAATAGAA
CCTAGTAGTAGCTGTAGTGGGAAGTGTGGCATAAAGAGGAGCAACGAGACGCTCGGGGAA
GCGAGTAAGATAAGAGAGATTCATAGCATTCCCTCTTCCCTCTCACTAGTTCTTTGAACG
CGACCGTTTTAACGCTGTGATGAAATTCCCAAGCTGGTCGAAACTTTTCACGAATTGACA
CTCGAGTCCTTCCTTTATGACGTGGCACGTTCTTATTAGTTATGCTTTTTGCCACACATG
AAGATTGAAGGTGCATTCCT
>Glyma06g37970|Glyma06g37970.1
ACTTGAGTGAAGGACATTTTCGTCTATTCACTTAAAATACTGGGTGCACCTAGCATCATC
CTAGTTTATTTTAGACATCATTTCCCCCCTATTTGGGTTATAGATTGTGATCACCTTTTG
TATGCTATCAAGCAAAGGAGATTAATAAAACACAACACAAGAATATAGACAAAGATAGCA
TCTATACTTGTTTTACATCATCTTCTTGAAAAATATTATTAATCTTCTGCTCCGATCATC
TAATATTTATGTATGTTTTGATATGTGTGTTTAAACTTGGACAAACTTGTTAAAGAATAG
TCATAAAGTGAGAATCAAGAGTATCTTTGTATCAATTAAAAATCTTGGCTAAGTATCAAA
CACTTAATGTAGTATGCGATGTAAGATGAAATAGTATAAATATTATGTGTTGACCTTTTT
TTCCTTTTATCTTTCTATTTGTTTTTTTTTTTCTAATTGAAGAAATGATTAACTAGTGAA
GTATTTTTAAACAAGAGTTTTCCTTCAAGATTTTTCTCTATATTGTTTTAGTTCCTAATG
ATTTTATTTTTCCTAAGACTACCCATTATTAGTATAATTTTGTATAAGTTTCTGAACTAA
ATTTTTTGATCCATCAATTAAATTTTAAAAGATAACAAAACAGAATTGAACTCATTTCGT
ATTTACCTTTTTATTAAATAAAAATAAAAAATAAATTAAAAAATATAATATATAATTTCA
TTATTAATAGTAAATATTTATAAGTTAAAGAGATAATAATTTAAAATTTGATAAATAATT
ATGGAATTAAATTACTAAAATCAATATATATCATATTTACTATTATGATTTTTTTAAATT
CAAAAGTTGAAAGAGTACTTTAAATAAGGATTAATTAAAATTGAAATAATTATAAAATTC
ATTTTATTTGAAAATAAATACATTTTCAATTTAATATTATATATATATATATATATATAT
ATTTTAAATTTAAATTAAATTCAGATTTATAAAAAATATTTACAAACAGTAAAATTATAC
AAATAAAAATAAAATTAAATACTTAATTAAAAAAATTCGTTCAATTAATATATTATTAAT
TGATTTCTAAAATGATTTAATTAAAAAAATAATGAAGAATATAAAATTCAATCTCTTAAG
CATACTAATCCAGTTTCAATTAATAAGGTACATTGATAAAAAGGAAAAAAGTATATTTTT
TCCCTCATAATATTTCAAAATTCGATTATAGTCTTTATAAAAATTCAATATATATTTAAT
TTTTATAAATTAACAAAAATGAATGCTTTTGGTTTATAAAAGATAAACTAAAATCACATC
ACTTTTAATAAATATGAAGATTTAAAATTATAATAAATTTTCCATATATTTTGAAAAAGT
AAAAATAGTTTTTACCCCAAAAAATACTATGGACATGTTAGAAAAAATTAACTAGTAACT
AAAAAATTAACGGATAGTTTATTTTTTATTTATTGAAAAAGTCAGGTAATAGTTTTTTTA
TGCAAAAATTAACTGATAGTCGAAAGCTTTCAAGATAATTTTCATTAAATCATAAGTAAT
AGATAGAACTATCTATTGAATTAATTGAAAAATATAAAATAATATATACATATTCATTTG
ATATTTTTATATAAATTTTAATTTTATTTTATGGATAAAAATATATTTTTATGTGTTATA
ATTTTTTTTAATTAACTTGAACCTCTTGTAATTTTTATATTTATAGATAAGTTATTTTCA
TTATAGTTTTAATTTCAATTATTACATTTTTTTATAATATGAATTCGGCTATTAATCTTA
TAAAGAATACAAGAAAAATTAATTCGTGTTCATTAAAAAATTCAATTAAAAAAATTTAAT
TTTGATATTTACAATAAATAAATTAATTCATTTCCTAAAATACAAAAGATGTCTTACAAT
GTTTTTAGACATAGAAAAAAAGGTAAAAAAAAGAAGAAGAAAGAAAGTGTGATTTATTCC
CACCACAAGTTGCAAATATG
>Glyma06g17860|Glyma06g17860.1
CTCTGCCATGGAAACCTGTCATAGGGGTAGTTATCATTCTAGTAGCGGTTATTGTAGTGG
GGGTGCGGTTATTGTAGTGGTTATTATAGCGGTTATTGTAATGATTATTGTAGCGGTTAT
TGTAGTGGGAATATAGACATGCAATTGTGTATAAAAGCTCTAAGAATAAATGAATAAGGC
AGAAAGAGAAGAATTTAGAAAATTAGTTTGTAAGGAGGTCTTGGTCCTCGAAACCAAGTA
GTGTAGTTTTCTTCCCTTCCCCTCTGCTCCTAACAGGAAGAGAATTGCATAATGAGTGTG
CTAGCAAGCGACTTCTCAGAGGTCGTAAACTGTTCATCAATGGCTTTCAACAGATCTCTG
ACATTATCATGCTGGTCAACTGAACCCCGGATACTAGCGGATATGTTGGTTTTTATGAAC
ATAACAGAGAGACGATTAGATCTCTCCCACTTTTCATAAAGATCAACAGCATCAGGTTCG
CTAGTTTCAGTAATAGCCGGTGGCTCATCCTTCTTTATAGCATAGTCAATATCCATCCAG
CCCAAATGAAGGAGAACTTTTTCCTTCCAAACCTTATAATTATCACCTTTCAAAATGAGA
AGGTCACAAGAAATATTCATAGATTGTGAAACTGCAAACAAACACACATGCTCATTAAGA
AATTTGAGACTAAACAAATGTCATGTTTTGCCAATGCAAATCATGTCTCAATATATGAAT
CTAGTGACACAAAACTTGCCTGTGGGTTAAAGTCCTACTCAATTAGATTCATCATGCAAC
TTTATGATAAAACTATTAAATCATGTTCTTTTCCTTAATTCCTGTGGGTAAATTAAGAAA
TATAATTTAATATTTTATCCTAATTAATCATACAAATATAACAAAATTCCTGTGGGTAGA
TTTCATCACATTACATATGATTAATCACAATTAATATTTCTAATGTGATTATAAATTTAG
CATATAATTTTACTCAATTAAAGATGTTGTGGTTATTCTCTAATTTAATAAAATTATATT
AATCACTTAACATTCAAAAATAATCATTGCATAAAAATACTTAATAATGCAAATGTGTTC
AATATTGAATTATAAAAATTACATGTATACCAATTTAAAATAACATTGCACGTATATTCA
TTCAACATGTAATAAACTTTAAAGGATTAAATCCAATTAATACTAGTATTTAACATAATA
TTGCATGTTCAGCATAACTTAGAGACACGCAATTTTAAACAGTTTGTGCATAAATGATTT
ATCCTTCAGAAGTTATAAATACAATGAACTGCACCTAATATACAATTAAAGTGTAGTAGC
TTAGTGGCAATGTGAGTCCTTTCATGCTTGTAGGGAAAGGGTTCAAAACCAGTCCAAAAT
GTTTTCGCGTTCCTTTTCCTTAAAAAGGAAAACAAGGAAAGAAAAGCTTCCACTGAGATT
CGAACCCAGAACAAAGAGGTCATATACATTGCATCTACCACTGAACCAACTTGTACTTTG
TTTAATATTCTTAATTTAAAATGTACATTAACAATTCCAAGACAGTAAACAAAACTCGCA
AGACTTCATCTTCAACCTCTAGCGGGGGTAAAAAAAGAAGTTATTATTACCTTGATTTCG
AAAAATCCACATCATTATATGCATTTTAGACACCCAAAAATACATTTTAAATCATAGAAA
AATTAGAAAATTTATATCATTCCTAATTTTAATGTTATTTTGAATTAAGGAGGCTTAAAA
CATAACACCTATATATTCAAAAAATAAACTCGGTATAATAGGAACGACCCAATATATTTG
GGTGATTGCAAATATATTTGCAAAAATATGAGTTAAATATGAATGGAAAATGAACCAGAT
TCATAAGTAACAAATTTTTCTAAAATAATAAAATATTAAGACACGTGCAGCGTGCAGACA
ACGTGCGCTTCCAGCATCTTCCTCCCAAGTCCCAAGAGTGTGACAGGCGTTCAATTTAAT
TGGTCCAACTTGCACATTTG
>Glyma06g36590|Glyma06g36590.1
TGCAAGAGGAACCCCAACTGTGCTACTTGAATAAGGTCTTCAAACTTCATTATCGAGAGT
AGCTACTAACAACCTAATGGTATAATATATACATTTTCATGTTCAATCCAAGTTCAGCAT
AAATATATATAGAAGCACAGGCAATTAAAATGCTAACAATCAAACTCCAAACCTTTATGA
TTTTAAGTTATTTTTCTTCAATTACTTTACGCATACAGTTAAACATGACTTTCTGAGGGC
AACTCAACATAAATTTCCACAAAAAATTATAACATTCCAAGAACAGTAAACCCTTAATAC
TAACTTCTTGAAAACGAAACAACAAAACAAAAACATGGACATGCAAGCTTACCTTGAAGA
ACAGTATGTTGCACGACGCGTCAACAGTCAAAAGGGCACGATGACCCAAGGTTGCGGTGG
TGCCGCGAACAACACGCGACGCAGAGGTAGTGGAGCCGCGACAATGTACCCTTCCTTTTG
CGGAGTTGACGGTGGTGCGACGGAGAGTGACCTCAACAGGAGACGCCGACTGATAGCACA
ATAATTTTCAGACACTGAGGACGATGAGTGTTCAATTAGTGCGCAAGGGGGACATATATA
TATGAAACCATGTTAACGACGCTATATTTCTAAACCCGTCTTTGACAGTCAATATTTCTA
CAACAGTGTTTATAAATACACCATCTTTGATAAGGTCCGACATAACCAACAAAGACGGTG
CTGCGAAAAAACATCGTTGTAGATGTCAAGCTCCGTGCACATGCCCCGTTAAAATTACAT
ATATTTACCAAAATGTCACCGGTTACCTTACTACAACGGGTTTCATACGACCAACCTCGA
TTGTGTGTCATAAAAAGCATTCTTTTTAGTAGTGGTTCAAAACCGATGTAGAAAGTGTCT
TAAAAACAACATCGGTTGGTTCAAAACCGATGTAGAAAGTGCGCTTTAAAGATACTTTCT
ACATCGGTTCTAAAAAACCCGATGTAAAAAGCAGTTTAGAATACATAATTCAACATCGGG
TTTTTTTCGTGTATCTTACAACATCGATTTTAATCAAAATCGATGTTGTTTTTGTAGTTT
TTGCTTTTTTTTGTATATTTCTTATTATACGATATCGATTTTCTTAAATAATCGATGTCG
TGTTGTAGTGTATGTTAACATTGGTTTTCAAAAAATCGATGTTAACATTGATAATGTTAA
CGTCGGTGGTTTCAACATCGATTAAAAACCGATGTTGAAAGTAAAAAACAACCGATGTTA
AAAATTTATTTTTTAGTAATGTACATTAATTTATTTATTCCTTAAAAAAATTATGTCTGT
TATATTTTATATAAATTTATAAAATCCTGTGTGGATATAGTAAATTGGATTTAAAAAAGT
AAAATCGAAAAAAATCATTTAGAATTTAAAAAAAAATCATTTAGAATTTAAGTTTGGAGT
CTCCCATTAAAAACGAGAGTGTGAAAAAAAGTAAAAAGAAAAGTGTCAATTAATTTGGAA
CTGGAAGGCTCCAATTCATATTGTAAATAATAATGAGTGATAATTATCTTAATAATTTGG
AGAAAGAAATAGTTGGATATATAACATATAAGACAAATAAATAACTTTTTTCCTTTTTCA
ATTAATAAAAAATGAATTCTTTCATTTTTTTATATATAAAGGAACGTATTAATAAAATAT
ATACATAAAATAATAAAGGAGTGACATTTTTCTTGTCTTTCTTGTAACCCCACCATTCTC
ACCACAAGGCCATGTCCACCCTAAAATTCAAGAAATTAAATGTTTCCCTTCATTGATCCT
AAATTTCATACCTTCGATTTTGCCATGTGTATGACATTCAAAGTTTGAACACAATCAACA
AACAATAATCTTCACACGTTTCACACCTTCAATTGACACACTTTATTCCTATACATCATT
TCCTAATAATAATAAAAAAGTAAAATCTTTAATTTGATTCTTTCCATATATATTTCAATC
CCTATTGTCATTTTCCTTTT
>Glyma06g00330|Glyma06g00330.1
GCTAAGTGACACTTAGGACCTGCATGCCTAACAATTTGAAGCATCACCAGTATGAGCTTC
TATCATTATGTACACAAATGGGGCTACATGTATTTCTGTATACTCCATGCAGAGGAATAC
ATTGACTTTGTCCGTTTCTAGGGTTGTGTATTCTTGCCTAAAACTTGAGTTACTTTCGGT
CATTTAAATAGTTACTTTCTGTCTTCTAAATACAGAAGTGAGCTGTATTTTCATCCCATT
GCTATTGGTTTAAAGAAGAAATGAACAAATCCTTTGCAGAAATCCCCTTAAGTCTATGGA
GACCCAAATGCTTCTCTCTGCAATCAGTTCATGATGGGATGGGGGAAGTGAAACTAGTGG
GTTTCATTTCTTTACCAGCAGAAAGATAGGCGCAACAGTGAATCTGGGTCCACATTTTTT
ATCTTTTAGATAAGACTTAAATTTAATATTTTTTTATTATATAGAGATGTGACGTATATG
GTAATTTAAATTTAAAATTGTGTTATTCGAATACTTGATTATTTTTAAGTTTACATTTTT
TTTTATTTCTGCAGTATATCTTTCTTTTTTCGTTTTTATAATTTTTTTTGGATAACATCC
TTGTAAAAATCTTGTTTTGGCCATTCTTATTTTGTTTTAAATTTTGTAAGGTTAAATATA
ACTTTGATTTTTCTAATTTTTTGTCGAATATGTAATTTTGGTTATTTTTATTTTAAAATA
ATAATATTTGATTTTTTTTCTTTTAAAAAAATTGTAATTTTTATTCATCGTCAATCCTTA
ATTTGGCTTATATTTATTATTTTTATATTTTAATTAATTAGTTAGAATTTAATTATATAT
ATATATATATATATATATATATATATATATATATATATATATATATATATATATGCTAAA
ATCAAAATTGAGAGAATTAAGGAACACTAGGCTAAAAAGGAGTAGGGAGATAGATTGTAG
TAGCAGTTTAAAGATAAAAAAAAAAGTTTAAGAGGATGTTTATATGCATGTTTGGATTAA
AGTTAGAGTAAAAATTCAAGTAATTTTAATTTTAAAATAATAATTTTATCTTATTTATTT
ATACATTAAAATTCTTAAATGTACTATTTAAGATGCAATATAAACATAGCCTAGGAATTA
CCTTTATTATTGTTATAGATTAGTTAAATGGTGTTTTGCATTTATTCCCATGTCAAATTG
ACAACACAAGACAAACGGTCAATTATGATAAAAATAAGTTGAAATAATATAATTTTAACT
TTTTATGAGTGACTAAGGAGGACAATCAATAGGGCTATATCAAATCTATTTTTATACTAG
TATTGGTAATGACGATGAGTTATGATGACAAAGGTGACAGAGACTACAATAATCATAGTG
ATGATTGTACCATTATTCATAGTGGTGTGACAATTACAATAAAGGTCATGATAATAAAAG
TGGTGACAATTGACGGCGATGGTGTGGCTAGAGTGGTGGTTATGTTAGTGATAATGTCAG
TCATAATAATTATGAGTTAATTGAGATGTTTTAGGGAATGATAATTTACATTTTCATAAT
TTTATTTGTTGTTTGGTTAATTGGATAAAGATTTGATGATATATTAAATTTTAATTTGAA
ATTTCAAATATTTTAATCTCAACCGTTTGTTATTTTTAATCTTGATTCAATGATTATTAG
TAGTTATTTTCATGTTCTCAGATAATAATTAAAAACAATACAATAAAATAAACTATCCTA
AATAAATTAAAAAGAACTTATCTATACAATAGATAATAAATTTACAGAAGCCTTATATTT
CTTATTAGAAATAGCAATCAATTCATATTTCATATGATAAAATCCTAACCTAAAGTAGCC
GTGGATAAGGGGGAAATTATTATAGGATAAAATTGATGATTGAAATAATTATCAGCAAAT
TCATTTTATAATATTTAAAAAATGAAAATATATCATAAAAATTATTATAAAACAATAATA
AAGTAGGTAAAATCAGAAAT
>Glyma06g30000|Glyma06g30000.1
GAAAATGTTGAACTTTTAATTTTTATACTTTTCAATTAACGATTATATTCTTTATTTATA
ATTTTTAATTAACAATTACAATGAAAATATAATATTGGAAAAAATTGAAGTATTAATGTA
TTATACTTATAATTTGTATTAATAAAATAAAATAAAAATGTATGATAATGGAGTATCTCT
CTCTATAGGTATCGTATATAGGTATCATATTATTATGTTTCACAATATATTTTAGTTAGT
TTTTAGTTTTTTTATTAGTTGAAAAGTTCATTTGACTGTTTAGTAAATAAATTTTGTAGT
AGTTTCTGAGTAATTTCTAATATTTTTTGAAACGTTACTGGAAATATTATTATTTCAAAT
ACTAGTTTTAAACCTTTTATGTTTTCTCCCACTTATATCATTGATATATATTTATTCATT
TTTCTTTGTTATATTTTTTAAATAAATCATAATTTTATTATTTTTCTATCGTTTTACACT
TTTCAACTATTTCAACGATTAATTTTATCGAATACTTCTAATTTAATAAATTAATTTCTC
AGCCTTTAACTATCATCTAATTTTTTAGCTTTCATTTAGTTTTTTCCAAACATAACTTTA
TCATTTAAAGTAGATTTGATCTTTACACATAAATAACATGAGAGAAAAAATATAATGCAT
CAAATATGATAATAATTACATATAAATAACCCCATTTTTGTTTCATGACTCATTTATCTT
TGAAAAAAAAAGCTCGACACCTCAATGCTAATTAACATTTAGATAAAAAAAAATAGAAAT
AAGAATATAAATATGATATGACAAGGAAAAAGTGAAATAAAATCTGTCAGATAAGGGTTT
GTAATATAAAAGTATGACTTAAATATTTTTTTGTCCTTATAAAATATTTTTTTATTTTAA
TTCTTTAAAGATTTTATTTAAACCTAAAAATATAAAAAAAAAATGTCTAGCTCTTAACTA
GCTAGATAAAACATCTAATTAACTTTTATATCACTTGATAGCGCAACACTCTAAACTAAA
GTTCCATTTTCCATGTATGTATACTTTGCAACCACAAAGACATGAGTAGTAATGACAATC
TAGTTTGTGCAGAGAATTCTATTGAAAATCACTATTGAGAAACTATCAAAACGCACAAAA
TGAAGACTTTTTTCCCACAGGATTTGTCAGGGTCTCACGGGTTGCCACTCAACGGTGGTA
GCCCAATCCAAAGAGTCAAAGACGACAAGAAGCCTCTAATAAGCCTCTTATGCGTGTCAA
TAATAATAATAATAAAGTTGGTTGGTTCATTGATAGAGGCATGAAGAACAGAAAATATAG
CTAGGGTGAAATATCAATAACAATTTATATGAACTATTTCTTAATCAATCATTAACTTTT
AAATATGAAATAAATTATGTTAAAAGAAAAATATTTATTTAATTTACGCTCAAGATTTGA
CCAAGTTTGTAAGACAAAGAGAGACCAAGACGATGAGGTGTCAAAGAACAAAAATGTGAG
GCCCGAAAAAATCGCTAGCCTTACATTCTCTTACGTGCGTGTGTACAATACGAGGCCAGC
CCAGGGCTTGGCTTACCTTATCCTATCCTAATTCCTAACACTCTTTTTGGTTTTTCTATC
TCTCGCAAATCGCAATCTCTATTCTTCTCTCCCCCCTCTTACCTTTTCTCTTTGTGTTCC
CCACGCTATACTCTCCCTCACTTGCTTCTTAATTCCTCAAGCCTCTCTCTCTCTCTCTCT
CTCTCTCTTCTATTCGATTCCCTTCCTTTTTACTGTCCAAAAAAGCTCTTAGCTTCTTCA
ATTCATCCACTTCAATTCCTCACTATCCTATCTTTCTATTATTTATTTTCCACAAAAACT
CTCCAAAAAAAATTCTTATATATGCTTCTGTCTTATAGTTTAATTTTCTTTTTAAGGCTC
AAACTCCTTTTGTTATTAGATAATATATAGATATATATATATATATATATATATATATAT
ATATATATATATATATATAT
>Glyma06g39810|Glyma06g39810.1
ATTATTAATTACATTAAACACTCTGTACAACAAAAATGAAAATTTGCATTTAAATAATTA
CATTATATATTTAGAAGAATTTTTTTTTTTTATCAATCATAAGAATCTTACATAATTCTT
GTAGGATTGTTTCTTGTTATAAAAATCTATAGTCTCATAAAAAATTACACTCATTTTTAA
ATATGTTTAAACGCTTTCATTTTGCTTTAATTTTTTTAAAATAATAAATGAATGTTATAG
ATAATTTTTTTTAATATAAGAAAACTACATAAAATCGTATTATTAATTTTAAAATTTTAG
AAGATAAAATAAAATTCTAAATACTCATATTATCAATTTAAAATATATAAAATATGTATT
TTACTTTTTGAAATCTCAATATTAATAGTTGAAGATGTCAAGAATTATAGTATAATTTTT
AACATTTAAGTGATATGATCTAGACATCAGTACTAGGAGAAAGTATAATTTATTCAATAA
AAATTATAATTAACTACTTTTTTTAAGAGAAATTACGATTAACTTTTAAATTATCCATAA
TAGACGTAAAATATATAAAGGTAGAATTATTACTAAATATAAAAAAGAATAGTAATCCCA
CCAATCATTCTATAAATGATGGCAAATATGAAGATTGTGAACTTTCTTTTGGTAGTAGAT
TACGTGAACTCTAAAAAATCAGAGATGATGTGAATTTTAATTAATATTTATCTCTGTTAA
AAAAGATATTACATAGCTTCAGCAAAAAAATATATTAAGGATAAAAAAAAATTGTTAAAT
ATGTAAACTTTAACGGCGGTTATAAGTCGTTAAGAAAATAACTGAGGACTAAAAGTATAA
TAATTTTTATTAAAGACAAAAGTAAGAGAATTTTTTAGAGAAAATTAAAATGAATTCAAT
TTTAAATATTTTATTTTTTAAATTATGTTTCTAATTAAACATAATGGATATTGTTAGTAC
TATATTATTTTCCTTGTTACACCAAAAGAATATTGTTCTTGTACAAATGAATGGACGAAG
GAAACTATTTTTTTTATCAAACCCAAGAATAATAGATTATCTAGATTCCAGAGGGAAGCC
CAGGTGATTATCACGTGGGCCTGGTCCCACAGTAGATTACGTAGGCAACCTCAAAATGGG
CACATATCACGTGGATCAGGTCCCACAGAATACCACGTAAGGCACCCACCCTGATCAAGC
TACGAAACGGACGAGGTAAATACTAGGTAATAATACCTGTACATTTTATTATTTTAAACA
TTCTTTTGATATATTTTTTATCATATTAAATATTTTATTTATATTTTGTATTCTTTTTAT
TCTAGGTATTGCATTAGAATTTAGAGTGCCCATTAAACATTTTTGAAACTAAAAAGAGTT
AAGTATCAAGAAGACAGAATATATATATATATATATATAATGCACATAAATTATACAGTG
CATATTAACAAAGTTCAATTCAGTAAAAAAAAACATAGTTCAATTACTACTTAATAAATT
ACTATTAATCATAAAGGGTGTAAATAACTAGAAAAAACTAATTCAATAAATTTAACATCC
AGTTGTATCATTATTTCAAATCTTACAGATAGTTATTATAATTTTTTTTAAAAACATCTT
AAAAGAAAAAAGGTCTAACAATGAAGCTGAGTCTTACCCATAACCCAATCTTGTTACTAT
TTACTTGCAGCGTCACACAATTAAAAGCCCTGAAAACCTGGTAAAAAATATCTCAGCCGT
AGCGTGCACTTGTCTTCTCCAGAGTTATTTCTTATACAATCCAGAGTTTTCACCCACAAA
TTTGTCTTCAATAGAATTAATTCGTATCCAATCTAAAATTTTCACCCACAAATGAACCAA
CACACTCACTTAGCATTCCGTGCTTCACTCTCGGTTAAGTTAAAAAATCCCCCGAGAAAT
CCGACAAAGATATTATTATATTATTATATTATTCTATTATTATATCGTTTTACACTAACT
ACCTATATTTTTGGATAAAA
>Glyma06g41430|Glyma06g41430.1
TTAATTATATTTTAGTCATTGTTAAAAAATTATTAAAAAAATAATTTTAAATAAGTTATA
AATTATCAACTATTTTTTATTACAAATGTGATAAATTATTTATGAATTAATTAATAATAT
TTTTATGGTTAATTGTAATTGATAATATTACTCATATATATTTTGGTAATAATGACTAAA
AAATTAAAATATAAAATATAAGAACTAAAAAAATCATTTTCAAACTATAGAGAATAAAAT
AAAATAAAAATATAAATCATAAGAAATAAAAAAGTTACACCAGAAAAAAGTTTTTCTATT
TTGATAATTTTATTTCTCTCCCAATAAAATCAAAATACACCTCAAACAAATATTCATATG
AAAAAAATATATACATTATTTATTTATTTATTATTTGTGAGAATCATATTGATTTTTTAT
AATTAATAATTTAAAAAACCGCTAATAGTTTTAATGTTATGTACCATGAATATCAACTGT
AGTCAAATCGAGGAATGACAAAACTAAGATCGCATCAAATGTCTTACTAATGAGAAATGT
GTAAGTATTTTCTCTAATTGTAGCATCCAAGTAGACATGGCAAGAAAAATCATACCCGTG
GGGATCCGTCCGAATCCGTTTTAACTTTAATAGGTAATATTCGAGTTGACCGAGTATGAG
TTCGGGTTCGGATTTTTCCCGATAACCAAAAGTTGGGTACGAATATGTGATTACTAGACC
TGTCCCGACCCCGAACTCGAACCCGTCCCGCTACTTAAAATCTTTAGAATTTTTGCATAA
TTTAATCAAAAGGCATAGGATTTTTATTACTAGTTAATTTTATTTTAGAATTTTTACATA
ATTTTATATTATTTTCTTAACTATTTTTGTAGACACACGCGCTATAATAAATTTATTAAT
ATATAAGTAGTTAAAAACAAATGTTTAACAATCAATTTATTTTTTCTAAAATCAAATTTT
TAATATTTTTTTATAAAAAAATATTTTTTTAATTTGAATCGTGTATGGGACGGGATCAGA
GATATCTGATACCCCATGGGTACGGAAATGAGACAATAAACTTAAATTCGTCGGATATCA
GGTATGACTATGAAATATGTTGAAAAGTCAAAGTAAAGAATTAAAAAGACAATACTCATA
CACATCCTACCCCATTGTCATGTCTACATCCAAATCCACACTTATACCTTATTCACACGG
CAGTGTGTCATAATTTTCTTCCAAGAGATTGTGTCAAGATTGTCTAGCTGACTTGACTTA
ATAATAATAATTTACAATTAAATATAAATTAGTCACGTCTTGAATGCCTAAAAAAATGCG
TTAGGATTAATATCAATAGTCTTATCAATAGTCTTCACTAGAAAAAACCGCATATTTTTA
TCTCTATAATTTGAAAATAATTTTTTATCTTATAATTTATATTTAAATTTTTTAATACTA
TATTTAAAAGTAGTATTTTTATTTCTTTTTTAGTTCTTAAAATTTGAAAATCATTTTTTT
ATTTTTATAATTTGTATTTTAATTATCTTTTAATTCTTACTAAAAATATAAAAATAATTT
GTTATAAAAAATTAAAATATAAAATATATAAACTAAAAAAATTACTACTATACAAATTAA
AATAAAATTAAAATTTAAAATTATAAAAAAATAACTTTCAAACTATCTAGACTAAAATAG
AATTAAAATATAAAATGTAAAATTATAAAAAAAAAAAATAACTTTCAAACTATCCGGACT
AAAATAAAATTAAAATATAAATTAAAGAAAAAAAACCTATTTTAAAACTATAAAGATTAA
AGGATAAAAAATAAAAATAAAATGAGTAATTAAACAATACAAAAATTAAAGAAAAATAAA
GGAAAAGTGAACCGAAGATGACAGCACAAGGTAGGTTGAAAAATGAAAATCCTAAGACGC
AATCGTGACATGAGAAACTGACGAGTGAACTACAGTTATTAACTTTATATAAAGCAAATT
GGAAAAATAAAGAAAGAATC
>Glyma06g41380|Glyma06g41380.2
AAAAATAAAAACGCGTTAGCATTAATATCTATAGTCTTCACTAGAAAAAGCCGGGCAATG
GTAAAAAGTTAATGTGCTCATACAGTTTTACCACAAAGATACTTAGTCCAACTTAACAGC
CCTGCCACCGAATTGGAATTTGACACTAGCTTCTTAATAAAGGAATCGTGGAAAATAAAG
TCTGACTATTTAGCTTATAAATTAAATTAAAGATAAAATATTGATTTTCATCTCTAATAA
ATATTTAATTTTTTATATTTTTTAATAATTTTTTATTTTTATTCTTTGGTAAAAAAATAT
TTTTTGTTTTTAGTCTCTAATAAATTAATAAATATTATATTTCTTTTCTGATATTTTTTA
CTAAAATATATTTATAATTTCTAATAAATATTTAAATTATTTATTTATTTTTTTGCTATT
TTATTATTTACATTGAGTTCTAAATAAAAAAATAATTTTATTTTTGATTCTTAATAATTT
TTTAATTCATAATAAATTAAAAAAATTGGTATTTTTTCCCGTATTTATTTTTATGTTATT
TATCTTTTTAAAGGAATTAATAACTTTTCAAAGGTATTAATAACAAATAATTTCTTTTAC
CGGGGAGCAAATAAAATATTTCTAATTTATCGTAACTAAAAAAATATTTCAACGATAAAA
ATAAATTGTTATTTTTTATTAAAGAATAAAAAAATAAATCTTTTTTATTAAAAAATAAAT
ATAAAATTTAGATATTTATTGAGATCATAAACATATTTTATTTTTTTTATTAATTCTTTT
GAAAAAGATTAATAACAAAATAAATAAAAATATCATTAATTTATCATAAATTAAAAATAT
TAATAAACAAAAATAAAATTACTGTATGAAATCAATATAGATAAAAAAAAATATCATTAA
AAACCAAACATTCAAATATTTATTAAAAATGAAAACACAGCCTCTTGAATTTATAACTTC
ATGTGAACGATTACTTTAATTAATGATAATGAAACTTTCAGTGTGTCTCACGGTAACTTT
AAATAAGTGACGCGGTTTCTTGCGGATCCCAACATATGACAAGTGGGGAAGAAGCTGCCA
AGAAAAACTCCTCATTTTCAGTGTCCATGCTTTCTTTGTATCCATAAACCATATATCTTA
GTTGACTAAATAGAAAGCATTATTATATATCTTGAGTTGAATAGACAGAACAAGGGAAAA
ATAAAGTGAAAATACAAAAACAAAAAACCAAACAAATAAAGAGGAAAAGCAACACATCAA
AATAGGTGACGCGGTTTCTGCGGACCCCAACATATGGCAAGTGGGGGAAGAACCTGCCAA
GAAAAACCCCTCATTTTCACTATCGATGCTTTCTTTGTGTCCATAAACCATATATGTTAA
CTTTAATAAATAAAAAAATTAGGTTAAATTTACACATTTTTTTTCTATAATTTTAGGATT
AGTATATTTTTTTCCTATAATTTAAAAATAATTTGTTTAGACTTATAATTTATATTAAAT
TTTTTTAATCTCATATTTAAAAATAATATTTTTAATTGTTATAATTTAAAATTTATTTTT
TTAATTTTTATAATTTATATTTTAATTATCTTTTAATTTTTGTTAAAAAAATATATAAAT
AATTTATTATAAATTATTTTTTATCTCAAATATAATAAATTAGCTGTGAGTTACTTGTTA
ATATTTTTGTAATAAACTATTAATAATATTATTTATATTTTGATAATAAAGATTAAAAAA
ATTAAAATATAAAATATATAAATTAAAAATATCACTTTTAAATCATAGAAACTAAAATAA
AATTAAAATAAAAATCATAAAAACTAAAAGAATAACTTTTAAACTATACATGTTAAAATA
AAATTAAAATATAAATTATAAAAAAAATAATTTTATAGCTATAAAGATTAAAAGATAAAT
GATAGAAATAAAATGAGTAATTAAAAAAATAAAGAAAAATAAAGGAAGAGTGAACCCAGA
CAGCACATGTAAGGTAGGTT
>Glyma06g40330|Glyma06g40330.1
TCAGATTTTGGTATGGCTAGGACATTTGGACTAGATCAAGATGAAGCAAACACAAATAGA
GTGATGGGAACGTGGTAAGTAATTTTCTGTAGTTGTTTTTATCTTTCCCCTTTTACAATT
GCTTCTAGCTTCTCATATTATGGACTCCTGTTTTTCTATGCAGTGCTTATATGCCTCCTC
AATATGCTGTACATGGATCTTTTTCAGTCAAATCCGATGTGTTTAGCTTTGGTGTGATTG
TGTTGGAGATAATCAGTGGGAGGAAGAACAGGGGATTTTGTGACCCCACAATCACCTAAA
TCTTCTAGGACATGTAAGTCTAAAAATGATAATTTGTATGTGAATGAATATTAATACTTT
GACCCTTGAAACAATTAACATTATTGTTTAACTAGTAGTCTCCAATTAATATGGAGAACC
AAATCATTAACTAATGGTTTTCTCTTGTAATTTTTAGGCATGGATACTATGGATTGAAAA
AAGGCCAATGGAACTAATGGATGACTCAGAGGACAATCCTTTCGGCTCCATCTGAAATGT
TAAGATATTTTCATATTGGTTTGTTATGCGTACAACAAAGACTAGAAGATAGGCCAAACA
TGTCTTCAGTGGTTTTAATGCTGAATGGTGAGAAATTATTGCCTGACCCAAGTCAACCCG
GGTTCTACATAGGAGGAAGAGACAATTCAACCATGACAGATTCTTCTTCAAGAAATTGTG
ATGCTTATTCCCTCAATGAAATGTCTAACTCATTGTTCGAGCCAAGATGAATACTTGAAA
AAAAAATGGTATGGAAAATAGAACCGCTTCCTACTACCAATTTCAACTAGGACTATAATG
TGTGGAAAAAATACCAATGCCTCTAGAGTTATTATTATTATTATTATTATTATTATTATT
ATTATTATTATTATTATTATTATTTTGTATTGAATCTATGACTTAAATGGAACTGCTCTG
TTTTTGAAAATTATGGTCGTATCTTGATAGTTTAATCAAACTAAATTTTAATTTACACAT
CACCTGCTGGGTGCCCCTAACCATGATAATAATAAGAACAATTTTTTTTATTGATTCATA
ATAGCACGAGTTTTTTAAAAAATAATTGTTAATTCAATTGAAATGTGAGATGACAATTTT
AGTATCACGTGGTACAATTATTTGTTAATAAATTTCATCGTCAATTCTGCCTCTAAATAT
GACAATTTTAGACTTTTCTTCTTGAACATTATAGTGGGTCTAACAACTAACAATACTATA
ACTTGGGTCATAAACATGTATTGAATGTAAACTATTTGGCCAGTAGGATGGACACCGAAT
GAATCAAATCGTTTCACCAGGAGGATGGAAATTGGATGAATCATCATGCATTCATGCCTC
TTTAGTTTCAAATTTATTTATTTTTTCTCTCATTCTTTTCTAAATAAAATAATTTTATTT
CTATTTCACATTTATAATACTTTTTTAATATTTTCTATATTTTTTTATCTCACATTTCAA
TCTTTCCTAGTGTCAATTTCACCATAAATTAGTTGGAAAAAGTCAAGTGAATTCAACTTA
TTTTTTTATAAGCAAAAAGATATGAATACTCAATTTACCACGGGTTAATAAACAACATTT
ATACCTCTAATCATGTTTTTTTCTTTTTGGTGAGGCTAATTTTCTCTTGTTATGGAGAGG
AAAAATATAACTGTCCATCCGGTGCATTTAAGCTGTAGGACAACAGAAAGAAAAAGAATA
ATAAAAACGAAAACAAAAAGAAAATAAGACCCCAATCAAAACAAATGAGAACATAAATAC
ATAATTATTAACTATAATAATAACTCTTTCAAAAAATAGTGAAGAGAAGAAAACAGAGAA
ACGTTCTCTGAATAATAAACAAGACCCCAAATTCTCATCCGGGCCCACTGAAATTAGCCT
GCGCCACACTATCCATGGCATAAACTCCCGTGGTAGCGCGAAACTTACAAAGAGACAATT
ACACATTCCTTCATGGACGA
>Glyma06g05040|Glyma06g05040.1
TCTAATGGGTCAATTGCCTTGAAACTGTCTTGTCCTTTATATAGTTTTTACAAGTTTCAT
GTTGTTCACTGTAACAGAGCAGAAGTTCTTCATTCTCTATATGCACTGTAATTTAGGAAT
ACCGAAGTTCTGCATTGTAGTGACATCTCCACAAACTGCTATGCAACTATTACATTATTT
TGGGATGGCTGCAATGTGCTGCGTTCTGCTGCTAACTACATTGATGGCTACTCAACTTCT
TATCAACCTAATCTGCCAGGTTTAGTGGTGATGTGTCAACAAAAAATGCTTTATGTCATG
CCAATCATTTTCATTTTTCAGGTTAAAATGATATAACAACCGAAGCCTTTTCCCACTGGA
TTGGCTGTACAAATCAAATGTTGCCTTTGTACATAAAATTCATTTGTAATATTTCCTACC
AAATAATATCTTCAGCAAACATTTTCAGTAAAGGGCATATTAAGTACTTTGGCATAAAAA
ATGGAGCTAAAATGATGGCCACAGGGTAAGCTTGTTTATGTATCTTGTAGGAAAAGGTAA
GTCATTTTTGTTTTGGTCTATTGGTAAAAGTGTAGCAGGACACTTCAGTCATGCATTATT
GGTGGACATGTAAACACTTTGTCTTCTATCTAATCTTGATTATATTTAAAATGGAATGAG
AATTAGATTTTTATAAAATAATTCTCTCTGGAAAGGGCTTTGAATGCTCTTTTCCTTCTT
TTCTGTCTTTGTTTTTCCAGTATTCTTATTTTTCCTCTAGTAAGTAATAACCTTTTTTTG
TCTTCTGTGTTTCTTCTCTCCCTCATGTAGGTTGAGATGCTGAATCCTCCAAGAGATGTA
GTAGGAAATACAATGCTTTTTTGTATGATATACGCGTTAATGATAGGTGCTTCAGTGCTT
TTGACCATTTGATAGATTTTGCTGAACATTCTTCTAGTTTGAAGAACTTCCAATATGGAA
CTTTTACCAGGTTATTGGTTAACATCTTTGCTCTAATATTTTATTTTCTTGGATGATTAC
ATAATAAAAGAACAATTTGTCTTTGTTCAACTTTTTCTACACGTGCTCCCTCAAGCGTAT
GCTGAATAAGAAAAGCTTTCTACACATGTGCTCCATCAAATGTAGAATAAAATGTGTCAA
GTATTCTAAATATAATAAAATTATACGCATGATTATGACATACAGTATTACCTTTTTGGT
TGACGAAGGAAGTAAAGTACTTGCAGTTGTTGCAAGTGGAAGAAAACAAATATAGAGGAC
AGAGCTGATATCCAAAATTAATAAATAAAGTGGAAGTTGAAATACAATGCTAAGTTGTCA
TATTTATGAAACTTGAACTTGACTTGTTTATAAAATATATACATAAGTATGAACTTTGCG
TTTAATCGAAAATATAATAAATTAAATTCATATAATTTAAAAATAGTTCGTCTTATTTCT
ATTTTTAACCTTAAGGAAGGTTTTGGTGTCCAAATGTGGATATAAAAACAACTTCTACCT
GACAACCTGGAAGTTCATGCACCATTCTTCAATTGCAATTTTTTTCCTTACTCTCTTTTA
AAAAACCTTTGAGTAAATTTTTAATAAAAAAATTGCATTGGAAATCAAATAGGGGAAAAA
AATTAAAATAAATTAGTTACATACTCATCAATAAAAAATTATTAATGAATAAGTTAAATT
ATTTTAAGTAAACGAAAAATGAATAACTTAATTTTTAATATATTTTAAATAATAATAATT
TATTTTTTACTCATTTATTAAAATTAAATTAAAAATATATCTAATTTAAATAATAATAAT
AATAATAGTATTAGTAAGTTTAAAATAACTCCTTTTTTGCTCCATAATGAAAATAGCTCT
CTGTGGCGAAAGTTTTGAACGACACACAAAGCAAACCTAGACAGGCCCGTTAAAGAAACA
AAAAATGGAGCTAGGCCCAATCGTATGACTTGGTCGTGTGTATTTCAGTTTCTGATGAAC
GACATCCTTTGACCATCCCA
>Glyma06g14880|Glyma06g14880.1
TATAATAGCTCTTTGCTTCCTGTTGTTCTTTGGCTTTATTGAACTGCTGTATTTCTCAGC
TTCACTGACAAAGTTTTGTGAGGGTGCCTGGTTACCTATTCTGCTGGCCCTATTCCTCAT
GATTATAATGTTTCTTTGGCACTATGCGACCATCAGAAAATATGAATACGATCTTCACAA
CAAGGTGTCACTAGATTGGCTTCTAGCCTTAGGTCCAAGCTTGGGAATTGCTAGAGTCCC
AGGAATAGGCCTAGTGTTCACTGACCTCACCACTGGCATCCCAGCAAACTTCTCCCGCTT
TGTTACCAACCTCCCTGCATATCACCGCATCCTTGTTTTCGTGTGTGTAAAATCAGTGCC
TGTCCCTCATGTCCCTGCTGCTGAGAGGTATCTGGTAGGCCGTGTAGGACCTGCTGCTCA
TCGGTCCTACCGGTGTATAGTCAGATATGGATATCGTGATGTTCATCAAGATGTTGATTC
CTTTGAGTCTGAACTAGTAGCAAGGCTTGCTGATTTCATCCAATATGATTGGTACCGATC
TAGGAGGAGTAGCATGAGCATTGAGGATGATGGTTCAAACTCCAATGAATCATCAAGTTA
CAGATTAACTGTAATTGGAACAACTGGTTTCACCATCCAACCAGGATACGAGAGTGGCGG
GGAGAGTGTGCAGCAAGCAAGTGTATCTGTTGGTTTCCCAACTGTACAAAGTGTGACTGA
TGTTATTGAGATGGAACCGGTCATGACTGAGAGGAGAGTGAGGTTTGCTATTGAAGATGA
GCCTGAGAGTGATGCAAGGTCTGAGACAGGAGTGCAAATGCAGGAAGAGTTGGAAGATCT
TTATGCTGCTCAAGAAGCTGGGATTGCCTTCATTCTAGGGCATTCTCATGTAAGAGCAAA
GCAAGGCTCATCTGTACTAAAAAAGTTGGCACTTAACTATGGCTACAATTTCTTGAGAAG
GAATTGTAGAGGCCCTGATGTTGCACTTAAGGTTCCCCCAGTTTCTCTTTTGGAAGTTGG
CATGGTTTATATTGTGTAGAATATCTAACTTGTAATTAGCTTCTTTTTTTTTTGGTGTTT
TTCATATAGAGGACATAGGCTTCAATGCCATAGCAGTGTGCAGTTTCCAAAAGGATTTTG
TGAATGAGACTGTGGGAATGACTCTACCCTTAAAATTTAACGTGATTTATATAGAATGCT
TGAGTGCATGAACAGAAAGGCTTATATAGATGTATGCTACCGTTCCCTGTTCTTGATGCT
ACTCTTAAGATCTAAGAAGTTTTCCAAATTGTAAGATTAGGAGGTACACTAACAGCAATA
AACTTGTAATTTCTTTTATTTTAATGTGTGAACTGCAGATTTTATAAAACTAACAAAGAT
CATCTCCATGAAATAGATATTTTACGCGTGGAGTAATATTAAGGGAAAGAATAGAGGTGA
ACAAACGGAATCGTGTGTCCGAACATATATTGGCCATAATTATGTGTGAGAATAAGAAAA
AAAATCCATTAATAACAGCATTTTTTGCAACTAAAGAAATAAAATTACCTTTCATAAAAA
AAATAAAAAATTACGCGGACGAGATTAGTCTAGTATTAATTGGCATAATCTGCAAGAAAG
AAGGAAAAAAAAATTGAATGTAAAAACATGTGCCATGTACGAACAAATGTAAAATTAATC
CAATAGTTCTGTGTGGCCTTAATAAAGAGAAGCCTTATATAATAACATAATATACGTAAA
ATGGTAGACACACATTAAAATTTTACATATAAATTAGATGTTATGGAGATATATAATATT
AGTAAATGCCACGCAAATATTAGTATTCCATCCTGTATCCTACGTGGTCTTTATGCAAGA
TATTTTAGTCAATAATAATGAACATCAATTGCATGATTACGTGGCGAAAAGTGGAAGGCA
AGAGAGATCCTCTCGTTTTATGAGTTCCCTAAGATTCCACATAGCCCTCTATTAACCACC
AGGTTTTGTGAGTGGCAACA
>Glyma06g00536|Glyma06g00536.1
GAGCGTGGCGGAGAGGTCGAGGTGTGGCGCGACTTCCCTCGGCTCGTGGATGTGGACGGC
GACAGTAGTGAAGTTTCAACTCTTCGCGAAAATTGCAGAAAATTTTATGTGCAACAGAAA
CACAATTCGTCGCATAAATTACTCAACGGAATTGAGTTTGCGCTTCCAAAGGGTGATGAC
AAATAACAATGAAACAGAATTATTCATGGTATATGGGTGCTAAATAAAATATCCAACCAA
AAGTGTAATTCCATCGTAATACCACGGAATTACACTTTTTTTTTTCACCCCATCCATAAT
AGCAAAGCAAATTAGACATGTCAAATAAAAATAAAGTTGTATTGTAATAATTGAATTATC
TTTATTTTACATAAGTTATTTAATTAATCTTTTATTATTATTTATAAAAAAAAATTCTTG
AATATATATGATGACACTATTTTATAAAAAATCAGATGTTATTTCATTTTTTCTTAAAAT
TATTTTTTTATGTTTTTAATTTTATTTTTTAAAATTATAATGTGGGTATGGGCATATCCA
ATATCCATTTGGTACGAGAATGGAAAATCAAAAATCATACCCGCAAAAGATAGGGATGAG
TGTTGGGAGGTGAAAATGGGAACAAGAAATCATATACTCATCTTGTCTTGTTGTATCCTT
TTGTCATATTTAATACAAACATGATTATGTTGCTTTTTTTTCGCACTCATACAAAGTAAT
CAAAATATGATTTTATTGTGCAACCATGAAACGCAATTGTGTTTTCATTGTTTATTCTTT
TGCACTCCCTCCATAAAAGCAATAAAAACATGATTATGTTTTTTTTTATTTTTTTACATC
TCATAGAAAACAATGCTTTTTATTATGTTTTTTTGTTTTGTACAACAAAATTGTGTTTCG
TTATTTTTTTTTTCACCCCTTTAATAAATAACGAAAACATATTTCGTTATATAACTGTAC
AACAAAATTCTCTTTAGGTTAAAAGAGCATTTAAAAAAAAAATATCAGCGCCTTTGTAAG
ATTCATTAGCAATGACAACAAGACGAATAACAACTACCTTCTCCTATTTGATTTAGGGGA
GGAAATGGGGAGTGACATACAAATATCTCTACTCACGTGAAAAGAAAATGAAAGAGAAAC
AAAATCTCTTGTAAGAAATAACAAATTTATTCACTTAAAATACTGATTAACTTTTGTCTT
AAATAATTTTCACACACAAAAAAAAAATCATTTACACATATAAATGAGGAATTCATTGTG
GACACGTTAATAAAGTAATAATCATTTTAATATAAATGAGAATGTTAATAACTTTAATTT
GTAAATGTGTAAGTAAAAATAATGCCACGTCTCTTTTATTTAGTATCTTTTACACCAGTA
ACAAACTTAAGTTTACATTTTGACGAAAATCAATTACATAAATCCTTCAAAGTTAGGATA
ATCTTAATACGATTTAATAGTATTGTATCTCATTTTTTTTTTAAATATGATAATATAATT
CTCTCTTATTAAATGGAAAAATATATTCAAACATTTCAAATGATAGTTAACAACTGGTGA
GAGAGAAAATATAATTACGATATATGATATAATATGATAAAAAACATATAAAAAAAATAA
GAGATGTCAATAGACAACCAACATCTAAATTTCATTCTTTATATTAAGTTTATAATTTTC
TGACTAATATTTTAAGAAAATTGATTAAGAAACATAAATGGGAAAGTTTTTATTATAAAA
ATCATAGAAAATTACACAAAAAAAATCATGAAGAGTATAATTTGTGTATCTTAATAAAAA
AAAAATATTTTGAGTTTTTTAATGAGTGTCCTAGAATTGTTGTTAACATTTGGCTTTATG
TTTATACAGCTCAACTGTTTTTATGCCTTAAAAAATGGTCGTTGTTGGCGCGCGACGCGA
GTGTCTAGAAGACAAGACTTTGACACAATATATAGGTATATTTTATGAAAAGGTTGATTC
AAAAATCAAAACTTGTCATT
>Glyma06g05880|Glyma06g05880.1
TTTTTAAAAAAATAAAAGATTAAATATCTCAACTTTAAAATGAATTAATCAAATTTGCAG
AATGAATAAAATATGAGAATAAAACATAAAAGAATCACGAGATTTTCTTTTTTATCTTTT
TTTTTCTTCTCATTTCAAAATAAATGTAAGTGTAAAATAATTAAATATTAAAAATAAGGA
ACGATATAATAGATAAAAGAATAATTAATATAATATTGAACTTTATAAATAACAGATAAT
TAATATAAATAATTTTTTTTCTAAACATCCAACACTTAAAAAAAGCCAAGGGAATATATA
AGAAATGACCTAGAATTTTTGTGATCAATTCAACCAATCAATGAATCAAATGAGAACCAT
TAAATGAATATTGGATGACTCAGATTTTAAATTCAGAAAAATTAAAACTTGAAACACTTA
ATATTGAAATGTTAAAGTTTGAGTTGCTCACTCTTTATCTAAAATTAGACTTTACTAATT
GCGATTAATTGCGTGAACGTGTGAATTGCGTCGTTACACCAAATTTATTAATTGCGTGAA
CAAATTTCGTCAATGCACCAAATTTTTTCGTAAGTAGTATTATTAGGTTATTATACTTTT
AAACATACGTACTATCTTATTTGTGTCTTACCATACACTCAAGTTCCTCTTGAGTTTTTG
GTCTAAACTGATTGCATCTTTGATTTATGAATATTCTGAGAAATTTTTCTGGTTTAGATA
AACGTGTTATAAGTAATTATCGAAAAAGAAAACAAATGAATTTCTTTTTTGACTAAATAA
ATTAATTTCTTCTATAAATTAAAATTATTTTATGTATAAGTTAATATCATAACACGTTTT
ATTATTCTTTTTTGAAGCCAACAATCTTATGTTATATCATTCAAAACAAGAGATGGAATA
TAATTTGGAATACAAATTGTAGAATCGAAAGATGCATACTAGTATTAGTATAAGATTTAA
ACATCTTCGCTAAACAATAAATGACTTGATTTATTCGCCTCTAAAAAACTCAACACAAGA
GTTACAAATAGAAAAAAGTTTAAATTTATAAATTATCCAGATTCAGAATTGACAAAATTC
CTTGCTTGGAGATCATCAACAATATGTTTGCAATTAGTCTCGAAAGTTATATTTTGATAC
CCACCAGATTCGACCCAAGAAATAGTTGATAAAAGTGTCATGGCCTCAGCTTCATGTGAA
GTTGGTTTACCAAAAATCATTAACATTGGAGTCCTTGCGGCAATAAAATGATATAATATA
TAAGCAGAACAAAAAAATATTTTACATTGATTTTATAAATAAAAAAACACTAATAGTATA
TTTTTTACGGATTAATAGTGTATTATTATTAAACTCCTTTTTTAAAATTAAGAATGTATG
ATACTTAAAAAAAACAAAATCATATAGGAGTATAAAATAAATAATAAATAAAGAAATTTC
AAACATTGTGGGTAGGCAAGCAAGGAATCAAATTACTCGTTCCCTTAATTGTTTCCCTAT
TTTTTATGGGATTAAATTAGTTTTTAGTTGTCTAATTTATTTTTTAATTCAATTTGATCC
GAAAATAATTTAATTCTTTAATTTTTTAAATTGATTGAATTTTATCATTTTGTTTAAATT
AAAAGAAATTATGCTTTTTAATGATTTAAAATCACTTAATAATTAGAGGATCGAATTTTT
AAAATCATTCTTTTCGGATTTTGAATAGTTACAAAATATGTATTTAAAAAAATGATTTGA
TTTTAAAAATTAGATAATCAAATTGAAAAAAAAAATTAAAAGAACAAATTGAATTGATTT
TTAAAATTAAATGATTAAATTTAATAACAAAAATTAAAAAAGATAAAATTAAATCTAAAT
AATAATTTAGAAAAAAATATTTACCAAAGGAATACTACTAACAATTGAGAAAAGAATACT
ACTAACAATTGATTTTTGACATGTCATTCTTGTGAGAAGAGACGAAGATATTTATTTATT
TGTTTTAGATTGAGAGGATT
>Glyma06g21920|Glyma06g21920.1
GTTTGAGAAAGAAAATATATAGTGTTGAGTGCAAGTTTTTTTTCTTTAATTTATTGTCAA
GAAAATTAATCATGTAAAAAAGCTCGAAGAAAATTATTTTCTATCATCGATCGCTATCGA
AAAGGTATCATTTGTCCTGTATAAGCCAAATTAAACTCTTGACAAAACTTAAAACTACTA
TATTTATTGTCCATCACCATCACGAAAATTGGGTTTGCGATGATCATCCATCCACGATAG
TTTCTAACATATTCATTTTAAATAAATTTTATATGAGATTTACAGAATGAAAAAGTTTTA
TCCCTTATTTAGTAACTACTTCCATTTTCTGTTTAGTGATATTTTACATAATTTTTTTTT
TATCGTACGTATAATGAAAAACATGTTCGAACGAATGCGTTAAATAATTATTTTTTCAAC
AATTTGAGGTGTGTTTGTTTTGCTTGTAGCAATGCGGTGATATGAACTCCAACATGCATT
CGATGCCAGGGACAGATACAGGAAATCATCGAATGAGGAGTTGATTTTTTTTTTTTTTTT
TAACTTTAGGATGAATTTGGTTTGAAGGAATGAAAGATGTTTGAAAATGAATTAGGATGA
AATATTTAAATTGAAATAGAGTGTAAAAGTGTGTAACCTACATCAATTTTTAAAAATTTC
ATCTCAAATACATGTAAATGTAAATCAACCAAACATTGTCTTAATTAATTACTTAAATGT
ATAATTTCTAACAAATAAATATTTAAAAAACAATTACTTTTTGTAAAATTATTTATTAGT
TTTACAAGTAAAACTAAAATTGATTTTTATTCAAATCATATGAAAAGAAAACACGTGCAT
TTATAATTATTCTAATTTTTTATTTTAAATTTTGAAAGATTTTTTGATCTCACACGTACA
ATAATATTTAAATAGACAATAATTTTAGTCTCATAATAAAAAAGAAAAAAATTATTAAAT
ATAATAATAACTAAAAAAAGTTATCAAGTATATATAATATAATATTAATAATAATTAATT
GTAATAATTAAATATATAGATATATAAATGAGACTTATAATAATGCATAAAACATAATTA
GCTAAGATAATAATAATTGATAAAAAAAAGTCATAAAATATCATTATTATTATATCTATT
AATATATATTAATATATATATATATATATATATATATATATATATATATCTTTGGGTTGG
ATTATAACTTATTGTAACAAATATTATTAAATTTATTAATTATTATTATTATTATTATTA
TACACTTAAAAGCTTTTGGGAGTGGGGCTGAAGCCCCATGCTAGCCCCGTCTCTATTCAC
CACAAAAGCAAGGCACTTGGTGCTTTCTGAAAATGGATGTTGACGCGCCCAAACCTAAGT
TTGTACCGCAAACACGCACCTGATATGCCAAACTGTGCATATGTATAAAAAATATTTTCT
GAAAAGTCCTTTTCTATTTATGACTACCACTGACTCAAAGGAGCAATACAAATTTTTCTA
TTAAATAAATTATTATAATTCATATAAATATAAATATAATGAGACCTTATATCACGATAA
CAATCTATTGAGTTTGAAGAAGAAACTTCCAATTAAAAATATTCTTAGTTAAAAAAATAC
TACATTTTAGTATTATTATGAAGAAATGTTAATTATTAGTATTATTAATTTTTATTTGCA
AGAAATTTGAACCTGCTATCTTTTCCTATTTTTACAATTTTTTAACATATAAGTTTAAGT
GAATTGTATTTCAAAGGCTCATTTATTTAAGACTCATTAAAACTTATAAATCGTTTGGTA
TAGTAAGCTCCTCACGTAATCGCCAACGAGATTAGCCACATATACGACATATCGGTGGAA
GCCTCCAAATCCTACTAGTCTAGATTTTTTAATAAATATAAAAATGACTGTGTCAACCGT
TCAATTTGTTGGAAAATTAATAATTTTAAAGATCAGCGAAAAGATTTCTATATATAGCGC
CAAGGTTGAGCTTTATGAAC
>Glyma06g16291|Glyma06g16291.1
GTTTGTCCTTATTAATTGATTGAATATCGAACAATGCATTAATTGACTTAACACTGCATT
TTTTTCCAAAACAAATTGATTGAACATTATTTTTTTCTAGACGATTTGAACTCACATGGC
TTGTTTCGAGACAATGTGACTGGACAATGTTTTTTACAAGACGATTTGACTAAACACTAT
TTTTTTTTTGAATTACACAAATCAATCGTAATTAATTAAGAAGTAATATAAATTGTTGGT
GCGATATCAGGCATTGATATGATTGAACATTATTTTTTTTCTAGACGGTTTGAACCCATA
TTACTTATTTTGAGACACTGTGATTGAATAATGTTTTTTACAAGATGATTTGAATGGACA
CTATTTTTTTTGAATTACGCCAACCAATCGTAATTAATTAAGAAGCAATCTAAATTTTTT
ATATTATTGATGCGATCTCAGCTGTTGATATGAGTCATAGAAGAACATTTGATCACCTGA
CATATATAACATAAGAGTTAGATCCAACTCAACACCTTTGTTTGATATTCACCATATTGC
TAAAAATATGGAAAATGTATCTGCTCTTGTGTGTTGCGATAATAACATGATTCCATCATA
AAAAGGGATAATGTTTGAATGTTCTAGTGATCATAAAGTCATCACAAGTGAAGACATGTC
ACTTTATGTCTTAAGAAAAACAGTTTTTGACGACAACAAGGGTTGTAAAATTTTACTTTT
TTTTTTATCGTCAACCAATTCACATAGGTGATAGTTGCGTTGAATATGACTATATGAACT
TCAAATGTGATGATAATGTGGGAAAATATTTTTCATTTATTCAAAATTTAATACCAAAGT
TTCAATTGAGTTGAATACAACTTTTGGGTGCTCTTCATATGAAATCATTGTCCTACTGCA
TAAACCAAGGAGACCAATAATGATAATGAGATCATTACTTTAATGCGTGATGAATTTGGT
GTTACTTTTTAAAAATAAACTTGCAATTTATCATTGAAATTTTATTGTTAATTTTTTTAA
AGATTTTATACTTTAATCGTGTTAGTCCTAGAATATTATGATGCTTATCTAAGTTTTTTT
TTCTTCAATCATGCAAAGTAGTGCTACATCCATATTTTTTTTAAATGAAAGTAAAATGAA
AAAAATTAAAACTATAGTATGATTGAAATATATTTTCTAGAGTTGATTTCCATTTTTAAA
AAATATTTTAATCTTTTTATAAAAAAATTAAAATTAATTTGTTGTTAATAAAAGTTTTAT
TTAACCCATAATTTATATTTATGAGACTAAACTAACATTTAATCTATAAAACATTATAGA
CATAAATAAAATAACACAAAAAGTCATCTCCATGAGTTATTTATCTAAGTATTCTTTATT
TTTTTCGTCTTCTTCAATCTAGATAAACTTAATTTAATTTTTTCTTATTCTTTTTTTTAA
GGTAAGTTTAGTTTCAAATTATGCCACGCTAAATATTTCATTTAATGATTAATTGTTTTT
TTTAATTATTGAATAAAAATAGATTACAAGTATTTTTTTAAAATAAATTAATTTAAAATA
AATCTTTGTATAAAATTGTCAACACTATAGAAAGATTTGAAAATAATTTTAAACAAAAAA
TTAATACAAAATTAAGTAACAACATATACAAAATAAAATTTTATCTGTTATAAATTAATA
AAAAAAACAAATAAAAAACATAAAAAAAACTAGTTAAGAAATCATTTCTTAATTGTGTTA
AAAAAAAAGAGACACTTAGAAATTGATTTCTCAGGAAATAATTTCTAAACGTATACTAAA
AAAAATAGTTAAGAAATTGATTCTTCATAAAAAAAAATACAGCTAAAAAATCAATTTTTC
TCAAATCAATATCTCACCTGTTACAATAATTTATATTATTTGAGTAAATAATTTTTTTGG
ATGTATTATTTAAATAATTAATTTATATTATTTGGATAAAAAAAAGTCAAAAATTTTGTA
CAAAAGGAGTATCACTCCAC
>Glyma06g18640|Glyma06g18640.1
AATTCGTTTGTAGAAAAACGAATTTGTTGGTCTTTGATTTTAAGAAGTTCCAAAATATTG
TTGACTTTATTTTCTAAAGTTTGCACTTTGTTAAATAGCAAATTTTGTGTTTTTGTAAGA
CTTTCTAAGTGTTCAGATAAGTCTTCAAGGGTTTTTGTTGAAAATTTATAAAGAGAACTC
TTAGTACTAGTTAGATCTCTATGTCTATCTAGAGTTAAATAATGGCTCTGATACCAAAGA
GGTACCAAGTCGAGTATGAATATAATAATAATAAGGTAAAAATAAAACAAGCTAGAAATA
AAGACAAAAATAAGATAAAGATAAATATAATATAGATTAGGAGTTTCAGCACATCAAAAT
ATGATGGGCCTTATTAATTACTATTATTTATTTTTTTATTATATTTTTATTATATAATTT
GTAATTGTTTGAAAGACACTTCTTTAATAAAAAGATAAAGAGGAAAGTATGTTTTTGTCT
CTCTAAAATCAAATTAATCATTTCAAACCTTCTTGTTTCATTTTAGTCGTTCTAAAATTT
TAACATGTTATTGTTCATCTAATATGCTAACTTCGTTAGTAAATATGCTCACATCACACA
TGAAATTGAACACAAATTTTGTCTTTAAGGCATTTGTACAACAATTTTTCAAAAAAAAAA
AAATACTCACGATGCTTTTTTTAATATTGAATACACATATTAAATTTATAACACAGTTGA
CATAGTGGATGAATATATTAGATTTACTATAGTTAAAATTCAATAGGTAGTTACTAAAAA
AAATTGTCTGTATAGAGTTATAAGATTGACTTAATAATTAAAGAGAGAAAGAGAAAAAAA
ATTGAGTTCAAATCTCTCCTACTAATAAAAATTAACAAATTAATAATTAATATTTATTAA
TAAAAAAAGATTTTTAACCGTTCAATAAGTATTATTGTATCAAATGGCTCTTAGTTAATG
ATCTATTGTGAATCCTTTCATTTAACCTTTCATTTATAAGAAAAGATTTTTAACCTTTCA
TTTATTTTATTTAATATGATTTTGGATGAGAAAAATTCATGTGAAACCCGACATGGGGCA
GCCCGATTTGGGTTACAGGCAACAACGAGTAAAAACCTGAATTTAATTTGGGCCTAAAAA
TGAAACTCAGATCCTATAAAAACCTATTTTTAGGGACTTTTTAACATATTTTTGCATGTT
TAACTTATATTGAGTCATGATTGGATCGAACTAAAAGTTCATATTTAATTTGGACTAAAC
AAATTAAGATAAAACCTTACGTTTCACTAGATTGATTTGGACCGATCCAACCCATTTTGC
AACATCCAGATCCTAATAACTCACTAGATTAAGACAAGTGGTCGCAAGATTTAAAGAACA
CTTACCATAACAATTATAAATTGTCAACTAATTTATAAATTCTCATATTAACAACAAAAT
GCAATCTCACATTTCAAAAGAATATGAGTTCCATCCTTATGAACTAAGTTTTTCCTGACA
ATTATTTAATTTAATATTTAAACTTTGTTCTCAGTAATTCTTTTAATATAAATTCATTTT
ATTTTATTTCTTGCAAATTTTAATTCTAGATAGACTAATAAGTTGAATCATAAAAGAGAA
TCTCTCCTTCCTTTCGGGGAATAAATATGATAAACATAAAAACTTCAATAATTAACAAAT
ATAAATATCAATATATAGCAACAAAAAGTAAAAAGTAAACAAATGAAAATATTAAAAGCA
AAATTAAAAAGAAGCATAAAAAAGCAAAGCCTAAATTAACAAAATGAATAAATACTATAA
TTTACCAAAAAAAAAACACATTTTAACTAGTTTGACTCCTCTCCAATTGACATATTTTTT
AGCAAGAGAGAAAAACAGACAAAAAGACTTTGTGTTTGTGATACCCTAGGAGAGAATTTT
TTTTTTTCCCATTTTAACATTTATTCCTCCACCTTGCTTCAATTGCATCTGACTTGGGTT
ACTAGTGAGAGAAAGAGAAA
>Glyma06g20960|Glyma06g20960.2
ACGACCTTAGGGATAATAAATAATGAAAAGAACAAATGACAACATTTTGTGGTATTTGCA
TCCTGAACATTGTGCTGTTTCTAGCAATTGTTGCAAACCGTGATAGACATTGCATAGCTG
AGATGATTTAAACCCAGGAATTTATACATCATCGTGCGTCGCCATTGCCATCCGTAGATA
AAAGTTATTTGCTTTTAGGGAACATGATTTTAGGGTGACCACAGGGAGAAGGTTTTGAGG
TTCAATAAAAGCATCACATAGTGACGATAATTAATTAATAGTTAATGTCTAATTTAAGAG
TTGGTGACTAAAATAATAAAATTGTAATTACATGAGATCAAATTAGTAAACTAAAATAAA
TAGGATAACTAAATTTAAATTAAAATTACCAAGTCATGTGCTCTGTTGTTTCTCATCCTC
GGGACCGGTTTGTTCTTGGCTAATTTAATGGATGCATCTTCATTTTCTTTCTCTCTCATC
ACCATTAATACGAAATTGGATATGCAATGTGAATCTGTCATTCAATTGGAGTTTCATTTC
GTTTCTGTGGATGGATTTTTTCTACAACAAAATGGTTGTGATTAATAGAATTAAAAAGGA
GAACTACTAATTTTAACTCTCGTCTCAACACTTGAACAAAGTGAAGATTAATTCAATTGA
AGCTTGTGCTACTATACCGATTGAAATTGTGGGTTCAGTATTGACATAAAAGGGTTAAGA
ATTGATTCAGCAATTTGGGATTGAATGTGAAAGGGTGGAGAACTGATACAATTGAAATAT
CCAGGAATACCTCCTTTTATCATTGGCTGGAAATTTTTGGGTAACAGCGTGAAAGGGTCT
CTCAATCACGTCTGAAGTCGATTGATTCAATTAGTATTCTTGCACAAGCTTCAATTGAAT
AAGATTATTTTTAAAAGAAATTGAATAAGATTATGAAAAAAAAATAATTCAAAGTCACGT
GACTCATTAAAATATTCTTTTTAAAAAAAGTCAAATAACTTTTGCCGTTAAATTAATTCA
TTTTAACAGATAAGATTTAATATAAGTCTATAAAATTACACATGATGTACGAATTCTGTC
CCATAAATAAATTCTATTATAGTCCCCAAATTCTATAATTAAATTCTAGCCTCCATATGC
CGGAAGGGTTCAAATCCTATCATTAACACTTTTACCATTTTCTTAAGACATAAATAATTG
CACTTTAGGTGATTTTTTTAAATAGAAGGTAAAGATATGATTAATTTTTTTTTCTAAACA
CTATATTCCCTTGCCATGTCAACGAAATTGTCAAATAGGATTAAATTTAGTGACAAAATG
TGCTAGAGAAAAATTGGGAATATTATTTGTAAAATTTTGAAAGTTAAGAGACAAAAAGTG
TAGTTAGACTTTTTAATTTTAGAAATCATTTTGACCACTATTGTAATTTTAAAGACTAAA
TTAATTAATAATATATGATTTAATGAACCATTTTATCATTTTACATATATTAGAGACCAA
TTTAATCATTTAATACAGTTTCAAAAATTAAATTAATATTTTTTATATATCACAAGTATT
CTTTATTAAACAATTATATTCTAGTAGTCAAGTAGGATCTCTACATGTAACAAATTAAAT
TGATTAATAATATATAATTATTTTACCATTTAACTAACTTAACTTACTATACTATTATAA
TTTCAAGAATTAAATTAGTGATTTACTTGTCAAAAAAATTGTGTTGCTAAACTCCTCCTT
TACATATCACAAGTACTTAACCATGGATATGTTTTAGCTAGAATCGACCAAAATGGTAAG
CCAATGAGCCAGATGGCTACCAATAATTGGGTGACGACGATATTTCAACCCCTTTCATCT
ATCACGCAACGTGGCATTTCGAGGCCCCACAGAATCTTTTCCCAACCAACAACATCGTAG
AAATGGATTTGTGGATATAACGTTGGGATAAAAGGATAAGCCAGAAACTCTTGTAAACCG
TCCGATCCCAAATATCGCGA
>Glyma06g15200|Glyma06g15200.1
TGATTGTGTTAAAATTTTGAAAAGAAAACTTTGTTATTTATAAGGATTTTATTTTGTTGG
ATGCAAATTATCTCCCATAAAGAATATATACTGTGTATAAAAAATCTAACTATAATTTAT
TGGAAAACAAAGCATCTAGTAGAATAAAAATATTTTATAGCAATTAGTTCGCTCTAAGTA
TACAGACATAAAAAATGTAACAACTAATCTGATAGAATGATATATAATCTCATAATAATC
GTCCTAAACTTATATGTGACAACGATCTAAACACTCCATTATTTTATGATCATTTAAGTT
CTAGCCTATCTGTTTATCTCTTTCTATGCATAGCTGTCAGTTCTACTCGCTCAACCCCAA
TTCCTCAACAAAACTCTCAAGCTCACCCACCCCTTGACATGTTAGAAGATGCAGTGCATC
ACCTACCATATTGCCATGTTCCTTGTTAATTGGTAGTATAGATTATGTCTGAAGGGTGCT
ACAAGGTTCCTGATGTTCCTTACACTCGATGTCATTCCTTGGTAGGTTGATATGTGGATG
TCTTTCCTCCAGTATGGATGAGTGGGGGACTATGTAATTGAAATGTTTATCCATTGGTCA
ATTGAGGGTTGATGTTGATGTTGGTTACATATTCATTCGATCTTGTGGGTTGATTTATTG
GTCGGAAAATCCACGGTCCTCCAAACATTAAGCATGTAAGACATAAGTGTTTTATATTAT
TGACAACTCAATTTTGCAAGTCCACAACCCTTTAAGCATCGAGCGAGCCTGTGAGGCGTA
AGTGTTTTGTGCTGCTGACAAGTTAGTTTTGTAGGTCTATTTTTGGGTTGAACGGTCCAT
AATCTTTTAGAGACTAAGCATGTAGGACATAACATAACTGCTTCGTGCTGCTAACAACTC
AATTTCGTGGGTTGGCCTCTTAGTTGGACAGTCCACAAGCCAATAATTTATTCACTTTGT
TTTTGGAGACAATGGTTTGGTTTCCAAAGACAAGGTCATACGACACAGCTATACAAGGAG
CAAAAGAAAACACGAAGACAGTAGCCCAGCATTTTCAATGGGCAGTTCAATTAGCACATA
GTGTTGGGCCAAAACAAAAAACTGGTCAAAGCAAAAACCCATCATGATGGGTTCAAAGAA
AACAAAGAAAGAAGTGAGAATTTTTGGTTTTTTGCGGTGGTGCGACGTGGACTGAAGAGA
ACGATGCGAATCACACACCGAGACACGCGTGTCACAAAAAGAGAGGGCCCTATTCTGCTT
CTCTGCACCACACAAAACCCATATTCTACCAGGATCGTTATCTATCTGTTGGCTGATTTT
TCATAACTGTGTCTTTTGTTGTGGCCACAATAATTCCAAATGCATTGTTGAATACTTTAC
CAAAAAAAAAAAAAAAAAAACTCCAAATGGAACAACTTGTTATATTTTGTTATGTTATTT
CCTATTCTTAAATTCAGATTTTTCCTTATAGAAAATGCACTATAAATAAAATTAAGCGTA
TGCTACAATATTAATCTGACATTAGAAGAGTACACAACACATGGCATACATACGTCATAA
TATAAAAAAACGCTATCATATTAATTTAGCATTTATTTAGATTAACTTATTTCAATTTCA
ATCTTCTTCATACTCAAGATTTTACTGATTTTTAAATATTAATAAAAAAATAAAAGATAA
TTAAGCTAGAATTCATTTATTTATTACAGTAATAAAAAGAGACGCCCGAGAGTTTTTGTA
AAGAAATTTAAATTTAAAATAATTAAATAAACCTATTTAATACACTAGAAATGAAAAACT
TAAATTTCATAAATAAATAATTAAAGCAAGTAGTGAATTCTACTTTTTATTCCAGAAAAT
CCGCAAGATTTTAAATATTATGTTTTTTTTGTATTTTATAAATTAAACATAAATTAATTT
ATTTTAAAAAAATATAGTTATTTATGTTATAATTCCTAAAAGAAATTAAAAAAAATGATT
ATTATTATTATTATTATCTC
>Glyma06g11450|Glyma06g11450.1
ACCTTGGCTTCCCATGAACGAGGAAGTTTCCTCTTCCAGTGTATTCAATGTGGCCAAGTG
GGCCCTTCACGTCCAAGACAGAACCAATGGGGAGAGAGTCCAAATATTGAGACATGATCC
CACCGTTGGGGAACATAGGGTGCAACCCTTTGAAGTAAACCTTAACGACGAGGTCGAAGT
ATCCAACTTCGTTGATAGCAGAATGCAAGGAACAACAAGTCAAGAGCCAAGTGCAGACAT
GAATGCAGGGGTTCAGTTAGAAGGCAGGGGTAAAAGAACAATTACAAAACCAGCTTACCT
AAGGGACTACGTGTGAGGGAGCAATAGTGGCTGAGCTGGCAGAGTAGAGAATCTTGGTGA
GTAGTGGTGCTAGGGGACAAGCATAACCGCATTCTGTTATTTTTTAATATTCCCCAGCAC
GTTTTGCAATTCTGTTAGTAAGAATTACAATATATATAACTATGTAATAATCAGCAAGGA
TATGAATGAAATACACTTATCTTTCTTTTTGTCTTTTCTAGAGGTCCTCACTCTCCAAGC
CAATTTTCATAGTTTTTACCTATCATTTTGGTGCTCTCGTTGTCATGGCTAACTCCTCTA
AGGCCAAAGGTGCCTAGAATAAGCTAGAGGATGCTATCCTCAGGCTCACAAATCATCAGC
TTTTGCTTGGGGAGTCTATGCAATCGTTGATCCTTAAATTTGAGGAGTTGCTTCAAAGCA
TACCACTCGTTCCCTCTGCCTCACCTTCATTACCAACCCCTGCACCTGCTCTACCTCCGA
CACCTGCATTCAATCACATAATGAAATTAGATGTCCCAAGATTCGATGGCACTAATCCTC
TTGGTTGGATCTTTAAGATCAACCAATTTTTCGAGTATCATGGTACTTCAGAGCATGATC
GTCTCACGATTGTTTCGTTTTATATGGAATGCAGTGTCCTTGCCTGGTTTGAGTGGATGG
CCAACAATGGTCAATTCACCTCATGGTTGGTGTTTCTCCAGGCTTTCTAGATTAGATTTG
TGCCCTCTCAATATGAGTATCCCATTGGGGCTCTTTTCATACTCACACAGAAAGGGTCAA
TAGCACAATACCTGTCTGATTTTGAGGATTTGACAAATCGGATTATAAGGCTTCTTCCTC
TGTTCCTCCTGAGTTGCTTCATTTATGGGCTCACCCCAGAAATTCGGCAAGAGGTCCAGG
CACTGCAGCCTCTGACTCTGGTGCAGGCGACCGGCCTTGCACGCCTTCAAGAAGAAAAGC
ACCTGGATGCGCAATTGATTCCTTGAGGGCGCCTTCCACACACCACTCTGGTCCTTCCCT
CACATTCAGTTCCATCGCTTGCCACGCTTCTACCTCCGCCACCACGACCACCAACCCCAG
CTCTCAAGCGACGACAAATACCATAGAGGCCATTGTTGTGCCTCTAAGGTTTTCCTCTTA
ATCGCGGACGAAGAAAACCCTCCAGTAATAAATATAGAAGGCCTTGACCAGTGACCCGCT
TCGCCTGACTCCAATGACCTACTTCAAACCCAAATTAGTTTCAACTCTCTGACGAGTCAT
TTGGCCCTGGAAACACTCCGATTGCTAGGCTTCCTCTCCGGCCACCAGGTCGTGATCCTC
ATGGATGGCGACAGCACTCACAATTTCATCCAAGAGGAGTTAGTGACCAAGCTCGGGTTC
TCTTCGCGAGAGACAATCCCATTGCGGGTTATGGTTGGGAATGGGCAACACCTCAAATTC
ACACGATGGTGTGAAGCAATCACCATTGAGATTCAGATGACCAAGTTCATTATCGAAGAG
AGATTTCATATAATGTGGGGGGTGAGAATAGCAAAGAGTGAAGTAAGAAAAGCAACTCCC
TGTTTTTAAAGGGCAAATTAGGTCCAGAGTAGATCTGGGCCTGAAGATATAAACAAGCCC
AAATGTATAACGTGCAAATTGGGTCAGAAATGGGCTTTGAGATTCAAAGTAGTGGGGTGA
AGAAATAGATAAGGCTATGA
>Glyma06g48030|Glyma06g48030.1
ATATATATGTACATAGCTGGCACGCCAATTTTGACCAAAGCTAAATATTAGTCAGATGAT
GCTGTTTTTTCACCTTGCACCTGCAGGTTGTTCTGTGAATTTCGAGTTTTTAAACTACAC
AGTAATCACAAGCAAATGCAAAGGACCCCATTACCCTCCCAAAGAATGTTGTGGGGCTTT
TAAAGAATTTGCTTGCCCTTATGTCGATGTATTAAATGATTTAACGAACGAGTGCGCCTC
AACCATGTTTAGTTACATTAATCTCTATGGAAAATACCCTCCTGGCCTCTTTGCTAGTGA
GTGTCATGAAGGGAAACTTGGTCTCGCTTGTCCTGCATTGCCACCGTCTGCATCAGCAGA
TGACACAGCAAATCAAGTTGTACACTGTCCATCTCTATTGCTGATGCTCACAGCCTGCTT
CTTAATCTTGTTATTTTGATATCTTTCTATACACAACTTTTATTCTTTTTCTCGCACAAT
ATTGATGTATAATCAGTTACCATTTTTTATATGTTGTGTGTGAATTACTTTTTGAGCAAA
AAAAATTGACAATGTACCTGTAGTTTAAGGAGAGTTCTATTGATCAAATTTTATCTAATG
AAATTACGTTTGCCAAGTGCGCAGGACTTGAATTTGAATTAGCTTATTTCAGGGAAAAAT
GTAAATTATATTAAACCCAAAATGATACAACAATAAACGGGACATATCTCGCAGCTAGAG
AAAATCAAAAGTCTCCCTAATACAAGAAGGTCTATATCAAGATGCTAAAACAAATGCAAC
AAGTGTGCTTGTCTATATATAAGAAACTTAATCTTGCTAATAACCTCTATTATAAAAAAT
TGATAATCTTATTTCACTTTTAGTTTAAGGAGAGGAGGGTTTTTGGGAGGGGAAGAGAGA
AAACGAAATTCAGAGGAAAATGAAGCATAGAAACTATCGTTGAAAACTGACCTAATATGT
TTCTATTTATACCTAGGCTATTCACAAGCTATCATTTACTTTATTTTTTAAAAAGAAACT
CTATTTTATTCTTTATCAAATGAATAAATAGAAGATTTTTTTATTTTCTCTCAAACCATT
ACTTTAGTTAATAAAGTTATTTCTCCTTATTTATTTAATTATAAAAATCTCATAATTTTT
CTAAAACTCTATTTATTTATAAATAACAATCATTTTTAAATTAGTTAAAAAAATATGGAA
TGTTACATGGAGCACAACAATTCATTTATTAACTTATATTAGGTGTTTTCATTTGAGTGA
TTTTATCTCAATTTTCAAATAGAACAATAAATGAATTAAGAGAGTTTGTCGATGTTTCTC
AATAATTAATTTTGCGAAAAATAGAGTGTATAATTACATGGGAGAAGATGAATAGTTGAA
TGATTATTTGATTATATATATAAAAATATTTTTTTTTTATAATATTGACAATGAAACTAT
CACATAACATTTTCAAATGTAGATGCATAAAGAACAATTATAATTTATAAAAGTTTAAGT
ATTTTAAATTATTTTTTTATCATGACATTATATAGTAAAAATTTATGATATTTTTCTTTT
TCCTTCTGTCAAACACAAACTTAAAAGTTAAGTTAAATTGATAGGTGAAATGTTTAATTT
TAACCGGAATTCTGGTTAACTGTTAACCTTTTGTAATTAGTTTATCCGTATAAACCTTTA
ATGTAAGCCTCTCGAAAGACAAATAAACTTCCATTCTTCACCTCAAAGTTATAACAGTTT
GACTTGAAAAAGTAAAACATTAAATTAACAGTCCTGACTTTAGTCTCATGTAAATGTACC
TAAATATACACCATGTGGCCATATAGCTAGCATATTACTACATTGAATTGAACTCGCAAA
ATACAAGCTCACTCAATTAAAACAAGAGATAGAAAGCAATAAAATATATCTGTGATCCAA
AACAAACCAATAAAAGCATGCCAGGTCATCATGCAAATCTTTATTCAATGGCTTACAATA
ACAATGCATCTTATCTGTCT
>Glyma06g12760|Glyma06g12760.1
GATTAAAATTATAAATTTTTTAAAAGTGAGAGAATTATTGCCTCAATTAAAAAATGAAAG
ACTAAAATCATGATTTTTTTAAAAGTGAATGATAAAATATTTTAATTAAAAAATAGGAGA
ACTAAAATCACAAAGTTTAAAAAAATAAGAAGATTAAATTACATTTTAGCAAAAATATAT
TGTACACCAATGTTATCAAAATTGGATAAATCATTCACTGAGTCATGATATTGAGTTAGT
GGATTACTAGTCACATGATGAATTTAGATATGATATATAAACAAAGTTTGCCATAAACGT
ATTTACCTTATGTATTGGTTTGACATATTTTGATTTTTTAGGGCAAATTGTCTTAAAGGG
AGCACTTTTACAAACTTATTACTTAAATGAATCTCTTTTAAAACTATTTACACGATGGTA
CTGTTTTTCTACGTAAATTGTATGCAAACCGTCAGTCCCACTGGCGAGTTTGCCCTGGAT
TTGACACGTGGAGAAGACGTCATTGCTACTTGCGAGTTCCATTAGTCTCGCCACTCCCAT
TGGCGATTTGGCCATGTAATGGGTCTAGCCAATTTGATTGGCGATTTGCACCATAGGACT
AAAGGGAACTAGCCAATGGCATTGACTAGATAGGCTAAAGGAGACTAGCCAGTAGCATTG
GCTAGATAGACTTTTTATTTTTTATTTTTATTTTAGACACACATTTACTTCAACCCTCAC
AAATTTTTAACACACACAAACAAAGCATCAAATATAAAGCTAATTTAATTTAAAAAATAA
TAAAAACTTCACATTCAAACTTTATTCCGACCTAAAAAAATTACTTCAAAAAAAAAGTTT
GATGTCACAGAATTGTTTTATTGGAAACTTCGAGCCTTGAAGGCTGAGAAATTAAAACTT
TAAGAAGGCAAATTTTGAGGATTTCAGCAAGTTTTCGAAAAACTCAGAGGAATGAAGCAA
TTTTAAAAACGCATACATACCTATTTAAAGAGCCCAATAAAACAATTTTGTGACATCAAA
CCTTTTTTTTTGAAGTATTTTTTTTAGCCATATGGTGCAAATCGTCAATCAAACTGGCTA
GACCCATTGCATGGCCAAATCGCCAATGGGAGTGGCAAGACTAATGGAACTCGTCAGTAA
CAATGGCGTCTTCTCCACGTGTCAAATCCAGGGCAAACTCACCAGTGAGATTGACGGTTT
GCATGCAATTTACATAAAAAACAACATCATCGTGTAAATAGTTTTAAAAGAGATCCATTT
GAGTAATAAGTTTATAAAAGTGTTCCCTTTAGGACAATTTGTCGTTTTTTAGCAACTTAG
GGGTTTTGGGTTCGAGTCCCAACCCCTTGCCAAATCTTTCACACTCATTTTAAATTTGAC
TTAAACAAATTTTAGCAAGGCATAATAAAGAGATAACATGTTATCAATGCATATCATCAA
TGATATTATAGCCTGTAATGTCACTCCTATTGTAAAATAATAAATAGTCACATGACAATT
AACTTTTCATCAAATTTATATCTTTCTTTACTCTCCTCAAGAGGCTCAAATGTTTATTTT
TTTCTTCTTTACTTAAAAAGATTACAATGTCAATGAAATCACTAGTTGAGAGCCATAGTT
CAATAATCAAGTTACAATTGCGCAAGAAACTCCCATAAATTATAAAAAAAATGAAGTTAT
CACTAACTTTATTTAAGATCCAAGAAAAATTAGAAATATCTGTTTTAAAAGAATTAAACT
TTAGGAGTTATCTTAAAAAATTGCGTAAAAATGTTATGATTTATTACATTTTTTTAAAAG
ACTTTTATACGTGTAAATGTCAAGGATCAAATAATCAAATATTGCTTCTATTTATCACAC
ACACAAAAATATATTATTCATTTATATATATATATATATATATATATATATATATATATA
TATATATATATATATATATATATACTCGTATCTTAGTTGTATGATTGACACGTGTAAGGC
CAGAATAGATACTTGTGTTA
>Glyma06g20240|Glyma06g20240.1
ATTGCTAAAGGCTCGACTTAACAACAATGGCAAGGTAGGTGGTCTAATTCAACAAAAGTT
TGGGACAAAATTTTCCATAACCGTGGCGGGAGAGATAAATTTGAATGAGAAAGCTAAAGA
AAAGTTTCCCAAGGTTGGAGTCTCCATGGCTTTAAAATAATTTCACCAAGAAAAGCTCTT
GTGTAGAAACAGGCAATGAGATGTGATGGAGACTTCCAAAAGATGTCGCAAACTACATGG
AAATTTTGTTTTGCCCCATCCATTTTGTTTAACATTGGAGAACGGTATCATATCCTTGTT
TAGTGTTTTGTTACCAATAGTTTTGAGGAGTGAAAAGAAGCCATACACAGTTTATGAATA
TTTAGTGCTAGAAATATTTAAACATCCATTTATCAAAGATTTGTACCAATAAAAGTTCAA
ATTGACTTCTGTTTTTTCGCGTAGGTAAATCTATAAAACAAAATCCATTATGCAAGAATT
GATTTCTTCCTTGCTAGTCAAGATAAGATGAAGTGGTAGCTACATATTACTTCCATACTT
TATTTGGTTTTGGAGAACTCATTATTCATAGAGGGTAGTAGGCTTATGTTTACTTTGTAA
ACAATAATCATTTATATGGAAAGCATTCAAACCATCCTATTCATGTAACAATCAAATGCT
CTCATGTTGTTTGAAAGGTCAAAATTTAATTTCTTGCTAAGAAAACTTGTATCTGCAATG
ATAATGAAAACTTAGTTCTGCATCATTCACAGTGATATTAGAAAGTTGATTGTCTAATTA
AACAAGACCACCGAGCACACTATTCCGAAAGGCAACCACTGAACCACACGTATTCATATA
TATAGCAATATCATACTCACACATCGAATACATAGTAAATGAAAACAGCAGAAGACTTGG
AGGCGGCACCAATTTCTTTCAAAGTGTCAAAAATACTGAGTTTTGGAACGCTTGCTCTAA
TTACTGCAATTAGAACAATAGTTTTTACTTGGTTTGCAAAAAGCATCACTAGCCTTCTCT
GACAGTTCACGATATTGAGCTGAAGCAACAACGTTGACAAAGACATAATCCAGAAATAAA
ATACAAATCAAAGCTAATCTTCCATAAACATCAAAACTAATATACCATAACTTAAATATA
TGGACCAAGGAAATTACGAAAACAATAAATAGAAAGAATCTAACAGGAATGCAACCTGTA
CTAGTAAAAGACCGTCTAGTAATTAACAAAACATGAAGGCACCAATTTAACAAAACACCA
AAGAAGAGAACCAAGGTAACATGACAAAGTTTTCCGAATACACATATTTGTTAACTAACT
GTCAAAATTCAAGAATTCAAGCTGCGATTCATAACCATACAATTACCTAATAATAGAAAT
GTCAAAAAATAATTAACCGGCAAGTTGATTTCCAAGAATCCATGACATGCTCTGGCTGAA
GCATTTCTTCAAATTTCCCATAGTAAATCTGATCTTTATAAGAGTATAATGGTCAAATAC
ATCTTAAAATAATAAATCATTAGTAAAATAATTTATAGACATAAGTTATCTTTTTATAAG
AGTTCAATGGTCAAATACTTATGTCATAAGATATATTCAAATAAATTATTTCAAACAAAC
TTGGCATTTTATTGAATTCATTGATGATTTAATTTATTTAACTATTAAAATTACTAGTAA
ATTCATTAAAATGCTTTACTCATTAATACATCCAAAACCACATTTAAATACAATTAGTCT
AAATTTTAATATAAGTCTGGTTTTTTTTTAGCAAGCCGGGAAGTAAACACTAAGCATAAA
TAAAAGCTTCCATTTTTTCTCGATCTCTTCTTTATTTTTTTTTTTCCTCTAAATTTTATT
AACCTCTATTTAATTTATAACAAAATAATAATAATAACAGTATTTTCTGAAGCTGGGGCG
AAAATATCAGTTTCCATGAGAGGATAAAGCTAGGGCCAATATGATTGGTGGAGAAATGAA
GCAAGAAGATGGCGTGGCAT
>Glyma06g02040|Glyma06g02040.1;Glyma06g02040.3;Glyma06g02040.4;Glyma06g02040.5
TGAAATACACAAAATCAAATCTAAAAAGTCTCTAACCATCTTGGTCGCTGACTCGCTGAC
GCGAACTTGTGCGAATCTAGACAGCATCGATTGCGTTTTCGTCTGAACGGTGATATGCTA
AAAGCCAAAATCGGAATGCGGAATAAGTGGATGAGATAAAGCCATGCACTTTGCTAACTC
GCCATGAGTTGAGTTCATATCATGCCCCTCACCGTATATGGAAACAATCAGTGGATGTTA
AGAAGAAGGCCACGACTTGTCTACTAACAGATTCAAAGCAAGTTTTGAAACAGCTCTTGA
CTTGGCTTCAAAACTTCCTTTAATTTGTTGATGGGGACGGGGTCACGAAATTGTTCAGAC
TTCACAAAATTTATATCTAAATCATTTTTTTAAAATATTATCAACGTAGAAACTTAACAA
ATTATTAATATTTTCATCAAGAAAAAAGAAAAATAAAAGCATTTACATTGTTTGATTAAA
ATAATTGATGAAATACAAATATGAAAAATATTATATAGATAATATATAACTCTAAAACTT
ATTTTTTTATATAACTTTTAGAATTTAAAGTTGTAAGTGATTGTTTTAAAAATGAGTGAT
CTAATCCGGACTGGCATACCAAATAATTTTGGTGGGAGCACACGTTTCAAGGAATTTAGG
TAGCGTGTCACGTTAGGAATGGTCCATGTCACCATCTTACAAATTGTTGCTAAGGCTAAA
CATAGAAGAAAACGCCGGAAACAAAGATAAGGAAAGGAACCATCAGTGCATGACGTTCGC
TAATATTTTAACGATTTTTCTCCACTCTTATCTATCGCTTTTTTATTGCCACCATAAAAT
ATTACTCATTATATACTAATTCATTAATTGATTAATATAATAGTTGTGTTCCTTAGCTGT
TACATTCAATAATATTTATTTGACACTTAATAATATTATAATTAAATAAAAATATAAAAT
ATAAAAGTATAAATTTTTTAAAGTTTCTTACATTTAAAGTATGTCTAAGAAAAATTTCTT
AAAAGATTTCTTAGTTGAAAAAATTTTTTTTTTTTGATATTTTTTTTATTAGAGTTTATC
TAGACAGTGAGAGTTTCTTATAAATAATTTATATATTTTATAATAAATATTAATAAATTA
TTTCTTAATAATAAAAAAATAATATCTATCTGTGACATATAACAACATCATAATTAACTA
AAAAAATGTGAAGTTTTTAAATTTTTTTACTACTAAAATAAAATTATATATAAATTTCTT
ATCATAGTATAACAGTGTCTGTGAGGATTAAAAAAATAACCTAACAAACTCACTTTAAAA
ATTCTAATTAGATATCCTCTAAATTTGAGTTTAAGAAAAGAAAAAAAGTGAAATAAAATG
AACATAAAATATAATTAAACTCAAATTTGTTGTCACCAGTTAAAACAACCCATTTTTCAT
CATTATCATCCTACGTTTCATACTGTTACAAACATCATACAGACAATTCTTTTTTTTAGT
AGAAAGTTAAATAATAATGACAGTTATTATGATGATTAAGCAATAATTATTGAATTTTTA
GAATATATAAAATAATAATTAGAGAACAATAATCATTTATAAATTAATATTTATATATAT
TTTAAAACATTTAATACAATTTATTTTATTGCAAAACATTTAATACATTTAAATCTTTGT
ATAATTGCTAAAATGTATTTTCAATATTTTTATCTATATTTTAGACACAGAAGTTCTAAC
TCTTTAATAATTGTTTGTTCCACAGGAAAGGAAAAATTAAGGAGAGGTATAAAATTTTAA
TTTTTAAATTGAAAAATGATTTTTTTTAAAATTTACTTTATTAATTTTTTTCTTCAACTA
AAAAATATTATAACTTATTTTTGTATTTATCTTCTTTTCCGTCGTCCAATAAGGCTATAA
CTTTGTCTCGTGAAAAATCATTTATAATATTATTATATTTATATTTATCTATATCTATAA
AAAATACGAAGAAGACAATT
>Glyma06g13480|Glyma06g13480.1
GTGGTTCACCTGGGCCTCACTGGAACTCATCCACCAGGAGAAGTTCTGCTATTGGGCTAG
GCTGTGACTCATCTAGCTCCGGTGGGCCCACTTCAGCCCATGTCTCCCCGAGAAGCCCAA
ACCCAAAAATTAATGAGATTCGTCTCCAATCTAGACGGATTTCAGGTGGCAGCCCAGATA
ATGTTCACATTGAGGATTGGGCCCTTCCCCTTGGAGCCACCAATGGCTGGCCTTGACTTG
ATTAATTTATGGTTGGCCTTTGACTTCATTAATTAATTTATTTTTCTATATATCATAATC
ATAATAATAGCATGCGTTTGTATGGTCTGAACTTCGGTCGTTGACATGCAATGGTTCTTA
ATATAATATGTCGTGGTGTCAACTGTCGAGTCATGAACAACAATATCTGAGATTGTATAC
CCCTTTCCTCCTTAAACACACCAAAAAAAGTGAGATCGTAATGTCTAGGAACCCCATTTT
ATGTTCTGTTTCGCATGTAAGAAAATGTTTGGTTTTTTGTTTTTTTTCTAAAGAAAATTA
ATATTTGTTTGAGTGTTTCTTTTCATTGAAAAATGCACAATTTTTATTTGTCATAAAAAT
AAAATATACAAATTTAATAGCGTGCTTAAGCTTGAATGTGATTTTTCATATCTTGTGTAA
TTATTATCTTCACTCTTAGTGTCCCAAACATAATTCCTTCTTCTGTTTAAGCAGGCTGTA
AATTAAAAAAAAATCAATAATATCATTACAATATTAGAAATAAGATTTTGTATTAAATAC
GATTGAACAAGAAATACAAATTACAACGCAATTAATAGATAATTGGATTTTTTAAATATA
TTGATAATTATAAAGGGTTCAATTTTTTGTTCATGAAGAGGATTTTATTGGAAGAGACAA
AATTTATTTAGTAATCTCTAAGTTTTGATGATTAGTTTCATAACTTACAACTACATGAAT
ACCTTATTGCAAAAAAAAAATGTCTTAAAGAACAAGCTACAAAAGAACTATTCAGATTGA
AATCAATAAAATATAAGAAGGTAAATTGGATTATGATTTCAAAGGATTTTATTTTATGAA
AAGTGTTGTGATATTTAATCAAGATTTTTAAATGATATAAATAAACTCGTGGTATTCAAT
AAAGACTTTTAAGATTTTTCAAGCAGTATAACAAAATTTGATGATTTCAATTAGGATTTT
TTTATAACTTAAAGTCTTTTGGTATTAAAAAATATATAAATTTCAATGGATATTATTTTG
GAACAAAAAAAATATGAAATATACTCCTTTCTCTTCTCTTTTTTGTTTGTTTTCTAAATT
AAATTAATATTTGTCTTATGTGTCAATGTTAATTATGTTTTTTTTATATTAACTATGTTC
ATTACCCACTCGACGCAATGTTTTCATGATTGTCACCCTTAATTTTATCTTACCCATAAC
TCAGTAATCCTTTTACAAATTTTTCACCATCATCACTCCCTTTTAGTATAAGTTTCTTAT
TGCATTTCATTTAAACATGTAATTGAATTTGTATTATAGTAATTAAAAAAAATCAAAAAA
TTTGCGTATAATTTTAAATATGTTGTTTAAATCCAAAAGTAAGAATGAGAATATGCTATT
GTAAGGAGTATTGGTATAGGAAAACCTAAAGCTAGAAATAGTTTAGCTATTAAAAGATTA
AAAAAATTATATTAATTTTTTTTTATCTAAATCTCATATTCTTTTCTTATTTTTTCACCA
ACTTTTATAATTTTAAATGTGTTTTTAAAAATTCATAGAGTCTTTTTAAATCTTATAAGT
TCATAAAATATTTTTAAATTTTTTAAATATTTATGATATAAATTCATTAAAATTCAAATT
ATTATAAAAAAATTATAAAAAAAATTTAATAAATCATAATATTCTCACACAGTCTTTAAA
ATCTATGAGATTTTTTATACCAAAATAATCATTTAAAATCCTAATGGAATAACGTTACAT
TGCGATATGTCCAAAAATAA
>Glyma06g47900|Glyma06g47900.1
ACGGAATACGATGGGAAATAGAAAAAAAGGTGTTTAAACACTGAAATTTGTTCCTTTTGT
ATTTCTATTCTTCCCTCCTCAACATTGGACTTTTTTTTAGGCAAAGCAAAAGCATACTTA
ATTTCGATACCATTTTATTTTATGAAAATTCTGTTATGCCATGGTTCATCTTGTGAATTT
CATCTCCAATACTAATATATTATTATTTTTGAGAATTCAATAGCGAAATATGGTTGATTG
AAGCATGTCTTAAATAGTATTTTTACGACACTAATTTACATTTGTTTTAAAACATTTAGA
AAAAAAAGACAAGTTATGCATTAATAGATTAAAGCAGTTTTACACATTCATCTAATCAAA
TAGTACTATATATGATAAATTTGATGACTTTTGCAATCACTAAATTAAAAGTCACACTAA
TAGTAACTTTTTTATTGGTTTATAGTATAAAAGGTTAAGAAAATAGTTTTATGCACTAGT
AATTTTATATAGTCATTCAAGCACAAAGCAATATATATAAGTTGGTTGACTTTATAATAA
TTATCTTAAAAGTCATACTAGTGGAGTAGTGGTGATTTCAACTAATTAATAATATAAAAC
TATGTTGATTCTTGTGTCGATGTTAGAACCTTTTTGATAACCTTTTTGATAAGTAGTCTG
AAAGTATTTTTTTAAGTGTTCAGCTCACCTAAATTTTGATGACTCTTAAGATTCAACTCA
TCTAAATTTTCTCATAAAAAATATAATTTAATATGATTTAAAATAAATTTTAACGGTTTA
GTTTCACATATTGAAAAATTAATTTTAAGTCCATAATAAATTTTAAATTGAAAAATCTGT
TGGTAGTTTAGTATTAAATAAAAAACATATACTAAATTTTAGTTCTTGAATTAATTTTAA
TTGAATTTATTAAATTAAAGATTTTGACTCAATCACATGTTAAACACTTTTAGTTTAACA
AAAATGAACCATCAAATTGGTTCCAAGAATCCCATATAAAAAAATGTTTATTAGAATGAA
GATAAAAAAAAATTGTCTTTTCAATATTTGACTCAAATTGAAACACATAAAACTCAACAG
ATTTTCGTCATCAACAATTTCATGTTGATTAAAGCAATTTTAAAGTGAAATTTGGTTAAA
AACACGAAATCAAATCTCGAACTGATTTGATTTAAAAGTTTTGGTAAAAGTAATTTTAGC
ATAATATTATAATTAATTTCATTTTACTGTAATCAAACATAATTTTGTCAAAGAGAGCTC
AACTCTCTCGATCCCAAAGACAATATTAGACCGATGAGAACTATTAATATACTCTTCTAA
ATATTTTTATTATTAATTGAAACTCATAAAAATTTATAAACCACCATCAAATGATCTTCT
ATCCAACTTCCGTCTTTGACCAATATTTCGAACTCAAATACTGTCTCACTCACTTAACCA
ATATTTTCCTCAGCCGTCCCTTTCAAAATGAAAGCTTTGTTAGTTCTCACTACTATTCCC
TCCTCTTTCCACATTCCAACCAAACGGTCCAAACCTACCTCCTCCTCCTCATTCAAAACT
ATTATGTGATTTTAACTTAAACTCATATGCAAATTCAAAATTAATTTTTGAAAATTCGTT
AACTTACTTCACATGCATATACAGCAAAAGGAAGGAATAGTGTATAATAGATCAAGGATA
CTTTTTTGGTGTAGAATAGTAAAACTAAGAATCGAACCTAAGTTCTGGTTTTTTTTATTT
CAACTGCAATCCTAGACTGGCGCTAGATGGTTTGAATAATGAATTACATGTTGTGATAAG
AAGATAGATATAGAAAAAAATACAAACACTTTCATATATCTCTTTTATCTATTTTTTATT
TATTTATAATAATCAATTATTTATCTCTTTCTTCTTTTTACTTCTATGGAAGAATATAGA
CACCACACATATATAATATATTTATCCTTGGAGAAAATCACTACTCATATAAATTACCCA
ACCAACAAAATTTAAGACCT
>Glyma06g44330|Glyma06g44330.1
ATTTTCTATACATAAATTTAAAAATTAGATATCTGAAATTTCATTTAAAGAATAAAATAA
TTTAAAAGTTATAAGATAAACTTGATGACGAAAAAAAAATTATTCTCTTGTTAATAAAAA
ATTAATAATTAATATTAATCAATAAAAAATGATAAAATTATTTATTGACATGCATATGTC
ACGGCATATTGATAATTCATTCAATATTGTAATTTGTTGTTTGTCAAAACCAATCCTAAT
TTCAATATCGTACGGAACAAATGTTGCTTGGTCAATTAAAGAAAAGAAAAGATTAACTAA
CGTGGCTAGCAAACCCATCAGAAAAACATCAGAGTTTGATACGAGAATTGAGAACAAATG
TGGTACTACGTACATATATGTGTAAAAGTGTGAGACCTGTCTAGGTGATAAGTAATGAGA
AGTAGGTGGATAAGTATAAGTAACCGCGGGTCACTTCATAAACTTGAATTAATTTATATT
AATCAAAATATTTGATAAATTTTGTGTTGGAATTATATCTGAATCAATTAAATTTGTTGA
TTTTTGGGTTGAATAAGAAGTTTTAATATTTGAATTTATTAGACTCAATCCGTTAATCTA
TTAATTTGTATTAAATTATTATTATTATTATTAATATTATAATATATATACATATATATA
TATATATATTTTAAATTAAAAAAAAATCAAATATGAAGAGTAAACATCAATGCATCAATC
TTCAAGATCAAAGTGATAAGAGTTTTATTGATTGAAGTCACTCCATACGGATTTTTAAAA
ATATTTTGAATCTATTTACAAATAGTATATCTCATTATGTCCATTGATTTTGATAAAAAA
AAGTGTTTGAAATTCAACCTCACTATGCTTAGTGAAAATTCTTATATCGATTATGGTATG
TTTAATTTCTTATCTCCCATGGATAGATAGATGAGAGTTAATAGAGTGAAGTGTTTTATT
GATTGAAGGAACTCCATATGAGTTTCTAAAAATATTTTAAATCTATTTACAAAGAGTACA
TCTCATTATGTCTATTGATTTTGATAGAAAAAGTGTTTGAAACTCAATCTCATTATGCTT
ATTGAAAATTCTTATATCGAATATGGTAAGTTTAATTTCTCATCTCTCATAGATAGATAA
ATGAGAGTTAGTAGAGTGGAGTGGAATGTGACAACATCATAAAATTTTGTTAATAAAAAA
TCTACTAAAAAACAGTTGTGTTTGATTCACTAAATAAAAATTTTAACTTATAAAAATTTT
GCATTTAAAAAAATAAATAAAATTAAATATTTTAATCCGTTAACTCAACTCAACTCAAAT
TATTTATAAATAAATTAATTTAAATTAGATTTTATTTTAAAAAAAAATCAACTCAAACAA
ATCTGTTCAAATTTGATTAACCAAAAACCCCTTACCCCCTAAAGAAACAGTATATACATA
GGTGATAATCATCATTAGTTTCTCCAACTTGAGTTTTCCAATTATGTGATTAACCGATTA
TAGGGAAGCAAGATATATACATTTATACATAATTTTACATATGAGTTTAATATTTATATA
TTTACTTAATTATTATTCGATCATAAATTATTATTTAAGTTATTTTAAAATAATTATTTT
AAAATTAATAAATATATCATATAATATATAATAATAATAATTGAATAACTGTGTAGAAAA
ATTTTAATGTACGTTTTTTCTCTATATCTATAACTATAAGTACGAAAAATACAGCCGTCA
ATTTTGGCACCGGCAAACATTAACACAGCACACATCACTTTCACTCACTGTGCAACACTG
TGAAGATCAGACACACTTGATGAGCTTATGACACCTATATATTTCTCTCTCTTCATTTTA
GAATATGAGAGTGTGCACATAATTACAAAAAGCTCACATGAGCACTTGCGAAATATAAAG
AAAATTTAAACCCTTTTATTTTGAAGGTTCAAAAAAAGGCATCCACAAACCAGAATAATA
TATACAATATATAGTATATA
>Glyma06g02200|Glyma06g02200.1
ATATTTGTTCTCTCTGCTTGATTGGGTTTTGCGTTCAACCCTGCTGCATGGATATGATTT
TCAGTGTTCTTATCTTGTCGTTTCCATTGCTTAACCTCCACTCTTGAAAACCGCTTCAAC
CTTCACTCTGGTTTCTTGTCGTACTCTGATTCCATTCTCCGAAAAGTTGAAAACGCTTCA
ACATCCACTCTCTGGTCTCACTTGAGGTAAGCATGTTTCTAATGTCTCTCTAAGCATTCC
TTTTTTTTTTTTTTCCCTCACACGAAATCTGAAAGGTGAAAATTTCCATTTGATTTGTGT
TACGGGTCTTTGTTGCTTAGTTTCGTTTTCTGCACTTGTGTGTAGATTATTTTCAACACG
TGTTTGATTTGAGATTAATCTTTCAGAAACTTGGTTTGGGTTATTAGATCCAACACGTGT
TTTCTGCACCTCACGAATCTCTCGTGTCACCCCCTTACATACTAGACTGTAATTCTACAT
TATGAAATACTTTTGCCGAAATGTAGAGGAATAGGCTTGAAAATTTTGAGGTGGAGGAAG
AAACCCTCAATTTCTTTTTTGACCTAAAATTACACATCAAGAAGATACAAGACAGAAGCC
CAGAGTTGAAGTTTCGTACAAAATCTAGGTTACTACTTCTTGAACCCAGTATATTTCATT
TTGCACCCCCTTTTAATTTTCAAAATCTGTTAATTGCCCTCCTTTTATTTACAAGATTTT
TTTCTCACCCCAAGTTCCTAAACTCTTGACCTCCTTCCTTCTCCACCTCTCACGTGCCTC
TGTCCCCCGCTGAAAGTGTTCAAGGCACCTTGACTTCTAAGGCACGCACACTTCTAGTGA
TTATAATATATCAATCTAATTATATAAGAAAAACTCACGAATATTGGAATTGGACTAGAC
CCATTGTGGTACTGAGAATGGTAAAATATAAAATGTTTAAGATAAGGTACCAACTTGGTT
ACTAAAGTTGGTATTGTTGGGCTTTTGGTTAATTTTAAAATTAATATGGAGCGCAGGTGG
AAATATATGAGGTCCAGTAAGCATGGGCCCAAAATTATTATAACAGGGATTTTCTCTGGC
ACTAGCATTTTTTTTTTACATCCAATATATTTTATATGCATGTATCAAATATGTAACTTT
CATATTATTAATACAAAATTTTAACCAAATTAATTATATTATAAAATAATTAATATCGTA
TATATAATATTAAAATTTATAATGTATATTTAACACATATATAAATTTAAATAATTAATT
TTGATTTAATAATATATTTTTTTACATATATAAATTTTAAATAAAAATCATGCTTTAATA
AAAATTTGTATATGTAAAAAAATTAATTTTTCAATTTTTTTAATTTAAAAATTTTAAATG
TATAAAATTATTAAAATAAAGATTTATAAAGTAATTATATAACAAAATAATTTATGCATT
CATTTTTAAATAAACAAATTTATTAAATAAATAATTTATTTATTGAATTAAAATAGACAA
TTTTTTTATTAAATTAAATAATTATATAAAATTAACAACAATAAATATTTAAAAAATAAT
TAAATAACAAAAAAATTAAAAATTAAATTTTAAATAAACTATTTTATTAAATAAAAAATA
TATAAAATTAAAAAAATACGAATTAGAAATCCATATATCCAATAAATAAAAAAACGCAAA
GAAAACAAAACTCGTGGCTCACAACGGCGATTTTGGAAGCACGTCGGACACCAACCACGA
TTCCCAATCCGTAATTTAAATTTAAATTAAATAAATCAGGGATAAAATTAATTTTTCAGT
CAAACTCAAAATATTAGGCGTGGAAGAAAGATTAACTGTGCAATGTGCATGAACAAAATC
CCTTATAACAGAGCAGGCGAAGTCCACATAATGGCCCGAGACACAAAACCAAAATCGGCT
GTAAAAGCAAACCACGCTTGATATTATAGTTTTTGTTTGGGTTTATTATTAACCTAGTCT
GTGGTGTGGATAAATAAATG
>Glyma08g14890|Glyma08g14890.1
ATGCCGATTAACACTTACGGAGAGAAAGAGAAAAAAGAATCATTATCATAGGTTATAATA
TAATTGAAAAAAAAGGATAAAACAAAATTATAGATGTTAATAGAATGTTTTTTATGTTGA
GATATTCATAACTATCCTTTTATTGTTGTTGATCGAAAATGAAAAATATGCAAACATTCT
CACGTCATTTGTAAGAAGATATAATAAATGGAACAAGAGTAATAAAAAATATAATAAAGT
TCTACTTTACATAGAAAAAGATTAAAACATTTAATAAATATTAAAAAAGCAGAATAAAAT
ATAAAAAAATTAGAAGTTAAAGGTTGAAAAGCACTGCTTAAAATAATATCTTAAAAAATA
TTACAAATTAATAAGATCATACAAATCTTTTAATAACTATTAAAAAAAGTAAAAGCTAAT
TGACAAACATTCATAAAAATAATATACGTTAAATTATAATTTTTCACTCTTAGTTTTTCA
AATGCATCATTTTGGTTTTCTTAATTTTTAATTATAAAATTTGGTCTTTCTAATTTATAA
ATTGACGATTTTAGTCATTTTGGTAGATTATTAACTAATAATTTTAATTATTAGAGATAT
TCAATTAATTATAATTTAAATAAAAATTATTAATTGTTAAATTTTTTTAATAAAAGATTA
TTATTCTTAATGTGATGCAGTTGTCCGTGGAGTTTTGTGTGATAATAACAGTGAAAAAGA
TGTTTGTGGAGAAGAGGAGGAGAACAATGTTGTGGAGAATTAAAATTATTAATGATTTTT
ATTTTTATTTTTTAATAATTAATATTTTAATTAATTTATAATTAAATTAATAACTTAATT
AATTATAATTATCTATTAATAATTTATAAAAAAATCAAAATAATCCATTTATAAAATTAA
GATAACCAAATGTTACAATTAAAATTTAGGAGGATCAAAATTATAAATTAAAAAAATTAG
AGCGATTAAAATTATAATTTAACTTATAATATATACGAAGGATTAAAAGTTATGCTGAAA
CATAATCTTTAAAATTTGAATGTGACTGATGCCATAAAAATTCAATTAGCACTTTTGATT
TTTTTTTAGGGAACAATTTTGAATTATTGCCTAACAAAATACATTATTGCAAGATTAGCT
TTAATTATATAATTATGAACGTTTTTTTAACAAATATAATTTTTTTTAGAGGAACAATAA
TTATATCATTTCATTTATAGTGTGGAAAATAATAAGTGAGAGAATATAATTAAAAATATG
AGAGTTAGCATAAAATTTTAAAGTCTTTATTAAATTATGAGTTATAAGATTAACTTATCT
TTTAATAAAATTCACTCTAGAATTTAAGATAGTAGTTAAATTTCAACAAATATAATTATG
AACGTCAGTTAGTGGTATAATCATAATTAAGGTTGTGTCTTGATCTCCTTTAGATATTTG
GTCATCATCAATCATATCACTCTTTCCAATATCTTTTCACTAAATTAATTTTTTTAAGCA
CCAAGCTAATATCTTAAATCTGCAGAAATGTCAGATTAAAATTCTTTGAAGTGTGTTTCA
CGGATAAAAATATTGATTTCCGAGAAGGTAACATGTGAATATTTTTATGTTTGTTATAAA
CTTTGAAAAATGATTCTCGAATAATAATCAACAGTTTGTTTAAATTTATTTTTTTAAAAA
AACAAATATTTTTAATAATATAAATATATTTTTAAGAAGTAAATTCTATTCCTTCTTTAA
AAATATTTTTTAGAAAATACTTATTTTAATAATTTTTAAAATTTAAACAAACTACGTTGT
TAAATCCAAGGAATGTTTTAAAACTTTCATTTCTGCTCTACTTTCCTATATTTTTATTAG
TATGAAGAAGAATGAACAAGTAATATTCCTATGAGAACAAGGGAACTCATTTCCTAGAAT
ACTAGTAACTTTCTTTTTCATATAATTTATTAAATTTTTAATTATAAAATATAAAATTAA
GGGCACAGATTTTAAATAGT
>Glyma08g44050|Glyma08g44050.2
AACTTCCGACTTTTATTAGCCAGTTGTTTTTTTGGATTCTTTAGGGATTATCTTTCATAG
GATAGTCTTAATGTAATTTTTTGGGCTTCCACTATGTTAATATTAAAAAAGAAATTGAAT
TTTGATATTATCCAAATCAAACTAGACTTGTTCAAATATGATGACCTCCAATTTGAGTGG
AGATTGTTTATTTTTAAACCTATGAATCCAATGATGCAAGCTGTTGACATGACATTTTTT
AATTATTATATATATATATATATATTAAAAATATTTCTAGGAAATTTTAAACAATATTTA
ATTTATTAGACCCTATAGATCTAACTTGACCCATCATTAACCATGTTGGTTAGGTTTGAG
TTTTACAAGAAAAATGCACCAACTTGATCGACCTGACCCAAATCAAAATATGTAAGCCAA
ATTCAACCTTTATACACTCCTACAAAAACTTTACTAGAATTAATTTATGTTCAAGTTTGT
TTTCTTGAGTGATAAAGATATACCATTATATATGCATTAAGTTAATTATTATAAATGTGA
AATTAATTTGATACTTTTTTTTGGTACAAAATTAATTTGATAATTTGAATTCAGTATTTG
TCAATTACTTTCATTGTATATATGAATAAATTTGAACATAATTGATAGATAAGTAAATTA
TTTAAATATGTTAACAAAGGTTTTGTTTTCACATCTGATGAGTGTATGTATAAAAAAAAG
TTGTTGGAAAAAATAAAAATTAGTTTGATAATTTTTATGTCTTGAGCATTGATTTTTTGA
CTTTTGACTATGTGAATACCTTATTTCGAGGGAAAAATATCACTGTATATAAATGTATCT
GTTTTAATGTTTTCATCATCATTATTAGATAATTAGATAACAATAAAGCACTGGAACCTT
AAAAAACATTAGTAGTATAATGTACAGACTTTAGACTAATGCATACATCAAAAAGTGTTT
TAGTCTTAGTGTTGCTATTCGTTGGGTTAATTTTCTAAAACGATATTAAAATAATAAGCA
AAAAGAACGTGCATATAATCTACCAATACTAAAGTGGTATGAATTCAATTGTAATTAATA
GCAAATGGTATTTATTTTATTTCTCTCTTAACTTTAAAATGTTTAAATGATTAATAAAAT
ACATTTACAATTCATATTCTCATTTTTTTAATTACAAAAAAATAACTAATAAAAATTAAA
AGAAAATCTACTTTAATTTGAATGCAGTGTTCATTCGTTTGGATAGTTGGGATGGGGTGG
AGAAAATCATAACATGTACTGTGATTAGTGGTGTTGTGATTCTGGTTTTGTTTGTATCAG
AGTAGGTATATCTTGTATCTATGTTGTCTCCCTTAATGAAATTTTTTGCTGATTAAAAGA
GGAAGAAAAAAAAAATTGCACCTTGTAAGTACTGTTGTTTTGAGAATTATAGGCTCGTGT
ATTTATTATCCGATAGTTACCCTGTTACATTGTCATCCCACTATAGCAAATATTCCCCAC
TATAAGTCAATATATTTTCCACAATATATTAAATGACTGGCATATCCTCCTGATTTCATA
TGTGCTTGTTATCTCCATTAATGAATTTATAGAACAACAACCAGAAAATATCTTCTTCCA
CCACCGCACCAACCTCCTATCACTCCAAAATGAGAAATTATTTCATGATGTGAGGCTATG
TAATTCCTATATATTAATCTCCACTTGACATATAGTTAAATATTAATTTTTCATAAATTA
AAAATTAATCAAATGTTACACATATATAGAAATTAGTCAAGATTATAGATCCATGAGATT
TCAAGCTACCTAGTACCTAATCATTGAAAAGCATATGAACCATTGAACCCATGACCATCT
TCCTCTGTTGACCTAGTCACCACCACGTTGAACACACCCCTGGTTTGTTTTTGTCATTTT
TAACACAGGGTAAAAAGTGGCATGTCATGTTCAGTGTTCACACATCACACAACCATTAGT
CAAGGCAAATTTGAGTATAA
>Glyma08g24960|Glyma08g24960.1
CCGTAAAATAGATTAATTAATTAATTAATCTAACATTCCATACAAATTAATAGTATATAA
GATAATAACTTGACTTGGATAGATGATCTGGTTTGAAAACTTATAGAATCTTGTTAGTGA
TGTCTTGAAATTCGTCACTATCTATTTCTATGTAATCATTCATAAATTAATTTCATATTT
ATAGTAGATTTTAAATGGCAGAAATGATAAGAGGAGGATGAAAATATGAGAGAATGTGGT
AATACATATGCTAATAATTTATGTACAACATGGGACTTAATTAAAAAATTTAAAGTGATT
TTAGGGACCAAAATGTCAATACATGATTAAACTTAAAGACCAAAATGTCATTGACTAATT
AAATTTAAAGACTAAATGATAATAAGTTGTTAAGTTTAAAGACTAAATTAAAAAAATTAA
TAATTTTTGAAACGACAAATTAGTTTAAGCAAATAAGCAACAACTTGACAATCTTTTCAA
TAACAATTGTGTCACTTAGGTACAAATGTTTGAGTTAACAAAAGAGACTTAATGGTAGAA
AAAATTTGTCACATTTTTTGTACATTCAAGGTTAAATTTTAAATTTTTTCATCTTACAAG
GATCAATATATCTCCATCTTACACTTTCAAGAACTAAAATGAGTATTTAGGTTAAGGTTA
CTAATACTTTTTGTTTCTCTGGTTTGAATTATGTTTGATTTTGGTTCTTATTTATTTTAG
TCAATTATATATTTTATTCTAAAACACAGTTTAATTATAACTCTTGGTTGAATATAAGTA
TAAGTTGTTATAAATTTTTTGGTATATACAAAAAACAATAGAGAATAATAATTTGAGTTT
TTAAAGTAGAGGAAAATAATGGAAGGATCAAATTTTCCTAATTTTAAAATATAAAGAACT
TAAATAGCTTAAAAAAAACTTGAAAGACTTCGATCATATCATCAATTGTATTCCCATTGA
AGTGACTTGGTAAAAATGTAGCGAATTGTTGAATGGTCCTAACATGACATGTGGGGACTC
GACCCTGCTGATTTCTTCTTCCCCGAATAAAATGAGAATAAACTTCGTTATATTTTGTCC
TTTCATGAGGATTCAAGGCAACATAAACTTGTCAACAAAAGCCAATGTAAAAAATTTAGC
CTGATTGTCACGCAAGAGGTTCAGAGATGGAGGACCATTGAAAACTTCAGCCCAACGTTG
ATCCATTATGTGTAAAAATAAAAACCTTCCTTTCTACAATGCTCTCGATCCTAGTCTATA
TATAGAGAGAAGTTTAACATATGCAGCATATATATATATATATATCACATTATAAACATG
TTTTAAAACTTAAATGTATCTCCATTTAAGTGTTTTGGGTATTATTCCCTAATCAGAACT
GAAGTAGTACCGCATAATCTGTATAATAAAAGTTTGCATTAAAAATCAAGGAATGTTACT
AAGGTGACACCCCGATTGTAATTGAAAAACAGTAGTAAAAACACTAAAGGCACTACATCC
AAAATTTGACCTTTAACTGACTGATTTATCTTTGAATTGGAAAAGGAAGTCAAAGAAAAA
TATCTTGGTTTTTACATAACATAATCATAGCTAATTAACTGTGCATGCCCCTATACATGC
ACTACTTCACTAGTAATTATTATTATTTGGATAATTATCTGATCTTTGATTAGTAAGAAG
TTTAGGTGTAAACACAATTCACACACGGAATTATCAGCAACATTTTAGAAAGATCTTTCG
GCCGTATCAATTCCCTCCTCACCAGCCCCCCTCTCTTTCATTTTGTCGTAACTTTATTTG
TCAATACAAGATGGAACATTTTCATTTTCGCCCCCTCAGTTTTATCACTCTTTTTCTTTC
TATCTTTTCCTCCAAAAACTAAGCCCATAAAACTTTCTTATTCCTTTAAGCCATATCACA
GGCATCTCAACAAAAAGGTAGGGGAAAAAGGGTCTAAATTCCAAAACCAACGCGTCTTAC
TCAAATCAGCCACACTATAA
>Glyma08g41630|Glyma08g41630.1
CAAACTCCAACTCTCAAGTCAAGACTCATCCCTAAACAATAAATAAGAGTAATATATGAT
AATCAATAATGTCTTGTGTTTATCTCAAGAATCTGACCCTTATTTATATATATCATAATG
GATCTTGATCATGTTGGACATTAGTGCATGATTACCTAAAGTGGTAATTTATCATTGATC
ACTGTTATGATCAGATTCAGGGACAAAACTTTGTTGTAGCTAAGGGGCCCATGGCTCCCA
ATTTATATATATATATATATATATATATATATATATATATATATATATATATATATATAT
ATAATATTAAATTCGAGCTATACATTTAGAGTTGTAGACCACACAATGCAGCATCACAAC
TAAAAGGATTGGAGCAGGAATAGAAGGAAAATCCCATATCTTTATCAACCAATTGAGGAC
ACCATTGTAGGGATAAAGAGCATTAGAATTGGAAATAGGGGTAAGCACTAAAAAGATTGT
AATTATTATGATTATCATAAAGGAATTACGAGCATAGACTTTGACCTTAGTCCTCTCTCT
CCCCTCAAAATTATAGGTATAATTAATAAAGTAATTTTTAACAATATAATAATAATAATT
ACAGTTAAAGTTTTTGTTTTTATAGTATTAAATATGATTTTGGTCCTTAATATATATCTG
ATTTTTGCATCTGATCCTTGATAATTTTTTTCTTCAAATCATGCTCCTAATATTTGAAAA
GTTTTATCAGAGGTCTCTGCCGTTAATAAGGATTTGTTAACTACTTACTTAGCTATTAAC
CAAACACGTTGACATGAGACGAATGATGCCACGTGTACTTGTTACCGAGTCGAATTATAT
GTAGGATTTTTTTTTTCTAGTTTTAAAAAATGTAATACAACGTCATTTGGATTTAAGTTA
AAAAACTTCTAAAAAATAAGAAGCAAACATCATCTTCTTCCTCAACCTCGTTTTAGTACT
CTTCTGGTGAGGTTGTGAGGGTCATGAAAGTTCACACTAACTCACGTGATGACAAAGACT
TTTTGGTCGGTAATGATTTCTTTAGTGGAGTCGAGGAGGGAGAACCATCAATGTCATCGA
AGAGAGGGGAAACATTGTTTTCTTCCTTGAAGAAGAATATGTCATAATTATTTTTTAAAA
AATCCTACGTGTAATTTCACTTAGATAACGAGTACACGTGACACAACACGTGACATGCTT
GTGTGGTCGGTTAACAATCATGTAAGTAGATAACAACAGATTCCGTTAAATGGGACCTCA
AACAAAAAAAAATAAATATTAGAGATCCGATTTGAAAGAAAAATTTATTAAGTACCAGAT
GCCAAAAACAAGTATATATCAAGGACTAAAAACATATTTAAGCCTTTTGTATAGCATCAA
CACTTATGTCTAATTTAATAACATTTTTTTATAAATTATCTATTTTATTAATTAATCTCC
TTTTCGTAATATAAAAGTATTTATATTGCATTTCTAAACCCATTTTTCTACAGGTTTCAT
ATCTTCATTTTGGTATAGAAATAACATATACGATATGACTCAAACTTATGAATTTTTCTT
TGAATTTTGTATGCATATTTTGTCCACAGAATTTTCTTTCTTTATTAAAAAATTTAAGAT
ACTATTAATTATTATTATTATTTTAATTAAATCTCTAACTTATTTACTTTTTAAATATTT
TATATACATATTATAAAAAGAAAAATAATAATAAATTTTGGATTTTAATTCCTTTGTTTT
ATATTTTTTTGGCACATTATGATTTACATTTTTAAATTAATTATTATAAAAATTAATAAA
ATTATCATGAATTTGTGATTCTTGATTGAATCAGCATTAAAATCTTTTCACACCATTGGT
ACATATATAATTTACTCTAAATTTATATTAAAAAAAGAAAAATAGTTTAATATAAACAAG
AATATTTATTATTTTTTAATTTTTGTACAAGGAGAAGAATCATTAGAATTGAAAGTATAA
AAATGTCAAACTGGGCCACA
>Glyma08g26000|Glyma08g26000.3
ACAACATGGGTACTGTAGGATCTTAGATTTGAGAGTTTTGAGAAGAAAGAACTGACAATC
CACGTAAACAATGTTGTGACGAGAAGTCATGGTGGATCTCGTATGCAATGTTGTCACATC
ACCTCATTGCTTGGTGTATGTAGGTGAAGACAACGAAGATGAAACACCTTCTCAGCCCTA
ACATGATTTGCCTCACACCAGGGATCCATTTGGAGATGGGGAAGACAAAGTGCTAGGTGG
TGGTGCAATGTGACTAGGCTTCCAATGTAAGGTAACTGTGATGAGTGAGTGTGATCCTCC
GTGGATGGTAGTGGAGGCGGTGGACCCGTTGCGGCTGGTGGTGGGGGTGGTGGAAGAGCT
TCAAAGGAACAAAATTAAGGGAAATGAGCATAATCTAGTGCATGAAATGTATGATATTGT
TATGTGTTCCAAGTAAATCCAACAATCCATAAAAGTGGTCCATGAAAGACCACTTAGTTT
ACTAGACCACCCTAGACATCTAAGATATATTTGGGCCTCTTAAGGTGTATCCTAACACTT
GGTTAGCTTCACGAAGCATATGAAGTTAGGAAAAGCTCCCTCCTTGAGTCTCAAGCATCA
AAATATTATGAACCAAGCCAAGGTATGAATGAGACCTCACACAACCTTGTTAAAGCAAAT
TAATTGCATGTTGGGAGTTAGATTCAACAACAAAAACTAGAAATCCCCTACTCTAGGCAA
TCCAGATGCATAATAAAATTCCCCAAAGCTCGACTTGGACCAACCATATCATACATTTCA
TGGTGGTGGAGGCGGTGGACCTGTTGCGGCTAGTGGTGAGGGCGGTGGAAAAGCTTCAAA
GGAACAAGATTAAGGGAAATAAGCATAATCGAGTGCATGAAATGTATGATATTATTATAT
GTTCCAAGTAAATCCAACAGTCCATAAAGTGCATCCTAACACTTGGTTAGCTTCACGAAG
CGTGTGAAGTTAGGAAAAGCTCCCTCCTTGAGTCTAAGTATCAAAATATTCTGAACCAAG
CCATGGTATGAATGAGACCTTACATAGCCTTGCTGAAGCAAAATAATTGCATGTTGGGAG
TCAGATTCGACAACAAAAACTAGAACTCCCCTGCTCCAGGCAATACAAATATACAAATGC
CTAATAAAATTCCCCAAAGCTTGACTTGAACCAACCACATCATACAAACCAATATTAACA
ACAAAACCAAAGATGAGATTACCTATATGGCCTCTAAAAACACATCCAGTCGTAGTAGCA
TTACTAGGATGGCCTTGAATAGATCCATCGCAATTAAATTAAGCTTGTACGGACCACTAA
GAGGATGTTTCCAACAAATAGTTTAATGAGTAAGAATTGTATCAGTATCACTTTCAAGCA
AGTTATTGGCTGAATAATATTATACAAATGATTTTTTATATTCTCAAAGATCAACTTATT
CCTGCACATACAGAGGTTATCCAGTATAACCACAAAAATAATAGACCGATCTCTTCCATC
AACAACAAAATCAAAATTTAAATGAGAAATCAACCAATAATTAACATTATGATTATAAAA
CTAACTCTACAAATCCATCACAATTAAATTTGTAGTGACTGTTGAAGGAATGCGAAGTTT
TTTTTTTTTTGAAGAAAAAGAATTAGGAAAAGTTAAGTTGACACAATGAAATTTATATAT
TTTTTATTTTTTAATAAAGAAGATGACACAATTTCTACTCTTACAAAAATAATAATAAAT
TTAGGATTAAATATAATTGTGGTCAATTAAATATTGACTCATATTAGTTTTAATCCTTAA
AGAATGATTTCATTACATTTGATTCCTAAAATTTATAAAATTTCCCTTTAAAGTGATTTA
TATATTAAAATTAAGACTTTTATTTTTGTTATTTGAAGAGAGGGATAATAGGTTTGGGGA
AGTGAAGTGTGGTTGTAAATGGGAACCACAAAAAAAAAAAAAAATAGAAAATAATAAAAA
GAATTGAGTGTCCCGCGAGG
>Glyma08g45291|Glyma08g45291.1
TTCTTATTCTAAAAAATATTAGTTATATTTCTTTAGAATATTTTTTTTCTTTTTCATATT
CTATTCTATATTATAGCACAGGAAACCGAAAAAAATGACAAAAAAAATTAGAAAAATGAT
ATATATATATATATATGATATCTTCTTCGTCTTTTTGGATATTTTAGATATAATAGTGTA
TTAGTGTTAGTTCTAACTGAAATAAATAAATAAAATATATCAAAGTTTTAGACTTCGTCA
AAGGATGTTTTTATGGAGCTCTTTTATCAGGTCTTCTTGCAAGTCTTCATGATTTTTGTC
TTATTGGATGGGTTATATGTTCCTTTCTGTATTCCTATACATTTTTCAATTTTTTTTCAT
TTAATATGCATATAAAATTTCACTAGTTGAAAGCAACATAATTAATAGGATGAAAATTTA
AAAATTATTTTGTGGAAATTTAGTTCGGTAACAGTAAACATATATAGATTTTTGTTAAAT
AAATACTTGCATTTCCAGGAAATATTCTAAAATATTATGCATTATTGAATGTCAAATCAA
TGTGACAACAAACCTGACAATACCTAGTCCTCTAACCAGTGTGCAAGTCCACTTAACTGA
AGTGGATAGTTTTATGAAAACAAATTATCAAGAAAACAATTTATATGGCAGAAGTTGTTT
TTTTTACACCCATTTTTCATATAATGATTTTTTTATATTGATTATATTTATAATAATAGA
TGAAAAAAATAATTTCTTCATCAGTTATAATATAATTGACGTTGAAAGTTAAAATCACAC
ACGTAAAGATAGATGGATTCAGGAGGCGAGTAGAGTTTTCCTCTTAATATCCTTGTGTGT
GTATATGAGAAAAAATTAAAATAAAAATTATTAATAAAATAATATGTATAAGAAAAATAA
AATTTTGAATTTATATATACTTAATTTTCTTCTAGTATTAAATTATATATATATATATAT
TTACACATAAATTAATTAAAAATATTTATAGGATACATTTTAATTTTTAATTTTATGAGG
ATAAAAGATATTTTAAATTTTTTACAAATATAAATATTTAGTTTTTTTATATTTATCAGA
ACAAAAGTATATTTCAATCTTTAATTTTATAGTGTTAAGTTAAATGGAATAAATTGTATA
TTTCAACATTAAAGAAAGTGTAACACTTACCTCTCTTAGGACGAAAGTGTAATTTTTTGG
GCCAAGGTTTTTTAGTCTCAAAATTTAAAATAATTTTTTGTCCCCAGATTTAAAATATGT
TTCTTTAGTCTTCTTGGTTTGTAAATAACTTATTTTGGTTCTTAAAACATTGTTAAAAAT
TCAGTTAACGTGGCTAACATTATGTTTTCTGGTAGTTTTTAAAATATGATTTATGTCCGG
TTTTAAACTCTTAAAATTTAAATTAACAAATAATGTTTTAAAATAAGTTTTGTAGTGATT
TTAAACTCCAAAATCCAGCAAAGCCAAAGCAAACATCATGTTCATACATTCGAGCAAAAT
CAATTCCAATGTGGGTCTGAAGAATTAATTGTTTTTATTCAATTGAATTGCAAAATATAT
TAAAAAAGGATAGACTATTTTTGCAAATGTTAGAACATGAAATGAATATTTTTGCAGCTC
TTTTATCAAGTCTTCGGCTTTGTCTTTCTGGATTGGTTATATGTTCCTTTCTGTATAATA
TTCCTATTTGTCAATTTTCTTTTCATATGCATATAAAATTCAATATTGACAACGACATAA
TTATAGGATGGAAATTTCAAAATATTTTTTGTCTTGACGATTTATTCCAAAAATAATGCT
TGCATTTCCAGGAAATACCCTAAAATATGTATGCATCATCAAACTTCAAAAGTCTAGTCA
ATTCAATGTGCGGTATCGAATCTGACAATAAATCTTTTTGAAGTTTAGTCGTCTAGTTAG
TGAGCAAGTCAGAGACCAAGTCCTGTGTAATTAGTCATTTAGACAAAGATATATATGCAT
GTGCATGGCTAGTAAATATT
>Glyma08g22660|Glyma08g22660.1
TTTTTATATTAAATTTATCTTATGCTCAATTTCTATCATTTATGTTTTGATTTGGTGTTT
ATGCTTCTTGAGCAAGGTGCAGCTTTTGGTATTGACAAGACTTTTTTTATTTTATCAGGA
GCAGATGTTGCTACATCTTTATCCAAAATTCAAGATAGAATACAGATCTTCTTTGCTGTT
CTTTTCTGGATGTCTCTATTCTTTTGGGCTTCCGCCTGGGATGGGAGGAATAGACCAGAC
AAGGGATCAAGATTTAGAAGATAAAATAGTAAGCATTTAATTTGTATATATCAATATATA
TAACTTAGGTGGACGACAGAATTATACAGCAACAGAAAAAAAAAATTATGCAACTGTGTC
GTTTAAGAGTATATTATTCTCTGTAAAATTTCTGCTTTAGAACATTCCATGTGCTAAGAT
TACTCCTGTCAGAAGTAGCTTTTGAGTAATCACTCTGTTTCCCTTTTATTCATGCACAAA
TTCAACCAATCTATCCAATTATAAAAATAAAATTATTAAATTGGTTGAATTATATAACAA
TTTGTTATTGGATAGATGTGGGTCATTCAACATATTTTTGTAATCCAAGTTCATAAGTTG
GGCATAGGTCCTTTAAGAGACAAGTCCTGAACTCTAATGTGTTCAAGTATAAGAATCTGT
ATAAATATTAAGCTTTATTTTATAAGCAATATATATATATATATATATATATATATATAT
ATATATATATATATATATATATATATATATATATAAATAAATGGATGGGTTGGATATCCA
TCCATAAATTTTTTTATGCCAACTAGAAAATTGACGATGGGTGAGTAAAATTAAACTTAA
AAATTTTATAACGATTTGACATTATTCTGAAAACTTAGATGAACTTGTAGTCAAGTTTTT
AATTCAAGTACAATGAGAAGCAGGGTTTTGCAGATTGCTTTTGCAGTTTTGCTTTCAGTT
GTGACAAGTAGGAGGGAGGAGAAGTATTTCCTTTCATTGTGAATGATGTCTTTCCGTTCG
[truncated: 1,429,369 more chars]
