# Supplementary material for: Regulatory interplay between soybean root and soybean cyst nematode during a resistant and susceptible reaction
Source: BMC Plant Biol. 2014 Nov 25;14:300. doi: 10.1186/s12870-014-0300-9 (PMC4262236; doi:10.1186/s12870-014-0300-9)
Supplement: Additional file 3 — TFBSs over–represented across all inoculations. A collection of 46 TFBSs over–represented in atleast one inoculation. [file 12870_2014_300_MOESM3_ESM.zip › 6dai_R3_induced.fasta]

>Glyma02g42270|Glyma02g42270.1
TTCTGCGAGGTCTCGTGGATCCCCAACCCGATTCGCGAGGCCTTTCGGTTGAATTCGGAT
CTCGAATACGACGACTCGCCGCCGCGAGAGGTCGAAGGAGGATTCTCGGGTTGAACCGGA
CCTCCGATCTTCTTCATAGTCTCCGATAGTAATCGGAACTCCGACGTACGGTCACGGTAT
GAGGAAGCCATCGGAGTCAGACACGTCCCTTCGTTTCAATTCCAAGATCCCATGAAGGAC
ACCATTTCAGTTCAGTGGACACCTTAACTAATTGGGCCCCACTCGCATGCACATTTTATT
TGGGCCTGGCTTATTGGGCTATTATTTCACACCGAGACCCACACTATGACTCATTTCAGA
TCTTCTTTTCTTCACAGTGCTGCACCACTGCCTCCTCAACGTCGCCGACCACCGTTCAGG
TAAATCCTGCGCAACTCAATTTCTCTTCTTCTTTGTTTTTTTTTTTTTTTGTAAATCTGT
TTCTATTGTACTCTATATTTTTTTTCCTTGTATCTGTCTTCTCGTTCGTTCAATGTTTTA
CTGCGACTAGAACATCAAACAACAACAACAATAAAATCCTCTATTTTTTGTTTCAGCTTT
TGTTCTTTCAATTCCAATTTCTACTTGCTTTCAGTTTTCAACATAAGAGCTTGACTGGTT
CGGGTTTTGACACGAACATGTTTGTTGCTATGTGGCAACACAACAGGTCATTCTTTAGGG
GATTTTTTTTATCTGGGCAATGTATCAACGCTGATATACACTCAGTTACTCACTAACTCA
CTGAATTTTTTTCCCCTTTATGCTTTTGTTGTTTGGTTTCGTGTGCAAATTTAGTCAATA
ACCTGGCATTTATACAAGGAATTTTTTGTTTATCGTTAGTTATGGTCACTATATCACTTT
CATTTGCTGAGTGCTAATGTGGATTTGATTTTTGTGTCATATGGAAACTGTTTGGATTTT
CTGTGTTTCTGTAATGAGAAATACGATAGAAAAATGCAAAACAAACTTATAGACTTATTG
TGGTTCAAATCAAGTTGGTTAATGTTATTTGTCAGTAAAAAAGAAGAGAAAAAGGATATG
CATGGTCAACTCTGCGTTCTTTTTTGGAATACCATTCATATTGACCTTTTTCTGCCTTTC
AGTTCTTAGCAAACTTGTTAAGTATAGGAAAAAGCAAAGCCTTTTATGCAAAAAGATTGA
ATATGGCCCAAGATTTGCTAAGTATTAAGAAACAAGATCAGTGACTAGCTACTTGGGCCA
TATTCGATATATCTGTATAACGTTTCTATGGATTCTACAATGCACTANNNNNNNNNNNNN
NNNNNNNNNNNNNNNNNNNNNNNNNNNNNNNNNNNNNNNNNNNNNNNNNNNNNNNNNNNN
NNNNNNNNNNNNNNNNNNNNNNNNNNNNNNNNNNNNNNNNNNNNNNNNNNNNNNNNNNNN
NNNNNNNNNNNNNNNNNNNNNNNNNNNNNNNNNNNNNNNNNNNNNNNNNNNNNNNNNNNN
NNNNNNNNNNNNNNNNNNNNNNNGTCAATTTTCAGCCCCCTTGGTCATTTTTACTATGCG
TGTATTGGGTTCTACATCTGTTTCCCACCAAAATCATGTCAAATACACATGTCATGGGCC
GAGGAAACGTAGAATCGAACACAAGCTATGTTTGGTTTGTTCATTTTAGTAAACTATGTC
TTAGTTACATGATGCAGTCTAAGAATCTATTCGAAAATTATGATATTATATTCTCTCTTT
ATTATTTTTCTTATTTATATTGTCAAATTGTTTTTTGTTCTGATTTTTTTTCAGATCAGA
GCATTATTTATATTGTCAAACATTGTCAAATTTTGTACTATTAAGTTAACGATTATTGTT
TGTTTTATACTTTTATACTTTTTATTATGTTTTCTTATTTTATTTTTTCAAATTTTCTCT
CTCTTTTCTTTTATTATGGTGAGTCAACCCATTTAACCCGCCACCTGTAGTGGGTTGAGT
TGGGTTGCCGCAATTTTGGT
>Glyma02g11100|Glyma02g11100.1
TCTTCATTCATCCCCTCTTTTCTGCACTACAACCCTCATCCTAGTAGCCTCATCTCTTTC
TTCCTCTATTGTCACCTGTAGCCGCACAATCCACCATGGCAATTCATTGGTTAAATAGAA
TATTGATTAAATAAATTCCATTGGATCTGTAAAATTTTCATTTTTGATTCCCTCAACAAA
GCACTACATGTACAATTTGTGGTTATTTTGGCATATGATTTTAATGAGCGACTTTGGCAT
ATATATTTTATCATGCAATATACAATGAGCAACTTTTGCACATGATGTTATACAAATAGT
AGCTTTAACGATCGAACAACAATTTATGGTTAGGTTCAGTACAGAAAATTTGAAAACATT
TTTTTTTAAACTGAACCTAATTAGAAAATACTGCATCCAAACCAATCAAATTACTTCTTT
GATTCAATATATTATATTCTAAAATTTGAATCGAACTATTTAGGGCTACTGAATTGAACT
ATTGTTATGTTCTGAATTGAATGGGAAAAGCACGTTGAGAATATGGAGAAAGGGAATTTC
ACGATTTCAAACTTGTGCATTGCAAGTTTTGTTGAACCTAGGATATAGAACTTTTATTTG
GTAGCAAAGGTTCATAATGAAGAAGATTTCTGGAAGGGAGGAAATAATTCTTGTTGATGA
AAGGCCACAAAGTCGAGCGAGATGATTTTATGGTGGAGGAAGAAAGAGATGTGTAGATAA
AATGATGAATGAAGAGAGAAATTTTTCTTTTTAATTACTAATGATTTGTAAACTTTTTTA
TTGGATGATACTTAATCGTTATCACTTGTGTCGTTTATATAAGCATGTTGAAGTAAAAAA
CAAATCATAAACATCAATGATCTTTATCATAATTTACAATATGATCATTAAATTGTAATA
ATAATTAATAAATTATACGGATATTTCTTTTTTTGAGTTTAATACAATTACATACTTCAT
CAAAGTCTCTCACTTCATACTTCTTAATTCTTATTGGGTTCGTACTAGGAAAATTTCAAT
CGGAGCTTAAAGAGAATAAAAGAGTAAAAAAAATAGAATATACATAAAGCACGATGAAAT
TTGAAGGTCAAATTAAAACATTCGTATAAATGACCAAAATTAAGTTTTTAATTCATAAAA
AATGATAATACAATAAAGATGACACAAGGGGGGCGAGAGAACCATTCCATACCTGCTCTC
ACCTTTGAATGAATCACACTCAACTCAATCAAATATTCCATTCTACTCAATGGTGCTATC
TCGGGCAAAACCGTAAATATAGCAACATCTTAACACCGTTTCAAACTTATTAAAAAAAAT
GCACACTCCTAATATGATCATCCACGTCATACCAGTAATATCCTACGTGTCAACGTAACC
TCGGTCAAGTTAACATAATTCTTCGATCCAACATATTTTTTAAGCTTAATTATAATTTTT
TGGAAATTTTATCTTTAATTTTTTAATTGAATACATTTTATATATAATTCTTATGAAACT
TGTAAATCATTTATTCATTAATAAACACAAAATAAAATTACCAAAAAAAACAAAATTAGG
AATAGAATTTTCCAAAAATAAAAAAATTGAGTGCAAAGTTTATAAAAAAATAATGAGAAT
AAAAGTATAATTTGATAGGAGTAAAATCTACAAATGTCTTAAAAGTTGAAATAAAATATG
TTAAATTAATTTATTAGAAATAAAATTTATCAGAAATTAAAAAATTAAGAATGAATTAAT
ATTTTAGTCCTTTAATTTTTAATTTATATTTAATTTGAGTTTTTATTTTTCTAGTATTTT
TGTTCAATTTAATTTTTAAAATCAATTTATTTTTTTAAAAAAATATATTTTATGATAATT
TAAAATTATTTAGTGTCGGTTTTAAACAATTTAAGTGTAAAGATGGAATTGAATCAATTT
AAACAATTAAATTGAACTAAAAAAAATTAAATAATGAAATTGAACCTGAATAATAATTTA
GAAAAACAAAATTTATATTT
>Glyma02g25950|Glyma02g25950.2
TGCTTCAAGATTAATACAAGATTCTTTCAACAAACAAAGCCTTGATTAAAGATTTCTTCA
AGATCAAGCCTTGCCTCACAATGAAAGGTTTTAAGTCATTCAAGGCACATGTAATCGATT
ACCAATACATGTAATCGATTACCAATGGTTTGAAAGTGTGTAATCGATTACACATCATAT
GTAATCGATTACCAGAGACTCTGAACGTTGGGAATTCAAATTTTAAATGAAGGGTCACAA
CTGTTCAAGAAAAACAACTGTGTAATCGATTACACTAATTCTGTAATCGATTACTAGAGA
GGATTTTCAAGGAATATTGCCAACAGTCACATCTTATCATTTGAATTTTGAATGTCCATC
AAAGGCCTATATATATGTGTGACTTGGGACGAAATTGAAGAGAGAGTTTTTCTTGGCAAA
AATGTCTTATCCTCTCAAAAGACAATGAGAGAGATTCCAAAAAAACTTCATTGTCAAATG
CTCTCTCAAAAGAAATCCTTGGCCAAACACTTGCAAAATCTATAAGGATTCTTACATGAT
CTTTATTGTAATATTCTTCTCTTGAAGAGATAATTCTTTTTCCATTCTTCTTATTCAATG
AGATTGGTTAAGAGTCTGTGAGTCTCTTGTTGTAAAGGATTCCTGAACACAAGTGATGAG
TTGTCCCTGTGTGGTTCAGACTTTGTAATGGATTTTACAAAGATAGTGGAAATCTCAAGT
GGGTTGCTTGAGTACTAGACGTAGGCACGGGTTGTGGCCGAATCAGTATAAAACTGTGTT
TGCATTCTCTCTTCCCTTATCTCATTTATGTTATTGCAATCAATTTTGTCTTTCATGTTT
AAAGAACATTCTTAAATTGATTGTTGTTTCTTCTGTATTCTAAGTCTATCCCTCTTAAGT
TATTGAGGCCACAAAGTCCAACAAAAACAAATCATACTATTTGCTTTCTCATAACTTCAC
ACTTCCCACTCTTTCTTACATTCACTTTGCTTTGAATGTTCTCTTTTTCAATAGAGTGAA
CTTCACTCTCCCAATATACGTTTGGTGTATCTTGTATTATTTTTTTAAGTATCAACTGAA
TGGATTGATAAAAAATTAGTGTATAATAATTAAAATTTGATCAAATATAATATTAGATAA
GAATTTTTTTATAAAAAAATAATTGATTCTATAATTTAGAAAAAATCCAGAGATAAAAAT
TAATTATATAATATCTCAAATTTAGTAAAATATATAATATATAATATTCATATAAGATTT
CTTCAAAATAAATATACAGTAATCTTCGGACAAAAAAATATACCATAATTTATTGAATTT
TTAATTTATAAAAAAGTCAATATATATATAACTTCCGAGATCCTTGTGGGTGGGGAGGAA
AAGATAAGTTCCACCTTCTGGGAGTTCTACCTAGTGATCAAAGATTTAGCCAAATCTGCT
TTGTATTTTACATAGATTCCTTGCACTAGGGCTAAAAAAAGTAAGGGGGACATGGCCCCA
CCCTAATATGTAAGTCCGTCTCTGTATGTTCATAAGTATTTATTTACTAATTATATATAA
TTTTATTTATATATTAACAGTTAAAAATAAGAATGCATCACAACATAAAATTATTTATCA
TAAATATAAAATATAATTTATATATTAATAAGTATTTATAAAATATTAATTTACTATAAA
TATATAAAATTGGGATGATTGTCAAGAGAGAGAGAGAGAGAGAGAGAGAGAGATTGTATA
TATTTTAATTATTTAGTTGGCCCTTAGTAGGTAGTGTGTGAGTGAGAGAGAGAGAGCAGT
AGATTGTATATTTTAATTAATTTGGTCCTTAGTAGTAAGCAATTTTCTGAGATTGTATAT
ATTTTAATTATTTAGTTGGCCCTTAGTAGGTAGTGTGTGAGTGAGAGAGAGAGAGCAGTA
GATTGTATATTTTAATTAATTTGGTCCTTAGTAGTAAGCAATTTTCTATTTAAGAAGTGA
CAATGCTCCATACACTTCAC
>Glyma02g46870|Glyma02g46870.1
TAATTTTCCAAAGAGTTTAATGGTAATGCGGTTAAAATATAAAATAATTTTAGAAGGTGA
TTTGTGATTGAATGATAATATAAATTTATTTATTTATTTTGAAAAAAATAAGAGTTTTAA
TATGATGTATTTTCAAATAATTAAGAGAAATTATTTGTGATGGATAAAAATATAAATGTT
TTATATAGTGTGTTTGGATACAAAATTTGAAGGGGATCTTAAATTCTCTAATTTACAATT
CATCGTTTGGATTTAATCTTAAGTAGAATTTAAAATTTGAATTTTTTTTTAAAAAAAAAT
CTACACAGACTAAAACTATGGAATTCTAATTTGCCTGTAAAATATGAGAATTTTAGAATT
CTCTTCCCAGTTACTCACGCTTAGTGTTAATATATTCTATTTAGGGATAACATTCACAAT
TCAAAATTCTATGGCCCTATGATATTTTATTTTTTTACTGTTTGGCCATAAGTCTCGTGA
TCTTTCACTTTTTCCCCCCTATAGTACAGGTATCTTCTACAAAATCAATAGGAAATAATT
CTTAATGAACCAAAAATATCCAGACTATGGTCAGACTGATTCTTTAAACAATTTTTTTCA
TATATAAAACTCGATTTCAAGACCTTAAAAATGAAAGATATACTACTTAAATCTACCACT
CGTTAGTATCTATAACTTTCATTTTATGTACATTTAATGATAGATAGTATTAATTACAAA
ATATTCATTCTCTCATGTAAAATCACCGCCAATCAAATAATAAAATGTTATAAACTCTTT
ACTTTGTATGTTCAAGGTGGCTAAGCCCATGAATATGTTTTTTTTTTTCTTTAGGGGAAG
GAGCATGGATATGTTGAAGCTATGATAATGGTGATGTCATGGGTTACATGGGAATTGGAT
TGGGAATGTGGTATAGGGAATGTATATTTGAAACAATTTGACTCAATGAAACCAAAGGTG
GACTTTTCCTTTTACAAAACCTGCAGGTTCTAAGAATCTCCAAGACTTTAAACGTATAAT
TAAATAATTCGCCTTTATAAAATAAAAATAATTTCTCAGAGTGAAATAAATTTATCATGT
TATTTTTATTCTTAACGCATGTAATTTTATTATTAAAATCATTTTAGACTTTAAAAATAA
TAATTAAACTAATCAGTTTAGTTTATGTAATTTCGCCTTTTTCATACGTCAAATTAATAT
ATTTTTTAATTTTATTTTATGTTAAGATTTCATTTTTATTTCTTACTTTCTACTACCTAT
ATTCTAAAAATTAATTACTTTGTTGTGTACTATATTCCTCTCTACTACCTAACGAATATC
AATTAAAAAAAACTTAAAACTGTAATGGTAATATGCATAGCTAATTTAAAAGCATTTAAA
TTTAAAATAAGAATAAAATTTATAATTCTTCATAGAATAATACATTAAGAATTTAATTAT
ATATATATATATATATATATATAATTAAAACAAAATAATAGTTACTAGATAAATCTATTA
TAATATTGTAAATAAATTATAAAACAGTTTACGGGTAGGACTTTTACTCACTCATACTTT
CTTAATTATTATTTTTTACAAATTAATTAATTTTTTTAATGTTTGCTTTCTTTGTCTTTT
AGACGTGCATTCAATGCATTACTCAGATAATAATAAAAATTTCTTCCAACTACCTCAGAT
TACTTTTTTTTTTGTTTTAGCTTTTCGCGTGTATTTCAATATTTCATCTTTTTAGGTTTT
TTTTATCTTTATGTTATGTTTAAATTAATTTTAAACAATTAATTTATTTATCAACATTTA
AAAAAATGTCATAAATTAAATTGTTTATTGTAAATGTAAATTATATATATATATATATAT
ATATATATATATATATATATATATATATATATATATATATTTAAGAATATCTATTTATTA
AATTTAGAAGATATAAAGTATTTTAACACATGGTGAATACAAAGATATTATTTGTAGGGA
CAAATGAGAAAGGATATATT
>Glyma02g01250|Glyma02g01250.1
ATAACTAATATAAACGATAAATATAATATGTAGTCTACACTAATTAATTAATTTAGAATT
ATAAAATTCATAACAGTTTGGACCAACCAATTTATGCAAGATTGCATTTTATTGTATCCT
TTTTATACATAGAGACATTTGTGTCATTTTATCAATGCATTTCTTTCTTTCCTTCACTCT
TTCTCTTTCCTACTAAACAATTAAACATTCATCATACATTCTATTTTCTTTTTCTCTTCT
TCTCACTTTATTTTCTTTCACTTTCTTTAATAAATCAAACAAAGTGGCTACAAATAATAT
TAAAAAAATAAAGATCTGGCAAATGTCAAAGTGATACTTTCAGCATTTAGAAGAATTCAA
TATTGACACTAACAATAAAATTAAAATATTTATACTTTTATTTAATAAATTCAAAATGTT
ATACAATCACTAAATTAAATTTATTGAATACTTTATATAGATTAATGAAAAAAGTCAAAG
AACATGTGTTAGGAGTTTGATATTTAAGTGTGTGTATGAAAAATAACAAGTCTCCATGAT
TATTTAATGTAATTATATATTTTGACTTTAATTTAAGATCCTTAGTTAAATTAAAGTAAT
TTTACAAAAATTGATCTAAGCACTCGATGATTTAAATTATTAAAAATTATGTCTTATTGG
GTGGCATGGAAATAAGATGGCGAAAATGATTATAGAGGGAGAAAATAATATTGATTGTTT
GCTGGAATGAAAATAAAGTAGACATAAGATGAGTCTATTATCATTTTTTTATACTTATTT
TCATTTACTTATTTATTTTTATTTCTTTCATATTTATTTAAATTAAAAAAATAATTAAAA
TATAAAAGAATAAGTATAAAACATTAAGAAAATTGGGATATTAAATATCTCTATTTTATA
ACAAAAGAATTAAAATTATGAATTCAACCAAACATTAAGAACAAAATTATATTTTAACAT
TTCTTCTTTTACCAACGAGACCCTAATGAGAAAGTAACCCGGTGCATGTTTAATAAACCT
ATAATGAATAGGGGTGGGTAAGAGGGTTGGTCTGCCCCGTGTAAGACTCACCCCCATAAG
ATTGTATTGACAGCGGACTGGATTAGTCCGCCCCGCATTGTTATACAAACTTAATAAATT
GGTCCGCTCCTGACCCATTGACCTTGCAGGTCAAACGAGTCGGTTTGCCGACCTAATTTT
AAAAGAATTTTAATTTCAATAAAAATGTAACATAATCAAATTAAATTTAACACAAATATA
AATAAAATATCAATAATTAGTCAATTACATAAATAAAATAAATAATGTCTTAACAAAAGA
AAATCCAAACAATAAATCTAAAATATGAAACTTAAACATCTCTAATAACAAATGATTGCA
TATTTGAAGTAGCTTGAGTCTTCTTCATTTTCACATCTTCATATTTTTTACTTAAAACTC
AAAACGATAATAAATATTAGAATCAACTCAAGTTAAGAGATTAAAAGACGATAATTATTA
CACATTATTTACCTTGCTCATCAAATCCTATTAATCAATTTTTAGTATATATCAATGCTT
GCGCATTATCACCAAGAAGCCTAGTTCGATATTTTGTTAATCACCCGTGAGTTAATACTA
AATGTCGATCTGGAAATCATAATTGTAATTTAGATGCTCAAAATATCACAAAACAATAAT
GAAAGATTTGGATTAAGCAAAATTCTTAAAATGCTGTAGTTGGTAAGATTCTTAAATAAT
AAATTAAGTGAGTTTACGAACAACATGTGGATTTCCGCGGACCAAACCCACACAGTTCAC
ACTAAAAATATTACATTCCCATAAATTATTTAAAAAATTCATCCGTTACTTGTATAGATA
GCAGGCTAGTCCCTGGATCTCCTTTCTTTTACCGACCCCTAAAAATGAACAGTGTGCTTA
AAATAACAAAAAGTCAAGATCTAGTATTGAAGTAGTCGAAATGATGACGAATCACAAGGG
GTGCCTTACGCATGCAGCCA
>Glyma02g45830|Glyma02g45830.1
GCACATAAACAAATAGTTTTGAAATTTTGGAAGCATGTTTTTTTACTACGGAATTTTACA
CACACACACACACAAGAAAACACACAAGCATGATTGATTTTGCATTTTGAGATGGACTTG
CCGGGTAGGGACCAAATTGGGGCTCACAAAAGAAGCAAGGTGGTTATTAAGAAAGGGAAA
AACAAAATAATAATAATAATAATAGTGGTAATTTTTAGTTGGTCATTAGGTTAAAAATAC
TTGTTTCAAATATGTGATTTAATGGTGGTTAAAAATTGTGAGAAAGTGTTAACATGGTTT
GAAATTTAACACCAATATCATAAAAAAAAACAATTCACTATATTTTTATAAGTAGAGAAC
CAAAGACGTTAGAACTAGGGGTGTTCACGAACTAGACTTGTTTTGGTCAAATTTAGGATT
TAACTCAATTAAATTTGATCGGTTTAATTTTCACATTCTTTTAACTCAGTTTAACTCAAC
TCATTCATGAACGGTTTTATTCGGTCCGAGTCAACAGATTATCCATTTAAATTTTATTCT
TTTTTCTTAAAATTATTATTTTATATCATGATTCATCTAAATATCCACTACAATTAACAC
AATATTGTCAAGTGTCTGAAAGTAATAAAATTGATTTATTTAATATCATCAACATAATAT
TCTAAAATAGATCAATACAAATTAAAACAAAATATTCTTCAATGAGATTTAATATAATAA
TAATATGAATTACAACTATTTTCTACCAACTAATTTCTTACAATAAGTTTTGCTGCAATC
CGATTTGTTAAAACCACGTCTACTGCAATCAGATTTGTTAAAACAATTAAACAAAATATG
ATAAATTAATATTATAAACATGACAGAAAAAATAAATATGAAAAAAAGTGAAACAACTAA
TAATGTATTTGAAAGTAATATTTTACGAAATTTCAACACTAATAGTGACAACACTTGGAG
TCTCAATATTAGAAATATTTAAAGTCAAATCAAACAACTCTAAAAATTTTAATCAATTCG
ACTTGGTTTTGACCGGATCTATAAATTTAAACCTATGATCCAACATCTACATGAACGATT
TTGATTGCTTTGGTTCAATTTTGACCCAAATAGATAAATGATCCAAATTCAAACTGTTCG
GATTCATGGGTAACTCATACCTATGAACACTCCTATCTAGAATAATTTGTCGAGGATAAA
ATTGACCAAACGTTTCAGGATTAAAAAATGTAATAAAAAAATTTAGAAAAAATCTTCATT
TAGTTGCTATAGTTACATAAACTTTATATTTTAGTCTCTACACTTAAGAAACATCTTTTT
TAGTCCTTATACAAAAAGTTTTGGATTCCTTTTAGTTTTTGTTGTTCAAAATGACAAGGA
CCAAGATAAATGTTATGTAATGTCAAAGACCAAAATTCAAAAATGTTTATATAACAATTA
AAATGAATGATTTTTAAGTATAAGGACTAAAATGTAAACTTTATATAACAATAATTATCA
AATGAGTAATTTTTACAAAAATCTAATGTATTAAAAAAATAATTCAAATTGAAATTGAAT
TTTTTAGAAAGGAAAATATTATTTAATACCTTCAAAGGCGTATTTGTAAAAGAAAAAAAT
TATAATTGTAATGAATAACTTCATATAAAATAGTAAAAAATGGATGTGAAAAATAAAATA
TAAAAAATGAAGTTGAATAGTTTTAATTTTAAAGACCATTCTCTATTTATCTTCATTCAA
ATTTAGTCTATAAAGGAAAACTTTCTACAATGCTATTCAATTTTTATAAAAATATAATTT
ATTAATAGAAGAAACATAAAAAGGTAAAAAAAAAACATCTTCTTTATTTAATCACACAAT
TAACCTCTAATTAATATTTTTCTTAGCTACTCCCAATTTCTTAATTTATACTAGCGTAAA
TGAAAAGACTCCTTTATTTTATTTTTGGGCTCTGGGCCTTGGCCTGGTTTAATTGGATCT
TGTACTATGTATAAATGAGA
>Glyma02g15290|Glyma02g15290.1
CTTTTGATTGAATATGACTCTTTGCTTCAATTTTTAGTATTTTGCTTCTGCATTTGTGTT
TTTAACTCCTTTCATTAAAATATTTATTTTTTATGGTTAAGTATTTGATATAATGTCTCA
ATCAATAACTACATCTTCTTGAAGTGTTAACAAAAATGAAATAAGAGTCAAATATTAAAA
AAAAAATTGGTATTTTCTTAAGAAAATGTCTATTCACAGGATCAATTGTTAATTTATTAT
TAAGTATTTAATAAAGATATTAGGATAATTTCGTCTGCTCACATATTTTAATTGACGTTA
GTTAACAACGTTAACACATGAGTAAAAGTATTTAAAAAAAGGAAGAAGTATTAAGTGTAA
TTTGACAAAAAAAAGATAAAAGTAATGTAAAAAAAGAAGAAACATCAAATATAATTTAAG
AAAAATACAGGCTACAAGTGTAATTTAGTCTTTATCTTTCAATTTAAGTTTAATAAATTA
TTATCGTAAAAAAATTCAATGTGATCGAACTAATATAATATTAAACATTTTTCAATCTTA
TCGCAATCCATAATTAAATGACTGCATGTGTTCCAATTTTTTTACTGCCACACTAATTAA
AAGTTAATGACTTTTAAATTAATTATAACTTTAAGGTCTTCTATATCAATCAAAATATTA
AAAATTTTGTTTTGTTTATCTTTTGGTACGGTTGAACTTACCTGAGTACATAGGGTATAA
TTAATAATTGGAAAATGGCGTGAAGGTTCATCCCATTTTTAAGTGAATAGGTGTATGGAA
AAGAAAGAAAAAAAATAAGAAAAGAAAGAGATAAAAAGTGAAAGATGCATTTAATAAGAA
AGGAGGGGAAAGATAAAAAAAATAGATGGAAAAGAAAGCGAATATATAAAAGTTAATAAT
AATTTATGATCTCTTTCTATTATTTATTATCATTGATCTTCATTATCAATTCTAAAATTT
CTTTTTCTTTTTCTTTCTCTGTATCGTTTTTAATATTGGTTGTGCATAAGCATCTATAAA
TTCTCGATTAGTTTTCTGAATAAGCATAATTCTAAATTTCTAATGATCATCTAAAGAAAA
TGACAATGATCTCTTAAATTGATTCCCTTGAAGTAGTTTTACAAATTTCGATCCTTCAGA
GATTAATATTTAGCCTGTAACTTAATTATATATAAAGGTTTTTATCTTTCTCTAAAAATA
TATTTTGTGAAGATTAAATTTAATATATGTTATCAACTAAATTATACCTATTAGATTTGT
TATTAGCTTATTGTCATCACATACGTTATATTTGAGGTTCTGTGACTATGATTAATCCAA
CTCATTAGAAATTGAATTGAGCCCTAGTAAAATATGCACTTAAGCTAAAGATATAAAATG
TAAAAGTTAAAATATAAAAAATTAAAGATCAAATATCAACTCACAAACATAAAAAGAGAA
TATAAAAGTGGTCTTTTTCAACTAGCACAGAGATAAACAGAGAAAAAAAAGGTGTAATAA
TCAAGGTTAAAAAACTAATGCTCACGGTGATCCTATCAATAAAGTTCGAGTTCTGAACAT
GCATCCTGCAGCATCAAATATTCTGAAAGAAAGCTAAGAGAAAAAGCTTTGCAGCTCATA
ATATATACATCAAACTCAAACATGATTATTTTTCGGAAAAGATACTTATATAGTCTAAAA
AAACACTAATGCTCATGGACGATTGCTTGCTAGAATTTCGGGTACTGCGTGACCATTATA
GTTTTAGTAATAGCAATAATGGTACATTGTCACTGCCACTTCTTCGTTTCACCAATGAAC
TCAGTCAGACATTGCATCGTGCTCTGGCACATAAATAATTTATTGATATCCTATGGCGTA
TGGGTTTGACGTCAATCCGAAAATTTGGTACATTGAAACAGATTACATCTCTAATTCGGT
AAAATCTGTCTCATAAGTTAAATAATAATACAAAGAAGAAAAAAAAATATCTTCTATCCA
TTAATTTTGTTTTTTTATTT
>Glyma02g45353|Glyma02g45353.1
AGCCACCTTAACCATTTAGTATAATTGTTAATTTTATTGCTTACAATATTCTAGACCTAG
TATAACTCATCATATACCTACTTGCATCTTGATTCCTTGGTATAGTTGTTTAATTTGTAC
GATGGCAAAACATGAGGAAGAGTCCCTTGGTTTCACCTATGATGTTTTCCTCTGTTTTAG
AGGCGAAGATGTAAGGTACTTATTTATAGGACATCTTCGTAAAGAGTTGTGCAGCAAGAA
TATAAACACTTTCTGTGATGATGAGGACCTGAGGATGGGAGAAGGTATTGCACCTTCTCT
ATCCAAGGCCATTGAAGAATCTAAGATTTTAATCATTGTGTTTTCTGAGAACTACGCATC
GCCCCCATGGTGCCTTGATGAACTTGTTAAGATCCTAGAAAGTGCAGGCTTGGAGGTCAG
CTTTGTCTGAAGCATGTAACTTGCCAGGACAGCATATTATTACCGCTGGGTATGTACAAA
CAATTCCATATATATATATATATATATATATATATATATATATATATATATATATATATA
TATATATATTGTCAATCATATCGAATAAAAAGATTTTATTTAGCTTCTTTTATATGTTTC
TAATTAATTAATTAACTTTTTTTATGATTAACATCTATTCCACCGATTATATTATTAACC
TGAACATAATTTTGATTTTTTTATTTTACTTAATTTTTATTTTTTTTAATTTTAAAATAA
AACTATTTGATCCTCTTATTTAAAAAAATTCATAATTTTTATTTAATTTTTAATTTTATC
TATGTTTTATTTCTTTTATTTTGGTCTAATTGATTCTTAATCTTAATATGTTCATTAATT
CAAGTAATATGCAATAAATGTTTTAGTTAATTAACATGATAAAAAAAATGTAAAAAAATT
AAGCATCAGACCAAATTTGTGAATTTTGTTATTAGAGAAATTAAAATTATAGATTTAACA
AAGTATGAAGAATAAAGTTATATTTAAACTTAATTAAATATATATGAAGTGTAAACAAGT
ATAATATATTAAATAAATATAATGACAAAAAAGTAATCGAACCATTTTGTAATATTTATT
TGAAATAAAATTGATTTTGATTAATGTTTGTATGTTTTTATTCTAAAAGCTAATTAATTA
GTGACAAAACATCCCTAGCTATCTATATGCTATTAGTCTATTACTAAAATGAATTTTGGA
CTTAGAGTTAAGTTTTTAACGTGAGATTAAATTGTGAATATTTACTTAGAATCATGTTTG
ACGATATATGTGTGAATCCAAACACATACTTAATAAATGTTGGGAACTGCATGCATCCAA
CTCAACGTTACATGCATATTGTAACTTATGCTTCAAGGTGAGTCAACACAGTTCTTTAAC
GCAACTCCAAACACTAATGTTAATTTTACTTCGTATCGTGGCACTTACCCCTCCGGATTT
TAGGGTGATCATGTTGCTCAAATGTCCAGCTTTGGGTCAGGTTTTCTATAACTTTTCCTT
CGTTTTTTTATGTCACGGGGGCTTACCATACTAAAGTAGTTTTCTTTTACTTATCTTACA
CTAAAAAAATGGGAGGGCAATATTATTAAAAAGTAAAGGGTAGGCAACATCGTGCAACCT
TCATTTAGCGGTATAATCGAAATGAATCAGTAGAAAATGAATATGTATTAACTAGATATA
TACCAAACCCCACTTATATGAATTATGGCATTGGTTCATCATGTTTAATTGTTTATTCTC
TCGATCGATGCACTCCGGCAGGCAGGAATTTTTTTTTAAAAAAAGTACGAGAGGAAGGCA
ATAAAAAAAAAATTGATCACCGTGTAGATTTTCTTGTAGAGCCTCATCCTAGGTATTATA
ATTATAATTTATAACAAATATCAAAGGACCATCCAAGAAACATCAATCATGGTATCTAGC
TGTTGGTCACTGATACTTGATAGTAATAGTGTCTATCCGCGTAAGATATTGTATTTAAGT
ACAACGCATGATATTGAACA
>Glyma02g02740|Glyma02g02740.1
AACAGGTGCAATTTCACAAACACATAATGATATGGATGAAGCAATTTAATATCTCAATGT
TAAAAAATTAGAACTTACTTAGCAGGGTGCGTTGTGTTTGTCTTCGTCATACCAACTACC
CAAGGGAAAAACACCAAAAAGTAAAAAAGAAAGCGACGCTGAATGTGAGAGAAACCTAAT
TCAATTCTATTTTATGTCTAAAGATAAGCCTAATCCTAACGCACTTCATCAATGGGCTGT
AGTTTGGGCCGAATAGACCTATCAATAAATGGGCTCATCAACAACTGGGCGACGAGTTGG
ACCTTTGTTTTCTTGCTTTACTGCAGATACAGAAAGGCAATTACTTTCTGAAGTCTTTGA
ATTACTTCTGCACTTCTCATACTACTTCCGCGATGATCAATCTCGAAATAATATGAGAAT
TGCAGGAAGTAATTCCAAAAGTGAAAAAAAAAAACACACACACACACAAAGTAAAGGGAA
GGGAATTATGAACTTAGGCACAAGCAAATCTTTTGCATTAATTAAATAAGTAGTATGGTT
AATTATTTTGGATAAAAATTTCAATAAATATTTATAGGAAAATAAAATATTTCTCATTTA
GAATATATAAAATTAAGACATATAAGTTGATTTTAATTTATGGAAGATGTTTGACAGATT
TTATCTCTTTATTTTATTTTCTTATAAATATTTGTTGAAAATTTTATGCAAACTAGAGCC
GTATTGTTGACAATTTTAAGAAGTTATCCTATTTCAGGTGATTTTTTTAATTTGTTTTAC
TAAATTACATTTTTCTACACAATATTATAATATTTTTATTTAGTTTGATTTCATAAGGAT
TCTGTGTCAAATTAGGTTTTTTTTTTTTATATACAGACCGTAGTTATCAAATTATGGTTT
AATCAATATTTTTACTACATTTATGCTAAAAGTTTCCTTTAAACATCTTATAATATTCAT
ATCATTTGTTGTAATTATAATGTTGAAGTATTAAAAAGAAAAGGTTATGTACTGACCGTA
TGATAAGTTTATTGAGTTAAAATTTCAATGGATCAGAATTCTTTCTGCCATATTAATTTT
TTTACTGACTTTCTGACATACTAAAACATAGTTTAAAAATAAATTCAATTAATCTATAAT
AAAAGAAATATTTTAAATTTATTGTAGAGCACTACAAGGAAAACTAGGTCAATAAGAAAA
GAAATTCCAAAGTAAAACGTGTACCCTTACGACTGCCGACTAATTATAATTTAATTTTAT
ACAATATTTTGTATAGAAGGGCAGAAATAGTATGTGAAAAAAAAATAGTTGACTCAATTC
TTTCTTGTCAGTCCTTCATTTAACTATCTTTAATATTAGGAAATGTCTGTCTATCTCAAA
CAACGTACATCTGTACGTCCAGATACTTTAATATATTTTCTTATAAAAAAGTCTCAATTT
AAGAAATTGAATGATTAAATTATGAGATTTATCTGCTCATAGAAAATGTACAAAATAAAA
TAAAAAAGTACTATATTTGCCTTACAGTTCAAATCAAAATTATTCTATACTGCAGTCTGC
AATCATTCAATGCGTAAAAGCTACACTAGATATTTCCGAGAAGCTTCCCTGAAATAAAAA
GGAAAAGCAAAATCGATAATACTGAGAGAGAAAAAATTCAATCATAATGATAAACCATGC
TGTTACTCCTGGTCATTCTCTGTATAACAAATATAAGACAATTTTAATTTTATTTTTTTT
TCCTGAGATCAGAGACTGGCTGTGTGATGCACCTGGTTACCGTTAATTTAAGAAAATTTT
ACGTATAATAAAAAAATCAAATACAAATTCTCCTAAATAAATGACTTTCATACATGAAAA
TACTTTGAGACCTTCTTACACTCCTTCATCCCTAAGATTATTTCAATATTAATTTGACTT
ACCAAGTTGCCATTATATTACTAATTTACCATTATCCGTGTATTGGAGACATTTTTGCTG
CACATGCTGTCATAGCATCA
>Glyma02g17440|Glyma02g17440.1
TTATCATTTTATTTTTTTTCCTTAAAAACATAATTGCTTAAATTTTCATTTCGTCGTTAT
AGTTTTGTTATAGTTTTATGATTGTACAATTATGACCTCTAAATTTTTTTTATAGCACAT
TTGATCTTCACGTTATCAAAATTTAATAATTTTGTTTTACTTGTATCATCAATTTTTAAT
GGAAATTACTAATATGACACATTAGTGATTGATATTTTTTTTCAGTTATTAGTGATAATA
TGGCATTCACCTTTTAACATGTCAGATAATCAAGGCTAGTCCTGGATCCTAACCAAAGCT
GTGGCTACATAGGATGTACTGCTAAAAGGGGTCAAATTTTTTTTAAAATATGGCTGTGGA
ATAATATTTCTATGTTATTTTATGGCTAGATTAAAGTTATTGTGTTATTTCATTTTTTAA
AAATAAAATGTGACATGATTAAAAATATAACTATGTTGGTTGTTAATTTTTTTTTAATGT
GTTACCTTCATAAATCCATATTAAATAAATTTTTATCTCATTGTGACATATCAACATGTA
CACCTTATTTGCAGAGAAGAAGAAAAATGGAGTGGATAGAAATAAAACTGATAAGTAAAA
AAATGTGAGAATGAGCAACGCTTGTGAATGGTTTTCTAATTACATTTGGCTTAAGTAGCT
CTAGTGTACAAAAAAAGTATAGCCATTTTAGGTCCTAATTTATATACCACAATGCCCAGT
GTACAATTACACAGTCGCTCCACTGCCTTTACATTATATTGAAATAAGCACCATCAGTAA
TATACTTTGTACTTCTCGTTGAGCATTAGCTTACAGCATATTAAATATTGATGACCTTGT
TCATGTGGCGAAAAGAGTTCTAAATGGAAGATGCATTTTAGATTATCTTATAATTTATGG
GACTTTATTAATGGTAAAATTCTATTGTTGATTTTGTTTTTTTTTTAAAAAACAAGTTTA
TAGTTACTTGGGAAGAAATTAGATGCATGAGATTCTAAAAAATGTTGAAATGTGAGTTGA
TTTTAATCTCACACACACATCGATTGATATACTGGGTATCAAATTTTTATATATACTTTT
ACCACTTAATAATATTTTTTTTTTAAATCGAATACAAAATTCTCAATTAAAACATTGTTG
AATTATTTGGTATTATGTATATCAAATTTTACATAAATCGTATTTATTGGTATGTTATTT
ATCAACGAACATTTACTTATATTCTGAAAAGCATATAATATTTCAAAATAAAGTACGGCA
TAAAAATAGCTGTTAATTTTTCATTTGCATGAAATTTTATGAACTTGATACACATTATAA
GAACTTTCAATTCAAGAATTTTTCATTTTCTTGAAAATAATTTTCATTTTAAAATTTTCA
AGATTTATAATACGTATGTCGAGAAGAAAATAATCTAAAGTATCATAGTATATTTTTACT
TCTTCAAAAATAGATGGAAAACATTAATTTATTATTTTGAGTTTTGGGATTATTTTTTAA
AATATTTTTAAAAAATATTTTCTAAATTTAAAATAAATACATTTTTACTCTTACTTTTTA
ATTCTTAAATCTCATGTCACATGTCACATGAGATGAGGGGACCAAACTAGAGTAGAAGAT
CATATACAATACTCTATATTTTTTTAATGATTTGATTTTTGGTTATATATATTGAAACAA
TAAGTGTCAGAAATTTTTATTTTTTTAGCAATTTCAAACCGCTGTAAACTAACTCTAGAC
ATCCAATTATAAAAAAATTAAGAACTTAAATTTTTTTAAAGTTAAGAACCTAATTAAAAA
TCTCTAAATAATTCATTGTCTTACCAATGTATTAAATATGCTTGGTATTAAAACCATGAT
ATGTGAGATATATTTTTTCTGTTTTGTTTTAAGATAAAAATAAGAAGGAAAAAAAATGTA
TTATGCAATTTGCTCAACTTTTTCTGTCGCCTACTTTTTTTTAGTATTAAAATTAAAAGG
TGGAGGGGGCCATCGTAATC
>Glyma02g39750|Glyma02g39750.1
TTTTAGAAGTCAGTCTAAATGATTGTGAAAGTCAACAATTTTATCCATGATAATCTACGA
TTAGATGAAAGTATTAACTTGTTTTTATGGAATTACACACTTATGTGATTTCATTAATAA
TAAGTGCAGAAATATATGATGAAATAATGTTAAAAACTTGAGAGCTAGCATGAAAAGTTC
ACATCCTTGCTATGAAATGAGCGACAAAATTTGTTTGTCTCTTGAAGAAACTCATTATTG
AGTTTGTAAAACTGGAAAATAAAATATTAAACTTATTCAAAATGAAAAAGAAATTGGAGT
GACCCTTTGATGATTTGTTGAAAGCATCCACTGTTATTTTGCTATCCAGCATGAAAATTA
CATTCTAATTAAATAGTAAACTTTACAATATATGTATCAAGATGTTTTACGATGAGATTA
ATAAATTGAGTTCATGTCTTCCATTTGTTGCTAGATTGCACCTTTATTTGCTCCTCTAAT
TACTATCCTTGCAGCCATTTGACCCTTGCCTTCATGTTCTGTTCAGCTTAGATAATGTAT
AATTAATGTATTGTGAGATGAGTGAGTCTGTGAGTGAAGGTGTTCAATCCACTTTTTGCT
TTTTGGCTAACAAATGTCACTTTCATGTTGCGCACCAGCAGGCTAATGAAAAGCACTGTT
TCAGCTAATAACAAACTACTACTCTTTGCATTACCGAACCAAACCAAAATTCAACCCATC
CTTAACTGCCCATTATTTTAACTTCTTTTCTGTTATGTTTTCTTCCAAAGTTGATAAGAT
GCTCCTTTGTTTCAGTGTGAGAACATAATAAATAAAAATAGGAAATATCGATTGATGTGT
TTAGGAAAATGCATGATCGTGTGGACCACATTGACGTTTGAATTGTTGAACAGAATATCT
GATTTCACAAACCTTTTCTTTCTTTTTGGGTACGAATTTAACAAACTTTTTTAACAATGC
ATGAAAAAGACCAATTTACTAATTCTAATTTCTCAAATTTTACTGATTTGGAAGTACTTT
CCTTTCATTGAAAAATACGATGCTGCAACTTCTATTACATTTTAATTAGAGGTTAACATA
ACATGAATCATGGTTATCAGTATTTCTTCTCTATTCTACACCAAAATTGAAACTTTTTCT
TTAGGTAAAAGAAACACAGAAATTACTCTCTCCTTTTCTTAACAGAGAGACAGGGGAGGG
ATTTCTATAAATTTTATTGTATGGTTCAAAATTAAGAAAGGAAGGGGGAGGACTAATGTC
TCTCCTTACTCAATTTTGACTTCTCCAAAATTCAAGGGATTCAGAGAAGAGAAAGGAACT
TTTGCATTAACCAGAATAAATTATATTTAATTTAATAATTTTATTAGCCTATTCTAAATA
TATAGTAGTAAATTTGCTTATTTTCCTTCCCTTTCTATATGAATCAAACATTATGTGCCT
CTTCTTCTCCCCTTCATTAAAATCTTTCCCTTCCTCTCCCTCCCTTTAAACCAAATGGAG
CTCAAGAAAAGAAAAAAAATCAACTAATTAGTGATTTCATAAAGAGACACTAGGAGTCTA
ACTGGGATTCTATTAAAGAAACAAAAACACTTGCAGAGAAGTTATTAAAGCATGAAATTA
GGACGGATGAAAATGAAATGTCGTAACTCTCTTGTTTGGAAGTGATATAAATGAAAGGAA
GGAAAATGAAGATAAAGTGATAAACTCAAGTGAAATCTCTTCCATTACCTTTTCAGTTTT
TTGTGAGATATGGTATTATGAAAAGGATATCGTTATGTATTTTAGAAAGCTCATACTTAT
ATTTTCTTTCTCTCCCAAATTAGATGAGGGTAGAAGGATTTTAAAGGGCCTATAATAAAT
TTTCTTTCACCCTTTAGTTTTTATTTTCTGAATAAATTTCATTATACTCCAAGTTTAGTT
GTAAGAGCTAGCTAATGATTAGTAGTTAGTAGTTATCTTAACAAGCACTTTCTGATAATG
ATTTGTTAACTCAGATGTAT
>Glyma02g47700|Glyma02g47700.1
AAGTCGCTCGATCGTGTTTTTTTTTTCTTTCTTCTGAATGTCATTCTCAATGGGAAGAAT
CAAATATACTTCACCGTAAACAGAAGACAAAACGAATTTTGATTAACTTATTATTTGAAT
TATTTGTTTGTTTGACTTTATTTTCTGTTAAATTTATACTCCCTTTTTGTCCATATAAAT
ATATATATATATATATATATATATATATATATATATTTACTTTAGTGTAAAACTTTATTG
TTTTTTACTGCAACCAAAATCAATATTGAGATCTGAATAAGTTTTCGGGCTAAGAGCAAG
ACATTTTAGCTTCCAAAACTAACTATTTTCACTTAGCTGGACTGAACTTTACTCTTGCTT
GTCAATACAGGAGAGTATTCTAGTACCTTTTTTTTTATTTTAATATTATCGTTATTTAAA
AAATTGTTTTGTTGTCTATCATTAATTAATGGGTTTTTTTTCTTAACAATTAAAAAAAAC
TAAATTACTAAGTTGATCCCTCTATTTATTTAATTAGTTCAAATTTTATCTTTCCATAAT
TAAAAACTCAATTTGGTTCCTTAACTTTCAAAAATTAGAGAATGTTGCTCTTTTTGTCTA
ATTATGAGAACGCCATTAACTTCTTGTATACGTGGCATAATAATAAAAAAAAGTGGCGTA
CAATTAGTACATCTCCATTACAAATTTCGATGGTGTTGACAAAAAAATAACATTGTGTCA
ATTTTAACAATTAAAAAAATAAATAAATTGATGGAATAAATTAGTAATTTAGCAAAAAAA
ACACACATATTGTGTCTATATAGCAAAAAAGTCATAGCAATATTGTTTTAATTTGGTTAA
ACTAATAATTTAATCTTTATGTGTTACACATTCTCATCGTTTTGGTCCCTTATGTAAAAA
CTTGTTAAATCGATCCTAAAATATGTGAAAATATTATCATTTTAGTCTAATATATTGTCA
TGACAATGACTCTAAAAGTCTATGTATTCTTAATTTGGTTCCTATTGATAAATCATATTT
TTAGATTAGTTCTTTATACGCATAGCACATTCTTATTTTATTCACTTTACTATAAAAATT
GCTCGACGAATAAGAAACAAAATAAAAATGCTGAATGTGTTACATAAATAATGATCATAT
ATTAATTATGAATACACTGTATATGTATAGGAATCAAATTCAAATTTTAAAAGCGTCTTA
ACAATCAAGACGGTTTGTATGGCATCATGACTACATAAATCAAATCAATAACATTAATTT
GCATTTATAGTAACTAATTTAATAAGTTTTTACCTATGAAGATCAAATTAAAAATGTGTA
AACGTGTATAAAAACTAAATTATGTGTATAACCTTACAACTTTTTTCCTCTTAGTTTAGA
ATTCAAATTATGAACATAAATAAAGGACGAGTAACCACTCATTTCATTTGCTTAAAAAAA
AATTGTTGGGTAAAATTTCTGAACATAAATGATTATGGCATGGCTTCAAAGCGAAGCACA
ATATGCAAACATCAACCTCCAGTATCTTGTGAAGACAATGCAATGACTAGAATGAAAAGG
AGTAGCCGCACTCCATCGACATAATAATATCTCAGTTTTGATTATATATTTGCCCTCTAC
TCCCACCGCTAGATACAAAACCAATCACATTCTCCCATTTCTACCAAACGCACATACACC
AACTAGTCTTTCCTTCGAAGTCAAGCATCAAACTACATATACTATTTCCAACGTCAAAGA
AAGAAAGCACTAACGATTTTCACTTATTACGTGCCCAAAATCCATAATGATATAGCAAAA
ATAAACATGAGTTTGACTCTCGTTTCATATGAAAATCTTATTAAAAATAATATGTAAGTA
TTTTTTTTAAAAAAAAAAAAATTGAAATCTATTCTAATTCTGATGAACTCACGACTCAAT
TCAACCAAGTTTTTTAATAATAAAAAAATCCCCCATCATTACAAAACACAACATTGTTAA
CAAAAGCATTAATTAAACAA
>Glyma02g41900|Glyma02g41900.1
AATTTTTCTTTATTAAAAAAATGCAGCCAAGCCATATTTCAACCACTAAATCAACTTTGT
TTCGCGCTAAAAAATTAAGAGTACCATTCCAACACATTATGAGGCCAGGGAACAACCAAC
CATTATTACTTCAACAAAAAAATCATGCTCAAAATTGTCAGGAAAAGGAAAACAACACCA
AAGAATTGGATAAATACAACATGCAAGGGATCAAAATTCAAATGACCATTTTTAGTTAGG
CACACCTAAAGATCACATTTTCCCTAACTTGACCGAGTTGTGCAGCACCAAAACCCTCAC
AAGTTTAATTTTCTTTATTCCCATTTCCCACACACCAAAATTTGCTTCAATTCAATGTTC
TCCCTTTCCTTCACCTTAGTCTAGCAAACTCGAACTTGGTGGTGGAAGAAGTTTAGGAGG
TGAGACTACTTCTCCTCCTTCTTTATACTCATCATGTTGTTGTTCCACCAACATAAGGAG
GAATTTTTTTTAGTTGCAAGCAAAGAAGAAAATGAGAAAATAGTGGTGCATGGAGTAGAG
AGAACGGTGTAGGAAACAAAGTGAGATGAAATGGGAAAATGGTGATTGAGAGATGACCGA
ATTGGGACTTAAAAGCTCACCTAATTTGTGTGAGAAGATGAAAGCAAATGATGAGTGAGA
GTAAAGGTTTGGCTACCCTTCTCCTAAAGACATAGATATCGTGCAGCTGAACAATTAAAA
GTGAATTGACCATTATTATTAAATGAATATAAATACTCTTATAGATGTTTTAATTTGATT
ACATTTTTAATTAAATATTAAATACAATATAAAAATATATATTATTTTAACCAGCCTGCG
GTGTATCACACTGATGGTTAAAATTTAGTATAACATATTAGCATATATATATAATGTATG
TGTTGCTATGTTATTTGTGCAATTTCATATACATGAATATAAAATATTATTTATCATTCC
ATTCAAGTCTTGAGACAATATTATCTTATTGTTTAAGAAATAGAGAAAATATTGCTGTTT
TTTATTTTTAAGAAATTCGATAAGCCAACTCGTCTAACCCATCCATTTTCGTAATAGATT
GCGTTGGATTAATTAATTTGTAGCTCACCAAAAAAGAAGCGGCCTCCCATTCAAACACAA
TCCAGGATGAGCCAATTTAATAAGTCAAGTTGGTTTATTTTGATGCCTTTACATGAAAGT
TCAGGATGAAAGACCCAAACAACAAGCTTTTTTTAAGAGAACCCAAACAACAAACAAATT
GTACTTGTAACCTAACCAATGAAATTATAAAAATAAAAAAAGAATGAAAAACAAATGAAA
CCTTCACTGCCATATGCTTTCACAAAATAATATGATCACTGCAACTCAGGGTAAAAAAAG
TAGAGCAAAACATGATCTGGTATTTAAAATATGTGTATAGGTTTGTTTGTACGTGTTTAC
ACTAATCTCTTTTTGGATGAAGATAAATATAAGTGTTTTTATTTATTATTCTTATTTATT
ATATTTGGAGAGAGTTATGACTTGAACATTAAAATGTTGTTATAAGTATTTATCTTTCGT
CACGTCAGTTTAGAATTTACATAGGATAAAACAAACTAGACATCACATTAAAGATAAGAA
AATTATCCCAGTGTAAGTACAAAACCTATTCTTTAACTACATAATATTTATTGATTAAAA
TTTAATAAAAATTATAAAATTAGAAGAAAAAAAATATTAAATAAGAAGTAAAATCTACAA
AAAAAATTATAATTTCCACTAAATTTCAACGAATAAATAAAAATATGTTTAATAATTTAA
TAATTATGGATTGACAACCTCATTTAATTATAAATTATCATTAATATATCTTTTAAAATA
ATTATCATAAAAATTATTCATGATGCATAATAAGTTATGGGATATAACCCTTTTCTCTTA
AAATATTAGGTAAAAAGTGTTTCAATAAATAATGCATGCACCATACAGAAACCGTACATA
CATTAGATTCAATGGGTTTT
>Glyma02g43500|Glyma02g43500.1
CTTTTCCAAGTAGAAGAAATATATCAAATCAATTATTTGAAGTCTAAAGTCTAAATATAA
ATTTGTCATAAAAAATATGTTTTCTGGGGGAAGAAATATTTAATTTGATTTAACAAATAT
TTTAGCCTAGCTTCCAATAACTAGCCATAAGTGTGCTTCCGTACCGTTTTTAAGTTATGG
TGTAAATGTATGAAAATGTAGTTCAAGCTCTTCTAAAATTCAACTTGCATAAATTCAAGT
TATAAATTTCAAGATTTTAGGTGTATGTTTGTTCTGGGATTTTATGAATGCAAATGAGAA
TATCTACAATTTTTTAAGATAAGATATGGCACTTAAATGTGCCTGTTCTTATTATCATCC
AATTTAAATGCACGCATGCTTATGTTATAGTATAAAATAATGTTTGTTATTTATAATTCT
TATGAACACCCAATTTAAATGTACGCTTGTTTATGTTTTTGTATAAAATAATGTTTGTTA
CTATAATTTAGACTCCTATTTTAGGCATTGACTATAAACACTATTTTAACATTCTATCTT
TCATCCATATCATGACTTAAAGTTTAATATATACAAATCTAATACTTTTTGGCCAGAGCA
TAAATAATCTGAAAAGTATGTACGACATTTGAACCTATTTTAGTCTCCAGTTCTAAATTT
AATGTGTGGAAAACTAAATCTCGTAATCAGGTAAACTAGAGGAAAGATTACTTCAGACAC
TTTTCGGCTTTTTTATTTATATATATAACAAATCCTTTATGATTTATAGTTTGTAAATCA
TGATATAATGAATAAAAATTACAACATACACACTGTAATTAAAACCATGTTATTGGATCT
TTCTACGTTTGCTTTATTAGTTTCCAATTCATATATTTTCAAAAGTTTTCAAGATTTAAC
TTTCCAATACCCGTGAATAAACTAAAAACTAAAGCAAACAAAAAATCTTTTGTAATGTAA
AAAGTAGAATCTAAAAAGATATGTAAGGAAACAATTTTATTATATCAATTGAGATGGATT
TCACACTTAAAATAAATTAAAATACAAATATTAAACACATTTAGATTCGCACTCTATCTT
TTTAAAAAATCAAGGATGATGCTAGATGAGTCTAAATATTTATTTTAAAATGATCATTTT
ACCCATGCCATTCTTTTATTCTCGGATGCCCGTACCAAGCTTTGACGATATTAAAACAAA
AATAATAAAAATTAGCCAAGCAAGATTTCTTTTGGGTTAGGTTATTCCATATTAAAAAAA
AGCGACATGTAAAATAAAAATAGTAATCATCTTGTAAATATTTCAAAAAAAGTAAAAATT
AATTTATATTTGTTTACAATCGTAAAAATATTTTCTTAGAGAAGTTTTTGATTTCATGAA
AAATTATTAAAAACATATACTACTTTCAATCAAAACCTTAAATTGTTTAGTTCCTTGTTA
GAAAAAGTTACTAGTACTATGTTATTATTATTTAAAAGAAAAAAAACTCTAATAAGCAAG
TAATTACCATGACATAAATTCAACCAACTAAGCAACATAGTTGGGTTATGCGATTGCTGA
ATAACTGAATTAATGAAAATTAGTTAGCTTTGCCAATAATGATGCAAATAAATTACTACA
TCTGTTAGAGAAAAGAAAAAGATGTTATTAATTACATTTGGCAAATCAGAAATACCACAA
AAAGGTTTGCTCCCATTTGTGTTGGTTTGGTCTTGAATCGAAGGCAATAACAACAATAAT
TACGACAAACACTAATCAGTAATCACATCACCCACACAACGACAAAAAGGGTAATTATGT
CATTCCACACACGTATAATCAATCTATTGGAGCAAACAAGGCGAGACCGCATCATGGGAC
CCCAAACCCAAACCCAAACCTAAACGAAGAAACAGAAAGAAAAAAAATGAACAAACAAAT
TGGGGTTTGAAAAGAAGCCGGTGCTGTCTCCTTGTTCTCCATCGTAAGATATAACTAATT
ATTTTTATATCTTCATCAAG
>Glyma02g42730|Glyma02g42730.1
TCTCTAGTTTTAATAGTCTTTTTGAAACAGTGGGGGAACAATTTTAGTTTGCTTCGTAGT
TTTTTTGTTTTCTCTATTGTTTATCTCCACTTCAGATAAAGCAGTTCTCTTTTTGTTTTT
TTGTTTTTTTTGGTTTAAATTCGCTGGTTATGCTCCCATGATCCATTTATAATTGATGAT
TAGAATCTTGCTAGTCTAACAATGTATTTTTGTTGATCCATCCTAAGAGCTAGCTTGCTA
TAAATATTATTCTTCAGGTAAATTGATGGAGTAATAAATATCAGTATACATAAATATCTT
AAAAAAATTTGAAGGAAAAATCTCTAAGGATTAATTAACACCAAAAAAAATTTATAGGGT
GCCAATGGTTTAGTCATTTCATTTCTCTCCTCTAATAGAAATAACTTAAACTTTTAGTAA
AAAATATATTGTAAGTCTATACTAACATTATGATTAATGTATCATAGTGTAGCAATGTAA
TGTATGTATATATTGTATATATCAATTTCCTACACCACTAGAAGAATCTATTAATATAAT
GCATCATTAGTATAAATTTAGAGTATTTATATATATTTACAAGTTTATTTTCATTAAACA
AAATTTATTATTTTTGTGGTGAGTACCAATATGCCATTATGTTTTCAATAAATTATATTA
TTTTTCTTTATAATTACTAGTATTTCCCTACCATTAGGGTGTGGCTCTGCCATTCTTCAT
TATATTTAAAGTTGTTTTTACTTTTAAACATGTAATGTGTTCTTTGCATGCAACAAAAAT
TATGGAGTTTTTTTTCAATATTAAAAAAAGTTGTTGAAAAAAGTTTATATATAATTTGAA
AGTTTTAATTATTAATTTTTTTGTTGTTGTCGTTTCTTTCTCCACAGTACACATTTTATC
TTCCAAAGATTAATAATATAGTTTCCATTACTTCATATCTGTTTGCTATTTTTTTAATGA
ATAAAAGAGGGGATTTCTTGGAGTTTAATATTTGAATTATTTTAACATAATTATTTTAAA
AGTTAATAAACTTATCATTATGAATTATTTTTAAATGAGTGTATAAAAATATAAATTTTT
ATATTGTGGTGCATAGTTTTCTTTCTCATACAACAACGAGATCCATTATATGGTCTAGCT
AGGATTCATTTTAAATAAAAATATCGTTTCTTTGAATTTATATTGACCGCAGTACCACCG
GCTAAATTGATCTCCGAACCCTTCAATTCCCAATCGGTTGCCTTTGCATGCAATATATAT
ATATATATATATATATATATATATATATATAATGTGGTTGACAATGTAAAAGAGAAGAAT
AATTAAAGCCACTGCAAGAATAAACTAAGGATCACGCGAGCCTTATCAAACAATTTTTTG
GTACATGTAAACCCTAATCGTCAAAAAGAGGGAGGTATCATTCTCACGTTTTTTTATTAT
TATTATTATTCAACTATTCCTTAATAAATTAAGATTGATTAAAGATGAATTCTTCTTTGA
TATCAATGCACAATATAATGGGTATACATCATTAAATCGATTTAGGTGTATATATAATTC
AAATTTCCTTCACGATTTAGGTGTTTATTTTGGAATCTTTGGATTAAATTAATTAGCAGT
CGAAGAAGTTTAGCATTTTTGTCTGTCGAGTTGTATCGATTGCATGAAAATATCACACAT
CAAATTGTGGGTAACATCTCATACAATTATAATATGGGACCCTGAAAAAAAAAAGTTTAC
TAACTACTTTGCCAACACTTTGACAAATCATGGCTAGCCGGCAGCGCAAGTCATTGGTTC
AAAGAAAAACGAAGCAGGTTTATGAATTGATTAATAAAAAATTACAAGCCAAAAGTAAAC
ACACTCCATGCATTGACAACTTCTTTGCTAGTTCTGCCTGTTAGGTTAGGTATAACGGAA
GAGAGACAAAGCACCTTGAGATTTAATCTCACATTGACAAATTAACCTTGCGAGTGGACT
AGTTGCATGGCCATATAAAT
>Glyma02g38921|Glyma02g38921.1
TAGAATATCAACAGAAAATTGATATGGCTTAATTAAAGAAAATCAGTTTAGTCCATTAGG
GGATAATGAAAACCCTGATAGGTTTATAAACTGAGGCACGATTAAGGAAGGTTATCAAAT
CAATTATTCACAACAATTTTATGTTTATATATATTAGGTGAAAATTGATTTTAAGATAAC
TTATTTAATTTAGAATTTTTAAAATAATTATATTTTTATAGTAAAATTACATCATGGTTA
TGTAATTATTTGCTGTTGTTGGTTTTGTACTTAAAAATAATCGACTGTTTAGAATAATAT
GGGAAAATAAAACATTGTTTTTAGTTATACACTTTAAAATTTTCATACCATTGAAAAGTT
GCTCATCATAATAGGTTTTTACAAAGAAAACGCGAAGAGGAAAAAAGAAATGAAAACGGG
TGGAATATATTGTGAGAAATTAAATGTGCACATGTATTGTTCATATTTCGAAATTTAACC
TATTGAGTTGATTTATAAAATATTATTTAAAAGTGTGCAAAAATAATAAAAAAATGTGAT
AAAAGATAATATTTATCACTCGATGATTATTTCAGGCTCTCACAACTTGGTAAATGAATA
CTAATTTATTCTTATATATATATATATATATATATATATATATATATATATATATATATA
TATATTTTAATCAAACTATCTTTCGAAACGTAAAAAAAAAAAAAATTAATTCCTAAGATA
TTAAGATTCATCTAAAGAATTGATTTCTCTCAAAAGATGTTTTTTCATATTGAAGTCAGA
GAGATTAAACGCATGACTTCATGCTTAAGGGATACTAATCATATTACATTATATTGGTTA
TTTTTAATTATATTTTGACCAGCATTTATAAAAAAAAAGAGTTTATTTTAACTTGATTTC
ACGTAACTTGATTTTATGTTTGGATTTGTTATTTGAAAAGCATATTACTAGTGAAATTTA
GTATGAAAATTTACACCCAAAACAATAATCACTTAAATCATAGGCACAAAATCAATTTCT
AAGTGAAAATAAACGTAAATATTTACCTGCAATTAGAACCCTGAAGGAATGTAGGTTATG
GCTATAGTCTATAAGACCGCTGTTCAACTGTTTTTTTTAGATTTTTTTTTCATAAATACA
TGCTTAATTTTGTCATGTTGTAAAAGCATGTCAGCAATGTTAAAATAGTTGAATTATCAT
TGCAAAAGTACAGTTTTATAGAGTCACCATACTTTATCTTGAAGTCATCTAGAATGATAT
TCATCCATAACACCTCACATACTTCGTTTGCCATGGCTGAAAATTCTAGTTATGCACTAA
ATTGATCAATTACATTTTATTTTACTCTGGTTATGATTAATCTTTTTTTCTTCCTTTCTA
AATGACAATCCCTTCTTCCACTTCCTTTCAAATATTGGAGGACTTTATCATACTCATAAC
CTCAACCAATATTTATGGTGTGTTTGATAGAGAGAAGATAATAATACTCAAGAGAAATTT
CTCTTTTATTTTTATCCTCTAAATCAAACACTCTCTAGATGAAAAAAAATTACTTTGATT
GGGTTCAAGTTTTGGAAGTAATTATTTTCTTGGTTGATAATTCATTCATGTACTATTAAA
ATTCTATCCTTTTTTTTCCAAAAAATTATATTTATATAAGAAATAATAATTGATTTAACA
AGAAAATTATATTTAATTCTGAACATATCTAAAATTTTCTTAAACCAATAATAATATTCT
TGCAACTATCTGTGTTTTGAGAAAAAGAAATTCTATCCCTTTTTGGAAAGAAGCTGGCGG
TCACGAGTCACGACGCACGGGTCCTTAGGCAAAAGAAAATCGCGATCCGTGGCTTCTTTC
GGAAAACCAATCGAACCGTCGAAACATTTCCATCAATGTTCCACAACGCCCCAGACACCT
CGCCACGGATCGCGCACACAAGCCGTCGATTAACAACCCCCCCCCCCCCCCCACCCCCCC
CGAACGGCCACGATGAAAGC
>Glyma02g07670|Glyma02g07670.1
TTAATTCGCAAGTTGCAATGTACTCCTCTAATTAAGTCAGTCGTATTACTGAATTTTCAA
ATCGGAGGGTCATTTTAATGTGATTTCATGCTATGGGGGGAGCCTTGACAAAGTTTGCTT
ATTTTGTTGATGGCCAGTTAAGTATTTTTTTTTTTAATGATTAGTGTCGTTATGATTATG
GTTGTTGAATTTGAACTTGATTGAACCGAGTTATAGGAAATTGTTTTGAACTGTAATTTC
TTAGATAATTCTAAGAATGAAGGTTAACATACTTTCTTTTACTTAAGTTTTGACATCTAG
TATTTTATTACTTTTTACATAGTTGATTAAAATTTGTTAAAAATTACTCATTTTAGTATA
TCTCTTATTTCAATTTGGAGATATAATCATTAATAATAAGTATGATCTACTAAAACTAAT
AACTTTTAATAAATTCCGTCCAATCATAAACAACATTGAAAATAGAGTGTCAAAAGAAAC
GCATTAGCATTTCTCAAGTTGTGTTACCAATAGCAATAGAGGCAGGAAGAAGAAAGTGTC
ATAAATTGCCATTTTCCGCAGCATTATTTGAGACCCGAAATCAATGGTGTGAAATTATAA
CTTACTGCAGGTTCAGATCATCAGATATTTTTCCCAACAAAATTCAGAATTAATTATTTG
AAAATATATAGTGGCATGCAAAAAAGACAAGAATACAACAATAAAGCTAGTTGGCTGCGG
CTATTCTTTTAAGTGAATATGTTACTATTAGTAATTTGATACTAACATTCTACTGTCATT
ATATAATTTCATACCATATTTTCTTGTGCTTCCTTTATTAATACAGCAATAAACTGAGAT
GAACTACAGTTGGATTCAATTCTTTTGGAAGCAGTTAAGCTTTTAAAAACTGAACTGAAC
AATAGTTTGATCTGTTCAATTTTTAATAAAAAAAAGTTCAATTTTTGTGGACAAATTCAG
TGCGGTTCAACGTCAGTTTCTACCGTGTTTTCATATTTTGTTTGGGGTCTTTTCTCATTT
ATTCATAAAAAAGATAAGATATTTTTTTTAAAAAAATGGTTAAAATTCAATAGAAGGTAA
GTTAAATAACTATATTGAATAAAAGCGTTTTTTTAGAACAAATTACAATAATTCATGGAG
TTATGTGTAATTTGACAAAAATTCAAGAAATATTGTTGTATAAATATTTGCTCTATTTTT
TAAAGATAGTATTTTTAAGAGATTTTCTTCGACATGGGAATTTTTATGAATTCATTTTAA
CTTCTAATGTGTCCTTTTCATATTTATTTTTAAATTAATTTTTAATATTTTTAAAAATGA
ATTATCAATAATTAAAAATAACCTTAATCGAATATAAATTATCCATTATAAATTAAAATA
TAATTTATATATTCAAAAAAATTATTTAGTATAAATTTTAATTACTATAATATATTACAA
ATTATTTTTTATATAAATTTTAATTGTATAAAATAAATGCTTGTGTGAATATATATGCCC
GATCATGGACACGAAATCTAACAAACTGCTTTTATATGAAAATCATCATTAAAAAAAAAT
TGAATGAACAAGGAGAAATCTCAGAAAACAAAAAAATGTCCCCCTAAATTAGAATCTAAA
TATTTAATCAATCTGCACTGCTCGTTCTCTTCTTTGATCCAATCCAGATCCAATCAGAAA
ACCCCACTTTCCAAAACTAAAAAAAAAAAAAAAATTAAAGAGGAGTTTTTTTTTTATTTC
TTTGACTGAAATTAAAGAGGAGTTAAACATTAATAAAAACAGTCACTAAATTAATAGTAA
TTTGAAAAGAAAAAAGAAAAACTAGCCGTTGGGAGTCAAACATGATAAATGGCAACGGCT
ACTTTCTGTCATGAACTATCCGTTACCCTTCCTTTCACAAGTCATAAAACTCCCTTCACT
TGCTCTGAAATTTTCATGTATCACTTTCCCTTCACTGGTTCTATTATCGTTCTTCTTCTT
CACTAAGAATCCAAAAAAAA
>Glyma02g01660|Glyma02g01660.1
AACAAGAATAGGTCATATTTAATATTAAACATTAGATGAATGAATTGGAGCAAAGATAAG
AACGAAGAAAAAGTGCGAAATGGCGAAAGAAAGCAGACAAAACTTCTGCAACACATTATG
GGCACCTTCACAAGAGTAATATCTAACAAAGCTTTCCAATGTTCTTCCGATACAATCAGA
TCGCAAACTCAAGTGGGTACTTTGTCCTGTGCTCAACCACGTGCACACTACTAATACATA
CTGCTACTCCAATTACCCATATCCAAATATAAATCATTTTAATTCTCTGGTTTCTTAAAT
TTGAAAAAACCTCACCACACAAAAAGTGAAAGAAGTTATGATATAAATGATTAAAATATG
TTTTCAATTCATAGCGTGTAATACATCTAAGCTTCTTGTTCGCCACCTAAAATTCTTATT
GGTATTGTCCTCATCTGTTTCTCCTTTCTTATCTAGGTCTATTTATTCATATAATATAAT
TGAGGGGGAAAAGGATATGCAAAGTAATTGTTTCCCTCTTTTTATTTATTTTTTCTTCAT
ATATGAGATCTTTCGGTAATAATGCAATTTTATATGAGATATCCACCACAGTGGCTGGCT
CTGGGTTTGTATTGAGTTATGATCTGAGCCAGAAACTCTGTCCTAGATCCGAACCTCACT
TGTAAGCGAAGCTACTCTAAACCAACAAACACTTATATAAATATCTAATTAAAATTGGAG
AGGGACCAATATTTTATTGAAATTTAACCTCTACTTTCTTCATATGTAATTTCCGTTGGA
CCGGACTCCACTTTGTTTTGATGTCTCTGATTTTTCAATCAATTTCTCCCTTTCAATAAT
GTTTGTGATACACTCAAGCTAGTTCAGGTTCAGGTTCGGTTCATTTTGTAAGTTAACAGC
TCAACTAAGAGTAAAAACAAACCATGCAGCAACTCATACATGAACGATTAAATAGCTTAG
CACTGATTTGACATTGGTAGCAAATTACCAATCAGGGCAATAATTGATTATAGTAAAATT
GCAAATCATATAACAAAATTAATAAATTCCAACCCAATTCATCCACTTTATATGAAAATT
GCTACATTTGATGGAATAGTACTATGCAACAAAGTCAAAAATATTTTCTCAATAATTGTC
ATATTTGGCACAGGGTGAAATCCGTTAATTAATTACACCTACCGATTGTAATGACTCGTG
AGTTGCCCATAAGTATTACTCATTTCGGTGATGGATGCTGTTTCTTTATTCTGGCCAAAG
CTTCTCTAGCTTTCAAACCAGATATAAGAAGAAATTTTGGACAACCTAATCATGTTACTG
GCCAAGATAAGTTATGCTTGCCAGATAAACAATTGAAAATGTTTTCACCAAAAAATAAAG
AAAGTCAATCTCATGGCACTCTATCTAACATTTACACATTTGTCGTAATTATTAATGTCT
AACGAGTAGGATCAACCATACTCGAGGAATAGGATCATCAATGCCCATCCAAATGTTGGA
CCGATACGACTAAAGACACCAGCGATTGCCAATCCTCAGTGAAAAAACTATATATATTAT
TTTCAATTTTATATGAAAATTGAGCTTATTTTTACAAGAATAATATTATTTTTGAGTCAG
TGAAGAATGACTAGGGATAAATACTAAATGCTATAAAACAAATATTAGAAACATACTTTG
CAGTTTGCATAGTTTTAAATTTGCCAAATTCACTTTCGTGACAAATAAGTAATAGACTAA
TAGTATACTTTGGTTTCAAAACCGGCATGCGGCAGGTGAATTCTCTGAGTTTTTAAGTTG
ATAAATTGGCTTAGAGAACTTTTGTTAGTCACCAACTTGTGTTGAAATCTCACCAGCCAA
GTTGCTTTATTTGCCAAGAAGTAGAAAGTAAAAAATAATAATAATAATAATAATAATGGA
AAATCCAATGAATCAAGGCCAGCTCTCTATCTACAACAACATGGCATTGGATATGTCATG
ATGTCCCTTCACCTATATAT
>Glyma02g47750|Glyma02g47750.1
ATGAATGCTTGATCAGATTAAGAGAAACGTTGATATTGACTGTGATTTTTTTGAGGAGAA
CCTTGAAAATTCTAATTGAACCTATACCAGCAATCAATTGCTAAGTGTCCAGGCTTACCA
CAAATTTGACATTGTGGTCTATTGTTCTGATTCCAAGAATTATTTGAATTTTGTCCCCAG
TTTGATCTGCCATTGCCTCTTCCATTATTGTATCTTCCTCCTCAATTGGAATTGTAACTT
CCATGAAAGTTGGATCTACCACAGCGATTGTTATATTCTCCTCTAAAATTTGAATTATCT
CCTCTTCCTCTGCCAGAAGAATAACTAGGTCCAGAAGCAGTATTAGCCAGAATTAGATTC
GAATAAGCTTTCTTATGTTTCTCAAAACGCTCATCTTGAGCCAATAGAAGTGCCTCAATA
TCGTCAACAATGTATGGATCTAAACGCGATGTAACAAAAGTAACAAAAGAATCATAATCT
TTAGGCAAGCCATCTAAAATCGCTTCTATATGATCATTATCAGAAATCGCAGAACCAATC
ACAACTAGTGAATCTACGATTTTCTTGATCGCAAGTAAATATTCCGAAATTGACTTATCT
TTCGTAATCATACGCAATTGTACCTTCAATTTTTTTACCTTCACACGAGTCTGAGACGCA
TAATAGACTTCTAATTTTTTCCAAATCTGCCATGATTGCTCCAAACCAACCATCTTTGTG
AGGATTGGTGCTAACATCGATGTAAGGAGCCAGGAAACGAGTAGTTGATCCTATTGTTCA
AAATTGTGACAGGCTTCACTGATCGTACCAGCTTCTTCATATTCTTTGGACTCAAATTTC
TTTGGAACGTGTTCTTCATGAAGATATTTATTGAGCTTCAAACCTCGAATTGTGGCAAGA
ACTTGTTGTTGCCACACTAGAAAATTCTCATCATCAAGTTTGATCGAGATCAGAGTTTGA
AACATTTGAGGATTGAAGAAAGTTTCAGAAGCCATGGTTAGAAGGCTCTGGATACCATAT
TTGGATTTGTGATCATGAATAAGATAAAAGAGAATAAAGTGATTTCATTGATACCATGAA
TGATTACAAGAGGAGTATTTATACACTGCAATAATAAGGGATAAAACTGATACACTATAT
TAGCAGTAACAAACTGCAACAAACTTAACAAGAGATAAACCTGATAGACTGTATAAGCAA
TAACAGAACGTAAAACAATAACTAACTGTTTGCTTGACAATTTTCCTTTACAAAAACTAA
AAGCCAAAAACATTATATTTGCAAAAGCGTGGAGCAAAATTTTCCTAATGACAAATAATG
CCTGGCCATGAGTAAAACAAGTGACAACAAACATTTGGGATTTAAAAGATAAAAAAGAAA
AAGAGAAAGAAAGAGTCAAAGAATAATGTTGAAAACATTTGTTTAGAGTGACTATTGGAA
AAAATTCAAATCACATATACTAAAGATAAAGTCATATAAGAGTGTATATCAATGAGAAAT
AACTTTCATCCCTTGAACTAGTTTTTGAAGTTAAGTTAAGCCTAAACTCACATCTTTAAG
ACTTTAAGATGATATAAACCTATATCCAATATTATTCAAAAAGGATCACCCACCATTATT
ATTCATGCACTAGGTCCAAGATCCCACATTAGTTAGACCACTCACCAATCACAAAGCTTA
ATTGAATAAAAAAATTAATATAATGGGTCGGGGTAGAGCTGAGCATAATCCATCTAACCT
CCAATTCCATAGTCAAAGCTGGTCTGCCCTTGGAATTGTATTTGGATTTTGAATACAATA
TAATACATTAGATGAAACAATGTTGTTGTTGTTGCTGTTGTACTCATCTGACTGAGCTTC
GTGGTCAGTAGCTTTGAATAATACTAATAACAAAAGAACACGATGCATGGATGGGATGGG
GGTAGAGCTCAGCATAACCCACCTACCTCCAAACAATTATTAATATGAAGCAATGTTGCA
CTATAAAAAGAGGTGCTTCT
>Glyma02g11540|Glyma02g11540.1
TATGTACAAAATAGATGATACTTGTGTGCTGCTTGAGTTGGTTTCAATATGAGAAAAATA
CATTTTATAATATAAAAATATGTTAAAATTAAATATATCTATTATTATAAATAGCTCTTT
GTGGATATATTTATGGTATTAGTGGGTTCCTGAATTATTCTATAATTTTTAATTAGGTTC
ACGAATTATTTTTCTTTTCAATTAGGTAATTAAAATTATATTTATTTTTAATTGAATCAT
TTTATCTAACTATTGTTACGAAAGATTAATCACAATAATTTAATTAATCCCTATATCCAA
TATTATCACTTTTGCAAGTCTTCATTGAGTATTCTTAATTTAGAAAGTTGGATCTATAAT
TTATTTTTTTGAAGTATATCAACATAATAGATTAGTCATGACAAAAAAACAAGTTAGAAA
ACGACTAGAATTAGTTGAAACAAATCTAATCTAGAAAGTAGAATTTGAAAAAAACATCCT
CTTTCTATATCAATGCTAAGAAATTGAAGTAGGAAACATTTCCTAGGTTGGTTCTTCATT
GTAGATTTGTTATAAAATAGAAACTTGTTTCCCTTGTATATTTGAGTTTGTCACACAATA
AAATAAGTTACGGGTTGTGTATTTGAATTTGTTAAAAGTAAAAACTTATTTCGTTATGTA
TTTAGGTTTATTACACAATGAAAAACTCTTTTTATTTTTATTGTGTATTATTTCCTTCAT
TCCTTTTTATGTTTTTAAAGGTTTTTAACGGAAAAAAAATCAAGAAATGTAATAATTTTT
TTTATCCTAATAAAACATTTATGGGTTTTCCTATTTTATCCTTTTTCATTTCTACTTCAC
AATATAAATTAATAAAAAAAATTAGCCAAAAAGTTAAGAAATATAATTAATAAAAAAGTA
ATCAATATTATCTTGAACTAAATAATAGGTAAATATAAAAAAATATTTCAAGAATCTGAC
AGTTCAAAAGAAAAGGAGGTAGTGTCATTTCACACCCCTCTTTCACAGTGAAAACATTTT
TTTTAATGTTTCAAAACCAAATACATAATGAGATTTTGGTTCCATTGTATATTTCATCCA
TATTCAATAAAAACATGTTTCTTTTACGTGCATTTAATAAACAAAAGTATGTTTCAGTGG
GAGACATTTTTGTCAAAAAATACAACTAAAATACCTAGTACTTTATGGTTTTCTTATATT
CACTTTAATCTTTTATCTTTTGAAAAATTTAACTTAATTTTTAATATTTTCAAAGTGAGT
CAAAATGACTATTTTGAAACTGTTTTTTGTTGTTGTTTTGGAACATAATTTTAAATTTTG
TTTTTTTACTAATTTAAGATGTGAAACTTATCATCTTAAATTTGTTTACATGAAAATTAT
GGAATTCAAATGATACTCAAACCAACAAAAGTCATAAATATGATAAAAATTACATAAAAA
ATGAGTCTCACAAATAATTTAAAAAAATTGACATAAGATATTTTAATTTTTTGTTTGCTT
GTGGGATTAGTTTTCACACAAATTTCACCATGGTTTAATGACCCTTTATGGTTAAAAAAA
TTTCTATATTTTTTATATACATAAATCTAATGAGACAAGTTTCATGTCTCAAATCTATAA
AAATAGATTTAAAATCGTGTCCCAAAATAAATAAATAAACAATCACTATTTCAAAATGAC
AATTCTGATCTGTTTAAAAACTTAATGAACTAAATTAAACTTTTAAAAAGATAAAAGACC
ATAAAACATAAATGATTAAAAGTGTATTTTAGTAAAATACTATCAGCAAAAAGTTTGGGA
GGTTTAAATCATAAATGAGAATACCAATATCAAATCCTCAAAAGAAGAGATCAGAGACAA
ATTTAAGCCCAAATGTAACAACTATCAAGTATTTTGTTTTTGTGCTATTGTATCATATAC
TTCCACTATTACAACTTATACCTCTTATTGCATTCCGGTAATGCAATAGAGAGGTGCATG
ATGCAAAAGTGGGAGTGCGG
>Glyma02g41950|Glyma02g41950.3
ACAAAAGTGAAAGTTGATTTTATTTTTTTTGTTAGATTACTTATTTGTTCTTTATAATTT
CATAATTTTTATTTTTTTAGTTTTTATAGTTTGAAAATGATCTTTTTAATTCTTGTAAAT
TATATTTTAATTCTCTTTTAGTCTGTAGTTTTAAAAGTGGTATTTTTAATCTCTATAGTT
TCATGATTTTTATTTTTTTAGTCCTTATAATTTTTAAATTACAAAGATTAATAGAGAATT
AAAATGTAAATTATAAAGACTAAAAAAATACTTTTAAATTATAAAAATTAAAATATAAAT
ATAAAAACTAAAAAGATCAATTTCAAATTATAGAAACTAAAAGAATCTTAAATTATAAGA
ATCAAATAAATAATTTAATCTTTTTTTTAGTGAATAGTGAAAGTTGATTATTTTCAACTT
TTTCATTTTTCTATTTCAAGTTTTCAACCCTATATTTGGATGGAAACAAACAACAAATTG
TAAAGATAAGACTTGCTAAAGTTTGAGCTTTTTATTTGTCCGAGGAAAAGTGTGTGGTTC
ACACCACGCGTGGTTTTGTAAAATGAAAAATAATTAGTTTAAGAATAACCAAGATTATGC
ACTGTTTTTATTTTTTTTAATGACTACCTAACGTGACATTGGTTTGTAGCGAGTGAACTG
AAATTAAATCCAACCTTTGCCCTTTATTTTGATTTCTTTTAAAATCTAAATATTGTTTTA
TTAATAAGGAAAAATGTTGTTTTATTTGGGTAAATCTAATCGTAGGAAATTGCTTTACTA
CTAATTTTTTTTAAAAAAAGTAATTAAAAACTCTTCTTCTTTTTTCTTTTATAAAAAAAA
TTAATTACTTAAATTTTAAACCACAAGAATTGTTCATGTTGAGAGTATATCTGTATATAT
ATGCCGGTTGTGTCGGACATACTCATAATTTAGTACTATCTATTTTAGCGAAATTTTTCA
TACACAAAATTTTAATTTTAAATTTTACTTAAAGGGAATTAAACATGTATCACTTGAATG
AACCATCTGTTAATTTTTATTACCTGATCAATCTTATACAATCTTTTGACAGCAGAGTGG
ATGAGATACAAAAGAATAATTGAGAGACAACAAAATATTAATAATGAGAAAGAGAAGAGT
GGAGGTAGCTTTAATCATTTGATATATAACTATAAATTTTTTATTTTGGGATAATGAGTG
ACAATTGACAAGTGAGACTTAAAACACGTACGTAGACATTGTTGGTTTTTTTTTATAACC
TCTTCAATTTCTTCTATACAACTCGTAGGCATTTTTATTAGTTCTTTTTTATACCTCTAT
TTCTTACAATGTACTCCCTCTAATTGTTTATATGTAAGAAATAAATAGGTATATTTTTTG
TGATTTTAATTATAAAAAATGCACATGTGCACCTAGTCACTTTTATGTGTATTAATTGCT
CATTCTTTTTTATATCCTTAATTTAATTTAAAATTTATTAATGAGATTAATTTTCAATAC
AAGTGGATGTATTTGTTTGCCTATTAAGAATATAATTACACTAAGAACAATAATTATTCC
TTAAATAATGTGTAGTGTCATTAAATATAAATATCACTTAAACTATTTAGTTTTATAAAT
ATTTTGAAATAAAAGTTAAATTTATATTTGACATTATTTTTTTAGGAGATGACATTATTA
AATTTATATATGACATTATTAATTAAAGTTAACTATTTTGTTAATCTTAATTAGTTAGTT
GTTTGTTTCATACATCAAAGATACAAGAGAGAAGGGAGTGCTCACTTAATGAATGCACTT
TTTTATTCTATTTATAGGAAATATAAAAAAAATAGATATATTATTTTTTAATTTTTTGTA
CTTTTAATTTACAGTAAATTCTATTAATAAAAAAAACTCATTTATTATCCATATAAACGG
ATGCATTCATTGGCGTGTTAACAATATAAGGTCACACTCAAGATTGATAACAAAAATTAA
TCTCTTGACTTAAGAGTAAT
>Glyma02g05170|Glyma02g05170.1
TTCTATCTGGCTCGAGTATAATTACTCTCATAAAGGATGTATGTAGTATTGTAGTCTTGT
ACCAAAAAAAATAATTATTAGTAAGTAAATGCATGTGTTCATTGAATGTTAGTTCACCTT
GTTGAACTTGTGTCTTCATAGGATCTTGCAAGTTGTGTTGCCCAGATGAGGAATGAAACC
ATCGTCAAGTTTGTCTTCCTTTCTCCATAAATATTTTTTATTGCCACTGTTATAATCGCG
TGTATCTAGGCAACATTAGTTATTTTGTTTTGGGTGAGATAATTTTTAAGAAAAAACTGT
TTGTCCTTTTCTTTAGGTATACCATCCGTTGTTATACACAAACCAAGAAGTTCGCCTTAA
TTTGTAATAAAGCAGTATTTTTTTTTTTTTGGAAGATACGCATTTGTGGAAGTATTATCT
AAGATTATAAGTACTAATTATTGTACACTAGCAAATTGTTCACCTAGTGTCCACTCAGCA
AACATGATTAATTACCTATATAAATATGATTAATTTTATTTTACTAGTAGTTAATTATTA
TTAGATAATTTCAATAATCTCATAACACAATTAAACACTTTTAAACAAAAATTAACTATC
GTTACACATTTTAATAAGGAATTTGTTAACGTAGATCCAATTATTATTTTCTATAACAAA
CTTTAGGATAAGTTATGTAAAGAGGCAAGTCAACACTTGTCCATAATCTTGTAAGGGCAT
CAAGGTTAAATGTTATATTTCCTCATGTATTTTCTCAAATATTATGAATGAAATTATATG
ATTCTTCTTTTGTTAAAAAAAACAATGTTAGCAAATTATAATTACAAATATTCTTAAATG
TTTTTTTGTCTGTGTAAATATGATATTTTTTTTTGTTGTCTTTGTAAATTATATATATAT
ATATATTTGCTTCTAGTCCAGTAAATTATATCTTTTATATTTTAGTCTTTGTAAGTTTTT
TTGTTTTGTTTTGTTTTAGTCTCATGATGGCATGACACTTTTTGGTTTTTTTTTTCAATC
CCAAGATTTAGAAGCCCCTGGGGAAGGCAATACCAGCAATGTCGTTACATGTGAAATGCA
GAGCAAAATTAAAATAACATGATTACTTAAAGAACTAAGACCATAATTAACTAGGAGGTC
TACCACCTGGTTATCCTCCCTGAGTATATGATCCCAAATTACTTCTCCCTCATAACAATG
AATAGCATGAATTATTTGGACCAGATTAGAAGTCGGGGTGTAATCTGCAGCAACCTCGAG
CTAGCAGCTTAATTGCATTCAGAATCTTAGTAAACTCTATAATATAGTACTGAACATGAC
AAGAAAACACAAGCTAAGCAAGAATATCATCTTCCAATTTGATCGCAAAACAACACAAGA
ATATCATTTTAACACTTTGTACCATTTGTTTGATTTGTGTTGTCTCTTACTATTTTGCGA
ATTAAACGTGAAACAAAAATACTTGTTTTGTTTTGTATCATAATTTTTTATGAATCAAAC
AGACTCCATAATTTTATACAAATCAAATAGATCCTTAATTAATCTAATGGTCCAGATTTT
GTCACTTGGTTTAAGAAACATTTTTTAATTTAATTATTATTTATTTTTAAAATTTATTTT
ATACTAAAAATTAGAAAAAAAATATATACTGATGAGCGTATAGGAATTAAGAACATATTT
CAATACAAAATTATGGCAAGAACTAACGGAAAAAAAAAATGAAATTTAGGACAATTTCTT
AAAAAAATAAAAAGGAATAGAATAAAAAAAATGTGCATATAGGAATTAAGAATATATTTC
ACTTTATTTTTTATATAAAAAGTGTATTTTTGGTATTAAGGATATTTGTGGTAATAAGAG
TTAAAAAAAGAAAGAAAAGGGGAGTGTATGCAGTGAACTAGGGAGTACAAATAATAAAAC
CCAATTGCATCTTAGTAGGGTAACGGCTATGTTCCAACGGCTATTTTTTTTCCAAAATTT
AAAAAGCATTCAGCGTCTTC
>Glyma02g46771|Glyma02g46771.1
ATTGACATATAACGCTCAAATTTTTATTTTATACTTATTTTTAAGTTTTTTTTTACAGAA
ATTTATGAGTTTTTTTAATCACAATTTAAAATAAATTTGAATTAAATGATTTTTATGCAC
TCTATATATGAAGATATCACCCTCTCAATTATGGACACTAGTTAGTAAGTTAGCATGTCC
TTACTTAATTAGATTCGTTCCCTCTGTCCTCATGTTGCTTTGCATTATATATCCAAGGAA
TTTATTGCCCTTTTGCATATTTTAGTCAATTCCACACAGCTTTCACACTTAGTTTTCTCA
CTAAGGTATTTGTGTAAGATATTTAATTTGTTTTTGTTTTTTTAGTAGTTGAAAAACTTA
TTTGACGTAATTGATTTTTTTTAGTAGTTGAAAAACTTATTTGATGATTCGGTAAATAAA
TTTTTTGTAATAATTTTTAGTATTTTTTTGAAATGCTATTTTAAGTAATATTTTTTAAAA
TGCTAGCTTCTAACTTTTAGTTTTTTTTTTATATTTTTTTTATTTTTGTCCTTAATATAT
TTATCAAATTTTCTTATTACTTTTTTTAAAAAATAAATCATAATTTTATTACTTTCATGT
CATTTATATTTTTAGTTATTTCAACAAATAATTTTATCGAACATTTACAATTTAATAAGC
TAATTTTTGAACTTCCAATTATCAATTAACTTTTCAGCTAATTTTGTTAAATATAGTCAA
AATCAAATTATCAATAAGTGTTTGTGTTATGAAATATTTTTTAATTAACATAATGCACAT
ATAAACATTTTTAATAATTGATAGTTGTATATTTTTTTTTAGAAATTTATATATTTTTCA
TTTTCATCAAATTACATAATAGTTATATATGCTAAATTTATTAATTTTTACAAATTATAT
ATAAAAGTTAAGACAAATACTAACAAGTGTCGTAATGACACTAGTTAAAAATTTAAATAA
TTTTTTTTTGGGAGAAACATAATTATAATTTTATGAATTTTTTTTACATTCTCTTATAAT
TTAAACATTATTTTTTTTCTTTTTGTAAATTAATTTTTTTCTTTTGAACAATGTTGTTAG
GATACTGATTAGTAAAATTTAATAATTAATGATTGATTGTATAAACTTTTTACATTAACA
TTGTATATGAAAGTTGAACTCTTTTTTTTTTATTGAATTGACTTATTAGTAGTATATAGT
TTTCTTTTAAAAATACATCTATAAGTCACATGCTTAGCGTACGTAGTATTCGAATGTCCA
TTATTCTTAAAAGAAATAGAAAATACTTGTGAATAAAGTTTTGACTTTTGAATGATGAAT
TTGCAATTGTAAGATACTGCTATCAAGGGGGGCTGCATGCATGAGCATGCCATGCATGGT
TGTGAGGTTTACAACTTACAAGTCAGATTCCGTATATAACATAATCAATTGATAAAATGG
TGACATCGGCAATAGCGTCATCGTATTACTCTAAAAAAAGAAAAAAGAAAAAAGAAAAAA
GAAAAAGAATAGAACGTTATCATGATCGTGCCGTTTAGGATCAGTGCCTATTGGTATTTT
TGGTTTGTTTTCAGAATGTATTCTTGGCTGGGTTGTAGTCGTAACAGAGAAATGTACTAC
TGAAAATTACAAAAGAAAAAGAAAAATTACCTCTTAAGCTCATTTGTAATTGTTCGTGGC
AATTAAAATATTTTTTTTATAAAGAATTATAATTTGATGTAATTGAATTTTTGAATTTCA
CTGAAAGAATGGAATTTGTTTTAAAAAAAATTAAAAGTAAATTCCATCACTTATATAACA
TTATGATCAGAGAATTCAAATGTATCTCCATCCATGTGATTCAATATTGACTTTTAACAT
AATCAGGTTGACTTATTTTTCGTTTGATAATGCGATATGGCAGCCGCGTTGAATCCATAA
AAAGTGGATCGCGCCAATGTACGTTGCAAGTCAATTAGTTGAACGTACACATACTTATAT
ATAAGTGTACGCGTGATGGT
>Glyma02g15020|Glyma02g15020.1
GGCCAAAGTGAGCTTAACAATGGCCGAAAACAAGATCAAATTGATGGGTATAGACCACCT
TAATCACCCCAACTCATTAATTAAATAACAGACAAAAATAAGAAGCAATTTCTCAATCTC
ACTCAAGAAGGCAAGAAAACAAAAGGAAAAAGTTGAAGCATAACACTGAAACATGCACTA
GCCAAAGTATAAGATGAATGGTAATAATATTTCTTTGATAGTTATGGTCTAAAAACTGAA
GGAGTAGGTAAGAAAAATGGAGCTCAGTCTTTTCAAACTCAATTTTTGTTTAACCTTGCA
AAGTGGAAATGAATGACATTGTCTTCATGGTAATTAGGCAATTTGATATAAAATTGTCAA
ATTCACATATGGTGGATGGTGAATTAAAAAGGGTGGTTACAAGTGATAGGGGGATGATAA
TTTTTCTTTAGTGTAGTGGCAATATTTATGCAAAGTGGAAGGCGAATCAAGATTTGCTCC
TCGATGGTTTTCAAAAAATATGGCTAGGCAAATGAAAAATGAGGAACTTAAAAAATTCTT
GGAAGACACTTGGATAGGTTCAACATCTCTTAAAGAAACTTTTATTTCTAAACTTTATCA
ACTTTTGGAGGAAAATCATGTCTTAGAGTTTCTACAAAAAAAAGAAGAGTAAATGACAGG
AAAATGTTATCCTAGGAAGGAAAATTATTTTTTCTATAACGAAAAAATGTTTTTCTAACT
GTATGACTACAACTGCATTTAATATATAAAATATTCCAAGCTTAATACTACCGAACTGTA
TATTTCTTAAGGATAGGGACACCGGATGCAAGAATGGCAGAAGATGTAGAAACCTATGAA
CGTAAAAGCGTTATATAATGGTATCTCAAGAAACTGCAAATGAAATTGAAAGCTAAGATT
TCAGAGGGTAGAAATAAAAAATCATGCATAACCAAAAGATTATTCAATAAATATAATAGT
ACCTCTGACACTGCCTCGCCAAAGTTATTATTTAGTCACAGATAATTACTTGTAAAATTT
GGGTGCAAAATACAGCATCAAGTTGAGATGGCCGAGTTGGTCTAAGGCGCCAGATTAAGG
TTCTGGTCCGAAAGGGCGTGGGTTCAAATCCCACTCTCAACACCAAAACTTTGTGACTCC
ATGGCCCAATGGATAAGGCGCTGGTCTACGGAACCAGAGATTCTGGGTTCGATCCCCAGT
GGAGTCGCTTCCCTTTATTTTAATATTATTTTTTTATACAGAAGATTGCTTCTACACGTT
CAAAATATTATAATTTTTATTGCGTTGAACAGAAAACATTATATATTTACAACCTTCAGT
TGTTGAAGATATTATAAGATTTAGGTTGTTAAATAACTTGTTTGTATTTACATATAATAT
CCAATCCTTGTGAGAAAGTTCCTACTTGAAACTGATTCACATTGACTTGTTATTTATTTT
ACCACGGCTATCCTTGTCTGGCCAAGTAATTATTGGTTCATGATTTTTCAGCTTGCATCA
TTGCAAATAATAAATTATTCTGGAGTCACATTTGAATTTAAATTAATATGATGGGAAATT
GGGATGTTCCTTGACCGTGTCCAAGTCAACACATGTATAATGTAATGTTTTCACAAATTG
CCTTCTCTTCCTATCCTTTTGCAGTAAGATTTTCGAGGAAACACCAACCTTCCTAAATGC
TAAAGAAGGAACATGGTAATGTAATGATCTTATCTTAATCTACACTTGTTTCTCTTAAAT
CAATGGTCGTTGGACATATTCCAATTATTTATGCTGATATTCAAATACTTATTACTAACT
AGTACTTTTCTTTGCAACTTCTGATTATTAAAATAATCAGACTGAAAAACTATGGCCTAA
CCAACTAGCTAGTAATTAAAATGTGGGGTGCCCTCTTTAAATTAAGTTCCATCTATATAT
ATATATATATATATATATATATATATATATATATATATATATATATATATATATATACAC
TAAGATAGGCAGAAAACTTT
>Glyma02g09201|Glyma02g09201.1
TGTTAAATTTTAAAGTTATATTTATGTAATTTGATTTTATATATATATATATATATATAT
ATATATATATATATATATATATATATATATATATATATATATTCTAGTTACATTATACAC
TAGAAAGTAGTATCGAATTATTTACATGTTATGACAAATTAATTTTTCAGGATCTGAAGA
ACTTGTGCAAATAAAGGGAGAGGGAAGAAGCACCATACAGTTTATGCAGTGAAGAGTGTG
TGGAACGCGTTTTGTGAAAGGAGTGTTTATTTGGTTTCACTTTATTATTTTTATATGTAC
TTTGTACTTTATATATTTAAAGTTTTAAGGCACTGTTTAGATCTGGTCATGTGTTGTTAC
TCCAGTTATATTACTATATAATAAATATATACCCTGATTTTTTTACTTTTGAAAATTCCA
TTTAAAATTTCTACAAATTTCGGTATACGTACCCACCAGGAGTTTGACATGCAAGAACCG
CGAACGTGATGAAATGAAAATGACCTGCTCTCTCTCTCTCTCTATTAATGTATAAACTAA
ATGATGGTTGATTATTATCAACACATTATTCACTACTTATTTACACACTATTACAGCAGT
ATATAAAAAAAACTAAAGCGTATCTACATGAAAACAGCCGAGACTGTATCTAACAAAATT
ACTAATCCCACTGAGTGTTAAACTACAGTTTAGATCCTTACTGACTAATTCATTAACTGA
AAAAAGAAATTAGTAGTAGTATATTGAGAGAAATACTGAGAAAGTGGAAAGCGAAGGATT
AAAGACTTCATATATCATATATATATAAGCACATAAAAAAGTCGTCACCTCACGCCTAAG
AAAGGAACACGCAATTATTGCAGTGATACAAAAAAGTGGAATGTGCAGAAGGACTTCACC
AAACTGCATCAGATTGAGGAGAAATGCTGTAATTAACTTTAGCAGCCTTCAAATCGTGAT
GTAGATATAGCTATATTATTTTTCTGCCACAATTCGGTTTTAATTAAATTTAACCATTGT
AAAAACTTTTTTGGGTCAGTTATAAACTTATAATTAAGTTGGGTGCTATTTTATCCCAAA
ATGGGCGGAGAGATAGGAAAATATTAATTAGGTATAAAATAAAAATGAAAAAGAAAATCA
ATATATCATGAATATTCATCCATGAAAACAAACTAGCATCAACTTCACTGCACTCAACTA
CAACATGGATTTGTAAAGATTCAACAATCATATACAAAAGATAGGAGTTTTAAACATGGA
AGGACATGATGATAATTTGAGGATTAAAACTTTAATAAAAGTCGCGTGTCATGTAATCTA
AAAATAAAGAGTTAACAACATGAAGGAAGTACAAGTATAATGGAATTATAAAAGTTAGGA
ATTTTGTATAGTATAAAAAAATTAGAAAAGATATATGTAAATAATACATACCTCATGAAA
GGTTTATGGAATTTGCTCTAATTTTTAAGTATTTGATAATACAAACCTTTTTACTTTACA
TTAATAATGTATAAAATTTAAATTTATTTAGAGTTTTGAATAAGATAAATTTAAATATCC
AATTAACATAACTCAATTGCTAACGCGTTAAATTCATAAGAAATCACTTATTTTTACTTT
AAAAAAATAAGATAAATTTGAATACATCCACATTATTTTATTTAATTCTCCTTTCTGTGA
GTGTCTATACCCATGATTGTCCGATGATTTTTCAATTTGATACATCCTCATTATTTTATT
TAATTCTCCTTTCTGTGAGTGTCTATACCCATGATTGTCCGATGATTTTTCAATTTGAAT
AGATGAAAAGTGTCTATACTCTATACCCTTGACTTAGAGTGTCCGAGGCTGATTCTCCAA
TTTTGATTAGATCAAAATCACTGTACATCTTTAAAGATGATTAATTAATTAGTGGTGTTA
ACGAGGTGAAATAAACTATATAAAGGGGCACTGTCTTTCCTAACACCATAACCAAAACCC
CTTCTGAAGTTTGAGAGAAA
>Glyma02g34640|Glyma02g34640.1
ATCATGATAAACTCTTAAACTATGGGATGCTTGAGATAACACACACATAGCTTGACAATA
CTAGTGTTTTATCATAATTGCATGATAGTTTTTAAAACTAATTCCTAATATTATTTTTTA
ATCTTATAATATATTTGATGGATCAACAAAACGTTTACGTCTTAAAAGACAAATCAAAAT
TCTTAATTATTTTTATTAGATGCAAACAAATATAAAGGTAAAATGTTGTGTGATATGCGT
CTGAGATATTTTCGTAACATCTGCATATGATGTTTTTTCAGACAATAGGTAGATAGTCAT
GATTTGCTGCCGCATGTGGTATAATCTTTAAAACTTATTTATTACTCTATGTCTAAGATT
CTATTTGTAGAAACATTCACATGCTGCAATTTCTCGTACACAGAAGACTTAAACAAATTT
GTCTCTGCATGAGGAAATGACGTGCATTAAATGCACCCAACGACCCTCTTTTATCAAACG
AAGATCAAATGAAGATTTACCTATTATGAGACAACGAATACTTGAAGACGAAGCCTATAT
AAACCAGAAGAAGTAGGAAGTAGTTAATCTTACACAAATATTTCTTACTCTTGTCCTTCA
ATTAGACTCTATGTATATTTTTGTAAGATCATAAAAAACTCTCAAAACAACTTGAACACC
CTGGGAGAAAATGGCTAATGGTTGTTTTTGTTTATGCGTCTATAAGATGATTTTGTTTTA
GTCTCTTAGCAATCCTCAACCACAAGTCTTGTTGATTTGTTTTGCGCCTACAATTCAGAA
TAAAGAATACTTGGTATTGATCAAACTTGGGACATAGTTTTATTTATAATGGTCAGAAGT
GATCTTAATATAATACTTGTGTCTTGTGAAAGTTAGTATAACATGGTGGTTTTCCAAGAA
TCGGACGTAATTTCACTCATAGAGACAAACCAATATAACTCCATGTGTCTGTTTACTTTT
TTGCTTTTAACTTGAGTCTGGATTGTGTTTCAGTCCTCGAGAGATACCCTGTGTTTTTTT
TCTAACTCATTTTTTATGGAATGCTTTTGTAATAAAGGTTATTATATTTTCTTACAAAGT
TATTTTTAAAGATGAAAAACTTTGTTGATTTTAAATTTTGTTTACAATTATGCTAAATTA
CAATTCAACATCTTCTTCTTGTGATATTTGCCTTTATAATATTATTTCTTTTTAATTATA
AAAATAAGTAAAAGAACACTAAAGAATTAGTATTGAATATTTTATAATAAATCTTAATAT
TATTTTAACATGTCATGATAAAAGAAAAGAACATTATGAAATAATTGATATTTTTTTATC
AAAATATAATATTTATAATTTTGATCAACTTTAATATTATTCTCACAAATTAAAAATATT
AAAATAATATTTTTTAATATTTTGTTAATAATATTTATTTAATTTTTAATATTTTGTTTA
ATAATTTTATAACATATTCTTACATATTTTATCTTCATTATTTATTTTCTTAGAATCTAA
CCGTTAAAATTAATTATTTGTTAGAACCTTTAACTTTTAAGAAAATAAATGAAGAATAAA
TATTTTATTTTATTTTTTTTTGAAATAATTTGATCCCTTATATTGGTGTATCAAATAACT
AATTATAATACTACTATAATAAGGTAATTATTTTATTTTAATTATATCTTAATCATTAAA
TGAAACTCAAAATAAAATACAATAATATAATAAAAAAATTATTTAATTTTTATATTTTAA
TAAAATATTATAAATTTTTAATTAAAAAACTTTTAAAAAGATGTTTCTTTTAGATTAAAT
ATAATTAGATTAAAAATTAACTTTTTTTCCACAATAAAATGTTGAAAATACGCTAACTTA
CATGCGAACGCACAGACGCTAGTAATTAACTTATGCAATTACATTAAAATGCCACGTTGT
CCACTTCCGGTGAATTGGCAATATCTGATTGGTTCAGTGACGACTGGGATACATACAAGT
CCAGAAAACTAAACAGAAAA
>Glyma02g16800|Glyma02g16800.1
GAGTTTTTGGAGAGGGGTGACCTATTTAGGTTGTCATGTGTCAAAATTTTTTTGCTCCAA
ATTTTATAATTTATTTCATGGAAGCCCTTATAGAAGTTAGATGAATATATATATATATAT
ATATATATACAAATTTTCAGGGGATGTTTCTTGAAATTGTTCTCTTGATATTTGGAAAAA
CTTCCTCTAGCATTTTCGGTCAACTTTGATTCACTCTTTAAATGCGTTGTTTCCGCGTCG
AGTGCATGGTCTTAGTGGCCATCAACTATTGGGATGCTTGGGGCCCCTCTCATAAAAACG
TGCTGGCCTATGGCAGTGGTTTGTTAGAGTTTGTAGGTAGAGTTGGCGTGTTCAACTGTG
ATGACAGCGTTGAGAATGATGAAGGGTGCATGGCTATCTTAATTCTAAATTTCCAGTTAT
AACGTGTAATACCACTAATATTCCTTTGTATTTGGGATAATTGTCTCTACAATGCCAAAT
TATATAAAAAAGAAAGAAAACTTTGAGAATTTTTTTTGGAGCTACAGATATATCTTATTA
ACATTTAGTATACGGGAATGAAGACACTAATCAACATTGATTAGGTATTGTTTGGTTTAA
AGGGGTGAATTTGTGCTTAAAGTGAGTTCAACTGAATTGGAGAGAAATGGGTGAAGTGAT
GAAGTTTGGTGGGTGTGATAGGGAGATGAAAGTTTTAAAAAATTGGTAGGATGTAAGCTT
TTAAACTTTCACCCCAAATTGAGATGAAATGGGGTGAAAGGCGTTACTCACTAGGGGTAT
GGGAGAACAACTTCTCACTTGTAAAAATTGGTCATCCCTACATCTTCGTGATGGTTAGGT
TGTTACATAATTATGATGTTAGTACAATTAATTATTTATCCATTGTATTGTTTAAATTTG
ATGAAGTTGGTATTGGGTTTATAATATTAGGCTTAAAACATAGTTGATTAGGGTTGATCA
AGATGTATAATTGATTATGTAATTTGCGTAATCGACTAATAATGGTCAATTAATTAAAAA
GGAAAAAAAATTATGTTGCACCTTAATGAGGTAAAATGAACATTTACTCTATTTCTATTT
TATTTGCTTTTTTATTTTATATTTACCTACAACTTTTATTTAAATCTTTTAATTGTTTTA
AATTTCCTTTCATCTCAATCAAACAACTTTACTTTACACTTTCTTTCCACACTCTTTATC
TCTTTTTATTGATTTTCATTTCTCCACTTTCATCATTTTTTATCCCTCTACCAAATACAC
ACAGAGAATGTGAATTCTTTTTTTTTTTTTAGAGGAAGAGAATGTGAATTCTTAGAGAAC
TAAAACTAACAATAAAGAAAGAGAGGAAGAAGAATATTGGGTAGTTGAAATCAATATAAT
AGTTCATATCACAACTTTTATATATTTATAAATAGTTTTAGGAAAATTAATATTGGAGTT
TTTTTACCAAATTAGTAATGGAGATTAATTAGCTCTATCGTCTTTCTATTTGCTGGGAAC
ATTGAGCTAATAAATAAACCATCATAAATTAGAAAATTTTGATGATATATACATAATTTC
AAATATATTTTTCTCTTTTAATCCATACTTTTAGTTTATATTAAATTATCTTTATCGTCA
TCTTATATTAAATTATCTCTATCGTCTTCTAATATTAAATTAAGCATATCTCGTTTATAA
TTTTTGATATATTTTTTAATTTTTTAGAATAACTTTTATTTTACCCAAATTCAAATATAG
CTCATGTAGTGGTCTTTAGCTTTTTTTTTTTTAGAGTAAATAAAATTCTATATATCATTA
AAAGGAACTATTTTTAAACTAAATTTCTTTGTTCCCAGCCCGTAATACAAGATCATGCAA
GCCATGATATGATTCCAGAGTGTAAGCTGATGAGTCAATGGTTTAAAAAAATTGAAGTGC
GCAACATTGATTCATTGACGAGTTGAACATATTCGTTATAGCCGTGTTAGAAAAAGAACG
CATTATTAAAATATTGGTAC
>Glyma02g46150|Glyma02g46150.1
TGCCAGTGGTGCACAATCACTCAGGTGGCTAGTATGGGTATGAACTTGAAAACTTCTGTC
TGGATTATGGTAATTTGTAATTGAATCCCGATTTTTGTCCTTTCTGAAATGCAAAAAATT
ATGTATTTCTTGCTTAGTTTGATGTCTTTGTTTTTGTGATAGCATTAGTTTGCATAGAGA
TACATACGCTACGCTGCACTTCCTCCAGCCAATGGGGGATAGAGTAGAGTGAGGATTAGG
AAAAATTAGGCATGATGGATAAGGATTTTTCTTTGATTCTCATTGCATATAGAAAATAGA
AGTTGCTATAAGTCTAATATTTTTTCCTGGCTGAGATTTTTTCAAGAATTGATTATTTTA
TTTTATTTGCAGCCAAACATTGATAAAAATTCTTTAGAGGACTTTTCCACCGAGTGCCCA
CGTGTTGTGGTAAATCCCAAGTCATCACCCTTTGGGTTTAAGGGAACTGAGGTTCCTCAG
GAAGCATTACAAAATATCCTATTGGATGATGAAGTTGTCAAGGACATTGATCCCAGAACA
TGGACAATGCATGGGTTTGCATTGAAGCCCATGTCTCCATCTTTAAGTTCCACTGAATTA
TCAGTAGCTGAAAAATTCAGACTTGCATTTGTGGAAAGGGACAACCGATTAGCTCCGAAG
CGAGCTAAAAATGCTCGGCAACATCAGCGCCGTGCAGTGCGGGAATTGATGCTGATCAGC
ACAAGAGCCAAGGCAATGGTCTTAGCCTCACAAGTGAGCAAGTCCCTTCATGGCCGAAGC
TCATAGAATTCTCACATCACATGCATTTTTCAGTTGCCTCAAAATGTACTACTAACTTCT
TCTGTACTGTATATAGTAAGAAGTTGTTGGTCACACAGATTTTGAATCTTAAGATATCTC
CTTTGACAAGTCAGAAAGATCAGAGCTTTCAATTTTTGCCTTGTTTGAGGTTCTGACCAA
GTGAAGCGGGGTTATTCCTCTGTCAAAATCAAAACTGCTTATAATGGACCGTTATGAGAA
TGGTTGATGAGAAAAAGAAGAACACGGCAATTTACACCCTGTGTGAAATATCTCAAACCG
TTTCCAATATAATTTTTCTAATGCAAAAGTTTTGGCTGCAACTTAAATTTTGATTTCAGA
CAGATGCGGACAGGTTTTTAAGCTACAAGTATATGTGTCGATTGGAGTTAGTAAAATTGA
TTTTGGATAAACTTGGTTTCGTATAATTGATTTTAGCTTTTGTTAGGACGCATATTTGTA
ACGCAAAATAAAAAAAAATGTTAAATTTGTAAAGATCGTAGAATGATAGAAGTTACAACA
AGATAACCCCTGTCTGGATGCAGAAAATTATGTTATGCATGTAACTAAACATGGAATCCA
TTTGGTGAGAATCTGCGAAAACATCTAGAAAACTATTCTTGAACATCTGCGAAAACATCT
AGAAAACTATTCTTGAAGAAGAAGAATAAGAAGAAGAAAAGAAGAAGAAGAAGACGACTA
CTATTGTTAAAGTGTCTATGTGTTTAACTATGTGTGTCAATAACTTTTAGTAACAACATG
TAAGGTTTTGTTAACCAAATGTTAGCACAAGTTTTCAAACTCCATTAGAAGTCTCAAAGA
CAATTCTTCCTTTTTCCATTGCTTATTTAAACATGCTGCATATCCATTATTAGAGAAAAT
ATTGCCCATGAATTCACTTTCTCATTTTTCTTTTTTGAAAAAACCCAGTAGAATTCACTT
TCTACAGTGTCACGTTTTTTTTAGAACTGTGCCTCTGATACTTAACAGCCCAGTAAAATT
TCATCATTCTATAAGGATTTTGCTAACTGTTATCTTAATGTTATTAATTCAGAAATTAAT
AATAAAAATATTTATTGAAAATTATAATAGAATGCATTAAATAAATTTGGTATTCACAAT
AATTAATAGTGTGAAAATTAAAATAATTTATCATTAACTAATAATGTAAAATAAAATTAA
ACTCTACTTCTTCAAAAAAA
>Glyma02g06610|Glyma02g06610.1
AAGTAAACTCTTATAATTTATGAGTTGAGTCTATGTAGATATTGAGTTTGATAACCTTGT
CTATTATATTAAATTAACTCACCATAAATTAAATTTATCAACAAATTACCAACAGATACT
TATATCTCTATAAAAAAAACTTCATGGATAAATTTCATCAACAACCCCAAAAAACTCTCT
ATAATTCAATGGACTAAGTTCATAGTAACTCAAGTATAATACAATAGATTCTTTCGTAGT
AATTTGACCTTCAATAATATCGAAGAAAAAGTTGTTGGTATTTTATGAGTAAAATTATAA
AAGTACTTTCATGAAAGAATGTATAAACAATTAGAGTGGGTTAAGTCATTTATATTATAG
TGGGCTTTATCCGCTATAAGAAATCCACTATAATATAAAGGTTTGGTGCTAAACGTGGGA
GAGTCAATGCTAAGTGCTAATTCTCATTTATGCTATTTTCAATAAGGGTTCCAATTCTCC
TTTCTAGCCTAGACAAAACATAATTAAAACTAATAGAACTTTAAAGGATTAATAACATTA
AGCCTAAATTAATTAATTACTTACATTATTGACCTAACAAGGATTAAAACAAAGTTTTAA
ATGAGAAGATAAGTGATTATATATGCACAAAAAGGTAGGCATATACAACACTCATCAAAA
CAGCCCAAATCTAGAGCTTTGCTTATCCTCAAGCAAAAGTAAATCTAAACTAACTAAACC
TAAAACTGAAATGAACATTGAACACTTAAAACTAGTGATAGTTTTGAAATCATTTACACC
CCCACACATTCATCCATGCATGCTTTCAAACTAAGTCTTAGAACAAGATAATCAAATATT
GGTCTATCAAACACTAAGGTACTTGCACACAAAGTCATAGCAAAGATATAGGTCAATTAG
ACAATTCCTCTAGAATTTAATAGACATGGCACAAACTAAAATTGTGAAAATCAAAGAACA
CTTCACTTCTCATAGTCATAGTATTTTTCTCAAATGCACAAGTTTATCCGAGTGGACTTA
CTTTTCAAAATCAACACTTTGAAATCACACATACCAACTTTACTATCCATCTCTACTGAA
ACCATAAAATTACACACTTGCAAAGATCATAAAAGTCTTATTAGGGTTGTAACATGGTTG
AGCTACAAAAATATTGCTTTTGCAAGATAAGCAAGTTACACCATATGAGAATAGAAAAAC
ATGTTTTGATGATTCAATATTTTGTTCACTACTTCCTTTGTTCTCGCATCTTTAGATAAA
CTGAACACAATGTATTTGTAATTGTATACAACAATAACTAAACATCAATTTCTTTTACAA
AATCTACCTTTGTTTCATTTTTTGTTTTCATCATCATTTTTTATATACATTGATGATAAA
AACAAGCATTGACCACAAATGTAACAAAATATGAAAATAGTAACAACTCAAGATCAATAC
CCATAACTTGATTCTTTACATGATTAAAACCACAAAAATAAGGGATCTACATAGAGATCA
CAACAGACGCACATTTAAATGTGTTTTGTCTATTGAGTTTTCCTCTTGAGTTTTATTCCC
TTAAGCATGATTCGACTTTGTGTCGATCCCTCGAGTGTTGTATATGTGTACACTATTTTT
TAGCACACAATGGTTATTTCCTAACTCAATGCATATCTAACCACGACTTCAAGGAGCAAT
CAATCTATATTCAACCAATACCAAGGCAAAAGATACAAATAAGGGGCATAAATTGTAAGG
CTGATTCATGGCCGATCCTGTATTAAACAATGCAATTAAATATCTTGCATGAAAAATATA
CAACCCATTAGCCTCAAGCTCAAGAGGTGTAAAATGCTTAAATAAACAAATTACGTAATC
ATATATTGACAACAAAATATACCTTTCACGTGTCAAACAACGTTGTCAACTAACAAACTC
AAAGAATACACATTCATCCGACCTCAAATCCAAAAAAACAAGAAAAGGTTACCATCAGAT
ATAATGATCTTGGAGAGTAT
>Glyma02g11920|Glyma02g11920.1
GATTGTGTTACTACTTAAATAGAAATATAATATTTAATGTGTGAACACCCAATTTATCTG
GACAAACAATAAAAAATAAAACAAAGGTTGATGAGGTGAGATTGCAGAAAGAGTGTTGCT
AGGTGCACCCAGCATTTTTGCTGGTGCACCCAGCAAAAATATAAAATGCCAAAATTGTCC
CTATCAGCTTTCTTCCTTAAAATGCCAAATTTTTTTTCGGAACAGCTTCTTACTCCATTT
TCAAAGAGCTTTCTTCTCGTTTTCCACTTTTTCCTGCGGCATTGTCTCTGGTTCGTGGGG
GTAGCAAGGTTGAGTGCAGCAGTGAAGGTGAAGTTTCCGGCGTGAAGCGTTGCGGTGGTC
GGTGGCGGCAAACAAGGTATGCAGATGGCGTTTGTGCGTCGCAGACGTACGGATGGATTC
TGGATCAAGTTGATCCGTAAGCTTTTTACGGATCAAACAAGTTGCGCCTCGTGGGATTCC
CCCTTATGGTGTTGATGAAACACAAATGGTAACGCGATTGTTTTTTCGGAAACCAAGTCA
CCATGAGTATTCAGAAAAAGTTATAAAATTTGAAATAATTGAACTCAAAACCAACGAGGA
CGTGATGAAGGTGCTCATTGAGTCTAACTACTGGAAAAAGATTGGACCAATAGAAATTTT
AGCTGTTTTCAGTAAACTTTTACCGCAAATGGAAGACGAGTTGTCCTTGTCGCAAAAATT
AGCATGAGTTAGTTAGTTGTAGTATTTTATGAAAATTTAATTTCGTTTGACTATGTTGAA
GTTAATGTACTGTTTGAATTCATGTATTGCATAATCGTTTTCAATTACAAGAATCTCAAC
TAAAAAAATAGATTTCTATATATAACAAACTAATTAATAAATTGTTTTTCTTCTTACGGA
TCACCTTGATCCGTAAGAAGAAAAACAAGTAGGGGCAATTTTGCCATTTAAGAGTTTTGC
TGGGTGCACCAGCAATAATGCTGGGTGCACCTAGCAACACTCTTGCAGAAATTAGATTTG
GGCTTGTCACATATTTTGGTATGGGCTGTGTGATTGGGCTTCTCACATGGTTTGGATATA
GAAGCTACAACCTTGCAAACATCCTAAGTCAAGCGGGTTCGAGTTCCGACGGTTTCGAAA
ACCAACACCAAACCCGCCCGTGTAAACCCATTCTAAATAATACTTGAACCCGCACCCGCC
CGTAGACTCAACCCGAACCAAACTTGACACAAATTTCCAACGCGGGTAGCACGCTTTTGG
GTCGGATCAAACCCATTTGAACACCCCTAACTCTCACATCTCAAAAACAAGGGAAACTCT
CAAAGTCCTCAATTACACACCTCTACATACTCACTCTCTCCAAGCGGTATTAATTAACAA
ATGTTTTATTTTAATTATTAAAATTGTTATAAATTTTTGTTATTTGAAAAATTAAAAGAA
ATTATAAATGATTTTTTGAATAAAAAATTTCAAATATACTATTTTTATAAATGAATTCAC
AAAATTTTATAAAAATGTTATATATCCTTTTTTTGAAACCAATAATAGTTGAGATTAAAT
AATTAAACTCATATTTACCAATTTTTATTATTTAAATGTTTTTATAACCTGTGTCTTGAA
TTTTAAGCTTCAAAGTTATAAATAAATTTTGAAAACGAAAATAGTTTAAGTTAAATTAAT
TATGATAAAATCTTATTATTAACAAACAATTTTTTTTACTGCAGCAAAAAATTTCTTAAA
ATATGTTTCTTTAACTTAGTGTATAAATTTGTTTACTTACATAATATTTTAAAAAGTTAC
TTCGCCACTCACAAAATAAAAATTATCCTATCCATCAGAGATACATTTACTGTTAATATT
ATTAATTATTAAAACTTATGTATTAAATTTTAATACAAAGTAACATTTTGCAGTGAAAAT
ATAGTAAGATTTGGAAGAAAAAAAAGAAGAAGAAAGATATAGTAAGATCCATCCGACGGT
GAGGGAAGAGCGTGTGTCTA
>Glyma02g45650|Glyma02g45650.1
CATTGGCGATGATAGTGTTAGCCGAATCATTGTACAGCCATTAATTTGTTGGAGATGCAT
CACTCTTAACCTTCTTGATTCTTACCTTGTGCATGTACTATTTCAAATATGGAGCATAGC
TTACAAATAACAACGAGTCACCAACTTTAATATGTTTGCTTGCATTTTGAGAGAGAGAAA
AAAAAGTAGTGGAAAAAGAAGCTCTCTTTCTTTCAAAGTTAACAATCTCTGCTTCTGAAA
AAAGAAAAATGTTTTCAATCAGTAAATTGATACAACAAAAAAAGTTGTTTCCTTTAATTT
TAGAACATATTGTACATAGTATCATATATAATGTCAAATTTTTTATGTTCAAATAATGAA
ATTTTATTAAAAATGAAAAAAATGCAAGTAAAAAGTTGAGGGCATAATAATAAATACTAT
GAGATAAAACCAAGGCTGCTCTGAGCAATGTAGCAACTACTACAGCACAGGCACTCCCAC
TACAGTCACTGTTTTGGAGATCCAACAGAACACCACACTCTGGCAATCAAATTCCAGCAT
GCTTTTGCGGAAACTCTTATGCATTCTCCAATTGCCAACTTCCTGGAACAGTCACAGTCA
CAATCACAATCACAATCACAATGACAGCCACAGCCATCACAAAATTTTGGAGACCGAATC
ATGAAAAAGCTTATCATGTAGGCAGAAATTAACTTGGACGTATGACATTGTGCACAACAA
CAATATGTATCCATCACAACACATAAAGCATGCATCAACGTTGACAACATGCATGAGTTA
TCTAACTTCTATGTGACTGACTGTTACCCATCTGCATAACCACCAAATTTATCTATATAA
TAACCACCACCAGCATTGTAATGCCACCTCTACTGATGAAACAAAACTCTAAAGCTTTGT
TCATGTACTATTCAAAGGAATTGGCAGGCAGGGGAGAGATTTTCCCCCATCTCTTCTTAT
ATGAGTGTTAGTGTCACTTCATCCACATTATCAATGTAATGTTCTATGATTAATACACTG
TTATGCAATTTTGTTTTTAAAAATTAAGTTTTAATCCAAAATATAATAAACTTAAGCATT
AATTATTTATGCTTTAAATACAAACAGTATTTACATACGGGAATCAATACATTTCTTTTT
TAAAACCTTTTTTCTTTAATCTAAATTTATCAGGGTAAAAAATAAAAATTAAAAGAGAAA
CATTAATTTTTTTAAGTAATTAAGTATATCATTTAACAAAAATGATGGAGAATGAGATTA
AAAAACAAGACAAATAATTTTTGTTTGCTAAAGAGGACTGAAGCCCCCAATTTTTTTCTT
AATCTTACGTGATAGGACGCAATAAATATAAAACCATTTGCTTGGACTCAATATGTTGGA
TAACTTGGGGTTGAGACCTCTCTTGGGCTGGGGATGAAATAGTCGCAGAGGTAGAGAACT
AAGTCCAATTTTATTTACTACTATTTTATATTAGATTTGGTTTTCTTATATGGGCATAAA
TGCCTTTTAAGTTCAATTTTTTTTGTCATCACTTTTTAAATTAAAAAAAAAATACAAGTT
AAAATCTAAAAAAATATTATAATGATATGTAGAGTTAAGTTTGCATATATTGCAAGGTTG
ACAATTGTCATTTTGTTTTGTATATATGTTTATATCACGATGTTTTTGAAAATGTGAGAT
GTTAATATATGAAGTAAATAATAATCTAATTTATTAATAATATTCTCTCTCTAAATATAA
TTATATTATTTTCTTTTAAATGAGCTTTACCTTGTGAGTATGTATGTATGTTTGTTTATT
TTTTTTGTTTGACTGTTTTAATGAGCTTAACATTGTATTCTTTAAAGATATTATATTATG
TAGAAATCAAATTGAGGTCATTCTCTACTATCTCAATGTACACCCATTATTAGGTTGTTT
TTAGTTTTATTTCTTGATGGATATATGACATGACATATATAAATAAATGGTGTAACATTC
TCCCATCACGGAGAACATAA
>Glyma02g07130|Glyma02g07130.1
AATAGTTCATTTTTTTAGCGATTTTCTTGTACCCCAGTAATGAAAATAAAATAATTTTGG
GGTTTGAAATTACTAAAGTAGGTTTCTAGATAGTCTATCTTATCATTCACATATTTAATG
ATTTAAAGCGCAAAAGTGAAATATTTAAAATGCATCCTTTTTATAGTACAGTATTAGAGC
CTTAATTACTACAAGTTGCATCCTTTTTTAATTTGTAGTACAGTATTAGTGCCTTACTAC
AAGTTGTATCTTATATATCTTTAGTTTTTCGATTCAGTCAGAAAAATGTCTTTAGTTTTT
CGAAACTTCAGATCCAAGTAATTATTCACTAACCATATCTCCATTTTTCTTATAAGTTTT
TATTTCGTTTCAAAAAATAAGATAGTTCACAGTGTAAGTCATAAGATTAATTACTCAAAA
AAATAGAATGTACGTTAGTTAAGAGACAACTCCTCTCANNNNNNNNNNNNNNNNNNNNNN
NNNNNNNNNNNNNNNNNNNNNNNNNNNNNNNNNNNNNNNNNNNNNNNNNNNNNNNNNNNN
NNNNNNNNNNNNNNNNNNNNNNNNNNNNNNNNNNNNNNNNNNNNNNNNNNNNNNNNNNNN
NNNNNNNNNNNNNNNNNNNNTGCATCACATGGTTCCGGTAGAGGGTTTAATATTTTATTG
GATAAATTGTTGGCTTAGTGGAAACATTTTTTGTTATCTTTCAATTTGATAATTATATAT
TAATTCTTTTGAGACATAAAAATCTTTAATCATGTGCATTTTGTGCTCCTATATAGAATC
CTTTTTTTACAAGATTAGAAATCAAACTCTAATCAACATATATTTAAGAGATCTATTTAA
TTATCTGCTAATTGCATGTATTACGTTCTATTGGTTTATTAATATATTTATGAGTTTAAT
TTTGGTTTTAAACTGTAATATCTTTTAAAATTATTATAAGCAAATAATCTATTACTGTAT
CTTTTAACTTAATATTATAAATAGTTCAGAAGCCTAAATTTTTAAAGGATGCAAGATAAA
AACAAATTAAGTTATAAATGAAAATGTTTGACTATATGTTTTGAAACAAACTCTATTTAC
GAAGTTTTAATACACGACCGTGTGTGTTATAAAATGCATACTTTATTTTACACGGCCTAT
GATTTTTTTTATCTATTTACAATTTATATTAAAAAAGTGATTATGTTTTCTATTAGAGAA
AAAGAATGTAACTATGCACCGGTGATTTAAATATTTTACAGTCATTCAGTTAGAAAATAT
TATATATAATAAGTTTATTAATTTCTATAATAACTTTAAAAATCACACAAATAATAATTT
TTTATTGAACGACAGTATATTTTTTTGTGGCTTGTTCCATCTTAGTTATAACTCTAAGTT
CAATCAATATAGATTGGTATTTTGAATATTGTTGATTAATGACGTTGGTCAGTGGAAACC
TTGAATACTACTTTATATATAAAGCAACCTTGAGTAATACTTAATTGGTTTCCTCATTTT
ATTGTACAAATAATGCAAAAATATTGTACAAATAAAAGAATTCAAATATTAATACTTTTT
CCTAACATTAATCTCTCCTGACATATTTAACAATTGGAGAAAAAAATTCAAATATTGCTC
TAAGTGTAATCCAAAATAACAAAGTTTTATTACCATATTTTTAATCACCAAATAAGTTTA
ATCAATCTGACTCGTTAAAAAAACCAGGATCGTTTTTATAATAAAACCCACATAATTAAA
TCCATTCAATAAACTCACATAACAACTGGATTTATATTCTCTAATGTAGCAGTTATAAAA
GATTATCTTATGTAAGTAATTAATATGATAATGTCATGGTATGAGTCACAAAAGCACAAA
TTAATTATAATAAAAACCAGTATTATAATTTATGTAGGTCCCAGTAATTTTATTTTTGTG
TCCTTCAGTTGTAATGCCACTTTAAGTCACTAGGGGTGAAGATTTCTATATAAGGCTTGG
ATATTTGGTCTTCAACCACA
>Glyma02g46330|Glyma02g46330.1
GAGTAATGGTTATAATATGTGTTTGGATCCAAGTCATAATCTCTTTTTTTAGATTTTCTC
TCCTTGAAATATAGTGTGATCGATAATAGCATTTCATGGTGTGATCGGGGCACCGTACAA
TTCTGTCAAATTTCTCCTTTCTCAAGTCTTCATCGCTACGTGCCCCCTTCAAATGTTTGT
ACAAGTCTTGTAGCTTTCCTTGGTTTCACATTTCATCTGCACCATTTGATTAAATAAGGA
TATGTGCGCCTGTTTGGATATTCGCTGATAAATTATAATTGATTTTGATTAAAATATTTT
TTGAATTGGTGTGATTTAAATTTGAGTGTCTCTGTTATAAAATTAAGTTAAGAATAAAAT
TTAATATAAATTTTGTATGAAACATAAAAATTATACAAAGTTATTTCAACTTAATTAGTT
TGGGACTCAAAATTAATTTTGATTTCTTTTCTAAAATAAAATTAAACATCTAAAAATTTA
TCTAAAATCAATAAAACTAAACAGCGTGTACTATCCTTGAGTTTTTTTTTCCGTGATTAT
AAATGAATATTATTTTAATTTAATTTGAATGCATTCACGGTGTGATTTTATCCTTCATCC
AATCAAGTATAGACGTATAGTAATATATCGTAAGTTTTTTTTTTTTTTAACTTTTATAAT
GACTACTTAAACTCATTATTTTGGAATAATGTCCGTTAGACATGGAAAACCAATATGATT
GAATTGGCCTTTCTTTAGAATTGCGGATAGACGTTAGTTAACAAAACAAGACAAGATGCC
ATAGCGGCGTATATATCAAGGTGCTACACTTTTTCTTCTTTATTTGCAATAGGAAATTGG
AAATAATCTGAATATTGCATTCCTCAAGTTTATGTAATGGATACCTTATAATACTTCTTT
TCTATAAAAAAATTCACTATATAAGTTCTAAATAACTAGGCATATCGTAGGATCGAAAAA
AAAAACAGTGATTTTTGGTAAAGGAGAAGAGAAGCTTGATTAAATACGGAACTTGGAATT
TGTCCACTCTAATTATGCTATTACCTTTGTTTTAATATCTTAAAACATTTGGATATATAT
GCATGGTTCTGTACATTATATATTTCGGTATAGTTGTGAACACAGACATGATATTTGAAA
AGAAAACCTAGATTAAGTAATCGTAGTTTGGCTACCTAATTGCTGTTAGATTTTATAATT
TAAGCATAAATTAAATAAATGGCCATCAAGCTTAAGATTTTTTTTCCTGAGGGAAACTTT
CCTTTTTAAGCAAAAGCACACATGTTTCCTGATAAACGTGGGATTTGGGTGCAACACGAG
AGAAACTTCTAATGCTCTGTCTAAGAATTTTACATTCCTAGTCAAGGAGAAGAAGAAAAA
TAAGAATTACAAATTTTCCATTTTTTTTGCGAAAAAATTCTATTATATAATGGAGTGCGT
TTGCGAGAAATTGAAGAAGAATGAAGGGAAAGGATCACAGAAACAACATTTTTGGAAGAG
AGCTGACGGACATATATGACCTTAAAATTCTTTATATCATTAATTTACTGTACTTTCATT
GGTATGAACTTTGAACAAACAGTTGATCGAGCCAATAATGCAATACTCCCATAGCAAATG
ATAGATAGAAAACTGATTCTGGCATGATAAAATCATAAAATAATAGTACGACTCTGTCAT
GATGATGATGCCTACTATTCATTTGGCAAGAGAATTGATGAATTATTATATATACAGTCC
TGAATTAATTGATTCCCACCAATTTATTTCTTTTTACCCAGAAGAAACAAAAACAAAGGC
AAGCAAGCACATGTAATCAAATTCAAATCAAAGCAGGGCTGGATGGCAAAGTCCAACGTT
CAAATTTGAGCAAAATTATTGAAAAATAGGCCGTAAATTCATCATTGTTTCAAAATGAAG
CCAATAATAATATTAGACATTGTCGGGTATAGAACCAAACATGTACCTCCAGTCCCCCTT
GACATTCGCGACAACATAGC
>Glyma02g37740|Glyma02g37740.1
TAGAAATGGATGAAGAGCCTTATGTGTGATTAAATCCTGAATCGAGTGATTATGATTGTT
GTTAATAAAAAATGTATCAATTAATATTATTAATTTAGTACTTTTTTATAAATATATAAA
TGATTTTTTTAATTTTAATATTATTAATCATTTATGTTTCAGGTAACTTATTAATTATTG
TATTTATTAAATTTAATAATTAAAATATAAATTTATTAGATTAATGATTTTTCATCATAA
TTTCTGTATATAAAATATATTATTAAATAAAAATTAATTATTTTGAAATTTGATACATAT
ATATATATATATATATATATATATATATATATATATATATATATATATATTAATACTTAC
ATTAAATGTATATTAAATTTTTGAATAATTTTTAATGTTTTTTCTAAAATTTTCCATAAT
ATTTTTGAAATTAATCATATTTCTTTCTTTCTACTGATTCCAATCATATTTGTTGCCCTA
TATTTTTTTTCACTGAAGAAAAATGATTAATAAATAACTAAAAAAGAATGACTTTTACAA
AGTTAAGCATGCCTAAGTTCTCAATCGATTGATTATGATTGTTGTTAATAAAAATGTATT
ATTTAATATTATTAATTTAGTATTTTTTATAAATATATAAATGAATTTTTTTATTTAAAT
ATTATTAATCATTGTATTTTTTAGGTAACCTATTAATTATTGTATTTATTAAATATAATA
TATTTATTAAATTTAATAATTGAAATATAAATTTATTAAATGTATGATTTTTCATCATAA
TTTATATATATAAATATACTATTAAATAAAATTAATTATTTTAAAATTTGATGAATATAT
ATATATATATATATATATATATATATATATATATATATATATATATTAATACTTACATTA
GATATATATTAAAATTTTGAATAATTTTTAATGTTTTCTCAAATTATCCATAATATTTCG
AAATTAATAATGTTTATGTCTTTCTACTGACTCCCATCATGTTTGTTGTTGTAAGTTTTT
TTAACAGACAAAAAATATTAATAAATGAATGAATGAAAGTGAATTTTACAAAATTAACCA
ATTTAATAGATAGTTGACATTAATGTCTTAATGATAAAAAAAAATACCAATATATTTGAC
AAGACTCCGTACATTTCATTTAATTAATAAAAAGTTTAATTTTTATGTTTATAATTTATT
TTTTACACAGTTAACAAATTTTTATACTAACGTACTTACACACCTATTCGAAAACAAAAT
AATAAAGAAAACAAAGTAGTGGTATTGATTTACTATTTCTAAATTCTAATGCACTCATTC
TTATTAATTAAAATTAATTAAAAATTACTCTCTCAATCCTTTTTTATCTGCCTTTAAATT
TTTTACGTAAAAACTAAAAAATATAATATTTTTTCTTGAATCTTATAGAATAATTATGAG
ATTTCTTATTTTAGCTTTTCACAATAAATGTATATATATAAATTAATTAAAATTAGATAA
AAAAAATTAACTGTATAATTATCAAATAAATAATTAAGATTATTTTAAACTTTGAAAATG
ATAGATAAATAAAAATCAAAGTCTTTTAAAAATTCAAAAATTATGATTTTTTAATTCAAT
AAAAATTAAGAGTATAATTGACATTTTTAATTATGATTTTTTTTTTAAAAATCTTAAAAA
TAAAATGAAAGACAATCTTTTAATTTTAATATTGAGAGAATGACCGCTGAGAAATTTAAT
ACTAGATATTCTATTTTATTACCTATTATTATTTCATCCTAAAAAATTACTATTAATATT
GATTGTTATATTTTATAGTCCCAACTTTAATATATTATTGGATTTATATTTGAATATTTA
AATTGAGGACTAATTTAAAACCTTTGATTAAAGTAAAAGAATCTAATGTGAATTGATGGG
GTTAAGTCATTTATTAGATGCATTCATTTTATTGTCCCAAAGTAAACAGATACATTCATG
AGTTGAATGTGAATGTAAGT
>Glyma02g36170|Glyma02g36170.1
ATGGTTTTTTAATTGTATACGTGCACGTGACCAAAGAATATGTATCGAGTGACAAAGAAT
CCAATATCGTGTCATGGATCTACGTGGTTTGGTTGACCAAAATATGCATATATTACGAAA
CTTTAATTTGTTAATTATTTATATTAATGGGTTAGGGTGGTTTAAGCCGTTAACTCATTA
ATTGAAAGGAGTTTGTTACAATAACAACAGGTTGGGTTTTAATTATAATAACTAGGATTG
GTTATATTATAGTATTTCATTTTTTCAGAGTTAGTGGGCTATTGCCAGTCGAATTGTCCA
TTTTGGTTAAATTGAGGATCTAATTTAATTAAATTTGATAGTTTGATTCAATTTTTATAA
TTTTTTTTTTAAATCTAACCCAAATCAACTCATTTATGAATGGTCCATGTCAACGGGTTA
TCTATTTAAATTTGACCTTTTTATTTTATATCATGATTCATTCAAATATATCTAATACAA
TTAACACAATATTATCATATGTCTGAAAGTAGTACAATTGATTCATTTAATACCAACAAC
ACAATATTCTAAAATAGACTAATACAAATTAAAATAAAATATTCTTTAACAATATTTATT
ATAATAATTTGAATCACAACTATTTCCTACAAACTAATTTCTTACAATAAGTTTTGCTAC
AATCAACTTTGCTAAAACAAACAAACAAAATAAGATCCATGATATTACAAAGATGACAGG
AAAAAAATAAATATGAAGAAAGATAAAACAAATAATAAACAATGTACTTGAAAGTAATTC
CTTAAGAAGGGATTCCAATATTAGCAGTATTTAAGGTCAAACCAAACAATTCTAAAAATT
TTGATTGGATCTATAAATCTAAATTCATGACCCAACTCATACATGAACGATTTTGATCGA
TTCTGTTCGATTTTGATCCAACTACATAAATAAACCAACCTAAACTATTCAGATAGGTCT
GGATAAATTCGAGTTCGTGGGTGACTTGTACCCATGAATACCCCTAGATAATAATACAAA
TTAATGTAATTAATATATTGATTTATACGAAATCTATTTTTAAATTTTAAAATATTTTTT
ATTATTTTTCTATTATATTATTTATGATAAGCATGTAAATAATTTAAGAAGTAGAAAAAA
TATACAATTAAAAATAGTAACTAATATTGTATTAAGTTTTTAAATAGAAAATAAATAAAA
TCATCTTTTTGTTAAAATGGAGAAATAGAAAGAAACATAGAAAAAACATATCTATTGATT
ATTATGTATGATAAATTTATTAATTTTTTATAATAATTATCTTAAAATTTACAGTTATTA
ATCTATGATTAGATGATTTTATACGAGTGTATAGTAGACTAGTAGTTAAACTCCAAATAG
TATATCCGTTGCTTGATTTCATTCAAATTTGATTTATCAAATTAATCCCATATGCTTCCG
TGATATCCAAATCATGAAAACCATAATCCCTAATTAATATACAATAATGATCAATGCCAA
CCTGCCTAACCATCAATTTGAATTACGTTGGTTAATTAAGAAGTTAAAAGGTAAAAAATT
CAATAAAATAATTATGTACTTTATTTTAATAACTTTTAATAAAAATTTTATATATTAGTA
ATTTTTTAACCAGTGTTCACATTTAAAAAATCTATTAATAAAATATAAATTAACAGAAGA
ATTTATATTTGATTTTCATAAAATTTCTTGATCCGTGATAGTCAGCATTGTGAGCAGCTA
ATTACTCTCTAACCCAATGATTGAAAACACCCTCTCATACAAATACAAAAAACAACAAAA
CTAGAAGATTGTTAAATATATATTTTTTTCTCTCTTTCTCTACTTACTTTGATACGAAAA
GGCGAAATTATTAAGAGCAAAAGTTTTCACAACAACTTCGCTAAGTTCGTTAGTTGGCAC
TTGGCATCCCTATCCCACTAATCCTAACATCAACGACTCTTAATTTTTCCCTCTATATAT
ATAACCTTCAATCATCAACA
>Glyma02g07150|Glyma02g07150.1
GGAATGGTAGCTAATTTTTGCCCACTTTATCTATTGACATTTGAGCTTACTATATTTCAA
GATGGAGCATATGGATTTGTAGGATCCTTTTATGGTCTCTCAATTATTTGAAGAACCGTA
TTTTTGTAGTTTTATAGAGATATATTTGTTAGTGCTTTAATATAGATATTTTAATTTGTG
TGCTTGAGATAGTTGTTTTAATTTGTAGTGCTTTTTTTTCTATTTGTGTTTAGTGACACA
TAATTTGGATTCTTGTTTTAGTTGTATTTGTACCTCACTTGGATAGTTGTAATTTAAAAA
CCATTCTGAATATATAATTAAACTTTGTGACACATTAAAATATTATATTTGAACTTTTTG
AGAGTTGTGGTGCACTTATTCTACAATTTGGATATAAGAGGCTAAAGCACTAAAGTTAAT
ATATGTAAAATGGCTAAGAAAGTTCATTTTTGTAGTAGTTCCTTAATGCAAGTTGCATCT
AATCCTTTGTTTACATTCTAGATTGATTAAGATTGCGTATGTATAGGCTGGCTACCTAGA
AGAGATGGGCATATGCATCACGTTCTAGTGGGTTTAATATTTCTTTGGAGAAATTATTAG
CTTGGTCGAAAGATATTTTGTTAATGTATTTTTTTATATAAAAAGTATCTTTCAATTGAC
AATTATATACTAATTATTTTTTAGACATAAAAATCATGAATGTGCATTTTGTGATTCTGT
AAAGTAATTTATAAGGTTGTTGAAGTTTATGATCTATAAGTTAAAAACGGAAAAGCTGAG
AATTTCTAAAAACTAACTTATAGAATGGAAGTGTTTAGTGAAATTAGATAATAAATTAGT
TAATAAATATAAAATGACATTAATGTAAAATATAAAAAAGAGTAAAAAAAAACAAGTCAA
TTAGTAAGGATAAAAAAAATGAAAAAAAAAAAGTTAATAACTTATAAGGTATAAGCTAAT
AGAAGTAACTTATAAAAATATATATAAGCAAGTTAAATAAGCTCATGTAGTAAACAAATT
TATTTTTATGAAACCAACTTATAATCACAGTCTTTTTCACAGTACTAGAGTGACTTGTGA
CTTGCCAAAACAAACTCATAGAGCCTTTTTCATACACACACAATTAGAAAACAATTCTAA
TCAACATATTTAAGAGACCTAATTCTTCTAATTGTATTGATTTTTTATTTTTAGTTTATT
AATATATTTATGAATTAAATTTTGGTTTAAAACTGCAATATCTTTTAACGTTATTATAAT
CAAATGCTGGATATAACTGTATCATTTTAAAAATTAGCTTCATATTAATTATAAATGGTT
GAAATCCCTAAATTTTGTAGAGGATGCAACAACATAAACAAATTAAGTTAAATGAAAATA
TTTTACGATAGTGTATTAGAAATACTACATTTACAATGTTTTAATACACGATTAATTGTG
TGCTGTACATGTGTGTCTGTGTTAAAATGTGTATTTTATTTTATACGGTCTATGAAAATT
TTGCTTTAGCTAATTACAATTTCTCAAAAACTGTATGTTTTCCATTGTTGTGACATGTTC
CATCTATAGTTGTCATCTCTTAGTCCAATCAATATTGGTTAGTGTTTTGAATATTAATGA
TGTTAACCTCGTTAGTTTCCTCTCCTTCTTACCTAGTACTACTGAACTCCAAAAACCAAA
AATGTCTTTTACCTCGAAGGTTTTTCTTTCTTTTGCTACTGAACACCAAATTCAGGTTCA
CTTTAATGAATCTCACATAAAATCCATTCAATAAAGTCACATAACAATAGGATTTAGATT
CTCTCCTGAAAAATAATCAGTACTATGATAATGTCATGCTATGAGTCACAAAGCCACAAA
TTAATTGCAATAAAAAGTAAAGCCCATTATTTGTGTAGGTTCCATCAATTTTATGTGTCT
ATGACGTTGGTCACTATAATTTAAATGTTTGAATATAATCAACAAGTAATTAAAGGGAAG
GGTGAGCTGAAAATTTCTAT
>Glyma02g47330|Glyma02g47330.1
CACAGATTGCGGTTCTTTTGGAGCGAGTATCTTGATTAGAGACCACAATGGATTCTTTGT
AAAGGCAAAATCTGTTGCACAAAGTGGAAAGTCAAAGCCACGTGAAGCTGAAGCTAGGGC
ACTCATGAAAGCACTTCTATGGATCACACAACTGTAATCCAACAATGTTTTCATTGAAAC
TGACTGCAAAGTCGTGGCGAATGCGATGAAAATTAGATTAAAAGGGTCCTTGGAATTTTA
CTCTATTCTTACAAATGTAAAAACTTACTTTCTCTCAACCAAAGGGTGAGTTTCATTAGG
AGGCAAACCAACTAAGGTACTCACACACTAGTTAGGACATCTAGGTTCCATGCTAATCAC
CATGTTTATGAGCATATTTCCAATTATATCTTTTCTCTTATTACGAATGAAATGCAGTAA
GTCATTTCCCTAAAAAAACATGTGATTGTTATGGAAATCTAGTTTGTTCGTTTCTCTTTC
TTTGTTTTGGGAATCTAGTCAGTATATATATATATATATATTATAAAGCAAAAATATATA
TTTTGCGAAGGTGATTGTTCTGGTGCCTTAATAATTGCAAGGGTCCGAGTATCCATCTCA
TGTAGATCAATGATAGCATAACATGTGTGTATTAATTTATCCACTTTACTAATGAAGTGA
CATCTATTTTAAATTTAGAACTTTTTTATTTTAAGAATATATACTTAATTGTACGTAAAC
GGATGTCTTCTCGATCCCTCTTTAGTAATGTTGTGACAGTGCAAGTGGGAAGAAATCACA
AGGGTAGGGTTGGGGATACGTCGTTGAAAATAAGTTGAGGACAAGTGATAAATACGGATT
AGGAATATTAAGAGAGAAACAACATTTTTTATATGTAAATTTCAAATACATCTTGACTTG
TAGTAACCAGTGAAGATTTAGTTTAATGATTTTTTTTTCCTGAACTCAACGGAGCGGATA
ACTTCCTCCACAGTTTTATTTTGGCTTGTGGAATGTGGAGGACCGATCCTCCACTTTTGT
TCGATCAGCCGTTGATTAACTCATGTTATAAATGAATGGTTGAAATTAAATAATTTTAGT
TCAAGAGTATGAAACAAGGGAGAAAAGGATCCATTTTACTAGTACTACTTTACATTGTAA
ATTCATAATCCATTTTTTCTTATTTTTATTTGTTTAATCAATCAAACATGTTGCATAAAA
GAAATCAATGTAACATGCAAACTGCAAAGACATTGAATGAATGGAAGTGAAATGCATGCA
CAGCAGAGGCTCAACTCAAATTGCAGCATAAATATCAGAGAAACCGACGCCACTCCATAG
GGTCACGTGTGCATTCGCCGTAGTGGATCATTCATCACCTTTCACCCGATTACCGGATAA
AAACGATTTTTCTTCATAAAGGCATCACGTATATGCCACGTAGGTCATTTCACGACTCAC
GAAGCATAGATTTTTTTCTTCACCCGATAGTGATACGCTGCTTCGCCCTTGCATCACTCC
ATAATCTTATGCACCTCAATGGCCTTATCATATCCACTCCGCCAATCAACGACTCTCAAA
TCTCAAATATCATTATTGTGGGCTCCACAAACAATTTGCTGTACTTTCACGTGTGCCAAT
GAAGTGTTTTTTTCCTTTAGGGAGAATAACTATCGTAAATTTATTTATTTAAGTTTATTC
ATAAAAAAGATAGCACTGCATTATTTACACATAAAGAATTTACAATTATATTTTAAGAAA
TTTGTAATCCGAATCTTTAATAAATAAGAAACGAGTAATATAATTAGTGCACTGTTTAAA
TAATGGAAAAAAAATGGTCATTGAAACTTGAAAGATGTTTGATTGCAATGTCCTTAAGCT
TTTGAACGTCTCAAAAGACAAAATGTAACAGACAACTGAGAAAAGGCCACATCCAAAGTA
TATAATTGTTTGTGTCAGAATATCTAAAAATTTAATAGTAAAAAAATGTGTAATATAACA
TAGATCCACATGAGTGGCGG
>Glyma02g12140|Glyma02g12140.1
TATTAATTTATTCATAGCAGTTTAATATTTTTATAATCTATTGGTTTTTATTCCCATTAC
AAAATAACGTAAATGCACAAGCAACTTTATTTATTGGTGATTTTTTTTATATATAAAGAA
TCTTTTAATACAAAGTATTTTTTTAATAATTTTCTCTGACTCAAGTAGAATTATCACCTA
TGACAAATATTTGCGATCTTTAAAAAATATTATTTTCTTTAAAGTTATAAAATTATATTA
TATTTGGAATAAAAATACATATTTTAATATGAATATATAATTTAATAGAATTGAAATAAA
TATTTAATTACAATAATGATTCAAAATGAGTTCATCATAATTAATTGAATAATTTTTTAT
TAATCTATTTTTTTGGAAATTATTAATCCTCTACTTACCCATTAAAGAAAATATTGAACA
TTTTAATTAAATTATAATTTTGGTCCTCTTATAATTTTAAACTAACGATTTTGCTTTTTT
TATTTTTAAATTGAGACATCTACTTCTTCTATTTTTGAGAATAAATAATTTTAATAATGA
CTAAATATTTTGATTTAAAAATAAAAAAACAAAATCATGAGATCAAAATTATAATTTTAT
CTATTTTTTAAGTTTAAAACATTAAACCATTTAAATACTTATTTTATTTATCACTTTTTC
ATAAAATGTGAAGGAAGCTTACAACGAAAGTGTAAAACAACATGATATTTATTTAAATAA
ATTTTATTAAATTTTTTGTGATAAATGTAAGTATTATCTTTAGTCTTAAATATAAGAATA
AATAGATATTTTTAAAAATATATACAAGTTTTAATTAATTTTATCTTATTTAATATTATT
ATCTTTAAAATATCTTTCATTTAATTGATATGTTAGTTTTAATAATTTTTTCTTAACTTT
AATATCAAATTTTAATAAAAATAAATAAATTTAAAAAATATTTTTAATTAAATTAATAAA
ATTAAACATGATTAATTAATGTGTTATATTTTTTCTTTTTATATTTAAGACCAGAGCGAG
TAGGTTACTCTATTCAATGGCTTTTAAGGCAGTCAAAACAGAAAGTTACCTGGGTTTACC
AGAAAGAATTACTGGAGTAGCTATTAAATTCACCAAACCTTTTGGCCGATTACCTAGGCG
ACTGCTAAATTCTGCTTCGGTGCTTCCCTTTCGTGTCTGTTTAAAAACAGACAGAGAAGC
AGCAAACTTCATGACTCATGAAGGAAGAGAAACCCGTTCACAAATATCTAAGCTATGTTA
TTAATAATTTCTCCGCATGCAGAAGCATTAATAAGAATTTTGAATATTAATTAACACTAT
TAAAATATAGTTAACAAGTACTACTATTTTAAAAAATACTACTTTCATTAATAAAGAAAT
TAAAAAATATTAAAAACACGACCATAAAACATTAACACTATTAAAATATAATAGTATTTT
TATATATTCATTTTTTAGTATTTCTTTTACATATTGAAAATATAAAAAAATATACTACCA
TCTAATTATAAATCATTAAATATAATAAATTTGTTAATTTTTATGAAAAATTTCTTATAA
AATTATCAATGATAGTGTATGAAAATTAGTGTAATTTTTAAATAATTACAGTGTAAAAGT
TTTATATTATAGTGTATAAACTTTTAAATTTTAATCGGTTAACTCTCTGGTTATGATAAC
ATTTCTCCATTTGAAAAAAGAACAGGAAAAAGAGTTGAAAAAACGTAGAAAGAGAGTGCA
AAGGGGTATTTGCGGCAAACAGAAGATGCTTGCATGTGGCAGTGGCAGTGGCAGCTAGTT
AAAGATCCAAGTTAAAACCGCTATGGCCCACATGGATTTTGTAGATTTTCCAGCCATGAA
AGCTACAAAACCACACGTATTCCTCTACAAAAACAGCTTCAAACGTGGACCCCTTTCTCA
ATTTGCACTGTTTCAATTTCAATGCCTTTTTTCTCAAACCGCTTATTATAGTATACCCTT
TTGCGGTTTTTGGTCCCAAC
>Glyma02g41220|Glyma02g41220.1
TTTAGTTGTCTCTCATACTTCAAATCTTTAATATTTTGAATACCATCAACTCTTAATATT
TCTTTCTTTCTTTCTTATGAACTAATTATTTTATTTTACTTAAATTTTATTTTGATGGAT
TATTCTACTATCAATAATGGAAAATGTATTTGAGAATATAATCAAATTTAAAATTGAATT
TCATTCCCTGCGAGCTAACTAATTTCGTATCAGTTAAACGTCAATTTGACTAAAAGTGAA
AAAAATAGTTTTTTTTTTTTTTTTTATCGAGTTAAAAACTTTCTAATCAGTTTTATATTA
TAATAGAGTGCGTTGCGTTGGTAAATCATTTAGTTTTAATAACTTATTTACTAAATTTTT
TAAAACATTGGTAAATAAAATTATCTTATTACTCTATAGTGTTTCTTAAATGCTATTTGA
AGTTTCCTTTGAACTTATTATTATTCTTATTATTACACATACTTTAATAAAGCCCCTTAT
TTTCAACATTTTTTAATATTGCACTTTTTGCTGTAATAAAATTATTTCTTTATTATTAAA
TCATTTATTTTAATTACTATACTATTTATTTTAATTTTTAATAAAAAAAATATGTGATTC
TTTTTTTTTAAATAAGTATTCAAAATTAACTAAAAAGAACTAAGACTACAATTACCCAAA
AATATATTTTTGTGAGAAAAAAACTAATAAAAATACATCTTTTCCTTTCACTTTATATAT
ATATATATATATATATATATATATAAATACATCTTTTCCTTTCACTTTATATATATATAT
ATATATATATATATATATATATTATTTTTCTTATAAAATATTTTTTTTCAAGCACTTCTA
GTTAAATAAGTTAATGTAACTGTCTTTCAATACTAAGAAGGGTGTAATTTGGTTTTAAAG
CCACTGGAAATATAGAAGACCAGATATTCTAAAGAAAACCAAACTGAATATTTGAGAATG
AAAGTGGAATCAATTGAAACAAGTTGAGAAGGTGAGTGAAAAAATGTTTGCATTTTGTTT
TGAGAATAACACAATAGGAATAAGGTATTATTATTGACTCGTGCCATAATTATTTTTTGG
TCCGTATAAAATTTTAAATCTTCATTAAAGATCATTTTATCCCTTAATTCAAATACTTCA
CTCCTTCTTTTTTTTTCCCCTCTTCGTCCTCTTCCTCATCCATTGTTAAAATATATTTTT
TTGGCCATGGGCTAAAATTATTTAAAATATTTTTTTAGTTTTTCAACCACAAATCATTTT
ATAATAATTAGTTTCAAAGTAAATTATGATCTGTGTCCATTATTCTAATAATATTAAATA
AATTTTAGTATAATGTACTATGGCATTTTTGCTTGGAGATTAATTTTGATGATTATATTC
AATGGAGATTAATTTTCAACGGGGTTCGATTTCGATATCACGTTTAAGTAATGTTCATTG
AATTACGTTAAAAAATTATAGAATTTACAAGGACTTCGACTTTTTATTGAAGAAACTAAA
GATAAGAAAATAAATGAGAGCGGTGTTTTTTAATCTGAAAATGAGTGCAGCAGGTGAATA
AAAATGTGACACTTAATATGTATTTTAATAAAATAATTAATCAAAATGAAAAAACTATTC
AATGAAAATTTTTAAAATATCATTTTTTCTGATATTATTTCAATTTTCAACTATACTAAA
ATTTAAATGGAAAATAAATAAATAAATATTTTATACAAAAAAGTTAAAAATAGGGATAGC
CTCCGTCAAAACCTCATCCAAAGCAGCATGCAAACGACATCCTTCAAAAAATTCTGTGAA
CTAGCACATCCCTGCCACGTCATCAATCCAAGTGACCTTCTCAACAATAGCGCCTCAACC
GTGGGATCATCTTCTTTTGGGTGATTCCTAGCCGTCCATATTCTCGTAAAGATGAACAAG
GCAGACTTGTAAAAGAGGCATGAATTTTTTTTTCTTTATTCTTTTTGATTAAATCTCTTT
CCATTTTTTAATTTATTTAT
>Glyma02g41280|Glyma02g41280.1
TGTGTTTTTATTGTGTATTTTTATTTTTCACCCTCTCTTACACAACAACAATGCAATTCC
GTTATTTATTTTGATCAATGGAATCATGTTTTCATGAAAGTGGTATTTTCAGATTAATAA
AATATAATAAAGTTAGGGGTCAAAATAGTAAAATTGAAGATGAAAATAGCGGCTCCCTTC
GAGACCATGTTCTTTCGATTTTTGTGAGATTGGGCTTGTTGAGCTCTCAATCTAACGAAA
AATAAACAAACCAAAGTCTGAAGCCGAGTGAGTCATTCTCCAAAAATATAATTAGTAATC
AATCATCGATCAATGTCCATATATATCCATTTACAATTTTTTTTTTACCAAATCCATTTA
CATATCATTCTCTCATTTCTCTGCCCTTTTGCAGATCAATGTTCATTTCATTTACATATT
AATAATGTCCATTTCATAAAAAGAGAACCACAAAAAATAGTAAATTATAATAAAATACAG
AAAGTAAAAAAAAAAAGAGGGAAAAGTTCTCTGTACGTCCTCTATGAACAGAAGTTGCTA
CACCCCTATCATCATCATCATCTACAGGTAGTTTGAAAAATTCATCTAGAAGAAGATGAT
TTTTAAATCCTCATTTTCACTCAATCAACACACACTTACCTCTTTCACTCATCACTCTTC
TCTCAATCATCTCATCTTTCACTCAAAAGTTTATTTCCACGCACGATCTTTTATCCTATT
GTTTTTATTCGGCCTATCAGTTTATCACCTAACTTTTTTTTTCCGATTTCTAATTGTTTA
CAGCACAACATTCATTCATTTACTATTTCTAATATCTATTTATTAGTTTTTACAATATGC
CAACTTAATAGTTACTTTATTAAATTACATATCCTTTTAATATCAAAAAAATAATTTAAT
AAAAATATGACATCTGATTAAAAATAAGTATTTGCAATTTCATTTCAAAATAAATTATTA
TAACTATCTTTTGACAAAATAAATTATATATTACTTTAACTATTATTACTACTATTTTCT
TATCAAAATAAAATAAAATGTTTAATCTAGACTATGTCACATTAATAAAAAGATTGAAAC
ATGGATTTTGTATAAAGGCTAATAAATTACTACAATTTTGATATGGTATAAATCTTGCAA
AATTATAATACATAGAGAAAATCCTCTGCTAATAATCTACGATTTTTTCAGCAACTACAA
ATGGAATCGTTATAAATCAACCAATTCATATTCTAAAAAAATTGCAACTCTACTTTAAAT
AGGCATTTTAAAGGCTGAAACAGAATTATATCATGCATGTGATTGTATTCGCTCACTACA
TCGTCAATTCGTCATCACTTCAGTATATTATATTGTCAAGTTATATTGAAAAAAATATCC
ATCAATTTCATGATACAAAATTAATGCATACAACAGTAAAGTGCATGTTCAGTCACGTGT
CCATCCGTACACGAGGAATGAATTGGGATCGTAGAGCAAAAGCAGAAATGTTGGACCTAT
ATATAAAAGGTAATAATAACATAATAATATTATAAACATCAAGTTATCCCATTCTTGTAA
TATATATAGCTTGTTTGAGTTCAAGGTGCCCAGTTAAAATTTTTTATTACATTTTTTAGA
AAAATGGAACGTGTATAAAGTATATAAATAGCATTTTTCTTGAGATTTTTAAAAGCTCCA
TACAAACAATATACTCTTGTGAAGGACAATGATTCTATTATATTATAGGCATTGGTGGAG
AAAGAAAGAAAGAGGAAGTGAAACAAATAGTGATAATAACAAAAGTAAATGGAAGAAGAA
GGGACCTACCAGCATGTTACTCAGTTGACAAAAGCGAATCAAAACAAAATGTAACAAAAG
ATACGCCGCGGTTATCGCTTACTTTCTCATGCAGCATTTTCCCAATCAACTCCTACGTAC
CCTTTTCAACGCCTTAAACAACGGAATTCTATTGCAAATTTCTTTTGTCTTAAAACTTTT
CAATATTAGCTAGAATCATG
>Glyma02g40000|Glyma02g40000.1
GGTCCCATCAACTGGGTCTCTTGATACTATAATTGTGTAATTTGAGTATATCGTAAATAT
ATTTTTGTTAATATATATGAAATAATATATATTTAATGACTAAAATTGTACAATTGTAAT
ATCTAAAAATTCAATGGACACAAATTAGAACTTGTGGGCTGAAATTTACATTTGTGATAC
TTGAAACATTTTATTGAAATAATTAAAATAAAAAAATCAAAATTACACCATTACGATGCC
TAAAAGATAGAAGGTATAATTAATCAAGCCTGAATGAAAACATAACTCAATTTATTAAAC
ATCAGCGCTACTCGTAGCATTTTAATAAATCAGTTGTATAATTTAAATTTGTCTAATAAT
ATACCTGTGTTTGAATTCATATGGTCCATGATAAATCAGCCAAACTACTAAATTGCATTG
ACTTAATGGTGGAGGGTTTAAATAACTTGCATGATGTTTTAGATTTAAATTTTGTTATTT
AACTTGTTGTTTTCCACAAAATATGTTCGATCTGGGTGTGGTAAGGTGAACCATTTAATC
AAGAACAATATTATTATGAGAAGTATTAATAAGACATTTTCTTTTATATATATGATTGAG
TGAATTTCATGTACCCACGCCTCACTAATAAATTTTAGTGAAATTCTCATAAAAATTATA
TATTATTGTAGTATTAAACAATTTATTGAAAGAGATATAAACAATATAGAATAAATTATA
CTGACTGATGTTTCATCGATCCAATTCCCTCCATCCTCCGTACGTTTCTTATATTACTCT
TATACTAACACATCTTAATTATTTGAAATACTTTACACTTACATTTCTTATATATTACAC
TGTCTATTTTCTCAGTAGGAGAGGCTATTGTAAACTTTTAAAAAACAAGAAGTTTAGTGC
AATCTTAATAAACTTTATGATGAATTGCATAAAAAAAAACTTCATGAAGGATGTCTAAGT
ATATTATTTCTAGAATTAATACATGTCTTAACTTTGATGTTAAGGTAAAAAACTGCAAAC
CTAAAATGACTGAATTAAACATATAATGAAAGTAATAGAACCTAAACCTAATCCAGCATT
TAGCCATAAAAGTCCAATCTTAAGACTATGGAGGAAAAAGGGAAAGAATATTTGACTGCA
GATAAACTTTGGTAGCATTATAACTACTCTGCGTTGACGAAGATTAGGCAATAGTCCAAG
CGTGCTGGACCCAACTAGCTTCATGAGATACCGGACTTCCAAAATTGTATGTCAATTATC
ACGGAACCAAATCTAGTAGTAATAGTAAATAGTAAAATATAACTAGCTAGTATGATGATG
TTTCAGCGATCTACTCTCAGATATGCTTCGCCTTCGGTGTATTATTAATGATGTTTTTCT
CATAATATTGTTTTTTTTATTACATTATATATAAAGAAGTTAAAATATATCATACTTTGA
TCGATTAATTCTATTTTAATGTCTTTTTTTATACATCAGAAAATAAATTCTATTTTAATA
TGAACACGTGTAAGATATATATTGCCTTTTCCCTGTCTGTGTGACTGTCGTTGAAGTTAC
TAGCCGTTAATTAGTTTTAATATGTACACTTTGATTATTACTTTGAAACATTAATTTATT
TATTTTTTGAAAATATAATAATATAAGAGTTTGAATTTCTTTCTTGTTCTAAACTCTTCA
AGTTGACAACATGGGCCCTCAAAACTAATTATTTTTTATGTTCTGATATATATCACCTAG
CATGTTAGGAATTCTATAGAAAAATGACTTACCTAATAAGAAATAAGACACACAACACAT
GCAGTAACACACATCACATATATAGTGAGAGTCATCACATGAATTTTACTTTTTTTGGAA
GGCAACACATGAATTTTACTTAATAGAATACAGTAGAAAAATGCTAAAATTAAAGTAGCT
AATTAGAAGTCATCATAACCATAGACAAATTGCTCCATATAGGGTCCAAAATGGAGTGCT
CGCACCACACTATAAATAAA
>Glyma02g37280|Glyma02g37280.1
TGTTTCCTCTGCAATTTTTGTTAGTTGTGTTCTCTATTTTACTTCAGCAAAGAGAGAAAA
CCTAATAGAAAAAAGGAAAAGGAAACGTTAAAAGGAATAGGAAAATAAGCTAATAAAAAT
AACTAGGAATATAAAGGGAATGAACTGAATATCTTACAACTAGTAAAAAGAATGAAACGA
CAATCAACACATGACTCACACCACTTAAATTGTAATTAAAGTCTTACTTAATTATAGGAA
TGAAAGTTATGGAGCAATCGTGTGTAATCAAAGTCTGCTAGTTTCAAAAAAATANNNNNN
NNNNNNNNNNNNNNNNNNNNNNNNNNNNNNNNNNNNNNNNNNNNNNNNNNNNNNNNNNNN
NNNNNNNNNNNNNNNNNNNNNNNNNNNNNNNNNNTGAATCGAAATCAAATAGAGAGCAAA
GAGATCAGATACATAATAAGATAAAATGAAGTCTTTTTTTTTCAAGCACCGATATAAGCT
CTTCTTGTTCATGTGATATTCATAAACAAAGTAATTCTATTTTTCAATCGGGGAGAGATG
GCTGAGTGGACTAAAGCGTCGGAGTGCTAATCCGTGGTACAAATTTTTGTACCGAGGGTT
CGAATCCCTCTCATAACGTTAATAATTAGATATATTTTGAACACTTAAAAAAATTCAAAG
TTCAATCGATTCTTTATTATCTCCAAGTTAAAGATGTTAAAATAAAGAAAATCCTAAAAA
TATTACAAAATTCACGCCAAGCAATTTAAACACAGTATCCACCTTTCTAAAAAAATTCAC
GCCTTGGAAGCTGTCCTGGGTCGTGCGATAGGGTTCGGAAGTTAAAAGCGAAAAAAAAAT
ATATATATATATATATATATATATATATATATATATATATATATATATATATATATATAT
ATATATATATATATATAGACCTATCAGGCTTATAAGATTTGTTAATAAGACTAAGTCTGG
TCTATTTAATTTAATAGACTTTTAAAAACATCCGAACTTAACCTTTTTATTAAATAGATC
ATGCTTTATGCAGGTCATGTCTTAGGTCCCTATAGACCGGCCTGACTTATTCCACCCCTA
GCCACAAATACATCGTCTTGCAAAGTTCTCATAGCCCAACAACAATCTTTGCAATAATAA
TTATCTACCAGACTCCCACCATGCGAGAGACTGAAACTAAATCAATTCAATTTTACCCAG
ATTGATTTTTATTTTTAAATTCAAATCAAACTATTTTAATTAAATGTGATTAATTTGAAT
TTAATTTCATCTTAAATCTGAACTAATTCTGCTCATGAATACTCCTAAATTTTTACCTAA
ACACAGTGGCATTTGCTATCCGTTTCAATACTTTTCGTGTGTTACCAATATGTGTTAGTC
TTAAAGTGGATAGAACATATGCTCAATTTAAACAATTATTCTATTATGTTAGAGTCTTGA
ATCGGATACAACATGTGCTTCAATTCTCAAACTTTTCCAAAAAATCTCACAATCCCTACT
GTCTTTGACTATTCGTCTATTCCTACCTGATTTTGTTATAATGCATGCCTTTGGATGGAG
TAATGATTTGGTTATGGTTTACCTATCAACTATTGCAATTTTTTCTTGAGTCTTGTTTTT
AAACACATCTTGTGCTGAAGTCAAACCCCTTTTAATAATAATATTTGACCAATGAAAAAC
ATTTTTTTCTTAAAAAACATGTGTTTCGACCAAATGGAAAGGAAACTAAGAAAGAGAATA
TTCTATATTGTACGTAAGCACTTCTGCATAGATATGGCAAAACAATCTTAGTCACGGCTT
GTGTGACAGGAAAAAAGAACTCATAATAATAATACTGATTTTTTTTTATGAGAATAATAT
TATCTTTTTATTTATTATTTTAATGTATGTTGACTTTTTGATACCCTTCTCCTTCCTGGA
CTCTTCGTTTTCATAAAACGTTACTCACAAAATATGGCTTATTTTAAAACAAGTTCATAT
AATTAAAAGTCATACATACT
>Glyma02g16150|Glyma02g16150.1
NNNNNNNNNNNNNNNNNNNNNNNNNNNNNNNNNNNNNNNNNNNNNNNNNNNNNNNNNNNN
NNNNNNNNNNNNNNNNNNNNNNNNNNNNNNNNNNNNNNNNNNNNNNNNNNNNNNNNNNNN
NNNNNNNNNNNNNNNNNNNNNNNNNNNNNNNNNNNNNNNNNNNNNNNNNNNNNNNNNNNN
NNNNNNNNNNNNNNNNNNNNNNNNNNNNNNNNNNNNNNNNNNNNNNNNNNNNNNNNNNNN
NNNNNNNNNNNNNNNNNNNNNNNNNNNNNNNNNNNNNNNNNNNNNNNNNNNNNNNNNNNN
NNNNNNNNNNNNNNNNNNNNNNNNNNNNNNNNNNNNNNNNNNNNNNNNNNNNNNNNNNNN
NNNNNNNNNNNNNNNNNNNNNNNNNNNNNNNNNNNNNNNNNNNNNNNNNNNNNNNNNNNN
NNNNNNNNNNNNNNNNNNNNNNNNNNNNNNNNNNNNNNNNNNNNNNNNNNNNNNNNNNNN
NNNNNNNNNNNNNNNNNNNNNNNNNNNNNNNNNNNNNNNNNNNNNNNNNNNNNNNNNNNN
NNNNNNNNNNNNNNNNNNNNNNNNNNNNNNNNNNNNNNNNNNNNNNNNNNNNNNNNNNNN
NNNNNNNNNNNNNNNNNNNNNNNNNNNNNNNNNNNNNNNNNNNNNNNNNNNNNNNNNNNN
NNNNNNNNNNNNNNNNNNNNNNNNNNNNNNNNNNNNNNNNNNNNNNNNNNNNNNNNNNNN
NNNNNNNNNNNNNNNNNNNNNNNNNNNNNNNNNNNNNNNNNNNNNNNNNNNNNNNNNNNN
NNNNNNNNNNNNNNNNNNNNNNNNNNNNNNNNNNNNNNNNNNNNNNNNNNNNNNNNNNNN
NNNNNNNNNNNNNNNNNNNNNNNNNNNNNNNNNNNNNNNNNNNNNNNNNNNNNNNNNNNN
NNNNNNNNNNNNNNNNNNNNNNNNNNNNNNNNNNNNNNNNNNNNNNNNNNNNNNNNNNNN
NNNNNNNNNNNNNNNNNNNNNNNNNNNNNNNNNNNNNNNNNNNNNNNNNNNNNNNNNNNN
NNNNNNNNNNNNNNNNNNNNNNNNNNNNNNNNNNNNNNNNNNNNNNNNNNNNNNNNNNNN
NNNNNNNNNNNNNNNNNNNNNNNNNNNNNNNNNNNNNNNNNNNNNNNNNNNNNNNNNNNN
NNNNNNNNNNNNNNNNNNNNNNNNNNNNNNNNNNNNNNNNNNNNNNNNNNNNNNNNNNNN
NNNNNNNNNNNNNNNNNNNNNNNNNNNNNNNNNNNNNNNNNNNNNNNNNNNNNNNNNNNN
NNNNNNNNNNNNNNNNNNNNNNNNNNNNNNNNNNNNNNNNNNNNNNNNNNNNNNNNNNNN
NNNNNNNNNNNNNNNNNNNNNNNNNNNNNNNNNNNNNNNNNNNNNNNNNNNNNNNNNNNN
NNNNNNNNNNNNNNNNNNNNNNNNNNNNNNNNNNNNNNNNNNNNNNNNNNNNNNNNNNNN
NNNNNNNNNNNNNNNNNNNNNNNNNNNNNNNNNNNNNNNNNNNNNNNNNNNNNNNNNNNN
NNNNNNNNNNNNNNNNNNNNNNNNNNNNNNNNNNNNNNNNNNNNNNNNNNNNNNNNNNNN
NNNNNNNNNNNNNNNNNNNNNNNNNNNNNNNNNNNNNNNNNNNNNNNNNNNNNNNNNNNN
NNNNNNNNNNNNNNNNNNNNNNNNNNNNNNNNNNNNNNNNNNNNNNNNNNNNNNNNNNNN
NNNNNNNNNNNNNNNNNNNNNNNNNNNNNNNNNNNNNNNNNNNNNNNNNNNNNNNNNNNN
NNNNNNNNNNNNNNNNNNNNNNNNNNNNNNNNNNNNNNNNNNNNNNNNNNNNNNNNNNNN
NNNNNNNNNNNNNNNNNNNNNNNNNNNNNNNNNNGGGGGGGGGGGGTGAAAACTGAAAAT
GATGGTAGTCGGTGGAAGAAAAGAATCATACAACCAAAATATGGGCCTTTGTAAGCCTTT
TGTTGGGCTATTGGAGTGAAATATGATGGGCCGAGGAAGGAAAAGTGAAGAGAGTGCCCC
CTAATTTTGAAATTGGGCCC
>Glyma02g35730|Glyma02g35730.1
ATGCAAATTTTATTTTTTAAAATTCTCTTCATTTTCTTTTTCTCTCTATTTCTGTTTTCT
ACTCTCTCAAAATAATTTATTTTATTTATTTATTAATATACTAATTTTTAATTTTATTTT
ATTTTTATAATTTGAGTTGTTGCATGTGCCTCTTACACTTGAATAATAATTTAATATGAA
TATAATATATTTGAGATTTTTTTTCTTTTTACTTACATGTCACATTTAATTTGAATAAAA
AAGATATAAAATAAAAAATAATTTCAATTTATTTATAAAAATGATATAGAATTTTTTTTG
TCACACAATTATTATTTTTTGAATTTTTTTTGTTCCTTTTAGCTATAGGTCCTGTAGTAT
CACATCCGTGCATTATGCGCAGGGCCGGCTCTGCTGTATAGATATACCCCATTAATTACT
GAAAATAGCCTGTAGACTCAAATTCGTGTAATAAATTATGTTTCTTCTGCACTGCTATTT
CTCAAATGGACATGAAAAATTTAATTCCCCCGTACTCTATTATCCATATGATAATTTCAC
AATCTGACATTCTCCAATCCATTTATTAATGAAAATCATGCTCCTCATTTAACATAAATA
TGCTCGAAATCTAACCTAGTGCAACATATGGTTTAAAGTGGTTTGATCACTTTTGCTTAC
ATTTATATATTAACACATTAGTTTAAAGCAAGTGAAAAACATATATCATCTATATCTTTA
TATCTTTTTCCCTGTGTGTTTTAACAAAGAATACCTTTTTTGGACAAATAATTGGCGATG
ACAAACGAAGCACTAGCACTGGCAACTTTTCCCTTTTCATAATTTACTTTTCATATGATT
TCTTTTAATGCCTCGAATGCATGTCTATATTTTTTAAAACAATTCTATTTGATACAGAGT
TGAATATTCTATATTTGAATAAGGCCCAAGCTATAGTGGGGAAGTGAATTTCTTGTATTT
GATGGACAAATTTTATTGAGCGTTTGATTCATCTAAGTTCTACAACTATATTTTAAGTTC
ACCACATTGGATTATTTTTCCCGTCAAACCCACCCTTTATGTTGTTAAAAACTCAGCCAA
AAGAAAAAACCTAAAACCAAAAAATAAAATCATAAAAAAAACAGAGAAAACTAATCATTC
AGAGATGCAAATTTTCCATAGCTAGTTGTACTAAGCACAAGCAAGAAAACAAACTCATAC
CCACTAACTGAACAAGTGCAACTAACTAAACATGGGTGCATTAAGAAGAAAAATGGTGAT
TTTGAGAGTTCACAGGATTGGAAATGGTAGAAGTAGAGGAAAATTCATCATCTTTCCTAG
AAATGCAGTAGGAAGTTAAGGTTGTGGATCAGAGAAGAAGAGAGTTAGAGTGAGAGGGAG
AAGGGACAACCCTCGTCGCATGGGCCTCCCTCCTTGCCGCCTCAACCTCGTCTATCGCCT
GCACCTTTTTATTTACAAATTTTGATTCGCAAATTCAATTTTTGGATCGATTGAAGTTGT
TGGTTGACCTGTGAAATTCATAAAGAAGTGGGTCGGGGAAGGAATAATCAAATGCGGTGG
ATGCAAAATTTACCTGTAAAACCTAGATGAATCCAACGCTCTATAAAATCTGTCCACCAA
ACACAACAAAATTCACTTCCCATTTGAATAATAGTAATTGTTTCAGTGAGGATTCGAACT
TCCTTTCATTTGATTTAAAGTCAAATACAAATTTTTTTGATAGGGTATGCACTATGCACA
CCAACATGAATTGATTTCAAAAGTTAAACAACTATTCCCTTAGACGCAAAAAAGAAACCG
CACTCCAGTTCCATTCGCGTCCACACGTAAATTAATTTGGCAGAAAATTGAAATATATAT
ATATATATATATTCGTTTTAGCCATGCATGGCATAATAAACAGCCCAAAAAATGGTCTTG
TTTGATGAGAAAGTAAAATAAACAGAAAAGGAGATTCGTTGAGCCATGCCACGTCAGAAC
TCCCGTTTCCTTTGGTTTCA
>Glyma04g40000|Glyma04g40000.1
TGTGGTATGAAGAGTGGGTAACCAAACTTTGATTCACCATATAAGTGGACATATATAGGG
TAATTTATTTTAACAGCGGAGACATTCACATTAGTGCCTTCTCGTTAAAGTATAGTGTAC
TTTTGCTTAATTAGAGTATCATTTGTCATTGTAGCCGACAAATAAAATATAGGATTCTCT
CCAAGTAATAGTCATCTGAAGTGACTAATATATGCGAGGATTGTAATTAAAAAGTTAGGC
AACCGAAAGAAAAAGACACAGAATTTGTAAGTTCTTTTCTTTTTAGTTTTGGTCATCATT
GTAAAATTCAAGCCGTATCGATTTTTCAAATCTTCTTAACTTGAGCATGCCACACGTGTA
ATCAAAATACTTGAGCTCTTGGTTTTGATGGACTGCTACACTTTCATGTTGGTTATTTGC
TAAGATACTCTCCAATATTAAATCCTTCTGCATACAAATTTCTCTAAAAAAAAACTGTGT
CCTATTCATATGTAATAGGGTAGAGCCAAGCAGAACCACCATAGGAAGGGCACTGTATCT
CTCTAGAGAGGACTTGGGGGAACGGGGGATTGTAGCAGCATTCACAAAATATAATATTTT
AATTTTTCTTTCTAAGGACATTCACAAAATAGTTGGTTTTTTTTTTATTTCTCACAAATA
TCTTATTTTTTTGAAAGACAAATTTATTTGAGACTCTGAGATATTAAATATAAATACTTC
TTTTAAGGAATATTTGGATTACAATTCGATATGTTTGTGAGAGACCAGTATCTTATGCTA
AACCAATCCCTTTAGTACATGTGAACTTCAACTCTATAAGAAAATTTCAACCTTGGTTCA
ATACGATGGAAGATACTAACCTCTTTAACTAAAACCAACCCTATTAACAAATAAAGTTGC
TAACTAGTAGAACTTAGAATGGTCCATTGCATGCAAATTGCGCATAAGATGAGAAGTGAA
AACAGGTTATACTATAGTAATAATAATAACACTAGCAGTCTAGAATACCTTCACACAAAG
AAAGTCATTAATTCTAAACAGTTTGGTGCGACCCTCAACAGCAGCACACCATGTCGGACG
TATCTCAAGGTCAGAGTCAGTGACCCAAAATTAGTGGCCCTTTTCTGCTATAGGCCGTGA
TTTAAGGGAAAGTTTTAAGAAGAGAATACATATCACACTAATGGATGTATTTAAGATATT
GGTTAATAAATTTAAAATAAAAAATTATTTAAATGTATAAAATTATATGGTTTATTATCT
TTTTAAACTGTCCTATAATTTTTATAAATAAATATTTTTTTAATTTTTTTAATCAATATA
GTAAGGATTTGTCTCAAGACATTGGTTAATAAGATTTTTATAAAAGATTTAATTAATTAT
TTGATCCCTATAATTTAAAATTGATCTTTTCAATTCATATAATTTATATTTTAATTACAT
TGCTACAATATATATATATATAATTTCAAATTAATTATAAATTATTAACTAATTTTTTAT
TACAAATTATTTTGCGATAAAATAGTTATGAATTACTTGATAATATTTTAATAATTAATT
ATAATTGATAATATTATTCATATTTTGATGATAATGACTAAAAAATAATTAAAATATAAA
ATATAAGATAAAAAAGTCACTTTTAAACTATAAGAATTAAGAGATAATTAAAATATAAAT
TATAAAAATTAAAAATATTATTTTCAAAATACATAAACTAAAAAAATAAAAATATAAATA
TGAAAACTAAAAAAATCACTTAAAACTAAAAGATACAAATAAAAATACATCAAATAAATA
ATTAAACCTTTATAAAATTACAAGAGAAACAGTTAAAGAATACATGTGCCGAGTGGGCCC
GTAGATTAAGTAGTTGGTAGTGTAACCGAAACACATGCATGTGCGCCTTGATTCTTGCTC
GACGTTCCAAAAAATGTGAATCCTTTGGCTTCTCTCTTTAGACCTGAGAAACTCTATGTT
GTCTCATTCGGGCATGGTAC
>Glyma04g38400|Glyma04g38400.1
AGGATCCCAGTTGAATGGGGAATAAGGAGTGGTGAAAGAGAGAGATGGCACGCAATACCA
ATAATCATATCATGCTAGAATTGAGTAAGACGTAGCTTTACTCAATGAGAACATGTCAAA
TATGACTCTGGACCACTCTTCTTTTTTACCCTTTTTAATTGTTTTGGGTTAACCGGTTAA
TGTTGGTTATCTTCCTAAACCTATAGCTGGATTATGTCATTTCAAATCTAATGCACACTT
GCCAACTAGAAATGGCAAAAAATATGTAACACGGTGTTGCCGTTGTTATGTTGTTGGTTT
GGTTTTGGGTTTGAACCTGTCATGTCTCTAAACAGAGATCATTAATATGGTATTGTAATA
AGCAAACCATTAGTCCAAGTTGAGGACAGACATGTGACGGTGTTACTGTTATTTTAGGAG
AAGAACATTTGTATTTTATTATAAAGAAGTATATTATTTATATTTGAAGGATTAATTTTT
TTTATCCGTTCTGATAGAATTAATTTTATATTTTTTATCAGTAGAATTAATTTGATTTAA
TTAAAATGCATGTTTTTATTATTATTGAAAAGTAAGAAAATTGATTATTTTAATATCAAA
GTAAATAGGAGGCTAACTTATGAACAAAAATTTAGATGTAACTATCGAATATTTCAAAGG
GCTCCTTTTTTTTTAAGCTGTTATAAATGAATAAAAATATGTCAGTATTATTTATGTACG
TAATCAACTCATTTTAAAATAAAGAATTTGATAGTTACTTACACTTAATTAATTAAAAAT
CATGTGGTTTAATTCTTAAAAAGTTATTATAAAATTAAACAATTTTTTTATAATGTTAAT
AAATTTATTATACTTAAATAGTTTGTGATTAAATGATAATGTAAATCATTTTTATATTAT
AACAAAAGTGATAATATATTTTTTTTTACAAATAAGAAAAAAAATCTTTTTTTTTTATTG
TAATCAAGTAGTGTTTCGAAATTCATAATCACATCAATCACTCACTTATTATGAGCTGTT
TGGAGAGTTTAACTGTACATTATCGTTAAAATTGGTTAGCATGCTGCTGCATTAATTCTG
TTGGGCAGACAAAACAAGTCACACGCTTTCATGCACATTATTTGGTCCAATGATAATTTT
GTTTCCAGTTTTAATTACAACATTTTTAATTTCTAAACTTTATTGCTTAAAATACTCTGC
ATGAATGAGAGTCGTACGAAACATCAATGGGTTATATATACTCGTATAAGTAGTTATGTA
TCTTAAATAAACTTGTGTATTATGCTATGAAGAATATCTAACGCTTTGACCAATGCCATA
TAAAGTTGTAAGTTAGAAGGGATTAATAAAATAAATAAATTGGCATAATATCTTTATCTC
TAAGGCCTTCTCACCTAACTAAAAAGGATCATCAACCAACCTTTTTCTCCCCTCGGATGC
GTGGAATTGAAACAAAGCTAAGTTTCCACTCTTTGGAGCAATTAGTAAACCAGTTTGTTT
GTCCACCCAACCTATCCAATCCAATCCAATCACTTCTCAGCTAGATAAAAATCCAATTGT
GGACGAAACCCAGTGGGAAAAAATCAATGAGGAATAAATGAAAAATAAAACGTGTAGGTA
TAAACAAAAAAAATAATAATATCGGTACTACCTCATTTTATAAACTGCTAAAACACTTAT
TATACGGTATAATGATCAACATTTATAGTAATTACTATTTATTGCTCCTACATCATTCAA
CAATGTGATGATCTTAAGAATAAACGATCATTTCTAAAGATAAGTATTGAAAAAAAATCT
CGTATTAACTAAAGATAAAACTAAGTAATATTTATAAATGAAGGACAACTCTCACTCCAA
CTATTTTTTGGGTTGTGTTAAATTTAAATTCATATTCATTTTAAGATTATAAGACTATAC
ACTCTTTAATACAAAGCAAAACATGATGTTATTAATATAGATTACATGTATCTTTTACTA
GAATCAATCCTGTTTGAATT
>Glyma04g35130|Glyma04g35130.1
TACATCCATTCAACTAAGGTTCATTTAGTAAAATATAATATTTCACTTTTCATTTAAATT
ACTTAAACCTTAATGATAAAAATCTAATTCTTAATATGCATGCATCTTATATTTTAGCTT
GAATATATATATATATATTGCATGGTCTCATTTAATCTTCTTGGTCCCAACTATGGTAAA
AGAACCTGTTTTACTTGCTAATAAAGTACATGGTTAAACAAGTCAAGAAACTCGACCAAC
TTTTCTATTTGAGGAGACAAGCTTGTTTACAACAAAATGTTCTTAAGGTTATTTGTTCGC
AAAGAAGTGGATATGTCAACTATGTTTATTGCTAGAATTTGTATGAGTATAAGGGGCGCA
CAATTTGTAAATTCTTGCGATCGAGTCAGAAACATCATATTAAATAAGAAAAGGAATAAT
TAAAAATAATATTTAATTATAGATGAAAATAAATTTTAAAATAGGATATTAAATTAATTT
CTTTTAGTATTGGATCCTATTTCTATTTTTATATATAAAATTAATAATAAATATTCTTAT
AAAATTTATTACTTATTAAATAATTATTTATTAGAAACTAAATATTTAAATTACTGTGAA
GAAAAATTGACTTTTTTTCATTCCTAGATCGGTCCTTGGCCTCAATGATCATGACGCCCT
GAATAAAATCCACCATCAATTTGTAGCCAATAGCCATGCCACTCCCCAAGCCTCCTCAAT
GATTTTAAGTAATTAATCATATTATTCAAATATTAAATATTTTTAATAATTGTGTTTTAT
GTTAAGAATTTTTTTTTCTACTATACTAATAACACTTCAAGTTTTCTTAACAGTTTTTAT
ACCTTTATTTGCAACTGAATAAAAAAATAGAAAATTTATATGTAATTTTGTGAAAATAAT
TTGTACTAAAAATCAATTTTCTTACAAAACAAAATTTGTATAAGAATACATAAAGTAATT
AATTTTTTTATGATTTTTTTAATAAATTTAAACAAATAATCATTTTCTTTCCAAATTTAT
AACAAAATTTGTATGAAGTTTTTGTAGAGAAAATTCAAAAGACAATCTCAAAATTCATGG
AAAAAGTTACATTGAAGAAGGTCCACAAAGAAAATTCACAAATTTAAGTCATATTGTGTT
TTTAATAGCAACAAGAATATAAAGACATAAAACTAAGGAATTTAAAAATACAAAAAAATA
TATTATAAAAAGTTAATTAATGAATGAAATAGTTAACCTATAACAAGTGTTATTAAATCA
ACCATAATAACTGATGTTATAAAAACCAAGAGCTTAAAATGAAATATTAACATAAAATTG
TCTATAAAATTAATAATAAAAAAGAAAATATTAAAATTATCCTTTTTTTTTCTCTTCCGA
TGGCTAAAATGTTTCAAATTAAAATAATTTATATCTTTTCAATAACTTAAAACCGTTAAT
AATTAAAGAAAAATAACTTTAAATAATATATAAAAATATTACAAAAATCTTATTTATTAG
TGATCTCTTTTTATATATAAATAAGAAAAATTTAGGGGGGCATGACTCCCCTCAAGATTA
ACTAAGCTTCACCACTAATCACAGAGTATATACTACATTCAACTCAAGTATTTATCTATC
AGAAATAAAATAAAATAATAATGGTATTGGTTGTTCTGTTGGCACAATTTTTTAGAGAGG
CTAATCAAGTTAAAAATACATTAGATATTAGTTTGGAATTTTCAAACTATTCTTTTTCTA
CTTTTTTTTATCAGAAAAAATAAATAGTTTGAAAACTCCAAACTATTTTATTTATGTATT
CTGTTTTTTATTTCTCATGCTTTATGAGCACATCTTGCTTCCATGTATTAGTTTTTCTTG
AGGTTTCTCAGCTTTAAATAAATTTTATTTCTAAGCTTTAATAATATTTGAATTAACGAA
TAAAAATTATTATTTGAATAAAAATTATTATACCTAATAATATATAAAGTCAAATTGTTA
TAAATTGATACGTCTAAATA
>Glyma04g10560|Glyma04g10560.2
TTAATCCCAAATTTCTAGCATTGACCGGAAATGATAAGAATGAAGGATATATATGTTTGT
AGCAAATAGGGGTGAAGACAATGATAAGAACGAAGAACAAACAAGCTAAGAGTGCATCAA
GCTCATTCACCTTTGGAATTGGAAGCATCAACAAAACCAATATTGGAATATTAAAGATCA
CAAAGAGGGTGGAAAACAACAAGGATGAAAGGTTTGAGAAGAAGGTGCAGTAAGAAAATC
CCAAGAATCTAATTGACATAGGTAACTTTAGGCAAATGTGCACAAAAGTTGCACGGTGCA
ATAACACTAGGCAAACACATGAAATCTACAAGTCCTTTAATGGCAAGCCCACCATTGTAT
TCTATCGCAAGGGTAAGAAGCGTGAAATCTAGGAGGTTTCATCCAGGGTGGCTCTCTCAA
AGAAATGTAAGGTACTTGATGATATTAAAGGTCCTTGAAAATGTGCAAAATCTCACTATT
ATATACAATCACTATGATGTTGTTGTGTGTAGGATCCTTACTTAATGTATGCATTCAAGA
ATGAAAAATAAGTTAATTGCATCTGATGGGTAATCAACGAAAGCAAAAAGCTACATTTAT
TTCAAATTGAAGTTAAACTTTTGGGATGTTCAGCTTAACATGTGTTCATGCCATCACACT
TGATAAATACAAGGGTCTTTGCCACAATTTTCCATCACATACCTTCCAACTTGTAGGGGT
TGACAAAGATGTGGGAATTCCTTTGGTACAAGTTTCATCCACCATGTTTTATGTTAAGAA
ATATAACAAGTTTACTTTGATGTGGCTATTACTTTTTTTATCCCTGTAGATATTAATGCT
TTTTAAATGATGTTGTGTAAATAACATCGATGAACATAGGGTTAGTGATTTGAGAGGACA
AAAGCGGTGAAACACGACAATGTTTGGCGAATAAAATGTATGAGTCGGTGTTGGGGGTTC
GATTGTAGGCTTTATTACATCATTGTGCTTTCGATTTGGAATATGGTATTGTCGTTCGAA
GAGGCAATCGCGTTGAACTGTTGGTTTTTTCTCTCCCTAAATTTGGTATCATGATTCACA
TTATAATCCCTAGTAAGTGTCATGCGTCTGAAGCGAATTTGTTTGTTGGAGATTCAAAAG
TTATTGGTATCAAATGGTAAGTCATTAAATGATTTTGAAACCATGTCAATTCCTCAACAT
TCCGAGTTCAATGAATTTGGAAATATTCTTCTTTTTAATGAACTCAATTATGATGTTGGT
GAGATGGATGAGTTATTTAACCAACATGTTGTAATGCTTAACGAAGATAAAAAAATGTGT
ATGATCAGATTATTGAAGCATGTTTGGGTGGCTCTGGTGGATTTTTCTTTGTTTATGGTC
ATGGCGGTACTGATAAGATGTTTCTATGGAAAACCTTATCGTATAAGTTCCATTCATAAA
GGAAGGTTGTTTTAAATGTTTTTTCAAGTGGTATCGCTTCGTTGTTGCTTCCTGGTGGTA
AAACAGCTCATTCTCAATTTGCTCAATTTGCAATTCCATTGAACTTGAGTGAGGATTCAT
GTTGTAGTATTAAACAGGGAAGTTTAAAGGCAGAACTATTGCAACATACATCATTGATTA
TATAGTGTTTTTGAAGCTCTTGATAGAACGTTGAAAGATTTGATGTGTTTTACAATAAAA
AATAGCAATGAAAAACGGTTTGGCGGCAAATTTATAGTGCTTGGTGGTGTTTTAGACAAA
TTTTTCCCATTGTTCCAAATGCTAGTAGAGCTGAAATTGTAAGAGCCACAATCAATTCTT
CTACGTTATGGCAATACTGCAAGGTTTTGAGGTTGACAAAGAATATGTAATTGCAATTGG
GAAGTAGCTCAATGCTTAATAGTGACACCATTCAATTTGCAAAATGGATTTTGGATCTTG
GCGATGGTAAGTTAGGTAGCTACAATGAAGTATTTAATATAATATATTTTCAGCGTATAC
ATGTACGACTAAAATATGAT
>Glyma04g06720|Glyma04g06720.1
GATATTTTAGTATTTTTTACATTAATAATGTATTTTTTTCATTCTATGTAATCATGTAGA
TTAAAAATGTATTTTTTTACATTAATAAAAAAAGTACTTAATTCAAACGTAAATTGGTAT
TCTTAAAACAAACATAAAATTGGCATGGTAAGTTTTATTCAATCTCAATTATAAATAATG
TACTGATAATTTGAATTTGAATTGTGCCTATTAGTTCAAATTCAAAATTTATAAAATTAT
TGAACAAAAATTAAAAATTTCTAATGGAGATGTAATTTTTAATCACAAAATAACAGTGCT
TTAGTCTATAGACTAAAACAAAACCCTTGTATGGAATTTAATAAATTATAAATAAATATT
AGTATAATTTTTCAAAATAGCATTGGAATTTTATAAATAATTTTGTTATTAATAATAGTA
TTATTAGAGTAAGTTTTATTCAATCTCAATTGTAAATGCAAATCAATATTATAAATAAGA
TGCATATAACCCAAATATGAATCGTTCCTAATAGATAAATTTTAAAATGAAGAGATTAAT
AATGGAGATATAGTTTTATTTCTTACCAAGTGTTTTAGTCTATAAACGGAAAACTTACAT
TTGTTACATAATAATAATTGAATTCTTTTAAAATATTTTCTAATCATGTTAACTTACAAA
TTTATCAAATAATATTAAATTATTTTTAAATATCCTTTAATTAATTTTTACACTTATCAT
TAAATAAATTTTTAAAATTTTCACCTTATGACTTTAAAGACGACACTTATGCTATGACTT
TTAATTAATTAAAAAAATTAATATTATTTGATAAATTTTAAGTTAATATTATTTGCTAAT
ATTAATAGCAAAAGTATTAAAAACATAAGGCTAGAAATTAAAAATTAAAACTAATTTAAA
GAGGTTAAAAATTAATTTAAAAATAGAATTTTTTGGATGACTTTAAAATCGTATAATCGA
TCTCAAATTATCAATTAAAAAATAACTTGTTGTTAATTTTTTTTAAAATATATAAAATCA
TTTATCTTTTTACTATTTTAATATAATTATTTATGACTTATTTTTATTTGAGTATTAATT
TAAAATTTATTTTATTAATAAATTAAAAAGAAATATTAACTTTTGGTACTGTCACCCTTT
ACTAGGGTCAAGGAATAAGGTAACTTGGGACCCAATCCAAGGAGCAATTAAAGAGAACGA
CCGGCCGCCTTAAACGAATGTCGGTTATCAGCTACAACACCTTCCGTGAAATCACCATGC
CGTGTTACCCTTTCATCGCATGCCACGTGTACCACATTTTAAAACGACCGAGAAATCAAA
CAATTATAGAACACTAGTAATTTAATTGAAGGGCCTCACGCGGATGACTTAAACTAAGTA
TACGCGCCGGTCAATTTTCAAAATCAATCTCAGCCGTCAGATCATTCATTTCATATAGTA
TAAAAAAACTAACACGCTTTTCTTTTTCCGATGCGTTTGGTTTGGTATACCCGAAAAAAA
AAAACTGTATTTTCAATCAATCTTATCTCCCCAATCGACACTCGCAGGAATAACACGAGT
CAGCGTTGAACAAATCTTAATGAATTAAAGTAAAAATAATCAAATTCGTTTATAAAGATA
TAAAATACTAATAAATTAGTTTATAAAATATGAAATATGAAAATTATAAATTTAGTTATT
GAATATGTATGATAATTTAATAATAAGTTGATCTATAACAATTATAATTTAATGTTAAAT
TGATTTTGAAAAAATATAATTATTATTATTAGTTATTAAATATTATAATTTATAATAAAA
TAATTTTAAAAATTTAACAACGAAGTTAATTAATAATTTTTTATCCAAATACTAAATTTC
AATAATTATTATCATCCCATAAAGACGAATGAATACAAGTAACCACGAAGGTTGTTGTGG
TTTTCACGTGAAGCAATAGATGGCGAAAGTGTGGATGTAGCATCACTCTTGTACTTTTCC
AGATTCTACCCCTAAGCCGC
>Glyma04g06410|Glyma04g06410.2
AAAGTAGGATTCTCGTTTGAATACAGAGATTTTAGGTTGGTTCTACTCCTGTGGCAGATG
TTATATTATTAGAGCAGTTATCTCGATAGAAATCAAATATCATCAACGTTCAAGCACTTG
AGCTTGAATGTCTGACCATGTTTGGAATGAAAGTAAATATGTGATGAAATTATGAGAACC
CGTACCAGTATCCCTCCCTATCTAAATCGTATATCCTATTCTTCTTGGGAGTGCATTCTA
TGATTTACTCTTCCACATCCGACAACTTAGTACTACCAAGAAATCAGATCTGGATCAAGA
TTGTTACATTGGCTGGAGACAGCTTTCGTTCTCCGAAATTCAACTGAAGTTCAAAAAAAA
TGCAATTGTTATTTTTTATGTCTGTGCTAGACAATAGTCATCGATCATGATCAACACAAA
TTGAAATGGAGCATGTTACAGGGCATGAAACAACAAGATAGTGCCAGTTTTATCTTGAAA
ATAACTTTTTTTTTCTTGTATATTTTTGTCTTTCTTGATTAATTTGAAAATATTGCAACA
CTTTTCACGAAAAATATAATGGAATGTGTATATTGACGTACACTGAAATGTGTTAAGTGA
CTTGTATAAATAAGTATTTCTTTTAAAATACAAATAAATAAATAAAAACATTTGAGACAT
AAAAATAATATATTTTAAGTAGAGTATAAGAATTTCTTAATTGATGAATAAATATTTAAG
TGGTTAATTATTTTTTGAACTCAACTTATATCCGAAGCTATCTTTATTTTGTTAGGATAG
AACAAACGTACAGAAAAAGGAATTCATGATATGGCAGTCAGTAAGATTTGGCACTTGCTA
CTTTCTAGGGCGATAAAGTATTTTTGATATCTATGTACATATATTTAATTCAAACTCATT
ACTTGTTTCTGTTTCTGTTTTTTTAATGTGTTTTTTATATTAACATGACAATAATGATAC
TTAAAAAATAAAATTTAATTATAAAAATTATTAAACCAAAAAATATAAATAGCAAATACA
ACACACAACTCAATACAAAAATAAAATCAAAAGATCTCTCAAATATGTAAAAGTGCAGAA
TAAGTGAAATAGATGTATAGAATTTAGATTCATATTTTTTTTGAGTATGTTGAATGCGAA
ATCAATATGAGGAGCATTGAAAAATGTAAACTCCCTAAAATAGATACATACTTAAGCCTG
TTTATTTTATTCTGATTTCATTTTTCATTGCATGTTTAACACCGATTCCTACCTTAGAAA
TAGGGTTTTGACTTTAGACTAGAAATATTACTTTACCCTGAGCCAACTTGATGGCTGGAG
AGAAAAAAAACACCTATCTTCTCATTGATCAAAGGGTGATTCAAACACATATTTCCTAAT
TCGAACTTATTTAATGTTAAAAATCTTTACAAATAATATATACAGTAAAAAATTTCATTT
TTAACAGCGCGTGGTGTTTTATACTTTCCATTTTCGATGTTAAATTTACACTTCCCAAAC
ACACATTTTCTAACCCAAACTTATTTAATGTTAAAAATCTTTACAGATAGTATCTACGGT
AAAAAAAAAAAAAAAAAAGAGTGGGGGGGACCGTTTCATTTTAAACAGTGTATGTGGTGT
TTACCGTTTCTATTTTGGATTTTAAATTACACTTCCCAAACACATTTCCTAATCCAAACT
CATTTAATGTTAAAAATCTATACATATACTATCTTCGGTAGAAAAAAAAAAAAGGACCAT
TTCAACAGAATGTGGTGTTTACACTTTTCCATTTTCGATGTTAAATTACCGTTTCTAGAG
TTTACAACTGCATTTGTCTCTTGCAGTGTCAGTTTTAGGGTTGAGTGCATTCCAAATTCC
ATTATTATCGTCCATCAGTACCATGTTTTTTTTTTTTTTTACCGTTGTTATAGCCGTTAC
AATGACACAGGGTCCACCAATATCCAGAACATTCAGTAGCCCCACACATGCTGTGCTGTC
TTCTAAGTCTCAACGGCTAG
>Glyma04g37291|Glyma04g37291.1
AAATATTGATTTTCTATTCAATTTATTCGAGACATTTGTTGTACTATTGTAACACCTAGT
TTAATGTTATTTTCAAGTTTTCTATTATTTCTTAATTAACTTGATTTGCATAATTTATAA
GTAAAAATATTAATTAAATTAAAAAACTGAATTAATTATAATTTTTGCAAATTCTTGTAT
GAGTATCAACAAATAATTATGATATTTTAAATAAAAAATTTTGATATTTTAACGAATAAG
TATATAATTTGACATTTTTATGTCATATATTATTTAACAATATAAACTAGAAATAAGCAG
AATAATTTATTTCCAAAGAAAAGATAAATATATCATGCAAAGCAAATTGCATACAATAAG
TGACAAAAATGTGGACTTGAAAGTCACATGCAAGAGAGCAAAGCATCATTCAGATGAAGC
CAAATGGCTGGAACGAAAGTGCTGCAAAAACCAATTATATTTCAGTCTCACGGGCATGGA
ACAGAAGACTATGGACCCACGCGACGCATCGATGGAGCAACACCCACAAGCCACAACAAA
GTAACGCTAAACAAGAATGTCTTCACAAAAACTATGAAGAACATGCTTTCTTAATTTAAA
AGCAGTGGGTTCATCCACACGTAGCTGGTCGGTTTTTGTTAACATTAATTTTTAGAACTA
TTTATCAAAGAGGATGCTGAAGGTTTATAACTGCTCCCGTATTCTTTACTGAAATACACA
TCTTTAGTGATTTTCATAATTGTTTTTAAGTAATTAAAAGTAGATAATTGTTAGGTTTAA
TTATAAATTTGGTCATTTTATTTGTTTAGATGTTCAATTCGATTTTTGTAATATTTTAAT
CAGGTTCTTTATTTTTTAAATTTCTCAATGTAATCCTTAAAATGAAAATAACTAAAACTT
TTTTTTGAATAATTAAATCAATACTAATTTGATTAAAAATAAGATTAATAACATCCCTAC
TATTGTGAACAAACTTTGTCGGAAAGGTAAAAAAGGATTGAAAGAAAGGAGGATAAATGA
ATTATTTTGTTCATTTATCTTTTAAAAAGAAATTGATGATTTAAAAAATTTATTTTAATC
TTTTATCTTTTTTTCTTGTTTAGTTTGGTCTTTATTTTTTAAATATTAATTTTGATCCTT
TGTTTTTTTAATATGATCATTCATCTTTTAAATTATTCATTTTGATCTTTTTATCTTATT
TTTTGGTTTAATTTGATTATTTAATTCATTTAAGATTGATGTCGTTAATCATTTAAAAAT
ATATTTTTTTTCAATTTTCTCCTTCTTCTCCATTTCATTTTTAACAAAATAAAAGTTCAT
ATGTGAATCTTAAATGAATGAAAAGATCAAATTGAATTACAAATTAAAATAAATGATCAA
AATAATTATTTAAAAAATAAATAACTAAAACAGACTAAAAAAATAAGATAAATAACCAAA
TTAATATTTTAAAAAAAATAGATAAATAAATTGAATAAAAAAATAAAATAAAAAATGAAA
TAGACCATTTAATCAATAAAATTTAAATAATTTTTAATACCTAAAAAATAGGTTGTTTTT
ATATTATTATTTAAAATTTATTTTTTGTTAAATAATTATATGAAATTTTTTTATGTTTCA
ACCTAATACCTGATATTTGATGTTAATCTCATTTTGTTAATGATGTGATACTTTGTTTAG
TCACATCATCACTTAAGAGGATGAGACTAAGTTAAAATATAAATTTTTTTAAGTAATTAT
TTGAAAAAAATAAATTTTAGATAGTAATTTAAAAATAATGTATTTGTCAGGTATAAAAAA
TTTGTTTAAGTGAGGAAATAATAAATAAAAAAGGAGCTTACGGTTGGTCCGTTGAAATTG
AAACAAGTCCTTAACCTAGGGTAGTAGGTCCTGTCCGTTGTTTAGCTTATCCCAACACAT
AGTTTTAATTTTCCAATCAATTCCATCCATCGGGTCTCTCTGTCTCTCTCGGATCATCAA
AATCAGAAAGAATTGGGGGA
>Glyma04g01421|Glyma04g01421.1
GTGTTTGGTTAAATTTTTTAAAACATTTTTAGTAAAAATATTTTTTCAAACGAACAAAAA
ATGAAAACAATAAAATCTCGTTTTTAGTGTTTTCAGTTTCTTTTTTCTCACCCCTTCCAA
TTTTTCTCATACGCTTCTCTCTCTCTTTTTTTTTTTTGACACCAAACCCAACTCAGTCCC
ATACGCTTCTCTCTCTTACAATCACATTTTTCCTCTCTCAAATCAAACATGTTTTCAGAA
TTCTAATATTTTAAAAATGAAAATAGTTTTCAGAAAATGAAAATATAAAATAAAAATACA
AATCAAACACACCTTAAAATACCAAATAAAATGTGCTTGAGCAATTGGTTGCCCATTAGA
TGAATTCTCTTGATCCAATGTGAGTTGTACTCTCTTAATCTTAAGGATGTATCATAACTC
TGTTATCATTTTAATAGTCGATTTTTTTTCTTTCTCAAAATATGTTTTTGTAAATTTGGT
ATCAGTTTATCTTTTGGTCTTTGAATGCATATCTTCAAAGACATAATTGTAAAACTAATA
CTCAACAAGTGATGATAAATAAGTAAAAAAATGAATTAAAATGAAAATTCTAAAATTTAA
ATTATAATAAAATAAATAAAATAATATTAAAAACACATATTTTGTTGCAATTAATCATAA
CTATTTATCTTTTTTTGGTATAAATCAAAGTAACATTTATAAAACACAATCTTATTTGAA
TTGAATATAATATTATAAGTGACAAATATTTTTTTTATAAATATTTAACACAATTGCATT
ATTAAAACTCAAACTTGAAATCAATAATTAGACTTAAACAATTGCGTGCTAATTGATTTG
TGTGCACGGTTCAGAACAAATATTTTAACATGTGTATCATATAAGATAAATGCTTATTAT
ATATAATTAAAATTTATAATATTTTTAATATGTAATATAATTAAATTCATAAGAAATAAA
TATCTTTTGAATGTATAAATTATACTATTTTTCCTGCATAATGGTTTCTTAGCTAGGAAC
GGGGTATTGATCCTTAGAGGTTTGACTTAAGGGCCTTAACCACCTTTGTAGCAGATATCT
AATTCATTAGGAAGATGCTATTCTCAACCTCAAAATTACTATTCTCATAACCAATGTGAA
TGATTTGTTACTAAATTTCAAACATGTACTTCTCACAGAAGTATGATTACTTTGTACAAG
TGTACAGCGTAAACATACTTATGTTGCCAATGTATGGGGTGGGAAATAAATATATACAAC
GAAAGTAAGAATATGTTGCACACATGTACGTGTTATAGATTTAAAATTTAAATACATTTC
AAAAAAATATATTTCAAGGACTTTAATTTTTATTAATAAAAATAGAATTAAATGTTCAAA
GCATATAAATTGTGTAAATTAATAAACTAAAACAACTTTAAAAATTATTTTTGAGCCTTA
TAACATGAAAGTAAATTCAATAACTTTTTTTTCGTCAACAAAAATTAAACAACTTAACAT
GATTATTCTAAGTAGGGTGCCGACGCTTCACAATGATCAAGTCCAAAGTTTCAACAGCAG
GCCAGAGCCCAAAGGTCGTGATTACTGAAGATGTCGTTTTCCAAGCCAGGGACACAACTG
TAATTGCGCCTACAAGATATTTTTCTATGAACAAAAGTCAGATATTTAAGAAGCCATTCA
AATATCAGCACCTCCCTTTCCCAATCCAAAATAATCAGACCATTTTATTAGTAATAAGGT
ACCTATGATTAGCAGATAATTACAAAAAAAAAATCAGATCTTTAATTTAAAGCTTGAATT
TAATTTTCGTCATCGTCCAAATCTTCTTCTTATTTATTATACATCCCATTCATTTAATTT
GTTTTTATTTAGATAAATTGGCATACGTACAACATACGCGAGTTAGAGCTTCCTCAAAAA
AATAAAAAAATAAATTGAAAACCAATGAACTTGTCTGGTCCTAATTTAATAAATGCAAAT
GAATAAAGAAGCAAGTGGAG
>Glyma04g41990|Glyma04g41990.1
TGTCAAAATAAAAATTTAAAATTGTTCTTACTTTCATTTTCTATTTTCAATTCAAATTCC
ATATCTCTCTTATTCTTTATTTCCCATCCACCAACCAAACACATCGAATGTGCAACTTCA
AGAATCGAGCTTCATTTTAGAGTTCAAACTATCACTTTTAACTTTTAATTATTGCCACCG
ATGCCTTTTGTGTTTAAGGTCGAGGGAGCAGAGTGAAGTTGGCATTTAAGTCACCACAAA
AGTAAACTGTAACTTATTTTAACTTTTTGGTACTTTATATTAATTTTTTTTGTCGAATTA
TTTTAAATATAATTCCAGGATCAACCAAATCGAATAATCCAGATTAGCCCACTAATTATT
CTAGCTAGAGGACCAACTTGTTGTTTGTTGTGTAGTTTAAAATTTGAAACATTAAATTAA
TAGACACCTCAAGAAGTGTAACCTGGAAAAGTTGACGGTGAAGGAGAAACGAAGGAAGCA
AGCCAATAGAAAAAAAGAGGGGAAAAAATGGTTAACAGTTAACAGTTAACACATACGGTC
GTGATCCTGCTTTGAAAATGTGCCGTTGTCGTGGCACGTCGTTTTCTTGATCGGTCATTA
GATTAACACTTAAACAAACTACTCTTTGTACGTGTCTTATTATTTTATTTCTAAAGTAAT
AATTACTAATATTAATTTTTAACTGTTATTAAAATGTTATAAAAGTACAAATTAATAATT
TCCATTTTTTATATATATAATTGTATCATTTTAACTGAGAAAACAACAACTTATATTATT
TTTATAATTCATCAATATTTGTGTAAACACAATTTAGTCTCTTCATAATTTGAGAGACTA
AAACTTATATACTCTCCCACCATTTTATTTTAAAACTCAATTAACATCAAGAAAAAAAAC
ATAATTAAAAATATTTTTTTAAAAAATAATTAATGTAAGAAATATCTCAAATTGGTTCTT
GTGAAAATGTCAAAAGCAAATCTCTAATTTTGATTCTTGAACAGAGGTATTGACAAAATT
GACTAAATTTTTTCAGTGTAATATAATGACAAGGAAACTATAAAATTGATCAAACTTTTA
AAAAAAAAACTACTTTTTCTTTAACGATGAAATCAATACAAACGATCACTTTCTAAAAGA
AATTATATATTACTATTTATTTATTAGTAATAAATAAGAAAATCGCTTTCAGAAGAGTTG
CAAAAAAAAAATAAAATGCCATTGCACAATTGCCACTTGGTAGGCCAGTGTCACAGTCAC
ATCAAAGAAAGTAAAAATTAAAAAAGTTTAATTATTGATTTATTGTTATAATTTTATCAT
TTGTATCTTTTAATCTTTTATAATTTTAAGGTAATTTTTTATTTCCTATTGTTTACATTT
TATTCACTTTTAGTTTATGTAATTTAAAAATGATTTTTTAATTTTAAGGTGATTTTTTAT
TTCTTATTATTTATATTTTATTTACTTTTAATTTATGTAGTTTAAAAATGATTTTTTTTT
GTTTTTATAATTTATAGTATAATTTTTTTTACTTCCTATAATTTGAATTTGTTCTTTTTA
GTCTCTATATTTTATATTTTAATATATTTTAGTTCTTACTAATATTATCAATTACAATTA
ACTACAAAAATATTAACAAATAATTCGTAACTAATTTATCATAAGATAATTTGTAATAAA
AAGTAGTTAATAATTTATAACTAATTTGTAGTTAATTATTTTTATAAATTTTTTGTAATA
AGAACTAAAAAATATAAATTATAAGGACTAAAAAAAACCATCTATAAGACTAAAATATAA
TTAAAATACAAACTATAAAAATTACTAAAATCATTTTTAAACTGACTAAAAAATAATTAA
AAAGTAAATGATAAGGATTAAAAAAATATCAATAATAAAACTATAGGATGAGATAATTAA
TTTAACCAAATTAAAAACCAGGTACTGTTGACAGTTTACGTGGCATGTGTATTGTGTACC
AAACGAACCTATGGCGCCGC
>Glyma04g02230|Glyma04g02230.1
ATATAAATAAATAGTTATTCTATATGTTTCACATGTTAAAATACTATTTTTTCTTATTTT
TTTAAAAATAAAACACTTATATTTTTTATTTTTCTTTTCACTTAGTTATTATATCCACCC
TCTATCTTCAACTATCTTATTTCTAACTTATTGCTTTCCTACGGAAATTACCAAACGGAC
CAAATTCGTTTTAAGATTATTATATAGGGATTAGTTAAGTCATTTATGGTCAAAGGAAAA
AGAAAGGCAAAAGGGTAATAGACACGATGCATAACGGAAAAGAGAATTATATTAAACAAA
AGTAAAAGGGATAGATAAGATATCGCATGTTAAATTAAAATGTGACAGCACAAGAATTAT
AATTAGGGCGTTAATTAGTTATTTTGGTGCCATTTTTAAAGAAGTCATACTGATGTATAT
TTTGGTACATTAGATAATTTTTTTTTTCAATCAAAGTCTAAGAATTTTTTACAAATTTAA
TATTTTTTTAATTTAATGTATTTTTTAAAAATATTTTAATACCTAATTAATTTCTAATCT
TGGTAACTCTAAACCTATCCTTCCATAGTATCTTCCTAATTAAGTTCATTCAACATTTGT
CACCTGCACGCAGAAAAGGTTAGGTTTAAAATTAGGAAGGTTATAAATTAATTAGGAACT
AAAGTGTCTTTTTAAAATACATTAAAATAAAAAATAAAAAAAATCAAATTTACAAAAAGA
TTCTTAGACTTTAATTTTAAAAATTAAACTTAATCATGACAAAACAAGTCACATGTGATT
ATATGATGGGATAATATATAATAATGATGTGACTTATTTTAAAGTTATACTGAAGTAATA
TTCTTGTAATTATTAAATGGAAGTTTCATCAATTAATAATAGAAAAAAGTAACATTCCAT
AAATTTTAAATAGACAAATAAAAGATGACATTATTTATATTTAAACAACGAAATATGAAG
GATATCATTAACATATTCTCTGGCACCTTTATTTTTAACATATTTTTATTATTAAGTAAA
TTTTATGTAAATTATGATATATAAAAAATAGTCAACGCACTTTCTATCATTGAATGAATC
TATATAAATTTCACCAAATAAGAAATAAAATTCGTAATTAATAAAACTAATTTAAAATAC
ATTAAAAATGCCACATATTAAATGACTGGCCAATAACCATCCTAATACTTTACATTCACC
ACGTGCTATGTAATGTTATTTTAATTTGCGTTTTCCACTGCAAGTTATTTCAGTGCTTCC
ATTTGTTTTTAAATATTGTTAACCAAGGTACATTCTATTTATTGAGAATAGTAAATTAAA
TAAAAACGGAAGATATATATTGACAGAAATTACATGACAGTAGTTTTACGTAGTATTCAC
ACACACATAATATATATATATATATATATATATATATATATATATATATATATATATATA
TATATATATATATATATATATTAAGCAGTTTTCATCTTAAACCAAAGCTAACCCAGCCTC
TACAGCAGCATCTCAATAAACGCACATTTTAGTGTTTGGGTGATAGTCTGTAGTCCTATA
AAGGCGTTTCTACTTAGTAAAGTATTCGGGTTTAACGACGGAAACTGATATGGCTTCCAT
AACAAAAAAACAAATACTGCTACTTTTAACAAATTTTATATAAATCTCGTAAACTCACAT
GCTTTAACAGGTTTCATGACAAAATGCTTTAACAGGTTTCATGACAAAAAGATGTCCTTC
CTTTTCTACCAAGTATGTCAACCTTGCTACAATTAATTTCCTTTTTTAATATAATTTGAT
TAGATCTGATATCGATCCTTTTGAGATGCTTCCTCGATTCGTCGCGCGGGAAGGAGATCC
GGTAATACTTTATTCATGGTTTCTAAGGTATGCATGTATCACATTCATGCAAATAACATA
TATATTCAATCATGCAACACGTGGTAGGTGGCTGGTGGCTTATGGTGAGTATCTGTATAT
ATACGTTCATCAACCGCGTC
>Glyma04g12290|Glyma04g12290.1
AAAATATTTCAACTCCATTTTTGCCAAATGCATTTTGTTTTAAAAATTACATTTGAAAAC
CAAAAACCAAAAAGCTCACAACCATCCCCCAAGTGGCCAATTTCCATGTTTGGTATTCAT
TTTAAAAAATTAACATTCTTGGGAAAGGATGTTTCCCAAGAATGTTTTTTAAATAGTTTT
GCATGAAAACTTTCTCATGAGGAAGTGAAAAATCTTATTTTCCGAAGTTTAATTTTTCTT
TTACTATAGTAAAAATATCATATTACTCTTATTACATTAAAGTAAATGATAAAAATATCA
CTTAACTCTTTGATTCCTAGGATTCATGATCCTCGGACATAAAAAAATTTCTCCCCTACC
AAACAACACCTAAGAGTTTAATGTTTATTTCTCTAATAATATAAAACAATTTTACATTGT
CATCCAATCACATTTAAATTACTTTAAGATAATTATCTTAAAAGTTAACATACTTATTAT
ACATAATAGGTTGTGATTAGATGTTTTTATAAAGCTTTTACACTATTGTTAGCATATAAA
CCTTTTTCTTTTTAATAAATTGTGTTAATTTGAAGAATATTTAATAGATATATAGCTAGT
TTTTAATACATACAAAATATTTTATTTTTGTTATTGGTGAGAGGATAAGTAGTTTTAATA
TCTATGTATTTCAATTTGTGCATTCATTTGTTAGTTATTGTGAATTTGTTTATTAGATTT
TGAATTTTAATTGTATTTAATAATAATATCATATTCAAAAAAATATTTTTTAAAATAACC
TATCGTTTGAAGAATTTTTTTTTCCAAATGTAAATGTTAATTATTGTTTAATGGGTAATT
GAAAAGTCTTCATTATTATAATTAATGTATTTTATTTTCAACAGTTATTTAATTTGTTTT
TAGAAATCGGAGACTTTTTTATAATCTACATTTTATTGTTTAATGAGTCATTGAAAAGTC
TTCATTATCATAATTAATACATTCTATTTTTAATACTAAATATTTACTCCTAATGAATTT
CAATCGTTGAGAAATCTTCAGAAGTTTATATTTAATATTTACTAAAAATGAATTGTTTCA
CTTATTATTTTTAAAAATCACTTTAAAAATCATATTTAAAACATGTTTTGAATCTCATTT
AAATTTGTGTCCTATACTCATCAAAGTGAAAGTTAATGAAAGTAGCTTTAAAATGGATCT
ACATTAAAGACGTAAGAAACATAAAACCAAACACACATTGTAGTTTTTAATTAGTTGATA
TTATATAATAAAAAAATTACACTCAGGTTTTTAAAATTATTTAGCAAAAACATTGTAATT
TTATACGAACTACATTTTGATACGAGTTTTGGCAAAACTGAAATTTACCAATTGTGTGTT
TTAAGATAAAGGTATTAGAGAGAAATTAAATTTAGCCAAACGCGTTTAATAACATCACAA
CACGAAACTTGTTTTTGTATTCTTAAGCATTCCCGTTACACTATTTTGTGTGTGCATCCA
TATCATTGTAATAAATCACGTGACCAAAACTAAATACCGTATCTGATTCTCTTTGTTTAA
TTGTTTCACCAATCCAAAAGGAAGTAAATAACACAGGGAAATAATAATTAACCTGGAATA
ATTAAAATTTACAAGATATTCATTCAATTTTCAGCGAAAATTTTGTCACCATAACTTCAA
AAACAAAGATTAATGACCCAACCCCAATAAAGCACGACCAAATTGGTGACAATACAGGGA
TAGTTACAAAAACCGTTTCAAACTGTCTTATAGTAGTAAATGTGGCAATGATGCTTGCAA
CTTACTCGCCCTTTTAAAATCTCCATGCAAAAGATTTTTCAAATTCCCAATTGAAGGGTT
AAGGAAGTCAATAAAACAGTGTTCTTATTTTATTATGTCTCTTTGGTTTGGTCATTGAAA
AGCCTTGAATTACGCCAAAGTGATTGATTCTCCTTATCTTATTATAAAAAGGGCAGCATA
TAACTCATTTGCTTCAACCA
>Glyma04g39860|Glyma04g39860.1
ATAATTCATTATACATATATAAAAAAGTTAATTAACTTTTATAATAACTACTTGAAGTCA
TATAAACAATCATTTATAATTAAATGACATTATAATATTATTTTAGTGTCCATATGTGCA
TAGTCATTAATTTCTATTCCAATCCTTTTTATATGATATCCCTTCTTTTCAAAATCCTCA
GTGAGTGTTTTCCTTCATTGTTGCCTTCGTGTTCCTCATTTTAATTTCATGTATGTACAC
CCACACTTTGACCTAATATTCTCAGCTTTCAAAGTGTTATTTTCATAGTAAAATAAAATA
TACTGAAATTAATATGAAATATATGGCAATAATTGTCTCAATCTAGCAGTGTAATTTTGA
AATTAAGTCTCAAGAATTATGACGGCCCTAGTTTAGATTTAAGAGAAAATATTTGTCTCA
ATCTAGCAGCATAAGAATCGAATGAAGGATTGAGTCACTGTTCCAAGGTGATTTTCTCAA
TTTTCTTAGTTAAGAATATATAAATTTTTATGGTCACAATGGTATTAAAATTAAAATTTG
TCATATTATTCATACTTCAATTTTTGTTATATAAAACTATATTAAAATAAACAAAATTAT
TTTATTTATTAGTACATATATATATATATATATATATATATATATATATATATAATTTTT
TATGGTGATGTAATTAACTTCACTTGAAAGTTTAATAGTAAAAATATAAGAAAATTAATT
TATTGAGAAAACTTTCTCTAATATTCTCTTTCTAACATTCTAACATTCCTCTTATTTATT
TGAAATTTAAAACTTAATTAGGCGTATTCTTGTAAATAAATTAAAAACTTGGGTGTTTTG
AATAATCAATTGCATAGTGAGGTGATTGTTATAATATTAAATTTGTCAAAGATTAGGGCG
TGATTAATAATCATGTTCATGTAGGCATTATATTATTATTATACTCGATCATATATATGT
GAGGCTATAGTTAAGTAAAGCTTCTGACCTAAATCTTAACTAAATCAGACAGACGAAGAA
GTTTCTTACTATGTTATCTTGAACGTAATTATATGATTGCTGTAGGCAACATTCAGCCAG
CAAAAGCTGAAAATGAGCCATTAAAACTTTAGAGGCTTTGTCTTGTGGCATTCACACAAC
TAGGCAAAACCCGCGTTGAGACTTAGTACAAGCCTGACCAGCTACAGAGATAAGATTATG
AGATTGCAAAAGTTATTACTATTATTATTAATATTTTGGTTGAGTAAACTTGCAAAATTA
ACCTTACCAAACAAATATTCTCAACTATATATAGTCAATTACACATGACTAAAATAAGAT
TATAGTATATGCATGTTTTGGTTTTTGGAATATTTAATTTAACGAAGCAGTCAAATTAAT
TTGCCTAGCCTTTGGCTTTGTTCTGTCGCGTTGTTGGGATATCATAAAAAATGTCACACA
TCGAAGCGTTATATGATGGGCCCCTCCAGAGGAAAATAGTTTACCAAACAATTGTAGACA
CTTTGACAAATCAGGGCAAAGGAGGCAGCTGTCGTTGGATTCACAGAACATTGACGCCAG
TTTTCACTTCGTTATCTTTGAATTCATTAAAATCGAATCTCTCACCTATACCCCCCCATT
TTTCTAATCCATCATAATCAAAATTCATAAATGAATCAGTTACCATTACCATAATACCTT
TTTGAAAATGAGTTTGAATAATCAGTATCTTTAGAAAACTAATTAAGAAATTAAATAAAA
AATATTTATCATGAAGATGAGTGTAAGAAAAATTATGAAAAGTATAACTTTATACATTTC
TATAAAATTATTTTTTCTTTTAATTTCTTAATTAATATCCTAAGTAAATGAGTTAATATT
TATCTTTCAAAAATTCTTATAGTCGCCAATTAATTTTCCCATGCAATGACAACTTGTCCG
TATTCTACGTGGTAGGTTAGGCTACCTGCCGAGACAAATTGCCTTGAGACAAATTCAATA
GAGAACCCTTCCAAGGGACC
>Glyma04g05070|Glyma04g05070.1
CTCCTCATATTGATTGAGTGGTGTTTAAATCCCTAACCTTACATCATAGTGGTTTGGGTT
ACGCACACCATCATATTTCAATTGTAACATTTCGGATTTTTTTTATGAGGAATTGGATGG
TGTTAAGTTTAATATCGTATTGATTGAAGTTTGAGTCATAGCATTTTGTAGGATCAAATG
ATTTTGATCACTCTTTAATTGAAATTATAACCTAATGAGATTACACCCTTTTCATATTTC
TTTTACTTATGTTTCACTTCACGTATCAGCAGTTGCCCAATTTTACTCTTGAGTTGATAA
TTAGTGGCATATGCGAGTTGCTTCCCAAATCTATCCTCCCTTTGTCAAAAACAGAACCGA
GTAATCAACTGATAAATTTTACAAATAGGATAAAAATAAAAATAAAAGATAAATTGTGCA
ATTGAATGATGATGAAATCAGGATAATTCAGATGAATGATGATGTAATCTCAATTTTATC
AAATTAGAAAACCTTTTTTAGTAGAAATTTTATGGCTCTAAAACTTTAGAAGTTGTGACA
TTGAAATTGCCACATGAACTAATTTACGAGTATAAAACTTTAAAAGAACTGAAAACATGT
GTTCCTAAAGAGCCAATGCATTCTAAAAAGAGACTGGGAATCGGAACGAGAAAAGAAGAA
CAATTACAACAACTTAAAATGAAAAAGAAATTCATGTTTAGTAGGAAAGAAAAACAGCAA
AAAATGTTACGTCAAACAATGAGAGTCCCCACATGAGCTAAATCTGACCATATCCTTAAA
AACCAACCAAAACAGTACCGGTGAATACATACTAAAAAACACAGATCAGAAGACAGCACA
TGAACACAGTCAAAGCAATGCACAAAAAAAAACGTACACAACCAAATTATGAGGCTAAGA
TTAGAACATCCACCCTCCATTCCCCGAAATTCTAACACTAACAGTGCCAATTTACCATGT
TAGGGAGCAGCAATATAATGTGAATAACAATAAATAAAGTCAGCACAGAAAAAAGTTGTT
CCCCCTTCAACTCCATGGCTTCATCAAAGTGCTTCTGTAGAGTTGTTACAACTTGGGCAA
TGAGGAAGAGTTCCCAAGAGTTGAATTGAGGAGGTCAATGCACAAACTTGCTCTTTCTAG
GGTTTTATTCTTTGTCCTTGGACTACTCTCAGCACTCCTATTTCTCAAAGATCCAAATGT
TGTCTTTTGCAAAACCCCAGTGGTAGAAGACCCTAATGAGGGACTATTGTCCCACCCCAT
CACTCGTAAGGTTGAGAGCATTGTCAGCTTAAGCACTCATTTTAACAATTTTAATGTTTG
AGTTTATGTGGAGTTTAAATTCACGTGGCTTTGTAGGATTTATAAAATTAAGATTAGCAA
CCCATTTAAATAACTATGTAAACGATACTTATTTTAAAAATGTGTAAGTATAAACATGTT
TAATTCTTTATTAAAAAATTTAAATAACATACTTATACTTTTTTTTGACAAAACATATTT
ATACTTAAAAAAAATTAAAATTGGATTTAGATACAATGTTATTTTTAACTATTGATAAAA
GAAAATTTCATAAAAACATAAAAATTGGATTCAAAAATAATTATGAAAAGAATAAATGGA
TAGAGATAAGAAATTAAGAAAATTCCTAAAAATGCTATTGTTAAAATGTTTTTTTTCTAA
AAACACTCTTGTTAAGGAATAACTCATAACAATGTTCTCGTTGAAAAATAATTCATAAAA
ACGCTGCCATTCAAAATTTCATTCTAAATTATATATAAAGAGAAAGGACATTTTACATTA
AAATATAAAAAAAAAAATAGTGTGTTTATTCACTTGTTGTAAATTACATCATTTTTCAGT
AACATATGACATTTTTATTGGTTATTGTTCCCTCCGATAAAGTTTGGGCCAGTAAATTGA
GGATGGACTGGTTAAAAGAAAAAACGGGCTTATTTGGGCCCATAAAGGAAATCCATTCAT
TAATGGCCAACGACCGAGAA
>Glyma04g42520|Glyma04g42520.1
ATTGAAAAATATCCAAAAAAATTAATTAATAGCATTTGATATTAATGTGTTACTTTTATC
CAAATTGAAAAGCACTTAAAATTGATTAAGATGTATATAAATTTATGAAAATTAAATCAT
TAGCTTTTAAAAATCTCCAAACACTTGAAAAAAATCCAAAATTTTACTTAAATTATAAAT
TTTAATTTGAGAACACAAAATTAGTTTTAAAAATATAACATAATCAAAATAGGTCCCAAT
AACTAGAAGTTATTAGGATCAGTACACTAGTGAAAGATTTGAATAGTTAATACAAAGTTA
TAGGTTTAAACCTTATTGTCGTCATTCTATACCACAAAGTAAGAATTAAGTTAGATACTA
CATATTAATAACAATATTTAACAATTTAAAGTTACTTTCATCATAATTAATTCTATTAAA
CTCTAAATTAGAAAAGACACAACATTAATAGTAAAGTGTATTTTGTAAGGAGACAAGTCA
TTCTCTCTAAATGTAAATTTATTTTATATAATTTTTTAGATTCAGTGGTGAGTTTTGTAA
GAGATAAGCTAACAATATTACTCATAACATTATCTTTTGTTATTGTCAATGTATTTGAGC
ATGTTTTAAATTGTATTCTTTATCCTATTTTAAATGAAATGGTGCAACTCTGTTTTCTGT
AAGGAAAAAAAAAAGGCACAGTACGTTGATTACACTCCATTGACTTGAGAAATCAGCGAA
GCTAATTAAAGTAAAAGCATTAATACAAATGGGATTTTTGTTCTTGCATGTAAAAACAGT
AAACCACCCAATAGCGTCTTATCAATTTTTAATTTTATATATATATATATATATATATAT
ATATATATATAGTTTAAAAAATAACTTAAAGTAGTGAAACAGATATTCTTCCCCAAAGCA
AGGGCCTTCATTGTACCATATAGCATCCCTCTTCCCTTAAATGTAAAACGCAGAAACTTA
TGATATTGGAGATAATTTGTTGGGTTTGGAATACAAAACTGACTTGTTGACAGGGTTCCA
CTTATATGGCTAGTGCACACTCCATAATAGTAGTACATTATATATATATATATATATATA
TATATATATATATATATATATATATATATATATATATATATATATATATATATATATATA
TATATATATATCATCAATTCCATCATAACTTAAAGTCTTTCATCTTCAGTAACCGCAATA
ATTAATAAAGCAAAACCAAAATTGACTTAAATGATTCTACGCATAACTTCTTACAAAAAT
GATTCTACACCGTGAAAACAAGGCCCGTTTCATTAATTTATTGCAGTTAATTGTCCCCCG
GTCATTGTGGAATAACATTGCGCCGGAGAAGAAGATTTGTTTCTCTTCTTTTTGTAACGA
TAGATCTTCTTTTCATTATTTTTTTTTAATCTTCAATTTATATATAATGGATGAGGATTC
GATTGTATGCAAAAAAAAAAAAAAATTCGTAAAAACTAAAGATAAATATTAGAGATAAAG
TAGCTCATACATTTTGTTTAACCAGCTGGGATAGACTCCTAGATCCATTCTGCGTCATTT
AAAAACAAATGTAAAAATTATATATAGCCCTTAAAAGCAATTTCTTTTATGATAAAAAAA
TTGAAGGAAAAAAACTCGTGCTATTTTTAGCATTGTATTATTAATTGTAAACCTCAGGGG
ATCCAATTCCGTTGAGAGTCGCCAAGAGAATGTAGCGAATGACCTTTATATTATTTTCTT
GTTGATCAGGGACAGCAAAATCTAAGAATAATAGTTAAGATGCAACTTGTCTTCTGGAAT
TATTTTATTGGAGAGTCTGGTGCCAAAAATGCTTTTAGTGTGACATTTTGGCTATTATTA
AAATTACTAATAATACAGGGAACCTAATTCTGTTTCATTTCGGGTGGATGAGAGGCACTG
AATAGTAGAATTTTTTTTGTTCTAAGGTGCTCCTTTAAAGAGATAGATTATGATATTGCA
CGGAATGAAACTCCGAGTAT
>Glyma04g09270|Glyma04g09270.1
CCTTTGTTACTGATTAGTGTCTGTTTGATATCGGGTTTAGGGTTCAGAATTGATTTTTCA
TATATTTTTACATATTTAAATTCATATTAAAAAAATTCATAATTAATTCTAAATCCAAAA
TTAATTATGAGTTAAAATTTTTTGAATAGATTCTACGATAAATCTAAAAAATTTGTAATG
AATTTTACTTCATAAAACATTTTTATCAAAACATTTTTTAATTAAAATCAATTTTATCAA
CATCCACGTATACACTAAATCTCATATTCAAAATCAGACCTATGAGTTATTTCTTTGAGC
AAAAATTAACATGCATGTAGACCTTTCTTTTACTCTTGTCAATTGCCATGCTACTTTGCC
TCTTGGAAAGTAAGTAATTAGTAAACATTAGACCACATATATTAGTTAATATATTTTATA
TGACAAAAATAACGTTTCAATGTTTTAAATTCATTGGGAAAAAAAAGTGATGATAACATA
TTTTTTAACACATTTCTTTATACAAATGATTAAAATATGTTAAAAATTATAAAATTAAGA
AAAAATATCATTAAATAATATGTGAGATTCATTCAATTTTAACCAATAAAAAATAATGTA
TTAAAGAGTGTAATTTCAACATTATTTCTCCTGTTGAGAAATTAAATGGTTCAAACTATC
CTACCTGCGACATCACTTTATGAATTAGTGTGTCGGGTTGCAAATCTCATATCACCATGA
CAAGAGATTCTGTACTTGTTGATCATGCACAATAAGAAAATATAGATGTTTAACTGTGCA
GTGTTGATAAGTCCACTTTTCACCCTCTCTTAAGGCCAAGAAGGAACTACAAAATCACAA
CACTTTCTTTATGACTCTGGCTCTTTATGGTTGCCCCTGGCTATCACATTTGCCTCTTCC
ATAATTCTTCATATTCTACCAAAATATATTATTAAGGTCCCTACTCTTTCAATAGTGGAC
ACAATTGTCCCTGCTTCACAAAGCAATAACTCTAGATAAGTTTTATTTAAAGAATATATA
TGTAACAACAATAATAATCAATGGGTTAATGGGTCGGGTTGATGAGTATAAAAATTGAAA
CCCATGACTAAATCCACACATAAGTAAATTTGAATAGATTAAGTTAAGTTTAAACATTTA
AAAATTCAATTTAAGGTGATTGTGTCAGTTTAAATTAATTTTGGTTCATAAGTGACTCAG
ACTCGTTAACATTTTTAGTATGATCTATTTATAAAAATATTATATTTAGGCTGTAAGCCC
TTAACACACTACCCGACCTATTTTTATTTTTATTTATCGTAAATGATGACAAAAAAAAAA
ACAAAAAAGAGTGTAAAAAAAGTGAATGTGGATGAGCATTGAGTGAGGAATTAAAAAAGT
GATGAATTGACAATTTATGTATGCACACTCATGCATGAGAGTACTTAAAATGTGTTTTTA
TTTCTTGTCTTCTAAGATATACAATGTTTGAGAGGAAAATACTAATGTATATGGTGAATG
AGAGAATCTAGGATTTTTATGTAATGTGTAAGGGACTTTATAATGTTAAGTAATGAAAAA
AAGGTATAGAAAAATATGTGATTATTAATTTTATATTACATTAAAAAAATAATTTATATT
ATTTTAGTTAAATTTATGATTAATTTTTCTTATTTTTAGTTCCTAAACATGATATTATTA
TTAATGTTGTATTGATGATGTCACATGAGTTGACACCAACATGGCATTGACATATTTATG
AAATTATAAGAAAGAAGAATAAAAAGACAAAAACTTAAAAATTCAAAAACAAACTTAAAG
GAACAAAAATTCAAAAAGCGTATTATTAAGTATATTAAAAATATATTTAAATTTTATATT
AATATTATTAAAAAGTTACACTGAACCGTGTAATTTTTTTAATGGAAAATTATAAAAGCT
AATACTTTGATGACTGAAGAGAAAAATGGAAAGAAGGAGGTTTGGGGATATTGGATTCTT
TAATAACGTGCACTGTTGCA
>Glyma04g08570|Glyma04g08570.1
ATAATTATTTCACAGGCATGACTGTTGCATATTCTGCTCCAAATAGGCATGGATGCTTGA
AGGTGGTTGAAAATAATTATTGTGCTTCGAGACGGGGTATGTTTTCTTCTAAATGATTTT
TTCCTTTGTGTGCTTTTTCTCGCTTTCAAATTATGGCATCAGTTGTAATCTTCATTTCTT
CTGATATTTGATAATTTTATGTGTCCAAAATTGATTTAAGTTTTTTATTTCTTTGGATAA
CTTACAGGAGGTGTTCGCTGTCTGTCCATCTTAAACCTTATCTTTGCTATCGTCTTTGGT
GGTCTTGCCTTGTTTCTTGGTTCAACTCTCTTGACATTGATGAGCAACTGCTCTAAACCT
CTGTTTTGGTGCTATGAAATTGCATGTTGGGGACTGGTTGTACTATATGGTGGTACTGCC
TTCTTCTTGAGGAGAAAGGCAGCCACAATTCTTGACGAGGGAAATTTTAGTGGTCGAAAT
CTAGGGTTGGAAATGCTGGAAGCGAGCCCCCTGGAAGTCACACCAGAGGTGGAAAGGCGT
GTTAATGAAGGGTTTAAGGCATGGATGGGTCCATCCCTTCTTTCTTCTGATGAAGAAGAT
GAACCTGACAGCTATGATGAGGCACCTCATTCAACACATACTAACTTAAACAGGCAAAGA
CTCTGAACTGGATAAATTCAGTGTGAAACATCATCTTTTCCAGCCTTCATGCCTTAAAAG
AATGCTGTATGGTATGGAAATCAGTTTTGGACAAAAATGTTGACATGTATCATATGACAA
AAGCAAATGTTGATTAAAGAAGGATGGATTTGATGCTCAACTTTGAACTACGATTTCATC
TGGTCTGGTCCAATAGGTACAGTTTGTGTAGTTTAGCTTGTGAATAATAATTAAATTGGG
AATGACCAAGCTTTGCCTTTCCTAAGGTGGATGGGTTGCCGAACCGCACTTGCTGGTCTT
CTCTCTATGGGCCTGCCTTTTCTTAATTGCTTTTTTAGTCTCAAATTATTGGGTATGTGC
ACTTTTATTTAAATTTAGTATTTATTATGTCCCAAATATGATTGTTTCTAAAGATATATG
TGAAAAAAACTCAAGAAGAGTACGAACCTTAAAGTCTATTTGATTTCAGAAAATATTACT
ATCTTTTTTAATTTAAAAATGTTACTTGATTTTTAATTTAATTCTTATTTTCAGATGTTT
TGTATAAAATTTGAAAATAAAAAAATGTTTCATTTTTCATGTACAAGTATTTAAGAATAA
AATAAAAAATAATGTGATATTTTTATAATTAAAAAAAATAAAACAAGAAAACATCTTTCC
AAACCGAATAATCCTATTACTAACTCAAAATATTAAAGATAAAAAGTTTATAAATAAAAA
TTTGAAGAAAATAATACAAGTGCATGTTTGTTGTTTCGTTGGAAACTTCAAACTGATGTT
GAATTAAAAGTAATAAGTTGAAGCTTCTCACAAAATGTACATTGGAATGTGTGTCCATCC
ATCTAAATGTAAAATTAAATACACCCTACCCTAAGTGTTTAAGTCATCTATTAAAATTTG
AAAATTGATAATATCACATTAAATTTAGCTAAATGATGACCTTCTTCTTTATAAATGGAT
TTATGCACATTAAAATAAACTAAAATATAGTACATAATTATCTCTTAAGAAAGGAAAGTA
ATTTTTAAAATAAGAGAAGTTGGTGATATAATATAAACACTTCTTATACTTATTTTAATA
AGAGAAGTTGATTTTTTTTTATAAAAAATATGTAAATTTACAAAATTTGAATTAATTGAC
TCTAAATTTACTGTTATGAAAAACTTTAACAATTTAGAGACAAGATAAGAATTAATTTTC
TTACCCTATTGCTTATATAAATACAAGAGTTAAGATAGTAAAAACTGTATTTTAACTCTT
CACTTTATTATTTGGAGATATTTCCATATCTTTTTTCATTTTTTTTATCCAACCTATTAA
ACTTTGGATATATACAAGAA
>Glyma04g04460|Glyma04g04460.1
AATGGCTTGCAGAGACATCTCTTTATCGTACGTCAAAAAAAAAAAAACAAAGAACTGAGT
TGTCCTTGCTTTGTGTTGCATATTAGTAGTAAATTATGTTGGGAAGTGTATACTTCCGTA
ATTGTCATATTGTGTTATAGTTTTCGGTCTCTGAACCACAGGGGAATGATGCTCCCGAAT
TGCAAATGAAATGAGATGAGAAATCTCACCGAAGGGCAAAGGGCTTGATTTATTTAAAGT
CTCTTTCTATAATCTTCTTTGGGCTTCCGCAATAGAACCATGATGCAGACTCAACAGGAT
TGCATGCAGTGATGCAAAGAATTGAAGGAAATTATAGTTCACTTGCATTAGAGGCATCTT
CGCATCTTACCAGCAGCAATACTAATATGTTGTGATATAATTAATAAATATTTTTTATTC
TTAAGCATATGAGTAGGGATTCAAGCACACATTCATGTGAAAAAATATCAATTGAAAGAG
GTCAAATCTCGAGTGAGGAACATCTTGATTAGAAAAGAAAAAAAAAAGTCTTGCAATAAT
TTTCAAGAAAAAAAAATTGAATGCACAAGTATACGATTATCATCTAAGAAATTAGATGAC
TAAACAATTATTTTTAAGATTATTGTTGTATTGAATCCCTACTTGTGCAAAAGTCTTGCA
ATTCAAATTTTTTTTAAGATTATTTTTGTATTGACTATTTTTCTTCCTAAAAACCTCTTA
GTTAACTATCTCTCTTCAAAAAGAGAGATAACTAATTTTAAAAAAATTAAGGATATTTTA
GAAAAAAAAACAATACACATTATTGACCAAATTTAATATGATTAACTGAATGAATAACTT
TTTAAGCCATATGAATTACTTGAAATAACCTTATAAAGAAAAATAAATAAATTATTTAAC
ACTTATAAGAAAAAGAAAAAATAGAGTTAAAAAGCATGATCTGGAAAAAAAATTGAAAAA
TTGTTTCTTTTATTTAGATAAACTGAAAAGGTAGAGAAATACTAAATTGTATTTAATATG
TTTTTATTTACTCAAATTAAAAAAATATACTTTTGTGATTATTATTATTATTATTCTTTT
TGAGTATTTTTAATATAGGATTTTTCTATTGTAATAATTTTAAAACATAAAATATTTTTA
AAAATAATTGTTTTATATTTGTTAATATGACATTTAAAATCGACAGCAAGTTTATTTTCA
AATGAACTTGAGAGAGGGAGAAACACTTTTTTCTTAGGCTTGAGGGGTCCTTTGCAGGAG
AGATCCGGATTGCACAAATATAACTGCTGCAGAGAGTCTTCAATTCCGTTGGAAGAAAGA
AAGAAAGTAACTGATCTGGGAATTATGAAATCTGTTAATTATTTGTCTTAACTTTGTTTA
ACTTCTTGATGAAGCAATAAGCATAGGACTGCAGTTCCGGTAAAATATTCTGCATGCATC
ACAGCCATTTTACAAAAATGTTTTTAATGTAAAATCGGTGCAGGACATGACCAGGACTTG
TCAAACCTCACAAATCAGACATCAGAAACAAAGAGATAATTCAAACATGTTATTTTCACG
TGTCTGCCACTGTCTTCGTGTTAATTCCCCCGCGCGCCACTTTCTATATTTTTCTCGTTT
CTACTCTAAAATGAAATCATATACTAACATTTTAAATTTTTAATGTTTGACAGACTGTAA
TAAAATAAAACGATAATGAATTGAGATTAAATTTTAAAATCAAATTAAAGGATAAATGCA
ACAATTCTCTCTGAGTCTCTCTAGCTATAGATACATGCAACAATTTAGCGCATTATTTAG
GTGATTAGTGTTTTTTATTTTTTAAAAACAATTTGTCAGCAATGGATGGGCATTAGGAAG
AAAAGAAAGTACTGTTGAGTCTGATTGAATTGTACAGTTGTACCTCAACTACTACTACCC
TTTAAACATTCCATAAATTAATTGATAGTTAACAGTATAGTAACACGATGTTTAACATGA
AGGGGTGAAAGAAGGCGAAG
>Glyma04g08060|Glyma04g08060.1
TTTTGTCAAAAAAACTTGGAGCTTTTAAATGCAAAATTTAACAAGCTATAAGAATGATTT
CTCTAAGTAATTGTATAATGAAACGATTAAGGGTAAAAAAGTAATGGGTTACATAAAAAA
TAATGAAATTGTGTACATTAAAAAGTCTTGTACTCTGTATTCGAAGAAAACCTAAGAATT
AAATGAACAAGCTAATATTCTTTTTACGAGAACAATCCAGTTAGCATGCTTGAATTATAT
ACATGCACAGATGCACTATAATCTAAAGTCAAACATTTTTTCTTTTGCTGACTATTCTTT
ATTCCTTTTGGCATAAGCATTTATTAAGAAAATATTTAGCTAATGGAAGTTTTTGTTTTA
TATGATGACATTATTTATATAGAAACAAATATATCAATTATTCAGTATTTTTTTTACGAT
TTGTAAAACTCTTTAAAGCCGTTTTGAAATTGATCAGCGTAGATATCCATGTTCTATAAT
TTGAGATTATTCTTATTCTGATTTTCAAGATGAGAACAAAAGATTAATCTTTCAGCCTAA
TTGTTAATTGAAAACATTCTTATCCTGTCGTCTAACAATTTTGTATACATGATACTTTTT
ATTTATTTTTCAATCATATAAAAGCACGTGGACGAGAGAATAAAGAGTGACGAGATTTTC
ACCTCTTTCATTTTTTTTTTCTTCTGATCTGTTAAATTAATATTATAGTGGTTGTGCACA
AGTGCAACTGAGCATCTATCACCCATATATTATACATTTATACTGTTTAAGTGAGAAGAA
TCTATATGGTTTATTTTAAAATATTCATTTAACTAATATATACGTTGTTATTACTGTTTG
ATTCTGTGGAAAAGTCAAATTTAAATGATTTTGCAATTCTAAATCATTGAACCGTAAATT
ATTTTTTCTTGTAGACGTCGTATAAAGAAGAGGAGGGAAAGAGTCAAGAAAAGGAAAAAT
AAACAAATCTTGATCAGATATAAGAAACATAAATAAATTGATTGAAAGTCATTTCACATT
TAATGTGATGCAAAGAAATAAAGAGAAATTTTAAGTATATACGATAATAATGGTCAAACT
TAAGTTTTCATGCATCTATTTTAACCTTCACGATTAGCCAACACTAATGATTTAGAGATA
AAAAGAATTTTTAGATGTTAATAGAGTGTTTGTAATGTTAGGATATTTATGTATGATTAC
TTAAAATTATTTTATGACTGTAAAATTAAGTATGAGTTTTTTTTTTGTCAAATTCAAATA
TAAGATTGGAAACTTTGATATTCTATCCGAATCCTATTCATATTCATCTCATTAACATGG
GTATTCCGTCTCTAAAAAGAATGGGAATTTCAAAAGGTTGACGTGATATATGGATATTTT
GTTAAACTTAATTTTTTTTAATTTTGCATAACATTAACCAAACAAGTAAAATCCAAACAA
AATAGAGAAACAGAAAATGTTAGTTTGACATTCAAATTGCATGCTGTTGAAATGCTAATA
ACTTAATTCAAAATGGTCGACGTGTTGTAATTTAATAGTTATTTACCAAGTCCAAGTTTC
CAACATCGATCCTTTTCAATCCGGAGGAAAACATATTCAAATATTCAATCCCCTAAATGC
ATGAAATGACAACGTAACCCATATACCTTATTCAACCTTCAATTTCGGTGAATGAGAAAA
TCAACCCGTATATATATTTTATTTTTTTAAAAAGGCAAAGTTGTATTATATATATATATA
TATATATATGATTGTAACAAAAGCTACATGTACAAGGTGTACATATACAAAAGATCTAAC
CATCTAAGTTAGATGTATTTCAAAAAGTTAATAAAAAAGAAAAAACTATCACAATTCTCC
TTCTCCGAGCACAAAAGTCTACTTATATAGAAGGTTTTCAAAGACAAAAAGTCATGCACA
TAACCGGATTTAAGTACCAATCTAATATGGAAATATAATGATGCTTCTTACGCTTGTATA
GTAGCCACTGCCTTGTAATA
>Glyma04g00940|Glyma04g00940.2
ATTATACCTAACACCAGCATCACCGACAATACCAATAGCCATGCCAGCAGAAAGGCCAGC
CAAGCCACAGGCAAGACCAGAGGAGAGATGTGCATAACCATCAAAGAGGTAATAAGATTT
GGCCTTTGGATTAATACCGGTACTGATAATAACAGCAATAATAAGGCCATAAATACCCAA
AACTCCAGCCATGACAACAGGGACAATAGACTTCATCACCAGCTCAGGTCTCATCACACC
CATGGAAGCCACGCCCACACCACTCTTTGCTGTGCCATAGGCAGCTCCCATACCTATCAA
CAGTTCAAATACAAATGAAATTCCTCACAGATTTTATCACTTCAAACAACCCTAAGATTA
AGATTCGATCGATCAATCACTTTCACATGAGTGAAATTATTCCGATTTCCTCACAGACAC
AGATCAATCAAATTTCAGATTTCATATATCAAACTTAACGATTTGCAGTAACTAATTGAA
TCTCCAACATCAATGGTTCCAAATTCAACACCTAAAATCATATACGGTTCTGAGCAGTGG
AACATGAAATTGGATTAAAAGTCAATTTTAGGAACGGATTACATAAATAATGAAACGGTA
AATACGGATCTAATGGAAGTGATTGGGGGAATTGAAGAGAGTGGAAGGAGTACAGGAGAA
GACGAGGGCAGCTGCGGCTCCAAGGAAGCCGAAAAACGGAGCCGTTTCATCACCGCTGAA
GGCAGCCATAACGGTTGGTGGATCTGCGACGACGTCGGATAGATCTGAGAAATTTGATTA
TTCTTCTGTTGCCGTGAAGAAAGCGTGGGGTGTCCACGTTCATTCCCTTTATAGTCGCAC
GTTCGGTACCCGACTTGAATCTCCACTTGGGCGGGTCAATTTTCTACTTGCCTCAATGCG
ATGGGCCTCCAAACCAATTGTGATTCTTCACTTCTTTGCCTATTACCACTTTACCAGTAT
TTTCCAGTCATCAACAGATATCCCCTTATCATAGGTTTCAGACTTCATTAACGCAAAAAT
TCACGCTCAAACAATTGGAAAAGAGAAGGAAATACAGAACTTGGATTCGGTATAGAGTGT
TTCAGTTGGTTTATGTCATTAAAATGTTTTTTCTCTACATATGAATTTTTCTTTACAAAT
TTTCTCTCCTTTTTTTTCTTAAAAATTTTTGGATTGTTTATCACCTTTGGCAAAAATTAA
GGAAATTAGCATGTTTCTTACTCTTTGGGTAAAATATCTTATAATTTATTTTTATAATAT
TTTTATTTTATTTTTGAGTGAGTTGGATTTTAAACTAAATCTCACAATTTATTTTTATGC
ATCTTGTAATTGAGATTCAAGGGTTGTATATTCTTCGGATTGGATCATAATCTGATCCTC
ACAACTTGACATCAACATATATGCTTGAAGCTCGAGATCATGTAATCATGTAATTTCTTA
ATCGGACCTTTATTCGATGTGTATGTTTCAGTGGAAAAATGTATGATCTAATCAACCTCA
AAGTAATAAATATGTCATAAAGTTGACAATTATGTACTCGGATCCTCAAAATATGAAGAA
CACTTTAGTACGTCATAATGACTTAACCCATGAATGTGGGAGAAAATTCCTATGACATAC
CAAGATAAAAGACCTTCATCATAAACACGAAAATAAATTAAACAATACACAATACACTTT
ACTTGATAGCTTTGGACTAAGTCACTCTTGCATATGAGAAAATTTTTTCAAGAATAATTT
CCTTGCTATTTGAATAAAACACCTTATAATTTATTTTTTTAAAAACCACTTTCGTTTCCT
TTATTTTAAAATTCAAATGTTATTATTTTTACAATAAAAATGTAATATTTTATAAAAAAA
TATAAATACTAGTATCTTGTATCCCGTTTGCCTAGTCCTCTTTGTCATGTTCCAGTTCCA
CTTGGAAAATGAAAAAGTAAAAAATAAATATTGTATAAACAACAGCAACATCAAATTCAG
GATGATCGAGTGGTCTAAGG
>Glyma04g04720|Glyma04g04720.1
CAGATTCTTGTAACGAATGTTCAACTTTCTTAATCTTGCCACCGATGGCATGAATAAAAT
CCCGGTGCCTATTTCTCGCATCCTCACTTGAAACTTTGCTATAACTTGACCTAGCTGCCC
GTTCAAATTCCTCTAACTGCATTATCCATCCAAATGCAACCACATGCTCGTTACGATGAT
ACAAAAAAGTGAAAGTACATTTTCTAATAGAAATTACCTGCCATTTAGCAGTGCCAAGGG
TAGTTTGTAGATCTCGGCGGAGTTCATCACAGTTCCATGGGCTGGACGCATCTCTCATTG
CATGAATCCATGTTCTATACGTAGATTCCATCCTTGAAAAAACAACCATAGCAAATCAAT
AACAACAAAATCTGAGGAATACATTTTTTTAAAGATTGTGCACCCAAATGAACTTAAAAA
CATTAAGCCTTTCAAATTTCAATCTTTGAGTTAAATTGGGAATAAAAAAAAACAAAAACA
AAAGGGAGGATAGAATTTGGCAAGTGCGTCTGTTTAATCCAAAATGGAATTACTTGGAAA
TATTCTATTATATTATCCCTACATTTCCTTGGGAAAACAAATTGAAGATTAAATAAAATA
GGAAAAAGGCGTAAAACAAATGGAAAACCTAATTGGAAGAATGATAGGTACCTGTCTGCA
GATTCCTGAACTTCTTCCGCGGCGTTAAAGAAAGGATCTTTTTCCCATCGATCAAAACTC
GACGCCATGAATATTGAATAACAATAATATGATAATTAATAATAATCGGAATCTGGAGAA
GGAAAGAATCGATGAATCCGATGTATGTAATCTGTGTTGGGTTACAGGGGAAGGTGGTGA
ATTAAATGATGGATCCGATTAGTTGGAGCCAAACGTAATTACAAGAAGAGAAGTTCTTAT
TTTTCTGTGTTTTGTTCTCCCAAAATTATTTTGAGCAATTGCGATTTGCAATGAACGAAA
ACTATGAATGATTGGATATACGGCACGCGTGAGATGATGTCCGTGTCAGCTGGTACGGCG
TCGTTTCCTACAGTACCCTGGCTATCATTAGAAACAATTCGTGGGATGAAGAAGCTTCCA
CCAGAGTAAATGACCGATATAGTTTTTTTTTTTTTTTTACAGATATATTTAAGGTCATAA
TTTAACAACTTAAAATTGTTAAAGTCATAATAATCATTAGCACAATATTTTCTTGAATAT
GCATCTAACATAAAAATCAATTCATAAATTAAAGAGTCAATCAACACACTCAAAATTTTA
TAAGTAAAGTTTAATATATTTAAGTATGTTTATATTTTAATATTTGTCTCATCCCATGTA
TTAGTTAGGTAGAAAAAAATGTCTCACAAATTTAACCTTTAAGATGTTTAATGCTTTATT
TACAACCATTTATCACTCTTCCTAAGATCATCTCTTGAGTAAAAAGAATAAAAATCACTG
CAGTTGTTACTCACATACTCTCTCTCTCTCTCCAAATTCAAGTATAAAACAATTAATTAA
ATTTGGTGTTAATTAAGAAGTTACTAAATATTATTTAGTTTTACTAATTACAATTAAAAA
TATTTTTTAACTAATTTTTGTTAAAATTTGATATTAAAAACAAAATATTAACCATTTCAA
AAATTAAAATGGTTAATAAAAAATTTCTATGAAACTTTTGAAAAAAAGTTATCGAATCAT
ATCATTTCATTGTATTAACCATTTCAAAAAATTGTTCAAATTTTTTTTTTATCAAATCAT
GTCATTTCATTGTATTAGTTTTTCATATTTAGTATCCAAAAAATATTTTATTAAACAATT
TTCTACAAAATCTGTTTTAATGAGAAGATAAAAGTTTTATTTTTTCGAATTTAATTTATT
TTTACTACAATAAAAAATATTATAATATTTTTATTATTCCCGTAATTTTTTTATTACCTA
AATATTTCCAATGTGATCCAAATAGATTTTAATCTCGGGTGATGAAAAAATTTTCCCCCT
TATAAACGGTGAGTAAAAGT
>Glyma04g03276|Glyma04g03276.1
GAGCTTAATGAATAACTTAAGATTAATGACAAGCCAATAATAAAAAACGTTGATGAGATG
GTGTTGAGTAGGAAGAGCTTACATCTTAGTTCACTGTATTAAAAGGAAAGCATCGCCCAT
CTAACAATTACCCTGGTTTGGAGTACATCCTCGTTACTAATGAGAAAGGAAAAGAAAGTT
TTGACGAAGTTCGAACTCGTACAAAAATAAATAAAGTCCAACTGATGGAAACAGTGAAAG
GAAAGAGATTTAGGAAAAATATTTTCTTTGCAGAAAAATGATACTAACGAAATACAATGC
CAAGGATACTTAAAGAACAAACTAGTTTTGGAGCTTAAGAAATACAATGCCAAGTTTTGA
AGTAGGAAGGATCAAATTATATTCTTTGTAACTTTAAAAATTATTATATTATTTTAATAA
TTTGATAAAAAAATATATTTTTTATTGATCTAACCATTGAATTATATTTACATATTATTA
AAATTGTTTGTATCAAATTTTGTTAAAATTGAACAACAAAAAAGTAATTAAATGATCTAT
ATTTTTAGTATATTTTGAAATATTTTTATTATATTCATTTTAATTTATATAAACAAGGTA
ACAAATGATTTTAGATTAATATAAAATTTTACACATGTGAAATAAATTTTCAATCTAATG
ATAAGTTTAAAGAAAATATTATCTAATTAAAAATTATAAAATAATATAATAATTATCAAA
ATTACATAACAAAACAAAGAGTAAATTTTGATAAAATCTTTTTCTTTATTTATAAAAATG
AGTTTTATTCGATTTATACTTGAATTGATCATTATAAGAGAAGAGAAAGCACAATAAAGA
TGATTGAATTGTGTTTTTAACAATTTTTTGTAAATCTATTTAGTTAAGAATGTACTTCAT
CTTTTGATGATATACTTGATGATGTAAATAAAGTTTTTTTTAAGCATAAGTATTCTTAAA
ATTTTGTTCGCTTTTTAGAAACTTTTTAAGATACCATAAGTAATATATAAAAAGGCATGG
TGAGAGATAAAAATACACGTGTTCCCGTAGATTTCAATCTTTTTGCTTGATGGAATTTTA
TGTAACTAGGAAAGTATGCACATGAAGATATTATTAAAGGGATTTAATATATGCTAAGGA
ATTGGGTGGAGTCTATTATATTGAAATATGAATTGCCAGTACCTGTTTGAAATATGTTGA
ACCCCGACGACATGCAGAGGACGAACATAGTGGAATTCTAATTCTTAACTACTTTTACAA
TCAATTAAAAACTCTTTAAAATTTATAAACTAATTTGTTTTGTTGCAATTTTTTTATTTT
CTTCACCATATATGACAATGACATCATATTTGTGTTATCTTCGTATCAAATCTGGTGAAC
TTAAGCCATTTACACTAATTCTTAGGAACAACGATGTCTTACTTGTCAGATTTGTTACTT
TATGATCAGCACACTTACTGAGTTATAATGTTAATTAAATATTTTATAGCACAAATGAGT
CCCAACAATGACCAAGATTTTAAATTATCAAATCCTCAAAGTGAGAATGATTCTTACCTG
ATATATCCTTTGTATACATACATACATACATATGAAAATGTTAAATGTACTCTCCCACAT
AAGTGCTTGATTAAAAAATAAATAAATTATAAGTAAAATTTATTGAATTGTTTTTTCAAT
AAAGTTGGGCTAATAAAAGAAAAATGTTGAACAACACCCTTATAGTATTGATTAAAAAAC
TAAAAATGTATAAAATTATTTTTTTTAACATTCTTCTATTATTTTCATAATAAATATTTT
TTTTTATTTTAACCTATATTTTAAAAACACTCACCAATCATAATCATAATAAAATAGTAT
ATTAAAAATAGTGTGTTGGTAATACTTTTTACTTCTATAATACAATGATTGGGGCTAACT
TAATATACGTAAGAAAGATAGATAAAATGAGAGAGAGAGAGAGAGGAACTCAAATATATG
TGATGTGATAATTGAATGAA
>Glyma04g08410|Glyma04g08410.1
AATTAATACCAAAGAGTCACTTTTGTCTTTAATGTGTAATTTATTGAGGAATAACTTTGT
CATTTTACGTGGATTGTTAGTATAGGAATATATTTGTGATAATATTTTTTTTTCATTTTT
TCACTCTGCTGACAAATACATTCTTGAAAGATGAAAATATAAAATTTAGTCTCCGAAAGT
ATAAGAAATACGATAAATATATCCGGATGTTAATAATGAATTATATAAGAGAGAAATTAC
CAAAAAAGGGATTAAAAAACAGTAAAATAGAGCTTAAGATTTGAACTATTATACTTTGAT
TATCTATCTATTTATCCATCTATCAAATTGTTAATTAGTTTTTTAATTAATCAATATAAC
TACTTATTTTCCAAAATAAAATAAAATTCTTTAGTTTTATGATATTAAAAAATTGAGTTA
CCATTTTAAAAAATGAAAGCCTTTTATTTCTTTAAATTTTTTGTTTTTTCAATTAATTAT
TAATCTTTATTACGTACTATTCTGTCACAGTATGTCAAGGTCGTTGCAGCCCCTAAATCA
GCGAGAGATACAACTCTACATTCCAAAGGCGGCAAAGAATAAACCTGTGTATTAGTTTTT
TTTTGTTTTAAAATTAACTTTTGTATTAGTTTGAGCATTATTGTATTTTTTATTTAAATT
TATTTGAGTTTTTTATTTGTTAGTAACTACTTTCATTTCATTCATATTATGTATAATAAG
TGCAGTGTTGTCTCGAATGAAAGCACATAAATTTTATCCAATAGATTTTTTCATATTTGA
GATATATATATATATATATATATATATATTATTGATTAAGGAAAAAGATTTATAATTTCA
CTTTATCTAGTTTAAATTTTGTGATATTTTTTTTAAAAAAATAGTTGATTAAATTCTTTT
TTTTAAAAAATAAATAAATTTAGTCTCGTTGTCGGTTGTGTTTTTTCTACTCAAAACTTT
TGATATATTATTTTCAATTTAAATATGAGGGTACTTAAGTTGAAATTGTAATATGGAATA
ATTTTAAAGATTAAAAGTGATAAATTTAGTAGAGATTTAATAAAATTATATGATATAGGA
TAATTTTTTTAACAACAAAGATTAAGGTTTGACAAAAAAATTAAAATAATAAAAAATATA
TATTAAAAGAAAATTTAAAAAATATATTACACAAGTATTAAACGAACAGAAGCAATAAAT
TATAAAAAAATAATAATAATAACAATTAGTCACAATCTATTATTAACGTCCGTATATATT
TATTGCACTTTATATTTGTAGTAGAGTGAGAAGACGAAAAGTTAAAAAAAATATTATGAC
AAATATATTTCAAGGAACACATTTATCAATAAATTAAGATAAAAAAATGACTATTTATCC
GTTTAATTAAATATAATCTAGACTAATTGAAGGCAATGTGAAAACGATTAAAACAGCTTG
TTCCACGGTACACGAGTTTGTACCGTGATTCAGACAGTAACAAATTTTTTTGCTTTTGTT
ATGTCCCGTATTTATTTTGTTCTGTGCGGTAACCGCTTTACAAATCAAACGAGGGACAGT
AAATTTTGTCCTGTCCTTTCCCCCAAAATTTTGCTAATCAAATGGGGCCTAAATATTAAT
GGATCCTTAAAAAGTAGTAAATATTACAGTAACTTTCTGATCCTAAATATTACAGTAACC
TATTTATAAATTGACCTATTTTTAACCTGTTTTTAATTTTGTGTCATAATTATGCTAAAA
CCGTCGAACGTAGCATAATTAACCTAACTGCACTTATTAAAACATTTATAAATAGTGTCG
CCGCCTACCCATTCAATTCTCATGTACACGTTCTCAATGACTATCTCTATCTTAAGTTCA
TTATCTCTACCTACTTATTTAAAGACACTACTACATCAGTGAACCCGGGGCAGTTGAGGT
ATTTAATTAAAATGTATGATAATATTGGTGGTAAGTTAAAGTTTAACTGTTTAAGAAACC
GATTCTAGAACCTTTTCTTA
>Glyma04g11130|Glyma04g11130.1
ATTTTACAATATAAATTTTAAAATAAAATTATTTGATTATAAATATAATATCATGTTAAC
TATGAAATAAAAAAATTATTATTGATACACAATTGCTCAAAAAAATTATACTTTTTAAGA
GAGTATTAGACATTAAACTAGATTAATACGACTTGAAATATAACATAAATCATCCTAATT
AATTAAAAAATATACCAATCTATTTTCAAAACCTAAATTTATTTAACTATTTATTAAAAA
AAGCCTAACTATTTCGGGACGAGTTAACGGGCCAGGTTGGGCCATATCACCCCTAACTAT
TTCTACTGCCATTGAGCTCACCAATATATTGTGCAGATTCTGTAAGACAGCCATGCTACT
GTTTCTTTTCTGTTTTTTACTTTATTGTTGTTAGTGTTATTTCCTAATCCAAATCTGCAT
TACATCACACCTTGCTTAATATAGTGCTGTGTCTTTATCTTGAAAACTAACATTTAACAG
TGACTATTTAAATAAAATGTCAATTTTAGTTAATTAATAATATTAACAATATTTATAATA
TTCTATTTAAAATTTTCCCTTCACATAACTATCGTAATTAAGTTTGTCTTTTTGTAGCTC
TGACTTTGGAAGATAACGTTAGGTGACTGCTTGCTTAGCTATATGAGCAAATTAAAGCCC
CTTATTAAAAAATTATTGTACTTGACCAAGTAAACACCTTTTTAAAAAAATAAAAAATAA
AATTGATGCGTACTACGAGTTGGACCGTTTTCATTGATCCATTCGTAATTCATTATGGTA
ATGATATATTATCAGATCTTACACCAAACGATATTGGAGGACTGGGTAATGCAGTTTGGT
CTGTCTACAGATTAAATTGTGATTGATAGTAATTTAATTTAATCGAGATTGATTATCAAA
TTAAGTAGCAAAGAGGTTACATTCGATAACATTCCATTAACGGTTGTCTTTTTTTCGTAA
ATATTTTTGTCAAAAAGTAATTTTTATCACCAATTTTTTTATTAGAAAATGGTTACGATC
TAATTTAACACATCTTGCTAATAAAAAAAATTCACACTTGGACGCAAGCTAACTTGTAAT
GAAGTAGGCCAGCTATAACCTATCGTAATTAATTAAGTTTATCTTTTTTCCAAAATAAAC
ATTCTTGTTTTTTAAGTAAACATAATTTCAAATACTTAATATAAATTAATTAATTTTTTA
TATATAAGTTAATTAAATAACGTATTTTTTTCTGTACAATTAAATAACGTATTTAAAATT
TCATTATATAAGTATTTTTTTAATAAAAAAAATACGGACTTGATTAACACAGGTTGCATA
GCTGCACAAGGGTTGAGTACTTGAATATGAAGTTGACTAACAGTTATTAATTTGAGTTGT
GATTAGCCACATACAAATTAACCTGAATTGACATCCTTTATTTCCAGTTCAATTTAATAA
ACATAGGTGGTACTGTGCTTGCGAAGACTAATAGTAGCATATCCATCCCCATATCGAAAC
AATGAAGAGTTAACTACTTACTACCTGGCTAAAAAATGATAAGTAAAGATTGAACAGTTC
ATTGCTAATTAAGACATGACATATGGTGTGTTTGTCGTACTTATCTTATGTATAAAGTCA
AGCTTAGCTAAAAGAATGTATCACAGTGAACAAATACTAAAATAAATAAATTTGATTAAC
TTTGGCGTGTAGATTAACAAGAGCCAGTAAGTCTAACGTAATTGATAAATGATTAAAATT
TTTTAAGTATACAAATAGAGATTTAATTTCCTCAAATGTTAATCTCATAAATTTGGGTCA
TCAGAATACCTTCCTTCTAGGGGAAAAAAATACATCTGTATATAATATAATGACAATTTT
TTTATAGGAAAAAAAATACATCTGTATACCTTCCTTCTAGCCGCATTTCTTTCATTAATT
TGGGGCAACTTGCGTTAGACTGCGTCCAAACAACTCCACCCTTAGCCTATATAAATTAGT
TGCCAGGCTCTCATTACTAT
>Glyma04g36140|Glyma04g36140.1
ATTTTAGACTCAAAATCGATTGTGCAACATCAAATCAAACAACATTGAAAACTTAATATA
AAATAATCATGAGAAATCACAAACTTTTCTAATTAACAAGTAGCACATGTTAACTTTTGA
TTTGAAGATTCTCACGAAGATTAAGAGGAAAAAAAACTTATACGAAGAAGAGAAACATGA
GAGAAGGGAAAGCTTGACGAATAAGAAGAAAAAAATAATGCTCCTTAAATAATTAATTTG
GCAAGAGGACCGCTGAAATAAAGAAAGGAAATTATTTCTTTTTAAATAATTTGTATCAAG
TCAAATAATTAACGTAGTTATCAATGCAGTTTCCTTTATATCCTTTATTACCCTATTATT
TTTAGTCAACCATTTTTATTACACTCACATTTATTTGTTAAAATGGGTATACTTAATAAT
TAAATTTATGTTGCCAATCTCACTCAGATATAACTATCACTAGCTTAATTTAGTTGTCCG
TGTATAGCATGTGAATAATATATTTAACATTTTTAATATATTATTAATTATTTAGTTTAA
ATTTTAATAAATATATCAATAAATATTTAAATATATTTTTATATACATACGGACTTTAAA
AAATTGTTATTACTGAAACTATTGTCATAATTAAGTAAAACCTTGTTTACTTTAATAATA
TCTTGTATGCTTTCTTTTAACTTTACTTTTTAAAAAAATTATTTAATTTATTTTTTTCTT
ATTTTTTTAACTGTGTTAATGATACAAAATATTTAATAATTCTTTCAATAATTAATTTTC
GTAAAAAAAGGAGCACTTATCTACCTGGCAGAATCTTATTTTATAACATAATATAATGGT
ATATACTTCTCGTAAATTAGTGTAATAAAATAGTAATAAACTTTTTATCGATATTATTAT
TATTATAATTTTAATATGATATAATAAATATTTAACGTAAACTATTATAAAATAATGAAA
TAAAAAAACGATATTTGTAATACATATCTTCCGCAATTTATTATAACATAACAATTTATT
ATCATTATAATTTTAATACATATTTACCACAAATATTATAAAATTATGATAATAAATAAA
AAATTTCCATGATTATAAAAATTATTTCATAAAATTTTAAAAATCTCGTGCTAATAAAGA
ATATTCAAATTTTGATAGAGTAATATCTATTAATTATTTGTTAAAAAAGTATAATTATAA
TTCTTAGAATTTAGTCTAAATGTGTTATAAAATAATAATATATTAAAGATTTGTATAATT
CATAAATTGTGTTTATAATTCTTTAAATAGAGCTTATATTAATACTCAATTTAATCGCTA
AGTATAAATGAGGATAATAATAATCTTAGAATTTATAAATTTAAGAACACTGTAATTATA
TAAAGTATTTGATAAAATTTAAAAAATCTTGACCGATTATAGGTATTTAGAATTGGGTAC
AACAATATCCATTAATTATTTATTAAAAAGAAAGTATAATTATAATTTTTCGAATTGCGA
CTAAATGTATTATAAAATTCATAAATTATGTGTATGATTATTTAAATATAGATTATATTA
ATAGCAAATCTAATAGCTAATTATAAATAACTATAAGTATAGTAATAATTCATAGAATTT
ATAAATTTGAATTTGTAAAATTTCTATTAATGACTAATTATAAAGAACATTATATTATTT
ATTGTGATTGATTTACAACAGAATCATATGGACACACTTAGTTGATAAAATTAATTAAAT
AAAAAATCATGAGTTTATTCTTATCAAGATCAAAATTGTTTATTGTAAAAAAATACGGGA
AATAAATGCCTTAAAATCGTGAATTTAAAATTATAGGAAATTAAAATTAAAATTTGGTTT
TTTATATCAACTTCAAACTATACTAAATTTGTTTAAATTGATTATGCTTTGTTTAAATTG
ATTATGCATGCGATTCAATCACTAATTTACTGGTCCGAGCAGTGAAATGATTCAGTGCGT
CGATTGTGTTAATGACTGAT
>Glyma04g36520|Glyma04g36520.1
CTTTTTTAATGGGACCTTAGCTTCTCTTCTAGTCGGGGAGAAGAAAACTAATGTATGATT
TGATATATTGAGATGTGAGAACTACGATCATATATTTCTAATTTATATTGTTATGGTCAA
GTTTGATATCCTTATTTTTTTTCCTAATTAAATTTCAACTTCAGCCTAAAAAACTTGAAC
ATACAAAAACTAAAACTTATCATGAATTGAGAATAAGTGACCTTACCTCAATAATTTTAT
AAGAATATAATAAAGTACTATTTTTTTGTTCTAAGATGTCACAAGGAATGTATCACATAA
ATACTCACATGTATTAATTAGTTTTAAGAAATTCTTAACTCTTTATGTATCTAAGTTTAT
TATTTTTATTCATTTTTCCTTGATCCAGTCTACACGAACCTCAAACTTTGACAAATTTAA
GGGTTTAAGAATTTTCTTTGACACAAGTTTTAGTATTCCCTGCTTAAAGATTAACTTATG
CCTATATCATAAATCATAAAGAGATAGTACTCTCATCTAATTCAAGATTAACTTTTACCA
TGTGTGTTTATTTGCGATATTATATTATAAGTTCTATCAACATCAAGCGTATATAAATTA
TCGATTAAAGAATCAAAACTAACAATATTTAAATTATAAAAGAGACTAACATTATTTATT
TCAAAATAAAAAGAGTAACTAAATCTATCCAAACTAAAAATATAAATCAAATTTCCTCTA
AACAATATTTGAATAGTAAATTTATATTATATTAAATATCTAACACAATTAAATTGAATT
GGAAATTTACTTATTTATCCTTCTCCTAGTCTTCCAAAATGCCTCATGAACTAGAAAGCA
AGAGATGGACCCATTAGAGCAAATAAGTCAATATTTTCCACCGGGTAAATCTTTAATTTC
AAACAATCTAAACCGACCGTTCATCTCAAATGAAGTCAAAATATAAAGTAATTGCTGCCA
AAAGAATATACATAACAATATCAACGGGGTGGAGGAAGAATTCATATAGCTACTTTCCCG
ACCAATATTAGTTAATTTTTTTAATTAATTGAGCATTATACACTACTTCACTATACGCGA
AGCCTTCCCTGATGATGCTTCTACTTTCAGTCTCATTAATACTACTTAATTTAATTAATA
AAAGTAGTGTCCATTACTCATTAAGTGATTCCCGTGCATAATTTCATTATCCTCAACGAT
TATGCCAGAAATATTAATACGACAAGGAAATAAAGGAACTTTGTTGAATACGTCCACATT
AGGGATCCTAAGGGGACCCCCGCATGCTGTTGTACAATCAATTTCTACCTTCATCTTAAT
TAATGAGGTTGGTATAAACTAATTAACCTCCCTCTCAGAGCAGTTGTAGAATTATGCGAG
TAACGTTAATTATATTTAATTGAATTTCTACTCTCAAGTGTACATTATCAAACTTAGTAT
ATATATTTAATGAATATAACTTAATTCACAAAACACATTGAGTTTGTAAAAAAACGATTT
ATATTTAATTTTAACATAATATATTCTTAAAGGAAAATCATGATTAAGTTATGGAAAAAA
AATCATAATATACATTTCACTTTGTTATATAAAGTAGTTATAAAGCAAGGATATCCCAAT
CTCTTGTCGTATTTGATGTCCGATATGCGTCTGTGTCTGTGTCTAACATCGACACAACAC
CCATATTATATTTTATATTTTGAATATTATAGATGTTTACGTGTCCCTATCATATTTGAT
GATATTTGATGTTCTTGTCGATGTTGGTGCTTCATATTTAATGAGTTAATATCCTGTATA
TGTCCTTTTTTTTTTACTTCATTCTATTAAGTTTTTTTTTTTCTTTCTTTCTTTTGACTG
TTTTGAAGTTTTGATCTTCTACCATCATTTAGGCCTCGCTTAACGGCCGAAATCAGGAAG
CAAGTGGGTCCCATGTGTTTAGTTTAATCACACCATGTATCCTTGCATTTTCTCTCTTTA
TATACAGTTCCTCCTACGTA
>Glyma04g04310|Glyma04g04310.1
AACAAATACTTGTATTGCTAGGATTCGTTTGCATTTGGAAAATCTCTTTATCGGCTCGAG
GTTTTGTTCGGTAGAGGAAAAAGAAATAAAAAAGAAGATAATTTTTTTTAATAAAACAAA
ATATAAAAATATCAATCTCACATCATTTTATTATTATTTATTTTATCCGTTCTTATTTTC
TGCAAGGAGCCTATGAAAGTATTCATAATCATATTCACAGGAGTGAAAGAGGAATAACTC
ACGCGCAGCTTGCAGGTGCATGATTGTGATGATTGGCCATCATGTATTTTGACTGAGACA
CGTGTGCAATTTGTCTTCCTCTCGTGCACCCAATTTGAATGGCACGTGCATAACTAAAGG
TTTGAATTACTCATGAATATGTTTACTCACGTGCCGAGCTGGGTTGCTTAAAGAACTGTG
ATTAGTTATCCGACCAGACAGAGACCACTTGCCAGCTGCACTCAACACTCAATCATATGC
AACGCGGGAAATGAGAATTATTCCCCGTTCTCACAGCTTTTGTTCATTGAACATATATAT
TCCATTACCTGAACATAAATTTAAATGTAGTATATTAATATGATCAGTGTACGTCACTAT
TTATTGCTAGCTGTTGAATATATATATATATATATATATATATATATATATATATATATA
TGTATGGGTGCAGACGACTCAGATTCACTCGATATATAAATATTGAATGTGTTATATCTT
TTTATAATATGTTTTAATTCTTTAGAAAAAATATTAAATATGTATAAATAGATATTATAT
TAGAATAAAATAGTAAAAATATACGTGGAGTATATAATATAGTAGTTTCTATTTATAAAT
ATAATGCTTTAATTATAGAATTAATTTGGATATACACTAAAGTTTAATGGAGGGGTATGT
ACGTAGCTCTAGCTAGATTATGATGGGTGCATGTTTTATATAGATTATTACATTTATGTG
GAGTGTAAAGTAGCTAGTAGTAGTACTTAGGAAATTGAGCTACAGTTCCCAAAAGAGTGG
GAAATGGGTTTGAGAGATATGGTTGAGCGAGTGAGTGTTTTCTTGGACATTCTCTACCAC
TTCAAAAGGACGAAGACAATATTCATGATATCCCCCTCTGGACGTCCCATTCATCCGTTT
TTATATAAAAAACCGTATCCTGAAAAGCAGATCAAAGGGCTTCCATTTTCAAGTTTTGGG
ATTGGAGGAATCTTTTTGCATTCCTCACATCACTTTATTGATGAGCAAAAAGCTTTGAAA
GAGAGCGAGCCAAAGAGGCCACCGAAAAGCATGGATACCTTATCATGAAAGCAAGAAAAA
AAAGACCCGATTTGACGGGCCAACACACACGCACAAGCGCATACGTCCATCATCCTTCCA
CACACACCCACCCTTGTCCACACGCGCTCATTTCATCCCTGCCTAAGGAACTATAATTTC
TAACTAACAAAAATGATTCTTAAACACCCACATAACCTACTTTGACACCACCTACGAAAA
AGAAAAAGAGGAAAACTACATATATATAGATATAATAGGTATCAATATAATGTGATAAAA
AAAGAGAGATGAAATATAATTTTTTTAATAGGTTGTTTAGAATGATAGGATGTGCAATTA
TTATTATATGTTTTGCTTGAATCTGTGGTATCATTTTATAAATTTTAATACAAAATATGT
TACAAATAGTATGTTAAAAATTGTTATAATTGTTACTACCTAGCTAGCTATAGTGATATG
ATAATATAATTGTATGCTAATAATGTTTATTATGCACTTAGTCAGAGATTGGACCCTAAA
TAAATCTTTGCATCTTGATAAATTAATCACTAATTTTGGACTGGGATACGGTGGGCACCC
GAAACAAAGCACTACTTATAGTAATAATTTACTCTCTGTACGGTGCGATTTTGCTTTTCT
TTTAAAATCTAGTTGCATTGCCTTTTACTTTAATTTATGGGTGGAAATTCATAAGTCAAC
TACATCTCATCATTTGGTCT
>Glyma04g03110|Glyma04g03110.1
TTTCGTTCTCATCCTAAACAAATAAGTTGTAGCTCTAGTTTTGGCAACAAAAAAAATTAA
AAAAGTACATGAATCCATCGCTCAGACGGACTCAAATCATTTCTATATCCAATCCTTAAA
CTAAAAATAGTCTCAAACATACCTACATACAATTGCAAGAAAGCAAATCCAAATAAATTT
TCCCTAGCTAAAGCTAATTAGCATCTATAACAATTCACATGCACCGATCACTTAAAGAAC
TAGTTATTAACAAGTATTACTCATCAACATAACACTTCGGTAAAGGATATCAAAATCATG
CGGTGTGCATTTTTATTCTAAAACAGAATATGCTTCTAACTGTCAGAATCAGGTAGCAGC
AATATTAAACAAATGAAAAGTTTTCAGCAAGTGATTAAGGTTAAAAATAAAAAATAGAAT
CCTATTAGCCACACCACTATTTGCATTATATCCGCAAAATTGTATGTGTCGGATTTTTTA
TTTATCAAGTAGCACAGTATATAAAATGTATCACAAATGAAAAAAAAAAAAAAAACAACT
AGCGTTTAGGCACAAAAATAATTTACATCTATTTTCTGAATATATTGAGACGAGGTTACA
CTTAAAAGCAACAATACCTTAGGTAAAGTATAAGCCCCAATCAAGAAGAATTGGAAGAAG
AGGGAAAAACGTCTTTAACAGCAGAAGCAGCAGTGAGGTAATTAAGCGTGTTCTTCAACG
TTTCCTTCTCCCTCTTCAATCTGGCCGCAGTGTCCTCCAATTCAAGCAGCGCTTGTTGCT
CCCTAGGCGCGCCCTCAAAGGTGCTCCCAACGAAAAACGAAAACGGCGTGGGAAAGAGGT
TTCGTCTCAAATCCCCAACCTCCTTCTCCGGTTTCCCTCCCAACCGGTTCGATAACCGGA
TAACGTCTTTCATATAGGTCTCCACTTCGGTGGCGAGACCGTCGAGATCGAGGTCGGTGG
AGGGAGAAGGGCGGTCCTCGAGCCACGTCACCTGCGCGACGAGGTAGGGTTTGGTGCGGA
CAACACCATTCACGCGGAACCGCTCTTGCCCCTTGCAGATGAGGAAGAACCGGTCGTCGA
CGAGGCGCTCGTGCTTGATGACTTCGCCGACGCAGCCGACCTCGGCGGTTCCAGAGACGG
CGTCGGTGTAGATGATGCCGAAGCGTAGGTCGGTGTGGAGGAGCGTGTGCATCATGATGC
GGTAGCGGAACTCGAAGATCTGCAAGGGGAGGATGGCGCCAGGGAAGAGGACCAGAGGGA
GAGGGAACAGGGGGAGCTCCACCACGTCGTCGGAGTTCGAGGAGTTCGTGTGGTGCTTCT
CCGAGAACGAGGAGGCGGAGCACCGAAGAGTGGAATTAGGCCTCCGGCGCCGGTGCCGGA
GAATATCGAGATTGAAATGCTGCTGCGGCGGAGAGGTTGGGGATTTAGGGTTTAGGGAGA
GTGTGATAGGGTTTAAGGAGGAAGAAGAAGGTGAAGGGATAAGCTGTGTGAAAGCCATGT
CCAATGCGAAATTTAGAATAGAATAAAAGAGAAGGAAGAATACAAGTAGTGAATCGGAGA
GACGAAGTTTTGGTGTGTGGTTACTATTGGATTTGGACCTGGCTCCGAGCTATTATTATT
TTCTGTTATTACTTTTATTATATTCCGTCATAAATCTCTTACGAACTTCACAGTGGCTGT
GGCTGTGAAATGAAATGTGCGTAAAATATCAAAGAGACGTAGATAGGAGTTAGATTTTGT
TAAATCTGGTGGTTTAAAGCACAAGCAGGGCTTATGTGGATGAGATAATAATAAGGATTA
AGGAGAGGACAGAAGAAACTTTTGTTGGTTCGTGGTTCTGGATAATCCACGTCTGAATTC
TGGATCAACGGAGATCAGGCCCGGTACCATTCTCTTGGGCCTAACGTAATACTTTGGCCC
AATCTTGGGAATGAAAATCTGGCGTCATGCATTATGTTTACAAACCTCAATTTTGGTTAG
TGCAGTGCGTCAATGTGGAC
>Glyma04g08831|Glyma04g08831.1
TAATTCCGTTGACCTAATTAAGGGTGATGCGCTGGCGTTGGAGAATTGAAATTCTTAATT
AAGAAAAGATTATTCTTTATTTTAAAGAAAAACTCGTCCATTAAAAATTGATGTGGGTAC
AGTGACCATGTAATGACAGATCAGAGAGAAAGTAGTGGCATGGCACCATCGTCATCATCA
TGTGAAAATACTAATTATTAAGTCGACAGTTTTTGTTTTTAACTTTTTATTTTTATGTTG
AAGTAAAGTAGAGAGTTGATGAACGCTACGACGTCCCTTTTACATGGCCCACTGGCTAAG
TTCTAACCCTAGTCCCCTCCCTCACAGTCAGAATTGATAATATTTTTGTGTATTATTATT
AGTTTAATTTATTTTAAAATAATAATATTTCAATTGAATTTATACAAAAATAATAAAAAT
AATATTTATTTCTTTAAATATAATATTTCTTTTACAAAATATACACTAGTATATGTGTAC
GAATCCAAATGTCAATAGCTGAACATGATTCGTGGTTTGTAATTTTGGCATTGAAAAAAA
GTTAAGGCATCTTTAAATTAGTTTATTTTACATGTTTTTACTGAAAAATTTAAAATGATT
ATTTCTATAATCTTTTAAAAATGGAACGAGAAAGTGAGATTTGAGTAAGGAATTGAATGA
CAAACAAAATATATATCTTTTTTTTTTATATAGATTCAAAGGATTGATCATTTTTTATTT
TTTGATACATATTATATATATAATTGTATACTAGAGTATGTTTCATTTGGTTTCACTCCC
CCAGTTCTACACATAGAGATGTAGTTGCATCTGTAAGCATCAGTGCAAATAAAAAACTGG
GTGCTGGCTATACTTTTTTTATAGAGAAAATTCTTGAATACACTCTTTATATTAAGGACC
CAAATTCTTGTATGTTTATGCAATGATGTTACGGGGGAGTTTCTATTGTCTGTGTTATTA
ACTTATATTTTCCTTTCTTTTTTTGTTTGTTTGCTAGTGTACCTTGTTTAATATTCCAAG
AAAAAAAGTGGCTTTCATGGTATCGGACAAAATAATATAGTTAATTGATGTGGATTAAGC
TGAACCGGTGGAATGCTCATGGAGTCTCATGTGCTACTGAAGAAGTACTGAGGCTGAAAA
GATTTTTCCCCCTACATTATATATTTTAAATTTAATAAAAATATACTATTATAAAATGTA
TACTCCTTTGAGCTATCAAATAAATGATCACTTTTTTTATATACTTTTAATAAATGTATA
TACTCCTGTTAGAGTTGTCAAAGTCTTATCAATCATTTTTTAACAAAATTTATTATTCAT
TTTATCTTAAGTTATATTATTCATTTTTTTATATAGAGTAATTGAGCTAGATATGTAATC
ACATATCTTAGACTCGAATATGAAATCACTTGTAAAACTCAAAGATGAGATACTTTTAAA
ATAAAAAAAATCTTATTTAACCTTTTCTTTTAAATTAAATTTAGTAATTATTAGAAAAGA
ATAGATTAATTAGTATGATTTTTTTAAACTTAAATAGTTGTCTCGAATTCGGCATTTTCA
AAAGAAAAACGCTATTGTACATAAATTATCTCACATAAAGAAGAATGAAACCTACACAAA
TTTATGAATTTTAAAAAATTTCAGTTAATAAAAAATACATCTAAAAAAGTGTGTTAGAAA
GTAGTATTTTTAATGCTTATCTTATTAACATTTCTCATCATTCATGTGTCTAACAATAGT
AATTGGTATTAGTAAAAAAAAAATGGTATTAGTCAAGGCTGGACACCATGTGCAAACCTA
GCTAGTAGCATTCAGGTCACTTGCACTTGTGAGTTATGAGTCATGAAAGGTTGGACATAA
TTATCAATATCCTTTTTGTTAGCGTACAAAGCTATTAGTCAACGGGGGTGTCCAATAGCA
TTCAAGTCCACTTGCATTTCTGAGATGTGAAAGGTGATTATGAATATGCTTTTTTCTTTG
CATTATTGCATATAAATTGG
>Glyma04g01210|Glyma04g01210.1
ATTAAGTTTGTATCACTTAAATACAACCAAAATTCTTGTGAATTTGACACTTGAACATTT
TACTATTTATAATAAAATTAGTATAGTTACTAATCGGTTAACAATGCTCCAATGTATGTG
TGATAGTCTTGTCTCCCTCGTAGATGATATGAGATACCTATTGTGTGCATTTGACCTGTT
ATGTCATAATGTTTCTTTGATCTTATAGTCACATATTTGATGTACAACTTCATATCATGC
GTTCTATCATTTCACTTTCTTAGTCAATCAAGATGAAAGTCAAACATCACTTCAACTACT
TAGCCATAAGAAACCGTATACTTAGAATGCCTCCATCATCCAAGACTTCTCTATGAGACG
ATATACAATGTGTTACAAAATATTTTTTTTATATTATGATCAAATTATAAATTGTCAATG
TAAGATAAATTTTCAATTATATATAACTTGAAAATGAATTGGAATCACATGATTCAACAT
CATGTAATAATTTCTAAGAAGATGCAAACCCCTCTTGAACGTTATCATCACTTACAATGA
TCAAGAGTATAGAAGCCTTTTTTCACTTTTGATATCTAATATTATCTGGTGACTTTTTTA
TATTTAAATTTATTTTAAAAATTATAATTATAATAAATTTTGTATTATTAATTATAAAGT
TTTCAATCGGTAAACATTTAATTTTTTTATAAAATATTTTAATTGCATTTTTAATTATTT
AAAATATATTAAAATAATAAAGAAAGTTTTTTAACATCACACAAGTTTATATATTTTTTT
TTGTTAGACAAGAAAAATCTCTTTATCTTTCAAGCATCTTTATTTAAATTTTATAATACA
TCATATTTTATATTTTTTTGGTTTAATATCTCGTGAACTAAATTCAAACACCTAATTTAT
TCTGTACCAAAAAAAACACCTTATATATTCACGTGTTCTTTCGTACAAGTTTGAACTTTT
ATGGTTGTCTCTCAAGTCTCAACCATTCAAATTCATGTGTCAAAAGGAATTTTTTTTAGC
TTACAATATCTTTTTTTCTAGACGTGCTAAAAAAATATATTTCATCCCTCTCATGATATT
CGTAGTCTTAAAAAAATTTAAACAACAAAATTTGAACCAACTTGAACCAACTGTATTTTT
ATTCTATTTTTAAACCATCAAATCAAACCAAATTAAATTTAAAAAAAATAGTTTGATTTG
ATTTAAATTTAATGTTATACCTAAACTCAATCAAATCAAATCCTATATTTATTTTATTTT
TTGTTCGGACGAGTTTTTGATTAAAAATCAAAGCAAACCATACTATCAACACTCCTAATA
AATTGGATTGAATTAATAAAAAAATATCAATCTAACTTAGTGGATTTTTAAATATCATTA
ATTTTTTTATTTAAAATGTAAATATAAGTTAGTTAAATTGAAATTTGTTTGTAGTTGATA
TATTTTATTTTTTATATCTACAAATTTTTAAAATATATCATTACACATAAAAATATTTTT
AAATTAATTTATTAAAATATACTAAATATATATTTCAGTAATTTTATCAAAATTGAAATA
TAATGTTAACTTAACCAACACAATATAATATGATTGATAAATAATCTTGTCTTTTAAACA
TGTTATTACGTATTTTATCACTAGTGTGTATAAAAAAAATCTGTTGAAAAAATTAATCTC
TTAAATGAATTTTCATATCTTGGATGACTAATCCTTAGGATAGCTTGATTAAAAAAAATA
TAATGTAACTTAGGAAAAATAAGTTCACAAAGTATAAAAATAAAAAGAATATATAAGAAA
TGTTATTTACCAACAAAATCTGGTGCAGTTGGTAGATAATTGGTATATATAACTCTTTAT
TTTATTTGAAGGAATTGGTTTCCAATTATTACTAGATGAATATCTTTGGTGTAAACTAAA
AAAGTTTGATTTAAATAAATAAAAATGAAAAATTATTATTTTTTTACATATGTAGATGAA
CAGAAATAATGAAAAGAATA
>Glyma04g41540|Glyma04g41540.1
AAGTGATAAAGAGATAATAAAAAATAAGGAGAAAATAAACAAAAATAATAAATGCGAGAT
TGATTGACAGTGAGAAGCATTAATTATATCAAATTATGACGAGGAGACCTTTGTTTCAAG
TAATCTTGTATTTTAAAAAATACGAAGGTAACAAAATTTATTCTTATGTTTGTTAAAAGG
TTATCGAAAAATATTTTTTCATTCTCAGAAAATATTTTCATCTTTACATAATTTTTATTC
TCACGCTAATATAACGAAAACTTTACATTCCCATTATGCGACAAATTCTTTTCAAATTCC
ACCATAACTTCCATTTTTACTTTTATTTTTCATTTAGTATTTTAAAATTTTAAAAATGTT
AAAAATCAATCAGACACATTTTTATATAGTTTAAGGAATAATATTTCCAACTACAATATT
CCTAAGAATGTGGTTATCGAAAATATAATTAAAATGCAGCTTACCATATAAATAATGTGA
GAATAACTAATCTTCTAATCAAACTTTTAACTAACTAATTTTACAAGTAGGAAGTACATA
TTTGCAGTACTTGCGATGGCTAATATCATGGTAAATGCCACCGAACCACAGTCTAAAGCG
GTTCCCTTTATAACCGTTGTAGGAACGATGTTGTAAAAGATCATTTTTGTAAGAGTAATC
ATCAAATTAAGCAAGTGTGAACAAAATACTTACTACCAAACATAATCTACACTCAGTATT
TAACTATCCAACGAAAGTAAATTGAACAAGCTGACTTAAACATAAAAGCTAGCAAAAGCT
AACTCCATGCTTAGTTACTTTGTACAAGTCATCAACATTATCAACTGAAAAAGAGAAATC
CAATCACCCAAGCAGAAGGAAACACATGTGCTTAAGTAGAAGAAAACATTTATCAATAAT
GACAAGGAAGAAGTTTAAGAACTACTACTAGCTTGATAAAAGCTAAACGTCAATCCTTAA
CCACTCACTCAAAAGCTAAAATCGCCAATAGTTATTATGATTTACATATATGCTTAAAAA
TTAATATCAAATAATATATATACGAGCAGTGTAAAGATTGAAAAAGAAAATATGCACCAA
CAATATACAAGTTTTAGTAAAGCAAATTACAATAATATCTTATGAGATTTTATGTGATTA
CACAAATACTCCTACTTTTTTAATATATAAGAGACATTGGTGTAATGTTTTTAAACTTAA
AATGAAAGTTAGTGTTTCTTTAAAAAAAATTAACGTAGGAAAATAACAAGGATAAAATTA
TGGGTAATTTAATAAAACTTCATTAGATGTTCATGCAATTTACTATTTTTAAAATTATTA
TCAAATCATAAAATATCATATTGTATATAATAAATTTATCTGATCTTAAAAATTAATATT
TAATTTCCAGACAATGTAAAATATTTTACATTAATAAAGTGTATAAAGAGTTTATTTTTA
AATTTATATAATTTTTAAAAATTTTATTCAATTGTATAAATCACAATACATTCTTAAACT
ATTTAAAATCCAATTTATTATAAATAACAAATAATTTTTATGCTACCATTTTTATTCACA
ATACATATCCATTAAGTTTATTGCTAACAATTAATATTACATCTATATTTGCTGTTAAAA
GAATCACATCCATATTATTAGAAATAATAAATAAAATGTTAATAATTGATTTATTTTTTA
CCAAGAGTTAATGTTATTTACTGTATTTTTTTTCAAAACAAAAGAAGCTAAATCATTTAT
GTTATTATGGAAAGAAAATAAAATAAAAAGAAAGTATGTTGGTAATTTAACAACGTGGTG
GGACCCATCCATAGCGGTTGTCGTATGCCGCATAGCGCACCTCACAAGTGGCCCACCACC
TGGCTGTCAACCAAGTTACTCATAGGACTTCTTTGTAATTACGCATTACTATTTTAAATT
ATTTAATTAATATTTTAATATCCTCGTGGCCCCCACTCCTCTCTTCAAGTCAGCCGCCCC
ACCTTTTCCTTTTTTTTTTT
>Glyma04g07280|Glyma04g07280.5
TTGTTTTGAATATTAATTTTGAGACCAATAAAATATGTCTGAACTTGTGTAAGTGGCATA
CAGAATATCAATAATAGTTTTAATTTTAAAATCTCTATAGATGCCCGACACATGCCATTT
AAAAATACTAGCTAGAATTTCTACTTTTGAAATGTTCTGAGACAGTGATGGTATTTAATT
TATATTTATATGTTACACGATGAATACACTAGGTTTAGGTTATTAAAAAATAATTAATTG
ATGCAGAAGAAGGCAAGAATGTCTTTGCTTGCTTTACGCCAGCTATTCAAATCACTCGCA
ATGAATTTTTATTTCTTTGGTTTTGGTTAACTTCGATATTCTCCTTTTACTGATTTATGG
GGCTTGGCCTGAGTTAACTACTTAAAAAGCTTGTACAATTTTTATAAATGAGATTCCATT
TTTCTGAAAGAGAAAATGAATATTTGCGGGTACTTTATATTTGATATATGAGAAAAATGC
TATGTAACTTCAAACTCAGAACAGGTTGTTAATTACAGGATATCCTGTAACACAGGTTAA
TAAAAGCTTCAATGAAATTTGCTGCACATTAGCAAGATAAGGCCAGAAATGGTTTTGCAC
ATTATCTAATTGTTGTACGTAACAGTTCTGCATTAACTTAATACAAGTGAGAATTAAAAA
AAAATCATTTAAAGGTTTTATATCCAAATAAGAGAGGCTTGTAAGTAAAAAGATGACATC
ATCTTAAAGTCTTAGCATTACAATAAACTTCATAAAATTAAATATATTTTATAAAAATTT
AATTGGAATGCATTATAACATAATATATATAATTATCATTTATGGTAAAATAATTAACTT
TTGTGATAATTAATTTTAAAAGTTGTATTAGCTAGAATGATTTTTAATTAATTGATAACG
TACAAATCTTTACACACGTATCAAACTTAAACTCATTTTATAAGATATATCTTTACAGAT
GGCAAACTCATCATTTTTATGTGTAAGATTTCAATTGTAAAAATAAAACTTATTCAGTAA
AAAAATATTAGCAGCCAGAGATTAATTAACAATAAAGAAAGTAAAAACCAGGTATAAATT
TTTGATAAATTGATAAGAGTGATAGCATTCATATATTAATTTTATAATATGATAATACTT
ATTTCTTTTTATTATTTCATTTATCTTATGTAATACTTTTTACTTTGTAATGCATAATGA
AAAACCAACAAGCGTATGCTTTTTCCGCGCCCTGGTGGGATGAAACCTGCTTTACCTTTC
AACAATCAACCTTGAAAAAATGAATATCGAAGATTTCTGTTTCAGAAAACGACAAAAGTT
GATAAACTTTTAATGTACTTTAGATATACTAAAAAAATATATTTATCATTAATTTTAATT
ATAATATAAGTTATATATTAACAAATATTTATTAGTTATAAATTTTAATTATATAAAGCA
TTTATTTGATGCAATGTATAAGTTAAAAATACTAATATATTTTTATTATAGTTTTATTTT
TAAAAATTCAATATAATATAACTAAACATAATAATAAATTTAATATATTAGGCAAATAAA
TTGGATTGACTCAATTTTGTTTTTTATATTATTGGATCTTAATTAAATTAATCATTTTTT
ATCAAAATTTCATAGTAATAAATAAAGGTTAAATAACCTTTTGATCTTCATAGATGAATT
TTTTTTAGTCATTTAAATTATAAGTTGTTGATATTAAGTAACAATGTTAAATAATAAGTG
ATTTAAAATAATAGTTTTTTAGTTGTTATTTATTCAAAACAGTAAGATTAACTTATTAAT
GATTTAAAAATTAATTTACTAAAAAAAGAATACACATATATATGTTGTGTCAACCAACAT
TTACATCACCAATCAATTAATGCTGTTAGATGAGAACAATAACTAAAACAAAAAACTTCA
ACTTTAAAAAACTAAAATAAAAAAGAGTAAAATGAAAAGCACCTTACCATGACCAAAAAA
TTATTCAAACCTAAAGACCA
>Glyma04g05080|Glyma04g05080.2
CGTCAACTAGTTTGATATCTTGAACAAATGACAATTTAAAAACACAAATTACAAAATAAA
TTATGCATGACTATCTTCTAAGACTTCTTGATGATATAATCCATCAATAGGCTATCAATG
TCATTAATTTCATTACTTGACAACAAAAATTAAAAAAAAATTTATAAAAAGTAAAATTAA
AACAAAACTATTTTTTTGAAGGACTAAAATAAAAATTCTCCTATTTTATAAGGATTGAGA
GGTTATTTAAGCCAAACAAAATAGTTTTTCTTACTTCCTTTAGAACAATAGGATAAAAAA
AATGGGCATTGCAATGTCAAGCGTCAATTTGATGTTCCATCCAATTATGTATTGAAGAGA
AATTGTTGTTTCAGAAAAATACTAATATATATATATATATATATATATATATAAACTCAC
CTTTTATCATTATTTAAAATTTATTCAAGTTCACAAATTTTTATGATCTCGCTTATTTTT
AATTTCTTTTCCTAATTTTATAATTTTTAATTAATAATAAAAAAATATGTTTTCACCCAT
TGTTTATATATATATATGAACAAAAAATATCTTATTATTTATAAGAAAATGCTAATTAGT
TTTCTTAAAGCACTAGTTAATAAATAAATAAAATAGAAAGTTTTTTTTATTAAAATGTAT
TTTACTATGATTTTTAACGCAATCTACAGTAACTAACAAGTTTATATTTATTAATTCCTA
AACAATATATCTTTAGTGGTACCGCTTTTCATATTATTATTTTTTATATATAAGGTATTT
ATAGAATTTTACACACTTTTCTCACTTCATTTTCTATATGGTTAAACAAGATATTTTTTT
CTTTTATTTTTTCTCTTGTCTAACAACAGGAAAAAATATAAATCTTTCATCTTTGTATTG
TTTTTTTTCTTCACTTTTATTTAAATTAAATATATCCTTAATAAAATCATGCTAATTAAG
ATTTTTTTTTAAAAAATACCTTTTAAAGATTTTATAACACCTCTTACTAATTGTTTGTAA
CTAAATTAAAAATATTAAATACTAATTAATCCCTTCACATGATAAATATTTTATTGTGTG
CTCATTTAAATCTTCAAAAACAATAACCACTACCAATATGTCGATATTTATGGTTAACAA
AATATATCCTATTATAAGTGATCATTTAATTAAGTTTTTATATAGAAATTAATCATAAAA
AATACCATTAAATATTTTGTATTAATATCATAATAGAAAAAAATAACAAACATGATATTT
TTTGCTTATAATAATTGACTCATTATATTTAATCAATTGATTTAGATCTATTGATAAACA
TCCCATTTCTTTGATATTACATTGAAATGTTTGTGTAAGGTCGATTTAACATGAAATTTA
AAGTAAATTTTAAGATTTTTTTATTTTAAACGACATAATTATATATTAGATTTTTTAATA
AAATATGTGACTTTTTTTGTTAATATATATAATTTTTTTTCATAAAAAGTAGTAAAAAAT
ACAATTTTTTTAATCAACATAAAGCTTAAGCTTTAAACATAAGTTTTAATTACTTTAACT
CATAATTTTTTTAAATAAAAAATACAATTATCTTTATTCCAACTCTTTTTTTTATGTAAT
AGTAATTTTTTACCCATGAAGGAGATATACAGCGTACAAAATGTATGGTAAATGTGTGTT
TGGTGAGTAGTGGGAATTTTGACATTCACAATTTGCTGTCAAAGAAACAAAGTGCCGAAG
GATAATATAGATAGATTGGGTCGTATAGTCAGCAAAGGTCAGATGAGATGCCCCACGAAA
TAAACCTCTCTTTGTCCACATCCACAGTGGGCGTTGGGTTGTTACCCATTTATCCTGCCA
TTCAAGTACTGTAACACTAATCTGTCCTTTTTGTTTCATTATTTTTATCATTTTTCGAAT
CAAACCCCCTAAAAAAAAAACAAAAGAAATAGGTTATGAAGTTCGAACCAAATTGGTGGA
GTATAGATTAAAATAAAATA
>Glyma05g04670|Glyma05g04670.1
TAATTTCAGGAAAAGAAAAAACTAAAAGAATAAAGAAATGACTAACCGTAGGTTGCTAGT
AATGATATCATGCTCCACTCAAGGATGTAGAATTCCCTGTCAGATTAAAATAAAAAAGAA
AAAGAAAACATTAGTTGAATATGTGCAATAAAAAAATTAGAAATTGAGCAGGAGTTAGGC
ATTGAGATGAAAATGCTTAAAAACAATTTGAAAAAAATTCATGCGTCCTAGAACCGAACC
AAAACAACGTGTGACGACGTCGTCATGGTACTCTGTAGAGGTAAAAGCGAATTCCTGTCC
CAAAACCTATGAAGCACGGACACCCAGTCCCTTGCCGTGTTCGGTGTCCGACATGACACC
GACACTAACACCGACACGACACCGACGCCCGTGTCAGAGTTGAGTTTGATGTGTTTGACA
GGTGTCCACGTGTCCGTGTCGTGTCCGGTATCTGTGTCAATATCGATGTTTTATAGCCCA
AAACAACACATACTCAAAATATAAAAGACGGCTGATAGGAAATGGGTTTTGAAACTATGA
TTTCGATCTCATTGTCGTTAATTAAGAAAAAACCGTGAAACGGCACTTGAAAGCGGTGGA
CATTATGGAGCGCGACAGAGAACCCGAACGAAAAGCCATTTGGAATAAAATCTCTGAGAT
GAGAAACGCAGTTTTAGGGTTTATGGTGGAGCACATGAAACGATGACGTTTACTTTGCTT
TCAATTTACTTTCCTTGTAATTAACGTAATGCTTATTAATCTGATCCTTTTAAAATTTTA
TTATAGTATTTTCAATGATAAATATAGAAAATGTCAAGAAATAATAATAAAAGCATTTAA
ACGACATACATATACTCATACTTGAAGAAAAAAAGTTAGAAGATGATTGAAATTGCACTT
GCATTTGATTGAATTTAAAAGTAGATTTGCTGTTTCAGGTATTTGTTTGCATTTAGTTTC
ACATGATGTTCCCAAAGGGTACTTAGTTGGGCTTGAGCTTCGGAGGTTTATCATTTGTTC
AAGGTTTTGCTGGAAAAGGCTGCAGAGGAATTTGGGTTTGATCAGAGTGGTGGACTCACC
ATTCCATGTGAAATTGAGACCTTTTGAATTGCTTAGGGAACCATCATGACAACTCCAGTA
AGTTAATTATGTTACTTAATATCATTTTGTATAGTCTGTCTGAATTCCAATTAGGCTGAA
TTAGCATTTCAGTGTTCCAGTGTCTCACCATCATCAATAATATTAGATTAAGCCAAGAAA
GCTTATGAAAGGCAATTTTTTGAAAATAACTTTAGAAAGGTTTAGGTGTGTTTTTGTGAG
CTTGAATTATTTGATGTAATCATCTAAGATTAGTTTCATGCCAAAGGCCATCCAGATCAC
CCTAAGTTGTTATTGTGTTTTATGTTCATTTAGCATCTTAATTTACCCGAATTATTTTTG
TTTGCTTTCACCATTATCATAATACTTATAAATGAATTTGCATTTTACCATGGTAGAGGT
AAATAATTTTGCCATAAAAATAATAAAATGTATAATTAAGTTAATTTTGACATATTTTGT
CGGAATAATAAATTTCAACTATAATTCATTAATTAAACCATTTGAATTAATTGATTATTT
GACTGATTAAATTTCTGCGGTAATTATTTACATAAATAATTGATAGACTAATTTGTTTTT
TTATATAAAATAGTGATAAAGACTAAAAATATTTATAGAATTAGACTAATTTGACTTATT
TTATACTAATTAATAATGGTAGTTAATTAAACTATGGAAAATAGGAGCTAGTAACTTATA
AGCTAGTTCTTTTTTTTTTTATAAAAAAAACTTACAAGCTAGCTGATTTAATGAGCTAGT
TTCTTTGAACATTCTTCATAAGAAAAACATTCTTATAAAGAATTACTTTTAAATCTTTTT
ACTGTGAATACAGGTGCAAATAGTAACCGGCTATGATTTGGCCCATAAGAGAAGTGTTCT
GAGCAGGTTTAATAAAAGAC
>Glyma05g02280|Glyma05g02280.1;Glyma05g02280.2
AAGAACCAGTAGGTGTCGATGGCGGAAGCTTTAAGGTTTCTACAGTGTTGCTGCGGTGAC
GAAGCTTTACTTCTTTTGTTTCTGTTACCTATATTTTTGCTCTTTTAATTTTTAACTCTT
ACAATTGTTTTGCCCTTTCAATTTCTTGCCCTTTCTTTAATATTTTTCTTTTAATTTTCT
CCATTTTTATGTTTGTGTAAAATTATTTCATAATTTATATATAAGTATTTATTTATTATA
AATTATAAATTTTAGTTATATAAAATAAACATTCACTAAAATACTAGTAATTGATAAATG
TACAACTTAGATTTATAGAACAACATCACATGATATTTGCTTTAAGCTCATAGTAAATTT
GTGAAAAAGCTGACCAATAATAATGAATTCATGTGATTGGTGTTTCTATAGTTGTTATTA
CCCTATTGCATGAATTATCGTAATTATTGTTTACAAAGGGTAAATAAATGAAAAGGAAAA
TTCTACCAAGAAAAAAAAAAAAAGAGTGAAGGATAAGAATACACAGTCCACAAAAAGGGT
TATGCCAGCTAGTTCAACTAACTATTTAACATCAATATACTTTTTGTTGAATCTGCGTGC
TAAACATGATAGTTGCCCGTTTAATTCATTAATAAAGAAAAATAATAGTACAGCACCAAA
AAAAAAAAAGAAAAATATTAGTAACATAAAATTAAAAGGGTTATGCCAGAGCCTGGGCAA
TTGCCCAGGGTAGCCGGGACTTGAAACCGCCTATGATTGCAACAAAAGGATGTAAATCAT
TATGGCCCTTAATGATAAGTTGGAGGGCCATCAACAAATCCGATTCACACTGAACATGCC
TAAATTCCACGCAAGAAATAACCCAGTGTAGATTGCATGTAACTCAACATTGATGTTTGT
TGTAAACCCTTATGAACCTCAGAAGATGTTAATCCATTGGCTTAGAGAGTCTCAAATCAA
GCCGCCAAAGCCAGAAGCCCTTGAGTTCCCAAGAGAACTCCCATCAACATTAACCTTCAC
AAGAGAACCCCTCAGTGGTCATATGACTATTAACTAACTTTTAATCTCCACTAACTTTTC
ATATATATTATTTTTTTAAAAAATTTATCTAATTTAATTTATATTTTTAAAAAAATTTAA
CATGTTAAGTTGGGTGGATCAAATTGTCTCAAACAATTTTAACAAACTCAACCCAATCTG
ACCGTTTTTTAATAAGTCTAAGTTCAAATCACTATAAACTCAACTTAATCTAATTCATGT
GAAAGAAGATTACATAGATGGTTGCTAAGGGGTAATAGGAGAGTAAAAAATGAAAAATTA
TAAATAAAACTATTAAGTAAGATTTACATATCAATAATTTGTTTATAAACATGATTTTTA
AGAAAAATAATAACTCATTTCAGTCATGTAATTTATCTCATCTAAGGAAAAACGACTTGG
TTCACTATTAGAAATGTTAATATAAATGTAAGAACCGTTATAACTTGGTTCACTATTACA
AGATGTTGTCAGTGTGAAAACTGTTTTTATATAAGAACCAATTCTTAACTATTAAAACTT
AAAAGATAATTAAGACTCATTTTTATAAAAATATAAAGACACGTGATAATTTGAGACCCA
TTTGATGTTCTTAAAGCGTTACGTCATTAAAATGAAAAATTACTAAAATTCTTTAAACTG
ATGTGATTTGGTAACATCCATTTTAAAAAAGTTAAGAACCTGCAATGATGTTTGGGGTTG
AAGATGCTCTTATGCTATAAACACTCTTAGTTGTCGCTGCATTGATTGGAAAATTTTAAG
TAACTTCAATTAAATTTGAGCAAGTTATTTCGAAATTAATATACCACCAGTGTAAAGTGT
CAGAGTAGGTCCAAAAATGAATGCATAAATATTTAATATCACGTCCTCTTAAAAAATATA
AACGATTTATTTTAGGAAATAAAATATCTTTTTCATGTATACCTGTGTTTACGTCACACT
TCCATTTGCGGTTTTGATTC
>Glyma05g04230|Glyma05g04230.1
TCGTGGTGGATTCACTATGGTCGTAGCCATCCACAACGTCTCAGAGCTTTAACATCATAA
TTTTTTACCATGGTTGTGGTGGATTTCAGCATAGTTGTCGTAGAGCGCCTCATACAAGTT
ATTCTTTTTAGGAAGCTATAAATAAGGGGCTTGGAGTATGTAAAGGGAACCTTTTGTCAA
TTTTACGAATTAGAGAGTACTTTTGAGGGTTTTGAAGGTTGTGAAGTGTAGGCAACACCA
TAGAACAGATCGTGATCATCGTTCTTCTCTTGTTGGTATGTCTATGCTAATTTCATATAG
GCTTTATGGATGTGCTTTGATCATGAGCAACTAGTCACCCTAGTTCGAGGGTTATGATGT
AATTTTCCAATTGTACCCTTTTTCTTTGTTCTTAATGAAATTTCTTAGTGTTTTGTGTTA
ATTAATTATCTTCCATATTTTTATTGTTTATTTGGAAACTGATCAATTTTATGCTTAATT
GAATGTACTATGGTGATCATCTATATGTGTTTGGTAGACTTAGGTAGAGAACATTTTACA
CCAAATTGCATGATCAAATTGTTTGGATAATCTTTGATAGATTAATTAATCCTTAATTAA
TCATTCCTTAATTTGATTATATCCTATAACTTAATATATCTATGATCATTAGAGTATTGA
TTTAAGACAAAGAACATCCTTAAACATTGATTATAGGCTTTGATTGATGTTGAGAATCAG
TAATTAACTATCTGAGTAATTTTATGAGATTGAGACTCGGGTTAGAGTACTATGTGATAA
AGGTTGGAGAGATCAAACATTCTATATGCATGTTTGTAAGAAATTGTTTTCGAGATACTT
AGCTATGTTTGTTTAGTCGTTGAAATCACGTTCAACTCCAAAAGTATGCATTCCAGGAGA
GAAACACCAATACAACTATCCCTTGCTATCAGATAAACGTGAGTTACATTGGAGTCAACT
ACAAAACAAACACACTTAATATCGAAGTTTAAGTCTTGATGGTGCCAAAGATGATAGGTG
AGAGACAAATCCAAAATACTTCTTATATTAATTAATTAAACAGTTATCGTTAATTTACTT
TAATTCTACCGTGTGTGTTTTTATGAAATTTTATTTTTTAATTCCTATCATTTTGTGTAA
TTGATAATGGACGCTCTAATTTCTAATGATTTTAAAATTTGTATGTCTACGTTGAAACAG
AAGTTAGGGGACACATGAATGAATATGCTGCCCTTCAAAAGTCGCATTTGGGTTGCTATG
CATTAAGGACAACTCTGGGTTGGTTGTTTATTGATATGATGATTTTAGTTTTACATAGTA
CCACACGGAGCTTGCGCATGAATACAATTGATAAACGATTTTGCTAATATAGAATAATGA
CCACGGAGAAAATATTTAGTGATGGAAAAATGATTGGTACAAAATATTTTCGGTGAGCGA
AAGGAAAAGAAAAGAGAAATAATCAAATAAAAGCTGTAATAATTAAGAAATACGAACTGA
TAAAAAAATATAAAAATAATTAGAAATTAAAAAAAAAACGTTTGGTATTGATGCATGAAT
ATCATCCTTATTTAAGGATAAAGTGATAAATTCGCCAGATCTATCGTGAAGCACCTAAAG
TCTGCTTCTCATTGACTATATATATATATATATATATATATATATATATATATATATATA
TATATATATATATATATATATATATATATATATATATATACATAGGAAAACCTATTTGGT
AGAGCCGATTCCATTCCAACCTTACAGATCATATACAAATATACATCATTAGATGTTTTA
AAAATGAAATTATCTATAAAATACACACGTACACATAGGTCGATTTTAAAATTTAAGTAA
ATTAAATATTGAATTAAAAAAATATTAAAAATTTTAGATAGAAGATCGCTTTCACGAATC
CTACATACATAAAATTGTTCCTATGATAAATAATGTTTAATTAATCGAAACCAAAGGTGG
CCCAGTGGATATAAATAAAT
>Glyma05g01560|Glyma05g01560.1
CTTTTATTTTTTAATTCAAGTAATGGAACATAAATTCATTACCTTCTATCCCTTTCCTTC
TCTTTATATGAATCCAAACATGACAAGCCTAATTTGGCCCAAGATTAATTTTGAATCAAA
TTAGGCCTGATTTATAAATTTATATAAGTTTTAAGAGTTTTGTTGAAAAAATAAGTTTGT
TTAACTGGTAAAATACAGTGAGAGTGGAAAATTAAAAATTGGCACTTACTATTAGCATCC
ATTTTTGCTAAGTACACCCAGAATTCTTTTGTAGTGGACTTAGAAACAACAGGTAGTGTG
AACAGCAAGAGCCTTGAAAATTTTTGGTGCCCCATGAATTGTTGGGTATTGCTTCGTTAT
TTTTTTTTCACGCTCCTTCTTACTGAAACGAAAATACACTTCGATTGAGAAAGAGAGAAG
ATGGAAACGAGATTGGGAATTGCTTGGAGCACCCAGCATCTTTGCTGGGGCAACCTGCAA
TTTCTGAAAATGCCGAAAATACCCTTATGGTATTTTCGGTTGTAAATAGCAGGTAAAATT
TTTCATTTATGTAGCGTCATTTTTTTCCGTAAAATTTCCGTGACTTAGTGTAAGTTGCTT
CCGTTAAGGGCGGTTTGGAAGCGTATTTAGTTTCCAGTGGTGTACGTGCGTTTGTGAGGA
GTATACGACGAATTTTGGTTGATTTCCGTCGTCATAAAAGGAGAGAGGTGCAAAAAAGAA
TTTGACGTACGTACGGATTGGCAATCCGTATGGCCATACAGATTGTCAATCCGTACGTAG
AAATCATTTTTAATTTTTTCTTTTAAATTTTACAATGATAAATTAAATCAATTAAAAAAA
TTTAATTCACTTATTGCTTAAAACAAATCAATTACAAAAATTTAATTCAGTTATGGCCAT
ACAGATTACAAAATTTTGCAATGATAAAAGAAAACAATTTTAAAAATATTTTAATGATTA
ATTTAGTAATTGGTTAAATTTAACAATGATAAAAAATTCATTTGGTCATTAAGTAAAAAT
AATTTATTTCAAAAACATGACCAAATTTTTTCAAAAACAATGGGATAATATTATACATGA
CAAAACAACTATTATATGTAAGAACATTGTTGCAACAAATTTAGAATCAACACATGATAA
AACAATTATTGTAAAAAAACTAATATATAATTAAAATGTTCATAACAATTAAAATGTTCA
TAATAATTAAAATGTTCAAAATCCTAAATTGTTCATAAACACGGCCAATAGAGCACACGG
TTAACATTGGGATCAATGAATTCAAAAACTATTTTCATGTCAGCGATCAACGATAACGTC
TCGCAAAAATGTTTCCATCCGACTCCAATTTTAAGTGTCTTCCTATAATGGTTGAACATG
AGCGGACAATCTACAACGTCCTCCAAGTGCAAATGTGTCCAGCCTTTGTCTTTAAGAAAA
TAATACATGCTACTTGGAACGTCCTGACAAATGAAGAAATGTTATGCAACAATTTATGTT
ATGAAATTTAAAACTTGAAAAAATAAAGAAATGTTGACAACTAAATTAGGAAGTTGCTTA
CCAGATTGTTACAGGTAACTTTCTGCTCAGTGAGATAAACCTTGAAGGTGACAGAACCTG
ACACTTGATGGTATAAAAAGTGTCATCTTGGGAATGATCTGGGCAAGCAACTGATCTTGA
ATATGGTAAGAAAAAATGCACTGCTACCATAAAAATGCAAGGATACTAGATGATCTCCGG
TCAGCTGGTAAAAATCTCGTAATGTTGTCCACCCTGCTACAATGGCTGGTTGGTCTAAAT
CTTTGTTATACACAACGTTATGATAATTTTCGTCTTTGTCAACCAAATGCCACACACCGT
CCAGTACGTCATTCCACCTGACAGCATATACCTTACCAACTTCACCGAAAAATCTACATA
TCATATCACAAAATAAGATTGGTCAGTTACAGGAAATAACAGAAAAATCAAATGTTAATT
AAATCAAAATGAACATGACC
>Glyma05g04380|Glyma05g04380.1
ACTTTGAGGAGTATATTTAAGAAAAAAAAAAAAAAGGACTTACAATAGGCTTCAACGAAT
TGAGTACAAAGTTAAGCTTGGTCTTCGGGGAAGAACCTTGCCAGCCCCGAGTTTAATTTT
TCTATTAATTATTTTCCTTAAGGACTTACACGTACGTTATTGTGATTAATTTCCATGCAA
TTCCACTTGATTTGTGTTAACAAATATTCTAATTATTATTCCTTAATCAAACCTTTGTAT
TGTATAGATGCATCAAAATTTCCACACAAAAAAATAGATGCATCATAATTTCCAACAAAA
AAAAATAATGCATAATAATTAATTAAGAGATCACGTTCTCACAATCAAAGTTGGCAGAGA
TAAATCCTTATAGCTCTTAAGATCAGGAGCAGCTATAAGGTTTTTTTTTTTTTTTTTGAA
AAAAAGGAGCAGCTATAAGGTGCTTTGTATTGTATATATTAAAAAAGAGGTTTGAGGTCT
ATACTATATTAAAAAAATTCAAGAAATTTAACAAACACTCTAAAATATTAATTAATATAG
ATTAGATTTGCATACCATGCCTAACCTTTGCTGTTCTCCAGGAGAGAAAAATGTCTTCCC
AGTTTAGATTTGCATCCCGGCCATTGCTGTCTATTTTTAGAAGACAATTCAACTGAACAA
TATTAATCTCTATGATAAGTTGCAAGTGCGTGTCCAACAATTTTCTAGGGTCAGAATGTT
TTTCACCTGAACTAGCAAGATTACAATGGCCAGCACTAAATTGGGAAAAAATGTAACCCT
TTAAAATGATTAAAAAAGAACATTAGTACTTAATTACAGTAGAAATCGCATTGGTGTGCG
CACCTAAAAAGGGGGAAAAGACTAAAAAATGAGACAATTGAAGAAAGAATCTAAAAATTC
AGCATAAGCCCTAACAATCTAACCATTGAAATAAAATAAGAAAATGGGTGGTCAGATATA
TATATTCAAGTTCAGACAGCAATATATTACAATAGATCACATACAATTGTAAAGCAATTA
ACTTCTTTTAATTAAACAGTAAAGATATATGCTAAATATTTGAGGTCAGACAGCAATAGA
TGCCCATCCCACCTTACCACCTAAAGAATCACTTGAGTGTGAGCCTAATCCAATGGGACA
ATCTCGGTTCAGTAACTATAAATCCTTTAAATTATAGTTCATGATTGTCCTTGGTGATAC
TAACAAGAATGGGATCCCCTGCAGTTTCAAAATAAAGTGCAGTGTGTGCAGTTTTAAATC
CCACCAATGGAATGCATTTAATTGATTTTGAAAGATAAAATTATCATTTACTAATCAAAC
AAATGATATTCAAAAGCATGTTCTTTCAGAACTGTAGACGACCTTAATCCGTATTAACTG
TAACTAGTAAGACCTTAGGCCAATTTTGCAGAGGGATCTGTGGTCAAATACCCCAATTAG
GGACCAAATTTAAATCCATCTTCATTTGGGAAAGGCAATTCCAAATTGATATTCAAGTCT
TCATTGTATCCTTGTAGGACACAGCTTAATTTGTTCATATTACTATTACTATACATTAAA
AAATAAATAAATTCCAAGGCAAGTCCCACATGTGGGAATCAAATCACAGGCCGTTTTCCC
GCGCATGATCGATGAAGTTCACGGGAGTGCTTTCACTGATCACATGCCAAGTGGTAGATA
TCTTTTCACAAAGCAAAAGTGGGAAACCACTCCATGGTTTTCCAATACTTTATGACGAAA
ATTTTCCTATTGGGAATTGGAAAGCCTATCATATTTTACGCCCATTGTCCAGCTACACAA
AGACAACTTCGTCGGTTCACATGTCTGGTTCCTCAAACATCAAAACCCACGATAAATAAC
CAAGCACTATATAGTTTAGTTGGCAAACACATGTTAAGTTTTTTGAAAAAAATTTAAGTT
TAATTTTTATAAAATACATCCTTAAATAAGGACAAAAAAATTTAAATATAATTAAATTTT
AGATAAAATATTAATCTTAG
>Glyma05g00990|Glyma05g00990.1
ATAAATTTATTTGATCAAATAAAAGTGTTTGAGAAACAATTTTTTCTTATTGACTTATAA
GATTTACTTTTAAACATAACTTAAATTTACGATTACCATTTTTATTTTTATTTTCAATAA
AATAATAAAGTCTATCATTTATTATTTTATCTAAAATTAAATTATTTATTTTGATAAAAC
TCCTCCTCATCATTCGTTAACTAAAAAATTATTTTTGACTTAAATATGTTTTTCATATAT
GAAGAATAGGTCAATTTCATATCACTACCAAAAAATTAGTTTTTGTCAAATAATTACTTG
AAAAATTTTTATTTTAATGTACTACTTGTCGTTAAACGATGACGTGGACGAAGTGTTATA
TCATAAAGTCTAATCACTCACACATGATTGTGACATCAAAGATGATGACATGACAATGAG
ATGTCAATAAGTCATGATAATGTGACACGATCACATCATCACTTAATGAAAAGGGACTAA
AAACACATAGTAAATTGAAATATAAATTTTTTTTATGTACTTAGTTGAAAAAATGAATAT
TAAGTAGTAATCTAAAAATGACCTATTTTTCATATATGAAAAACTTAATTAAATCTTTCT
TTAGAATGCATAAATAAATTTTATTCATTATAATTTTTATAATTTAGTTTTAATTTTATT
TTTATTCTTAATTTTTTAATTTTTCACAAATTTTATTCCTAATAAATCAATTTAGGCTTG
GTATTATAATTTTTTTAATAAACATAAAATTTGGGATAAAATATATCAAAAAATTTGGTG
CAAAATTTGTATAAAAAAAGTTTGGATTAAAAAGTGCAATTATGTTATAAGAAAATTGAC
TGAAGATAAAATTCTTAAATTTCTTAAAATTTAGGAATAAAATGCATCAAATAAAATAAA
AAGTTAGAGAGATAAAATTTGGCAAAATATAAAAAAAAAATTGGGTGCAAAATTTGCTAA
AAAAAATAAAAGGTTGAGTTTAAAAAATGCAAAATATGTTAGAAGTAAACTGAGGGCGGA
GGATAAAATTATCACACATTTCTTAAAAATTGAAAATAAAATTAATTTATTTCATGTCAA
ATAAATAGTGAAAAATTATTTGTATCTTACTTCTCTTTATTTCCTTCTTTATTTTTTTAC
CAGCGGCTTTCTTTTTTTATGGTTTGGATTGCACAAAGGTATCCATATCCAATAGATTGT
GGCAACAAATTGTTATATTAAAAATTATATATAAAATTAAGATCACAACATTTTAATTAT
CACACACATCCTACTTTTTTACTTTTTGTGGTACAGCCGTACAGGTTCCCTTTATTACTT
TAATAAAGAGTAAAATTATGATTGATAATTAAAATTTTTTCATAATAAGAATTATATTGA
AATACATAAATACACATTATAAATATAAAAAATATTAATATGCTAATTAATATTTTTAAT
TAATTATAAATTGCAAGTCACTGCATGCTTGTTCTTAAAGAAAGAAACTCATGCCATTTC
ATTCATAATATAATACGAGAATGCAGGACTTGAACAAGTTTGGAATTTGGCGAAACCTTA
AATCCATGCCTTTTAACTTCTTTTCGTTAAACTGCTGAAGGAATTAGCGTTGCTGTCTTT
GTTTTGGGACATTTGTTTCCCGGTTTGGTTAACTTATCACTGCAAATTACAATTCACTCC
AAAGACATCCATGCACCGTGTTTGTTGAGAATGCAATTTTAAGGGTCATCGCCCCATATT
TCTTGTAATGGGATTTCATGTTCCAACATGAACAAAATCTAGACTTTACCCTTTGTTTGT
GATTTCACTCTCTAAGTTGTAAATAAATATATATGGGTAGTTGCAGTCGCTTTGAATAAA
CGAAAGTTGGTATATCAAACTATCTACTTCCCGCTTTTGCATGCCCATGAAATTTTCTCT
CTGTTTCTGCCAAACTCTAGACCAATCTCATCATTCTAATTAAGATTTCAAAATTCCCAG
CAGCTAGCTATTAGTATAAA
>Glyma05g01845|Glyma05g01845.1
TTAAAATTATTCAAGTGCTCAATCATACTATGACCATCCTTATACTCCAACTTCACCAAC
CGTCAAACTAAATTGGCTTTATTACGAGGTGTTTGCTTTTGAATCATGGACTCAAGCTTT
GTCCATAATTCATAAGCATTTGTGTAAGTAGAAACATACTCGAAGAGAGTTTTGTCAATG
TACTTACGGATCATAGCAACGACCTTCTGATTTAGTAACTCCCACTGAGTGTCACTCTTA
CCTTCTACCTTGTCTTTGTAGATGATAGGCTCATGCAAATCCTTGCAGTATAGATGATCC
TCCATCATCAACTTCCAATATGAGTAGTTGTTAGCCGTGAGCTTGAACATGTCTCCATCA
TGAGCGACGTTATCCTCCATCTTGAACTGCACGAGCTAATGACGGCTCCGGATGAACTTG
GCTCTGATACCACTATTGGAAAAACTCAGACTTTTCTGCTTCGTGAAGTTAAGATATACA
CTTAGTAATTAAAGGTAATAATGGGAGCACACGATTATAATTCTCCAATATGGAGATTCT
TCCACTATACAAAAGAATAGTAGGGTTACAAGGATGTGTTTACAAAATTGACTCACTCTA
CGGTGCCTCACTCAAGCTTGAGGATAGAGACTTCCCAAGCTATTTATATTCTCTCTCGAA
GAGTCTCTCTAACTTTCTAGCTTTCTTATTTATGTTCTCTTTCAAAGAGGCTCTCTAACT
TTCTAGTTTTCTCACTCTAAGAAGTGGATTCACTCTTGTCTTGAATGGTTAAGAATAAAG
ACTCCTACCCTTATTTATACTACTCCACCTCCACAATGAATGGTAGAGATGACTTGTCAT
TAAAAATAATTATAAAAGTGAGAGATTTTACATTAATTAATAATATGTTTAAAAGAATAT
TATAAATTGAAAATAACTTTCATTACAAGTGGATCTTCTGAAATTGAGATAGATTCAAGA
TAGTCTATCATAATAATTACTTTTGAAACTATTAGGCTACCCACTTGAGATATTTATTTA
AAAGAATGTGTTAAAAATTTTAAATTAGTCATTGATATGATCAAATTAATATATATAAAT
AAGAAATAATTCTTCCATTTTATAATGTGAAGTTGAATTAGACTTCAAATATATTGTAAA
AATAATTCTATAATTTTTTTAATTTCATTTCTTAAATAGCGGTATGCGTTTGTGAATGTG
ATTAGCATTACGTAAAATGAAAAATAAAATAAAAAGTTTAAATTAAAGTAAAATATAAAA
ATATAAATCTAATCCTATTTTATTATTTATTTTTTTTTCTTTTCGATTTTTTTCCCAAAA
CGAACGGACCCTGAAAACTATTATCTGATAACAGTTTTGCTTTTGAAGCATGCTTTGCTT
TGATGCATGGATGGATGAGTACGGAATGTACTTTACCCCCACAAAATCATTATATTCTCT
TTCTTTTCCTTTCCTTGTTGCTGATACTGAAACTAACAGTGTCAGAGTTAGGCTTTTCCT
TGTTGTCACCGACTAATAGGATAAGGATGGCAAGGAAACCGATAACAGTGTTTACAGCCT
TCATCCAGCTGTATGCAATCAATTCAACAACTTGGATTTGGATGCATTGAACCATGTTGA
ACTACTTTGACCTCAACACTAGAAAACGAAGCAAAATAATACAAAAGTAGTTCATTCATG
GACCATTGCAAGCGTTTTTGGCATCTTGTTGAGTATGTTACTCAATACAAAAGAAGAAAA
TGTTGGACAGGATTGCTACTTGCTAGTATCTAAAATTTAAATATGAAACTTTGCAAATAT
ATATACGTACGTACTCCAACATAAAAAAACAATAATAATACTGAAAGTCCAATGCTGTAT
CTTTATGTTAAAACTTAAAAATATAAAATGTAATCTTTATTTTTTAGTAGCTAAGAAGAT
ATTTATGAAAATGTTATTATTATGTATGCTAAAGTAGTGTACTTAACGGCCTCCCGTTAT
CGCAAACATTGACACGAAAC
>Glyma05g02490|Glyma05g02490.1
TTTCAAATATTTTTAATAAACATACAAAACTAATAACAAAAGGACAATAATTTTAAACAT
GAGTTGAAAATTAAACCAAAAAATTAATTTAATTGATCATTTATTAGTTTAATTTATCAT
ATATATTAATTAAATGTATTTCCTCGTTACGTTTTAGTAATGATAAAAGGGGTTATTATA
ATATAAAATGAATTTTAATTATCTTGAACAAGTAGCATATATAGCTTATAATATTTGCGA
CATGTTTCCAACCTAAAGATGCGAATTTGAAAACACATTTTTTTATACCTTTTTCTTTGT
ATTTCTTGATGTTAACGTATCGTAAGAAGTAGAAAATATAATTAGCTCGTGCAAAAGGTG
ATGACTTTTGGTGCAACAATCTATATTTATGTCGCACCGCACACCGGATATATACCAACA
GTATCTTAAGGTTGAAATTTGGAAATAATAATTGTAACCCAATATAAGGGAAAGGAAGAA
AAAAAATCAGCGTGGACATGACAGTGATATTTTGATTTTGTTGAACTAAAACCTATTTCT
GTAATAATATAAACGGACTTTCAAAAAGATGTTAGGCAAAGCAGATCACGTATCTTGCTG
AGCAATAGAGGGATCTTGTTGTCTAGTACTATTTGTCCTTTCAATTGTATAAAGCATCAG
ATGATATATATGGTCTTTCTTCCCTTAAGACAACATTCTTTCAGCATATATAGAAGAAAC
AAAAAAAACTTAGCCATAGTTTAATTTTATTACTCTTACTATAAATGACTATTTATTTAG
CTATATGTAACATATATCACTATTATTTTCACTATATATATATTTATGGAAGGCACAAGT
AAATGATAGAAACTCTTCTTAACTGCTAACCCTTTTAGCTATTAATTATTAATTACCAAC
ATTTGTAAGGATTTTAGAGACAACTTTGCTGTCACTAAGGTAACTACCTATTTTCTGGCA
GTGATGCGATGTGTGTAGGGGTTAAAAGAATGGAACCTCCTCCACTGAAGAAAAAAAAAA
CTTTGTTTCAATCCTTCGAAAGATGGCAAAGCGGGATAAGATGATCGTTTTAGATGGAAA
TTAAAAAGTACAGAAAATTATGAATCCACACATTCACAAATTGATTACCATGAGAAAAGT
GAAAGTTAAAAGGAAGAACCCTTGCGCAAAACAAAAGAAAAAAAAAAAAAAAGAGGAGGC
ACAACACAGGTACCAAACATCATTCATTTACACGTAAGAATTCGGTTTTACTTCAGAAAT
AATCTTCACATAATTAATGATTCATATTGTTACTCTTAATTATGCATTATTACCAACTCG
AAAGTTTTACCAAAAAACAGCAAAGTCCACACCCCACTGGAAAATGCAAGCCACTTAATA
AGGACAGCAGTAATTATGAGAAATGAAGACTGGAAAAGTAAAGGGAAAAATATCCAAATG
AATTGCAAATAGGGATCATCAATAGAATACGTGCTGATATAATTAATTTATATCAACCGT
CTTAGTAGGTTCAAATCACATAGTTTGTGGGCCATCCGACATGGGTGGTCTTAACTCTCA
ATCAATCAATTATGTTACTTGAAAATTAGTGGGCACTCTAATAGGAAGGAACTGAGTACC
ATTGAATGCACTAACTCAACTATGTTTCACTAACCATTGTAGAAAGAAAGGTCTGAGCTG
AGCTTCTGGTAAACAACTTCGTTAATAAATTAATAATTGGCGATCATTTTTGCTGTCATG
GTCCACGGTCTAAGTTTATGACGTCTCACACACGTGTTAAACAAGATAAAAATAAATAAA
TGAATTCCATTATATGTTTAATGTATTTTAAAAATAAAATAAAATATGAGATTAAAGGAA
AAAAATTATTAAATAGTTATATATATATATATATATATATATATATATATATATGTTATA
AATGATTTTCCTTTTATCTAAGTTATAAATATGGATGAACTCCGATTTCACTTGTAAGTA
GTGATTAATTTCTATTGATC
>Glyma05g04720|Glyma05g04720.1
ATGTGGCGGAAATCGAAAAGAGGTGTTTTTGCGCAATCCGTGAGTTTCCGTAACTTCTTC
GAAAGCTAAAAAAGAGTAAATACATAATCCGTAAGGATTCGTAACCTTGCGGAAGGAAAA
TAAGTATCGTTACGAAAATCGTAAAGTTTCGTAACGTTACGGAAAAAGAATTACCAAAAA
AAATAGAAGGGGAATGCATTTAGTAAAAAGGGGGGTACAAATAGCAATCTGGCCCACTTG
GGCCTTCCAGATCCTTCCTCCAGAAGGCTGTTGCTTCTGGAGGAAGCAACCTTGCTCGCC
TGGGCGAGCTGGGTGGCAAGCTCCCTCCTATTTTGCTATAAATAGGGGGAGGAGTGAAGA
AGTAAAAGGTTTAGTCATCTTGGCATTTCTCTCTCTCTCGAAATTGCTGAGGAAAATTAG
TTCCGTGAAGAAAATCCAAGCCGAGGCGCTTCCGTAACGTTTCCGTGAGTAATTACGCAA
AGATTCTCGACCGTTCTTCAAGATTCATCGTTTGTTCTTCGTTTTCTTCAGTCTTCAACG
GGTAAGTACCTCAAACCAAGCTTTTCAATTCATTCTATGTACCCGTGGTGGTCCACATTT
TGCTTCATGTATTTTTATTCTCGTTTTCATTTGCTTTTTATACCCCCTTTTGACGTGCTT
AAGTCATTTATTTAAGTCATTTCTCGCATAATCTAAAAATAAAATAAATTTTCACCGATC
GTTTGAATTGTATCATCCGTTAATTTCAGTTAAAATGAATTCCGACTGTTCGGTCGTGCC
GTAACCACGTTGGAAATCAAAAAAGAGGTAAAATAATAATATAATAAAAAAAAATACCTT
TTAAGTAAAGTAAAACGAAAAATCAACCGGACGTTTTCTCTTTGGGACTTCTCATTCTTA
ATTGAATTGACTAATAAACTAAAGTGAAACTAAGGCTAAAATCAACTCGTCTAGTCAAGC
TCGTCCACAAAAATAGGGTTTTGAAAGTTTATCATTTCAGTTTCTTACCAAGTAAAATGA
ATCATTTTTAAGGTCCAACGCCTTAAAATGATCGCCTTTCAAGTAAAAAGAATCATTTGA
TTCACGCATAAGAAAGAACTACGTAGGTCTGATTTCCTCTGCGATGGAGGGTACGTAGGA
GCAAAAGCCCCGCTTTTGTCGACCTCAAAAAAATAAAAGTTAAGGTAACACAATTTCACA
ACTCTAAAAATAGGCTGTTGTCCTTTGAGACAAACGTGAGAGGTGCTAATACCTTCCTCA
AACGTAAATACAACTCCCGAACTTAGAATTTTCATTTTGATCGATTTCCTTCGATTTTTC
CGACTTTTTCTATAAATAAATGTTGGTAGCGACTCCGCGCATCTTTCCTCCTTTAGGAAG
CGCACCCGTGAGTCTCGCCCTCGCTCGCCCGCGAAGGACACGTTGCGACAGATAGTTAGT
AACATTACTCAACAATTGGACGATTAATGGATGTTACCGATTGGTATGTTTACTTTTTAA
TATTTTCGTGTGGTCTTGTCATTTTAAGTTATATTTCAACTATTGAATGTATTTGATTTA
GAGACTCTTGCATCACAGATGGAAAATGTTATCATTTTGCGGGAACTAGGAAGAATTCAA
TGTGGATCAAGTGGTGAAATTGTTCTACTCTTGTTACAAGCTTTTTTTTTATGAATCTTA
TTACAAACTTGTAATGACATTTCAGCTGCCAAAGTATGCGCATCGATATTTATGTGGAAT
ACTAATATTTATGTAACACTGTATTATGTTTAATACCAATTCTCAAATCAATATTGTTAT
GTGGAATAAAAATATTGAATTAAACACTAACATGGGATGTTTTAATTAATTATGTTGCGA
TGATGTTTGTATGTAGAATATGAATATTGGATTGAATACTAACACATGATGTTTGCTTGC
ATTTTTGTTTACCGATTATGTGCACCATTTGTCATATCTTTTTTTGAATTTCATAAACAG
AATCAATGGATGAATGGATA
>Glyma05g04220|Glyma05g04220.1
GGTACGTAAGCTGCAGCCATCACCCTGCCAGTGTATATCTGAATGCAAACGCCTTAATTA
GGAAATGCAAGACAACCTAATATGAATTAGGAAGAGCAATGGCATAGCTATTACAGTTAA
TAAAATAAATTAACTATGTAATTAGTATGCTAATCAGTAGTTGGTTAGGTTCTGTTCAAT
TTTGTATTACTTGTATATTCTTCACTCTCCAAGGTGACTCTATTTGTTCGATCTGTCATA
TTCTACTGCTCCATTCTATCGTTTAATATGCTATAACTATCTAATTTGTTGCTTGAACTA
TCTATCCTTGGAGCTTTTAGAAATTGTAGCATGGGAATATCCCAAGGTGGTTGAACTAGT
TGCGTTGTCAATTTACGTTGGCTAGCTGTAATATCCAAGTATGGGAATGCGGGGTGAGAA
GTGAAGAACAAAGTGTTTCTATAAAAAATAAAATAAAAAAAATAAAGTGAAGAACAAAGT
GATAGCTGATAAGTTAGCGTGTGAGTAGGTCATTTTGATTTTTTTTCACACGGGAAAGTG
GAGACCAACGACGAGGGAAAATGGGTGAGGGAAGATAGAGTTGAAGTTGCCATTGTTTTA
ATTCGATCATTTATCTAAATTTAATGCCAACTATAGGTATGTTTGAATTAAAGATTGCAA
TGCAAATATAAACTTGAATCAAAATATGTTGGTAACTTAAGTTTGATAAAAAAAAAATAG
TTTATTATAGTGTGATTATTTTTTGTTTTGTTCAAAAGGTGTTGGTAAAAGAAAATTTGT
TTGGATAAAACTAGTTAAAAAATACTTTTACTTGATGTTCCTATTGGATAAATACTTCCA
ATGAAAAATGAGCTTTCAAAAGGAATCCTCAAGTTGCTTTTGGATGAAACTCAGTTTGAA
GTGAAACTTTGGTCAAAAAATAACTTTTGGAAACAACCAAACATATTCTATATATCTATA
CTAAATTTTCAATTATTTAATGGTAAAAAATTTAAGTGCACACTTCATCTAGTTTGGTGG
TATAAATCCTATAAGTTATAAAAAAATTAGATAAAAATATTTTAATTCTTTAACCTTATA
TTGCAAAACAATTATTTAATAGAAAATTATTCTAATTAAATCCTATAAATTATAAAAATT
AATGTAATATATAATATAAATTCAATTAATATAACTCTTAACTTTAAATAAATAATTAAT
TACTCTTTACTTTTATAACTAAAGGTCTCATTTGATGATGATATGATAAGACGAGATAAA
ATTATTATCATATCTTATTCTAATATGTTATTTGTTGTGTCAATAAAATATAATAATATT
ATTTTGTCAATTATCTGAACATACTTTTATATATTTTTTTATTTTTTTTGTATCATAAGA
GCATAGTTGGATTAGAATCCACTGGATAGGATAAATTCACTCTCTCTCTCTGATATTATA
ACATTTAATTAATAAATTAATATTATATACATACATATAATTATATTTAATTATATATAA
TTATTTAATATATACTACATAATATATTAAAAAAGACCTCCGAAAATATTTATTATCTAA
TATATTACTGTATAAATTATATATTAATTTATATATATATAACAATATATATATATATAT
ATATATATATTATATTTTTTAATCCACGTATTATTTGTTTTATATATATATATATAATAA
TAATTTTGACACATAAATTTAAGTTATATTATCAGTTAAAATATTAAATATTAAATAATT
ATTATTCAAATATATTTTAAAAACTTATATATTTTATTTATAATTTTAAGAAAAATAACT
GCATAAGTAATGCATAACTTTTAGAAACTTACATATAATTTTAATAAAATAATATTTTTT
ATTTAAATACAATTATTATATTCTATTATTATCTAATTTATTATTTAAATATCATTAAAT
ATGATTATAACTTTTTATATTTTTATTTTACTCTCATATCCTATCATGTTTTATTCTGTC
TTAATCACGAAACGAGTAGT
>Glyma05g05860|Glyma05g05860.1
TTCTACTTTTAATATATAGGTTGAATTGCAATGTAAAATTCAAAAATCTAATAATGAGTG
GCAATATTTAAATATTTGAAGTTACATTAAAACATTGTGTACTAAAATTATGCATCAATT
TTCCCCCTCCCTAATGTAGTGTTGGAACTAGCTCGATACCTGTGTCTCCACACGGGTGAT
TTGGATGTTTTCGTACTTTTTATAGACAACTAAATAATTCAAATACATATTCAATTTATT
ATGGTCATTGTTATTAAAAGAATTAATCAATGTGTATATGGTGAGTATATGCTTACAAAA
GTCTAAACTATATTTTTTTGTGGTAACAAAAATATAACAATAAGATGAAAACATTTTGAT
AAAAACAAATACGATGCAAATTTGTATATTAAAAAATATGATACCATGCAAAAAAGGAGT
AGTCATTGATGAAGTTTAAATTTAACATATTACAAGCAACACCAAAAAGACAAATATGAT
AAACTGTTTTTTGTATAATAATATGTTATATGATTAATTAATCCAATAAAGACATGTGAA
TGAATCAAATTTTCCCTCTAGTGTTTAACACATTTATATAAGACTTGAATTCGACACCAC
TAATTAGACCGAATAAATTGAAAGTCTTTTAACAATCTAAAATAAAGAGTTTACAAACAA
AAAGAGAAAAAAAAGAATAATTTGAACAAAAAAATATAATCAAAATAAAAAATCTATAAA
AGGTGATTTATTATGATAATGAAGGCTCATGTCTTATGCAATGAAATGGTAATAAAGCCA
ACAAAGATTGATCTACATGATAAAGATCAAACTTTTTGATGATTGATTTGTAAGTATCTC
TATAAATATTCGGGAAGTTTTTAGGCATCTTCTAAATGCCTAACTCACCTAAACTTTAAT
TAAAAAGAAAGAAAGAAAAGAAATGATACTAAAAAGTTATCTCATTAGTTGAATTGTAAT
GTAAAATTAATAACGAGTGGCGATATTTAAATTTTTGAAGTTACGTTAAAAAAGTGTACT
AAAATGCTACATCAATTCCTCCCCTCCCGGTGCAGTGTTAGAATTAATGAAATTAAAATT
TTAGAAGTGTTCTTTTTTTTGTTGCCAGCAATAAAATTTATGCAAAATATTATATATATA
TATATATATATATATATATATATCATTTTATATTTACTAATTGTTTTAACTGTTAATTTT
ATCAAATACTTATAATTTAAATTATCAATTAATTTTTTTATTTTAGGATAGTTTTTTAAT
TATTTTTTTCCAAGTAAACATATTTTGACTTATTTTTATCATTTTCAATTTTTTTAAATA
TAAATGATTCATGTTGAAATTAAAATATTTTAAAAATATATTCTTTTACTTAAATAATTA
ACATAATTTGGACTAAGTTTAAGAAAAAACATAATGAGGACTCATATTATCTCGTGACAA
GCAGTATTTTCAGCTATAAATTAGTCATACACTTTATTTTGGTTTTACTGTGGTCACACA
TTTAAATATTAATAATATTTCCATTTGTAATGGGTTTTATTCATTGTTTAAATCATTGCC
GACATGCATTCCTTCCACCGGTTCAGGCGTCCAGCACTCCCAACTCAGCTTAATCAATTT
TATCATTTCCCTTTTCTATTATATAACAAATTAAGTAATATTATATAATTTTTTTATTAT
TAGAATAAATAATTTGACAGTATGTTATTTAAGTGAGTTATTTATATAAGTAATAATTAC
TTAATTTATTTTTATCAATTAAAGAATAATTTTTTAATTATAAAATTTAATATGATTCAA
GTCAAATATTATTTTTTAATAATTTTAATATTAAAATTAATTTTTTTTGTAAAATTTTTA
AATTTAAAATAAGACATCCATTTAACCAATCATTTATTATAGATGTTGGGATTATAAAAC
AACATAATAGTAGCGATTAGCGATCTGCTTTTGGAGAATAAAAGAGAATAATTATTAAAT
CCAGGTAGACTTGCACTAAA
>Glyma05g02890|Glyma05g02890.1
TTCTGTGTTTCTTGTTTCTCCTATTTGTTCCAACAGATTTGTCAACTCCAATAGTGATTT
TCTTTATGTATACATGAAGAACGGTGTTCATCGGGAGAATCTATGAAACTACTGGTGCGA
TGGAACCAACAGTCATGAGGAACCAGTCAATATTCTTAACCAAAAAAAAGAAAAAGAAAG
AGGAATCATAGTTCGCGCGGCTGTGAAAATAAAACCTCTAGCTCCGAGATGGAGAAGACT
TTATGATAAGATTGCGTATTAAAATTAATCTAAATGTCATTAGTAGTGATGTATCATAGA
CCACATGAGACAATGGTGCATCCAAGCCATCGTCCTAAAATTAATCCAATTCAAACAGGC
ACCCGGTTTTAACTTTTCTGGCCTGTACCAAAATCAAAGTTAATTTTTTTTTCCTTTTTA
CTAACACTCTTAAACGCAATTGTTCTCCCTTGTCACGCAAGCAAAGCAGGAGTACTTCGG
GACCCCATATAATCCAAGGATATCATTGAGCAAGCAATTATAAGTTAGCTAGAGTAAAAA
ATTTCTCTCATGTCGTTTTAGGCGTCTCCATCTTATTATCAATTTAGATTCTTACAATTT
CTCAAATCGAAAGCACCTTAAATAGTATTGTTTTTCTTTCTCTGGGAACCTATCTAATAT
CTATATACCTATATGCTTAACAGCAAGCATGTGTGGGCAATATGATTAGATAAAGTTCAA
TATCAAACAAAAAAAAAGCTATGGGTTGTTATCCACGCCTTGATTAAAGCTCTTTCGGTG
TCGGTGTATGTTTTCATCGTCGTATCATTTTACCTGCGTACACTTGCTCTGCAAGTGTAT
ATTAATTCAATAATGTTCTTGCATATGGATATTAACTAATAACCAGTTGTGTGATATATT
AGTATTGGCATACAAGAAAACTAAACAAAGAAAGATAAATTTGATACCCTTTATGATAAA
AATAAACAATTTAATAATTAATTGCAAATAAAAAATTACTTATCATTTTATCAACCGTCC
TTTTGTATTTCTTTCTCTTCTCCTATCGTCATACAATGTATTGTTAATAAATGAGCTTCT
CTAATATCCCAATTGCAATTAAGAACGCAGGATATATGGATATCGAGCTCAAGGTTTTCC
AAGATGCCTCTTTGATTAAAGTAACATATGGACCCACCATAGGAGCAAGTAAGTCAATCT
CTTAAACCCGGTAACGTTCCCATTTTTCACGACCTCACTCGTTTATAGGAAACAAAAGTC
AAGATGTAAAGAATTTGCTGCCTAGATGTACCAAAAATGGGATGTAGAGTTTATTTTTCA
CAGCCAATATGAACATAGTTAACTGAAGTAGTGCTGAGTACTTCATTACATCACATGATC
CCTGCTTTTTAGGTGGCTTTTTACTTTTACATGCCCATTGAATAACTCAATTAATCAAAG
TGCCCATTACTCGTTACGCCATGCCTCCTTAATTTAATTATGCAAATTAATGTGGCAAGG
AGAAGTAAGAAACTTTTTCTAAGAATGTCTCTATAGTTGGGACCATAATGGTACCCTTCT
ATTAAAGAAACGGAGGCAGTAACCAGTAATAGTAACACTGTAATAATCCAGATATAGTTT
GTACTAAACTCTCATGTCACCATGTGGTAAGTGGTAACCCAATGTTAAAAGTTAAAACCA
ACAGTATAATGAAAAGAAAAAGGAAAACGCTAACATTTTCTTAAAGACACTTATTAATGA
ATCAAAACCAAAAAGTTTTCTTTTATAAGAAAGAGTAACATTAAATCACTGAGAGTAACA
TTTAATCAGTGAGAGTAAGTGAGAGTTACATTATTTAATAAACAGTGGAGATGTAGTAAA
AGAAGGTAACATAATGCAAGAGTACAATATTTGATTGTCGTGCAGTGAGCACATTCCTCT
TTTTTATGTTTTTCTGAGAGCCTTATTTACAATGCAAGAGTGTTAGGAGCTTCCCCCATC
ATTTGGGGCTTGCTTAACGG
>Glyma01g39460|Glyma01g39460.1
TCTTTGAAACTGAGAGATACACAATATATAAGAAATTACATATATATGATAGGCCAGAAA
AATGAATATTGAAAGCTATAGAGGAAATGACATGGTTAACCGAGACATAACTACTATATT
GAATGTTGCAGTGGCAAGTATGAACAAAAAGTCACTCCTAATTAGATAAGACTGAGTAAA
TTAAATAACATATAGGTGAGATGAGTTCATACAAATAATGTTTAAAATTTCTTGTTAGAC
TTACAGCGTGTTTGGAAACTTGTTAAAAAAAGAGAAAGAAATCACGTTTAAAATGTAAAA
ACTATATAATTATTATCTTCTCAAAATTGCATCCTAGCTATAGAAAATCACATCTAAGAT
ATGAAATCAAACATGCTTCGTTCTAGTATACCGCAACTGAGAAGATGCTGCAATTACTAG
TCCCCTGCGATTAGCCAAACCAGTGTGTGACCTTTTATCAGAATAACACCCAAAACCAGA
ATTTAAGTGCAGCCTTTCAACATATAACATAGGTTCCTTTTTGTCCATTCAATGAAAGAA
AAGGTTATAAAACTCTTCATCTTCACCTTTAGCCAAGTCCAAAATCTAATCCTTGACCAA
TTCAGAAACAATGTGAATATCAAATCCTTGATTTCTAAAAAGAGTATTTTTTCTATGAAC
CCATAAAGAACAAATCACAGCAAACCATATAGATCGAACACCCTGCCAATTTAGCATTTT
CCCCCATAGAATGCACCGGAATGTTGAAGAATTTATTCTTTTATCTCATGTTTTTTCTCT
CATTTTATTATGTTTTTTTATTATATAAAAGAACCTACCAAAATTTTATTATACAGATTA
TCCAATAACGGTACATGTATATTTGTAAATTATTCTATCTTATATTATTACTTATTATTT
ACCTTAAATAATAAATTTAAATCTTTAGTTTTTATTCTTGAGAATAAAATATTCTTTATA
CACAATCTTCTAACAACATCATATTTTAATTTTTCTAAGACGCGTTTTTTAATTTTAAAA
TTAAATTAAATTAAATTGATTTTATATTTAATTCATTAGTTACTTAAGAAAATAATTTTT
TTAGTTTATTTTAATAAATATTTAAATATATTATATTAAAATTAAGTATAATGAGATATT
TATAAATTACTAATAAATATTTTATTAATTAAATTAATTTAGAAAATTTTCAAAGTTCCT
ATTTTTTATATTTGAATTTATATTTTATATTATCAATAAAATAAGCCTACATTGATCAAA
TCATTTTTATTAGATATTATTTAATTTATGTTTTTGATATTTCATTTATATTTAATATTT
CCAGATAATGACGCGTATGGAGGCAGAGTTTTGCAGAGGTCGTGCCTTACCCGTGGAGAT
GATGGCTTAGTTTTTGTAATAATTTGGCTAAAGGATCGCATTGTATAATCCTGGATAGCT
AAGGCCTAAGGGTACCCAAAAAAGAAAGCATATTACTGAATAAATTGTTTTTTTACTGCA
ATATTACTGAATAAATTAACAATGTAAAAATGCTCTTTGTAGCAGAGATACCTTACAGCC
GAAAATATAATACAGGGAAAATTTAAGATTTTCAAATAACATTTATACTTAAGACAATTA
TATGTTATATTGTCCTGTGGATCATTATCAATTTTCATTGCAACTACTAACTCCGTGCTA
AATTGAAGAATTTTAACAATAGTTATAATTAATGACCAGTTCACTCAGATAATGGGACAT
GTAATAATAATTAGAGTGAGGTGTTTAAGGATTCTCCAACCATAAAGTTTACTATATTTT
TATGGTAGATGAGAAAGTTTACTATATAAAGAGTCTTTGAAATATTATATATAAAGGAAG
CCTGCCAAATTTCAAAATGGAAGCTTCCGCCTACCAACCCCATAACTACCATTAAATTAT
TTCATCAAATCAAAATGAAAGGAATTACCTATAGAATACTTGCGCTAATTTCTATAAATA
GGCGTTTTGGGCCTTTGTTT
>Glyma01g20900|Glyma01g20900.1;Glyma01g20900.3
GGATCCTGAGGGACAAGCTTTGCTGTTGTGTGAGAGTTTTTTGAGACATGAGAAGGGGTC
TAAAGGTTGAAGTAGTATTTAGTCTTTCTTTTATTACAAGTTGGAAAAGAGTCTCTAAAA
TAATTATAAAACACTGTATCGAGATCGGAAGTTGTAGGATTTAGTCTTCTTTTATAATAT
AAGAACTATGATCTCTAAAATAATTTAAAAAACTGTGTCACGCAACTTCCCGTTACATAT
CGTATCACATGAGACAAGCTAGGAATATTCCTCTTATATCCGTTACTTTTCCACTTGATG
GTAGATAGACTTCAGCGAGATTATAATATCTGTCATGCATTCCATACGGAAAATATAAAT
ATCACATCGCCCAACGTCCATGACCTAAAGCATGCAAATATATAATTACTTGCACCAACG
ATGACATATGGATAACTCAGTACAATTTTTAGACCTTTTAAATACTATTTAGTACTTGGT
TAGGAAAAAAATATAAATACAAATATGATATATAAGAATGGATGTTGATAGTGTGATTTG
ATTAGTTTTTTAAAATCATTAAAATATAAAATAAATATGTGATTCGATTTAAATATAACA
TCAAATTTGAATCAAATCAAATCATTTAGTCTATTATTATAATTTAAATCTATCAATTAA
ACTTACATAATTATTATATATGTGTTACATAATTTTGAAAATGAATTTTATTAATATTAA
ATTTTATTTAAGATATTTTAGTTAAAAATTATTATCTTTATTTTTTGATTTGTACATTAC
TTAATATTTAATATTATTTTTTTAATAATATTAACACAAGTTTTTAGCATATAAAAATAA
AATATACATCCTGATTATAAAGTAAACAAAAAATAATAAATTATTTAATACTTATTAATA
ATTATTAATATAATTATAATATGTCACTTATTCGATTTGATTCAGTATTTTATAACAAGA
TCGAAGAATCAAACCAAATTGCAAAACATAGGTTGGTTTTTTTTACATTTTTTAGAGGTT
TTTTGTTTTTTTTACCAATTTGTTAGTTTACAAACAGTTTGATTTGATTTTGAACACTCC
TTCATAATAAAAAGTAGGTTTAATTACACTTTTTACCTTCAACATTTTTTTTGGGTGAAT
TTTATCCTTGACAAATTAAATTGGCACATTTTATCTTAACTTTTAACTTGTGAATTTTAC
CACATCATTTTACTCCTAACATAATTTCCCTCTTAATCCCTAACATTTTTTTGGCAAATT
TTACACCCACTTTTTTTATTTTATGGTGAATTTTATACTTAACATTTTATTATTTTTGCA
AAGTTTATCTTCAACTTTTGTACTTATTAATGGATAAATGACGGGATAAAATTCATAATT
TTCTTAAAAGTTGAGAGTAAAATGTGTTAATTTAATTTGTTGGGGTAAAATTTGTAAAAA
TTAAAAATTTAAAAATGCAATTAAGCCAAAAATTTAATTGAAGTGTTTAAAAAATACGGT
CTCCAAATTAAAATATAAACAACAAAAAATTAATATGTTGGACTAAAATATAAACAATTT
TAACCAACTCTATCCTATTTAATGATAATATCTTTAAAATATCATTCATTTAATTAGAGT
TTTAGTCCCGATAACTTAATCTTTTTTTGTCCTATATAATTAATGTAAAAAATATTTTAG
TAGAAGAATTAACTTTTTTTTTTATTGAGACTATCAATATTGAATTATGTTAACTAATTT
AATTAATGAGTGTAAATTAATTTTATTTTTACTTATATTTCAGGAGGTGCAAAAGTCGTT
ACTCATCTCAATGAAGTGTTCAAATATATATTATCCCCAGGAAAAAACGTGTTCAACGTC
CAAATAACATATATTAACATTATTCTACCTGCACCCTCGTGCCATTTAACGCAAAACGCA
AAAGAAGGTTATGCATCGGAGTGTTTATATATATATATATATATATATTGTCAGAATAAA
TATTAAAATATTTTACATAT
>Glyma01g38610|Glyma01g38610.1
CTTGTATATATTAAATATGTGGACATGTTTAACGTAACATTGTCTAGTTGTCCCTTAAGT
ATGCGGTAAAAACTTTGATTCTAAGTTTATGTGTATGAAAAATATTCATTAAAAAATATC
AATCTCTTATCTTAATATTTTTAAGGATTAATTCTTGGCACACTATCTTTAATAAGCACA
TTTAAATTTGTAATTGATAATTTTCTGTATGCATTCAAATTTAAATTTGTATTTTTTTCA
TTCAGAAAAAAAATAGTAATTTAAAAACATTTTATATATTTATAATAATAATTATTATTA
GATATTTAAACAAATAGAATTAAAATATAATTTATATCATCATGCCATTAGAAAAGTTCT
TGTTTTTCCACATGCATGTCTTTGTTGTAACTTGTATGGTAATTAAGAATCAACATATTT
TGTTTGGTAAAAAAAAAAAGAATGAACATATTTTGCAATTTGCTGATTTGGTCCTAGAAT
GATATCGTCCAGGCCGATATGGATGGAACCATAAAATATGAAACACATTTTCTTATTTCG
TGGATATTATAGTTTTTTTAAATTTAATTAGCGTTTATCATTTTTAATTAAAAGCATGAA
GTACACTTTCTATTTTCATGAATATGACATTATATAATATAATTTTATGCTTATCATTTT
TAATAAGTATTAAAATGAAATACATTTTTTTTATTTCATGGATATGAGAAGTTAAGTTTA
AATTTTATGTTTATAATTATTTTAATAAATATTATATATGGAACACATTTTCTAATTCCA
TGAATATGATAAGTCATGTTTAAAATTCATGTTTATCATTTAAAAATATATTAAACAAGT
GATATTTATTTAATTTTTATGAATATGAATCTAAATATAATTTTATCATGCTAGTGCTTT
TTTAATTGGTACAATTTAAACAACTCATTTTAAATTTCTTATCTTTTATTAATTGTCCCC
CATACAACAACAACAACGCCTTATCCCACTAGGTGGGGTCGGCTACATGGATCAACTTCC
GCCATAATGTTCTATCAAGTACCATACTTCTATCCAAATCATTAAGTTCGAGATCCTTTT
TGATAACCTCTCTTATAGTCTTTTTGGGTCTTTCTCTGTCTCGAATTGTTTGCCTTCTCT
CCATCTGGTCTACTCTCCTCACTACAGAGTCTACCGGTCTTCTCTCTACATGTCCAAACC
ACCTAAGTCTACTTTCCACCATCTTCTCTACAATAGGCGCTACTCCAACCCTCTCTCTAA
TAGCTTTGTTTTTAATTTTATCCTGTCGAGTCTTACCACACATCCACCGCAACATCCTCA
TCTCCGCTACACCTACTTTATTCTCATGTTGGCTCTTGACCGCCCAACTGTTCCGTACAA
AATCGCTGGTCTTACCGCAGTCTGATACAACTTTCCCTTTAGCTTGATCCCCCATAATTG
CCCCCATAATTGATATAATTTTAAATAACCTTTAGATGACCCCCATTTTTATATTTTTTT
ATTTAAACTTATTTTTGTGTCAATTAAATTTTAGTTTAATAGTTTTAATTGAGATATTTT
TTTAATCATAAAAAATTGTTGTTTATAGAAAACTCAATTTTAAGTAATTCAATCTATTTT
AGTTAGTTATTCAATTAAAAAAATTTACTTCCCTTGATTATTGAAAATACTATTCACTTA
ACTTTTTTCATTTATCATTAAGTGTACAATATACTGTAAATTACTATGATTTTATTAATT
AAATTAATATTTTAAAATTAAGAGTTTTAACATTTGTTTATATTTTTATATCATTAATAT
GAAAATAATATTATATCGTTTACTTTGAAATAATTGATGTGAAAACATCCTCTCTAAAGT
CTAAATGGTTTGAAAGCATTTCGTATGTAGCGTAAAAAAGGAGGATATTGAACGTAAGTG
ATATTTGAAAAGAATATAAGAGTACGTTGAGTGGTTTAAAAATGATAGATAGATCGAAAT
TTCCTTGCGGATTGAAGATT
>Glyma01g43980|Glyma01g43980.1
AACCCTATTTGACTTGATTTTTTTATACAAAATTCATATAAATTAATGTAAAAATGATTA
AAGAAAACAATTTGGTCTACGAACATGGAGAAGACCCCACCTTGCATGGGAGGAGAAAGT
TTGTGCAGATCTTGATAGAAAGCTTGTTATTGCTACCCTAATTTTATCTCATGATTCATG
GATTTGATCCCCTAAACCCAATGGCACATATACGGCAAATTCAACATATTGGGCTATATA
TGAACCTGTTGAGGACAATCATGCACAAGACATCTTCCCTAAATTTTGGAGCATGCACAT
CCCACCTAAAGTGAAATACTTCATTTGGAGGTTGGTAATGATAGAGTGGCTTGCAAGAAA
TACTTAGAGAAGAGAGGAATCCAATCATCTTCACTATCTTGCCCTTTCTGTAATCTAGAC
ATTGAAACCATTGAGCACATATTCTTTTTATGTCCCTGTACTGAGGAATTTTGGTCTCTT
TGCTCTCTTTGGCTTGATGAATCAACATTGCTACCTTCATCCCCTGAGTTGCATTTTCTG
AAACATTGGGGTAGCCACACCTCATATAGAACTGGTCAGGTGAGAATGGTCATTTGGGCG
TCAATCACATGGAATATTTGGAAAGAACGTAATTTCTGTTTTTTTAAAGAGAAAAAATTT
AGAAAGACAAAAGTTGATACAAGATATCATGTTTTTTGCTTGATTTTGGTTGACAAGTCT
CATGGCTGTTGAGGTTGGGACCTTCACTTAATGGCAATTGAAACATTCAAACCCATGTGA
AAGCAAATTTTGTGATATAACCAGACCCACAAGTTGCAGTTTCGTGTTTAGTGATTGATG
GTGTGCGTCTCCCTATCTTATTGGCACGCAAGGCTCATTCTATGTTTGATAATTTAATTT
GGTTGTTGGTTGGATAAAGATCATTGAATTTTGGGTGCAGTCTACATTTATTGATTGCCT
AGGCTATTATCCACGTGAAGATGCATGGTTATGATAACTTCCACTTCTTCTTTCACTATA
GGGACTTGTGCTATTTTGGCAAGTGGGAATATCATAGGTAATTACAAAAGAAGAATGTTG
ATTGGTGGAGACTTAATGTGAATGATGTTATGTTTGGGTTGCTAGCATTAAGTATGTAAC
ATGTGTTTGATTTCTGGTCACTATATATGAAGAAATAATTATTGAAAGAGATCAACACCA
TTAATTATTAAAAGATGTATCAATTAATTCTATTTTTTTTATCTAACAAACCAATAAATC
ACTCATATGATAGTCAATGTGGCTCGATCTAACCCACTTATCATAATACATAAACTTGAA
TATTTTTAATTACTTACAAATAAATATTTAATATTTTTCAATAAAACGGTGCTTTATGTT
CTTAACCTATATACTTGATGTATTAGACAATGGATACTATTAAACTTTGTCGATAACATA
AATAAAAATCACTTAAATTCCATTTATAATAAAGATTTAAATATCAGGTTACAATTTTTT
TATGTTAAAACATGTGAAATGTCCATCCGAATGTATTAATATTCTTACAATTTATTAAAA
AATTTATAGTTATTTTTAGATAAATTATTTTTCATTACAGATATATTTTTATCTTATATT
TCATCAAATTTTTTATAATAATTCTTCATTAAATTTAAAATTAAAATTTAATATATTTTA
CATCATTAATTTATTTTTACCGTATAAACACGAATGATATACCAATTATATTTTATTTTG
AAAACTCTATGACTAAAAAAGTGTGAAAAATCTTCAAAAAAAAAGTGTGAAAAAAATTGA
CAGTATTGACAATTTCAAATATTATTATGATTTATTAATTCTAACCTACTACTGATTACT
GAGTGCTGAGGTCCGTAAAAGAGCCTGTTGGGTGTTGGCAATGGCGATGCGACTCATGCG
AGAAAAAGGGCAATTTGGTCAATACGAGTTATAACGGCTATTTCCAAAAACGAATCAAAA
TAGCCGTTGCCGCCCTTACA
>Glyma01g31840|Glyma01g31840.1
ACAATTATCAACACCAATGTTGCATTTGATTTTCCTTGAAAGAGGCTTTTTCCATGGTGA
CAGGGGTATGCAATAATTTCCAGGCGTGTTAATGTTGGATACTTGTCAAACCTACTTTCA
TTTTGAAAGGAATTGAAGAGTTAACTCCATCTTCAAATGATCAACAGATAAAGAAAGAAT
ATCATTTGGAGACAACAATTATTTCATTAACAAGCCTATGAATACTTAAAATTTTGAAAT
GTAAAAGTTACGATTTTTGAACGAACAACTTTCTTAAGCCTTCAAACTCTTGTATTAGTA
TTTTCTAAATTGTACAAAACTCTCAAAACACCTTTATATTTTGAGAGAAAATGTTACAAT
AGTCTAGTCTTTGTAAATAAGCTAATTTTTGTAAAGTCCGAAGTAATTTTATAGGAAACA
ATACTTAAGTTAAAATACTAGATAATCAATAAAATTTTAGCTTAAATATATTTTTGATAT
TTTAATATATTACTTTTATTTTTCTGAAAATGATTCTTATAAAATATTTTTTTTTTATTT
CAGTCATTATTATTTTATTTGAGTCATTCCAATTTGTCTAATTTTTAGCCCCTATTATGT
TTTGTTCGTTTTAAATTAGTTTTTTGAAAAAATATTTGATAGAAATAAAAAATAATATAT
CTATATATTACAAGGATAAAAATAAAAAAAATTATTGTTTCAAAATCATCTTTATGAAAT
TCATTTTTTATTTTATTTTTATTATTATTATTCTGTTTAGAGATTGATCGTTGTTATTCT
ATTCATTGAAAAATATAAATTTATAAGGAACAAAACTTAAAATAATACATCACACAACCA
AATCAAATTTAAACATAAAATTTCAACATGAAAAATCGTTTATTTTTTGGTAAAATGAAA
ATAAAAACTCTCCTTTGTGTTTTTTTATAGGGAAAAAGGAGGAAACGGTGGTCCCTCAAT
GGAGCCAAAAAAACCCGTGTCGTGCAATCTCCCAAGCGGTGCGGTGTGGTGTGGGTTGCT
ACTGCCAAAGCTGAACCGTCTATTTATTTGCATCACACTCTTCTCTCTTCCCACTCTATC
CTTTTCAGTTTTCACACTACTTCCTCACTCCCCCACATTTTCCGTACACATTCCCTTCCA
CACCACTTGCTCAACTCATTGCACATCATAAACATGCTTGAAACAATAACAATATTTAAT
TAGTTCAACGATGATCTTTTTTTTTAACTGCAGTTCAAGAATAATCTAAAGTATAAGAAA
ATGTATTTTTGAAAAAAAAAATTAACTACTAAGTTTTCAAGAATTGTACAGGTATTTAAA
TTTGAATAAAATTTACCAAAAACAAATTCAATAGAATAGTTAATGTTTTTTATAAATGAA
AATTTTATTACTTTAAATGAAAATAAATAAAAAAATATAGAAATTTAAAATTGACAAAAA
GCATAATTGTCTTTACTATAATCAAGACACTTTTCGTTATTTATATAACATATAAATATT
TAAAATTCTGAAAATTAATTAAAGAAATTAAAAAATTATTGTAATTCTTTCCTTTATTAG
CTTATTAAATTTAATTTTTTAAGCTAATAAGCGTTTATAAAACCTTAACTAAACAAATTC
AGTAACTTAATTTTAACAAAATAAACTTGTTAAGTAACTTGTAAATCAAATAAACTAATT
AAGTAACTTATAAGTACTCAAATTTATAATAGAAAATTAAATAATATTTTTTATTATATT
AATTATAAATAAATTAAAAGGATAAAACTTAAAATTGAAAATAATAATTAAAATCAATAC
ATTTCATCTTTATTTAAATATTATATTAAAAATTTAATTTATGCACCTTCTAACTTGTAA
GTTATACTGCTTTCATTAACTTATCGTTCCCTTACTACACACATTTAATTATTTGTAATC
TAAATTCAAAGTTACTAAGTAAGTATCTACTTTGCCTTACTAATCTTGCAAAAAATTAAA
GCAAGATAATCTAAGAGTAT
>Glyma01g32430|Glyma01g32430.1
AGCTTGCCAATTAAATGATTTCTAAATTAAAATTGTGAAAGCGAAATGGAAATCTTATCC
AATTAAAAAACGGTAGGGTAACTTGGTGATGTTAATTGCGTGCTTATCAAAGTTATTTGC
AGCTTAGTCAACATCCAATTTAATCCATTGAGGTCATCCAATTTTGGCGTCTAAAAAATG
GAGTTAGTAAACCAAAACCATGCATTGTGTTATGTGTACCCCAAACCAGGATACAAATTG
TCAAGCTTTTCTTTATTTAATGAGTTTTGTAATATCTTCATCTAATAAATACAATATATG
AACTGTGGTATCATATTTTTCACGTCATAAGTTGCGTAGTTAATATATCATTTATGTACA
CACAAAAAAGTGCACATGCTTTCTATTTACCATATTGAACAGTTGTTGAAACTTCCCGAA
AATGTCAAACCCCAAACAGGACTTTTCCACACTACAAAAAATTTCAACAACACCCATGAT
GAAATTTATAGGGAACACGAATCCAACATTTATGCCCATTAAAGACATTAAACGGAACAT
CCTAAATAAAATAAGACAAATACTAACCATTTAAGACATAAGCACATTAAGAAATTAAAA
AAAATATTTATATAGAAATACGCAAAATTATGTTCATGATATTTTTTATTCTTTTCTATA
ATTTTATAATTAATATTTTTTCTTTTTAATTCTAATATTTAAGAACACTTATTAGATATA
CTCATAAAATAACGTCTTTGTGCTTAATTTAACTTGTAGTACCATAAAATAGCTCATTAA
TCTCACAGTATTAAATAATTAACTTTTTAGACTAGCAAGTATCAAGACACGTATTCTTCC
AGTTATATTCATGTATTTGATCAAGATAAAGTTATATGGGACTCTGAGCTGGGATTATAT
CATTGTTAATCATACATGATGTTTTAATACGCGTATCCTCTATGTACTTTATCATGATAA
AGTTGTAAAAGGAAAAGTTTAACATAAAGAGAACAAAAGAAAGTGAAAATAAAGGATTTT
CTTTAATATTAAATCCAAATAGGATATATACCAAACCGAAGAGCGATGCTCAAATTATTT
GATTGGTTCAATGAATATTTTATAATACAGTGGTGGAAGACCATATCATATATCATTAAC
AGCTAAGTCCACAACAACCCTTACCAATTGGCAGCCTCGCCAACTTGATCAAGCCAGTGT
CTACCAGTTCATACAAAGTCAAGAAAATCATAATTTGTAAACAACATTAAAAATACTATT
ATACACAGAAAACTTCAATTAAAGCTGATTTACAAATTCATCACTGTGAAACATTAATCA
TGAATTACGATGTAGACTTGAACAAATTGGCTGCTGATACTTTTATTACCCACCCACATG
CTTTGTCAACGAATGAATTTGACCATACAATATAAACAATCTTATTTATATGTCAACCGG
TATATCTTCAAAAGATTAGAAGTGGCACCGGAATTCCGTGTGCATAATTATCAAACGAAT
AAAATTAAATGAAAAAAAAAGCGAATCAAAATGTAGTCAAAATTCAAAAAATCACCCACC
ATATATGTATAATGCTATTATATTATAATAATAATAATTATTATATCTACTAACCACATC
AATCAATTAGAATAAGATTATTTCAATTTAATCAAAAATTTTATGATCAAATTTAAAAAG
AAGAATTTTATTATTCATAATAATCTTATTCAACTTAAATAAGATTAACATAAAAAATAC
ATATAATATAAAATAAAATTATATCATATTATACCTTAAGATCTTACTAATAAGTATTCT
TAAGACATTAGTTATGAAATTAAAAAATTAAAATATTTATTATGTAAATTATAATATAAT
TTTTTTACTTCTATTAAAAGTATTTTTTTTTTCCCAATATCTTAATACACCAATTAACAT
TTGCATATGTAATATTCATGGCTAGCCAGCATATCCATCCCTCATTGATTGAAAGAGTTT
GGCACGTAGGAAACAAAAAA
>Glyma01g42370|Glyma01g42370.1
TATTCTTAATTTTATAAGGGGTGGTCTAACATACCCTAAGTAGAAATGGAATTAAATAAA
CCAATCTAGATGGCCTAATAAAATTAGAACAAATGTATTATGGATTGAGCCCATTTTTTA
AGTTCTTTTTATACACAAATTTTTGACTAATTTTATACTCTTCCTATTATTTTTTACAAA
TTACATATTTAATTTGGAATTGCACTCTTGCATTTCCAAACACATGTACATCATCGTCAC
TACCGAATTTCACCCTTTCACCACCGCATTCGTCGTCTTTTTCACGGAGTGTTAGTAACA
AGATTCATTCCGAAGGGGTACATATACAATTAAACTAAGATTCTGATTAAGGGCTTTTAC
TGGGAAGGAGTTCTCGATTTTGATGGGAGGTTATTTATGTTTCAGGGTTTGTGTGCTGAG
TTATGATTGAGATAGGAAATATTGTGCTTTTCTTTCTCTTTCGGTGACTTGGAGGGACGC
TTTGGTTTGTTCCTTTTTTTAGTATTCCTGGTAACACTAATTTTAAACCCTAAACCACTG
GTACCTTTGTGAATAAAATTTTAATTTGGTTGATAAAAAAACATTCATCCTCTTCGATCC
TTTTGCCTCTTTGCTTTCAAGCTTTTTTGAAAACAACCCTACAGATGCATGTGGAATCCC
AATTGATCAGATTACAAATGTGGTGTTTTGGGTGCATAGTAATAACGAAAACTAGGCATG
TGCTTTTATTGTTGTCAAGGCACCGTGTGTGCTGAACGTCTTTTTCTATAGTGTGTATCA
TGGTGTTTTTTTCCAAGTCAAGCACCTCTTGTGATATTGGTTTATTAATAAATATTGTTT
ATTAGCCTTTTTTAAAAAATAAGCATGTCTAAAAGGGAGTTTCTCTAATGAACGCAAGAC
TGGATTTAATAAATCTCATCATTTTCTCGTAAGAGATGATGTAGAAACAATTGCATAAAA
AAAAGCTAAAATCTAAAAAATGGAAATAATTTAAAATCAGTAAAAAGATAGTGAGAAGAA
TATATAATTAATCAAAATTTTGTGTATAAAAAAATCTAAACAAGTGCATCCAACTTTTAA
TACTGTTGTTTCAATTTTATTGGGTAACGTAAAGATGGAGTTATTTAATCCCAGTTTTAG
TTTGGGTTCCTTAGACAAATCCATTTTATAATTACACTTAACCATTTTAAGTATATAATA
ATAAATGTATTTATTTCTCTTTTTTCTTCTTTCTCTTTATAAAATCAAACAAGGTGTTTC
TTTCTTCCATTGAAACTTTTTTCCTTTGTCTCTTTGATTAAAAAATAGACTTAATTATAA
TTCTTTTATCAGTTGTACCAAATTATGGATAAGGCTATATTTATTTACCAATTTTATTTT
TCAATTTATATTTTATTTTAAAATTTATTATTATCTTTCTTTAATTTGTTAAGAGAAGGT
TGAAATTATTTAAATTCATTTATTTTTTTGGGTTTGTTGGTGGTGGGAGGGTTTCATAGA
CTTCATTAATTAGTTCAAAGAGTGGAGTAAGTGGTTATATTAAGCAAATTAAATACGAAT
TACAAAAGTAAGCTATATTGAAAATTTTATTGACTAATTAACAAACTTAAAGAATTATTA
CAATGACTAATTTGAATGGATTTTCTAATGGCTGCTCGGTGGATGAAATACAACACGCGG
ACCTATATATGAAACTTGTCCGCACGTTCACTCAAAATATATATATATACTTTTTTTTTC
TTTTTCTGCTCGCTGTGGATTGTGGTCTGTGGATCAAACATATTAATTTTTCTTAAGCAA
AAAATAAACTATAATAAAATAAAATATTAGTATATTTATCGTGAGGGATCGGGATTCGTC
TTGTCGACTACAGACATATATATATATATATATATATATATATATATATATATATACCTT
TGTCTAACCTTATTGCTGCGGGAAAAAAAAAACAAAAGAATAATATTAATTAATTGTTGA
CTTTGGAGTCGTGGGGATCA
>Glyma01g12970|Glyma01g12970.1
TCAAATCTCACTTGAATTTGAATTTGAATTGGTGGAGCCAAAATTTCACTAATTATTATT
AGTGAATTTTAGCTATGGTTCAGCTCACTAATCCAAGATCAAGTCCAAGATTCTCCACTA
AGTGTGGTTAGGTGTCATGAGGCATGTAAAACATGAAAGACATGCACAATGTATGACTAT
ATGATGTGGCAATAGGATGTAGCAAGCAAATGCTCTCCTCTCCCTTAAGATGGTCCAAAA
TTTAATTGGATTGGACTTCTCCCAATTCAATTAAATTTATCTCCCAACACACACATCAAA
TAGTGCACTTAATGCATGTGAAATTATAAAACTACCTCTAATACAAAAACTAGTCTAGGT
GCCCTAAAATACAAGGGCTGAAAAATCCTATTTTACTAGGGTCCCTCCCTACACTATGGA
GCCCTAAATAATAAGCCCAAAAATAATGAAACTTTAATCTAATATGTACAAAGATAAGTG
GGTTCATACTTAACTCATGACCCAAAATCTATCTTAAAGCTCATGAGAACCTTAGGACCT
TCTCTTGAATCTCTGGCTCAATCTTCTTGGAGTCTTCTATCCAATGCCCTTGGGGGGTAA
GATTGCATCAACTCCTTTGCTTACGAGGACGATGTTAAAACTGAAGGCATGTTCTAGTTT
TTATGGTAATGCTCACCTATTGCGCACAATAAATGTATGAGGAAAAGGGTGAATTTTTTT
TCTCAATGGTGATAAGGAGCGATTATGAATGACAACAATTCTATTCTAGGTTAATACATC
GGGCACATTAGTTTTTGAACAAAGGTGGTCCTTCTACTAGGTATGGTTTTGACTCTATTA
AAGGGTAATGGTGTTGATTCTTAAACAGCTATAGAGACTGTTGGTCACAAGTTAATGGTG
GTTTGTGGTTTGTGATCTGTGAAGTTGGGTAACAATGACAACTAGCTATGTGGTAAGTTT
GGTGAGTGTAAAAGTTGGCGTAGTAGTGTTTGGACGGTGAGGTAGAGAGAGTAGCAGGAC
AAAATTTGGCAAGTTTTGAAAAAACAAATCAATTTGGTTGGCTTAAAAAACCTTGAAAGA
ACTAAAACCACACACCATTTAAATTAGAAAGATAAAACGTAAATAAATCCCACTTTTTCT
ATCCAACAATGTCAACCATGTCATTAAACATGAATCATGTCTACAATTCAACATCAATTG
TTAATAATTGAATGGAAACTAAAAATTGGGATCGTATTTGATAACACATTAACTATGTAA
GTAAAAATGTAATTAAGTTAAAATATAATAAGGTTTAATAATTGTATATTTTTTAAAAAA
ATAGATAAATACTTACACACATTCCTTCAGTCTAAAATTAGTGTTGTTTTAACAATTTTT
AAGTTACGTATTGTTTTTTTAGAAGAAAAAAAAAAGTAATTAAATCCCCCTTTTTTTACC
TAACAATGTCAACCATGTTAATTAAACATGACTCATGTCAACATCAATTGTTAATAGTTG
AATGCAAACTTAACGATGGAATCATATTTGCATACTTTTAAAAAAGCAAAATTAAAGACT
GCAACGAACAAGAAAAACTTAATAGAACCAAAATCGAGCAAGCGCATTACATTAACTATG
TGAATAAAAATGTAATTAATTATAATATAATAATGTTATAATAATTATAAAAATGTTAAA
ATAATATTATTTTTAAAAATTAGTTTGAATACTTACACACCCTCCTTCCTGTTGTTTTAA
TAATATTCTAAACTACTCATTGTTTCATAATAAAAAAATATTCATTATGAACTCTGATGA
TACCAACATAGGACTTAAAATTGATGTTAAACGATTGTTTTCTTAACATAAATTTTCAAT
AATCTATACCCCAAACAAAACATACGATACTTTCTTTTTCTAGAATTAAAAATTTCATCA
ACTTTCCAATCCGACACTTTAAAATGAATGGAGCATATATGAGTATACGACAGTGTGCTA
TAATTGGCTCAACTTACTTG
>Glyma01g42230|Glyma01g42230.1
TCAGAAACATAATAAAATTTAATTACATGAATTTATAATTATTGTTTTTTCTTCATAACA
TTACAAAAATTAACATGAGAAAGATCTCAATCTTTTGATCTTTCAATTTTCATTAGTTTA
ATTAATAACTTTGTGTCTGTGAACAACATGATATCGAATTCAGACCTTTTTAAACGGTCC
TGATTACTAGGACCTTATGTAGTTGACAGTTGATAAATGTCCGTTCGGATGCATTTTGTA
GTTTTTTTTTTTTCAAGTGGCATTTTATAATTTTTATTATTTTAATAATGGGATAACACA
ATTAAATCATGTTTGAAAACTTTTAAACTGACTAATTTAGAAATAATCTATCCACAAAAT
TTAATTTCATTTGTATATAGTAAATGTTCAATAATAAAATAAGATATAAACTGGCCGGTC
TCAACTTTGCACATGAAAGAATTCTTCTATTGGTTGATGTACTAACTAATTGAGCATGAT
TTATGGTTGTTAGTTTTGTGCATATGTATGTCTTCACCAGATATATCTTCTTTTTAGATA
CGATAGAGTTTGATGTTGATTAGAGATAGAAAAAGGGGCCTTAACAATTTAGTTTGATCT
TACTTACCGATTGTGTTATTGATTTTGGGGTGAACACAATATATTCTGGCCAAAGAGTCA
AACGATTAATTTTCGAGATATTGAACTTTATTTGAGTAGTTTAGCTTTTATAATAGATGT
TTTTTTTTATATATATATACATCAAGTTTAGAGATTAAATTTCTTACTATATACTTTTTT
TTTCATTTACATCAAGGTATTTTTTAACTTATCAGAGAATATTTTTTTAAAAAAATTATA
GAGATCAAAATAAACTAATAAAAGTTATTATTATCTCCTATTACATCATCAATAATTTTA
TATAAAATATGATTTTTATCAAATCAACTATTAAATCATAATTATATATTATTCACCTTG
ATAGTTTATGTTAAATTTTGTTAAAATTAAATAATGATAAAAAATTATTCATATATTCAA
ATATATATTGCATACATTAATTTTAATATATATAAATGAGATATTACATATAGTTTTATA
TTAATAAAAAAAATTGTAAATATGATTTATATACAATTGGAACTTTTGACTTCACGATAG
ATTTTGAGATAAAATTATACAGTTAATAGATGCATGGTGTAATTTCATCTTCCCCTGATT
AATGTAAACTGATACAACTATCTATTGAACCTAGTCAGTTTTTGTAGTTAACGTAATTTT
GCCAGCTTGAATAATTACTAAAAAAAATTATAAATTTTGAAGACTTTTTTTCATCAAAGT
AGATACAATTATCTCTTACATAGAAGTAATATATATAATAGAATTATCTCTTTTAATTAA
AAAATGATACAAACAATTTGAATTGAAATTTTATTTAAAGAAAATAAAGCAAGCATCACT
AAATCAACTTTCCATTCTGTAAAATAAATAAATCAACTGCCCTTTTGTTGAAAAATTGAA
TATAAGTAGGAAAAATAAACAATGGATATCTGAACATCATTCAGATAAGAGAGAACGAAA
GAAAAGAGAAAAAAATACTAAATATAATATATAATACGATAAGAAATATAAAGAGATAAA
AAAGAATTTAAATATTTTTTGTCTTTAAATTAAAATTTAATTTTTTGATCCCTTAAATTT
GCAATATATTTTTGTAGTATTTTATTTTGTGATAAAAAATATCATAAATTACCTAAAAAA
TAAATTAGGAGGGGTTAAAAAATATTTTACGAACTTGAGAGAGACTAAAAGATATCACTT
TTAATTTAGGATTTAAAGAAGATAGACTCAGTTTTGATGGACTAAAAATATGTTTATCTT
AAAATAATGTGATGAAAATAATAAATTAAATATATGATTATAATTAAGGGCTCTAATAAA
AAAAATTAAAAATAAGTGTAGTGCAGAGGTGGGGACCATGCACCGCCCATAAGCTTGAAG
TCTTACCGAAACCTTAGATC
>Glyma01g24945|Glyma01g24945.1
GAATTGAATAAAGTTCATTGGTTTTCAAACATTCATATAATGCTTAGTTTAGTTACCAAG
GGGCAAGGGTTTATTTCAATTTCATCAATTGCTCTCTTGAGTCTCTCCGTTCAAACAAAC
TAAATTGATTTATGTTTTAGATCCACTGGCCAGTGCGCATGAAAAGCGGATCAGTTGGAT
TCAAGAAGGAATATCTCGATCAACCGGACATTCCCAGCACATGGAAAGCAATGGAGGCAC
TCTATGACTCAGGCAAGGCAAGAGCCATAGGAGTTAGCAATTTCTCTTCAAAAAAGCTTC
AAGATCTCATGAATATAGCAAGAGTGCCTCCTGCTGTTAACCAAGTGGAATTGCACCCAG
GATGGCAGCAGCCAAAGCTGCATGCATTCTGTGAATCTAAAGGAGTTCATCTGTCTGTAA
GTATGATATACATTATATGTACTTTCACTTAAAGGACCTAATATTCCTGTAAATTATGAC
TTAGAAATAAAATTATCACTTTTGGTGAAATTGGCTAGAGCTGGGTAAAAATGAATTTGG
TGTATACTCAAATTAAGTTGATGGTGCCTCAACAACCACTCTTTATTCTTCTGATATTTG
TAATGTAACTATTTATATGATGAATTTCTTTTCAGGGATATTCTCCACTGGGCTCACCAG
GAGTTCTCAAAAGTGACATTCTTAAGAATCCTGTTGTGATAGAGATTGCAGAGAAATTGG
GGAAGACACCGGCACAAGTTGCCCTTAGGTGGGGACTGCAAACAGGTCATAGTGTGCTGC
CTAAGAGCACTAATGAGTCCAGAATCAAGGGAAACTTTGATGTGTTTGACTGGTCTATTC
CAGAAGAAGTGATGGATAAGTTCTCTGAAATTAAGCAGGCGAGTAGTTAGATACTTAGGG
TGTGTTTAATTTCAAAAACTGTTTTTGGTTTTCAAATAAAACTTAATGAGGTTGCTTAGA
CTGTTGGCGGAGGGTAGGGTGGTACAAGACACAGAGCAGAGTGTAGAATTGAGGAAGATG
TTGAACAAGATGAGATAATATTATTTTCAAAACTTAATAGATTTTGGATGAGAAATTAAT
TGTTGATCAGTAGTATAAAATTGATTTAGAAAACAATTTTTTTAAAAAAGAAAAGTGAGA
ATGGAATTAAGCATTCCCTTTTTATTATCTAGTTTTTTTTTTTTCTCTTGATATGCATTT
CCTCTACATTTTATGTTATACTGTATTATGCTTTTGTGTGGCTTAACAATAAAATGCAGG
ACAGGCTGCTCATGCAGGATTACTTTTTGTTGAAAGCTTCATTTTTTGAATTAACACATG
GAATTTACTCATGCAGGATAGACTAATTAAGGGCACTTTTTTTGTTGACGAGACCTATGG
TGCCTTTAAGACCGTTGAAGAGCTTTGGGATGGTGAACTCTGAGCAATATGCTTCATAGA
GATGTTGACAAATGCACTGCTCCTCAAGCAGATTGATTCCGCCTTTTACCTGTTAAGATC
TTAAAGCTACCAGCTGTAGTGATTCAAGTATGTTTGAGATTTTGAGAAGAGCTATTGTTC
ATAATAACACAAAGTAACCGAGACTTATTTTTCATTTATAATTGTTGTATCTTTAATTCA
ATCTAAAGAAACCAGTGCAGTGAATTTTAAAGGTCTGGTAGCCAAAATAAATTGATATTC
AATCTCCACCATCTAGTCTTAATGGTAATATGATGTGATGCGACTCATCATAATATAAAA
AGTATTGTAAAATATTTACATTTTTTAAATATATAGGTAATGAAATTCACTAGCATAACA
CAAATTAAAATATTTATTATTTTTTAGTTTATATGCTTAATTATTAATTAAAAAAATTCT
GTATTATTGTTTTAATATTATCTAGTTAATTATAAAAATTTTAACAAATTGATAAATGAA
ATTTTACACTACGTTTTAAAAATGAATCATAATTTTGAAAATGAATCGTGAGAATTTAAA
AACAGTTTTTTTAATATTAT
>Glyma01g21660|Glyma01g21660.1
TAACAATACCATTTTATTCTGCATGAAACAAAAGAAACATATTCTATTGTTACAGATTCT
AACGCTCTACAAGAAGATAATAGAAAATGTAAAAAATCAGAGAGAGGGTACCTTAGGCTT
TTGTACGCTATTTATATCCTTTACCCGAAGGTTCTCAAAGACTTCGGAGTTGATTTATCG
AATTTTGGTTATTAGGCCTAGTGGTCTTTACGATGCATATTTGGATTAAAGTTAAAAATG
TTGTGCTCTTGTTTCAATGCAAATTCAACGAATCAAATTAAAATGAAAGGAAAATAGGAT
CCTAATTCTTTGACAAAATTACTTTTGCCTAAAAAAATATTTTTTTCATTGAAAACCAAA
CATGCATGTAATAACTTAATTTATCTTTTGCTGTTTACACTTTCCAATATAGTTTATGCA
CTCCCTTTCTATTTTTTACATCAAATTACTTAAATAACCTCATATTCTCCCCTTTCAAAC
ATTACTCCCACTTGTCTTGTTTCATTGCACTCCTTTTGTTTCACATACTCCCCTACGTAC
ATGTGATTTCACCACACTTCCCTTTTTCTCGTTTCTCTTCTTAGTAAAAATAAGGTTTGA
TGAATATGTAGACTAAAATATATTTCTTGTCCTGTTTTGTAGCTAAATCGTGTCTTGGAG
AAATGAGACGTAATACAAGAGCATTCAAGTGTCAAATGATGTCTCTAGGTTAAACATCAA
GAATTATATGAGCGTGTATAATTCCAAGCATGTTGAATGTAGCTGTTGGCCCGAGATCTC
CGAGTGCATATCATGGGTGGTTATGCCCAGATTGTGTACTAGGATTCTCATACTCGTGGA
GCTCAGGTCGTGATTGACGATTATACCTAGTTAAAAGTCGAGCATGAGATTAGAGGTGGT
AATCAATCAGTTGAAGGTCAAAGGGGTACATAATCCCACAATCCTGAGTATGTAAAGCAC
AAAGGGACTAAGACCAAGATTATGGTCGTCTCACATCCGACTGAGGTTGCCAAATGGGTA
CATGTCTCTTATCTTTTTTGTTTTATCTTTTAAAAGATTTATTTTTGTAGTTTTTCTCTC
AAATCTAAGTGATTGTTGTCCTTTCAAAATAATGATCGTTTTCAATTTTGTAGCACAATT
TTGAACCCCTTTTTTGACTGATTCAAGTTGTAAGACTTGTCTAAATAGCTTTACCTATAT
GAAAATTATGGAACACAACCAACGTCAAATAAAAGAAAAGTCATAAACATGGTGAAAAAT
AACATAAAAGTGAGTCTCACAAAAAAACTGAATACTTGTAACATAATTTTTTTTCTAGTT
GCTCGCGTGACCCGTGTATTGTGCAATTTTTATCATGTTTTATGATTTTTTTTGTTTGAA
CATTAGTTGGGACATTTATCATCAAAAGACTAAAATCATTAACAGAAAAAAGTTGACGGA
CTAAGACTAGTAAAAATTTATTTAGAGATTAAATTAATTTCCTAAAAAGTTCAAGAAAAG
AATATATATTTAATTCTTACATTTATATACTTTTAATTAAATAGTTACGAAAAATATTTA
ATTAAATATATTTTTTATTATATATAAGAAACAAAAATGTAAATATGAGTTGTGTAATAA
ATTTATAAATAAAAATAAGTTTATTTTAAATTACTCATTAAAAATAACTTAATGGCAGAG
AATTGAAGTAGAATATATAATGTTATAAGTGCAAACTTCAACGTGATTATTGTAGAAAAA
AAATTCAGTTTGAATTAGAATAGATCAACTTTTAAAAATCAATTTTAAAATTCAATCTAA
TAAAAGTATTCAATTTTTTATTCATGTAATTTTTAATTTATTAAATATTTTTTTATTGGA
TTAGATGAATTTATCACCATCGATTCCTATTCACATTCACAATGCCTAACAAAGGATTGA
CTAAATTTTAGAGCAAACTATACTACGCCTCTCACCTTTTTTTTTTTTTGAATTGCGCAT
ATATATATTTTTTTATTTCT
>Glyma01g39720|Glyma01g39720.1
TTTACATGTTTTTTAAAAGTTTCAAGAACGTTTGACCGAAAATATATGACTGAAAAAACG
TGTTAAATTTCATTCTTAAATGCACGGACTCGGATGCTCCTCTCTTGTTTGGTGTGGAAC
AGGAGATTCTTGTTGTAACTCATAATTTAGTCTTATGGGACATTTGCATGAACAAAATTT
ATTAAAATATAAAAATACCCAGAACACGTATAAGTATAGACAAAAAGCGAATAAGAAATA
ATGTACCAAACAAAACAAGGAAGCAATGCTGGGTGCTAGTGTCGTTTTCAGAGGGTTTTA
ACTAACAAAAACAAGGAAGCAATGCTGTGTAATCTATGTTCCACTCATATATACTAGAAC
CAATTAGATTGCACCCATGTTCAAAAATATATATAAAAAAGTCTGCCAAGTTGATCTATT
GGATGAATAACATCCGTTTAAGCTTGCATCTATGCATATCAAATCAATATCCATATGGCG
AAAGTGAAACAAGTGGAGATAGATTGTAGCAAGAAATGGTTTTAACTTTTAAGGGACTGT
TCATTTCCCATTAACTCAATCATCATAACCGCCGAAGCAGCGTGACATTCAACAATCTAA
TATGATTATTAGTCACGAAGCTAGCCGTGCTGACACATATCCTAAGAATCAAATTTATAT
TATTTTATTTTATTGGTAAAACTTAAGTACAATATTTTCTTTACTTTTTAACTATAATTA
GAAGCTTCTCTCTTATAATCAATACTGATTTCTAATGTTAATTTTTATTAGACGAGTTAC
CAAAATAAAATTTCGATTTTGAATGAAGAATACAGTTAAAAGAATTACCAATTAAAAGCA
CATACAAGTTGAAGAACCCTCTATTTTTTTTTTAAAAAAAATCAACAACCCAATTGAAAA
GAAAACTTCATAGACCTAATTAAAAACGTAGCCTAATACTTTTTTGAAGTAATTTAACAT
ACATTTATACATGTCCTGCCAAGGAAACAATAAAGCGTTAGCTATATCCAAATTTTGGAT
TAAAATTTTACATTATTATCTAATCACAAAATAAGTTTATTAACTTTTACAATAATAATC
TTAAAATCCAAGTAAGTGGTGGTTTCTCATTAAATGTCACTTAATATGTATAAATTGAAC
TAAAAAATCTAAAGGATTGATACAATGATGTAAAGTTTTGTTATATTCATAAGTGATAAT
AATTTATTTAGCTGAAGAATCACTCTGATATTTGACCTACCACCACAGAAAAATTAAATT
CAAAAAATAATATAAACACTTAATTGTTAACTAATACTTTGAAATATTAATTAAAATCAT
AAAAAATAATTAAAATAATTTTGATCCCACCAAATTGTAGATACTAAGGAAAAGAATAAA
ATATTTTTTTTATTAAGAAGAACTATATTCAAATTATAAAAAAGTTTCTTCGTTAATTTA
AATAATTTTTCATTTTATTTTTTTTATTAGAATCTGAATACTGATTTATTCATTTTTTAA
TTAAGGTAAAAAAAGAATGGCTAGATAATTAGGGGCGAATACTTGATGTGTTGTGTATAT
TTCTATTTAGCTTCAATATGTTTTTTTATCTCTATAAGTTAACATTTTTTTTAATTTTAA
TTCATGTAAGTTTTTTTTTTCTCATTTTTAGTATCTGAAGTTTGTATTTTTTTAAAATTA
ATTTTTTCATTCATAATTTTCATAAGTATACACTTATAGGAACTAATTTTTTTTTAAAAA
AAATAAATTTACAGAAACTAAAAATAAATAAAATATGTTACAAGAATCAAAATTAAAAAA
TATATTTACTTACAAGGACTAAAATTAAAAAAATAAATCAAGGAACTAAAAATAAATAAA
AAACGTTAACTTACGTAACTCAAAAACTTTTTAAAGCATTTCTGTTTCTATTTTTATTAA
TATGTCAGATGTCAGATATCAAAGCCCCAGTTTACATTTTTATCTGCAAAGCCCACTGCG
CTACATGAATGCCTAAGGGA
>Glyma01g38430|Glyma01g38430.1
AAAACGCTGGTATATAACGTGACTGGCTTAAATCAATTAACAGCGGGCTAACAGCCCAAC
AAGTATTATGGGAATGACTGAAAACGTTACCAGCTTATTTATAACAACATTTCTACCAAA
TGATATGTTATCTGAGTAATATAAAGGACAGATTTAACGCTTTAAGTTATACATTCACTC
AGCCTTACTCCTCTTTGAAATATACACCAAAGCTAGCTTTACAAGCGACTAACACCACCA
CTCCATCAACTATGATCAACTGATTACCTATGCAAACCAACCGGATGGAGAATTATGAGA
TAAAAATTAAAATCCACAGCGTGACGAAATGAAATTATAAAAAAAATGTCCTGAAAAAGA
AAAGAAAAACACTCATGATATACCTGCTATGAAATTTACAGGAGTGATGTGGAATGAATT
AAAATAATTGGAGCAAATGGTCGTCGTGCTCGTGCACACTAATTAATGATACAACTGCAG
AGAAATTAAGAGTAGGTTCTACTGAAAAAACTCTTTCTTACTCTCTATTTTTTTGGGCAG
GATAGGGATATTATATGTACCATTAGCGTCTGCTAAGCATATATAGTGGAGAGAAATTTG
TATAAGATATTAGCAATGGGGAGGATGAGGTGTTGAGTTACTTTATCAAGCACTAATCGA
AAATACTAGTAGAATAGAAATAGAACTGTCTTTTCATATAGATATCCCTTCAACACAATA
TAGGTCATCGAAAGGATCTCGAAGACTTACCAACGCACGAAAGTCAAAATCTTTCAGAAA
ATGGATTCCTATTCGAAGGGTGTATAACCGCATGGATAAGCTCACACTAACCCGTCAATT
TGAGATCCAATTCGGTTCCTTAGGAGTTATTGAGAAGGAATTTTGGAATGTAATAATATC
GATTAATACAGATATTGGTCCCACATTGGGTCCTACAAGTGGCGATGTTGAGGAGCTTGG
CGTGGGGGTGGGGTCCAAAGATTAAGCTCATAAAAGCATTGATTACATTAATGAGCCAAA
TCATTTATTAAAGTGTCTATTATCATTTATAAAATTGGTTGTGAATTTTTTAACCAATCA
TTTATTAAAGTGTCTATTATCATTATGAAAAAAAATTACGAATGATAATTTTATATTGTC
AACTAATAAATGTATTTGGTTTGTTAATTTTTATAATAATTATTTTAAGAGTTAAGTGTA
CAGTAGTATGTAATTAAATTTTAGAGTAAAATTCTATTTATATTTTTATTTTTGAATTGC
TTTTTATGATTTTCTATTACACCACTTATTTTAATGTTCGTACTTTTTTTCTTCTGTTTT
TTTTCCCTCTTTCAATGAATGAATAGTTATAAATGACGTGTGAAAGTAACTAAAGGTATT
ATTTTACTTTTTTTTTTACACCAAACATATTATAGTACTATTACCTAACAAAGTCAATGA
GATAGATATAATATGAGATAAGATAATTAGTTCTATGTGATGGAGAGATATAAAAAAAAT
TATTTTTGATAAAATCATTATGTGGATAATATATTAAAAAAAAGCACCGGCTGCTACACT
ATTTTGATCTCAATCCATATGTCATATTATTGACATATTTGTTTAATGTTTTTAAGTGAT
TTATTTTAATTACATGTAAATTTAATTAATAAAATATTTTATGTTATGGTGTACATTTTG
AAAAAATTCCTTTAAATCTATAAGTCAATATGTACTACTATTAATACGGCATTATATATT
TGCACAGTCCAGACAATACATATTTACCCTACACACTTTGTACTTTCTTGCAAGCCACGG
TCAACGTATAATAGTAATATTATAATAATAGAGAAATTAAAGCAAAGACGGCTACACGCT
TATCAGTTCATCTCAATCTCTATATAACAAAAATCTAGGAATGTGTCACAAGACACTCCT
TCGTTTGAGGAACAGGAGAAATATGAGTATATGAGTGTGTTTTTATACGGAAACTGAGAA
AAGAGCAAAAAGAAACCCTC
>Glyma01g43700|Glyma01g43700.1
CACACAAAATTATGTTTTTGTCCTTAAAGTTTTTTCGAAAAAAATGTTACAAGATATATA
ATCCTTTAAATAATAAAGGATATGATATCAGGACGAATCTGTGTAATAATAAGATTAAAG
CTTGTCTTAACTACAAGCAATTATCCTACAATTATTTTTTTTTGCGGAAGAATCATTGAT
AATATTAAAGAAAAAAATACGCGGGAGCTAAAATGTGGGCCATTACTTCAGCCTAACAAA
TAGAAAAAAATTATGTACCCAGAAAACAAAAGAAAAGGGGGTTATAATGAGTAAGCATTT
TATTTTAGTACGGTGTCATGATTAGCTATTACATGTTGATAGGTTGTAGCTTAAACAACT
TTAGAGAAAATATCTTTTTAGTTTTTATAATTTTTTCTTATTTTAAGTTCCTAAAGTTTT
ACATCGGCAAAAATTTAGTTCATGTATTTTATTAAAAATTTTATTCTCTCATAACATATT
TTTCACAAAATCAGGTATCAATTGTGGAAACACAGCAAACATCAGCAAAGAAGTCGAGAG
AGACACAGTTCTTGGACAGGAATGAGAGCCCTTCACACGGAGTGATGCGCACGAACGAAG
AAATAGAGATTAACTTCTCTATTTTGATTTTCTTCTAAAAACCTTTTTTTATATTTAATT
TTTAATTCAAAATAGTACCTACAATAATGCATTGAGACGTTTCAAAAAAATAATGAACAA
CGTGTGTGTCACTTAAGAAACTATATCAATATTATATTATATTATATGTGATGAAAAATT
AAAAACATGTTTTTAATAAAGTTTAATAAAATACTGAAATTAAATATGAAAATTCAACAA
TTAAAACTTAGAAATGTTTGTAGTGTGGTTTAATTTGGTTTTTATTAAAACATTATCCGA
ATCAAATATTTTACGGTTTGTTTTAGATCGATTTTTATGATGTTTATTATGTTATTTTAT
TAAAAATTTATATATATATTTTTTATTTTGTAAACCAAATTATATTAAAAAAATTACTAA
TAAAAATCTACAAAATTTATTAATTTGTTAAACCTTATACCATAAAATTTGCCAAAATTT
CATTAATTTTAAATCAAATATATTATAAAAAAATTCATTTAAAAAAAGAAAAAAATCGAC
AGATTTGACAAAAAAATATCCAAAAAAATAAAAAAAATGGTTGCATTTTTATTTTATTTT
TACTTTAGATAGGTAAACACCAAAAAAAAAATAAGAAAAAACAAAAGTATAATAACTTAA
AAAATATTTGATGAGAAAAAAAAATTACAGTATAACTCTACTATTAATAAATCAACACCT
ATTTATTGGAAAAGGAAAATGGTTGCAAAGTTATTTGGGGACTAGTGACGCATAATCATA
AGTTTTATATTTGAGAATTTTAATCTTCCCTATAAATATGACGTTATACAAGTTATAAAT
AATGAATCTGATAAAATTTAAATACTAATTTTTGTCAGGTTAAATTTAGAATCTTTATAT
TGCAGAGACTGTTAATTTATTTTATATATCAATTAGTTATGTTCTTAGATTAGATAATTG
AGTGTTTTCAAAATAAGATTTAGTTATTATTTTAAAGTTCTAACTCCTGTCAAGTTTAAA
AGAAATCATGAAATATCTTTTTTAGTTTGTGTTTGGTAATAATTTTTACGAAAATAATTA
TTTTAAAAAATATATTTTTCTTAAAAACGGCTAAAGTTATAATTTACTCTCTAAATTGAA
CTAAATCAAATCCACATTTAGGTTAACTAAATTACTGTTAAATGATAAATTTCTTTATTT
TCTCGTTTTCTTTTTATTTACAAAAAGGTATACATATTTAAATTATTTATTTTGACAGAA
ATATTTAAATACTTGAAACAGTGTAAAGTTTTTATAGACATTTCCATATTTTGCAGAACA
TTCCATAAATACATTTATTAGAAGTAATTTTTTTAATAAATAAATGAAAAAGTTGTTTTG
TTTTGTTTTTTGCTTTTTCT
>Glyma01g40850|Glyma01g40850.1
ACAACATGCATAAACATCGGTGTCGTACACACTAGTAACATTACTAGTTACATAGAAATG
AAACTCTTATTTACTGTGGTAAAATTTGTAAAGAGATCACCTAATCTTGCGGCTCATTCC
TTAGTTAGTGCTATAAAGTTATATGTTTACTCTCATATTTTTCATCTTATATTTTTAATT
TTATTATAAATAAAATGATATAAGTATCCTTTTATATATATATATATATATATATATATA
TATATATATATATATATATATATATATATATATATATATATATATATATATATATAAGTT
AAGCTATTACATTTTATATATTTTAACCATATGCAGGCGGCTAATGGATAGGAGGTGTTT
TGGATTATCAATGTTGGGTATTAGCTTAAAGCTTGAAACTGTCATGACCAAACTCGAACT
GTTTTTATTTCAGTGTCGTTTTTTTTTTAAAAAAATATTTCAGAAAAATAATAATAATTA
ACGAAAAAATATTATTTTTTAATAAGGAAAGAGTTAAAATAAGTAGACAAGTGATTTATT
TGCATAATGAAATTATTAGAAAGCTTTTGATATAAGGAAAGTTTTTTTCATATGTAAATT
ATGATTCTTAGAGGTGAATAAAATTTATTTAGATGATCACAAATATTGATGAGAATATTT
ATATAATTCTTTTGAAAATAAAAAGTAATATAATATTTTTACTAAAATTTTTAAATATTT
ATCACGTTAAGTAATCTAATAAGATTAATTTTGTGTTTTTCTTCCACCGGAAATGTTAAA
TTTTTACCTTCCGTGAGAATAATTTTCATAGCTAAAAAACATTCTTAAGAAACAATATTT
TCTGGGTAGGAATGTTATTTTTTTTAAAGTTAAGTCAAATGAGAAAACAAACATTTCCCA
CTTTAGATTCGGAATCAGAAAAACTTAAAATTTTATTCTATCAAATGCCTTCTAAGAACT
TAGATAATTAAATAAAACTTGATAATAGAATCAACAAATATTTTACAGAATAAGTTTTTT
TTTTTGCTGAATATATTATATTCCTTATTCCATCACAAAGAATAATTGATATTTAACAAA
GTAAATAATTTTAAACTCTAACTAATGATTTGAAGAAAACAGTAAATACCTTCAATGCTT
TTAAAATATTAATCATATTCTATTTCATTTAACAATTTTTTTTCCATCAATCACTAAGAA
AATTATTATAAAAAAAACTCTTAAAAGATGTGTGTTCTTTTAAAAGAAAAATATCTCTAA
ACTAACCAATCTTAATTACATTGTTTGTTATTTCTAAATAAAACATTATTAAATATTTTT
ATATTCTCAAGATCTAAATGCACTCTTTTTTATTTGATTCCTTTATAATTAGTATCACGA
GAATTATTTGATAAGCCTAGTCCCAATAGGAGATATATATATAGTACAATTCTTAAAAAT
ATCAAACATGTTACATCAATCACCAAACTAATTTGTAAAATGAAAATATTCAAAAGCTTA
TTTTTAAAATCAACGAGTAAATATATTCATCATTTTTAATTTAATTTCAAATACACTATA
AATTTAACCTACAAAAATTTTAAAAATAAATAAATTTGATAATTACTTATTCAATCTCCC
ACACTCAAAAACTCTACACACTGTCCTTTACATTGATGCATTTACTGATAGAAAGGAAGG
GAAAATGTATTTTTGTATCCTTTTTTCGTATACAATATTACGGTGTAATTAATAGGCACT
ATTCGTTAAGGTGTAAAACATTACGGGTCAAATAATCTTTTGGTCTTTTTCCTTTCATGT
AGTAACTATTTGTACATCCCACAATAATTTTGCAAAGAATTAGGCCCTATTTTCTGTTGT
ATGTATCTTATATCACTCAGTTTATTTTATACTTTGTTTCTCCTTTTATTTCTCTTGTGA
TTGTAAAAAAATATTGTAGATATTTCTCTTTTGTAAAAGTGCATGTTATACACAGTGTAT
ACCCCACTTTTTGGCTTAGT
>Glyma01g00790|Glyma01g00790.2
AAATCGGGCAAAGAAGCCGTTGAGAAGTGATCGAAATAACAGAATGAATTCTGGCAAAAA
GAGGGAGGGTGGTTACCATTGCGGTGGCTTTCGGCGGCGGCGACGGAGTGACGCGGAAGA
TTCCAAAATCGCTATTTGGCGGGAAAACGGTTTAGTCAATTTTGCAGTTGATGCTCAAAA
TTACCCCAATGGCCAATATATATACGCGCGGACATCGTTTCTCCGTTTTAAACGTACAAT
AACTACACTTGATAATTATGATCATTTTGAAATGGCTTAAATATACATATGTTTTTTTTT
TTCTAAGTTATCGCCTTTTTATTTTGATTCTTATAAGTTCATTTTTAAATTTTTGTCTTG
TTAATTTTTATTCTTTGTAAACTTATGTTTTTTAATTTTAATTTTTTTAAGATTCTAATT
TTTTCATTTATAATATTCATAAGTTGGTGTTTATAGGAATCAAAATTAAAAAAAAAAATA
TAAAGTTACAGGATCAAAATTAAAAAAACTTAAACTTACATGATTAAAAATAAAATAAAA
AATATGTTGAACCAAAATTGAAAAAAATATGAATTTACAAACCCAAAAAATATATTTAAA
CCTTTTAAAAATTGTAATTATGGATATCTTAAATTAAGGAAGCTTTTTATTTGCTATGAA
ATTACTGATGTTTTATAAAGTTTAAGTTCTCATTAATTATTTTTTCATGTTAATCCTAAT
TAAAACAATTGTATTTGATCATTAGGAGAACACTACACTTTAGCCCATTAAAAAAAACAC
TTCAACAAATCACAAATAACATTTATATTTTACTTCATCCAGAATATAAGTAAAAAAAAA
AATACATAATTTCACATTGATTAAGGACTTTAATTAAATTCATTTAATTTTCTTCAATTT
ATATGAAGAAAGAACTATATTTCCTAAAATATTTTTAATCATATTTATCAGAAATGATAC
TCATATTTAAATTAACTTTGTGGTAATTTTTTTTAAATAACATTAAATATGATTGAATTA
GTTAAAATTTATTGGTTAAAATATATTTGTGATCTCTGATAAATATTTCAATTTTGTGTT
TACTCTATTAAATTTTTTCTTCATTTTTCTCCTTGATATTTTTTTTTTGTTTTTGTCTTT
GATATTTTTTAAGTTCATGATAAACTAATGAATTTTGTATTTACTTTCTATTTTTTTTCC
TTTGTTACTAATATCTTTAAAAAAATTAATAACGAATGAAAAAATTATCAATAATCAAAC
ACAATTTTTTAATTTAGCAGATACATAGAAAAAGTGTCAATAATCAGAAATAAAATTATT
ATTTTATTATGGATTTAAATAGTCTAAATATATGGTAGAAGGGTATATGCAAAAAGAAAA
ATGGTAGAAGGGTGTTTGAGGGAGCAATTTAGATTAGATTCAAAATTAATTCTAATAGAA
TGATTTATTTGAATTTAAATTTGATAATACATGGGATAAAATTGAATTAATTCAATTTAT
TAATATAATATCTTAATATATATATATATATATATATATATATATATATATATATATATA
TATATATATATATATATATATATTAATAGCATATTCACGTGGATGTACAATTTCAAAATA
TATTGATATTTTTCCTTCCCCTAAAAAGTCAAAGCATGGCTACTAGTAATATTTTATATT
TATAAATGTATATTATTTTAGTTTTTATTGCCCAGTATTATTTTATTAGCCACTTAATTT
ACGTCACATGACTATTACATACGGTTTTTTAAAAAGCAAATAAATTTGGTTTAAACACAA
TAATTTCTATGCTTATGAAATCGCGTCATTTTATTGAAATGACAAGTCGAGGAGGTGGCC
ATGCACCCTTCTGCTTCTGCCTCATGTAACAGAACCCAAAATAACTAAAAATAAAAATAA
AATGATATTGGCTAAATCATACCCGAATATAATTACAAGAAAAATGGGCGTCAATGGTGA
CAAAATTCAGTATTCTCACC
>Glyma01g01310|Glyma01g01310.1
GTATAAAATGGCAACCTTATACATAGTTTAAACGTTTGTCCTTTAGATGTTTGGTAGGAA
GTAAAGAAATAAATAAAAATATGGTGTATAAAAATAGAAAAATAAATAAAAATAGGTGAG
AAATAAATGTATTTGGTTTAAAAGAAATAAAAAATAGACAAATAATTTATTAAAAATAGA
TAAAAATAGAATAAAAATTATTTCTGAACCTCATACAATAAATTTTTCTTAGGTCTTATT
TCTTTTCTACCAAATATATTTACTTTTTTTATTTTCACTTTATTTTTTTTACTCTGTGTC
TCTTTCACTAAACGAAGGCTTAATATTGAATATTTTTTCTTGGGGCAATCTTCACTAATA
TCCCTTATAATTTATGGCCAGACTTTGTGATTGAGTTTCGTAAAAGTTTATTTTTCTTTT
TTTGTTTGTTACATGAGTTTCGTAAAAGTTACTAAGCCGTGTACAAGTCAAAACACTTTA
ATCCAGTAAGTATATAAGCCAGGTTATTAATTTGACCGTTTGATGAGAAATCTGTAGGGT
ACATAACATGGATATTTCCACCGCTTAAATGTCAGTTACTCAGTTTAGTTTATTCATAAA
GTACGGAACAAGCAACACGACAACACGCAAGTGTATAAAGTTAATTCAAAATTTATTGAA
TGTATACATAATTAAATTATTCAAATGATTTAAGACAAATTATTAATATGGTTGAAGTTA
AAGATTGAATTATTTGAATGATATTAAATTTTAATTATTAACATAAATAATTATTTATTA
TATTTTTTATTGATAAATGTTAATTGTTAATTTTATTAGTTTTTGTTAGTGGAGAGATTT
AAATTTATAATTTTATTAATTTTTTTATTAGATCTTATTTATCTTTTAATTGAACATTAA
ATTAGTTATAATCACTGTTTCCTAATGAATTTGAGAATTAAGAAAAAAATACATAATTAA
ATTAATTTTAACCATATTGTACATTTAAACGTGTGCTACAATGTGTGAATTTAATTTTAA
ATAATTAACCAACAAACATACAAACATGGTGGTATTTAACTACTATTATTATATAGACGT
TGCTAGAAATTAAAATAGATTTTGCTGCAAGCACGCACCAAGTGTGACTTGTTAAATTAT
ATATGTAACTCGAGAGTATCTCAATACTTGTATTGTAACTTTTCTCAAGGTGACAGAATC
TAACAAGGTAAAAGACATCACAACATTTATTTTTAATTTGCAACGAACAAACCTGTTGCC
GCTGGTTGAGCATCCAATAACCAATATGTCCAAATAACAATAACATGCAGTATGCAGCTC
ATATATTTATGGGTTACATCAATTATTCGAAAAAGTTAGAAGAAAAAAATACATTTTCAT
TTTTCCTGAGTAATGCCGTTCGTATATGCTTTGGATTACACCATAGTATAGATAAAAGTT
ATTACCATCGCATGACATCATCGACAAATAATTTTATTTATTAAACATACTATTTGAGAT
TTAATCTCAGGCTCATACATATAGAAAAATGTAAAAATAAAAGAAGATAACTGTTATATT
ATATTTTTTTCATAAATAAAAATTTAATTGAATTAGATATTGAGAGTTCATCTGAATTTA
AATAGGTTTCAAAAAAATTTCTTATACTATAGTTAACTCATATAATTTCACTTGTAATTA
AGCAAAGCATTGATATAATATGAAAGATAATAAAAATGTCGTGGATTAGTATAGAATCGA
AAAATCCTTGAGAGAGCATGAACAACTTAATTTACTTATCTACAGGCTAAATTCACATAT
GAACTTGTAATGAGTCTGAGCTTATTGTTACAGGCAGCTAAGATTTCACCTAGTTTATTA
CTATTGTTGATGCTGGAATGAAGCCAATCATGCACATGCTTACAAGTAGGTTTCAAGATT
TAAATGATTGTTACAAAGATACTTACATAATATAATGTAATTATTCATTTTAACAACATA
TACAAACTCGTGTTCGTATA
>Glyma01g31590|Glyma01g31590.1
ATTAAAATTATAAATTTTAAAAGACAGGAGAGCAAAATTAATTTAAATCTTTTTGTTTAT
TTATGATTTTTATGATGTCCACATTTCCCATTACAGAAATACTTACATGATTTTATAGAC
GTTGTCATGTGAATCGTGATAACGTATAAGTATTTTTTGTAATAAGTGAAAAGAGGGAAA
TAAAAGATATAAATAATAGAGAAAACTGTTCCTATAATCTTATTCTTGCATGGAGAATTC
GGAAAATTTTCTAGCTGAATAGCATAATAGAACATAGTTATCCTCTTAGACTACAAGCTA
GTTCACACTTTTTTTTTAAGAGATGTATTAAGTGAAACTTATTTTAATTTGTTATAAATG
ATTAAGATTGACAATTTTTTTCCTAAATTTTTCATCAATAAGTTAATTTAAATATCATTA
CCTTTTTTTTATGAAGCTTACAAAGAATACTGAAATTAGACAATTTCTCCTTCTAGATTT
TTTTTCTTAAGAGATTGCCAGTAATATACTTAAAATGATTAGAATTTTCAAAAAATGAAT
ATAATTAAAAATTGTAATGTAACGTTGAAGCTATAAATATGATCACTATCATGCTTTTGA
CATTTCAAAATGTTGTTTGTCGTTCAAAAAGTTGAACACGTACAATGCCTTAATCCTTAA
TTAATCCCCAATTAACCCTCTAATTTTCCAATTTCTTCGAGTTCACTTCTTCCCCATGTT
GTGTCCAAAACATAACAAAAAATTTGTTGAAACTTGAAACACAATGGGGCCATTATTCAC
CAGAGTCTCGTTATGGCTGTGAAAATCCGAATATTATTTTCCCCTCCAATGTAATACAAT
TCACAACTCCTCTTTTGTTTTGTGCTCCGTTTTTTCAAGCTAATAATGCATTCTAATTCA
CAACACAATAAAATTATGAAGGCATGAGGTGGACAATCCGTGTCGCATTGATGTCCCTAC
GCCCAGTACAATATTGCACCCGATGCCTCAACCCAACACAAGAAAGATGCCTATAAAAGC
CTCTTCTTTATTATGACCAAACAATAATGACAATGCAAAGGAAGAAAATGAAAGCCTCAC
GAATTGCCAATTTTGCCCCAATGAAGTGCATCACAAGTTTTGTTTGTTTGTTTGTTTGGA
TGCACAGATTATTCAAAGCCTCGCGAAAATAAACGTTGATATGTTTGATTTCATATAATT
TGATTTTTGACTTTAAATAATTTTAGAATGTTGTATTAAAAATATTGGTTAGATTAGTCA
ATTGGTTTTCGAACTAATTTTTAAATTAAGTCCTTAAATTATTTTTTTCAATTGATCTTT
GATCATGTAAGTGTTTTTAATTGCGTCCTCAAGTTTCTTAAAACTATCATATATGGTCAT
TTCTAGTATTTTCAGGATGCTAAAAACTAATTCCAAGAGCTACTTTTTTGTTTTAAGAAT
CCATTTATTTATTTTTAGTTTAAAGATCTATTTGAAATTTTTTAAAATAGTTTAGAGATC
AACCGAGTAATTTAGACAAAAAAGTATATACCAAATTTTACTATTAATTTAATAAAAAAT
ATAAATATAAATCACATGGATTTAAATATAATTTTAATCAAAAATAAATTTTGCAAAATC
AATCTTTGCAACACTGGAATTTAGCTCAGTTGAGAACAATACATAAGTTATTGTGAATTC
TAATAATGATTTCATTTTCGATGGGTAAAAAAAATCTTACAACACCCTTATTCAAGGCTA
ATTCGGGTAATTAAAATTTTGTCTTCTATGACCGATGCAAATTTTATTATACTATAATAA
TATTCATGATGACCAGTCACATTGAGCCAGCAGAACGTGGCAAAGAGTGGGGCCCATAAG
AATACATAAGCATCCAAAAAAAAACCAAATCCAATGCAATGTAGCCGTTGGAGGGACGAA
ACGCAACCCCATCTCTGCTCGGTCTTCTATTATAATGTCCCAACCCAACAACAACGTTAA
TACGTTATGCAGCAGTTATG
>Glyma01g02300|Glyma01g02300.1
TTAGGAGTTCAAAATTTTAATTTCACAGCTTTCAGTTTCTTAATTTGGGGTCATTGTTCT
TTACTTCTTTGTTTTACTACAAATGAGATCAACTATAGAGAGAAAGAATAAGATGACAAA
ATAATGAAAACAGGAAAATTGCGAAAAGACTGAGTAGAAACCAAATTGAAGACCATTATC
AAAAAGTGTGATGTGATACACAAATTCCAAATATGCTCAATTAAGTATGAGATTTGTATT
ACCATTCTAAAATCTATATACAAATTAAATTAAATATTTTTTTTATAAAAAAGGATGTCT
AGGACTTGAGGTGGAGATGGATTGCTCGAAACTCTGTTATGGTATAGATAGGATGAAGTA
TTTTTCAATTTTTTTTGGAAGCTCTTACTTTTTCTTTTGTCCTTACCATTTCCACAATAC
TAATTATTGTATATATGGCTGACTTTAATAGAAAACCCAACCTGATTCAAGTGAGTAACC
CACATATGTTGAATAAACACATGTTGAAAAAGACAGTTTCTCGGGTAATTAACTATTCTT
GAATATAGTATTTAATTCATTTAACGGAAAAGATGTAAATAAGGCAAACATGTTCCCCTA
TGGTTCAAGACAACACACATATAATCAATAACAAGATTTTTAAAACAACTCCTAATTGAA
AAAGCTACACAAAATATCTGCGACGAATATCGCCCGCTTTTGAAATATGTATTCAAGTGT
TTAATGCAGTAAGAAAAAATTTGCTGAATGTTTAGAATTTCATTTCTCGTGAAGAATTAT
TAAAAAAGGATATGCTGGCCAAGAATAGCAATGAAACGGCGTGACGTTTGAGATTGAGGT
TGGTAAACTTGATAAGGATGTTGTAACAAAAAGAAAAACTTGATATGAATGTTTTCGTTG
ACATGGCATGGCATTTAAATCTGTGTTTATTTTTAATAAATGTTATTTAATATTTACATT
TACATGTATATTTTATATCGAAGAAATAAATACAAGATTCTGAATATGAATTTGTTGCTT
TAAATTTAACATGAAAAGATTATTTTTTGCTAACACTTTTTTTCCTTTGTTGAAAGCACT
TTTTATGAATATTAGTGGGTGTTTAGAGTGGTGGTCAGTTAAAGAACATATCAATTAAGC
GCATGCTTGAGGCAGTGATGTGTTACACCAAAATAGTGTTTCGCTGCTTTCAATGACGCA
CGTTAAGGGATGGTTTGGTTGCTAATAATAAGAGAAGATGAATCGAGGAAAAAAATTTAA
TATTTAACGTAGATCTCACGCTTTTTAATTTTAATTTACATGTTTTTTTTCCTATGTAAT
TCATTTTAAACCTACCCTAAGTTAGCCTGCCACATAATTAAACATGTGGTCAGTTTCTCT
GTTTACAATGAAACAACAGTTTACTACTAAATATTTTTCGTTTTTTATGCGATTTTGGAA
TCTCATAATATATTTTTCTCACAAATGTTCCCACATTATATTATATTTGACACATAGGTT
ATTTTAATTTATTTTTAAATAAAAAACTGCTAAATAAAATAAGTAATTATTACTGAATAT
CAAAATTTTGCTACCTTTCAGGCGAAAATTCGTGTCAAATATGGCACGTTACTTTTTAAA
ACGGACCAAACATCAAGTTATTACCTACTACTTGGGATTTGGACTGAAAATAGTACAAGT
TCACTTCTATCGTATTATTTCGTGAACTTTGTGATGGGCGCATCCATTGGTTGGTGACAT
TCATATTATATTATGAATCTGTCTTGGTTAAAAAATTTAAATAAAATATATTTATTATAT
AAATATAAAAAAACATAAAAAAAATTATAAATAATATAATTTTCTATTTCTCAGTAAAAA
TATTTTTATTTTAAATTTTTTAATCATGCTTTTAAGATATATTATTTATATAAAATATTT
TTAATATTATTTTTTCTCTCACTAGTCACTACTACATCAATCTTCCTTTTCCTTTTTTGC
ATAAATAAATATTTGTATGA
>Glyma01g34580|Glyma01g34580.1
TATATATCAGTTTTCCAATCTATTAATTGAAAAAACGGTTTTCTTTGACTTCATAGTTTT
CCAAACATTACAGTGGGTTAGAAACTGTCAAAAGAGAAATTGAAGTGTATATTCTTTTGT
TGGTTGGTACGAATAATTTTCCTGAACAGAAGAAATTAATATTCATTTTTATAAAAACTT
GCAGCTCCAAAAGTCATATATATAATCGTTCTATATATTTAGATATTTTTCTGCTGGTGA
GTGTGTATATTTAATTGACTGACTCCTTTTTTTTATTTTTTTCTATCTTTTCTTACTGTT
TAATTTTCCATTTTTTTAGTTATTTTTAAGCATAAGATATTTGGTTGCGATATCCAAAAA
GAAATTAAAAAAAAATCTCAAGAAATCTTATCATAACTAATTTCGTCACATTTTTGTAGT
TGATGATATTATTAACTGTTATATTATCATGAATAAACTCTTTTTATTATTTCATGAATA
AAAATACATAAAGTTTTACAATAACACATCAAGGTCGTACTTCTAGAAATCATTTGAAAC
TCCTAGTACAGGGTTTTCTTTATTTGGGATCAATGATTATAAACTTTTTAATATCATTTT
TATTAGTTTTTATTGAAAATCTAACAATAATGAAAATACGTGCATATTATATCGAAATTC
TAATATCTATATATGTATATCTATATATGTATTGATAGTGTAAATCTATATATGTATTGA
TAATGCAAAAGAGTTATATATTATTATTTTTCATAAAAAAAGAATTATATATATTATCAT
TGAGTTACAAAATTATTATATACATATATGATAAGTATAAGTTTGTTAGTTTTTTAATAA
CTTTTAAAAATTATGTTAAAAATAATATATAATTAAATGATACCATAAAATACTAAGTTA
CACAAAAGATATATTGTACATTTATGATTTTAATATAAAATATATGTGTATTTAAATTGC
TCATACTAAACTATCAAACACATATATATTCATTAACATGAAATCATTTCAACTTTATCT
TTGGAGTTTGAATTTATATATATATATGCTCGTGCAGTTACTTCAACTATTTATTGATGT
GATCTTTGTTAAGAAAAAATTGCTCATATTAATATGTGTAGTACGTAGTTAATTGATATA
ATATAGATTATAAATTTTGTATGAATTTCAATTTTACTCGGGAGTAGAGTCATAGAAAGA
AGAAACAGTTACTACAACGTTTTTTTATATAAAAGAAATGATAAATTTTAATGAGAGAAA
GGTTACAATATACTATATATTTATATTATGTAAGAAGAAAGTTTTGAAGCACGGGATATG
ACTGAACTTTGAAGTATACCGATTCTGGGAACCATCAGAGGAAGCAATAATGAGTTCCAA
AGGCAAAGTGATGAGAGTGAGAGAGGTGGCTGGGTGAAAGTGAAGGAGCTCAGAGAGATC
ACAGCAAGATTAAGGATAGTGGAGTGAGTAAGGTTTTTGGCCAATTAGTGAAGAACACAA
TGTGTTCTTTTTTTGCAGGCATTTTGGTTAGAGATACAATACAAGAAGTGTTCTTAGTTA
CTTCTTAGTTCCTACACATACACACACAACTTGGGTTAAGAGAGAGAGACATTGAGAGGA
AGCAAAGCATGGTAGTCTTGAATAAATGGGGCCCTCATAGAGAAGTGTGGGCCCCACACA
CCGCCCATGCGCACGCTGTCTTTCTTACCAATATGAAACCCATCATCCATCATCGATCCG
ATTCCTTCGACCTAACCCTAACCCAGCAACGCAGTAATAACCCAAATGGGGTTTCGCCCA
AAAGCAAAAACTAAAAAGCCAAAAAAAGAAAGAAAAAAAAAAAACAGCACCACCATCTCC
AATATTAACCCAACACAAAAGCCCCCCAAACTCGTTTCTCTTCCCCTCTTTTTCCCTTTC
TTAAGAACTCTTTATTACCTTATTCCCTCCAAACCCTGAACTACCTCTCCCTTACTCCCA
TAAAGGTAGCTTAGCTTCAG
>Glyma01g02760|Glyma01g02760.1
CTAGTACTGTTTTATTTCATTTCTCTATGGTGCATTATCTTGCTTCTCTCCACGGTTTCA
CGAACAAACACTGTTTTCAAAGAAATATTAAAATACTACTAGCTTGAACTTTTTTGGTTT
AGGAAAAATATGGATTGTAAAATTTCACGCAATTCAATTCTAACTAGAATATTTTTAATT
TACTAAATAATAAAAGGAATATATTAATCCCTTAAATTCTTTGAGAGTCTAATTAACATT
ATCTTGTATAAAGAATATTTTGAAAAAATATTTTGACTAGTCTCATGCATAGCCAATAAA
AAATAAAGTAAGAAATATATTAATGATAAAAGAGATTTTTTGTCATTGTGATACTAGTGT
AAAGTATTCACCAGTTTTGCTAATAAATATTTTTTGTTGGAAAATCTCATTGACCATCTT
TAGTAGAATATTTTTCTTTCAATCACATTTTTTTATTTATGAGACTCAAACTCAATATTT
TACTTAAGAAGACTCGACTTAATATCACTCAAATTAACTATTTATTGATAATAATGAAAG
AGATTCAAGGAATTACAACTAATAAAAATATGTTTCAATAATAGTATTAGGGTTAATTTT
GAAATATTATATAAAGTTAACACAAATTTATTGCCACTAAGTATTAACTACATTAACTAA
TTTCTTTAATTTTGATAAATTAGTTAATTAAGTATTATTAAAAAAGATGGGAGGGAGTAT
TAGTTTGTTTGGGTTCTTTAAATAAGAAATAAAAAAATACTATATTTTTGTGCCAAGTAT
ATATCCTTTTGGATTTGAATATGAATAAAAAAATTAATATATATGATAATTTTTTTAGAC
GACAGATATTCTTCATGAAAAGTAATTCATAAAAAAAATTCTAATTATTTAATGCAACTG
TATATCTAAGACTTGAACTCGAGATTATTTGTTAAACTTAAACAACTTCATGCAATTGAT
CACATGCTTATAACTTAAGAACTCCACAGTTAAGTGTGTTTGGCTTGAAATAGGTATCAG
ATGAATGACCTTCTAGAAAATTTTCCAGAAACGTGTGAGTAAGGACAAAACATGTTAAAA
AGTTCTCATGTTGGTTTGTGAAAACACTCATTAATCCTAGAGGCGATCGAAATAGATTGT
TGATGTCTCAAAAATGACTACTTGGGGAGGGTTCTGATTGGTGAAAAGTTCTGACCAATA
AAAAATTAAGTGAAATATCATAGCATATGAAGCGCTCAGAAATTAACAATCAAGAATATT
ACATATATCATTTTTACTCACCTCTTTGATTTTTGTGATATTAACTACATGACTTTAAAA
ACCAAGAAAAAATATTTCCATTGAAACAAATTCCTATGAATGAATGGTAGTTTAGAAAAT
GAACTTAATTGTTAATGAGATTTAGAAAATTAGATGAAGTTAACTTCTAACTTCATTCCT
TTTTAAGAATCATTTAATTTTTTTTCAACAAACCAAGAAATACACGAGGAGAAACTACAA
TGTAAATGAGATTCATCCTTAAAGGAAATATTGTTAAAATATAAATATGAGATAACGTCT
AATATAAAAATAAAATGATTAAATATCTTATAAGGTAAGATTCATAAAAATAAATCTTAA
AATTTTGAATTAAAATATAACATCTAATTCACTTATTTGATGATTTATAATTCATTATTA
TAAATCTTTTAAATTTACTCCATTACACAATAAGTATAACCATCTAATCCGAAAACAATT
TAATTTTCGTGGCTCTAATCCGGGTCTCACTTACTGGCACGATCAAAGTTGAATGTGAAA
AATGACACAGATTGGTTGGTAGGAATGAGTAAGTGGGGACTGAACCCAAACCCATTCCCG
GGAGAACTGCATGTAAGACAAGTGTGTGAAATGCCAAACCCCAAATTTAATTTCCCTTCC
TTAAAAAAGAAAAGAACCCTCCAAGGGCATTTCCGTAAGTGACCATCAATCCCCTAAGCG
AACCCTATCAAACAAATCCT
>Glyma01g01550|Glyma01g01550.1
TAAGTCTTTGATAAATGATCGATTTTTATTTTAAATTTTTAAATTTTTTTCATTGTAATG
AGTTATTGATATATTATAATTTTTGTTTTGAGTTCTTAACATTAGTTAAGTGATGATATT
ACAAATAAATATTTTAATATATATCTACAATTAAAATGATGGTATGTCATTACGTAAGAG
ACGATGATACCAATACATTGATATTAAATATTTTAAAAGTTTATAAATAATTTATTTAAT
TAACTAGATATTATTTTTCTTAACACAATTTATAGGATGTTAGTGTATTTGGCTCCATAT
CTGGAACTATCAAATGTGAGTCCCAGCCATGTGAAAGGCAATTTCTCCATTTTAGAGATG
TTTGGAGGCAAATACCTCAGAGGGGAAAACAAGTCCAACTTGAAAATGACGGGAGTAGCT
AATGCATCAATCCTAAATCTATTCTCTTTTGTAGACAATTTATTTTCTCAACTTTGTCTT
TTCCTTTCAAAACCAAACCCAACCATATATCTCCCGGCCCCCACGTTCATTTGTACTGCT
ATTGATAGCAGTTACACTATTGATTACTGGATAAAATCAAAAACCGTCATTACTGGAGTG
GGGCATGTTATAACTTATAAGATTTCACGTATGAACAATTTTTTTTGAAGAAAATGGGTG
AAAATGGCAGTATCCTTACTTGTTTCCCATCAAGTGATTTACGAAGAAAATAGTCACTAG
CTAGTTTAAACTTGAAGATAGCAATTTTCTTTCCCCTTGCAAATCACTAATTACTGATGA
ACAACTTTCCTTTGGAGCAACTCTATTTTCCTTATAAATAGGACATGTGATTATTACTTT
GTGAATTGTAATGGTTAAATTATTGTATTGCTTTGTTTTTTTTAAAAAAATTTACTTTTA
AAACTTCTTATGGGTCGGGGAATGAAAGGCACAGAAAGTTGAAAATCATGAATTAAGTTT
ATTTGTGTTTTGTGGGGTGAGACCTGAATGAAAAATTGAATCTATTTATATTTCTTTTTT
TTTTTGAAAGAGAAACTTACCATATTTGTTTTTTTACTTTGTATTTGATTGTTATGTTAA
TTTATTTTCTGAGTTTTTAATAATTTATGCATTTTGTTTCAAAAGCTATATATTATGTAA
ATATCATAATTATTATTTTTAAACCTAAATAATTACTCCATCTATTGCTTTTATTTGTAT
TTTAAGGTTGGTACGTAGAAATTAACCCACAAATGTAATTAATTTTCTTGATTCTAATAA
AATAGTTGTAAAATTTTCTATTTTACCTCATGTTATTTTTACTCTACAATAAATATATGT
GTAAATTAATTAAAGATTTAAATATAAATAAGTGTGTAATTAATTTAATATTAAACTTTG
CAAACGACCAATAAATAAAAAAACTCCAAAATTCAACAATTAAAAAGGAATAGAGGAATA
TGTAAACGACATTGATTCAAAATCAATTCTACAAACATATATCTAAATACATATTTACAT
GTAATTATTTGATGAATATCTTCATAATATATATAAAACTAGATTACAAACATATTCATA
ATCCTATTTGAATATAATAGAATAACTATGGACACCAAACTCTTCCTTTAAGTCAAATTT
GTGGGTTTAAATGTTTGGTGTTTGACCAATTCAGATTTTAAACCCGTTTTAGGACAAGAC
ATTATTTAAAAGAATTTAAATTGTTGGTATAGTGCAATTGCTTCCGCCTCTGGTGGCTTT
GCAATCCGTTTATTAATTAAGAACCCGTATTTTAGTTTTTTATTTTTTATTCAATAAAAA
AAAACACAAACAATACATGTTCATTTTAGCTTGTATATTGTACAGAATACATGTTCATTT
TATACAACTAAAATTATGATAAATAATTAATAATGTAAAACTGTTTTATGTTTTACACCA
TTATTGCGTAGTCTTTTTTCCTCAATTAAATATGGGTAAAGATGGAACTGCATGACCCTA
CAGTTATTTCACTACTGTAG
>Glyma01g41440|Glyma01g41440.1
CATGAGGAAAAAAAATGTTGTCGAGAAAACTTTATATTTTTAACATTACCACTGACTCAT
ACGTTCTCTATGGAGTATCCTAAATTTCTCAAACATACATAATGTTGTAGTACCTTATCA
TTGACCACTTTTTTTTTTTTTATCAGCCAAACAAGATCATATATAAATATATATGGGCAT
AAGAAATACCCGAAAGAAATACATGAGTCGGGATAAAAAAGTGCAACAAACAAAACACCC
CGACATAGTTTTGGAAAACAAGATCAATGATCACTCTAAATTTAGTTTTGAAAAACATCC
TTTCTTTTTTGCAATCTCCATGACTATAAATATTATATTGTTATTCATTCTTTTTTGCTA
CTTCAAGTGTGTGAAACTCAAAATCTTGAGTTGACCTATCATTAATTATTAGCCACAGTA
AATAATGTTTGTACAGACCAAACATCACATCACAAGAAAAAATGTAAGTACCATAAGCAA
AAGCTCGATAAAGTATTTTAGATTTTTTCACTTCAACAATAAAAAAAATTATCCAAATAA
TATAACTTCAAAATTATTTATCCAAATTATATAAATCGCTATTTAAGGCAAAAAATCAAT
TTTTTCAAATTAATTTCTCACCTTCATTTTTTTTTCATTGTAAATTTTGCAATTATAGTA
TATTTTTCATTTTTATATTTATATTTTATAATCTTAATAAAAAATCAAAATAGAAGTTAA
CAAAGTACGTATGAATGAAAAAAGTACTTATTTTTTAAAAAACATTTTTTTAATAAAATA
AGAATTTTTTTATAATCTAATATAGATTTTTTGCATTGACCGGACTCACGCTAAACTTCA
CGGTAAAAAAAAAAATAATAATCGATTTTGGAGAAATTTATTTCTCACCTTAAATAATGA
TTTTTATTATTTATGTAAATAATTTTTGGATTGAATTATTTGGATAATTTTTTTATTTTT
TGTATTATTGGGGGTGAAAGATTTACATTTTTACATTTCTTGTGTTCCTCTAAGTTTAGA
GCTTAGAAGGATTTTTTTTTTTTTTTATGTTGACACTCTTTAAAAAAAGGAGAAGAAATT
GTAAGTCGGAGAATAGTAATTCATCACTGGAATGGTGAAGAAGTAGTGGTGCGTGTCAAT
GAATATGCATTTTAAGGATAATACGTAAAGGATATAATTAAACTCTCATTTATTATTTTG
GAAAAAAAAAATGTAAATTATATTAAATCTAAAATGATACAATAATAAACGGGGACATAT
CCCGCAAAGAAAATAAAAAAATTTCTTAATATAAAAAGACCTATATCAAGATGCTAAAAC
AAATAAAACAAGTGTCTATGTAATATTAAACTCTAATTTATTATTATTATTAGAATAAAT
GATTCTTCTCTCATCTTAAAAATGTAAGTATTATTTTTTTCTCTTCGATATTATGTTAAA
ATCTAATATTTTCTCTCTTGATAGAGTCAAGTATATGACAATTTTACTCCATTTTAAATT
TTTTCGTTATAGTTACATTAACTTCTGATATGTTAAAATATACTTTATTACCAATTATCA
TCTTTAATAGATGTAATTATTACACTATTCTTTCTTTCTGTGTTTATATATATATATATA
TATGACACTTTATTTTATTTTATTTTATTCTTTTGTTAAGAATTATTTAATGACTAAAAT
ATTCTTTATACTTTCCAATCTGCTAGATTTAAATATTATATATTTTTTATTTTAAAATAT
ACAATTTTCTCGTTTAATAGATAGAAATACACCACACACTTTCGCCATGCTTATATTTTC
TAAAAAAAATCTAATAACTTATACTATTAAAGAAAAATTGTGTAACCAAACAAATCATTT
ATTAATATATTTGTGCATTTTACAAAAAAAATGTTACTAAGTTATTTAATTTTTATAATA
AATTATTTCTTCATCGAAATCATTTATTGTAAAAAATATATATATAATCCATAAATAAAT
AATGCCGGCACCGAGAAAAA
>Glyma01g20720|Glyma01g20720.1
TATATAAATATATATGAGCATGTTTATTATTATTATTATTATTATTATTATTATATATAT
ATAGATACACTTAATACGTTGGTTATATATATATATATATATATATATATATATATATAT
ATATATATATATATATATTTAGTATTACATGTAATTGTATAGTGGTGTGTTATATATATT
TGATATATGTAAATATATTTATAAGTATTCAAGTTAGATATGTTTTGTTATTGTTATTAT
ACACGCTTATCTATTTGTTAACTATATTTTGTAGTTAGTTAAATTGTGAGATGTTAAATT
GTAGACATGAGATATGATTGTGAATTAAATGTGTGATTAATACTTGATGTGATATTACTT
ATGTTGTGAGTTGTGAATTATACAATAACCCGACTGATGTTTATCTTGAAAAAATTGTTT
ATGCGCAAAGTGTTGAAAGAAAAATGTAGGGTTCCAAGTTAGGAACCTGAAGTGTTAAAT
TGTAGCACAATGTGTTAAACGTGTTTGAAATATAAGTGTGAGGTTGTGGGTATTGTATAA
TTCATGAACCGTGTCTGCATGCAAAAAAAAAATTATTTTTAGGGTTGGACTTGAATCAGA
AAGGTGAGACCCTAATAGATTTTTTGCAGTCTAGGTCTTGAGGGTAAAAACACTCGATTT
GAGTACTCTTTTAAGCATATGTTGATCCCATATGGCTGGAACATTCTCACAAAACAGAAT
GACCCTGACTGGTCACCTTATGATTTTACTTAGTGAGAGTAACCTGACATACCAATTGTG
TGGTGTGTCTTGTTATGTACTCTTAAGCGCCCGCCCTAGTATGGTTTTTCACTGACATGG
TATCATATTGCATATAGGCTTGAGTCTTAGTATAATTGTTGCATAACACCTATGAATTGT
TTATTATAAAATTTGTGAGTGTTGTTATGTCTTGACTTGAGTGTGTGATTCATGTGTAAT
GTGATTGGTGATTAAAACAAGGTCTTTTTTGAGTAGATTTCATAAATTCTAGCACTTGAG
AGGGTATGAGACATAGAGAAGAAGTGAGGATGAAGAAATGAGAGAAAAGCAAGAGTTTTT
AGCAAATAAGAGGTTTTAGAGAGTTTTTGGAGTGGGTTTAGGCTAACCCATTTATGCTTT
TTCTTGTGCTAAGCCTAAACTATAGTGCCCAAACATCATGTAAACCATCAAACCCATAAC
AACACCTAAACAACATATAATTAATTTTTCATATTCATTAATTAATCTTTATTTAAACAC
TTAAATTTAAATTTAATTTCTCTTATATTTTAGTTATACTACTTATCATATATTATGAAA
ATCATAGTGCACATGGACAAAACAGTATTTTATTTAGTAACATGATTTAAATTTAATTCT
TCTTCCATTTTTCATCAAACACTTGGTCACACAAAAAAACTACCATGTTACACAACACAT
TTTTTTTTTTTAATTCTTTTTTGCAGAGGATATAAGAATGGAAAATGGGTTGTTTTCCGT
TTCTCTCGCTTGGTTCTTTTCACTGTTCTAAACATAAATGCAAACATCTTTCATAACAAA
AAATTGAATCTTAGTTTATCACGCTATGACAATGCCTTCGTTCAAACCCAAAAATGTTAG
TAATATATACAATATATATTTAAGTTCATTTAAATCATATATTTGTACTCAAATATAAAT
TTATGAAAGATTATTTTTTTTCAAAAGGAAAAATATTTTTTATCCTTTATACATTCAATC
AAACATTTTCAAGGTCTCTTTACTTTTATATTGATGAATTTAGTCATCAAACTTTTAAAA
ACATGTAGATTTAATATTCATTCCTAAGTAGTAAGAATTTATCATATTTTTAAAAACTAA
GAAAAATTAAATCTACATATAAAGCTACACAAATCTTAAACTCTTGATTATGTGGAAAAA
AAAAATCTTAACTCTTGATTCAAAGTATAAGAAATTAGAAACTTTATTTATTTTTTCTTT
CTATTTTCAAACTTCAAATA
>Glyma01g43100|Glyma01g43100.1
TTTTGTTATAGGTTGACAATATTGTTTATGTTGGATGATTGATGGTTTAGAAAGTGAAAA
ATAGCTGGGAAAAGCCTTTATTTTTAAATAAAAAAGTAACTTTATTTTGGGATGTTTTAT
ATATTGTTGCGAATTTTTAAGATAGTAAATTTAACATGTGACAATAATTCAATTTAAGTC
TATTTTTTACAACTGGCATATTGTATCCCAATATTCAAAATATCTGAACTGAAATATTTC
AATGCCAACTATTGTGCTAAGAAAAAAATACTCACCTTTAGATTCTTATTGTGCATGTTT
GGATTGATGGATGAATTAATATTTGTTTTTAATTATAAATTTATATTTATAGGTGAAATT
TTACTTTTTTGCGCTGTAAAATAAAATTATTCTCTCTTTCGTATAGTTAGATATTAAAAG
TGAAAATTTTACTTTTTTTACACTAAAATATAATTATACTATTATTCAACCATCATAGAT
TATATTATTGTTGACTTTGAAAAACTAGTTATTTTAAAATTGACACTATAGTTAATATTA
CTGATCATGTTTAGGATGAAATGGTATTGGTTATTTCCTTTGAAACTTTTGTTCCTTTTT
TTCCCTCCACCGTCCGGACCTCCGGTAGAACTTTATTGTATATCGTTAGGAAAAAAAAGG
AAAGGAATAAATTCTGACTCTAATTTTTTTGGTAATCACTTAAGGTTTTTAACTGTCAAA
ACATTGTTTTTTTTTACTCTTCCGTAAAACTGTTTCCAGCCATTTTTTACTCTATTTTTA
AAAATTTTAAAATTAAAATGAAAGAAGAAACCGGTAAAGTTAAATAAAATATTTGCTGAA
TAGTTATGTAGTAGTTACTTCTTCAATCACAAATTATGGTCGATAGTTGGATTAAATTGT
TCAAATTTTTTTAAAAAAACTTTAAAAAAAATGTTTTTTATATAAGTTTTTTTAGTAGAT
AAAATTTGTTTAGTTTATAAACAAATACATAACTATGATTATATATGACTTTTAAAATTT
TAAGTGAGTCAAAAAAGTTACTATATAATTTATAATTAGATAATAATATTCACTTCATAT
CAATTTCCAAATTAGATAATAATATTCACTTCATATCAATTTCTCTTATAATTGAATTTA
AAAAATTGTAAATACTTACCAAACACATTAAAGTTCTAATGATACTTGTGTATTCATAAT
AAACACTTATTTTTCTCTTTTTTTATATATTTTTCTTTTTGTCATATTTTATCTCATTAA
TTTATCATTTGTCTCTTTTATTTTTTGGTGTTCATTAAATAATATTTTTTAAGGGAGTAT
TTTGTATAAGAATTGTTTTTAGTTTTCTTGGAAATTGAAAATATCTGTTTCCCATATTTT
TTTTATTTTTAAAAAATAATATTTTTAGGAAATTTTTACAATTTTTCCCATGAAAATATT
TCCATAGAAAAAGAAGGAATTTAACTTTTTCAAGTTAAAAAATAAGTTTTATTATGATAA
AAATATCACGATAAAATTTATGGTAAAAAAATATTATACTACTCATTTATTTCCGAGGTT
TATGATTCTTAAACATAAAAAATAAAATAAAATCTTATATCAAGTCTCCTAAAAGAATTG
CGTCCTTGGCTCACTTCTTAGTGGCCACGCGATCTTGTCAATTACCTGCAATTTTTTTGC
ACCTAATTCAACAAAAACAAATTTTTTGAGTTCACTCTTCAACGTTGGGATATGTACAGA
ATGACATGGTCGTCTACCTTAGAAATACAAACAGAGCTCGAGGACTTATTCTACAACTTT
ATTGTGGTCAACATTAGATCCGTTGAATTGCTTGCTTTATGAGTAATTACTTGATATTTA
ATACTGATTCGGTGTGTTTTAATATAATTGAAAAATTAGTTCCCACTTGCCAAGGAATTA
ATCATTTGAGATTTAGTCAATGTAAAATTAAATTGGAAGTCCTTAAGAAGACCTTGTCCT
GCATTAGAAAATCTATGCAA
>Glyma01g34770|Glyma01g34770.1
GATCTTTGAACATGTTTTTATTTTAGTTTTTTTTAATATCTAGGAAATCCTCATTTTTGA
AGCACAAAAAATGGAGGAAGAGAAAGTGGTGTTATTATCGCACCCTTTTCTAGTCATGTA
AAAGTTAAATCATTTTAGTTCATGTACAAATAATTAGTGTCAGCTTCTACATGAGAACTA
TGTCATGTAAGGGGGACTTCTTCGAGTAAAGAACATGATGCAAAAGATGTTTTGATGAAG
TAAAGTGAAAAATGATAATTTTACTTTTTAAGATTATTCGTTTTAGCATTATTGTATACA
AGGTGATGATAAGATTTGAACTTGTTACCTCATAGAAATTATCCAAACTACCTACCATTA
GTCCAATTTTAGTGAGTACATTTTTTCATATTAACTTGAAAGTATAATTATTTTTGCATT
TTATATATTTTCTTTTGAACTAGCAAAATATATTGGTGATTAATTTAGTGTAATAGCAAC
GAAAGAATAAAAAAGAATAGATACATAGTGGGCTAATAGATAATGATGAGAAAATAAAAT
AAAAATGAAACAGATTCCTTATTAGTCATTTTAATTAACGTATGATTATTTCATTAATTT
ATAAACTCATTTAATCAAAAACAAAAAAATTATGGCAAACAATATTATCTCACCATCTCT
TGTGGTATTTTTTATATGTTGTTTGAATTTATAATTTATAATTTTTTCTCAATTTTATCC
TCAATATTTTAATTAAAATCTATCTTCTAATATTATACTATTTATTTTAATTTTTATTAA
AATATTTTATCATTAAATAAAAATAATAAGAGTTCAAAATTAACTAAAAAATTGTAAAAA
TATAATTATTTTAAAACATATATATTTTTCTTAAAAAATAGAATTTATATAAATATATAA
TTAATTTTACGTCACCTTATATAATTATTAGCTAATTTAACTACTAATTTTACCAAAAAT
CAACTATATATATACGTTAATTAAGGAAGTTGGAAGAGTGAATATACGTGTGTAAGTATA
TATGTAACAACTAGTCAACTCTATTTTTCATTTGCCCCTCTCCATCCCCTTTATATATAT
ATTCCCCCTTAAATTTTACATCATATAAAAAATATTCTTTTATCTTAAAGAAAGAGCTAG
CACAAGTAGTCCAAAAAAAAACATTATTTTCCTCGATCAGGGGTGCACGACCTTGGTGAT
GAACCAACAATGGTAGCCGGTAGCTGGATAGTCCATTGCACTAGTCCTAGGCACGACACT
CATCATCTCTTTCTCCGCGTTCCAGCTAAGTCTGGTTTTCTTCCCAGCGTTACTCTTTAA
TTATCATGCACCCTACCATGTAGTAATTAAGTTGTAAACTAAACATCAATAAGTAATAAT
CTGTTTCCATTGATTTCAAGTTCTGATTACCAAACTCAAGTGCAGTGTTTGTTATCTTTG
TTAGATTCCTTTCACTGCATACTTAGTATATATTTGTTTATTCATTTAATAGGATAATAA
TCAAACCGCTTAATTATGTTTGAGATTAATAATATATATTTGATTTTTATTTGAAGTTTT
TTATAAAGTTTTTTTATTATTCTAAGTGATATATTAAAAATTTTGTTTTGAATTCTTATG
TGGTGAGAAGAAGATTCAAAATAAAACTTTTAATATAACAGAAATATAATAATAATATTT
ATTATTTTTATCATTTTATTTATATTTATATTTGACATAAATAAAGTTATTTAACGTTAC
AGATAGCACATTTTGTTGAGTTTTAGTTTTGTTGAGTTTGTTGAGTGTTGATCTTTTATA
TTTATATTTGACACAAATAAAGATGAATATAATCCAAAGGACAGCTAATCTTGCCAAACT
TATTTATGATACCTGACGTTAACTCTTTTGACTCTTAAAAAAACTAATTTCAACAAATCA
AATCTAAAAGGAAAAGGTCAACAATACTCGGAAACCAGTTATTTAAGTTTTCAAATATTT
CCAGCAGAATGTCACATCTT
>Glyma01g01580|Glyma01g01580.2
ACGCATGATTATTTATTAAATTGGATGATAGCTGTTTTAATTGGATTATACTAATAGGCA
AATCATGCCAAATATAACTACTCCCATCCTTATTCCTGTAGTTTTCGGGCACTCTTTCTT
TTGCAGTATTTTATTTTATATTTTTCTTTTTTGAAAAAGGAGAATTTGGACTAAATAATA
AATGTATTTAGAGAAAACTTTTTACAAAATTAAAAATCTAATTTTTATAAAATAAAAATT
AAAGTAGCTTTTAAAAAGTAAGTTTATTATTTATATACCTTTCGTTCCTTTTTCGTTGGG
CTGCTCTTTCATGGTTCGGAAACCTTCCTCCTAGCATGAGATATAATGCAAGTGTGAAGC
ACCAGATGATGACCACGGAATTGTTAGTAACGGATAACAGGCTCGTGCTAAGATTCATGG
GTTCATGCTAAAATACTAAGTGAGATTTTTTTTTATATTTAAGTATTTAAAAATAATCAT
ATAATATCATAAAAAATATACTGAAATATATTTTTATTTATTGTAATTTAGTGTTTTTTA
TTTTATTCCTTGTAAAATTATTTTTATTTTAATTTTTGCAAATTATGTTTGGATTAAAAA
CAAAACAAACATAATTTAAAAGAATTAAAAACAAAAATAATTTTACAAGGATGAAACGCA
AAAAGATACTAAATTATAAGAATATTTAAATCTAAAAATATACATTTTATTTTACTAAAC
AAATAAAATAATTTTAATAAATATAAAAAAAATATATCATATTTCTTTTATTTAAACAAT
TCTTATCTTATTGTCTATTATTCAATTTATATTTCTAAAAAAATTAGATACACATAAGTA
TTTATATATAAAAATAAGCATGACAAAGGATTAAACAAAAAAATAAGTTTCGCTTTCCTT
GTTTTTGTCCGGATAAAAGATAAAAATGATTTAAAAGATATAATATTATATTTTTTAAAT
CAATTCACACCCGTCAAATTTTATAAAGTTTAGATAAACTCATATGGATATATATTTTTA
AAATATTAATTATTTTATGATTTAATTTATTCTTTATATTTGATCCCACAAAAAAATTTC
CTAACTCAATCATTATCATTTATCATGGATAAAATATTTTTTCATATTAAAACTTATATA
TATATATATATATATATATATATATATATATATATATATATATATATATATATATATTAT
TCTTTATGAAAATACTAATTTTAGTTTTATTTCGTTTATACTTTTAATTTTTTGATATTT
CTTCAATAGGTTGGTATATCACTTGAAAATTTAATTAATATAAATCTATGATCGGAAAAC
GTTAGTAAAATTAATTAAGAGTGCGACACTAACATGTCACATTTTAATTTAAATAAAGAA
GGAACATTAAATACATAACAACTTCAATTTATTTATAATAACAATATAAAATAATATAAA
AATATTAAAAACTATATATATATATATATATATATATATATATATATATATAATTTAAAA
AAATAGGTTTCTTTAATGACTCTCTGCCCTTGATTGATACCGTAGTAAATTGAGGGTTTT
GGTACACAAACATTTTTTTTTCTTCACATTATTGGTCAGATTAGTTTATAAACTATTAAA
AAATTTATAACTCTACGACTATTTATTATTATTATTTTTNNNNNNNNNNNNNNNNNNNNN
NNNNNNNNNNNNNNNNNNNNNNNNNNNNNNNNNNNNNNNNNNNNNNNNNNNNNNNNNNNN
NNNNNNNNNNNNNNNNNNNCTTACTTACCTACCCATTCATTTTTGTGCCCTTCTTTATTT
ATTATATATACGAGGAAGGAGTTTCAAGAGTAATTATTTTAAAGTTATTTTTGATTTACA
AATAAAGGTATATTTATTTTTTTAGCATGAATCAATTCTTAGTTATAACTTATTGACCTA
CTCATACTAAAAAATGTGTTAACAAATGTCAAGAGCATTTATCAAACATACACATACTTA
TTTTGTTGGGAGTGACGCTT
>Glyma01g07860|Glyma01g07860.1
ATGTTTAAACATTTTTTTACAATTCTTTTTGCATTGAATCAAATCAATTATTATTCACAA
ATTAATAAAAAATCTAATAATTATAAAATGGTCAAGCATTTTTTTACAAAAAAATTGTTA
GTAAAATTAATGATTATTATTAAATTAGAATTTTGATCCAACAATTAATAAAATTTTAAA
CTTCCTTTACTTATAGTATATGGATAATTTTATGTATAAATTATTAAAAATAAAATAAAC
TAAAATTAACACAACAGTTTGTAGTTATCTATGAAAAAAATAAAAAAGGAAAGTCAAAGT
ATGAGTTCAAACTTTGTTAAATTAGTATCCAATGACAAAGATAAGAATATGGTGTCAACT
TCAAATCCGTTCACACCTCAAATTCAAATATCCGTCACTTAAATCAAGTGTTGCTACAGT
AAAAAGATCTTTTCTGCTTTTCTTTAGCATCACTCAATATTTTATTATTTTCCTAAACTG
CACGTTTTCTCTACCTAGCTATTCGAGCCAGAAGTATCTTTTCACTGATGTGACTTATGT
TTAAGGATGGGAACAGGTGATGCTAGGTTTTGAAAGTTTAGTTTACCATAAATTTTGGAA
GCGTCAACATTACTTATAATTTATCAAAGACTTTTATTTTGACTCGACTTGACTTCTTTA
AAAATTTAGTCGGACTTGATAGCCTTTTTTACATTAAATTTTTAATATTCTTTGTTCTGA
AATAGGCACGTAATAGTAAAGTTAGAGGAAAATGAAACGTTAACAGAAATAGGAAACCCA
ATAAAAATGATGAAAAATATAAAATGGCACAAGACTCACACCAATTATAATTAAAATCTT
ACTTGATTATAGGAATAAAAGTTATAGAACATTAATGTGTAATCAAAATCTGATAGTTTT
AAAAAAAATTAATTATATGCAAAAAAATAATATAAGTAATATATATATATAGGCCGATTT
ATCAGGCTTATAGGCTTTTTAATAAGCTTAAGCCTGATCTATTTAATTTAATAGACTTTT
AAAAAAGTCTGAGGCTAATCTTTTAATTAAATAGACCAATTTAAGTCTATGTAGGTAAGA
TCATAGACCCCAGTAGACCAGTCTAACCTATTCTCACCCACTTATGTTGTCCTTTTTGTT
AATTGTTACTGTGCTGAATAGAGAACTTTTCACCATTTCATGAGCTCTCCCGCTCTCAAA
TATTTCATCATGTTCAAAACATTAATGACTCCCGCTCTCAAATATTTCATCAGGTTCAAA
ACATTAATGACGGCTTTTACGGTGTTACTAATAATTAAGAGGATTTTGGTAGTGCTAATT
TTTTAATTAATTAAATTATATGTCATATTTTTATTAATTATTTTTTTGTTTTTTCAAATT
ATTTAATTATTATTTCTTTAAAAATTTTAAAATTATAACTTTTTTAAATTAGAAAATCTG
ATCAAAGATAATTTTAGAAATATAAATCCTATTTTTTAATTACTTTCAATACATTTTATA
AAAAATATTTTGGGGTTTAAGGTTTAAAAATTTCTTGTTATTTTTTCTTTAAGTATATGT
TTTATAAAAAGTGTTAAAAGCAATTAAAAAATTTTCAGGGTTTAAATTTCTAAAATTATC
TTTAATCATATAATTTATTTAAAAAATTATAATTAAGGACTAATTTTGAAAAATAAAAAA
AATAATTGTTAAGAACATATAATTTGATTGATTAAAAAAATTAACATAAACTCTCTATTC
ATATATTTTCTAGGTCATAAGAAAATATAATAAATAGATAAAAAGAAATAATAACTTTAT
AAAATTAATCTTATATAATCACTAATTTATTTTTAGATTTTATTATTCATCATTAATATA
AATAAAAAATATATAATTAATATCCCATTATAAAAAAACTAAAATCACAAAAATAAATAT
ATTTTTCTCTCACACACAGTAATTATAACCACACGTTGAAGGAATAAAACAAAACCCAGA
AAGGTTGTGTGTAAAGAATC
>Glyma01g02620|Glyma01g02620.1
TATTAAAATTTAGGGAAGAGATGACGTCTTAATTCATGGCAACAAAAATCTTCGGACTCA
AAAAGTACTGACAAAAGTATAAAAATAAAAAACTATATATATTTATATTTATCTTATACT
AAGATGAGTGAAAACTTATTATATATTAAGTTTAAATACTTTTTTACTCCTTATAATTTA
GTATTTTTTTATTTTTGTAAAATTATTTTTTTGTCTTTAGTCATTGTAAATTATGTATTT
TGTTTTTTATTCTTATAATATTTTAGATAATATTTTTTTACTCTTCAAAGTACTGTTTAA
AATATTTTAAGGATGAAAAACAAACATAATTTGTAATTACTAAAAAAATAATTTTACAAG
AAAAAACATAAAAATTTTAAATTAACTGAAAAAATATTTAAACTTATATATTATATGCAA
AATCATATTTTATTTCACTCAACTAATTTCTTAGAGTTATAAGATGGATTTCTTGTTATT
GGGTATCAATAAATATATATTTTTTATATTAAAAAATTAAAATTGATCTCAAATCTCTTA
AATGAAGTCTAGAATTATAACAGTGTAGATACAAAAAGTAATAATCGAAAAAAGAGAAAC
TACTAAAATAACATAAAGACTAGAAAAACAAGAGAGATGATTTTTATTTTCATACTTATT
ATTTCTTTCTTCTTTAATTTTCTTTTTTAATCCAAAAACATCAAAAGTGTGTGTTTAGAA
TATAGATTGAATTAATTTTATATTATAATCTGTTTAAAGTTTTGTTTTCTATTATTTGGT
AATGTTGACAAAAAAAAGAAGATTATAATATATTACAAAAGAAAATTGTTTTTTATTATA
ATATATTAAATGCTAAAATATTATTTCCTAGTTAATTTTTTTTTTCTATTTTTATCCCAT
ATTAACTAATTTATTAATTTTAATACAAAATAACTATTAAAAAAATTCCTTAAAAAATAT
TATATAATTTGATAATTTTAGAAAATCCAAATAAATAAATGATCCTAAAACCGGTTTTCA
CCTAACATATTCAAAACATTAAATTTCTTATACAAATTAACTATTGCAAACATTTGTTTT
TGTAATTATACGATAGAAATTGAATATTTAGAATACTCAAATAAATAAAATCTTAAAACT
ACTTTTCACCTAACATATTCAAACATAAAACTTCTTATCCATTATAGATTATAACAATAT
ATCTAATTGATTGTGAAATAATTTTTCAAAATAATTCAATTCAAACACATGCTAGTGTCA
AATATGTTAAAATAACACATTTATTGATTTTTCTTTTGTTTAAACCAAATTTAAATTTTG
ACCCATTTAAATAGACCAAATGTACATATTTTTATATAATTTAAAACAAATTAACAGCTT
ATCTTAGCGTTTATTTTAATGTAAATGTGTTATTTAAAACATAAGTAATTTTTGCCTTAA
AAAACATAAGTAATTTTTTATTATTGAAATACATATTCAAATTTTTAAAAATTTCTAATT
TGTTATACACAACTATAACATTATTTATAAGATGGATTGATAAAAAAACAAAACTAGACT
GTTAAATTCATCTTTAAAGTATTATTTTCGTTCTTAATTAGTTTTTAAAACAAAAAAGTA
CTTAAATAGTCTTTAGGATATTAAAAATCATGTTAAGCAGTTGCTCAAATATTTTAAATT
TGTTCCTAAACTTTACTCTATATCAAGTTGGAAATTAAAGGGATAAATATTCAATATTTT
TAAAAATTATTTAAATTATTTTAGAGACAATTTAAGAAAAATGGTAATAATTTAAGGCAA
AAATGATGATTTACTCTAAAAAAAATTTGTTTAAACGTTATCAAATATATTATTTTTCAA
ATTTAATACATGGGCTCTAATTACTTTTCTACTAGGAAAAAAAAAAAGACTTTACCATAA
ATAATTTTCGTATTCTTCTAGTTTACCCGATAAATTGGTAGGTTCTGTTCGAATTTCTCT
TCAAGCTGAAAGGTAAAAAG
>Glyma03g15805|Glyma03g15805.1
AAAATTGTTTTAATACTTATAAAATATTTTTATTTTATTTTTCTTAAAGTACTTTATATT
AGCTTTGAATAATTAAAAGTATTTTAAATAATAAAAAGCATATTATTTAAAATATTTTAA
AGACAAAAAATAAAATAATTATATATATATATATATATATATATATTTACAGAAATGAAT
ATAAAAAAACGTTAAATTGAAAAAACAAAAATGTATTCAAGATGATATTACATTATGAAT
ATTATACATGTTAAATTTAATTAATTAATACTACTTTCTATCCATTAATTAAATATGATT
GTCTACGCATGCAGGTGTTTGGCTTGTGCATTGCCATTTGGAAACTCATTTGCCGTGGGG
GCTAGCCATGGCTTTCGAGGTTGAGAATGGGCCCACTCCTTCTTTATCAGTGCCTCCGCC
TCCAGCTGATCTTCCTAGGTGCTAAGCGCACGCCATGCGTTCATGACTAAAAACATTTAT
AGATTGGTTAATGTTTATACACATACATACTTTCATAATGTGGATTTCTAATATCATTTG
TTTGATTGAGAAAAATAAGGTGTAATAAAGGAGGAAAGTTTGGCTATTCTTTCAACCATG
TGACTTGATGGCCAATTGTACTCTATCAAATAACATATGTTAATCTGTCATTAATTATAT
TTTTTTATTTTCTCGTATGTTGTGTTATTTTCTTTTAGATAACGTTGTTCTTACCGACAT
TTTTACGTCATAATGGTGAAAACTAATCAATAATTTCCAGATTCCATGCCATTTTTTCCC
TTAACCGCAGTGTTGTCGACTACTACAATTATATTAGCTAGCTGTTACCTATCTTTTTTC
CTATAGAATTTCAAATATTTATTATGAAATTAATACTTGATAAAAGTTTGAAAACTTATC
TCAACAGCAGATATATACGGCCATGAACACTGTTTTGCACCAAAGTACTATCCATAATCA
CAATTTAAAAGTTCCTATAACTATAAGTTATTGTTAATAATGAACTAGCTCAATAAAATA
AATAAATATTTAAATAAGACTAATCATTTCAACAAAAAAAGGAAACAAATACTTAAACTA
GAGCCTTAAATTTCTCGATTTTAATTAAAAATATCAAAATATATAGGAGTATTATGATAT
ATTTGTCAATAATATAAACCAAGATGTTCTTAAAAAAACTAGCATCGTTATCAATACATG
CATATAAAATAAGTAACTAGCTTGTCGTAGAAAATTTATATCATTTCCTAGTAAAAGATA
TACATCAACCTGGCCAAGTTTGGGCTTTGTTAATTTTATCCCCATTCGACTGTGAATTTG
GTTGAATTCTTGAAAAAGCACTCTCATTCTGACTTTTCATTACAAGACATACAGCTTACT
GATCAAGCTTGACACGTCTGCGTGTACAACGCGCTTTACTAAATTACAACTTGATTCTGT
TATGACCTAATTAATGTAAAACTTTAACGGTAAATAACTAAATAAGGGTTTTCATGCAAC
CTTAAGAGATTCTTTGACTTTAAGATATGGTTGACAAGTCGCAAACTTTAGCCTTTGTTC
ATTTTTTTGAATCAGATAAATATACAATTTTAATAAGTATTTTAATTTATCAATTAGAAA
GTTTTTTCTACCTTGGAGTTAAACTCTTCTCACCCTAAACTTTAACCAAAAGAAAATAAG
GATCATGTACGTCTTTTAAGCTGCGGACATAGTCAGAGTCAGAGGCTCATCCATCGATCA
CATTCAAAATTTCCGGTTAGATGATCAAAACAAGTTATTGACTAAGTGTTATTTTTTCCC
CCATTGAAGATATTCCTTCTGATGGCGAACATAAACAATATTTAGCATGATAACGATAAT
TAATTTCCTTCTTCAATGTAGCGAAAATTCAAATGCTAATGTCAAGACCACGTTGCAATA
TCATAATTGCATATACTACAAAACACGTAATCGTGCTAACGTGAATTCTGAATTAGTCTC
AGGAGTCTATATATAGTACT
>Glyma03g02852|Glyma03g02852.1
AAGTGAGAATGATTGAGAAAGAATACATGGAATATGATATGAAGAGTTTAAAGAAACTCT
CAATATCAATTTATTCAATTATTTTTAAGAACATTAATATATGGTGGCTTTTTATCTTTT
GTTACTAATCACAAAAATAAGAGATAAAAAAAAGTATAGTATTATTTATGAAATTGAGTG
AACTCATACAATTTGTAAACATATGGGCTAAAACACGGGTAAATAACACCGCTAATAACA
ATTTTTTTAATTTTATATTTGACATATCTATTATCTATTATCTTCTATAAATAATTTTAA
AAAATTTATGTTGTTAGTAATTTTGGAAACCAATTTATCAAATAACTAGATAACAATGGT
TTTTTAAATAAACTTGATGTTAGTTCTTTTTTAATATTTCTAAACCTCTGGCACTAACTC
ACTTTGAAACCCTCTCATTATCTCGAACTTTCACTCTTTCGTTGTTGTCACTCGTATTCT
CAGGGACTCACGTAATACTCAAAAAAATAACAATATTCACTAACTATGGCTTTCAGAAAC
AACAATTATAATTTGATTGTAACAATATAAATACCAATAAATGAAACAAACATAAAATTC
AAGAGCAAAATAACAAGAAAATATTTTAGCTCAATTTTATTGACACAAGTTTTAGCTCAT
GTTTGCAATCTATATGAGTTTGCTCAATTTCATAAATAATACTATAGTTTTTTATATTTC
TTATTGTTCTGATTAGTAACAAAAGAAAAAAAACTATATATTAAGGTTCTTCAAAATAAA
TTGAATAAGTGAATATTGAGAATTTCTTTAAACTCTTCGCATTATATTTTCTGTATTCTT
TCTTAAACATTCTCACTTTCACAATTTAAGTACCACACAAAAAATTGGAGAAAAAAACAA
ACTTGAACCATGCATATGCTTATCTCTAATTAACCCAAATTATGCCAATTAATTATTGTG
CTGCAAACTAGACCAAAGCCGGCTTTATGAACCATCAAATTTTCAGCCAAAGAAAAATTA
AAGTTGACCATCAAATTTTCACATTCTAGCCTATGCGCTGTCCAATTTGCCTCGTACCTC
TAGAAATAATTGCACCAATTGTCTCTATGCATTTTATTTAAGTATGCAACAAAGGCATAC
GTCACTTTGTTTATGTAAAACCTTATTCATAGGAGTCTCTATGGGAATGAATAATTCATG
TACTTGAACTGATAAAAAACTTTTAATATGAATTTTGTTGCTATTTCGGTGGAAGCCAAA
ACTATATTTGAAATAAATAAGAAAATGTTAACCGTTATTTAATTTTAAAAAGTTTTAGGT
ATTAATTTGATAAAATAAAAAATATTTCTTAAATGTTAATTTTAGAAAGAATAGTCTAAA
CGAACACTTTCGTTCTTTAGTCATGTAGATTAATTCACCTCAATAATAACTCACAAATTT
ATTTTATGGATTTCATACATAAATTAAAACTTTGGAAGAAAATTTTTTTATGTGCCAATG
ATAATTGATATGCAGGACTAGAACGATTAATTAGTGTTATGAACCATCAAATTTTCAGCC
AAAGAAAAATTAAAGTTGACCATCAAATTTTCACATTCTAGCCTATGCGCTGTCCAATTT
GCCTCGTACCTCTAGAAATAATTGCACCAATTGTCTCTATGCATTTTATTCAAGTATGCA
ACAAAGGCATACGTCACTTTGTTTGCGCAATGTGAAAACAAAGGCATATATGTCACTTTG
GATCCCATGTATATAAAAGTTGTTTCTTCATAAACATCGATCCATAACTTGTGGATCCCA
TGTATTTAATATAGTAAGACCTGAATAAGATGATTTAATTAAGAAGACTTTGATTAATTA
AAATGTTTATCCAAAGAAGGTTAGTTACATGTTCACACACATAAAACAATAATTAACTAG
AAATATTGTAGTATGATTTAACAGATATTTAAAAATTTGATCCAATCATCTATATAAGAG
GAAGGAGTGGTGTCCGATAT
>Glyma03g30440|Glyma03g30440.1
GAAATGCGTCGCATGTGGACAATCTGATTGGAGTATTGAGGATCCAGCATTCAATGATTT
TGGTGTTCTATTCTATTTATTGATGCATCATCAGAAGACAGTGAACATCTTCCTCATTAT
GCTTATTTCATTTTTATATTGGTTACAAAATACAAATACATGAACATTGGTTATAGTGAG
GGGGAAGGGTTTTACTTTTACCCAACGCAGGCGTTTAGTTTTGCGCATGCCGAAGGGGCG
TAACCTTTCTCTGCCACATATATGGCCGGAAGCCAATACAAAGGATTCATTTTGGTTGAC
TGAATTAATTTACTAATGAAAATATTATCATTCTAAAAAGAACCCCTATTTGAGTGTTTA
GGACTATAATGAGTTTAGTTTTGTCAGGGGATAAGTTTTTATTTTATTTTATTTTTTATA
TCCTAAAATTATGTTTGTCAGGAATAGTTAAAATACTTTGATTAGTCATTGTATGTATCG
TAAAAATTAAAGGGAGCGTTTGGTTTGAGTAAATATTTTCTATCTGTTTTTATTTTTCAG
AAGTTTTTATTTGAAAAACTAGAAAATATGCATGGTTTATTTTTCATTTTCTCATTTTTA
GAAGTTGTTTTCTACACTAACCTAAATTAATTACAAGATTTAAATAAATTATAAGTGAAA
AAAAAACATTTGCAAAAGAAATTTGTCCAAAACTAGTTTCAAAATGATTTTTTAACAATT
ACAAAATAATGCAAAACATAAAATAATGAGCCGAACTTAGATAATAAAGTAGTTGAATCA
TGTGAACGACTGCAACAACAATGGAGATTAATTTTTTTGGATAAGATAAACCTAGTTTAA
CGATAATTTGTGTTTGAAAAAAAGAGGTAATATTATCTTTTTATGTAATTAAAACTTAGT
TAATGATTTCTCGGAAGGCTGTTGTTATAATGGCAAATAGGGATTATGTTTGCCTTGATT
TATTTGTATAAAATCTAGTCTATTATAGGATAAGGGGGTGATGCTGAGATTAAAGCAGTG
CAGGGTTTTGTAATGCCTTGTTATTGAAGGGTACCACTGGTACCAGTTAATGAAATATCC
TTTTTGCCGTCCCCCCCAAAAAAAAAGGATTCTCGACCCCTATGGCAATATTTTTGCTGG
AAAGTTGGAAAAAATCATTCCTAGAAACATAATTTTCTAGCAACATTTTTTCTTAAAATA
CATATAAAATATAAAAAAACTAAATTTTCCAAATCATGATTTATGGGCAAGTAAAAACTT
TTCTCCTACCGAACATTCCCTCAATGTAAAAGATGATCTTAAATATATGATATTTAAACT
AAGTGGTCATATTATTCGTTATTTTGCAGTTATATCACTTGGAAATAGCACAATCATAAT
TATTACTTATTAGTTTTGTATTTGATCAATTTTTTTTATCAGTGTAATAAAAAATCCGAA
TATTTAATTCTAAATTTCATCATTCAAATTCTAAAATGTAAAAATGAAATTATAGTTATC
CTAATTCTTAAGTAAATAACAATATTTTCCTTATAAAAAATAATAATAATATTATATTTT
TAATGGATTAAGCAAGTTAGGTGGGTCAATCTAACTTGAATCGTTTAACCTGCAGACTAA
GTGAATCGAGTTGAATTTTTATTAAGATTGTGAAACTCTTGTTTTAGTTAGTCTGGTCAA
ATTTAGATTTGTGATTAATCAGATTCGAATTCACTTTATAGGTTTAATTTTTTACTGTCA
TTTAAATACAAATTACTTTTAGATGACTTTAAGCGTGTTAATGTATAATCTTTTTTTCTC
TATAATTATTATTATTATTATTTATTTACTTATATATAAAAAAGAACCACTCACGAAACG
AAAGTAAAGAACACCTGAAACTTAAAAGGTAAAATATCCGAAAATAATTGGTTTCCCGCT
CGAACGCGCAAACTCAAAACTCAAACTGCGAGGCGTTGCCACGCTGGCGATCCGAAACAA
CCCTGATCACCCAATCACAG
>Glyma03g04760|Glyma03g04760.1
AGAACTCGAGGGAGAAGGAGGAGGGAGTCCACTCCGGCAAGGCTTCGACATCGTCAGAAT
GAGGCACGCAGCGGAGGAGGAGGAGAGGAGAGTGAGACGGAGTTGGAGACACAAATCGAG
TAGGGAGACGTGGTCATTCTTTGACAACGTGGCAAAGATGCTGAATGAAGCGTTTGGAGT
GACCGAACACGAAGACTTTGTGGTTGGGGTGGGGAAAATGAAACGAGGAGGGAAGAGGAG
GGAGAAGAAAAGAGTGGGTGAATTAGGATTTCTAGAAAAGAGTATTTAAAAATATACTTA
ATTCTAAGACGGTTATTAGAAAACTGTCTTAGAATGTCAACCTTCTAAGACGATTTTTGC
AAAATCACTGTGCTAAAAAATTTCATATATACTTTTAAAAATGATTTTCAGAATCATCTT
AAAAAGTGTGTCCTAAAAATTTTTTTTGTAATAGTGTTTCATCCTCAAATCTCAAAATCA
ATGAAGCAAGCCAATCAATCAAAGAAAAAGTTTTTGAAAAACTGAACAGAAAACAATATA
AAAATCCAAAGTTTGTTTTCATACCTTGTACCAGATCCCTTCAAGTCAGATTTCCACAAT
GCATTAACAACATAATAAAAGTTTATAAATTTCACCATGTTAAAATTAATTATTTTAAAA
TTTATAACTCTAATAATAACGTTAATGATAAATGGATAGAAAAATCAAAATGAGTCATTT
ATAAATATAAATGACTAAATTAAAAGATGAAAAATGTAATAGACCAAAATAATATTTAGA
AAAAATATATTTAAACATAACCTAATATAGAGATCATTACAATAAGTTTTGTAATCCCAT
TTCAGAATAAAAATACAAGTAACATCTTTAGCAAGTTTTTATTATTTTATTTGGAGAAAA
ATGTGATCTCCTTTCAAGACGGAGCGTAATTATTATATTCCCTCGTTAAAAGAAGTTAAT
ACTCCTCCATTTAATAGGATTTCAATTCTCTATTTTTATTTTTTTTTTTGCTTTTATTCC
ATTACTTCAATACTTCTTACTCAAATTGAGTGGTATATATTTGTTTTATTTGTATTATAC
ACAATTGATATTAGTTTTAAAAATTTATTTTGTTATTATAATATTGATGTAGAATATTCA
TTAACTTTGTTGTTAATTAATAATATTTATTAAATAATTTGGTTGACTATTTTAAGTATA
GTCCCTTTTAATTATTAATTTTCATCCATAAAGTTTGAAATTTTGTTTAAAAAAATTAAA
CTCAGTTTTATTGGGATCAACAATTTGTGGGTAGTTTTAAATATTTATTTACAGGTTCAT
ATATATTTGAAACTTTCCACCAAATAATTAAAATGGATATAAAAAACGTCATTGCATTAG
GTGTTGATTTTTAATTGTCAAATCACTCGAAAGATAGATTATTCAACAGTATTTTCTAAC
CATTCTGGATGATTGTATTTTAATTTGGTCATGATAAAAAAAAACATTATAGACTCAACG
GTTCAGAAACAAATAAATAAGGAGGAATACCTTACATCACGCCATAAAAAAAAAGGAATT
ATAAACTTAATTAAACCGTAATTTGAGAAACTACTCTTCACCTCAGTTTAAACTACTACG
CGTACGCCATATAATTAATGATATGCAAGTGAATGAGCATTTGAAACTTTCAAATGCTTC
CACATAATAATAATAAACTAATAGTACTACTTTTTTATATATTGATAACCCATGTTAGTA
GTACTTACAAATTATTGTAAAATGAGAACATGTAACAGGATTAACTAGCATGACAATGAT
ATCTTGGATTGACTAGATCCAACAAGGATCGAGATCTATTAATTCCATGTACGTTTCCGG
TAATAATAATTTACTACCTAATCTAGCTTGTATGGTGAACTTTCAATTAAAAATTAAATC
CCATGGACTTTCCCAAGTATTTCATTATTAATGTCTTGATGAACGTTTCTTTGCACGAAT
CGGTCAATTTTATTAGTCTC
>Glyma03g29950|Glyma03g29950.1
ATTTTTCAATTTTTTTCCAATTGGAACCCTTCTACACGGCAAATTATCATTTTATTTTAT
GTTATTTATTTTAATTAAATAAAAAAATTTATTTTAAATTAAATGCTTTTGAACGTTTAG
TCTTGAGAAGTTTAATTTAATTCTAAAAGATGCTTATATTGTCTCTTTCAGTTTTCTTTT
TGGAAACTGTATTGTCGTTTGCATTGTTGTCGTGAAATTAGATCTTTTGAAATAAGAGAA
AGTGAGATGATCTGATTGTATACTGAACTAGTTTGTTTAAATTTAAAAAATAATTTTAAA
ATAAATATTTTTATAAAAAAATAAATATGATTTACTTCTTGAAAAACAGAAATGTACTTT
TAAAAAAATTACTTATTTTTAAAAATAAACTTAAACAAATTAGCCCATTTACGTAGGTTT
AGCGAGATTGACCCTAAATCGTATACATGTTTGTCGATACATAGGGGCTATGACATGTGC
ACACCATTAGGTGAGCCGCGAATACTTCGAATTTTTTATTTTTTTTTTTGTTATTGTGAT
TGTGTTTTCTCTTTTTTGTGTCATTTAGATTCTTGATAAGAAAAAACTGGGCTAGTTAAA
GTCGAGGTTTTATAGTTAAGTTATATGTAATTGCTCATGTGTATAGTTTTTTAATGGATG
TGATTGTTTTATTTATGATATGTTGGGTGCTGCCAGACTTTTGTTCCTGGGCATTTCGTG
AAATTCTGTATTTGTATTGTGTTTTATTATTCATTGTGCTGAAATTGAATATTTTCTTTT
TGGTGAGAGCTCAAATTGAATATACCAAAGCGGAAATTGGTTGTAAGATGTTTCATTCTA
CATATACTTGAATAATCAGTAGCGTGAAAATTGAGGTTGGTTTAATCTTAAATTTTTGCC
TAATAACTTGACCATGTTATATAAAAATATAAGCATTAAACCACGCGAGGTTCATGCGTC
TTGGTTTTATATATAATATGAATATAATACGACGATATAATAAATGAGAAGTGGCGAAAT
TTCGTGAAAGTTGATTTTGTGATGACGTTTGCACAATATTTTAAATAGTTTAATTGAAAA
CAAGAGAGGTGCATGCATGTTGTATCTAGATGAACTTAGCCAATTAGAAGTTCACTTTCA
TATATAATAATTGATGTTTGCGGTGTTATAGTGTTGTTATGGCATAATTTAAAAAATTAT
TATGTTGAAATTTGAAAATGCACCTTATGGTCTGATCTTTATGCATATGTGTATGCTTAT
GCTCTATGAACAATTGAGTACAAATACAAAATCAATTCCAAATCCAAATGGAAATGCAAA
TGCAATCTTTTTTCAAAATATTTTATGAGCATTATATTGCTATTTGGTGCGAATAACGGC
ACACACGAATTACACTTGGCATATCATTTCATTCAACAAAAGGTAAATAAATAATTATTA
AAAAAATCCCTTTTTTGATAGCAATCATAGGTGTATTGCATTATACAGTTTTCATGAAAT
ACAAATTCATACTATATATATCATTTTTCATATTTTAATCGGAACACAAAATATATATAA
AAAAAAATCAGAAACTTTTGTGCAATTTAATTTCTAGGTATTTATGTCCAATTCTCATCA
CACCAAAATACAAAGATAACTCATCAGACCCTCAACTAAATTCTAGCTATTTAATGATTT
TACTCCTTAAATCTTACGGGTATTAATGCTTGGCATCTTCATTCTTTTCTGACCGACTAG
AAGTCTAAAACAGTCAAAAAGATAATATATATTTAGACACTTGGTCAAAATCTTATACTA
AAAAAACAATTGTTCCATTTGCAGTGGGACCATTTTTTGACAATAGAAGCAGTGATGATG
TTTACATGCTCAAATAAAAACAATATCCAGAAGCAATATCTCAAACCAAATATCTTTTGT
CGCAGCAACAGTAACTCTTAGCCCCCATCAGTGACGAGTACATAGAGTTCATCTTTGAAC
GTTGTTCTCTATGTCTGCCT
>Glyma03g39760|Glyma03g39760.1
TGCTTGTGTTTATGTTTATCTTGTCTGATCACCCTCTCTCTTTGGCATGTCCACGGAATG
GAACCAGTCCTTACACCCTCTATAAGAATCTAAAGTCCTGCATTGTGCAGTCTGGCCTGT
CCCCTTACTCCTACACCCTCCAGTCCCCTAACTTCCACTAAATTTTCTATTTTGTAATCT
TGTATGGTTGATTGTGTTGTAACTACTATGATACCTCGCAGGTTTCACCATTGTTGGATG
GCTCTGCTCGCCAATGGCTTTGGAACAACACTCTGCCTATCGTCCATGAGAAAATTTAAT
GTTTTTCATGTTAATGTGCTATGGTACTCGAGGTTGACATTCTGGCCTGCTGCCTCCACG
TCTATTTTGTCTATACTGCTTATCTACATCATTCATATAGGAAACTCTGTGAAATGTGAA
TAAAATAGTGAGTAGGGATTACATGAATTTGATCATAGGATCTTTGGCTGGACAAATGAG
CATTTAGCCATTTGCACCCTTTTAAGTATGCTTACTTGTGAGATTCAATATAATTTTTTA
AGCTGTTGTGAAAGTTTACCCTCTCAACTCTGTATCTTAGAAGTTATATATTAAACAAAA
AATAATGATACAGTCTCGAATTTCTTGCTTTCCATGGTATCAATTATAATAGAAGATAAA
ATGAAGACTCTCCAGACACCATCCCATTCTGTCACTCGCGCATACTGAATTGATGCTTAT
TTATTGAGTCCTAATGATGTCAAAGAAACTTTTGACGTTCAAATTCAATTACTGCTCTGC
CAAAAACATGTGCGGGAATCTATACCAAAAATATTGTAATGTGGTTTCTCTTGGTGGCAT
GCACTGGCCCGGCATTTGGGCCTTTTCGATATAAAATTTTATTACTATCATTAGATTTGT
AACTTAACTTTTGGTATCACGTACCTTATGGTTATCAGATTATGATTCTTTTCGGACTAA
ATTTAAAGTTTATGGACCCTATTACCAACGAAAAAATTATGACCCAACTTGTATGAAAAT
TGCTATTCTAAACAATCATACATTTTAAACTATTTTTTTAAGAAATACTCTAACCCTAAC
CATAAATTCATATTTGTGTGAATGGCGACTATGACAATAATCGGTTTAAAAATAAAAAGA
AAAATGATTTTATCATTTAATGGCTGCAAATATAGACTACAGTGAAAGATATTTATGGTT
TTAAAAAAGTATCATTATACTTTGATATTTTTGCTAATTGTTAATTAAAGAAAGTAATTT
TACTTATGGCATGCATTTTCATGGGCCATAAATAAAAGAACACACTAGATACTTACTGAA
CAATGTAATATTTCAAAATCAAAGAAATGAAGCAATGACTCTCTTAAAGAAAGTATTCCA
TAATAACAACTTAAATATTTACTGATCTCAAGTATGGAATCACTGGACATTTCGGCAGAA
GAAATAAATTATAAGATATTCTTACCGTACTTGAGAATTAAATTCAAATTTAAAGATTAA
ATTCTATTTTTTATTAAAAAAAATACTAGTATAAATATTTAATTTATAGATTTTGGACCA
ACCAAAACTTGTACTTTTGTTTTGTTTATATATAAAGATGACTAATTCTATATAAGTGAG
ATGAATTAATATTAAATATTATAATAAAACATCAAAATTAAATATAAAGTCATAATTTTA
AATAATCTTTAATCTTAATAATTCATCATGTGTGTTGTTATATTAACTTTTTGTGATTCT
CTATCCTTTTCACGGTGCACGCTATTTTTTATTATTTCCTGAAAATAAAACTGACATTTT
GTTAGAGAATTTCTTCATAGTAATTCTCAATTAGTATTTATTTATGATATGAATTCCAAA
GAAGAAGAAGACTCGAAGGAAGTTATATAGAAATAATAAAAAAAAAAACTCGAAGCAGTA
AAATTAGAGAGAGGGTCAAGTCAATAATAATGATGAGTTGAACAAAGGGTGGACGTCGTG
TCTGTAGAAAGGGGTGAAAA
>Glyma03g05500|Glyma03g05500.2
AATGATATGTCAACATAGTTTTACTATAAACACTAATTAATAGTACATTATTTCTATGTA
TATCTCTTCTTTCTGTATCTCTATTAAGTGTCAAGTATATAAGGTTGTTCAGCCATAATT
TTCCCATAAAATATAATAAAGAATCAAACATGAGGCGAGCGATTCTGGTCATGATCATCG
CAATGCATACCTCAAATAAGTCTCACCTCTGTTGGTTTCTCTGACTATTCGATCACCGAT
TAAGCCTAGTCAAACAAAATGATAATCTTGTATTTGGATTGGAATTTCAAAATTTTAAGG
AATTTAAAATTTTTAGAATTTGAATTGTTTTGCTTTTAATTTTTTTTATTTTTAAAGGTT
TTATTTGGATAAATTAATTCAAATTTTTTTCATTTTAAATTCTTTGTTTGGATAAGATAA
TTCAATTTCCTTCATATGCAAAATTTCAATTTTATATTTTAAATAGATGAAATTTTAATA
TTAATCTTTATAGAAAATAAACACAATCTAATTTTAAAATATTAATTAAAAAATATTTTC
AATTTTTAATAATTTACAAATATAAAATATTGATAATTTTAATTAGGATTGTTTTGCCTG
ACCACAATTGGTGATGTTTTTCAACCGGCATCAACCAAGGTTATTTTTCGGTCGACATCA
AATGGGATTCGAGAATATTTGTCAGTTGACGTTAGTCAAGGTTATTTTTTGGCTAACGTT
TGTTAAGTTTGTTTTTCAGTCGATGTTGGCTAGATTCTTTTACCAACGTCGGCTAGGGTT
TGTTTGGCCGATACCAGCTAGGGTCTTTTTGAATGACATTAACTAAGGTTATTTTTAGAC
AATGTTGGCCTAAAAAATTCTAGCAGGTGTTGATAAAAAAAATCTACCTAATATTGGCTA
AAAAATAGCTTGGTCGATGCTGACCAATAGAACCTATCCGATGTCGGCTGAAAAACATCA
TGGGTCAACGTTGGCCAAAAAATCCCTTATCGGAGTTGGCTAAAAAACAGCTCTGACCAA
TGTCAGACAAAAAACCCTACACAACAATCGGCTATAAAATAGCATTGACTAATGTTGGCT
AAAAAATAGCTTTGACTGATGTTCACCGAAAAATCTCTAGTGGATGTCGACTGTAAGAAC
CTAGGTCGATGTCGACTAAAAATAGTCATGCCCGATGTCGGTCAAAAATACTTAACTGGT
GTTAGTAGAAAAAACCCTAGCCAACATCAACCAAAAAACAAGCTAATTAATGTGATTAAG
AAATAGCTCTGGTTGATGTCAGCCAAAAAACCCTAGTCGATGTCAGCAAAAAAATCCTAA
CGGACGTCGGCTAAGAAAATCTAGTTGACATCAACCAAAACACCCTAGCTAACATCGGCT
AAAAAAATAACCCTAGCCGATATTGGCTAAAAAATAGCTTTGACTGATGTTGGCTTGAAA
AATCTAACTGACGTCAGCTGAAAAACCCTAACAGATGTCTACTCAAAAGTTAATCATGAC
CGATGTCAGTAGAAAAAATCTAGCCAATGTCGGCCATAAAATGATTGATCAACATTAACT
GAAAAAATCTAGATAACAACGACCAAAAAAATCATCGGCCGACGTTAGCAAAAATTTTCC
ATGACTGACGTCAGTGAGAAAATAACCCTAACCAACATCATCTAAAAAAAATCTCAGCCG
ATATCGGCAAAAAATAACTTTGTTTGACATCATACAAAAAAATTATGACCAAAAATACCT
TGGCCAATATCAGTGAAAAATAACTTATGTCGATATTGGCCGTAAACACTTTGGTCACTC
GTAGTTATGAATATTAAACGAGAAAAAGTCGCGAGTAAAAACATAAGTTAGAGTGAGCAT
ATCCAAAAAAAGAATTTCAACTAGTATTCTTGATCTCGGTATATAGTAGGATTAATTCAA
ACTTCAAAACATTATCATAGTGTCTCCAATCAATTGTCCCTCAAACTATGGTGTTAGTTA
ATTAGATTGAATCACTAAGC
>Glyma03g22260|Glyma03g22260.1
TAAATATATTATAATTCTTCTTAATTCTTCCACTTAACCAGCTTGATCATTCTACAAGTT
AAATGATATATAAAAGTATATTTTCTTAATTCAAGTTTTTCTTTTTTTTTTGTTTATATA
TTTTATTAAATTTCTCTTTACCTCCAAATAAATAATAATTCATTGTCAAAAATAAAATTA
GGTGAAGAGATGATTTGGAAAAATACGTAAAATTTGAGATAATTGTTTTTAATTATATAA
AATTTCTAAACAAAAATTTCAAATGTTTATCAATTATTATTCTTCTAAATTTTTAAATTT
ATTTTTTAAAATTAGAAAAATAGTACTCCCCATACATAATTTAAACATCCAGTAGTTTTG
AAATAAAAAAGTAAAACATCAAGAATTTTGATAAGAGGGAGAATTAGTACAAGTAATTTT
TATCATTAAAGAAAGTAAAATCCGGTGAGTTAATGTGGAAATTCTCTTCTCTTAAAATGA
TATTTAGTTTCCAAAATTGAGTATCAGTCACATCATTTTATTTTATTTAGGGGTGAGAAT
ATTTTAAGAGATTCATTACTTATGATTTATTTCATATTATACACAAAAGGTAAATCGCAT
TACCAACAAAAATAGGACAGGTCAAAATCACAAAAATCATATTCAAACCCAATAAATGAA
TGTGTACCTGAAAAATAGAAAACACAAAAGATGCAATGAATTTGCAGTACAATATTAAAT
TAGTTCATGAAAAATATAGAACTAAACAAATTGAATTTTAAATGATAAGATATATTTTTA
AGATTCTTGAACGTGCATTTGCTTAACTATATTAGTTTTCATATCACGAATCCTTAAGAC
TAATTTGACTGACAGTCACATGGAATACACATTAATGAATTAATTTGACAATTTTAAAAT
CAAAGTCACGGTCATAATTTTCATATTTAAAAACTGATAAGACTGACACGCTATTCTTTC
ATAGAAATAATTTAATTTGTTGAGAAATAAGAAATAATTTAATTATTCCCTGCTATATTA
TTTTTTTGTCAGAGTTTTATTAAAATTTTAATTATTTAATAATACAAAATTATAAAAAGT
CTAATGCTATTAATTAAATTAATCAATATTTTTATAGCAACTAACTTTCAGAGAAGACGT
GGATTAATCAAAACAATACTATACTTAATTAAAAAAAAATAGTATATTTAAGGACGAAGG
TAAGATCATTTAAATAAGATTTAGTACTTTTCTTTACCTGACCAAAAAGTATATAATTTT
GTTTTCATGTGTATATATCAATTACTCTCTTTTTGTCTTATAATAGTTGTGGTATAAGAT
ACAAATTTATCCTAAAAATACTTGTTATTTGTTATTTTAACTTTTTTTAATGAAACATTA
TTTTTTTTACTTATATCTATTATAATATTAATGTTATAAGTCACAAAAACTAAAAAATAA
ATTAATAAGAATAATTTAATTTTATAAAATTATTATTCTCTTTCATATATTTATTAATTT
TTTCTATTTTATAAAATAATCTAAAACCATAATTATAATGAGAAGGGAGAGTAAAAGCCA
CCTAAATAATAATATAAAAACTCTTTCATAGCAATCTTTAAGAAAAAAATACTAATAAAG
AAAATATATAAAAAATAAATATTTTTGAGTTGATATACGTTTAATTTTCTCTTAGAAATG
GATTATATATCTAATTTTACATATATAATTGATAATAAGTATTTTTGTTAAATTTATTAT
TTATTAGAAGTTAAATGTTGAATAATTGTGTAAAAAAAATCCAATCACCCTTTAATACAA
TTTTGGATCTATCCTTGCTTATATAATTATTAAATAAATTATTTTATTTTGAAAAAAATA
ATATATACATTGATGACATAAAACTTTTATAATGTCATGTAACTATAAACTATATAATAA
AAACTATTGACTTTCATGATAATTAATAAAAAAAATACATGTTATTTTGTTATTAGTTGA
AATTGTAAAAACTTATACCA
>Glyma03g02580|Glyma03g02580.1
TTCATATATAATTTTCCCTCTACAAACAAGGCTTCTATATATAATTTTTAGGAATTAAAA
ATATTGTTGGTTCTATTAAATTAGTATAATCAAAAATCAAAATCAAATTGATTGAACAGA
TTCTTGGGGTTAAATTAGCTGACGTTAAATGAAACATGACACTGGAATAAGTCTCGGGTC
AATTAGTTTAAAATTCATTTAAAATATATATCAACCCAATCGGGATTTGATCAAGCTGAT
TACCCTTTTTTTTTTATAAAAAGAAATTTTTTTAACACGTTTAATTTTTATGTTGTCAGT
GTAATTCTTACCTAATTAAAAATCATGTTAAAAATGATTTTTGAAATAATTATTATAACA
ATTAACAGTATAAAAATTATTTATGCATTCACTACATGTATTACCCACTAAGCATTTTTT
AATATACAAAAATTTGATATAAAAATAAGTTTAAGGCAAAGGAAAACTCCCTCTATTTTT
AAAATAAAAGTAATATATATATATATATATATATATTGGTAATGAAAGTCATAAATTTTA
AATTAAGTATTTAAGTCATGCCATTGGCACGGTAAAAATGTGTTTTTATATATCAGTTTT
TCCAATCTATTAATTGAATAAACGGTTTTCATTGACCTTCTTAGTTTTCCAAACATTGCA
GTGGGCTATAAACTGTCAAATGAGAAATTGAAGTGTATATTCTCTTGTTGGTTGGTACGA
ATAATTTTCCTGAACAGAAGAAATATTCATTTTAATAAAACATGCAGCTCCAAAAGTCAT
ACATATATTCGTTCTATATATTTAGATATTTTCTGCTGGTGAGTGCGTGTATTTAGAATT
ACTGTGACTCCTTTAAGTATAAGATATTTGGTTGCGATATCCAAAAAGAAATAAACTAAA
CTCTGGAGAGAAATCTTATCATAACTAATTTCGTCACATTTTTTTTTTGTAGTTGATGAT
AGTATTAACTGTTATATTATCATGAATCAACTCTTTTTATTATTTCATGATTAAAAATAC
ATAAAGTTTAACAAGAAGAATATATCAAGGTCGTACTTCTAGAAATCATTTGAAATTCCT
AGTACAGGGTTTTTTTTTATTCGGGATCAATGATTATAAACTTTTTAATATCATTTTATT
AGTTTTATTGAAAATCTAACAACAATGAAAATCTGTGCATATAGTACCAAATTTTTAATA
TCTATATATATGTACTAATAAATAATAGAATTATATATTATCATTCATTTATAAATTATT
TTATATAATAAACTTATTAATTTTTTAATAATTATTTTAAAAATTATCTTAACAATAATA
TATAATTGATTCACAGTATAAAATACTGAGTCATACAAAAAATAAATTATGTATGTAAGA
TTTTACATGTAAAATATATATTTATTTAAATTTCTCATATTAAATTGAATTATTCATCGT
GTATATTAATAAACGTGAAATTTCAACTTAGTCTTTTGATCGAATTTGAGTATTAGATAT
TTAGTTTTATCACATACCTAAAAAAGGAGTTTTTATTTACAAGATTGATGTGATGTTTGC
CAAAAAAAATGCCCATATATGAATATGTGTGTACTAGTAGTTGATACATATACTAATAGA
TTATAAATTTTGTTTGAATTTCAATCTTACTCGGAAGTAGAGTCATAGAAAGAAGAAACA
GTTACTACAACTTTTTTTTATAAAAAAAAAAAAAACTGATAAATTTTAATGAGAGGAAGG
TTACAATGATATTTATATTATGTAAGAAGAAAGTTTATAAGCACGGGATATGGCTGAACT
TTGAAGTATACCGATTCTGGGAACCATCAGAGGAAGCAATAATGAGTTCCAAAGGCATAG
TGATGAGAGTGAGAGAGGTGGCTGGCTGAAAGTGAAGGTGCTCAGAGAGATATCACAGCA
AGATTAAGGATATGTGGAGTAAGGTTTTTTGGCCAATTAGTGAAGGACACAATGTGTTCT
TATTTTGCAGGCTTTTTGGG
>Glyma03g36420|Glyma03g36420.1
CGGATTCATAGGGCCCTCGGAAGGATTTACCTCTCCAATTTCTTTTAAAAAATTCAAAAC
TCTTTGAACAATTTCCGATGGCGGTATTATATATAGTTGGAAATTAGTGCCTAGTCATTT
ATTACAAAACTTCATGAAAAAATATGCAAGAAAAACACCAAATTAACTTGCAGTGTTCTA
ATGGATAAAATTACAACACAAGTTACTCAAGTCAACCCCTTCCCTCTCCTAAAAGAAAGC
AAAAAGAACTTGAGTCAGAGAAATTCCTTTTAGAGTGTGTTGGATAGAGAACTTTAACGG
AGGAAAGTGATTTATCAGAGAATTTAAATTTCTGTAATTTAGAATTCATTGTTTGGATGT
TTTTTATGAAGAATTTAAAATTTTTGAATTTTAAAACAAAATTTTAAACAATTAAAAATC
TGAAATTTCAATTTCTTTCTAAAGGTGAAAAATTAAAATTCTCTTCTTACGTCTTCTTCA
AGAACCACCATTTGAGCTCTTAAAATATCGGTTGGTTGAACATAGAGGAACACGTACACC
AATCATATCTTCTCTTTTTTCATTCATTTCTTTCATTCTCATAATTTTAAATTTTTTTAT
CCAAACACAAAATTTTGAAAATAAAAGAATTTCAATTAAAGTATTTAAAATTCTTAAAAT
TTAAAATTTTTCAGAATTTTAAATTTCTCCATCCAAACATACTTAGATGAACATTATCCA
ACTATCACCGGAGAAATAATTGGCTGACTTTGTCAAGCCATGAAACATTAATTATGGCTA
AAAAAGAGAAGCTTATAAACAAAAAGCCTGTTACGTTTTTTACGTACCCGAACGAAACAT
AAGCCCGTTACCAAATGTGGGCTTATACAACTCACAATTATTAAAACGGATTTTTAATTG
CACCTATTTTTTCTATTCGCAAACTTACTTTTTTTTTGTATTTTTTACTAAATATATTCC
TATTGAAAATTAACTTTGGAAACGTATATTTAAAAATACGCAAACTTCAAATTGTCTATG
CTTTTGTATCTTTTACTAATATATTTTATATTCTTTAAAATCATAATTGAAGCTTGTGAT
TAGTTAGATGATTATTATTATTATTTGTTTTTTTGACTGAAGATTTTAATTTTTATTCAA
ATCGATATTGTATAGTACTCCTGTATAAAAGTAAAAAAAAAAAAAAGGAAAAATGGCCAA
CTCCAACCTCCATATCTAGAGATGATCAATTGATCATATGTTCGATTGCTTCATATTAAT
CAAATTCGAATCAATCATATTTAATTACATGACTTTGATTTTTTTTTCTTGTTAATTTGA
ATCAAACCAATTTAATAAAGATTGAGTTAGTTTTTTGAGTAATCAAGTTATCATAAAGAA
ACTAAGTTACTATATTTTATTTAAGTTTTTATCCCCACTAATTGCCTATTTTTTAACTAA
ATTTTTAAACATTTTAAAAAAATTAAACTGAATATTAAACTAGCTATTTATATTATTTAA
TATATAATTTTTTCTATGATTATCACTTAACGTATTTCATTAATTTTTGACTAAAATTAA
CAAAAAAATATACACAATATATATGACAAAATTAAGAAAGACAGTTGATAACACTGGATA
TATCATAAGAAAATAAAAATAACAAAAATAAAGAAAAAATAGAAGTAAAAATTAAGTACT
AAAGTTTAAAATATACTAATATAAAAGTTAAAAAAATAATTGAATGAGTCATTGGATTAA
TTATAATTAGTTCAAGTCGAAAAACAATCAAGAAATAAATTAATCAGAGTTAATTTGGTT
CAAAATTAAAATATAAAAAACCAATTAACAGTATCAATTTAGTTGCTTTGAATTGATTCT
TCAAAAGAATAAATTTCATCTAATAAATTTCATCTATAATCACAAAAATAAAGAGGGTTA
AAAACGTCATTTGGACATTATTAGGCCAACTATAAATATCGGGAGGAGCTAAAATTCTTA
GTCTGGTCTCGTGCAAGTGT
>Glyma03g02810|Glyma03g02810.1
AAATAATTATATATGGATTATTCCACAACTACTCTCATCATAAATATCAAATGATGATAT
TTTAGGTTAAATATATAGTTTGTAAGTACTATTAATTATTTCTTAAACTTTGTATATGAA
CTTTGAAAATCAATAGTTTAGGTCAGGAGAAAAAAATTTAATATATTTTGGATTCAAATG
CAAAAGTGACTTAAATAAGCCTTTAAGAACTTTGGTAGGAGGACTCTTTCAAACATTCTC
TATAATGTGTTGTAATGTATTTAAAGCTATAAAATAAAAAAGAGATAATGATTAAATACC
ATGTGAGATTCATAAAAGTTTTCTATTTTTAGTAAATTTCAATCAAGAAGAGAAATTGTG
TTAAAAAAATGCTCAAGATCACATTATCCTTTATGAGAAGTAATCATATTCAAGATGTAG
AAAATTGATTATAACTATGCTGAGTTATTTTTCCACATATATTATAATTACAACCTATGT
CAAATCAAAATCATCATCTTTGGTAAATAGTTGCTGAAATCACCTATTTGATATATAGTT
TTACCTAACCACGTAATTTGGTAAAAAAAAATCATATATTTGAAAAAAATATTAACATGT
TAATTGTTTATTATTTAGTTTAAAAAGTTTAAGATATTGATTTATCAAGTTATTTGACAA
ATTGGTTTTCAAAAACTGATGTTAACTAATTACTAACAACATCAATTTTTTGAAAATATT
TATAGAAGATAATAGATAATAGGTAGATAATAGATATGTAAATTATAAAATTAAAATAAT
CGTGATTAGTGGGGTTAGTCACCCTTGTTTTAACCCATGTGTTTACAAATTGTATGGGTT
CGCTCAATTTCATAAATAATCCTCCCCTTACAATCCAATTTTGTATGGTTGAGTTAAGCT
TATGAAAAACCCACTTTTTGATATTGTATGATGAGCGTGAGGAGAGTTGTGGTAAAAGTC
CCATGATCCATCATCCCCATGATTGTTTCTCAGATTTCGTTAAATTTCTCTTGATACTCC
TTATTTTAATTTTATTTTTAAAAAAATATAAATTTGTTAAGATTTCTTATATTAAACATG
TTTAATTTTATTATTTATTTATATTTAGTTAGGATTAATTTGACATGTTGGTTCAGTTTA
AAGCCAAGATACATAATAATATATATATATATATATATATATATATATATATATATATAT
ATATATATATATATAAAGCCATTATGAACCATCAAATTTTCAGCCAAAGAAAAATTAAAG
TTGACAAACCTGGTCTACTTTCACATTCTAGCCTATGGGCTGTCCAATTTGTCTCTGCAT
TTTTATTTAATTGCACCACTTGTGTCTATGCATTTTATTTAAGTATGCAACAAAGGCATA
TGTCACTTTGTTTGCGCAATGTGAAGAGTGATGGAAGACAATAAATTCTAATTTATTAGT
AAGACATTAATTAAATTAAAATCGACTAGCTAGAAAATTCCAAGACTAAAACTGTGAAAG
AGAATAAAATTAGAAGTTATCAACCCAAATAACATTTCTGATTTGGTGTATGCTAAAAGT
TGTTTCTTCATAAACATCAAATTTTCACATTCTAGTCTATGCGCTGTCCAATTTGCCTCG
TACCTCTAGAAATAATTGCACCAATTGTCTCTATGCATTTTATTCAAGTATGCAACAAAG
GCATACGTCACTTTGTTTGCGCAATGTGAAAACAAAGGCATATATGTCACTTTGGATCCC
ATGCATATGCTAAAAGTTGTTTCTTCATAAACATCGATCCATAACTTGTGGATCCCATGT
ATTTAATATAGTAAGACCTGAATAAGATGATTTAATTAAGAAGACTTTGATTAATTAAAA
TGTTTATCCAAAGAAGGTTAGTTACATGTTCACACACATAAAACAATAATTAACTAGAAA
TATTGTAGTATGATTTAACAGATATTTAAAAATTTGATCCAATCATCTATATAAGAGGAA
GGAGTGGTGTCCGATATAAT
>Glyma03g02760|Glyma03g02760.1
AATTTATAGATTTTATTTTTCATTATTTATGTTATAAGAAATATAATTAAGTGGAAAAAA
CGAAAAAAATCATTTTGAGATTTCTTTTTGAAATTTTGAGAAAAAAATCACCTAATTGAT
ATATAGATTTACATGACCACGTAGTTGGTAAAAAAATCATCTATTTGAAAAAAAATAAAG
TGTTAATTGTTTATTATTTAGTTTAAAAAGTTTAAGATATTGATTTATTTAAAACTAAAT
GTATTTTTACCAATTTATTTAGAGAGAAAAATTGCTAGAAGGAACACTTTCGTTCTTTTA
ATTATGTAAAATTAATCCACATGAAAAGAACAACTAATAAATTCGTTTCCACTACGCGTG
TATCAGTTGGATATTAGTTCTTCTTATTCTTCTTCTTTACAAGATATTGTGGCCATATTT
TGTTCTAGTTTCTAGATGTGTTTTTGGTAGACTTTTGGTTCTCTAATATTTATATCTCTG
ACTGATATAAATATATCATAATCAATGTCCTACTGGCTTCATATATTTATGTACAGGGTA
TCTTTGGCACCTTTCTTTAAATACAATATCTTTCCTTAGCAGACAAAAAAAAAACTAAAA
AAATGCAAGTGAATGATTTTGTAAAAATAAATTAAAATTTGAAGTTATGGATACGCACTA
TTTGGTATATGTTTTAGTTGTTTTTTCATAAAAGAAAACGTTTCTGTAAGGGTGTCAATA
ATTGATGGTACTTTAATCAAAATAAGTGAAAAAATTTAATGGTGCATAAAAGGTGGCGAA
AAGAATGCAAGTTTCTATAAGTCAACAAGTTTATCAATGGAAAATCCAATGAATTTATCC
GGTTGTAATAAAAAATAAAAAATATTTTTGCACTCTTAAAATATTTCACAATGCTAGTTT
TAATTCTTAATTATAAAAAATAATATATTTTTAATTTCTACATTTAAAAAAAAAAGTGAT
GTGATTTTAATCAGTTGGCTGGAGAGACTAGAAACATATGTTTATGTAAAATTATAGGGA
TTAAAACATTATTTTCAAATATTAAAAAAATAAAAAATATATTTTTATCAAAAAATCACT
TGGATAGGATTGCATGATTTAAAAAATGAAATAAACAGATAAGAATCTTTCTATTCTCAT
TTTCAAATTTAATGGATCATCCATTAACACTAGAAAAAACCAGTTAAACATAATTTTTTA
ATATTTCAATTTCCTTTAAATTTATTAAAAAATATTTTTTTCATATATTAATTTTTAGCA
CTTATTCATAGGAGTCTCTATCTATTTTTTTTTAATAGACAAACTAGACCAAAAAATCTT
AAGAGTAAAAAAAAGTTAAAAAGAATATATAATGCAAACATATGTAGATTGAGAAAGAAG
AAAAATTAAAGAAAACAGTGTATTTGTATATTTTTCAAAATCGAACAGCTAGCTAAAGGT
TGGAAATAAAATTTAGAGTAAAGTATGTGGTGAAATCTCACAAAGACAGTGTCGATGTAA
ACTTTATAAGTGGGGAGTAATCCTCACCTTACAAACCGGTTTTGTAGGGTTGAGTGTGAG
GGAAGGTGTGGTAAAAGTCCGCCAAAGAAAAATTAAAGATGACCAACCTATGTGCTGTCC
AATTTGCCTGGTACCTCTAGAAATAATTGCACCAATTGTCTCCATGCATTTTATTTAAGT
ATGCAACAAAGGCATACGTCACTTTGTTTGCGCAATGTGAAAACAAAGGCATATATGTCA
CTTTGGATCCCATGTATATAAAAGTTGTTTGTTCATAAACATGGATCCATAACTTGTGGA
TCCCATGTATTTAATATAGTAAGACCTGAATAAGATGATTTAATTAAGAAGACTTGGATT
AATTAAAATGTTTATCCAAAGAAGGTTAGTTACATGTTCAGACGCATAAAACAATAATTA
ACTAGAAATATTGTAGTATGATTTAACAGATATTTAAAAATTTGATCCAATCATCTATAT
AAGAGGAAGGAGTGGTGTCC
>Glyma03g29790|Glyma03g29790.1
CATGAAGATGAGAACTCTGATATTAAATTGACTAAAGAGAACATAAAGGCCTTCATCTTG
GTAAGTCAGTGTCTGTGACCAAAATTTCATTTTCCTTTCATTGACTTCTACTCTACCAAA
TTATTATGATGCAAATAAATAGCATGTTTGGATTTAAATGATTCAAAATCACATTGAAAT
ATTACTTAACGTGATTTTAGATTAATGATTATATATTTAGTTTTCACATTATACAGTTAA
TTTTGGATCTATAATTGATTTTAATCTGAACAATTTTAAGTAATTTTTACTCTGGGTTGA
ATATTTACTGTTTTACCTACGAACTTGATTTTAGAATAGAAACATCTAACATAAATTGGA
TCGAAATCAATTTTAATTAAAGTCAATTTTCCATGTGCTTGTCTAGACACACTCAATTTG
TTAAATATAAAAAGCTGATGATATATTTTATAAATTTTGCAGGATGTGTTTATGGCAGGA
ACAGACACTGCAGCCTTAACAACCGAATGGGCTCTAGCTGAGTTGATTAACCACCCACAT
GTGATGGAGAGAGCAAGACAAGAGATTGATGCTGTGATAGGGAATGGTAGAATAGTAGAA
GAATCAGACATTGCCAACCTTTCTTACCTGCAAGCTGTAGTGAAGGAAACTCTGAGGATT
CACCCCACAGGTCCAATGATTATTAGAGAATCATCAGAAAGCAGCACTATCTGGGGCTAT
GAGATTCCAGCAAAGACTCAGTTATTTGTTAATGTGTGGGCTATTGGAAGGGACCCTAAT
CACTGGGAGAACCCACTTGAGTTCAGGCCAGAGAGGTTTGCTAGTGAAGAGGGAAGTGGG
AAGGGGCAGTTAGATGTGAGGGGGCAACATTTTCACATGATTCCATTTGGGAGTGGGAGA
AGAGGGTGTCCTGGAACCTCACTGGCTTTGCAGGTTGTGCAGGCAAACCTTGCTGCTATG
ATTCAATGCTTTGAATGGAAGGTTAAAGGAGGCATTGAAATTGCTGACATGGAAGAGAAA
CCAGGGTTAACTCTTTCAAGGGCTCATCCATTGATTTGTGTCCCTGTGCCTAGGCTTAAT
CCTTTTCCTAATATATCAAATGCCTAATTCAGTTCATCGAGTGTGTTAGTTGTTGTAAAC
CTATCTTTGATTCCTATACATAAAAGGAAAAAAAAATCCTTTTCCTAATATGTGATTGTG
ATAAAACAAAATCAAGCTTGGGGGAGAAAAAAACTTCAAATTGAAATTCCACATTTTGGC
TTGTTCTTGTTTCTCTGTAATTCATAATCATCAATATCACAAAACCTGTTTCTGATTGGC
AGAAAGAACACAAACAAGGTTTATTCCATGAACAAAATATTTCTCTAATTCTATGTTGAC
CTTGAATGCAGACATTTGTTACGTGTGTTACTAAGATAAAACTCTAATTCTCAACAGCAA
TAAAAACACTTAAAAAGAACTAGATCAACCTTTTCTCCTTTCATAGGGATTATAGCATGT
ATAAAGAATATTATGAAAGTGACTTTCACATTAAAATCGGGTCTTTGGTTTGACAAAAAT
AGGGATGGTTTTAAGTCGAATTGTGATTTACAGCCTGCTATTCTAACTTCAGAATAAAAA
ATTGAAGGCATGAAGATATGAACTAGATATTAACTAGATAGTAATATAATTTGATAAAAA
AATATAGATAAAATAAAGGTCAGCTAGATATTAACTAGTCTAAATATAAGCACTCTAAAA
TATTTGTCAACCTACTATAAATCAACGTGCTAGATTCGTAACAAGAATGAATTTTAAAAT
ATATCCAATTGCTCCAATAAAAACAATTAAATAATGAACACAAACAAAGAAGACCTTGCA
GCAACTTGGTGTAGCCTCCATTACTGACCAGTATGGCGGTTCTCGAGTTGAGGTCAGTGA
TGTCTGTCATGACAGCTTGCCAAAAAGACAAAAAATCAAGCTAGTGAAATTAAAGATCTA
AGTTGTAGACGAATGGTAAG
>Glyma03g42160|Glyma03g42160.1
AATATTATACATATAAAGTCAAACAATTATTTTAAAATGTCTAGGTTAAAAATATACTAA
TCAAATAATTAAGTATATTTATTTATGTATGACTCTAACCATCCATTACCATTCCGTCTA
AGAGCCACAAAAAATCCATTTATGTGCACGTGATGCCACCTAACATCCCACTCACGACCA
ATAATGCTTCTATTGGCTTGTCGTATATAATGCTAAGAGCCTAAGACAAGGGGTGGCAAT
TGGGAGTATCATTATTAAGAAAACCAAAATGGCCACTAGTTTTTGGCACGTTACATGATT
TATTGTTATGGACTTAAGGTCACCAGTATTTGAATTGTCCGTTTTGACTTCACGTGGGTC
TTATAATCTTATAATTTTATAGATCAAAAAATAACACGCAATGGTAATAGACACTTAAAG
AGATAATAGAAGAGTGGGAGAAAAATATAAATAAGATAGATAATATAAGGTAAATAATGT
AATAAAAAAGAGATAAAAAAAAATTAAGAGTGTTAATGGAGTGTTTGATATATTTAAGAG
TGTCTAAATATTATTATTTTAATTTTACCTTTAAAAATTTCTTGTGGACCTATAGAAATC
ATTATCTTTAACTTTAATTTTTATCCAATGTAAAAGTTTTTCGATGTACCAAAACAATAC
GGCCATTAAAGATTTTAAACCATCTATCCTTTTTATAGTATAGTCTTAGCAAACAATTTA
ATTTGAAGGACAGATATTTAAAGCGCCCAAAGTTCTGCACATATATATATATATATATAT
ATAGTAGAGCAATCACCCAAAATTTTGCTGAGAAATTAAGCTGCAATGAAGTTGCCCGAG
GAATCCCGAAAAATTCGATCATAACCTACGTACAGTATTGGTGTCCGTATATATTGACTG
ATACATCACTATTATTTTCGTTAAGTAAAAAAATTTCAATTTGGAGAATATAGTTGTTGG
AAAAGGGTGAGTGTAAAGGAAGGGGGCAGAGACCGTGGATTTGATAGATATTTTTAACAA
AAATTAATAAATTAATATTTTTTAATATTTTTTTAAAATTTAAATATAAATATAAGTAAT
TTAAAACTATGAGAAAAAAAAATAAATCTAAAAAATTGAAGAGAATAAATTTCAAAATAC
TATAATACTTAAGATTTAAAACGAAAAAAAATAAAATTAATTGTACTGGATATTTAAATT
TTTAAAATCATAACATAAAGAATAATTTAACATAAAAGAATATTTAAATTCTAAATAAAA
TTTAAATTGTTAATTATTTCTGAAATAGGACATTTTAGAAATAATTAACAATTTAATTTT
TTTAAAATTATTTTCAAAAATAAGCACCAAATAATGGTAGATCGATCATGGGTTACAAAG
AAAAAAAAAAGAATAATAGCTAGAGACGCACGTGATCTCATTGAAAAATGGAACCTTAAA
TTTATAATATAAAATTTAATTAATAAGATTATCAATATGTAAGTTGCGACTGTATTTAAC
TATTTATCATAAACTAATCACACGTCTAAACCTCGATTACTTGACTAATTGACTAAGTCT
AATATTTTGTTAATAAAATAATATGAGATCCGAAGATTCTTGGTTTGGTGGTTGAAAATG
GAAAATGATAATTGAGATTTGTTTGGTTGAAATTTTATTTTCATTTTTATTAAAAATATT
TTACCAAACGAATTCAAAATCTAAAAACAATACAATCTTCAGTTGAAATTAGGAACATGT
AAAATAAAAATACAATTGTAAGGAATTTAAAAAAAATAAGTTTTCTTTTTTTTAAAAAAA
TGTATTTTCACTGTTTTTATATCTTGAAAATAAGAAGTTAAATTAAACATGTTTTTAAAA
TTTTAATATTTTAAAAATGAAAACAATTTTTAAAAAAGAAAAACAAAAAATAAAAATACA
AATGTGTGTGTATTCTTGATGATTATAAAATGGAGATAATTAATGTTGATCTTAGCCCAT
CATTGGATCATGCACCATGC
>Glyma03g05680|Glyma03g05680.2
ACTAAAATATTTACTTGACAATGCCGGATGGAGCCATATAAGTATTTATTTAATAAATAA
AAAGGGGGAAATAATAGATATGAATATCATAAGAATTGAAAGCAAAAGTAAAACATGATA
TATTTGTACGAAGGAAGAAGGTGCTTAAGCTAGTGTTAGAGAATTAAGCATGGCCTAAGG
GTGATCACTATTTGACTTGGAACAGACAAGTTTCAATCATTTAGAGAAACAATTAATGTT
CCTATCAGCTTACTCTTGCATAGAGAATTCGGAAGAACAGATATATATATATATATATAT
ATATATATATATATATTTTAAAAGGCATATATTAAGCGAAGCTTATTTTCATTTGTTATA
AAGAAAATAATCATTAATTAAATTTAAATGGTTAAGATTGACAAATCCCCCCCCCCCCCC
CCCCCCTAAATTTTTCATTAATAAGTTAATTAAATATCACTATAATTTATTTTTATGAAA
CTTGCAAAGAACCCTGAAATTAGACAGTAATATAGATAAAATTATTAGAATTTTCAAAAA
AATGAATATAATTAAAAATTTTAATGTAACGTTGAAGCTATACATATTATGATTATCTTG
CTTTTGATATTTCAAATTTTTGTTAGTTGTTCAAAAAGTTGAACATAATGCCTTAATCCT
GAATTAATCCTCAATCAATCCTCAAATTTTTCAACTTATTCGAGTTCACTTCTTCCCCAT
GTTATTTCCAAAGCATAACATTTTTTTTTTTTTTTTGTTGAAACATAATGGGATCATTCA
GCAGAGTCTCGTTACAAATGTGACACTGACACACGTATATTATTTCCCCCAAACGTAATA
CAATTCACAACTCCTCTTATGTTTTGTGCTCCATTTTTTGGAGCAAATAATGTATTCTAA
TAATCGACATCACCATGAAATTATTAAAGTGGACAATCTGTGTCGCATTGATGTCCCTAC
GCGCAGTACAATATTACACAGGAGGCCTCAACCCATCATCAGAAAGATGCCTATGAAAGC
CTCTTCTTTATGACCACAAAATAATGACAATGCAAAAGAAGAAAAAGAAAGGATCAGGAA
TTTCCACTTTTGCCCCCAATGAAGTGCATCACAAGTTTAGATATTTGATTATGTTTGGAT
GTACAGATTATTTAGAGTCGGATTAAAATGTCAGTTGATATGATTTTAGATAAATGTTTT
TTAATTAAATTGATTATGTGTTTAGAATTGATTTTCAACTAATTTTTTTAGTTTTTTTTT
AGAAATTAGGTTCTTTTAGTTGAACTCCTAAGTTAATTTTTTTAATTTGTCTTTCATCAT
GTAAATGTTTTTAATTGAGTCCTTAAGTTTCTTAAAACTATCATAAGCTGTAATTTCTAG
TATTTTCAAGACCCAAAAACTAATTCCAAGACCTACTTTTTTAGTTTAGGGATAGGAATC
CACCCATTTATTTACTTTTAGTTAAAGAATCTATTTGAAATTTTTTTGAAATAATTTAGA
GAACAACGGAATAATTTAGCCAAAAACAAACATATACCAAATTTTATTATTAATTTAATA
AAAAATTCTAAATATAAATCATATGGCTTTAAATTCAGTTTCAATCAAAAATTAATTTTG
CAAAATCAAATCTTGTAAAGTTGCACCAGAGTTATTCAAGGGCAATTTGGGTAATTCAAG
TTATGTCTTCCATGAGCGTGGCAAATCTTCCTATACTATAATAACATTTATGATGACCAG
TCACATTGAGCAAGCAGAACGTGGCAAGGAGTGGGTCCCACCTTAAGAATACATAACATA
CGTATCCAAAAAAACCAAATCCAATGCAATGTAGCCGTTGGAGGGACGAAACCCTCATCT
CTGCTCGGTCTTCTATTCTAGTGTCCCAACCCATTCAGCAACAACAACGTTAATATGCTG
CAGCAGTTATTATGATCATAATTTTAGACTATGATATTATGATAATAATTTTAGACTATG
AACAAGTAAAACTAGCCGTT
>Glyma03g37400|Glyma03g37400.1
GAGTGACGTGGCCTGGTTATCATGTTATCAATGCTACTGATGCGGCTAATTTTACTGTGT
CTAACTTCTTGGATGGAGATAGTTGGCTGCCTCAAACTGGAGTTCCATACGTGACTGGAT
TGATATAGTCAAAAGTTACAAGCTAGCTGGTTACGTATAATAAGAGCAAAGTTGCTTAAC
AATTCTTTTAATGCTGCTGCATGTGTTTCTCTATTGTATTTATAAATGATTAAATGCACC
GCTACTCTATTGTAAGATTGTGATTCACTCATTAATAATATTTACACCACTTATATTCAC
CTTTATAGTTTTCAAAGATCTAGACGCTGCAATATTAGTGACTTTCGGTTACTTACAATA
TACAAATCACTAGTTTTAATTTGTCCGATCCGAGTATAGGACTTGTGTCGCCCAAGGCTA
ACATGGGTTGCTTTAAATTCGTCATACCTGCAGCAGGCATTTGAATTATTAGTTTAATAA
TTTTTCAACTTTTCAAGACGAGATCAATGTGAAATTGTTTCAGCAAAAATATTCAAACTA
TTCATACGGTACATGTACTAGCTTTTTTAAGAGTTACTTTTTAAGTTGTTTTTTTTTTCA
AAGGACTTTTTTTAATAACTGTTTGGTCCAATTTTTACTTGTAAGTAACTTTTAAGCTCT
AAAAAAGCTGGGCTAAACTGACTATAAAAAATACGTTTATTTCTTATGCTAGCTGCTAAC
AAACACCTTGTTTGTTTAACTCTTAAATTTTGAACTATATAATTGCTTCTTCTTTTTTAT
GGGTTTTTCCACTAACGTCTTCCATGAGGTTAGAGTTAATTACATTTACATCCTTTTTAA
TTACAAAATTAAATTATCATTTAGACGACTCTTATTTTTATATTATTATTTTTAAGGGTA
CTAGCCTACTAGGTGTGTGGTCTGTACATAAAAATAGTATATAATATTTTGTTAAAACAA
TGAATGTTAACATCATGTAAGAATAACTTATAAAGTAATATAAGAGAAGTGTAATTTTTC
AATGGAGGGTGTAAGTGTGTTTAGGACCAATTCACTTCTCTTTCATCAGAATTGTAATTA
AACTATTAAAGTGTGAATTTCTTCATCAATAAAATAAATGTAATTAAAAAAATTAAAGAA
AAAAAATACAAAAGAATATATCCGTAAGATTTGTTTTTACCAATCCAATTCTTGGACGGC
AATTGATCGCGTTCTTCAGCATACGACATATGACCTATTTTGTGTTTAATCCATGTACAT
GGACAAACTATAATGTGCAGCGGCATTGGTTGGTAGACGCGTGTTACGACATAAAACAAG
AAGGAACTAAAAAAAGATACTTGGGCTGTTATTATATTCCACTTTAGTTATATTTTATCG
TTATAATATATCTAGCTATGCAGCACGAGGGAAAATATCTGACTACATACATTCCTAAGA
ATCTTCAATCATTATTCTGTAATTCTGTTTCCAGTGTTCTAACACCCACCAAAATTTTGA
CTTTCAATCATATATAACTAGAAGACAATACAATGTTATCAGATTTTTGTCACATAATAA
TCCGCGTTCGTTTTGTTATTCTTATTCTTTTGTGTTACTGCATGTGTCTTGCGATTGCTG
GGAACCTACCCCACCGTTGAGAAGTTTAAAATCATATCAAATGCGTTATCAGATAAGTCA
CGCACCAAAAAAATCTTGCTAGAAATTTAAACAAATAAACATAATTCCAATGAATATTTG
CATACATGGACGACACGTTAAACTTGATGAATGTTCATCCTAAATTCTAAAACAAATATT
TGATTATATGTATATCGGTTCAATTGGAAGCTGTTGACTACGTTAATGGTAGCCACGGCA
TCATCATCGTGTAGGCAACGAAAATTCCTTCAAGTTGACTTCCTATATGCGATGCATTCA
TCACCACATCAACTCTAATCATTTTAATGAGACAACATCGTCACCCTGCCCTATATAAGA
AGCCCAACTATGTATGCATC
>Glyma03g03580|Glyma03g03580.1
TAACCAGTTGAAAATAATAGCATCGGACCATGTGCATTAAGTGGAAAATAACCATGAATA
AGTTAATTATATCATAGATATTGACTAAATATTAACTAGTCATCATCTTATCATATTATG
GGGAAATCGAAAACGAAATTTCATATGGCCAAAGTCTGAAATGCAGCGTTGAAACTTTGC
ATCTGTATCTCTTGGCCTTAGGTTCTAACTTGCAAAAATAGAAACATATATCCACGTGAC
GGTGTCGAGCACAACATTTCGTTGATTTATATGACATCATTTCGATAATGCTGTACGTAT
ACAAGTTATTCATATATTAATTTTGATTTAATTTGACTCATTAAAATAATTCAACTAAAT
CTCAAACTTGAATTTATTGGTTTAATTAAATAAAAGAGTTGGATTATACATTTAACAAGT
TGAACATGCGTGAACAATTTAGCTCATTTTAACTCCTATTTTCAACCATATATAGTAAGA
TTGGTTTTGAGCAAGCTAGACTTTGTTCATCTCCAGAACTCCTCGCTCCTCAATCCCTAC
TACACTTGCCATAGATTTTAAGTTAACAATAAATTAATGAAAAGATTTTATTAATTTTCA
TTACATAAACACAAAAAACACATCTTGATTTTGTATTAAATCCTCCATTAATTTTATTTA
GTAACCTTATTAATTGTTATTTACCAAACCAATTAATTAACAAGTGCAAGGTCTTTTTGT
TAGGCACTACTGCAGCACGCACTGTCTACGTTGATTATAATAACCGATGCAGAAAGTCTG
AATTCTAACAAGAAAATCTTGCATTTCGATCCATATCTGATCGCGGCTTGTTCTGATAGC
TTCACGTTCTTTGCCTCTTCCGCTTTGTCATTAATTATGATTATTTAAATAATCAAACTA
TGAGCACCCTTGTTACTAGGAGAGGATAAAATCCATCAAAGGGACCTTCTTACACTTTCA
CAAAGTTCCAAATTAAAGAATTAAGATGAGCATAAATTAAGAAAAGCCTCAATAAACCCT
ATTATATGTAACAGATCTTTGAGCCACCGTCAACAAAGAATGAAAGCCTCAACAACCGTT
TGATCCTCCTTGTTGAGGACCTTGACAACCAGGTTGTTGGTCTTCGCCACCGAGGCTTCC
ACAAAAAGTTTACCTTATCAAGGTTGTCGAAGAAATATTTTTTTTATTGGGAGGGCTAAA
AACTGCAGCTAGACTAGCATGTTACAACCATAGGATACATTGTACCTAGCCAATAATACC
AAAGTAGTAAATTACAACTAGGAGGGTTACTCAGAAGTCAGCACATGCAAGCTACACGTT
AAACTATGCACATGGGATGCTAGGCAATTTGCTATTCTATTTGTGTCACGAAAGGAGTAC
TAGCGAGGTCAGACATGATTTTGAATTTTTTTACTTATTTAAAATTTGAAATTTATCTCA
TCAAATTTACCTATACACAAAAATATTAAAACTAATTTAGTATAAATTGGCTGGAAAATA
TGTTCGTCCAGCACCAGTCGGAAAAGAATCTGATATTAATAATTGTTCATGACTCTTTTG
AAAATCCTTTCATTTAAGCCCATCAAGTATGGGGAGTTCTCATATATAATATGATTACTT
ACTCTTATTACCAAATTCTTGTTAATTCGATCTATGAATATCTCTCTTTTAGTTGTCAAG
TTCCTTATCTAGGATGAGATATCTGAAAAGAAATTCCGATGTTAAAATAAATATTTATCT
AAAATGTATATTGTGAATGAAATGTAACTTATATTTTGTTGTTGTTCTTTTAGTCTTATA
AATGATGACAATGACTGAGTTGATAATCATCACCAACATCCACTAAGGGTGATGTGTAGG
TTATGATAGTCAATTTAATTAATGTCAACTACCTATATATGGGTCCCGTACTATACCCTT
ACAGTTATATATATATAAAATACGGAATGGTCAGTATATATTACAATATATGAGTTGCAT
GTACTGGTTGAATAGAGAAA
>Glyma03g05440|Glyma03g05440.1
AAGTAACTAAAAGGAAATAATAGTTATGTTAAAATACTATATAATTAATAAATTTTTAGA
TTAAATATGTTTTTTTATTCTTGCAATACATTACTTTTTTTTGTCTTAATAAAATTATTT
TTCTTAAAGAGATTCTTATGAATTTTTATTTATTTTACTCACTATTATTTTATTTTAGTC
ATTCTAATTCATCTTTTTTTAGTCCCTATAATATTTTTTTTTCATTTTGAATTATTTTTT
TTGAAAAAAATATATTTAATAGAGACTAAAAATAAATTATCTATATATTACAAGGATAAA
AGTTTTAAAAAATATTTAGTTTCAAAATCATCTTTGTAAATTTCATTTTCTCTTAAAATT
TGATATTTATAATTTTTTAACTTTGGTATTGATATGAAGTTGCTTCATAAAAAATAATAA
TAAATCTTCATCAAAAATCAAAAACCATAAGTACACACTAAAATTAATTAAAATTCAAAT
CCCAGAGTATTTAATTAAAAAACACATATTACTATCATTTGTGTCAATTATTATTTATCT
ATAATTATTATTCTATTCATTAAAAAATATAATTTACAAGGAAGAATGCTAAAAATTATG
CATCACATGAACAAATCATATCATATTTAAACCTAAAATTTAAACATGAAAAAGCGTCAG
TTTTTTTTGGTAAAATGAAAATAAAAACTTTCCTTTGTATTTTTTAAAGGGGAAATGGAG
GAAACGGAGGTCCCTCAATGTAGTAAAAAAAAAAAAACCTTGTGCAATCTCCCAAGCGGT
GCGGTGTGGGTTGCTACTGCCAAATCTGAACCGTCTATTATTTGCATCACACTTCTCTCT
CTTCCCACCCTATCCTTTTCAGTTTCCTCATTCCCCCCCACATTTTCCTTACACACTCCC
TTCCACACCACTTACTCAACTCATTACACATCATAGACATGTTCACACAATAACATAATT
AATTAGTTCAAGAATATGTAATTTTTTTAATATACTGCGGTTCAAGAATAATCTAAAGTA
TAAGAAAATGTATTTTTGAAAAATTAGTAAATATGGTTTATAAATGAAAATAAAAAAACA
TAGAAATTTAAAATTGACAAAAAAAGTACATTTCCTTATTAAAATCAAGAAACTTTTCGT
TATTCATATAATGTAAAAATATTTAAATATAAAAAATTATTGTACTACTTTAATTTTATT
AGCTCATTAAATTAAAATTTTTAAGCTAATAAGCGTTCAAAAAAGCCTAACTAAACAAAT
TTAATAACTTATTTTTAACCAAATAAACTTGGTAAGTAACTTGTACATGGAATAAACTAA
TTAAGTAACTTATAAACAAATTAATCAGTTTCATGCTAAAGTAGAATCGAGAGTTTTACT
CACCAAATACAAGTACTCAAATCTACTATACTAATACAAAAGTAAATAATATACATTTTT
ATTATATTAAATAGAAATAAATTAAAAGGATAAAACTTAAAATTGAAAAAAATAAAATTA
ACTTACTTTAAAAATAATTCTTTTAAAATTATTTCTTATTCTTATTATTTATTTTCTTGA
AATCGAAGGATTAATAAAAAAATTACTCTTAATGTCCTCATAATTTACTTAATGAGAAAG
AGTCCATATAATTTATATCTATTTATAACTTAATTATATATAAAAAATATGATATTTTGA
TGTATATATTTTTATATTTATTTTATTTCACAACTATATTTTATTGTACTATTTTATCCT
TATAATTATTTTCACAATCTACCCGCTAATTTTTATTTAAAAAAAACATGGAGCTTGTTT
CCCTATTATTTAATGACTTATTTGTAATCTAGGTAACTTACAATGTACAAACTATATCTA
ATTTACCTTACTAAACATGCAAAAAATTAAGGCAAGATAATCCAATAATATAAACTCCAA
GATTTCTCTTGTTTGGTCTCGTTTTGAACTCTGAACTGTGCAGCAATACAGCTCATAGAA
CCCCCACTCGCCACACAACA
>Glyma03g31691|Glyma03g31691.1
TTATATTCAAATAATTAAAGAGAAATTATTTTAAAATTAAATTGATTTTAAAAAATTAAT
TTTACATTAAATTAGTTTTTAACAAGTTTTAAATTAGTTTTAAACATTGAATCAGTCTCG
AATTAATTTTTGAATTAGTTCTTGATTTATTATTTTTAAATCCAAACATTTAAATAAAAA
CTAATTCGATTGTATAAACAATTCAATTAAACCAATTAATTTTATAAAATAAGATATTTA
ATTTTTCTGAATAAATCAAGAAAAAAAATCAATCGAATCGGATTCAAACTGATTTTTTGA
ACACTCCTATGTGTGAGATAAATTCTTTCGGAGACATGTGATATTTTTTCCCAAACAGAA
TCTTCTTCTTACACGTGATCAAAAATTAATTTTTTGTTAGTATGCTTAAGAATTATTTAC
TGTTGTTGTGCTTGACCATATTGGTTATTTTGTTGTTATACAAACTATTTGAAAACATAT
AAACTAAAATTATTTTAAATTGATCAATAATATTTATATTATTTAGATAATTAAATTGTA
AAGTTATATTTATTTCCTTTTTGTTTACGAAAGTTATATTTATTTGGTAAAATCGTAAAA
CCAAAGAAAAAAGCACTTTGGATTTTATTTGTAAAAGAGTGACGACTTTGCTTATGTATG
GGAAAAGTATATTCTATACCAGAAAACAAGCGGAAAATATATTCAGCGACAAGTAGGAAA
CATCGTTACATCATGCGTTATGTCACCAGACACTTATACGTAGTTACGTACTTAAGCTGG
ATTCGTTATTTATTTTTATTTTATTCATAAATAATAATCGATTATTTTTATTCATTAAAT
TACTTTTCAAATTTGTAATTAATTTAATATTTTTTATGTAAAAAGGAAAAACTATTAAAA
CAGAGAAAACTTTCATTAAAAAACAAAAGGAAAGAAAAATAAAGACTGTAATAAGACTAT
GAGAATTATTTATTAATAAATTTTAGATAAAAATATAATTTAAAATATATTTATTTTCCC
TCTTAAAATTTGAATTAGATGTTTTTTTTTAAATTATAATTGACCGTTTTCATTTGTTAA
AAATACTATTTTAAATAAAGTCTTAAAAAATTAGATTTCAATTAATTTTTTTGTATTTAT
ATAAAAATTTAATTTGTGATCCTAAATGTTAATATTATTCTATGTAAATATTTCATCCTC
ACATATGTATATTTAAAGAATTGACATTACATAGACTCTCAGATTTTATATATAATCATA
AAATAATATTTTCAAATTTTATTACATATATAAAGAATATGTAAATTTATATTCTAAAAT
AATTTTTTTATTATTATGTTATAAATATGAAGTATAAATTTTACAAATAATTAATTTTTT
ATATAATACTTAAGTGACTATGTAAGTCTCCTATCCCAATTATGTCACTTCCACTCAGAC
CAATTGGTACATTTTATCAGAATCAATTGAAAATATGTATTTGATTTCTAATAATAATTA
TACAAATATATACATTTTTTTTACACGTTTTAGTTAATTGTGGAGGCTTTCATAAATCAC
CACACATAAATCAAAGGAAAAAGAAAAGGTGACGATTTTGCTTACGCAATGAAATGCGTA
TTCTAGTTGGGCTTGGGCTTCGGCCCTTCTTGTCAATCTAGAATAAAAAAAGAGGGAGGA
AGCAAGCTGGTAAAAGCGTATTATAATAAAAGTTGATTACATTTATTCTCAATTCAAAAT
GAAGTATACTAACCATAGGTTTAGCGAAGTTAATGCAACCAGACAATCATAAGCTGCCAA
AATACATATATCACCCAAGTGTGAACATCGTGCCAGAATTAAAGTGTCCATATACGGCTT
CTTCGTTCGTATGTTAGACTATATATAGAGAAAATTTCCTTAACATGATCACATCCTATC
CTACAAATTACAACTGAAGATCAAGATTTCCACTACAAAGTTAATTATACTACCAATTTC
TCACTCAAAACTTAGGGAAA
>Glyma03g37410|Glyma03g37410.1
TTTAAATAAATTTGAACCAAAACAAATTTATTTAATTCTCAGTTATAACTACAAATCATA
AATTGTGTTACAAATTTTCATATCATTTATAACTTGGAATTAATCTTTCGAAACATGAAC
AGGTATATCTCTAGTTCTCTACAGTAGTAAGTCACGGAACTAATTTTCTGAACAAATACA
ATTCTAATTATGAGACGTACAATTTCTCTATTCATATGTATTATTCTATACACATTACAC
ATAATGAAAGATTGAACTCTTTATCATACGCTTAAAGAATTTGAGCTACAATCCACTTTT
GCTATTCCTTGTGTTGAACATGAACTATGTGAACACTTATCTAAATTTAGATATACACAC
CAGACACCACTATTAAACTCAATATTATTATTAGCACGTCGTTGCGGACATTTAGTATAT
CCACATTGCGATTTTTGTCATACTTTGAACACGAGACAATGCAATGATCTTGTATCTTGG
TTATTTAAACGATGGTTACGTGACTTATTTTTCGTGTTTGCGTGTCTTATGATTGCTGGG
AACCAACCTCACAGTTGACAAACTAAAATAATATTCGATGCTATCAGATAAGCAAGCGAA
CAAACAAATACTTTTTTTAGTGATATAACAAATCGATTTTAAAACTGTCACTGTCGCTTA
ATTTGATTTTTAGTATAACAAAATTAAGTCTATAAAACAATAATTATTTGGGCCATTAAA
ATCGACATCACATCAGCCAATTCGGTTCTGAAATCATATTTGGTGATATCGGAAAAGTGT
CACCATCAAATGATTCTTTTAGTATTATTAAAAATATGTTTAGTGTATAATATTAATTAG
TTTGATTTTAAAAGTGAAAATATCAATCAGTTTATACTACGCTAGAGAACTCTTTAACTT
TTGATAATTATAAGTCAATTTAGTCTCTCTTATTCACATTAATTATGGATTAAATTGTAT
GATGCATGCCAACTTAGAGTCTAAATGGACTAAATTTCATTTTTCATGATGCATGTCAAA
AAACTTCATATATATAGAACAAATATATAGATTTTTTTTTGGTAATATCAATAATCAAAT
TAAAAATGAATTCTAAATTATATTTTGCATAACTTTTTTTTGTAATTTATAATAATAAAA
TTATCCGAAGAAATATTTATCACATACATTTTTTTTTTATCCACAAATGTTAATAGTTAA
ATGAAATGATTGAACTTATGATTTTTTTTCTTAACTTCCAAACCAATCTCATATCACTCG
TTTATAGCATGAATGCATGACTTTAGAAATTAACATCACCAATGAATGATTATAACGTTA
AAAAAATAATATTACTCTCCTACTTTAGACAAATTATTAATCAATTCTCTTTAGTGAGCA
CTTATAACATTAATGGAAGCAATCGAGAGGGACCATGAGACACATTAATTAGGATCAGTT
TATTTGTGTTCCTGCCCGATTCAAAAATTTGTTATTGAACCTAATTCGATGAAGACTTGA
TATATAGTTAGGGACAAGATTAGATCAACATATCGTAATAGATCAATTTTAATAAAGCTC
TTCCCACGTAAAATTGACAATATTTATTCTAATGACCAAATTAATTTATCTCGTAATACT
AAGAATCACATTAATTAACAGTATTAATTAATTTTAAGTATTAAATTAGTATTTTATTTT
CTTTTTACAATACATACCAAGAGAATCATTAAATCGCCATTTAGAACATTTGCACACATG
AAGGATATTATAGCCACAATTTACAGGTAACTCTCAATGAATATTCTAATCAACTACTTG
GTAAATACTGTATTTCACAATGGCGAGTTGGTATGAGTTGACTGCGCTCACGGAAGCCAC
ATCAACATCAAGTAGGAGAATTCAAATTCATTATAGTTGACATTTTTAATACGTGAGATG
CTTTCATTCTAAGTTCAGATTACGATGTATGACCTACCATTTTAAAACATCAAATTGATC
TACGTCTTATGCCTATATAA
>Glyma03g30720|Glyma03g30720.1
TTCCAAAGGAGAAGCTAGATGGTATCAGATTCCAAAAGGACTTGTTCAGAATTGGCGAAA
TAAACAAACAAGGTTCAGTTGCAGCTTGCAAGAAGATTAGAAAATCACATCATGCGACAC
CGTCCCACACACCCGTATTATGTCTTTCTAGTGCAAATTAAACAACTGGCAGTTTTAAAT
TGAACTTGAAATTACAATCAGAGAACCAGAAAATGTAGGTGTCTCCCGTATCATGGCAAA
GAAAACAAAAAGAAATCGCTTTGTAAGATAAGGCATATCCAAGGAGGTGATTAATCTAAT
ATCACGAATGAAAGAAAACTCACCTGCACTTGAAGCTGGAGCTGCTTTAAATATTCTATG
GCCTCATCTAGCATTGAAGCTCTGTCTGTCTATTGAAAACAAACACAAAGGAATCATCAA
GAAAATAATAATTCTAAAAAAAAGAAAATAGTAATATTTTGTAAGATTAATCAAGTTAAT
GAAGAGGCAGATGATTATAAATATATGTAGAGATATATTACTTTGTTGGAATTTGGAATT
AAATTCTCCAAGGTTTTCATTTTCTCCTTAATCTTATTCCTCCTTCTCTCCACACATCAT
AATCATCAATCAAAATTAGAAAATAGAAAGATTTCTCATAAAATTAAAAGATAAAAACTT
AATCTTTTTAGATAAATTATGGAACCCTACAGTTTTACTCCTCTTTGACAAAGAACGGGG
TGGTGGGACAGGTTTCGAAGCCTCCACATTCTTTTATCGAAAAAAAAAACTTCAACTCAC
TAATAGTAAAAGGGTCATCCAAAATGTAATTTTTTGAATTTCCAAAAGATTTAGCCAACT
CTGTGTTCTAAAATTTCCTTAAAACTTTGAAGCCAAAATCATATAAACTATTAACAAGGT
TTTAAAAAATAGATTTCAATAATTTTAAGCAGAATTTGTACTTATGAGTTATGATATAAG
AAGCAAAAATAAGACTAAGAAATTGAAATGTATATCAAATAAAAATCTCATATCTAATGA
AAAGAAAGAAGTAGCATTTTCATCCCTCAAATTCCTAATAAACAAACTTCAGCATAGAGG
AATCAAAAAGAGGAAGACAATACCGCAACATTGTAGTAGAAAAAGCAACTTGCAAAATCA
AAACCAAACCAAACACTAATATCAATTTCACATGCAAAAATAAAAATACATCATAGAAAG
GAGAGAAACAAGGGAAAGCAAAAACTTATCTTGTCTAGGGGGTGCATGTGAAGCTCTTCC
AAGAGATTGTCATTCGTGTTCTCGTGCTTACTCGATAGTTTTTGTTTCAGATAAAAAAGA
AGCACAACAAATGATAAATAGACAGTAGACTTTATTGAAATTCAACTTCAAATTTCAAAA
ACATAAACTCATCCATCAAATTGAGTTATTTATAGATGAACATAGCAAAATATAGTGGAA
AGACAAACAAAATTCAAATTCAAAATGGAACGGATTTTCATGTCTCAAAAAATTATGTCT
ACAAAGGCATGGAAAAATGAAAGCAGATTTACTTTGCCAAGTGATTCATTTGTAATGTAT
TTCTTTTGCCTCAAATAGACAAAAATTTGAAAAGCAATTTCAAGCTGACAGAAGTTGACA
CGTGTATTTTTATTTTTTTGCAATAAACTGTAATTTATGAATTCTCAAGTATTATAGATT
ATAGATTGTTAAAACAAAAATAATTTTGTGAATTATATTTGTTCTAAAACACGCTCAACC
ATCGTATTTCCAACTACAAATCATGGATCCTCATCACCTTTGTGCTTATTTTGCTATTTT
ATTTATTATAAAATTACATTTAAAGTAAAAATAATTTTCTCAATTATATTTGTTCTAAAA
CAAGTCAACCTGTATTTCAACTACAAATCAAACATACACGAAAATCGAAAATGGTTGATG
ATATTTTGTTTTTGGACACTTTGTGTCGTCATCAAAAATAAACTGCCGGTTGCAAGAATT
GGGCCGCACGAACAACACGG
>Glyma03g34750|Glyma03g34750.1
TATTCTATTTTGGGGACCGACAAATTCAAATATCAATTTTATTGGATAACTGCTGTACTA
TATTTGGTGTGTTTTGACTGGCTAGGTCAATTTTTGTAGTGAAACGAAAGCTTGAATTCC
AGTCATGTCCCTTGCATTAGCATGTTTATCATTGAATTTTATGCTTGAGTTCAGGGTCTG
ATGTGAGAAAAACTTTGCTTGTGCATGACTTAAAGCGGAGGCCACTTTTTTTCTTCCACA
ACATGGAAAAAAGAAGCAGCAGCGGCGGGCAAACCTAATAATGCAGCGCTTTCGTTTGGT
GAAAGCCTCTAAAGTTTGTCCGGGAGAATTAATCATGTTAATCCGGTTAAATTGCGGATA
TCATGAGCAGTAAAAAGTTGCATAGATTAATTGCATTCACAGTGTCAATGCCTAGTGGTC
CACAGCTCAACGTTTCAACTAATGTGGGATCCAAATTCAAAGATTTTTAGAAATAAGGGT
TGATACTCACTAGTAACAATTAAACTGGGCTAACCTGATTTTGTTAGGTTTAACGGAATG
GACTACTTCTTTTGCAACATGGTAAACTAAAATTTGATTTTTTAACGACAAAAATTCTCA
CATTTAGAGTATTGATGTCTCGAGTAGGATTATTTCCATAAAAAAAAATGAACTAGGTAT
TAATTAATTTCAATTGCTTCTCCCCCCCAACATGCACGTAAACAGGAACACACAAGATGA
TGATGTTGCATGTAGCCAGTTCAAATTTTCTGTTTTCTCATATTAAAAAAAGTGTTGTAC
TTGCTTAAGAGGAAATAACTGTTTAAGTGCGGATCTTGTGTCTTAAGTAGTTCTGCGTGC
CGTAATTACTGGGGGAAAAGGGTAGTGGTATTATTAACCTATTGATGAGTGATAGGAAAA
GGAATATAAAACAGAAAAAGGAGCAGAGGAATCAACTACAATGATTTAGGATGAGTTGTT
CTAGACTAGATGATGGTCAACAGTGAACCCCCCCTTTACCCTTCCATAATAGTAACTAAA
AAAATTGACCTTTACGGGCCAGAGTTGGTTTTAATACCTTATCAATTGCATCATTGCAAG
CACATGTGAACACATTAATTTGATAAGAATTATGTATATGGTCAGTAATATATCAAGAAC
TCTGGAGTTGGTTGAGGAAAGAATGTACGTTCAAGAGATGGGAAGACCTCTAAAGAAAAT
AATTATGTTCGCTGAGGTTTTGGTTGTGGACTTGTGATTTAATTAAATTCCAACCAGAAT
TGTTATGAGGAAATATGTATATGTACCCAAGTAAAACCATTACTTTTCAGGTATGAAATT
GAGTTTCAGCAGGACAAATACGATGGTGACTCAGTTACTTACTCTCCATAGTTTAAATTT
CTTGTCGCACATGTTTTTTGTGATTGATCAATTCCTGCCAATGTAACGTAAAATATAGAG
TTTTTTTTTAGTTCTCTTCAAATAAAGGCGGGACCGTGGGAGAGTGGGAGGGAATAGACC
TTTGGACAGAAAAGCTGAAAAGTAGTTTATCCAAAATATCAGCTTCAATTTTTCATAGAT
AGTGGCACCCCATGAGGGCTTCAAATTGATTAGCTAGCCTCACTGATCGAACCACATTAC
ATAAACAAAATACAATAATGCTGATTATTACTGCATGGTATGAAAATTATTGAGATAACA
TTTCACATTTGACAAGTATCTGATTCTGCTTTTGTTCTATTTTGAATCCCATTACACTAT
TTAACCTTGTGTATAAGATAATTCTGGCATCTAAATTCCTTCTGGTGACATAGTACATTA
GTACTGCAAACATAAGGGAACAAAGTAGCAGATTCAATCAATCAAGAACCACAACATTTT
TTTTTCTATTTTCCCTTTAGCAAAATAAGCCAAGCAAAAGAAAAAGCAAGCTCTTGTCAC
TGATTCTATTTCTTATGAAGAAGCGGACAACAGCAATCATAGACACTACCTCTCTAGTCC
CATTACCTTTAATCATATTA
>Glyma03g02775|Glyma03g02775.1
TTATAAGAAATATAATTAAGTGGAAAAAACGAAAAAAATCATTTTGAGATTTCTTTTTGA
AATTTTGAGAAAAAAATCACCTAATTGATATATAGATTTACATGACCACGTAGTTGGTAA
AAAAATCATCTATTTGAAAAAAAATAAAGTGTTAATTGTTTATTATTTAGTTTAAAAAGT
TTAAGATATTGATTTATTTAAAACTAAATGTATTTTTACCAATTTATTTAGAGAGAAAAA
TTGCTAGAAGGAACACTTTCGTTCTTTTAATTATGTAAAATTAATCCACATGAAAAGAAC
AACTAATAAATTCGTTTCCACTACGCGTGTATCAGTTGGATATTAGTTCTTCTTATTCTT
CTTCTTTACAAGATATTGTGGCCATATTTTGTTCTAGTTTCTAGATGTGTTTTTGGTAGA
CTTTTGGTTCTCTAATATTTATATCTCTGACTGATATAAATATATCATAATCAATGTCCT
ACTGGCTTCATATATTTATGTATAGGGTATCTTTGGCACCTTTCTTTAAATACAATATCT
TTCCTTAGCAGACAAAAAAAAAAACTAAAAAAATGCAAGTGAATGATTTTGTAAAAATAA
ATTAAAATTTGAAGTTATGGATACGCACTATTTGGTATATGTTTTAGTTGTTTTTTCATA
AAAGAAAACGTTTCTGTAAGGGTGTCAATAATTGATCGTACTTTAATCAAAATAAGTGAA
AAAATTTAATGGTGCATAAAAGGTGGCGAAAAGAATGCAAGTTTCTATAAGTCAACAAGT
TTATCAATGGAAAATCCAATGAATTTATCCGGTTGTAATAAAAAATAAAAAATATTTTTA
CACTCTTAAAATATTTCACAATGCTAGTTTTAATTCTTAATTATAAAAAATAATATATTT
TTAATTTCTACATTTAAAAAAAAAAGTGATGTGATTTTAATCAGTTGGCTGGAGAGACTA
GAAACATATGTTTATGTAAAATTATAGGGATTAAAACATTATTTTCAAATATTAAAAAAA
TAAAAAATATATTTTTATCAAAAAATCACTTGGATAGGATTGCATGATTTAAAAAATGAA
ATAAACAGATAAGAATCTTTCTATTCTCATTTTCAAATATAATGGATCATCCATTAACAC
TAGAAAAAACCAGTTAAACATAATTTTTTAATATTTCAATTTCCTTTAAATTTATTAAAA
AATATTTTTTTCATATATTAATTTTTAGCACTTATTCATAGGAGTCTCTATCTATTTTTT
TTAATAGGCAAACTAGACCAAAAAATCTTAAGAGTAAAAAAAAGTTAAAAAGAATATATA
ATGCAAGCATATGTAAATTGAGAAAGAAGAAAAATTAAAGAAAACAGTGTATTTGTATAT
TTTTCAAAATCGAACAGCTAGCTAAAGGTTGGAAATAAAATTTAGAGTAAAGTATGTGGT
GAAATCTCACAAAGACAGTGTCGATGTAAACTTTATAAGTGGGGAGTAATCCTCACCTTA
CAAACCGGTTTTGTAGGGTTGAGTGTGAGGGAAGGTGTGGTAAAAGTCCGCCAAAGAAAA
ATTAAAGATGACCAACCTATGTGCTGTCCAATTTGCCTGGTACCTCTAGAAATAATTGCA
CCAATTGTCTCCATGCATTTTATTTAAGTATGCAACAAAGGCATACGTCACTTTGTTTGC
GCAATGTGAAAACAAAGGCATATATGTCACTTTGGATCCCATGTATATAAAAGTTGTTTG
TTCATAAACATGGATCCATAACTTGTGGATCCCATGTATTTAATATAGTAAGACCTGAAT
AAGATGATTTAATTAAGAAGACTTGGATTAATTAAAATGTTTATCCAAAGAAGGTTAGTT
ACATGTTCAGACGCATAAAACAATAATTAACTAGAAATATTGTAGTATGATTTAACAGAT
ATTTAAAAATTTGATCCAATCATCTATATAAGAGGAAGGAGTGGTGTCCGATATAATCAC
ACCAACCAAAGCCACAAAAG
>Glyma03g37710|Glyma03g37710.1
CGAAACAAAATATTCCTTATAAATACATTGAGAGATCTTTCCTTCAGAAAATGGAAAAGG
CTTCAATATTAATTATTTCTTTCTGTTGTTGTGTTAGGTAACTTGGGTTTAATACACCAA
AACAGGATTCGATCATATTTTATTTTGGTAGTAGTATTGAACATTACATGTGTAGTAGTA
TTGAACATTACATTAACAATAAAGAGATTAATTGGGATTTGGGAGCAAAGATTAGAAGGA
TGTAAATGGGTCCAGTCACGGAAGAAGGCAGACAAAACTTTTGTAATACATTATGGAAGC
TAGCCTTCCCAAGAAAACCTAACAAAGCTTTTCATTAATGTTCTTTTGCCAGCAACTGAT
CATCCACACACAAGTGGCCATTTTCCTTTTCTTAATACTATCTCCCCATTCTCTGCCAAG
CGATCACAACACGTGCCGACAATTATACTGTTACACATATCTTCAACTTTGATACCCAAT
TGGACAATTAGAAAACAATGAATAAAGATGCCTCCTCCTATATATGTCTGGTAAATTATA
TATAAGAATGCGATATCGACCGAATAGGATACTTGATTGAATTTCCTAAACACTCTTGAT
AAGCAATTTATGAACTATCAAAGCAAAATTTCCGTGTTCACCAAATATATGTAGTAATGA
ATTCGGCCTAGGAGGCTAGGAGCAACTAGTAGACATCTTATATTTTCATAGAAATTAGCC
TTCATCTATCCAAGGGAAATTCTTGTTCATCACTACTAAAGGTGATATTACTATATTAGT
TATATGTCCACTTTCCTTTTCGACGTTCTTATGCTCCTAACTTATCAGTTCAATAAATTA
AAGAATAAAATAGAGTTCCTTAGAGCTAACGCCTATCTTTTTGTTTTCGTACGAAGTAAT
GTTTATCTTTTTCTATCTTTCACTAATGCCATTATATAATTTTATGTTAAGTTTTCACCG
TCCTAATATGAGATAATCCACTATGGCTCACTCTATGTTTGAATATCTCTGAGGAGCCAG
AAAAGCTAGCTAGCTCTATGCCAAGCCTAACTTCTAAGTGAAGCTACTCTCAACCAACTA
GCACTTATGCAGATATCTAACATTGTCAGAGGATAGGGGCAGTTAACTTCTTGATCTCTA
TTATTAACTTCTAATTGTGATTCAACCGCTATGCTTTCTTGATCTATAATTTCCTTGACT
CTCGAGTCTTGACCTATGACTAGCTCCACTTTTTCGGTGCCTGAATTTTTCATTCGCGTG
CTACCCTCAACCCATTTTACAGAATGCTTGCACTAAGTTAACAGCTTAACTTAAAGGGTG
ATAACTACCAAGCCACTGAATCTTGGTAAAAAAAGTTTAACAATGACGTGACTCACACTC
TTTTGATTCATTTGAATATGGATTGCACCAAGGGTGTCAATTATTCTTTCTGGATATGGG
ATATTTGGCAGAGAAAATAAAATGAACAAGTTGATAACGCTTTCCATAAACATTGGTAAT
TAAAGTGATCAATGCAGCTTCCTCTTTTTGTTTTTTTGTACCAGACCAACTAGACTTTGT
ACTAACATTAGTCATAAAGCATATTAACCGAGGAAAACAAAATTAGTTCATTTAAAAAAA
GTCATAAAGCATAATATCTCATTGAACATTGTATCGCCTAATCATTCTTAGCCAAAATAA
TTTGTGCTTGCCAGGTGTGTGACAATTATACAAGACAAGCAATGGAAATACTACCTCCAA
AGCGAAGAGATTCGATCCGATTAAATATTAACTCATACTTCCTAATTATGGATTTCTAAT
AAGTAAATTTGGCTCTCATCATTCGAGGAATAATTTTTAAGGAAAATAATGCATATTTAA
AAATAAAAACATTTTATAAACAAATTATGTAAAGAAAATTAAAAATAAATAAAAAATAAT
ATTATAAATATGATATAAAAAAATTCCAAGTGTTATATAACTCTTTCCTTCATTATTTAT
AACATAAACATAGTTGGCCT
>Glyma03g29860|Glyma03g29860.1
GAATTGTGCCCACAGTTAACCGATGGGATGAGCCTCTAGCATTGGGCATGGTTGATCCCC
ATGATTCATTATCTCATCCAGCGGGTGTCTCTGATGTTCAAGCTGAGTCTGCTACACGTG
TGGACCCTGATCAGTTCACTAATTTTGTGGTATGAATGTTTCTTTAACATTGGGTTATAT
GTAAGATAAAATAGTGGATATATATGTGTGTGCATGCGCATGCACCATTAGATGGTATCT
TGTGTGTTTGCTTTGTAAATTTTCAGGGATGAGCAGTGTTCAAGGTTTATTTCCTTCTTT
AATTGGTCATATATACTTTTTCTCTGTCCACATTGTCATGCAGATTCCAAATTGGTTTGG
AGCAGAGTCCACAGGGGCTACAAAAGGCAACCCATTCATGTTACCAGATGCCTATATGGC
ATCTCAGCATAAAAATGTATGTGTGTTGTTAATTGATTTGTATATTAATTAATGATTGGA
TTTCCAAATCTTTTGGTGATCTAACTTTATTTGAATGAAATTGTATCTTCTCTGCAGCAA
AAAAATTTAGGGGAGATAAGGCAACTCTTACGAGAAGCACCTTTAGAAGAAAGTCGCAAA
CGAGAATTGTCATCTGCACTTCATGTCTACTTCAAGGACTGGTTATATGGTAACTATCAT
TTGTTGTCTTTCAGATCCAATTTATAAGTTAACTTTTCAACAAGTACTTGTAGGAGATGA
AAATAAAATGAATAAAGTAAAATGAATGAACTTTTTCCACAAGTTAAAATCAACTTTACA
TCTCAACTTGTGATGAAGCTAAAATTGATCAAGCTTCTAAAAAAGGGAGAAGTTTCAATC
AGCTGAAAGGCAATTGATGAGCAGTATATTATAAAAGGAGAGGATTGGTACAAAGGGGGT
TGCTCTAATGAATTGCTATTTTCAAGAGGAAGTTAAGCAGATAATGCTAATATTTAGTTT
TCTGTTGTGGCAGCTTCAGGAAACATTCGTCAGCTTTATTGTCTACAAGGCGATTGATCT
TTGTCAGACAATGGAATGGCACAGTTAATGGTACAGGAACGAGGTTTCTGGTTTCCTTTT
TGTACTTCCTCTTTCAATTCCTCTTGCCAATTCTATTGGCGGCGTAGGTAGCTGAGATCA
GAGGACGTGAATTAGAGTAAAACCTATTTATGCCGTGACATCAGCGGTGCACAGAATCAA
ATGAAAAATACAGTTGCTAATCTGATTGTAATATTTTTTGTTTGTGAAAATAATTACTGT
AATATTTTGTTAGCCTAAATTAATGGCTTTTGTGAAAAATTTCAGCTCCCAAGAACTAGT
GTAGTGCACTGTATATCTCCCAACTTCGACTTTTTCCATTTAATTAAACTTCCCGGGATT
TTCTGTTGGGTTCTCTCGCATTATGAATTCACATCGTATATTAACGCGGCAGATTTACAA
GTAATTGGAGAGGTTGGGTTGGAGATATAGCTTTACTACAGTAAATAAATAGACTTAATT
TTGCCTCAATGTGCAATAGCTAATATCTGTTTTTCGGAACTTACACGAAGTCATTTTCTT
CTGCCCGTGGATACTGTTATGAAAGAAATATGTAAACGGTGGTTTGGGTTGGGTGATAAT
GCTTTGCATGGCAGACGTTAGTTGATGATGTCGAATTGTTCCTGCCAGTATCCATATGAA
TGTTTTGTAAGGAAATCAATTTAGGATGCCTTAATATCCTAATAATGGCTCAATTGAATG
AGAAATATCTCCTAACCGTAATTTGATGAATACGTTTAATTATAAATTAATCAAATAAAT
TATGTTACGTGTTCATGATTTTCGATAACAATTAATCATTACTTTTTGTGAAAATAATTT
TGTATTGATATCATGATTAAAAAAAAAAAGTTAAGCCATCAAAATGGTATGATCAAGCAC
AAGCGAAGCTAGATTTAATATTTAACTAACTATAAAAGAAAAAAGATTCCCTCCAACCAG
TAAAAAAAGGCCAAAAGTCA
>Glyma03g31700|Glyma03g31700.1
AATTTTATAAAACTAATTTTATTGAATAGATGAAAAATAATTATATTAATATTATGTTAA
AAAATTAAAGTGAATTTTTTTAGAAAAATTACTAAAAGAAATAATTAATATTATATTAAA
AAATTAATATAATTTATTCGGACAATTTTTTTTTTCATTTGACACTTATCTTTAGGACCA
TAAGAATAGAAAACTATTATTGCATATTTGGTCCGTGAGGTGACAACCTTCGAGTAGGAA
TGAGTTCCATCATCTGCTTGGCATTTAATGTTAAGCTAGATGTTGTAGCAGCAAGTAGCA
GTGGGGGAAATGAAGTCATTGTAGTAGGTGGTGATGTTTGTGTGTTGCGGGGCTTAAATG
TAGTTGCGACATAATCAGGACCAACTGTGTAGTGAATGAATGCCTTCTGCATGAATAACA
CATAAACTCTGTAGGTAGGCTTATCTCCACCATCATATGTTTTGCGAGCAAGATCACAAA
AAGATCTAAAGAGAAAGAAAAACGACTGGATGAAAATAGATGAAAAACGAGTAATAGTTT
TATAAAATTAAACTTATTATTAATGTTACATATAGTTGGTGTTGCAACGATACTTGTCAT
GGGTCTCGAGTTTGGTTTATGGGATCAGTATGGAACTTTTCTGGGTTGCCTTAAGCTGGG
AGGTTGGCTATCATTTATGTTTATTAATTATTAGGGAGTTCTGTCTGTATTAGGCTTTGT
TTTGGTGCACTGGTTTTTTGTTTTTTACACAGATTCAGGTTATGCTAGGAATGCAGTTCT
CTGTTCAGTTTTGCTTTCTATCTGTACTTGTAACTGGGAGTCTGTTGCTGTATGCTTTGG
TGGTACAACTTGTTCCTATCCCCATTTTAATGAATTTCATGATTGGCTTATAAAAAAAAC
ATTAAAAAACTAAAATAATATTTATTAGGAGTATAAGTAAAAAAAAATATTAATATTATA
TTAAAAACCAAAATGATTATTATTTTAAGATTTATTTTTTCGTTTTACACAACATTTATT
ATGAAATGAATGGAGTATATGATGATCCTCAAAGTCAAATTAATTACCATACATCCTTCT
ATCCCCTTAGGTACTAAGTAAGGGAATACATGTGAATTAATGACACCCAAACAAAAACAG
TAATTAATAAATAATAATACATACATATATAAGTATATAGAGGCAACACTAACAATATCC
AATCTCTGAAACAACATTATTCATTTAAATAAGATATATAATCATATACATGTTAGCAAA
TACAACATTATTCATTTAAATAAGATATAATCATTTACATGCACCAATGCAAAACAAACT
AAAATGCTCATGCATCTGAAACAACTTTTCTTTAAGCAATAATAAACTAGTTGCGTCTTC
TAACATGGTAAATATATCTATATCTGCTTTGGGTCCAGACTGTATTAAAATGATTGCACT
GACAATCAACAAAGTCCAGCCTTCTCAGACCCTTTAATTAAAGTCTTAAAAAGTATTATT
ATAAGTTTAAACCATGGGAGTTGTAAACTTTGTCTACAAGTTAATTATAAGCAGCCGACA
TCTGATTAATGATAAACACTTAAAACAAGAGAGTATAGGACTATTCAAATACTCTTAAGT
GAGTCTTGCATGACTATTATGTTGGCAACTTTTCAAGATGTATTGTGCCAATAGCACACC
TAAAACATGCCTTCACCTTCACGTGATAGTTGTGTAATTTTAATTTGTAATGTTGTTTTA
GTATTACAAAATTAGTCAAACTGACACACTGTGAGGACGCTATATAAACTATCGCAAAAC
ACATAACGAAAATCATTTTAAATTGATAAATAATATTTATATTATTTTGATAAAAAAAAA
AAAACAATTGTACGTAAAGTTCTACTGTATTTTTATATCGTAAAACCAAAAGAGAAGCAC
TTTTGAATTTATTTGTAAAGTGACGACTTTGCTCATGTAAGCAAATGTATATTCACAGAA
GTAGGAAACATCGTTACCTC
>Glyma03g24020|Glyma03g24020.1
AACCGCATGAGAATTCTTTTGTTTCTTCCTTCTCCCTCTTGCCAAAAGATTCAAAGGACT
AACCGCCTAAGATATCTTTTGTTTCCCCTTACAAAGATTCAAGGGACTAACCGCCTAAGA
ATTTTTTGTCTTAACACATCGGAGGGTACATCCTTTGTGGTACAAGTAGAGGGTACATCT
ACTTGGGTTGTAATACTGAGAACAAGAGAGGGTACATCTCTTGTGGATCAGTTCAAGTGA
AGGGTACATCCACTTGGTTGTTCAAAGAGAACCCTTGTGGATCTTTGCTTGTAAAGGATT
TTACAAGATTATTGGAAATATCAAGAATCAGTGGTTGCTTGGGGACTGGATGTAGGCACG
GGTTGTGACTGAACAAGTATAAATCTTGTATTTGTCTTCTTCTTCCCTACACTCTTTATC
TTTCCGCTGTGTACTTTTTATTTCCGCTTTACTTTTGTCTAAATTATTGTTTTTGTTCTT
TACTTTCTCATAACTTAGTAGTAAAACCTAATTAAATCTAGTAATATTAAGAAGGATAAA
TTTTTAATTAGTCAAGACACGTTCATAATTAATTCAACCTCTCTCTTCTTAATTATTCTG
AGACCACTTGATCCAATAGAAAAGTATCTTTCTACATCAGTTGTGGTTATAATTGATGTA
AAATATCACTTTTCTATATCGGTTATAATTACAATTGATATTAAAAGTCAAAATCATCTA
TCTTTTATGGTTGGTAAAATACGCAAAAAAAAATTGTGAAAGTAAAACTTAAGTGGTAAA
ATTTGTAAAATAACAAAGGTTGTGTGATAAAATTTTTAATTAAACCTTATTTTTTATAAT
CATGGTATTTTTGGTACAAATTATCCTAATAGAGTGACATCTTTGTTAGAAACCTTGAAT
CACATAAGGTGTGTATTTTTATTCCTAACACAATTTATTTCATATTCAAAAACTGATTAA
AGAACACAAATAACTATAATGTATACCAAGACATCTTAAAAAATGATACTCGTATTCTTT
TTATTCGGTGGGAATCTACTATCTGACAAATTTATCGTTTATAAAAATACCATGTTATCC
AAATATTCGACTTTCAAAGTATCATAAATTCAGAAAGTCTCACCACGATCATGAAAACTA
AATGACTAGATCATAATCAGATTGCACAATTAGATTCGAAAAATATTATTGAAAACAAAA
GTAAATTACTAAATGAAAAAAAATGTAAACCAAGCTAGACGAGGAATAATAAGTAGAATT
TCTATTGTACATAGTTTAAATTTCATTAATACCCTATCAACTTTTTTTTCTCAATTGAAA
AAATAAAAAAATTAGGCCAAACAAATACCATCACTAGTTGATAACCAGAACTATATCAAT
TTTTCTGAATAGTTGCACCAAAATCGGGAAGATTCAGATATAATGGATTGTAGGCCACAA
ACTTTAGATGAGAACATGTTAGAGCTTTCACATTCAAAGCGTGGCCAGATGTGAAGGTTA
GCAACTTTTTTTCTAAATGAATTCCATCTTTGTGTAAAGTTTATAAAATAATAAAGAAAA
TTCACATAATTAATTTCATAATTTTTTACTGAAACTTAATAATTTTATGTAAATTTCACT
TAATTACTACAAATTGTAATAAAAAAAACTTGTTTAAAAATATATTATAATTAATTTTGT
AATAAATATTTAAATGTAAATTAAAGAATAAAACTACAAAATAAATCAAAATTTTCTTAT
AAATTAAAATTAACTTAAACATTTTATTCTTGTATACATTCTCTCGTTAATTTCTATAAA
AATAAAATATATACTAGTATAAATTAAAAGATTAATTTGTTTTATCTCTTTATCATATTA
ATGTATTCATTTAAATTGTCTTGATTTACCAATAAAATTTGACACAAATGTGAACTGCTT
AGATATTTAAGATTGATGAATGCTTTCGACGATATTTTGCTTGACCAAATAATGTGAAAC
AGGTACCCACACTTACGACA
>Glyma03g37420|Glyma03g37420.1
TTGACCGGATGAAAACATGTCGCATAATTGGGCTAAAATCCTCTATCAACTTTGAGATGG
CAAATGAGGCCCGCACTCTAAAGTCCAAAGAGACATTCTGACTCTAAGAAAATGGGTCAT
TTAATAGTGTCCAGCAACCAACCTGAGATCACGGGATGTAAATGAAACCGGAGTAGTATA
AGTAATGATGAAACCATGTAGAGTACTTTTTATGAAACGGTGTTAGTCGCAATTAGAGTT
ATCATGCTTCGAATTACACCTTAATCTCTGTTGGCAGAAAAGAATAATATTTGTTTTTGT
TTCCCTTCATAAAAGGATTTTGCTCAAAGCACGTGGAATCTTATGAAATGGTGATAGTCG
CAATTATGGTATTCATGGAATGTTTGTGTGCTGTGATAGGTCTTTTGTGGCAATGAAAAC
GCCTTGGTATCCCCTTCAATCAAGAATTGGGATTTCACAATGACTGGTTTTTTAGTACAC
TTTCATCTTGTGTCTTTTTTCGGTTTTTGTCTACATGGTTTCATAATTTGGTGTTTTACA
CTTAAAAGGAAGTTGTTTAGGGATGAAAAACAAAAACAATTGTACATGTCAAATTAAATT
TATTTATCAAAGAATAAAATATTTGAATCTTTGAATAAGATAAAACCACTTTCTAAAATA
TCGATCCACTATTTTAGCTATGTACAGCTTTTTCAAACAGACATACTTGCCAAAAAAAGT
ATGTTCGCTTACACTCCCAGCATTTTTTTAATCAAAATTCTATGCATAAGAGATGCAAAT
ATGCAATGCATTATGAAGCAGCATAGTGCAGTAAAACCATGAGGAGGTGCACAACTTTTA
TGAGTAGCGATACAAAACATATCATGTAGAGTAAGGTTGGTATTTTGTGTGAAGGATCAT
AATAACCAGATCTATCTGTGCATGGGCCTTTATATCGTGGTTCTTGGACCTTTTTAATTA
GTGAACTTGATCAATAAGGAGGATATTTGTTCTCCATGCTTGTGTTCATCACCTTTCTCC
GACAGTTTTTCCGTGTTCGAGCACCGTGCACTTTTTTTATTTGTTCACTGACAAACAAAC
AGTTACGTTCATATGTGCTCATTGCTCACCGAGTTGTGGGTAAGAACTTCTCTCGGCAAC
CGCAACATAACATGGACTGGAGCGCTCGGGCTATCCATTGGGGAAACAACACAAATTTAA
ACAAACTCATAATATATTAACATTATTTCTATGTATGTGTGACCGTGATACAAACATATA
CATATGCGATTATTATCACTCCAAAACTAACATGTTACATTTGCAAAATGTTTTTTATTC
TCTCATAAAAAAAGGCTGAAATGGAAGATTATATGCTCTAATGTGTATGACAATCTTATA
TAAGAAGTAGAAACTTAAAAATAATGGACACCAATAGAGGGATACTGCTCATACAATTCT
TTCAGAGCATGTGTATTCCTTAGTGTGATGATATTGAGTTTGCCATTAAAAAAGAAGTAC
ACTGCATACATTACTGCATTAGTATAAATCCAAGTCTAGCCATGCTAATAATTTGTAACA
ACCTGCTAACAAGTGATATATGTTTAATTAATAGCACCAAACAGTAGTTTATGTATAGTT
ATCTAGTATCTACAATGTTTTCTCTGGGAAGATATATACAATTACTGTTTTTTCTAATTT
CTAATGAAAAATAGCCACCAATGATGGTATAGTACACGAATCACGAGAAAATTGTAGAGA
TATGATTATTTTTTATAAAATACTCAACTGGAGTATTAATTGATTAATGTTCCGGTTGTT
TTCGATTTTCCTTTAACAGTAGTTTCTTAAAATGGACCTTGGATGACCGGCTAATTAATA
TCTCCTTAGAACTTTTCAGTTTAGAAGAAAGTAATCCAAAACCCTGTTGTTGTAGGATGT
GGACCTAATTAGTAACTATTGTTGGTATTGTAACCAAGCAAGCAGAGGCAGCTTTTAGCC
TTTTATAAATAGATAAAAGA
>Glyma03g14450|Glyma03g14450.1
AAAAAAATAAGTAAGAATATATAATTGATAAAAGAGTAATTAATGTGATCTTAAACTTTA
TAAATGACAGATAAAAAGTAAAAAAAATTCCAAAAATCCAACAATTAAAAATTAAAGGAA
ATGATGGAGTAAGTTTTTGGTACAATAATCATTTATCAATCAAATTTGAACACCTTAAAA
ACCATGGTAAAAAAAACAATTGTGATTATTATTACTACTATTAATAATTAATTAATTAAT
ATGTATTGTTTTCTCCATTTGTCGGTTCTTTATTCTATCTGAGATATTAAACAAAAACGT
ACTACCTTGGCGCGATTGATCAACATCAACAAATTGCAAGATCATGTAGGTACATTTCTA
ACTAAGTTGACTTTAAACCACTGTACCTAAATATCATTTTAATACACATTTCATCAAGTT
AAGTAGTTTGCGGTTTATCTAGCTAGTCACTTATGTGTTAGTCCGTTACCTACTGCAAAA
GTGCAAATATATGGAAGAAAAAAATAGCATTAAAAAATTAAATAAAATAAAAAGCAGGTA
CGGAACAGAAGAGAGACCGGAAGGTGACAGAGTTGTTACTTAGCCAATGTTGGTTTAATC
TTGGCTTTCAAACCAAACATGATGTGCACCCTCTATGTGTTTCTACCTGATAAATGACCC
TAAACTCTGAAAGCCATATCTCAACAATACTTTGTTTTGTGAACTAAGCAATTAGGATCC
TCACAAGAAGATTCCGGTTCCTTAGCATCGACTATGCATTATGGGTGAATTTTTAATCCC
TTTAATTTGCAATGTGTTATTTCGATCTTTCAAGTTTGTTTGTTTTTCTTCCTAAAAGAA
ATCAAATGTTGTTTTTTTAATATATAAATTAAGTTCATTTAATATTAAAAATAAACAAAT
ATGGTCCTCTATTAATTTTTATTTATTTTTGCCTAAAATTCCTAAATTCTCATTTCTTAT
TGAAAATTTTCATAAATCGAATCTATTAAATTACTTTAAACTTTAATTGTCTAATCAAAA
TTCATCAACAAAAACATTGAATTTCACCAAAAAAAAAAAGCTTAAACATCAAACAATTCA
AATATTGTTGGGGAGTATTTATCAATTTTATTTATGACTCATTTTCGTCAAAAAATATGA
TTAATCAATTTTAATAAAATCTTTCTTTACAATCATATTTTTTTAATTTATGAGTTTTTA
ACTTAAAATTTTATTTAAAGAAATTGAGTTTAATTTTACTTAGATACTCTTTTATATTAT
TGTATAAGAAGGAAAAAATGAATGATATCTTCTTGAAAGAAGAAAATAAAATAACAACAA
TAATTAGAGGGAAAAGTATTGTAATTGAACAAAAACCTTAACTCAAGTGACATCGAATAC
TATATCGTTTTCCTTGCACTTAAACTTACCAAGTTTCCTTAGACATGGATGTCTTTTGTA
TATTAAAACTAGAAAAGACAAATACTAAGAGAGCGTGCTTATGTTTCACATGTGCTAAAT
GCTGTACTTTTCTCTCTTGCCCTGAAAAATATTGTACTTATTATTAAAAAAATCTTTAAT
GGCTAGATAAAATAAATATCATACAAGATCACATTACTATTTACTACTAATTAAGGGCTT
CTGGTAAAAGGGTGTTTAAGGCCCAAAATGACGAATCAGGTCCTTTAACTAAACTACATT
ACCATACTTTTATTGGTTAACTTTCTAGATGAACCTCACTTAGTGGGGAACTGAGAAATG
TTTGGAAGTCAAAACACAACTAATCCAAAACAGCTATTATCAATTTATCATAACATATAT
GTGTCTAATTAAGGAGGTTACTAATAACTTCTATCCCAAAATATATATACACCGATTCCC
ATTATACACTTTATGTGACATGCAAGATATCATGAGATAAGCTAGTTTAATTTGTTTAAT
TTCAGTCTTAATTTCCAAGAATGCCACCATCACTCACCTAACATAGTTAAAACGACGTGG
TAGCAATGCCCATTGCGGTC
>Glyma03g41880|Glyma03g41880.1
GTGTCATTGAGATTCATTTTGTGCTGCAGTTGAATGAACCTTTCAAGTCATTTTCTCACA
TGCATGGAGTTATCACCCATCATCAACAATCCAAACTAACATAAATAAGACCAAATCCCT
CAACATCCGATCAAATGTCCTCATCAGATGCATTGTGTTTAAGTTTCTTTATCAAGCCTA
AGCTCTTCTCATCGTTTAGATTATGAGAAGAAACATGAAATCAACAGGGGTCTGCACGAG
GAAGGGACAGAGAATTTGCACAATGAATATGGGGTTTTGCTTATGTGTCTATCTTTATAT
AAAACAAGGAAGACACATTCAGTTTGAAAACCATTAATATATGATAACGAGGCATAAAAT
AGTAAGATATACTTGGAAGCAAAGTTTTTCTTAATGCTTTTTTTTCTAATATCGTTCACA
AAGATCATTTGGATATCACTATTATAAGTTACATTCCATGTGCCATTGCGAGAATGATTG
GTAGCATTTTGTGCATTTAATCACCGGCCATATATCAATAGGTCAACGTTATGAACATTC
ACATTGGAGCATGATGAGCTTGTAGGGACATGGAGAGTATCCCATTGAAAGCTATTGTGG
CGCACACCCGATTACTACGCGTTGTTCTTGCCTGCCAGCTGAATTATTTACTTACCAAGT
CATATTTGTTGATGTGACAACTTTCACACTCTCATTAACAATGCTTCATTAAAAACCCAA
CTATCACCAAACAAACCATTTTGACAAAAAGTAAGAACAATTATGCTTCCAATTCCCGTA
GTAACAACTAATAAGCATTCTGACAAGGGGCAATTTAGTAATTAATCCAAACCCACTATA
TCTATATGTCAAGCCTCACTAATCCAATTAAAAAGAAAACTTTACTAATAAAGTTATGTC
GTCCACTACAGACGATTAAAGTGATTATTGACGTGTGCAATGTAAATGAGTATTTTAACT
TTAGATTTAGCATGTAGGAAAACATTATTTAATCTTGATTTATATTTTATACAGATCAAA
TTTAAAGTTTCAACTTGATTTTATTGGAAAATAATATTGAAATTTGTTTTTTTTATTATT
ATTATCAGGATCCGTCATACGGCCTAATTCGTGTGTTGGATTTTATCAGCCCAAAGTGGC
TTACAGTCAGAACCGTAGTTAACATCTTTGTATATAGAGCTTAAGATATGAAAATTTATA
GTGTCTTGTAACTTGGGGCAGAATAAAATTATCCTAATAATTAATACACTAATATAAGTT
TTTAAGAAGACTAAGGGCATTTTTTTTTTTTAAAAAAAAGACAGAAAGAAAAAAGACTAT
GGGCGTTGAACTGAAAATTGAGTTTGTCATAATTATTATAAACATACCAGCAATATCATA
ATATTATGAATGCATTTGATATATTCTGTCATTTTGGTAGGACTATTATTGATTCGAGCT
TAGAATGCCTTTTGTAGATACTTGATACTCCGTCCATTCACCGTGCCATATACCTCAATT
ATGTTGCAACATCGACTAATTTCCAAAGTATTAAAGAGTTCAGATAAATTAACAGCTGAC
TTCGAATAAGTTAACATCTCGCTTGTATAGTTTATTCTGAATTTACTACAACATTTATTT
TAGTTAGAATACTTTCACTTGTTAACTAATTTGTAATTTAATTATTTTTATAAATTTTTA
TTTGAATAAATTTTTATTTATCAATTTATCATTCGATAAATGTATTTATATTAAGCATAT
ATGATTTTTTTTTTAGTGAATAATGATAAAAGGTTAAAAATATATAAAAATATTTAATAA
TTACTTAAATAATTTGAAATATTTTTTTATATACAATTCCAACATATATTTTTTTATGAT
TTTGTGACCTGTTATCCAAATAAATACCCAAAACCATATATTTTTTAACATTAAAAAACA
AATGTAACGAATCAATTTGTCTGTCTATCTAATATAAAAAAATCACAATTTGTTTTATGT
TGAATATAAAAGAAATTAAC
>Glyma03g15830|Glyma03g15830.1
CGTATAATTAATGATGATCATCACATAGATTAAATAAATTATATGGTTTTATATCACTAA
ATTCACATTAAGTAAATTTTTTATCGATTAACAAATTTTGAATTTGATGAAAAGATTAAA
ATGAATTTTATAAAATAAAAAATTAAATGCTCTCTATTTTAAAATAGGAGGATTAAACTA
TAGAAATTAAAAAAATAAAAAAGATTAAATATCTCAATTTTAAAATAAAAAATAAAAATA
CATATTTTTAAAAATAAGAAAACTAAAATTATATTTAATAAAAAATAATATCAAGCTAAA
TAGGTATGATAATTTCTAGGCCTTATATTTCATAAGTCTAACCTTACCTCACACATCGAG
GTATATACAATCAAGGAATCTAAAGTTGGGAAACTTTATTTTTGACGTTTGATTTATTTT
TTAAGAAATAACATTGACTGAAAATAATGCTTTTTGAAAATAGTTTTTAGTTATGTTTTT
CACAAAATTGCTCTGATGGAGGAGGTGAAATTTTAATTATTTGAAGTTAATTTTTTTTTA
TTGCGATAAAAATACATTACTCTTTGATTAGGTTATTTAATGTGATATATAATTAAAGTT
TTTGATAGAAATATTACTTACTCTTTGATTTTCAAGAAATTTATATAAATAATCAACTAA
AGGTTTTAATTATTTCCTATCAAGTGTCCTCTTAGTGTGCCTGTATTGGGGAGGGTCGCA
AAATTCTAAACGTGATTTTATTTTATTTTTCTTATTTATTATTGTCTATAGTAACTCAAA
ATCAAATTTGTTATTAAAGGTGTATTTGACTGGTTTCTAGAAGTGAACAAATCACTTTAT
ATATATATATATATATAATTATCATAATTAGAATATTTAATTTTCTAATAAAATTTTAAG
ATATTCTCATAAATTTCAATCCTTTAAGTTGATTGAGATTAATTTTTAATATGAAGTTTA
ATCATATTTATAATTCATCACGTTTTCTTAATGATGCTTTATATGAAAATCAAATTTATG
GTGTTTCCCATAAACTTAATTAACTCATATTCATTGGATAATCACTTTTTAAATATAAAT
TATAATAACTGTATTAAATGAGAATGTTTATAGGTGTCATTCCTTTAACAAGAGCATTTT
TTTGATATTTTTCTTTGATGAGAGCGTTCAGAGTGTTTTTAAGATTTTTTTAATATATCT
ATTTCAATCTATTATTCTCAATATCCTTAGTTTTAAAGAGTATTTAATGTGTACGCAGCC
ATAGTAGTGTAAAATAATTTTACGTTATCATTCAATCATAAATTACCATTTTAATTACTT
TAAAGTAATTATTTTTAATATAACTTTTTTTCTTTTAAAAAATTACCAATAGTTAAAAAT
AACATTGTATCACAAATGCAATGTATTTATCGTTTTTCTTAAGAAAAAAAATAGTAATAA
GTAATTATGCAATTCAAAATTTGTCTTAAATAATTGAATTAGTGTTATAACAATTGAACT
AGTGCTGATATAATAATCACTGTACTAATTTTCTAGACTATTGAATTGAATCAATTATAC
AATTGAACTAGTACTATATAATAATCACTGTACTAATTTTCTATTGTATTTAATTAACAT
ATTATAAGTGTAAAATATTTTTATATAAATATTCAATAAAATTTGATTATTTTACCATAT
CATTTTATTTAATAATATGATGTCACAGTAAAATAAAATTTATAACCCTGATGAGAATGA
TATTTATAACACTGGGTTAAATAGTGGACTTTTGGAGTTAAGAATACAAATTAATTTTCA
TTAGATTGGAAATGGGATTCATTTACACTAAAGATATTCACATATACTGTACTTAACAAT
AATAATAATAGATTGCAAACAAATTCACATAAAAGGTATTCTTAAATTTCCTTTTATTAA
ATGCTAAGCAAAATGATGAGAAAGCAGAAAAGCAAAAAGCCAAAACCAGAAAGCCAAGAT
TGGGAAAGGCCCTTTACAAA
>Glyma03g35080|Glyma03g35080.1
CACACAAAAACACACGACCAACTATAGAACAGACACGGGTTCCTGAATGATTGCTTCATT
TGCCAACTCAAATCACAACAAACCCGGTTAAATCTTAACCCAAGGTTAGAAACAGTGACA
ACCTTTCTTTCAGTTTCAGTCAAGTAAAATAATCTTACCAATAAAAAAAAACGGCTGGCC
AGCATTTGTTTTACACCATTCTTTATAGTAGTATTGTAAGTTATGTCCATAGCGATGTCG
TGGATCAATCTAGAATAAGCACAGAAAAATATTTAAATCAAAAAATAAACTAACAGGTCA
ATAATGATATGATAATAGTAATAATAACACACTCACAGCTTCGATCCAATGCTGGAAAGC
CAACACTTTTGTGCAATGGCATCCTTGGACAAACCTTTACCCACCTGCGCAAATAATCGA
AGCCAAAAGCATAAGACCCGCAACAACATAACATAAAGTATTTGGACTTTAGCTATTTGT
TGTACCAAAATTAATTATTAGCTAAACTACAAGACAGAATCGATATGCGATATATATATA
CCTTGGCAGCGTTCAATTTAACCCGACTCCAGCACGACGCAGCAGTTTCCGGCAAATTAA
AGAACGAGATGGTGCTGTGGTTTACCCTTACATAGTCTATGGCTTGCCACCTTCAAGTAA
TATATATTAATTAAAATAATCACTACACGAGAAAGTAATATAAAGGAGAAATATAATTAT
CTACCTTCCTGACTATCATAAATTCACGTGTATCTTTACGTGACACACGATCTATTTTTA
TAGTAGAGTTTTATTTATAAACTGAAATTTTGATTATGTGACATGTGAAGACATGTGATC
TCCAACCATATAATAATTTCTAGTAGTAGTAACGGTTGATGGAGGAAATATATATATGTG
TGTGTGTCTGTATGCGGAACATACCTCCTCGGCAACAACGGCGGAGTCGGCCAACCTGCA
AGGCGGGTACGGTAGACCTTTTGCAGCTTGAGCACGGCGGTGGCGTGGCCGAGAGAAGGT
TGGTTGGCGGCATTATTGGGAGGGAAGTAGGTGTCGGTGGTGGATTGGGAGAGAAGGTGG
ATTAATTCAAAGGTGGGGGAGAGGGAGTGAGTTTCAACTTCCATGGAAGAGACTAGTGAC
AAAAACAAATCACTGGTAGGTGTGATTTATATCTTGATCACAGTAGTTCGCTAATTCATA
CTGCATTCTATATTTTGGCCAGGTGTTTACGTCTTCGTGTCGTGTCCGGTGTCGGTGCTT
CATAATGGGAGAGTGATCATCAAAAGAGTGCTCCACTCACTGCCTTAATTAGTGGATATG
ATGTTCTTCTAGACTTTCAAACAAGCAAGCTGGACAAGGGACACTTCGTTTTATAGCCAT
TCAAATGATAAAGAAAAAATATACAGTACCCACATGGGTGGTGAATAACAATAATAGGAA
TGGGATAATAACTCTACAGAAAAGGTAAAGTGACGTTATTAGCATAAGTTTTAACCAACT
TAACTAATATGATAATTATGTTATAAAATAAATAATGTTGTTATATATAACATTAAATTT
TTTAATGTATATTTAATGCGCATATAAATTTAAATAATAAATTTTATGATAATTAATTTT
GATATAATAATTAATATGTTTACATATATGAATTTTTATGAAACTTATGATTTTTATTTA
AAATTTATATATGTAAAAAAAATATATTATTAGATCAAAATCAATTATAATAAGGTCAAA
AATATATTAGTAGATTTATGTTAATAAACGTATGATTTTTATTTACAATTTATATATATA
AATATATTAATTATTATATCAAAATTAATTGTCACAAAATTTGTTATTTAAATTTACTTG
CGCATTAAATATACATTATAAATTTTAGTAATATATATAGCAATATTATTTATTTTATAT
ATATTAACTGAGTTGGTTAGAATGTTATGTTAATAACACGAAAGTCACAGGTTCGACTTC
TGTTTGAGCCATTAATTTTT
>Glyma03g36620|Glyma03g36620.2
AAAATATACAGATTACATAAATATTTTATTTTATTTTATATTAAAAAATAAAAAAAATTA
TAGGGACTAAAAACAAAAATCACTTTATTTGCCAGGATACAAAATATATTTAGATCTTAA
TAAAATTATTTATTTAAATAGCTGTAAAATGACATAAAATGATATATTTATATGAATTTG
ATTTTTTAATGACAGCTTATATAAATTTATTTAAATGAGTATTTCCTAGTTGAAGTCTTA
AGCAACCATGTGCCGTGGGACAAGTATATAGACGACAAACTTGTAAGAACAACTTGTGGA
GAAACGAATGTTTGCGATGCCTTTGACATACATAAGATTGACTTGGTTGCTGAATTTTCT
AAATCCTTTGCACTGGCTTGCAAATTTGCAATAGTTTAGTCGTTGACATTCGATCACGAT
AACAACCAGAACAATTTATACAACTACCTAACGTATATAGATATCTTCTAACATCTAATT
TGTTGTCGTTGTTGCTTGTGGGACAAAACAACATACATGGAGCTCAAACTATACTTTCAA
TTGAGTATTGAGCGGTCGCATGATCAACACGAATCCTCTACATCATTGTGAATAACCTTC
TAAATAACCTCCTAAATCCTAATCATTTGCAACTTAGTAAATTTTTACCTCCATAGCAAC
CTTTTATTATTTGTACCCATATAGTAATCTGCATTTTTTTTCTTCTAAATTATATTAATC
TGCTTATACATTCCACTAAATAAAATTTGTTTTTAGTTTTTACAATGATTTAGTCTTGAA
ATTGGAGCAACTGATCAAATTGTTTCTTAAAATTAATAAAATGGCAAAATTATTTTTGAA
ATTATAATCCTGAAATTACAAATCATCAATCAATTAAGTTTCTTTGATATTCAATAACGA
TATCTTACATTGTTTAAAAGACAAACACGTTAAATGTTTGAGTAATAGTCAACTCGACAC
ACATATACTATTATCACATCATACGATAGAAATGATAAAAATATTGGTGTAGTAATAATA
AGTTGTGTGAAACATACATGATGTACGGATTCAACTTTTTAACAAGACTATGATAGTTTA
CTGATGGCATTTGCTCTATAGATAGATCATAAAACTAATGTAAAATGAACAGAGAACAAA
GATGTAGAGAAGGAAAAAAGTGATTATTATTTCACTAATATTTCTATCATTTTCATGTTT
ATCATGCAGCAATCACATATATGTATGTAGTTGGTTGTTACTCGGACACTTAACAAGTTA
ATTTAGTGTTATTAAGATGACACTAGCTAACAACAGATGAATTAAATTGATCGATTATTT
ATAATTTTCCAATTAATTTGACCGATGATTAAAATTTGAAACAGTGAACTGATTTATAGT
TTATAATGTCTATATTAATTACTGAAGTTATCTTAAAATGTTTAGGAGTCTATATGACAC
ATCACTGAGTAGCACCCAATCAATTGCCATGTACATTTAACTTGTAAAACTTTTCCTTCT
GTACCCCCCAAAAAAAAACTTGTAAAACCACACAGATTCATCAGCAAGTCGCTGTTAGAG
ATTAGAGGACTAGAACTTAGTCAAACCCAAAAAGAAAGTTTAAAAAAGGGTTGACCTGAG
AAGCTAATGACAGGGAAGAGCATACGTGCAGAGTGCTGGCATATTGTAACCACTGTAGAA
TTGAGCAACGTATTCAACTCCTTCAACACAAACTCAACAAAATTAAAAGAAAAGGAAAGG
AAAATCTCTTTCAACACAAACTGACTTTATTATAGAGTGGCATTACCAATTAAGCCAAAT
GTTTTAATTTTAAAAAATTTAATTATATCCTCCCAGACTAATGGTAGGTGAGATTATCTT
AATGCAACTAGATACATACATGGATGCAATGATTGAAGTTGCAATTAATTATATATGGTT
GAACTTGAACCTGGTATGGGCATAAGTACCTTCCTTCTCAAATTCATCTTTCCTACACGA
TTTAATATTATAATATGTAA
>Glyma03g37340|Glyma03g37340.1;Glyma03g37340.2
TCTTATTATAGTATAAAAAATAGTCTTATTATGAAATTAAAGAATAACAATTATGAATAT
ACAGTTTGTTTGTTGTTTTTTTTTTCTTTCGTGGTATTTATTATTATATTTTTACTCTCC
TTATTTCTCATTTTCAAATCACACCAATCACATCATTGTTGAGTTGATACGCACGTGACG
TTCCTCAAAGTAATAATCAAATGTATCAATGACAGATGATTGAATACAGCGTGTCATGAC
TCATGAGTGATGATGGTTCATGAGCCAGCTTAGTGAGCTAACAACGTATTTGATCAACGC
CCTTACCCTTCCGATGCAATGAAAATAAATCTGTGGGAGTTTGGGTAACAAATATTTGCT
TTGAAAAAAAATTAGTATTGTTTTTATACTCATTTTGATTAAAAAAAATGCTAGATGCAC
TGGTGGATGTTCCAGGTATTGTTACAAGGTGGATGTCAATCTATTATGATATGTTGATGA
CCCAGTTTTCATTGGTGAGTATTGAGTAATATTGTGGTCATGAAGAGCATTCTTAGATAC
TTTAAACTTTCCTTTGAACTAAAAGTGAATTCTTTGAAAATAAATTTGGAGGTGTGAGGT
GGAATTATTGGTGAGCAACTGCAGGCTAATGTCTCAACATGGTGGAGAAATGCTTGATTA
GTATGTGAGGATTTGAACAACACAAAATGGTAGAGTGAAAGGAAGGGAGTGGGAGAATTT
TGGATTTTAGATTGATGGGTGGTTGGAGGAGGCAAACTTAGTTACTTCATACCCTTTGTT
ATTTTAAAATTATAAGCAACAATAAGGAGTGTTAGTAAATATGGAATGTGGGAAAGAGAT
GTGTGGCATTGGGACTTTTAATGGAGAAGAAAATGGTTTGAGTGAGAAAGATCTATCAAT
CTATGGTTGAAGATTTTGAGAATAAGTTGGTAAGCATAATAGTTCATAGAGTTTAAGAAT
ACTTTGGTTTGAAGGTGAGATTATAAAGATATCTTCTCTGTAAATTCGCAACATGAGTAT
AAGTGGGGGTCCCAACAGAATGAGGGGTTTGCCAGGCTATGGAAGATGAAAATTTCTCCG
AAGGTTGCTTTTTAGAAGAGATGAATAACCTCTTGTATCCTATTTTCTCTTCCTCAATGA
AATAGTTCGCGGTCACTTGCTGGATTTTGTGGAAAGCCCGGAATGCGCAGAACCTGGCTT
TTTGCAGAGACGATGGCTATTTACCATGGGATCAACCTGGCGTGGCACAAAGGATTGCAT
AATGTCATCTGTGAATCTGATTCGAAGGTGGCACTTGAACTCATCAAATCTGTGATTCCA
TCTTCTCATCTCTCTCTTACAATCCACAAAGGAGACCATAGCCATGGAAATAAAAATCTT
AGGCATCAAGCCATCAACAATAAAGAATTTGTGTTTTTTTATTTTATTTTATTTTAAAGT
TATAGATATATAAGTTTAATATTGTTTATTTAATAATATATTAAACAAGTAAGGATACGA
CACCTGTTGGTCGGTGATTAACCACACTAAGTCACTAACTCCTATTTTATACAAATTTTC
AAATAAATACAAATGAATTAATAATTATACTAAAATGTATTTAGTGGATGATTCTGCTTG
TCATCACGACTATTTTTTTATGAGTACCTATTAGGTTTAGGTTTAATTATATGCTTGAAG
GAAAAAAAAATATTTATAAAACATTTATATTCGATAAGAAAGATGAAGTGTTGCCACAAA
ATCTGTCTACATATGACAAAATTGTATTATATACACACATATATTATTGATAATTAAATA
TTTGATAATTGATTTTTCATAATTTTTTTAACAATTTAAAGAATAGAAAAGTGTAAAATG
AAATAAGTAATAACTAATATGATAAAAAAGACGATAAAACATAAATGTATAAACAATAGT
ATAAAATTGAATTTAATTGTATAAATGGCATTTCTCAAAAAAATGCCTTTCATAACTGTA
CCAAAAAAAAACAAAAAATA
>Glyma06g04810|Glyma06g04810.1
ACTTTTTTTATAAAATATATGTGTATTTTTCTGTTATGTCACGTTTAATAATTGACAATA
ATGACTAATGTAAAATTATTTGAAAATGTTATGGATTAAAATAAAAATTTTAAAACATAA
AAGATTAAATTTAACAAAAATTAAAAACATAAAAGATCAAATATGTATTTTAGCTAAATA
TTTTTTACTCTAAAAAAGATAATTAAAAAAAGCGTGGAACATAACTCGGTAATAAAATTT
AGTTTCAAAGAGTAAAAACTACACTAACACCATACTTTTTTTTTTTATTGAGATTGTATA
TAATTCTATTTTTAAAGGTTTACACCAATCTTCCTTATAATAAGAGTATATAATGTAATA
TTTTTAAATAATTAAAGTGAGTTGATCTAAGGTTAAAAAATGAGAGATATTAGAAGGAAT
TTGATAAAATTTTAAGAGATGTTAGTACTTTATTTTTAAAGAATGACTCGTGTTATTATA
TTTTTTAAAAAATAAATTTAAATTATTTTTAATTAATTATATATACCATATTTATGTTTT
TAATCTTTTTAATATACCGTATATACCATATTTATATACATTGGATGTTGTTGAAATTGT
GTGTGTAGCACTGTGTCTAGAGATTGTGAGATCTAAGACCAAATTTATTTCAAATTTTAA
TTTAGTAAACTTTGTTATTTTTTTAAAAATAAATTATGATTTCATATTTTAAATATCATT
TAAATTTTAAATTGACTCTCAATTAAAGATTTAAATTAATCTATAAATACAAAATATCAA
CATGAAATGAAATTTAGTTAAATGTGTGATGTTATAATCAAGATTTTGTCAAAACATTTT
TTTTATATATATCAATCATAGACTTATTCATTAAATTTAAATTTTTCATTAATTTCAATA
GATTTTTTTAGATAAAGAAGAAGTTAAATCTAAAATAGATATAAAATAATTTTTTTATTT
TTTAGAATAAAATTAAAATTTACTTAAATAATTTATGATAATCATTATATTCATAACTTA
AGATTATGTAGTCTTATTAATAAAAAATAATTACAAATAATAGATTATATCTAAACAAAA
TTTACCAGGCAAAGGCCTCATGCTTATGGTCTCCACGGTCCTCTGTATGTATTTTAATGT
TTTTTTTGGTTAGTTGAGACATGAGATAACTGATAGTACACGTACAGTAAGCAATAAACT
TGACTGTCTCCCACTTTCTTTTTCTTTCTATATAATAGTATAGTCCAAACTTTTTCAAAA
AACGTAAAATATCAAATATGATATGTAAAGCAAATATTGGAACAAAATGAATGATATATA
TATATATAGCAAAAGAGATACGGTAAATCCACCGTACCTACATATGTAGATAGTTCAATG
ATCTGGGACTATGTAGTCTCCAACTCATACACTAAATTTGCACAAGATATGGCTGATGAC
AGGTATCTATACTATAAAATACAAGATTCCACCACACACAACAATTTTGAAACTTGGAGG
AAAACTTAATTTGCAGCTGAACCTTTTTCTCTTAATAATAATAATAATAAGAGTTTGTAT
ATTACCTTTTATAACATGAATGACTTCCTCGGCTAATAAATTCAACAATTAAGGAGAGAA
AAAAAAGAAACACAAAAGAGGCTTTTGTTCACTTTTCTTAAAAAATTATTAATGGCTTAT
TGACAACACGATTCTGCGTCTCATTGACATTACTGTTATCATCTTCCAAAAGAAACACTC
ATATAGATAGTGTTTGTAATAAAAAAAAATTTAACCGGATCCTATGCATTTTCACAAGAA
ACTGCAGCGTGTGCAGTTGTACTTATACATCCAACCATTAAAATTTATTAAATTTAATTG
AAAAATGATCATTTTATCATATAATGAAATGAATTGAATGAGTGAGATCACTGCAGTGAC
AATATTAACTCATAAGTTTAGATTGGTAGAAAGTGATAGAATGGAGTGGTACAAATGAAT
TTTTAAGGTGTTCTACTGTT
>Glyma06g10120|Glyma06g10120.2
TATTAAAATCAATTTTATCCTTTAAAATTATAATTTGTCTCTTTTAAAGCGAGAGATACA
TTTTAGAAGACAAAATACACTTATAAATATTGATTACAAAATTAAGGTTTAACTATAATT
TTAACCTTTTTAATTTTGACTATATACATTTTAATCTTCTAAGCCTCTTTTGAGTAAGTT
AAGTCTATTAATTTTTAAAATCAAATAAATTTACCAAAAATTATAAGCACGAGTAGTTCA
ATAATTAAATCACTTAACCAAAATTTACGGTTAAATCTCTGGCTTGGACATAGAGTGGGA
GGGGAATCACACCTCCTAGTTATATATATACAAAATCAAATAAAATTGGTTCCCCCATTT
TTTACCCATCTAGTACTTTCAATTTCCTTTTTATCAAGCATTTGAGATTTTATGATTTTC
TATATGAAAAGACTTTAAAGTTTAGAACTCGGAAATTTATAGAAATTTGAAAAACTTTAA
ACAAATTTGTAAAATACCATTTCAGGAGGGAAAATTGAGTGTTTTTTTTAATATATTTTT
AGTGAAATTTAATATTTTCATTAATGAGCTTTCACCAAAAGTATTAAGAGATTTTAATTG
AGAACAATCATGAAAACGTTGAGTAGAAAGATAATTCAAGGGATTTAAATAAAAAATAAT
GAAGAAATTGAATTTGTTTAAATTCAAAAATCAAGAAAATGATTGGTTTAAAAAATTGAA
GAATCAAAATCACACATAATTTAAATTCAAAACCAAAAGTATCATTGAACTTGAAATTAA
AAATAAAGAAGAAGATAAACACTCTCAAACAATTCCCCCCCCCCCCCCCCCCCCCCCCTA
AAAAAACAGTTGAAATCTTAAAATTTTAACTATTTTAAACATAAACATGCTCTTGATATA
ATCCAGCGCGTGAATTAACTAATATTAAAACTGATAAAACAAGATAAACCTAATAGTTGG
ACTAAAAAAAATGATCTTACAAAACTTAGTCAATATGATCTAATTTAAGGTATTGCACAA
GTCAAATCATATATAGACTTAAATTTAAGGAGACCTATTTTAACATGTTATTTTTAAAAA
AATCATATAAATTTAGTAAAAAAAAAGCAAAATGAGTCATATTTGACCCAATTCACATCC
CATTGATCTTCAAATAGATTTTTAAAGAGATAAATATTGCTTCTTTCAACTCAAAGTACC
TTCCTTGTGCTTGTGTAACTCATGCGTGTAAGGAGCTTGGTGAGTTTTAGGACAATGGAG
AGAATAGAGCAAGGAGAGGAAGAGGAAGATGAAGTGAAGAAGAGAAATGGACTTTCTACT
GTAAAGAAAAATAAATAAAAAGAGAGGAGGGATGAATTTTCATGTCTTTTTGGTTTTTTT
TTTTTAAAAGATGGGAGCTTTTTTTGTGTGTAAACTAAACGAGTTATTTCAAAAGATTTA
ATAAAAATTGACCTCATGACTACATCACATTGATGGATATGATGACATAGTAACTGCAGC
AAATAAATAAATAAAAATATCAGCCGCAAAAAATATGATGACATAGTAAAATAGTTTAAT
CTTATTAGAGATTTGTATGAAAATATTTTACACTATTAATATGTATATAAATTAAGCTCT
TATCAAATTAAATTAAAAATAATGAAAATTTTCATTTAAAATATAAAGTTAGTAAAAATA
AATGTAAAAAACATTTTTTTATATATTTATTTTAAAAAGCATTTTACTTATTTGAAAAAA
AGTTTAAGAAAATATATTAATTATACACTATAGTAATAGTACTATACCATACTAAGACAA
GATATTCATCATTTTAGAAAAAATAATAATATAGTTAATATATTAATTTAAAAGGCATTT
TCCCTTTTCAGATTTTATTCTTAAGACACATTGTACTTCAACAAAATACTGGTGTTTACA
GAAAATAGCACAAATATACGAAAGGGTATAATGCAGATTTCGGACAAAGAAAATTTGAAT
CAAGCAGGTTTCGTTTCCCT
>Glyma06g37915|Glyma06g37915.1
CTATTAATTGCCATGTTACTACTATTAATGATGTGTAGACTCAATTATGGATGTTGAATC
CTGGATTCAAAAGCACACTAGGATTACTTTTTGTCAAGGAAAATTTTGATTGGGAATAGC
CTCTGAATGCTGAAGTTCTCTCTTTCTCTAGGATTATTTATAGCTACAACTGCATTGCTG
CATCAAATGTTTGGTTTTTTTTGTTAATTTTTTTAATCTAGATATCAAAATCGCCATTTC
CCTAAGAACAATAAACAAGGAATCGAAAGTAATAGTTTTTATTAATTAAGAAGCGTGGTA
TTTAATGTTATTGTCACATTTCACTGTAATTTTTAATAAGAAAAACTTATTTGTTAATTT
CTTAACTACTGGCTTAAGTTAGGAAAACCGAAATTGATGTGTTCCTTTTGTTGTGACTGT
GAGTTATATAATTTAGTACAGTTTTGTCTCACAACTACGTATATCTACGTTGTCTAGAAC
CAACTTGAGCGAGTGGTATGTCCTTAAAAACTAGAGTAAAACAAATTGTTGTATAAAATA
ACCTCATCCATGATTTGGCACTTTTCAAATCAGTGTATCACTTTTGTGGATGGAGCCATG
GACAAAACTAAAAAGTTATTGCTTATATGAATAAAGGAGTTATAAGATTGGTTTGATGGT
AAAAGAAGAAGGATGGAAGGAAAAGATTATATGTTAGATTATTTTCATAAAAAACTAATA
ATTAATAAGTAACATTCAATAAAAAAAACTCGTAAGAACAAAATTAATGTAACATGAATA
CATGACAGGTTAAATAAATGCCAGAGTCAAGTAAATTTTGTAATTATATTAAACAAGTCA
AAGACCTCAATACATAATATATTAATTTAATTAATTTATCCCTAAACAAAAGATATAAAT
TTTAAAAAAATCCGTACCCCTTTTATATTTCTATTGTTTTGGGCCAATCCTTCTTAAGCT
TTTTATTCTGGTCCAGTAGTCCATATAGTTAGGGCTACTATTCTCACTCCACAATTGCTA
TTTACACATTTAAGTTTTCAAATTTTTGGAAAAGTATAAAACTTCCCTTCCCCTTCCCTA
TTCCCACCCCAGCCGGTCTCCTTTTCCCTTCCCGTTCCCTCTTCCCACCCCACTCAGTAT
CCTTTCCTTCTCACCCTCTACTTCCCTTCTCCTTCCCCCTCATAAGTTAATTTTTTCCCA
TCAAATAACAAATGAAAACATGATTTCGTTATTATTGATACAAGACAAAATTACATTTCT
ATTGTGTATGTTTTAAAACACACAGCAGAAATACATTTTCACTTTTGTCTCTCTTGAGAT
GCACAATGAAAATTCCATTGCGTTTTTTTTTTACATTTTGTTGTTGTCTCGGCTGAGATA
CACAACAAAAATGTATTTCCATTATGTATTTCCATTTTATTTTATTTTCTACAAATTTAA
TTTTTTATGAAATTTTAAAATTAATTATTAATCATTTTGTTAATAATTAATTATTTAATT
TTATTATAAATTAATGTTTATTGCCGTCTTAATTATATTTTCTTAAAATTTTAGTTAATT
TTATTTTTCTGATAGCACAGGAAGGCTTAGCAGTTTGGTGCAGCTCTCATGACAGCAGAG
GAAGGGCGAGGGCAGTAGCCAAAAAAAGGCAATTTAGTTGTGTTGCCATTATTATTATTA
TTTAACTTGTTATATGAACTTATATTTTACAGTTTATGTTGTGGTCAAATTGCATTTTTT
TATCCACGAGTTAAACAACATAGCCTAATAATGTAACGAAAAACGATCTCTCGGTCAAAA
ATTAAAATATCAATCCTTTATTATTCATATTTTTTAATAAATATCTTTTTTTAAAAAATA
CCAAATCATGATTTCACTGTGTGTTTTGGGAGAGAGAAAAAAATTAATAACAAAACCATG
ATGCTCCTGTACTGTATATGTTACATAGCAAAATTTTAATTTAATCGGAAGGGCATTTTC
AAAATAGAGAAAAGTCAAAC
>Glyma06g07890|Glyma06g07890.1
TCAAAGTTATTGTAAATTATTCTTCCAAGCAACATTCCCCTCACTTACAGCTCCTCATCT
CCCTCCCTATCCAAATCATTTTTCTCCTGTTCAATGTGATGTATTATCGTTTGTAAGTTC
CCCAAAAAAATATTGTTTAAAGTCTTCAATTTCTACTTGAGATCTTTTTAAGTTATCCTT
TAGTGTATGTTTGCCAGGGTACAAAGAAAAAAATGAAAATTTTAAATTAAAGTAGAGAAT
AAAAGTATAAGTTGCACAAAATTTTAATGTTCAATCCACTTTTTTTCACTCTCTTTAATC
TCTACCAAATGAAACCTTAGGATATATTTAGTTGGGGAAAAGGAGATAAATAGAGAAGAA
ATCCAGAAAATCTCATGTGAATCCTATACTTTAATTTAAAAATTTATCATTTATTTTTAT
CCTCCAAATCAAACATGCTCTTAGTACGTACTCATCCCATCCACTCACCTCCAAGCTATC
CCAAGCCTTCAATGTTGGATCAAGTTCAAACTATATTTGAGTTAGTTATCATACATAGCT
TCGGAATGAGTGAAATACCAACAACATTGTTCAACTTTTAATTAATAGAATTAGAACCAC
CAGTACATCAGGTCTATCAGCGAGGAGGAAACAACTTGTTTAAACACCAGTTTATGTATG
CATGCCTACCTTCCGAATATCGTCTGGCTTCTACATTCAAGATTCTTCTTCTTTTTTTTC
TCCTCTTAATCCTCTATACTCCATGCTTTAATCAAAATTTAAATAGCAAAGCATATTGTC
GATAAATGAATAAAATATAAAGGTAGAAAAAAAGTTTAAAGCAAAAACTTGCGAATTAGA
ACTTCGTCGGGCGTTGAGGCAAATGTTATCCAATATCTCGCACGCGGCATCACAAGACTC
CGGAGTGAAGGAAGGTACACGTCTGGGTCACGACAACGAGTATTGATTGATTAAAAACTT
TCATGACAATGTGATTTTTCTTTCGGGAGAATAATAATAAAAAGTAGAGCAAATAGTCAA
ATACGGATACCTACTAGTTAGACGCTACAAGCCCACAACAAACCCGTCCAAGTAATTTAC
TCATTAAGAAAAATATCAAATAATTTTAAAAAATTATAAAGGTGAGATATTTTTTAATTA
AAATAGTTTCAAGAATTAATTTAAGTCATTAACATTTTTTTAAGAATTATTTTCTCCCCC
TTGTTGTATTTATGGGAGAACCACTGTAATGGAAAGACAGATTCATATGTGTCCAAAATT
CTATTAGATTAGAAAATCCTACAAAATCCCAATAGGGTTTTCAGAAAGTTTGTAAGAACA
ATAAAAAAACTTAAAAAAAAAAAACAGCAGAAGAACCAAAATACTTCATGGAGACATGGA
CTATATTTATTTTAAGATCGAGATATGGACTATTTAATGATAGGCTTTCAGAAAATATGC
AAGAACACTAAAATAAATAATAGAAGATCCAAAAATTATTTAATGCTTATAATTTTGAAG
GACTATTTTTTTTCGGAGATTAAATTGAATCAAATACTTTTTTCAGAAACTAAATTAAGT
GCTCATATAAAAAATTAAATTAACAAAAAATGCTAATTAATATCATAAAATATTATAAAA
CTAAAAATATTTTTTATTAAGACATCATTAATACAACATATCTTATGTTATTTATTTATT
TTTAATTATTTTATAAAAAATATTATTAATTTCTCAGTAACACCCTAAAATAATAAACTT
ATTATTAGCATGCAATTCCATTATTTCCACAAAAAGAGAAATTTATAAGATGCGTTATAA
ATTATCTTTTATTTTTTTCTCATTTTATCCTTTTCCCTTTTCCACATCCACGTCTCAACA
GTACTATCATTTTTTTCTTCCTTGGATAATCCAACAGTACTTGAAAGTTGAATGTCAAAA
TATCCCACAAAACATTTTCCTCGTAATAATTGCAACTTAAACATGTGATTTTCGAGGTTT
TTTTTTTTAAAAAGTCTGAC
>Glyma06g00230|Glyma06g00230.1
GCGTGCTTCATAGCATGGGTGTTTGTCTTTTTGAAAGTTCCAGAAACCAAGGGCATGCCA
CTGGAAGTGATCATTGAGTTCTTCTCTGTTGGAGCAAAACAGGTTGACGATGCCAAGCAC
AACTGACCTAAGGATATGATAAATTCAAAAGTTTTGACGGTACCTTCTAATTGTTTTCTA
TCTACGGCTGTTTAAAATTTTTCCCTCTTTTAAAATTTTCTTTTCTATTTATTCTCTCTT
TTCCGTGGGTTGAGATTCAGAAACAAGAAACTTTGTTTCTATAAAGAAAAACTTTCATTT
TCTGGTTCATTTATGAAACTTTATATACTTCCTAGTTACCCTGCTATTCGTAGTTGAAAG
TGTTAAATGATCTGCTTTACTTATCGAATTTATGACAATAATGGCTGGTGTATGGTGACC
AGAAGATTTTGGGATAGCTACAACAACAATAGCGTCACGAGCTATGTATGATAGTTGGGC
TAAAGCTTCTTGCACCCCATAAAAAATAATCACGGATTAGGAAGAAAGAACAAGAATATC
AATTAAGGGAAAATCAAATCAAATAGTTTTTGGGATTAGGTTTCACACGATAATTTTCAA
TAGATTTATTACTATTATTTCTATGCTCATATTGATTCAAATTTAAAAGTGAATTAACTT
AAGGTTTCTCCCGTTCTCTTTCAAGACACGTGTATTTAATTGAATTGAACCCTATTTTTA
TGATTGCTATGTTCAATTACATTATTTACACTCTGTTAGTTCATTGATCCTTGAAGGATT
AGACATTCTTTGATGATTTAAAACCTAAGTTCTTTTTGTGTGGTTCCAATGTTTAGATTC
GCTTTTTAATTCTTGGGTTAATTAACTTTTTAGGTCATTATTTTATACGAGTTCTACTTT
TAGTCCTTAAAACAAATTAACGGGTCTTGGTCTTTTGAAAAAATTCATATATTATTATTC
TTATAATTTTCATTTTTTCACAAACTCTGAATTCTTATAATTTTTATAAATATAAATTGA
TTTATTAAAAATAAAAATACAATATAAAAATGAGATGAAAATATTTTAAAATAAAAATTA
ATTAAAATAAGTTATATTCATTTATTTTTTACTCATAGCTACACGTTTGAACTGTAATCA
TTAATATTTTGACATTGTATCTTTTAATTTTTATTAATAAGTTACATATTTTTTGCTTTT
TTCCTTTTTCAACAATAATTCGTGTACACAATATTGCATATCTTAGGTTATAAGTATTCT
ATGAAATATTAATATTGAGGGCTTGAATATGTGAACTGAAAAATCATATATGCTATCAAA
ATATTAAATTGAATAACACAAATGGCATAATAATTAAAATAAACACTTTAATATTAAAAA
TAACCAAAAAATATATAATAAAAAATTATTTATAATTTTTTATTTTATTATCCCAAACTA
ATAAATAAATAAAAAAACTTCTCATCTAGCATCCCACAGTAATTTAGTACTATTATTATG
AATGTCTTCCATAAGATATTACTTCCATATTTTTCTGCTTGTGTCATTGCCGATAATATT
TGAGAGTTTGTTATTAATCAGGTATTTGATTTAATTGTTGCTTGAGCATAGTTGATGATA
TAACTATATAATGCAATTTTCTCTTTTGGTAATTGAAGTAAATAAGGTAAATGCGGTCAC
CATAACATTATTTAGGTGTTTATATTTGTATTTCGACATTCTCATAAGTATTTTTCATCT
TTTCTACAACGCTTTAAATAACTTTTCAATTAATACAACTTAAAAATGATTGAAGGCTTC
CTAAGCATTGGTTAAGGCTCTTGTTTGAATTAAGAATGAGATATATGTTAAGATATGACA
CAAAATCACTTCGTTTATATTCAGATATCCTTTATTCATCAAATAATATCTACCCATAAA
AGATAATTATATAAATGATTTATATAAAACTTTTGTCTAATTTTTTTTTAAAATTTATTA
TTTCATTATAATTCATCTCT
>Glyma06g36520|Glyma06g36520.1
GAAGGCCCAAAACTCAAAAAACTTGGTTTCGGGCCATGTAAACTTGCCTAAGTACCCCTG
TTCGGAGTTTTTTAAAAATTATCTGGGAAAGGTGTGAGACTCTCCAAAGGTGGCCTGTGT
CATGTTTGCACGTCAACGAATCCAAAAATAATAACAGTAGAGACTGGTTCATTCGAACAG
GTCCTGCAACGGAAGGCCCAAAACTCAAAAAAGTTGGTTTCGGGTCATGTAAACTTGCCT
AAGTACCCCTGTTCGGGTTTTTTTTTAAATTATCTGGGAAAGGCGTGAGAGTCTCCATAG
GTGGCCTGTCTCATGTTTGCACGTCAAAGAATCCAAAAAAAATAACATTAGAGACCGGTT
CATTCGAACAGGGCCTACAACGGAAGGCCCAAAACTCAAAAAAGTTAGTTTCAGGCCAAC
ATTCCCTCTTTAGGGACGACACGTGGGCTGCTACTCTGGCCCTTATCTGGCATGTCCATC
CTTCTTGGCGCGACATTTAATTCGTCGTCAGAAAAAACTGAAGGACACCTCGCTTGTTTC
TCTTGCGACCGCCACCGGTCTTGTCATCGTCGAAGGCACCCTTGCGCTTGCCGGTAGAAC
CTTTTCCGGCGACCTCCTTGCCTTTTCCTTTGGCCTTGTTCGTCATTTCTACATAGAATG
CAATGAGACCAATGCCAATTGCATGCTCAAAGTTAGAGAAATGGAGAGAGGAAGAAGTGT
GTGAGTGGAGTGTGTGTAACTGTGAAGAACGAGGAGTTCAAAATTAATTTTATTGTAAAA
AAATTGAGGAAAAATGTGACCGACACATATCATGCGGTGCGTAGAAGAATCGGCCAGTGG
TCGACTTCTGAGAAGAAAAAATCATTTAACTAACACAAAATAATCTTAAAATTAAAAAAA
TATTTTAACTAATTAATCCACGGAAGAACCTTCTTCCGTGGACTCCAGCGGAAGAACCTT
CTTCCGTTGACACTCGCGGAAGAAATTCTTCCACGGGATTCCACGGAAGGACCTTCTTCC
ACAATTCTTCTGCAGTTTGTCTCGCGGAAGAAGTTCTTCCGTGGGATTCTACAAAAGAAG
GTTCTTCCGTAGTTGACATGACAACTGTGGAAGAAAGTTTTTCTGTGGAATCCCGCGAAA
GAACTTCTTTCGAGAGTGTCAACAGAAGAGCGTTGTTTTTAAAGAACAAAAACGCTTAAG
GGCATTTTTAGGATTTTGAAAATTTGTTGGGTGTCCCTAGCAAATCCACAAACCTAAAGG
AAGCATGGGTGGAATAAAGAAATAGATAAAAAAAAATCTTGTAGTTGATTATATTGTAGA
ATTGTAATCCCTGTATATATTTTCCTTTCTTTTGCTACACTATATGATTTTAATTTCCAA
AATAGTGCTGATTTTTATTATTTTTATCTCTATCTTTTGTCATATATCTTATCATCAATT
ATATTAAATATTTATTTTTCTTCTCTATTAATTTCTTGGTGTGTTTACATCAAGAGAGGT
ATCTGTGGATTTTTTCCTATCCAGAAGCACAAACGTTTACGACAACATTGTTGACCAATC
TATGGAAGACACTGTTAACATATTTTTTCTAAATATATCATAAATATTATATTTAATTAA
AAATAAATAATAAACTTTAATATATTATTTAACAAAATATTCCATTAATCAACATAAAAT
TGATGTATTTAAATAAAATTAGACTCATGTCTTTTTTAAATAAGATCTTAAATTTAAATT
CAAACATTATGATATAACACTGTTCATAAAAATATATTAATATAACACTAAATTCATCGA
CAGTACTACTATAAACATATTTTTCTATTATTAATTAATTAAAACTTACGTTTCTCCTGC
ACCTTTCTTACTTAAACTCATATTACTCTTAAGTTTATAAGCTGTATAATATAATAAGCC
GATATTAAAGATAACATTGACACCAACATGTAAATACCTGTAATCCAAAATATAAAATAT
AATAGAAGTGTCGTGCTGAT
>Glyma06g14080|Glyma06g14080.1
TTCTTCATTTCATCTTTCGCGTACAGTACATAGCTTTCTCAACTACTAATTAAACTATTC
AGTAAAAATAAATTGAATTGAATCGCGTATGATTTTTATGCCATCTGAATTGAGATTGGA
GACTGAAGAAATCCATCTAGCAGGGTACAATGGATTCAAAGCAGTGTAACCCGTCCAACT
CCGGCGCAAATCTGGGCCTCAAACGGGGCGGGTTTTGCTTGGATCCACCGGGTTGTGATA
GATTGGAAACTTTTCTGGCGGTTTTGGACTCAGCGGAGGAGGAAGTGGCTTCTGTGTTGG
GCTTCGAATTCGTGCTTTTTACTGGGAGCAAAGAAAAGCTCCAGTTCTGGGCCTGCGCGA
TCTCGAAGTGGCTGAAGATGGACATCATCGTGTTGTTGTGTTAAGGTGGTGGTTGATTAA
TGATTTGTGTGTTATTCGTGTCTGCAACGATACAATACCAATGACCAGTATTTATATTGA
ATTAGAAGAATTGGTGGAAAGAAAGAGTCGCGGACTTTGCCAGAAGTTTCTCTGCATTCA
CACGCTTTTTTGACTCGTAATGGTAGGCTTCAATTGAATTTTCCACAACTTTCTTGTTGA
CTCTTCTCCAATCTCCATACACGCTTGACCACCAACTATGTCATCTTCAATGAATAAAAA
AATGTTGTTATAGGATAATTGTAGATCGACATATTGGTTATTGATCATCTAAGAGACTTC
GATGAATTACTTTAAATTCATTATAAATTAACTTATGCATTAACAAAGTAAATATTTTTT
TATATAATTTAATAAAGAAAAAATGTTGTTATATATATATATATATAATTTAATACTTTT
AATAAAGAAAAAAAATTCTTTATAAAAAAAGTTATGCATTAACAAAGTAAATATTTTTTA
TATTAATAAATAATCATTAAATTCTAAATTAATTGATTTTTATAATAATTACTTTAAATT
CACATCAATAATAATTTTTTATTAATTGACATACAGATTAAAGTATTAAACTCTAATTTT
ATTTATTAAAACTCTTGTAATATCTTTATTTTTTTTTATAATAACATCTTTATTTTTTTA
AGAAACAATTAAAATTCAAAACTATCAATATCCATCAAAGAAATTGATACTCCACTTTGA
ATCTTCATAACTTCAACAACTAGATTCTCTCTTTTCGATCCATTTTCTCTGATCCAAATC
ACAAATTGAATACATGGATATAAAGAATATGTAATTAAAAAATTCGAGTAAAAACTTGGC
TCATAAAATTGTTTATAAACGTAAAGAGTTCTTACTTATCAAACAACAAGGAACTGTTGT
TTATGGCAAAGGGAGAAAAGGGTGAGAACTTATGTTCACGACAAGAGAAAGGGAGAGTCG
AGGTCCTTAGTGATGGCAATTCTTATTGCGTTTTTAGGGAATGCTTTTTTTATCAGTCTT
TTTTACTGAATGTTTGAGTGTGAGATATTTTTTTGGTGGAATGTTTGAGTTTGAGATGCA
CTATGCTGATTCTTACTTGAGTGTTGAAAAAAAAAAACATTGGTTATACTTATTGAAAAT
CATATTGATTGGATTCTATTGCCATTCTTGAATTTTCGTTTCACTGTAAAAGAAACCCCC
CTTAATTTTTTTGAAAAAAATGCGTAGGTGAAATATCAAATATGCGTTTACGAAATTTAA
CACTACCCGAAGTTTATCTCCGAAACCAAAAGATGGGAATTCTATTTTGAAAAACCTAAA
GTCTGAAATAGAAATGTGTTGGAAGCACCTAGTTCTTCATGGTTGTGTTCCAACGAGAAG
AAATATTATAAAGAAAAAGTACGAAAACATTTACATGTATCAGAGCCTGAGAGGAAGGAG
TGTGCATGATTGGTGTGAGAAGAGGGATTGTTAAGATTGATAAAACTAAGGGCAATTTTG
GAATAAAGATAAATCAAAAGGAAAAAGAGGAGCGTATAAAAGTAAAGTGAGGAGTGTGTT
TAGCATTTGCGAATCAGAAG
>Glyma06g19480|Glyma06g19480.1
AACATCTATCTCAAGTCTGGATGGCATTGAAGCATGTGCGATCCGATATGTCAGATATAT
ATAACTGCAATGCACGCAATACTATGGGCTATTCCTATTTAATTTGGGGTAAGTACGTTT
TATCATTATTAATTTAATTTCATACTGCTTAAATTTTATTTAAAATATAGTGCAAATTGC
AGGAAGATAATATACTTTATAATAGTTTTTCTTAATTTGTTTTAATAAATCGTGAGCATA
TGTAACGGGTGAATTGTGGTTACAGATGACTTACATTAACTACAACTAGAGCTCCAAGAA
ATAAAAGCACCCTGGTAGTCTCACTAAGAAATCTAGCTTTGGGTGTTCTTAACCTAATTA
AAATGACCAAATGATTAGTCTTAACACAATGAAACTGAAGATCAGCAACACCAAGAAGCT
AAGAAACACGTCTAAATATTGTTTAGGTCTTGTTAGTAAGTGTCTTTAAGATATTAATCA
AAGAATTAATGAAAAAAATATTTATTGTAAAACTCGAGTTAAATTATAAAAATAAATTAA
AATAACATAATTCTATACATTTCAATAATTGCTTTCCTTTTAATTTTTTGACATAAACTC
TAAGTGTCATATTGTGCCTTGTGTTGCCTTACCACGACTCCAAGTGCCATCAACACCCAT
TGGGTGGCATTTGAGCAGCACTACTATCAATACGCAAGGTAGTAATTTAAAAATAGGAAT
AAGCATTTAATTTCATTCATTGAGTTAGGTTTGTCTCAAAATATTTTCTGATAAGTTTTA
ACTGTACTAGAGCTAACAACCTACTCTGCCTTGAGTATCCAATGGTTTCAGGATAGGAAC
ACATAACCTGTCAGACCCAATTAATATGCTAAGAAGGACTGAGACACCAACAGCTAACAC
AAGGGGAAAGATGCTCCTTATAGCCTAGAAATAATTTGAATACCCCAGCATTTAATTTAT
CTTACCTAATCCAGTTAGTTACATTAAGAAAAAAGTCCATAGAAGGAACTTCATGTCAAT
ATCAATATAGTATGAGACACAATTTCTACCTCGCCAACTAAATTATATATACCTCTAACC
TTAACTGATTAAAGAATCAAAGTATCAAGGTCTTCATGTTATCTCCCTCTACACATTTGA
CTAGGATCTCACATAACAGAACAAACAAGCCAACAAACCCACAAACACACGGACTTAGAA
AACCTTTAATAAGTATGCACAGTGTACCGCCGAAGCTTGAACTTGAAGGAAACACTAGCT
AAGCATGTCCCAACTCATCACATTGTTAATTGTGTGCTTAATACAAATTATTTTGTAGAA
ATAAGTATTTCTTTTATTAATTTTTCACAAGATTTTTTTAAAAAATAATCATTCATGCGC
CGACTCATTCTCTGTGGTCAGCACAACTTTAGGATAAACGGTAGTACTTGTCCACATTCA
CAGTTTTTATAAAAGTAATAAACTCATCAAATTATCAATGATAAGATAAAAACGTAGTTA
GAAAAAAGGAAGGCCCCACTACTTGGTTAATGGATAGCTAAAGTCAAAAAGGAAGCATCT
ACTATCTACACTCTACAGAACCCGAGTTCAGAGTTCAACGTACAATCTCCAATTAGAATT
GCCTAGTTTATCTTCTTTAACCATACCTAATCAATTAAATAATGTTCAAAACTCTGATCC
AATTCTCATCATCCACTTGATCATTATTATCATTATAATAATAATAATAATAATATAAAC
TCTATGCGGTTCTTCACTCTGTTTGAACCATTTGCGGTCCACTAACTATCCGAACCTATC
TAATAAAACCTTCACCACCTGCATTTATAACGAGGCCACGCACGATCGACCTTGCCATAT
TCATCTGTCTGAGGAGTGTAATAGCAGAAAAGACAAGCAAATATATATATAAAAAAAAAA
CTCTTGAAAAGCTGTATTTCATATAAATATAGTAAAAGTATAAACATACCCATACATATC
TTCAGAGGCTGCCATAAAAC
>Glyma06g12540|Glyma06g12540.1
CTGTGAGAGGAGAGAAGGGCACCTCAGAAACAAGGGTGTTGTAGGATGGTGTGGCATTGG
TGATGGACAAGAGAAAGGGTCTGCATCTAGTAGTAGTGGATGATGGTTTTGACATGATGT
GGTTGGTGGCGAAGAACTCTCTGGTTGGTGAAAATGAAAAGGCATTGTAAGAAGCACAAT
GACATGCCATTGAACATGCATAACACAGTGCCCCTCTTCATGTTTCGCAAGCCACCATTG
TCTTCTTCTCAAGCCTCAGAGAAAGTAAAGTGGTGTGGGAAAATAGGTGTTCTTGGTTCG
GTTCGTTTGTGTGGACTGTGATTCAGACCCCACACTCGAAAATCTACATCACTTCATTTC
TTCCACACGTTTTTTTTTTTAATAAATTATAGAAAATAGAAATGGAAACTTTAATATATT
ACAATTTAAATTGAACACGATGCATGATTTGAGAATGGAATTGAACGTTCTGCCACGCCA
TCAAAGAGCTAAAATTTTCGATAACATGTTGCGGATAATGTAGTGACGTGGCTTTACATG
GGTCAACAGTTTGGTGTGACGCCAATCCTGATCTGCTTGAGGCCACCGAGTTCAACTTAC
TCGGACTTTGCTATTCCCACTTCCTTTCTTTTCTTAGTTCATCTCATTCTTTCTATCTTT
CTCATTTTTTTTTTATAAAATTGACATACACAATGAGAATTATTCTACACCTCGATAGAT
TAGATCTTGTCCAGACACACAATAGAAATATATTTTCCTAATTTTGTTGTATATCTCGAC
CAGAATTTTCAAAATACACAACGAATACTTGTTAAAAAACATATTTCCAACTTGATTTAT
TTTATTATATTTTTCTCTTACAAATACAAGTTGTATACTTTATCCATGTTGGGCCATATT
TTTTCGCAGTATTTATTAAGGGAACATTTCAAAAGAAGAGAAATGCTACTTAATCTCCAT
CCGTGATTAGTTGAAATTTGTTAAAAGTCACCAAATTTAATAGATTTTATATCTCATTTA
ATTATTCTCTTTTAATTTAAATGTTAGACTCATCAAAATTCATATTATAATAAATTTCAA
CCAATCATAAAAAATAATATACGAAGAGAATACTATAAATAGTGTTGCTAGTATTTCTCA
TACTGATATGTAACTTTATAAGAAAAATCTCTTGTTCATGACTGTATCTTAGAAATCTTG
CTTTAACTTTGATCAACACCTATGCTTTGGATTGTTAATACTTTAGTTTGAACTAATCCA
CCCATACTGATTGGACCTCTAGTCCAATCCAAAATCGAAAACATTATTGTACTTAAAAAT
AACATTTTATTTCCTCCTTTGACCTTTGAGTTTGGGTAGTAGCTTGAATAAAAAAGGGTT
CAAGTTTTTTTTTAAAGGAAAGGAACAAAGTAAAAAAAAAAAAAAGAAAACACTCTCAAT
ACTACCGGATAAAATGTCGAATAAAATATGATAACAACAACAAAGACTCACTTAAATTAT
TACTATATGGTTTCAAACACAAAATCTAATCATAACTACTTCACTAATTTTTAGACATCA
TGAGATCTTTAAGAGGGTTGCCCTCTAAGCAGGAAAAGTGACTTAGAGAGGTTTCAAATC
CACGTCCATAGAAAATGTGAAATTTCATTTCAAATTTTTAAACACCTGTGCCAATCTGCA
TTCACAGCGTTCAAGTTCTTTAATTACATGATTTTGAGTTTGTAACACTATTTATATATT
AAAAAAATTATCTTATAGAGAAGTTTATATCATGTCTGACCGTATCTTAAAAGATATATG
TTCACTTATTGAAAGATTGTTTCAGAAGAAAAAAGTTGAGGCATATTTAGAAGATTAAAA
TTTCAATATATAATTTTTTTCTCTCTAAACAAGCATAAAAAACTCTAAAAATATCTATGA
CACATCTTTTTCTTTTTCTTTAATTTACACCTATAAGTTGCTGTAAGTCTGTAAGTCTTT
AATTTACACCTATATGTTGT
>Glyma06g47740|Glyma06g47740.1
ATTTTTTTCAATCACATATTAACAATTGAATTATGATTTGATTGTGTATTAAAAGACAAC
CCATGTAGATGGTACCAGCAGCAAAAGTGACACTGACAATAGCAACCCCCTTAAGCATCA
CCATTTAATTCCTCCCTCCTTCGTGGTACTCTCCATATTATGTACCCACGAGTTCTTCTG
GCCAGAAATTGCCCTCAGCCTAATTCAAGCACCTTGGCAATTATGCTACCTAACATTTTA
ACTTTGCTTTAATGTAATATATTTGATCTCAACTCACGATTTAATGTTGTTTTCTAATAT
AAATCATACGTGTCTTATACAAGAAGTAACCTTGTTTAACTTGAAAACAGTCCGAACTTA
GTAAGATTAATTCTCTTATTGAGAATTTTTACCGTACACAAATTTTAAGAAAAAAGAATA
AAATATACATATGTACTACATTAAACATATACCAACCTGTCAACTTTTTAACTTAGCTTA
ATTATAAACGATTTTGTCAATAATTTAAAGAAAACAATTACACATCATAACTACGTTAAA
TACAGACCACATGAATAAAATCAATGTTTAAATATAAAACAAATAGAAATTTACGCTGTG
AGATCTAAGAATTACAACCTGATGAATAAAAAATAAAAAATAATCCGTACGCAGCTCACG
CTTCTAGATAAGTCCAAGTTGTAGTAATCAAACAAATGAATGTGTTTGTCACATGGCTGC
TGCAGTCACCTTAAGATCGTGTGTGAAAGCAAGTTTGAAATTATGTCGGCCAGGTAGGAC
CATTTTGGTTAATTAAGCACTAATCCCACATTGTAAAATTAACTAAATCTGGTTCATATA
AGAGGAGTCCTGTTAATACTTTTTTATGATTGTGTTAATACTTTTCTTTCAGCACAACTG
TAACTCGTAAAATTTGTTATTTTCAACAATATTTTAACTAATAATAGAAGATATGTATAA
ATACAAGATTGATAAAATTATATTTTTAAAACATGTGATTAGATGTACAATCTTATACAC
ATATATTAAGAGATTTCAGTTTTTAATAAATTATAATACTTCAAGCAAATAATATCTAAT
TTTGCAGTGAAAGATACTTCACGTTCACTGAGAAAAAAAGAGAGAGAAAAAAACATGTTT
GGTATGAACTATGAAGCACGAACATTTCAATTTCTTATTGTGTTCGATGTTTGACACACG
CGTCTGTAATAATATTCAGTGCCGATACAATATTAATATTATATTCTATATTTTGGACAT
TACACATATTCACATATTCATATTCATATCATGTTTAGTATCTGTGTTGTGTGTCTGTGT
TGATGCTTGTATAAATTTCTTGAAAAATGTATCCGAGACAGAGAGTAATCACAATGTCGG
TTCTAACAAGTGGAGTCCTTTTACTTCAACAAAATAAAAATAAAAAAGAAAAGAAAAGAA
AAAGCTACACTTGCACATGCGCCAGTTGAGACAAAGAAGACGTGTATTAAGCAGCTGCTT
GATTGGTGAAAGGCAATGACATTCCCATTTCTTTACCCCAAACCCAATAATAAATTCCCT
AGATTTTTGTTAACTAGACCCCACATACATCACAAGCAAAAACCTTTATTTATTTATTTA
TTTATTATAATAATTATATTTTTAGTTTTAATACTTTTATTTAAATTTGATTTTAATCCT
TATATTTTTATACTCATAATTTTACTTCTCTAAATTTTAAAAAATATAAATATAAATTTA
ATTCCTTTTCAAGTTTATATTTAATATTTAGTGACTATCTTTAATCATCACAAAATTAAA
AAAAATAAATATTAAATTTACAAAATTGAATAACTAAATTCATCCATATAAAAATAAAAG
AATCAAAACTCAATTTGACCTAATTATCATTTATTTTTTCTCTAAATATCCCATACAAAC
CACCAACACATCTAATTCAATTAACATGCGATTATTTTAATTTAATCAATAATATTAAAT
TTGTTACCATGATGAAAGAA
>Glyma06g03770|Glyma06g03770.1
AGAAACACCACCACGGACACTCTTTACTAGTCGTCTGTCTCATTCACTTTAGCATAAACT
AGTCTCTAGTCTCTTCCATTGTGAGGGCTTCTCTTAATTCCTAAGGACATTCCTAATCTG
TAATCTATTTATTTTGTGATATTTTTTTAGTGTTTCCTATCTCAAGTTGCTATTACTATA
AGAAAGGTGTTTCTTTCATTTGTGATGAAAAACTTTATCTACATTTGCTTATACTAATTA
TATATGTCGTGAAATTTTTTATTATAAGGGATTATGGAAGAACAAGCAATGAATCGCTAG
CAATCTAGCATTGTGTAAAATGTAAAAAGAACATAACTAAACATCACGAATAATTATAAA
TACTTTAATGGTGGACGAGCATGTGAAATTATATCATGTCAATTATTTCGGGTCAGGCCA
CAAAGAATGTTGTCGTGAACCCCTAATTAATTTCAACGTGGATGACCTATTTTACGACAC
ACTGGCAAAATAAATTAATTTGAATATATATGTAAATTAACTTGGACAATATTTGGTACA
TTTTGGTTTTTTTTTTCTTTTTGAGAGAGAGAAACACTTATTTTTTTGTCCTTTATTTTT
CTTAGATTCAATTTATTCTTCTACTTTTTTTTTCAATTTATTCTTTAATTTTTAAAATTT
ATTCAACTTGATAATTTCGTCTAAACTAGATGGACAATGTTAACAAATACGCACTTAGTG
AGGTTTTAAACCACCACAAAGTGCAATGATTAAATTGGACAAATTTTAGAACTAGAAGAT
TTAATTTGGACATAATGATTAAATTGAACAAATTTTAGAACTAGAAGATTTAATTGAAAA
AAAATTATACTGTTAGTTTAATTTGGATAAAATGATCAAATTCAACAAATTTTAAAATTA
GAAGACGTAATTGAATAAAATAAATAAATTCAAATACAAAAAATAATTTAACTATTTTCC
CCCATCAACATATTGATAAAAATAAGTAATTCTTCTTGAAAATAAGAATTAAACATGTAG
TTGGATATAACATTTGAATATAGTTTTGGATATATCATATAGTTTTGGATATAACATTTT
AATTAAATACCACATAAAAAAATCTTTTAAAATTCTTTAAATCTTAATCCAATACAACTT
GTGAGATATCAGGATCACCTCTTCTCCCGAGTAGAGCTAATGTTTCTCTGATAGTTTTAA
GTTATAATTAAATTTAAAAATTTGAAGTTGTCGGAAGGTGACGATTTTTTTTCAAACAAA
TTTTTTTTGGCAGGAATTCAAACAAACTGCATGTCAGTAAATAGAATAAATAATAAATTT
TAATAGAAAGTCAGACGGTTTAATTCATTTCTTAATAAAACCGCGTTCTTATCATTTAAT
AAAACAATATTACCGTTAGTATAACACTTAATTAAATTATCGAATAAAATAAAATTTCAA
ATCATTAAGTTCCATTGTTAAAGTATAAAGAATAAAATTTTCGTAAAAAAGTACTACCAT
AAAGAATAAAATTTTCATAAAAAGGACGAATAATCACATAGAAAAGAATAAAACTTTATG
ACAAACATTGTACGCGGTAACGCGGGGAACTCACTCCACACTCAATTTATTTATTTTTAA
ATAATAATAGAACGAAGAGTGAACATGAAAAAGGTAGCCACAACAATACACACATAAAAA
AAACAAATGTATAATTTTACATACATATTGAGATACGTTCGTCACTTGAATGATACATGC
TACTACAAAGGTATTTATTATTGTAAAAATAAGTGGAGCCCTCTTTTCTTATGTAACAAG
TGCTTCACTTCCTGAATTAACTCGAAGTGAATAGCTCATAATCTCGTAATAAAATGATGG
GTCTAGTTGAGGTGTTCTCAGATATATGTTAAGAAATTAACAAAAAAAAAATATCATATG
AATATTATAGGATGAAAGTATATAAAAAAAAATCATAAATAATATAATTTTTTATATTTT
TTAATTTCTTAAAGAATGGC
>Glyma06g15680|Glyma06g15680.1
TATAATGCATTTACTTTTAAAGGGATTTTACATTTTCATATAGTTATGAAGTATTATATA
TCATAAATTTATTTACTTTTATTAATTATGTTAAAAATTATACTTATTATAGATACAAAT
CAAAAGTGTTTTTGAGAGTTTTTCTAATGAAAATATAAAATTATCTTTTTTCAATAAAAA
AATTCTCAAAAATATTTATATCCTTGTATCCAAATATACTTTTTTTTTATTATAAATTGA
CAGAATAATTTTTTGTTTTACAATAACAGTGCACACAAATTAATCTTAAAGAAAAAAAAG
GAATATTAGATGGATGAGGAAGAAAAACACATTTTTTTTTTTAATTTTCACTTCACTTTA
TCCCGTTTTAAACAATATAAATGAAACTTGTTACGTTTGGAGTCTCCAAAACTCAATTCA
CTTGAATTTCTTTAATATAAAAATAAAAATTAAAAAACCACAATTTTGATCATGTGTTTT
TTCTTTGGATAAACTATTCTTTTGTTTCCTTAGATTTAGTGGTTGAGTTTTAACATAACC
TTAAAATAGTAGAATTGTCTCAGTTGAGAATATTTGTGGTCAAAGATGAATCCAAGACCC
CTAGTTAAAATAATAATAATAATTATTATTGTTATGCATATAAAAATAAAGTCACGAAAT
ATTTAAATCAAATGCTGTGGGCTAAAAAAAATGAAATAACTAGCTGAATTAAGCATAAAA
GTATTTAGTAAACTAAAAAAATAAAACTTTAAGAAAAAAGCTAGCAAATAAAACACAAAA
GTTGATGAAAATTACGAGCAATGGGTTCAAATTATATAAATAGGGTGGTGGCAGGAATGA
TTTTTTTTTTTTTAAGTAATTTAAAAAAAATGTTTGTCTTCATGTCTCTCACTCATCAAC
TTCGCTGTGGCGCTTCCCCTGCCCCCATCGATAGTAGATGCGGCGGCAGCGCACGGCAGG
TAATCCCGTTCTCAAAGCTGCAGAGGTTGAACTGCATCCTTCTCCTTTCAACGAGCCACC
CACCACTTCCGAGGAAGATCTCCCACGCACCTTCAGCCCCAGCACTCTTCCTCCGAATCC
GAAACCGAATCACACTCTTCCTCCGCTTCTTCTGTAGTTTCGTTCACGGTTTCGAACATC
AAACGCGTGAAGTTTGCTTGGTTTGAGATATTGGCGGTGTTGGACATGCCAATAGCAGGT
CTTGTGTCTACGGTGGAGAAAAAGGAGCGGTTGAAATAGCGAACCATGCACTCCTTTGGA
CAAGGAGCACTGTAAGTCTGATGATAGTTTCTGCGTTGCGTTTATAACGCACTGTCCACA
CAGCTGAAATGGGACGTCACCCCTGCACATGAAATGTCCATAGACAGTGTCAGAGGTCAG
TGTGGAGTTGTAGAATACATTGTTGGCGGCGGCGTTGGAAGATAGTGAAGAGAAGAGGCT
CCTAATGTTTATTTGGAAGGTGATGTTGGCTGTGGTTTCGTTGCTTAGACAATCATGGGA
AAAGGGGTAGTACTTTGGGAGAGAAAGGGGCCAGCAGATAGAAAAAAAAAATTTAACATG
CAAAACCATGATGTTTTTTATTTTTAATTTTTGTTGACATGTAATTTCACTCATACAAAA
ATTACACATAATATAATATCACAAGTTGGTATGTTTATTGGTCATATAAGCATGTTAATG
ATTATCAATTAATAACAAATATTTAAGACAAAATTTTTAAAATATTAAAAATTCAATCTA
TGAAATAAAAAATTATTAGAGACAAAACACAAAAAATATATATTTATTAAGGATTAAAAG
TATATTTAATCCTTTAAAAAATCATTTTTTGAGTTTATAATTAAAAATAATTTTACTTTT
TCATAATATAAATTATTTATCATAATTTATATTTAAATAAAATTATTACAAATTTTAATT
ATAAAACAATTTATTTATTTAAAAATATTAATTTATTCAAATTTTAATTATATTAAAATA
AATAATAAGAGTTGTACACT
>Glyma06g19600|Glyma06g19600.1
TTGGTTGTATATTTGAACTCGTTGGGTTTATATTATACATGGATGTCATTCAGAATCTCA
TATCATCATTTGTAAACTATTTTTCGGTTTGTGAGATGGGGGTCTCTGAATACCATTCAG
CGTCAGCTCTTTTTTTTTTTTTCTTTTTTCTATGAAAGTCCGGATACTCCAAAAATAGAA
AAAGTATCATTGTTGTATCTGTTTTGGATATTGATATTCCTCGAATACCTTTTTTAATCA
GTGAAAATTGAAGAGTGTAAAGAAATTTACAATTCACGTATTTTCCTTAATCAACCGACC
TATATTTGTGTCTGAAAAGTGTACAATCATTTTTTTTTCTAAGATACTTCTCATATATTT
CTCAGAATTTTCTGGATATGTATTGGTAAGTATCTAATCTTTTTTATTTGATTTTTTCTT
TTATAAGAATGGTTTGGATGCTTTCGGATATGTATCTGAAAGTTTGCCTTAAAGGTTCTT
GTATAGTCACGTTCTTCCTCATGTTTTGATTAATTGGAATACATACTCCTTTATTCTTTG
AAGAGAAACAAAATAAATCCAAAAAGGAATGAATATTTGGTTTATGTGCATTCCAACCTT
CGAGTTTTGTCTAGAAAAGATGAAAGGCATAATTGTATAAAAAAGAGCATGATCCACTTG
ATGATGGTGTTTGAATTCTTGAATTGGCAAAGTTGTCTTTTGATGAATCAAATTTAGAAG
CTATGCTCTTTCTGGATGATGGTAAAAGAGGCCAGGAGAATGAGAATTAGCATTAGACAA
CAGTTTAGTAATGATGCTTCTAAATTGTAGGATATTGTATAAAGTCAATAATTGTTTTGA
ATTTTATCAAAGATGCTTTCGTTGATATAGTTAGCCAAGACTGATTATGATATATAGGCT
GAAATTATATATGTTTTTGTTATGATTACAAATATCTTTTTTTTTTATTTTTAAATTGGG
ATTATCATAGTTATAAATTAATGGGAAATGATTAATGTCTTTTTCTTTACCAACAATATT
CTACATCTATATAAAATATTTTATAAATTTTTGTCAACATTTTAAAATGTATACTATCTT
AAACGTCAAAAGTTATCATATTTGTATCTTGTGCGTGTCTCTCTTTTTCCTCTTCCTCTT
CCCCTTCCCTTTTTTTTCCCTCCCTTCTGTATTTAGCGTGAAAATGTTGAGAGTGAGAAA
GGTATGGTGGGTTTATGAGCTAGGCCCTTAGTGGATCTTATGGGCTCTTTCTCATCTGTT
CTAGTCTTGGCCCAATAAATATACAACATATATATAAATATTAAAAAAAATAATTTTTTT
TATAAAATAATATTATACGACGGCTTGTACACATAAGAAAAAATAAAATATTTTAAAAAA
ATTTATAAAAACATACTATCTTTCTTTTATACCATTAGATATTTATAACTAATGTACAAA
AAATTAAAAATATTTAACAAAAATAAAAAAAACTATATTAAAAATAATATGTCGTTATTT
AATTGAGATCATTAATACGTGTATCACTAATAATAGTGAGATTTTAATTTAAGATATAGT
AACTTAAAAATAATGTAGAACCAGATGGATGAATTGGTTACAACACTGATTCAAGGATTA
ATGATTGAATCGGACTCAAATTAGGGTCAATTTGGTTTTACTAAAATTAGGATTTCAAAA
TAGTAAAAAATGCTGTATCAATTAAACTTTAAAATTCTGATATAAAAAGGAAATAACCAT
AAAAATACGTTACAGTATGGAATAGAAATAAGGTACTAATAATTCTGACAAAAAGGCATC
TCAAAGATCCAGCAATGAAGTGGATATGCATGACTATGAGACTGAGAGTGACAGTCTGAC
ACCGAATCAACGATCCAACTCAGCAAATGTTGTCAACATGCATAAAAAGTCGTGAACTTC
AACGGCTCATAGACTCTTTGCTTACCCAATCACCAACGTCACGAAAAACAGTAAAACCAC
AGTTGTATAGTATTGTATTG
>Glyma06g01730|Glyma06g01730.1
ATATATTTTGGTGATTAATGTCAGGTGAGTATTCCTGTTGTTTTGTGGTTAACAAAATTT
TTTGGCTTATTAAAAAAATAGTTTATTTGTATATTTAATATTCTTAATATTGTCCATTCC
TTTTAATCTACCATTTTTCCAAATTGAATTCCAGTAGCTTTTTTAAGAAAAATTGTTTTT
TTATATCGGCTTTAAGAAAAATTGTTAATAGTTAAATAACCTCATATCCAAAATAAATTT
GTTCATTATAAATTCAAAATATAATTTAAATATTTCAATATAATTATTTTATATTGATTT
CAATTCCGATATAATTTATATATTTAAAAATATGTCATTATTATGAATGCTAATTATATA
AAAATAAATATTTATCCCATTCTATATACATTATAAAATACTAGTTATTTTAAATATATT
TTCTTAGTTATTTTATTATATATTGAAATTTAAAAATAATATTTTTAATCTTTTAATTAT
ATGTTTTTGTTAAAAAAATTAATTGTAATTTACTTAATTAAATTTGAATGAATATTTATT
AAGTTAGTTATATGAAAAAAGTTATTTATAATATGAATAAATAATATATATATATATATA
TGAACTGATAGTGTAAAGATTTTATACTTCATCCAATCACAAATAATCATATATGATACA
TTTGTTGACTTTTATAATAATTATTATTTTATATAATTTTTTAACTAATTGATAGTGTAA
AAACTTGTACGTTGACAGTTGACAATGTATATGCCTATTGCTATTTAAAATGTGAGTTTA
GCTTTTATGTATTTTCCGGGCAAAAATATTTACACCATCAACCAATTATAAATCATTATG
GGTATAAATTTTAAGATAATTATGTAAAACTCAAATAAATTATCATATATAACAAATTGT
CATTCTCTTTAAATTGTCAATGTATATATTATTTCCTCATGGAGTATATGTTTAAAAATC
TCGAAGAGACATAGAATTTCCTCAAAATGTTTTTTCTATCATGCACAGGCAGGCCATGTT
CGTAGTTCCTTTTTCACTTTTTGTAAATCTAGAGCACTCGTGGGATTTAATTGAGTTCAG
CAATCAACATGCCAAGTTAAGGACATTGGTATAAAGAAATATCACCAACAGGAGTTTAAA
TTTAAATGTCCTTAAAATCTCTTGAAATATGTAACAAGTTTATCATCTAATAGTTGTTTT
GTGTATCTAATAATTCACTACTGTATGTCTGTATCGGATCTTATTCTAAGAACTGAGAGT
AAATCTTCTCTATTTATTCTCATGAGTAAGAACCATATATATCATCACTTTCTTGTTAAT
TTACATAGATGACATTATTATTGGTAGCATTAACTTATGAGCTCATCCATAAACAATTGA
ATGTCAATTTACCTCAAAGAACTTGAAATAAAGATTAAATTATATTCTAAGGGAAATATC
TAGAAATCCAAATGGTAATTATATCTTAAACAAACAAAGGATATCTCGCACATTCTATAA
AGGTTCAACGTGAAAAATGCTATCTCCTTGGTCCATCACCTATGGTGATTGGCAAAATGA
TATCAACAAATTGAGAAGAAAAATATATAATACGGATTATAGAAGAGAATTTGGTGCACT
ACAATACTTAACAAACACAAAGCCAAATATTTCATATTCTATGAGTTGGCTTAGTGAATA
CATACAGGATCCAAACATCTCCTACTTTAGCAATGTATAAAATGCACCTTTAGATACTTG
AGAGGAAAAATGGATTATGGTCTTCATATAAAACCTTCAACAGACGTTGACATTTTAGGA
ATTTTTATGCTGATTGAGCACCGAAATATGTATCTTGCATACACTATATTGTGTCACATA
ATTAATTAATTAAGGCTTGTGATATTATGCTTTGATGTAAAGCCAGCTACCAAATATACT
TGAAGACTACTACTTCTTAGTGTAGCGTGGTATAGCAATCCCAACAGACTTTACTTGAAA
GTAACATCTAAAACACAACC
>Glyma06g17860|Glyma06g17860.1
CTCTGCCATGGAAACCTGTCATAGGGGTAGTTATCATTCTAGTAGCGGTTATTGTAGTGG
GGGTGCGGTTATTGTAGTGGTTATTATAGCGGTTATTGTAATGATTATTGTAGCGGTTAT
TGTAGTGGGAATATAGACATGCAATTGTGTATAAAAGCTCTAAGAATAAATGAATAAGGC
AGAAAGAGAAGAATTTAGAAAATTAGTTTGTAAGGAGGTCTTGGTCCTCGAAACCAAGTA
GTGTAGTTTTCTTCCCTTCCCCTCTGCTCCTAACAGGAAGAGAATTGCATAATGAGTGTG
CTAGCAAGCGACTTCTCAGAGGTCGTAAACTGTTCATCAATGGCTTTCAACAGATCTCTG
ACATTATCATGCTGGTCAACTGAACCCCGGATACTAGCGGATATGTTGGTTTTTATGAAC
ATAACAGAGAGACGATTAGATCTCTCCCACTTTTCATAAAGATCAACAGCATCAGGTTCG
CTAGTTTCAGTAATAGCCGGTGGCTCATCCTTCTTTATAGCATAGTCAATATCCATCCAG
CCCAAATGAAGGAGAACTTTTTCCTTCCAAACCTTATAATTATCACCTTTCAAAATGAGA
AGGTCACAAGAAATATTCATAGATTGTGAAACTGCAAACAAACACACATGCTCATTAAGA
AATTTGAGACTAAACAAATGTCATGTTTTGCCAATGCAAATCATGTCTCAATATATGAAT
CTAGTGACACAAAACTTGCCTGTGGGTTAAAGTCCTACTCAATTAGATTCATCATGCAAC
TTTATGATAAAACTATTAAATCATGTTCTTTTCCTTAATTCCTGTGGGTAAATTAAGAAA
TATAATTTAATATTTTATCCTAATTAATCATACAAATATAACAAAATTCCTGTGGGTAGA
TTTCATCACATTACATATGATTAATCACAATTAATATTTCTAATGTGATTATAAATTTAG
CATATAATTTTACTCAATTAAAGATGTTGTGGTTATTCTCTAATTTAATAAAATTATATT
AATCACTTAACATTCAAAAATAATCATTGCATAAAAATACTTAATAATGCAAATGTGTTC
AATATTGAATTATAAAAATTACATGTATACCAATTTAAAATAACATTGCACGTATATTCA
TTCAACATGTAATAAACTTTAAAGGATTAAATCCAATTAATACTAGTATTTAACATAATA
TTGCATGTTCAGCATAACTTAGAGACACGCAATTTTAAACAGTTTGTGCATAAATGATTT
ATCCTTCAGAAGTTATAAATACAATGAACTGCACCTAATATACAATTAAAGTGTAGTAGC
TTAGTGGCAATGTGAGTCCTTTCATGCTTGTAGGGAAAGGGTTCAAAACCAGTCCAAAAT
GTTTTCGCGTTCCTTTTCCTTAAAAAGGAAAACAAGGAAAGAAAAGCTTCCACTGAGATT
CGAACCCAGAACAAAGAGGTCATATACATTGCATCTACCACTGAACCAACTTGTACTTTG
TTTAATATTCTTAATTTAAAATGTACATTAACAATTCCAAGACAGTAAACAAAACTCGCA
AGACTTCATCTTCAACCTCTAGCGGGGGTAAAAAAAGAAGTTATTATTACCTTGATTTCG
AAAAATCCACATCATTATATGCATTTTAGACACCCAAAAATACATTTTAAATCATAGAAA
AATTAGAAAATTTATATCATTCCTAATTTTAATGTTATTTTGAATTAAGGAGGCTTAAAA
CATAACACCTATATATTCAAAAAATAAACTCGGTATAATAGGAACGACCCAATATATTTG
GGTGATTGCAAATATATTTGCAAAAATATGAGTTAAATATGAATGGAAAATGAACCAGAT
TCATAAGTAACAAATTTTTCTAAAATAATAAAATATTAAGACACGTGCAGCGTGCAGACA
ACGTGCGCTTCCAGCATCTTCCTCCCAAGTCCCAAGAGTGTGACAGGCGTTCAATTTAAT
TGGTCCAACTTGCACATTTG
>Glyma06g06940|Glyma06g06940.1
CCTAGATAGCATTAACTTTTTGACATTGTTTGTTTGTACATTGCATATATTCCATAGCTC
GAGGAACGAATGTGAGGTTGTGTAAATTTTATCACTTAATAACCTAGTTTAGTTTTGTTG
TATCCTAGAGGGTGTGAACCTTTTGACATTGCTTTCTCTTCGCATTGCTCTTATGTTACC
CCCTGTCACTCAGAATCAACTTGAGGTTATTCACACGGAATGTTTGATATGGGTTATGGT
TATGGGAGTTCTTTTAAATTTCATCATGAATCTTTAATTAGAAATATTAAATTTATACAT
AAAAAATAATCAGGGCCTTTCCCCCTCCCCCTCAAGACACATTATATATACAAGAAAATA
AAATAAAAAGTAATATTAATAAAAGGAAAATAAATGTTGAATTGATGTTTGCTTATTCCT
TCTAAAGGTGATTCTTATCTCTTATTTTACACACAAAAATAATAATAAATATTTTTATAA
AATTCATTATTTATTAAATAATTTTTATTAGAAGTTAAATATTTAAATAGTTGTGTAAAA
AAATTGACCTCTCTTTTAATACATATTTAGATCCCTCCCAAGACATAATATATAACCGGA
TATCAATATATCTAAATTTAATTAATCCAATATAAACGAATTGGCTCGGGGTATGGTGAG
GTAAATTTAAAATGTTCATATATATGACATAAAAAACTGTAAAAGTACCATCAACAATAA
TAATAAATAAGTTATAATTTAACTAAAAAAAGTTGGTCTTTAATTAATCCCACTTAATAC
ATTTTATACCTAAAAATCATGTGATTTTTTAAATAAATTGTATGACTTTTTTATGGTAAT
GGGGTTTTAAATATTTCTTAATTTTAATTCTTTATATCAGTATATATATGATTTAAGATT
CGTTCATGTTAGTGACATATAAAAATAAATGAGAGAAATGCAATGATGAATAAGATGCAG
ATTTTTTTATATACATAATTATTATATTTATTAATTTTCACTACCAGTAACAGACATAAA
GTGTAAAAATGTACGAGTAGCTGAGAGGGAGAAAGTGAAACATTTTTGGAAGTGATAATT
TCTTTGAATTTAACTGTTTAAGCATGAAAAGGAGGGAAAAAAAGGCACGGGCAGAAAGAC
CGGCTGAGATGGTGGTCCAACCTTGCCTTAAAGTCAAAAGCGGTATAGTAAGTGTAGCGA
ACTACGTTGGGGAACGAGCCCAATCTATTAACTTTACTTGCTTTCCCTGGGCCTCCCCAT
TCTGGTTTACATCTCATCTTCCACTTTTGACTTTTGTCACTCTACAATTGGAAAATCACT
CCTCCTCTCATTTTTTTTTTTTTAAAATTTCTCCTTCATTATTTACACTCATTTTTCATT
TGTTCTTGTTCTTTTAAGTGCAAATCAAATTAACAAGCTTTAAAATCTTACAAACAAATA
AAAAGTGTATTAATGAATTTACTTTTTTATCGGCAATTGTATTAAAGAGTATATATAGGT
AACCTGATTATTATTTTTGCTGATTCTTGGGTAACATGAGATGTTTTCAAGTTTGAATTT
TTTTTAACACTCATTATAAAAGACATGATTCAATGCTTTAGATTCCGTGGTCTCATTGAT
AATCATACACTAATGTGGTGCACTAAGCTTTATTAGTAGAACAACTTATTTACCTCCTTA
AATTTTAAAGTTTGATATTTCTAATTCGATAATGTCATTGTTCATGGATTTTTTTATACT
ATTACGATCACAAATACTTAATTATAATTGCAAAGAAAACGAACATAATTTGTGTTTGTG
TGTGACTGTGTGAGTACATACAGTAGTTAAGTTGTCTTATCTTTAATTTTTACTCCTTAT
GCGTAGGTGGATGATGAGGTATTAGTGACGGTAAAAAAACTGTATGTTGTGTCCTATTAA
CGAAAAATTACATCAACGTTATTCTATTGTTATATTGTTAATCTGAATATAATATATTTT
GATTATTATTTTTCCGGCAT
>Glyma06g22900|Glyma06g22900.1
CGAGTCCCAGTGATGACTATAACCCTGTTCTAGTGGACATTATGTGTGTCGAACAACATG
CAATGCTTTGTGTTAGTTCATAGGAACCTGAGAATGAGTGTCCATGTGACTAAGGTGTTT
TCTTTTAGAGAATGATGTGCTTAAGAGATGTGCAAGGGGAAGCAAACTCAAGGCACAATG
CAAATATTTTCTTCACGAGAGTCACATGGGGGGTTGTGCTGGATGTTGTGAGAGCTCACT
AGACAGAAATCAATTGTCGGTTTCCAACATTAGGTGTGGATGTAATTCCTACTTTGTGAT
GATGTTATGTCTGAATGATTCTCGAACTTTCTTCACCTTTCAATGTCATTTTATACCTGT
GTAGTCGAACCCCATGGTGACAATAAAGTGAACGATCAATGAGGAAGAAGGGTGAGTTTG
GTTGTGTAAAAGAGAAAAGAATGGAAGAGACTTGTGAAAAAATATTTGAATTAAAGTAGA
GAGAAAGAGGTATGGGACCCACATTGATTTTTGAAAATTTCCTCCCTTTTCTTCTCAATT
TGAACTCAAACAAACAGGCACTAAGGGTGGACATGGTTAGGATTTTTACAAATCCAATAT
GTATCCAAACCAAACCATTTGAAGTGGTTTGGATTAAAATCCAACCCATTTTTTAAAACC
AGGTTTATCTAGGTTATTTTAGGCCAGGGACATTAAAGTAATTACATATCTATAACAACA
ATTGAAGAATTTATTGGAAGGAAGAAAAAACCAAAAGTAATACCATATATAATTTTTATG
ATGTAAGAGAATGTAACCGCACTACTAGACCATCAACATTCTAACTCAAAGGATGTGATA
TGAAACCAGTTAATCAAGTTGCTCATCGTTCAAAAAAAATAAACCTTTGGACTCTTGTTT
CCTTCACTTTATAAAGTTTAACTAAAAATAAACCTCTGTAAACACTACATAATGACATGA
CCACACTACAATCAATATATCCTACCCACACACTAAATTCCAAACCCTTCACCTTTCTAA
GCTAGCTAGAGTAACATGTTGTGCCAATAAGCAAATAATAACCATCATTACAACAACTAT
TAAAAAGTCAGTTACAATGACAGTTTAAACGGTCATACATATATGAATACATAATAACAA
GACTAAAAGAATTGAAGGTGTAAAAAAATATAGGCTTAGTAAGTAGCTTAGCCCTTTTAC
TTATCAGAATCCAGCAATTAAATCCTTCATGCACTCAACAAGCTTATCAACACTAACAAC
AACCCATCAAGAAAAGCATGAAAGGATTGCAATTCACACCAACAAGCCCTTCAAAGCCTT
GCATCTGGCACATTATTACAATTCATCACTACTAAAAAAACTATATTTTATGACTCGGTA
TCTACAATGGTTGTCATATACCCGTCTTAGAAAGCATACCGGTGGCATTTTTGCAAATAT
TGAGATTTAAAACAAAGGTGGTTTTATTTACCCGTCTTTAAATGAGCTATTCTATGACGG
TTATTTATAAAACCGCCTTAGAATGTATTTGTGAAAAGCAACATTAATACTTAAGATCCC
TGGCTCACACTTAAGACTTAAGAGTGAGTAGTAGTGAGAGGCTTCTGGAATCCTAATCAC
TCACTCTTTTTCTTCCCCGCAAACCCTAGAGCGTTCCCTCCCATCGTTCCCCCCAGCCCC
CTCGCCCTCCTCGGCTTCGGTGCCAACACCGCTGCCTGCCTCCTCTTCCTCCACCACCCC
TCTGCCCTCCTCCAATGTTGGGAGCTCGACCCTAGTAAGGCAAAACCCCTTGGTACTGTT
TCCTCATTCACGATGTCTGCCACCAGGTGTTTGCTTTGCTCGGCCGCCTCCCAAGCAGCC
AGTGCGACCAATCTGGCTGCCGGAGCTAGACCAAGACTGGCATGATTTCCATTTTGGCTC
CCAAAGCAAACCTCAATCTCCAATCGCATTTTTAAGTAACGCCGTTCCTCAATCGCGTTT
TTGAAGTGTGATCCTTCTAT
>Glyma06g17850|Glyma06g17850.1
TTTTTTATATTATTTTTATTTAATATATTTTTTTATATTTTATTTGATATTTTCTATATT
AAACAAATCCTTAATATTATTTACCACTTTAAAGTTATAAATAATTTCTTTTCAATGTTG
TGGCTCCCAAATCCCAATGACACCTTCGCACAACCAACATAAGGTTAAAACAAACAATCA
ACTTACTATAAAAAAAAAAATCATCTCATTTTATTGTGTTCGTAGTTATCTCCATGCATC
CTTATTTCCAAAACCATTTCTCCATACTTAATCTCACACACAAGCCTTTCTCTTGTCATT
TTTGTTTTCCTTCTCCACCCACCATTTCATATTTCTATGCCTTCTTCAAAAGTTAAGTTC
CCCCAATCTTGTTCCATGTGAGTATTGGTAATACATGTGGGTTGCTTGGTTTTTGCCTAT
GAAAAAACACAAAATTGCATATGATATTACAATCTCAATTTTTTAGCCGTACTTAGACCA
ATCATGAAATAACACACTCGCCCAGTAGTGCGGGTGATAACTAATCAACAAAAAAAATTA
TAAGAACTATAGAAGGTTGGAATCTAAACAGATGAAGTGTAAGTTAATTTTGATGTGATT
CATGCCTGCAACACTTGCAACACTTTCTAACCATGGGTTTGCCACCTTCATTTGTTGCAT
CCTCCATTGTTTATAAGTCTTTCTCCATTGGTAATGCTTCCAAAAACAGGTCGTAAAATA
ATATAATAAACTGCATCAACTCTAATGAAGCATTTAGTACATGAGAAATTTATAGTTTTT
TGAGATTGTGAAGTTATGAATATTGATTTTTATGTTTGGTTTATTTTCAAGAAAATAACA
TTACATGAAATAATATTTTCTGGGAATGATTTTTAGTTTCATCACAAAATTATTCTGGTG
GGAAAAGGTGAAAATATAACTTTGAATTAGAAAAGTTTTATTATAATGAAAATATCACAT
TATTCTGGTTAGATTATTTAGACATGATTAGACAAGTCCATGATTAATTCATTAAATGAG
GGTGTGGTGAAATATCTGGGTGGGATAAAAATAGGAATGGATGTCATTTACCTTGAACAC
TCCTTTTTTTAAGCAAAGCAAAGAGAATATGATCAATGAAAAATCAAAGCCGTTTACCTG
TAATTGAATAAATGTTATAATTATCCAAGTGTTTAAAATCAATATTTTTAGACTTTTTCT
TCTTTATTTATTTAAGGGATTGCCCAAGCCAAAATTACACTCTGATTCTACGTTGGTAAG
ACACTATATAGGATCTGTCCACAACAAAAAAAAAAAAACCAAATGACCTTCCACTTGCTA
CTGATAAGATCCAACATTACCATGATATATAATATACACATACTTCTGTGACATGTATGG
TATATGATTACCACTCTTGATTAACTCTAAGCTAATCGCGGAATCCGTTTCCACCCATAG
TTTTGTGGAATTCTTTTGCCCAGCAAACTTAATTTGTGAAGAAATGCATTAATAGTCACT
GGTTACATTTTTTAATTATTATATAGAGAGAGAAATGCTTAAGCCTTTGAATGTTTCCTC
TGAAATATCATCCGACCCAATTAAAAGTAGACACTTGCCAAGTCAATTAATTATAAGAAA
TTAAGTTATTTTCAACTTTAAAAAAAAAATCATTCTTCCAAATCGATCCCTTACAAGTAT
GCCAAAGCCCAAAGCTAAAAAAAAACTATAACTGTTCTTTTTTCCTTGCACACAAAATTC
AGTAAAAGAAACTTGTGAAATCTAAGTGGAGTTTAACCAAATTTGTTGACATGAAATCAT
AACATTCAGAGTATGATATCGATTAACAGGAATAAAGTCATCACATAAATGCAGAGTGCC
CTATGATTCAACCCTTCAAACCCAACCATCCACGCTGTCGCCAACAACATTAACGCACAC
TGTCTTTGCCTGCATGGTACCACCGTCCATGCTCTCACCAAACTAATAATTCATCACTTA
TTATCATTCTTCAATTAATG
>Glyma06g13280|Glyma06g13280.2
AAATTGGTTGAAAAATTAACTTATTAAATTATAAGTATTTGGTAAAATTAGTTGTTAAAG
TAGTTGAAAAGTATAAAATGATTGAAAAATAATAAATTTATAATTTATTTAGAACTTAGG
CATAAATTTTCATAAAAATAAAAATATTAAGGATAGAAATGGAAAAAAATATAAAAAGTT
AGAAGTTAGAAGCTGATATTTAAGAAAAACAATACTTAAAGTAGTGTTTCAAAGGACGTT
AAAAGCTATATCGAGGAACTATTGAAAGAATATTTGTTTATCAAATAACCAAACAAACTT
TTCAGTTAGTAAAAAAAGTTAGAAACTAGTTGAAATATATAGTTAAATACAACCTACAAG
TAAAATAATATAAAATTTACTACAATACCTAATATTAATTATCTTAATACAATTTATATC
AAATTTAATGTATTTACCGAAATAAAAAAAGAAAGAGATTAGAATAAAAAAACTCGTGTT
TCCTTTTTAAAAGGATTATTACTTTCATTAATTATTTTTTTCAATTATTAAAGATATAAA
AATATGAATATATGTGTTTTTATTAATATTTTACACCCGAGACAAAAAATTGTCACATGA
ACCAAAAAGATCTTAAAAGCATTAATTGTTAAGAGATAATATTGACTATTGATTAAACAA
TTAATCTCATATTATATCACTAAATTTGACTACACTAGTTTAAGTTATTAACTCGTTGAT
ATTTTAAATTTGATCGAATGATCAAAATTGTTAATTTTATAAAATTGGAGAATTAAATAT
CTTTATTGAAAGATAGAGAGCTAAATATGTAAAATTTTAAAAATAAAAAGACTATATATC
TTTATTTTAAAATAAATGGATCAAACTTATGAATTTAAAAAAATAAAAAAATAAAATTTA
TATTTCAACTTAATAAATACCTTAAAAATCACATCAAAAGAAAATAATTAGTTTGTTGAC
CGAGTTTTTTTAGACTGTTTTTTCTAGTGAAGTTTATTTAAACTTGAGTCATAAACCACA
GTATACTCCATTAAAGTAGGATCACTTCCATATTTGTAAATAATAAATTATTTTTGCTTT
TCTAAAAAAATATTATTTTTGCTTCAGTTTTTATTCACAATACATATCCATTAAATTAAT
TTACATTGAATGGGTACAATAATTTTATGATTTTTGCACTAATTAATTTAAAAAATTACC
CCACTAACAGTTTTTATTCACAATACATACCCATTAAATTTATTACTGACAATTAATATC
ACATCCATATTTATTATAAATAGTAATGATTATTAGAAATAATGAATTAAATTTGAATCA
TTTATTATTTTTTACCAAGAGTTAATGTTATTTAATGCATTTTTTCCTTATTATTTTTTT
CAAAACAAAAGATGCTAAATCATTTATGTCATTATCGAAAGAAAAAAATAAATAAAAATG
TATGTTGGTAATTTAACGACGTGGTGGGACCCATCGATCGCGGTTGTCGCATGCCGCATA
GCGCACCTCACATGTGGCCCACCACCTGGCTGTCAACCAAGTTACCCATAGGACTTCTTT
GTAATTACGCATTACTATTTAATTAATACTATTTTAATATCCTCGTGGCCCCACTCTTTT
TTTTTTCCCTTCTTTTTCCTTAAAAAGATAAAAATTCCATCGCAAAACTGAAAAAGCAAA
ACTCTCACTCACACTCACTCCCTCTCTATAAATTCATCCTTTATTTCTCTTGAAGCCACT
GATCTCAAACCAACACTGTTTACCTACCGGCGGCGCAGTTTTTCTCATCGCTTCTTCTTC
TTCTTCTTCTTTCGTTTGCATCTGAAACTGTTGGCTCTGTTTTTATTCAACTCAACAGCA
CATCACTTTGTAAATTACTATAAAAAGCCAGATCTATTGCTTTTCATCCATTAACGAGGG
GAAAAAAACAATATAGCAATCAAACAGATAACAATTTCTCGATTATTTTCTCCCTTCTAT
ATTGACTGTTTCCTGAAGCG
>Glyma06g04290|Glyma06g04290.1
AGTAAAATAACATTGGACATTCGATTGAATTTGAAGCTATATATTTTTAGACTTGTTTAT
ACCAATGGTTGTGCCAAATTGATCTTCTATGAGGGCCACTTTTTTTAGGTCCAATTTGGC
CGGCATGACTCATCGGTTCAATCTATTTTACCAATTCTAACTTTTATCATATCATTTATG
TACTTTTAGGAAGTAAAAGTAAATAATTTTATTTACTTAATAATCTTAAACCAAAATATT
GAAGATAGATTAATCTTAAAAACATATTTTTTTGAAATTAAAAACACATTTAAATAAATT
TTTATATACAAAATAACAATAAAAAATCAACTTAAGAATATATATATATATATACACACA
CGAGAATGTTGATATCTACCTTTCTTCTACCTCACTAAGGATGAAATTACAAGCTCATTT
GTTAATCCAACAGGCCCACATTTAATATAACCCTATATTTCTTTTCTCTATTTAAAAGAA
AATATATAGTCGCTGCACTACACATTCTTGTGATTCTTCTTTTCTCTTGGTTCATTTTCA
CATTCTATACTTCATTATTATTATTTTTTTTCACGCGTTCCTTTTAGATGCAGATTGTTT
GGTACTATTGCTCTAGCGATCTTCATTTCTTTTTCTTCTTTCTTGTTTCTTTTTCTTGTG
TTTTCTTTTCATTTTTTGTTATGTTTTACCCTATTGATGCTCCGAGTTAGGTTGGTTCAC
TATGATTCTTATCCAATTTAATGATGTTAATACTGATCTATGAGCATATCCAATTTGATA
GCTTGACCTTATCGATCATCATCTAGTTCTTGATCGATTTGGTTTGAGTTTTGCAACACT
ATATGAAACCCTAGTTGTGCAAAAATGTCTTCATTCACTTTGTTTTATCCTTCACAAACC
AACAAAACTAATTTTATAAGTCCAATAAGCACACATTTAGTGTAACCTTGTATTTCTTTT
CTTTATTTCATATAAAGCATATATCACCATAGTGCACGTTCTTGTGTTTCTAATATCTTA
TTGTTTCATGTTTATTTCTTCATTTTTCACATTCTATTGTCCATTATTCTCTCTTGTTCA
TTTTAAATGTAAAATTGTTTGCTCATATTGCTAATGCGATCTTCATTTATTTCTCTTGTT
TTTCTTCTGCATTGTTCACTATTCAGTACCTAGCCTATTCAATCTAAAATTTACAACCTT
GGATAAAAATCCTAGTTGTGCAACAATCTCTTTTTTCACTTTTGTTTTCTCTTTCACCGA
TTAATTATTAACAATGAATAAAGTGAAGTGAACCTAAGAGAGTCGTGAGGATTTGCCTCT
CTCTTTAGTCATATTGCCCTATTCTTACCTCTTGTTTGATCTCCATAAGTTAAACTAACG
AGTACCTTAATGAATGAGTGTAGATTTTTGTTTACCAACATTTATGAGCCACAAAGTTAA
TTGTAACTATAGATGTGACAAAAACAAGCAAAAAATTACAAACTTTAAATTGTAAAGGTG
GTGGGGAACAAGACAACGAAATTCATTCCCAACTTAGACAAAACTATTTTCTATATTTGA
TGGAGATTAAGAATGAAGATAAAGATAATTTAGGTGAGAATTAATATAACAAGTTAAGTG
TATATATATATATTTATAAATTATACTATATATGTATTAACTTATTGCATGAGGTGTTAG
ATATCGTGTCTACAATTAAATTTATGATTTTACTGTAATGTTAAATTTTTAAACTTTGTA
TAAAACTAAAAAGGAAAATGAGAATAATAACCAAATTTTAGTTGAGCTAAAAAATAAAAA
GAAAGAAATATAACGTGTGATATAAATTGATTAGAAATAAAAAAATGAAAACAATAATAA
GTGTTACTAAATATTAGCGAGATAATTAGAGACATGTTAATGTGTCTTCAATTTAATGAA
GCTAAAATTTTAATTAACGTAGTCATTATCACACGTGTTTGTATCCGTTGGGCTTTTAAA
AACCCTAGCCCTAGTGCCCT
>Glyma06g01540|Glyma06g01540.1
ATATATATCCCATAACCCCTTTTATGATCGGTCTACCTTGATGTATTTATCACGTGTATT
GTGTACTTTGTTACCTCTTTCTAATATACTTTTTGCCGATTTTTTTTAAAAAAACTCTCG
ACAGAGAGATATTCTGGATTTCTCAAAAAAAGAAATTGTTTGTCTTGAAAATACACATAG
TCTTTTTATAATAAAATACACATAGTTATAGACATTAAAAAAATGTTACGAGAATATCAA
AAGTTGGATTTTTTTTTTTTTTGTGAAGGAGTATATTTATTGGGTCGTAAATTAATTTAA
CTCACAGTGCATAATTATAATCCAAAAAAACTACATATGAGAAAAATTGAATATAATTTT
TTTTACTAAATAGATTATTTCAATTAATTAATGTGACTATTGATGAAAATTAAAGTTAAA
GTAAATTTCGATCAACGGCTTGTTTATTTTCTGTTTTTGAATTTTTTTTTCTATTTGAAA
TAATAATAAAATATAAAAAAACTGTTTAATAAGAGTATTTTTTTTAAAGGATGAAACATA
TATACAGTTTTGTAGGTGTTTTTAGCATTGATTTTTTCGGAGTTAACTCATGTGACTGCA
TCATACTTGAAGAATCAATGCTTCCTTTTGTTCCATGGTTGTTGTGAACTCATGGGGACG
GTGGCGTTACCAGAAGTAGAAAAACTGAAAAAATAAAATAAAATGAAATTCTTAAACCCC
TCTCAATTAATAATTAATATCAATATCTTTTTATAGAGGAATTACTATCAATAATATGTC
TAGTTATAGTATATATGACCCCCTAATACAAAAATAGTATATATGGTCCACTTGGATCCG
ATGACTACCTAATCCGATTTAAACTAATATATTCAGTTTTTTAAGAGATATATTTATATA
TCCTTAAAACTCTATTATATTGTCATTTCTTATTGTTATTAATTAGTGTAGTAACCTCTG
TAAAAATAAACTTAGTGTAGTAACCGTGCAAGGCGCGAGATATATTAGATTGGTATGTAG
TGGTAACCTTACCTATCAATTTGTAATTAGGTAAAAAAATATGTTATTAGTGTATAAATT
ATTTACTTTAATTTGTATACCATCCATAATGAACATATTTTCTTTATCAGTATAAAAAGT
GTTTGGCCAGCTTCTAACTTTAAGGAGAACACAAGTTGAAAAAAATTTGGCCAAGCACTA
CCTAACTGATGAATTATATATAACTATATATTATCTTAATTGATTGTTTATTTTAAATTA
TATTAAAATCGAATAATTATAAATATATACATTATCATTTTATGTATATAATATTGTTAA
TATTTTAAAATTAATTTTACACGAGCCACGTATTATCTTTGTAATTTAATCACATGAAGG
TCCACTTAGATCTCATTATTTTCCCAATCTTGTTGTCAAATGTGTGTTTGTTAGTCTAAT
AATGTTAATAATATTTTACTGTAACAAAATTTGATCCATAGGAAAACATTGTACCAAAAA
ATATTTTACTATAAATTGAATACTATATATATCATCTTAAAGCTTGAATGTTTTTTTTTT
TTTTTACTAAAAGCTTGATTGTTTGCGTTAAATCATATGAAAATTGAATAGTTATAAATA
TATAATCAATGAGTTGTTATTATTGTTTTATGCGTCTAAATATTATTTTTTATGAGATTT
AATTAGTTTTTTATTCACAATAAAACATTTAAACAATGAAATGATAATTTTTTTTTTCAA
TTTATTTCACTTCATGCGATTGTTCATTATTAGACTCATTATTGAATACGTATCTTCTTT
TGAAGAACATTATTAACTATCTAAACATATTATATTCCAAGCATGCAAATCATATCAGGC
AAGGTAAAGCAAATAAACATCGCAATTCTCACCCCACTGAAAACTTAAGGAGTGTAAAAC
GTGGGGAATTACTAATTTCTAACCCAGGAATATGGAAATAATTTCCCGTGCTTCATTAGT
TTTCCAAACACAGCACATGA
>Glyma06g04430|Glyma06g04430.1
ATTATATGTGACCTAATTTTTCGCACAACCAAAAGTATCTGGGGGCGCTATACTCAGGTG
ACAAATCCGACAATGTCAACATACTTTTATTATTGAAATTGCTTTTAATGTATCATTTAA
TATTCGTTACTTTTATTGACATCTTACCAAGAAGAGTATACCAATCAGTTATGAGTTTGA
ATGGATAAAAAATAAATATTCCTTGCCAGTTTATCATTTTTTATATACGGCAAAGAAATT
TCATAAAAACTTTCAAGAAGTTAATAATATTGAATGTATTCAAAATTATTGAACAAATAA
TTAATCTACCGTTATATAACAAATTTAACCATTTTTTTTAAAAAGAAGATAAATTTGAAA
ACTATTTTTTCTCACTTAAGCATATGCATTTTCATTTTACATATGATATCGTTTTTTTTT
TAAGTTCTTTTTTCTGCTGATTTCTTTTAAGTGCTTACAACAAAAGATATCATTACTCAA
TTTTTAATAAATAACTAAAATAAATAGAGAATATTATATTCTCTTTAATTTATCTTCATT
AAAATGAAGACCCGTTTTAATTATTTAATTAGCGACACCCAAACTAAAGAAGGAAGATGC
TTCCTCTAAAAAAAAAGAAGGGAAGTTGCTAAAAAACGAGTGTGCGTTTTGAACAGTCGA
CGAATTTGCTATTTCAATTAAGTTTTTTTTTTCTCATTTTATTTTTTTAATAATTTAATT
AAAATTAATTTATTATATAATTATTCAATCATAGATTAATATAGATGACAGAATTATTAA
TTTATAACACATAATATTGTGTGTGTATATTATAGTTTTGTTAACTAAATCTAAAAAAAT
TATAATACATATAATATTATATATGTTTCATTCGTGTATTTTAATAAAACATTTCAAGAT
TAAAAAGATACTACCTTTATGCTGTTCCACCTTAATGTTAATGTCACATTTTCCAAGAGT
TTACTAGTAAATCTCAAACTCAAACTAAACTCAATAAGAAACATGAGTAGTATTTTATAA
TCGATCTGGATAACTTTATGATTCCTATAATTGTAACTTTTAATAATATTTAACATAAAA
GCACCCTCATTAAAAAAAAAAAACTCCTTAAAAAGCACGAGTTCAAATGTGAAAGCAAAA
TATTCTGAATTACGAGTACTATGCTCTAATGGGCATTTGTGTTAAAAAGCACGACTTTAA
ATGTGAAAGCAAAATATGCTGTTTGCATAACGGATTCTAAGGTGAAGTTTCAACTTTAGT
GTCTCATGGGTGAGATTCATTTTTTCCCGGCTTTAACCAGTTTTTAATTTATTAAATTTA
TGAAAATGCCCCAATTTTTTAAGACTTCTTTACTATCCTTTATTGGATATTATAAAAGAA
AACCCATCGGCACAAAATTGTTTAATTCCCCAAGTAAGCTTATCTTTATATTACTATATT
TTTTTTTAATGGTCGATGCTTGTTTATAACCCCATTCTCCCGAAATAGTGATGGTTGACG
GTAGTTTCTTTGAAATTCATGAGCTAAGGTGTGTGTGCGTGTGGATATTGAAATGTTTGG
TCTTCTTGACTTAGCAGGGTGCGTCACTATGACCTATTCGAAACCAAGGTGAAGGTGTGA
AGCTCATTCACATTCCTCATAAGATTTTACTAATTCAAGGTTAGCTCATTGCATCACCGT
ATCCTACATCTTTGGAATTTTTCATCTCCTTCTTCTTTAAAACGAAAAATAAACTAAAAT
TAATTAAACATGCAACGAATAAATACGTAAGTAAAATATGGAGATTCAAAAAACAATTCA
ACTTGCTATTTTTTGGTTTGACATCGACAACAAAAGATCGAATCTCCCATATTAGCCAGC
CATTCTTCGTTTTCCCCTTTCTAAATTCACTTTACATTTTTGCATATTTGCCCAAAATCT
TCTTTAATATTGTGGTCAAAGGGTAAATTTTAAATCACAGTTTCAAACGGTACCCGGTGA
AAAATCTCAGCCGCTGAATA
>Glyma06g20300|Glyma06g20300.1
CTGGAATGTCAAGTGCTCCAGGGGAATCTTGAATTGGTGTTTATTATAGATTGATCAATC
CGTAATATATTTTTAATATAGACTATTTAATATGTAATGCATTTTTTGTATTACAAATTT
ATCAATCCCTAATACATTTGTAATACGGATTGCTTAATCTGTAATATATTTTTTGTACTA
CGAATTACTCAATCCGTAATACAAAAAAAATACGTACTGATCAATCCATAATACAATTGT
ATTACATATTGATCAATCCATAATATATCGTAAAGGTGCTTAAAGTGAAGTCAAGTAGAG
TTTAAGGTCACTCATTGAACATCTACAATATATTAAAAATTCCACAGCCAGATCTGAAAC
AAGATCTTCAATATCAGTATTTGTTTTAGGTTGTATGACATTACTCAGAAATTATTATGT
TAAAAATGAAGGGAGAAACGGACAAAAGAGTATTTGAGAACTTGAGGTTGAGTAATTTCC
ATTTTAGATCTAACTTGGCAAATTCTGGCGGTGAAAATGGATTTTACTTACTAAAGATTA
TTGTGAAGTAATTTCTGAAAATTCAAAACTGCTAAAAAAAATGAATTGCCACAAAATACA
ATACAATATAAATAAAATTAATGTCTAATCATTAATTAATGATGATATTAATTTGACAAT
AAGAGCTAAAGGAATTAACGGAATAAATATTCAGGATTAAGACCATACAAACTTGTTTTC
AAGAATTAAAAATCAAAATTTTAATAAAAAAAATCTAGACTGCAATAACTAACCCTTTAA
AATATATATGGTACGCATAAACAAATACTTTGAAACCCTAGATACTTATCCTTAATAGAT
CATAGCATGCACCAATCAGGAAGCGCGCGTTATTGTCATATGCCCTACTTTGACACGTCT
CAATTCTTTCTATATATTTAGGCGTGTATGTGTGTGGTTGCACTCTTCGCCGGAAAAGGG
AAAAGACAAAGTAAAACAAAGGGGATAGATATATAGCCCCGAAAGAGAAAAGTAAAAGGG
GATAACGTGGGTATATTATTCTTTAGGTAGTAAAAGCATTTAAGAGAGTTGGAATTAATT
TAGTTAATCTTGAAGTCAGCACATATAACAAGTCTCATGGATGATTTGTTTTATCTATGG
AGTCAGCCCTCTTCGGCAGATATTTAAAAATAACAAGCCAAGGCAAGACAAAAGTAGTTC
TAACAAGTAACAAGGTTAACATAAAATTCATTCTAAAATAATTAAAAAATGTATTAAAAT
ACTAGTTTTAATCTTTTAATTGTGAGTTTTCTTTTATTTTATGTCAGATATCACGGATAT
CTTTTAATTTATTGGATCTTAGATTAATTTCACTCGTTATATGTGACTCTTATTGTCTTA
AAATTTTTTACATACGATAAAAATTAAATACATATTCTCTTATTAAATAAATCATTTTGA
TATATGTGAATGGTATAAATTCTTAAATGATTATGTTAAATCGTTAATCCCTTTGAGGTT
TGTGAGTTTAAAATACTAGTTTTGAAGTTGAAGAATTATTCATGTAAAAGGAAAGGGTTA
ATCTGGTCATGAGCGGTGGCAAAAAGTTTGACCGTGAAACCCTAATTGGCTCCCATGTGA
CTCTTGCAATGTTCGAAAGTTCAACGATTCCACTTGGATAGTAGGCGGTGTCCGACCATT
GCGGCTTCAACCCCTCTTTCACTTTCTCTGACATCTTTTCTCAAACGTTGAAGTTGAATT
CTTCCACTTATTATACATATTTTCCAGTTTGAAACAATAGTTTACTCTTACAATGTCTTT
CGTTGTTTTCTTTCTTTTAGTGCAACTGGATTGGTCCATGTTTGACATTTTAGTTGTACG
TGTGTATCCGTGTTGGCTACCCTCGAGCTCTAATTAATAATTGTCTTCTTTTATTTTAAT
TTTTAATTGTTATTATTTTCAAGAGTCAAATACTTCATGCAGGTCCTCTCTATATTAACA
TAGGAAGAGGGGCCTTGTTT
>Glyma06g02760|Glyma06g02760.1
ATCAAAAAGATATGATATGATGTGGTATTAGCGGTAGATACCTTGTCCCTTAAGTATTTA
AGGAACAAAAAAATAAAAATAAAAAATACAAGTTCAGTGGTATTTTTTACTTGACTGGGT
TAGGAAGCTCCTTCAAGTGTCTTGTCCTGGTAGACTCCAAAACTTCGGCCTTTGCAGACC
GAACATGAAAACGATCAAATAATGCTGAGATGTTACTCCTATTTACTTTATTGTTATTGT
GAATATTTTATTATCATTAAATTTAAATATAAAAATATTCTATTTTAAATTTTTAAATTA
AATTCTAGACTAATAATTAGTTTCAGGGAGCAAAATTTGTAAGAATACATCAAAATCTAA
TTAGGGAGTCAAAGATTTTAATTACTTTTATTTTGAATATATTATCTTTAAATTCAAATT
AAATCTTAATTTATTTTAAATTCTACAAGTTTAGGAATGCCCCTTAAACCTAGTAGTAAT
CGCATAGTCACAAAATCGCTTATTCCATGAAGCATAGCTTTACTTTTATGTTATGTTCAT
GAGGGATGGTATTAATGTCTGCAATTTCCTTAAGATGCAGCCACTAACTTTAATGTAGGG
ACTGCCATATGCCTTGGTGGGAAACCAAAGTTCTGCGGTTTCATGTTGCACCTACACGTG
GAGAAGTTGCTATTATACTAAGATAAAGTCTCCACCCTCTAGAACATAGATTGCTACGTA
TATACCAACATTGGTCATTTATGTTTGTTGTTTGTTAAAAAAATTATATATATATTATCA
ACTACTAGTAATAAAAAACCATCATACTGGTATGACTTTGGAGTTTTTTTTTTTTTTTTT
ATGAATCAGTTTTATTCAAACTCAAAACATTTTAAATTTAAGATGGCAATTTTTCTAGTA
ATTTTTTTTCTCAATACACAAAACTAAAACTCAAAAAATCTCCCAAAGAAAGTAAACTAC
TACTAGTATATATTACTTGAAATAATTTTTTTTAGTTATTTTTCTTTATTTTACTTGAAT
ATTTGGAAATATTTTCTACTAAAGAATGTTAATAACACATTTTTAATACTATTCTTTTAA
TACACTAATAAAATTTTCAAATATTTTAAGAATAGTTTTTAACCTATCATTTTTATCAAA
TAAAAATATATCAAAATTACATATTTTAATGATAGTATATTAATTTCCCCAAAATATTAG
TATTTACAAATAAAACGAATAAAAGTGCTTAACAAAATATATATAAAACCACATTTTTCT
AAGGATAATAAATTTGTGCACGTTTATAATGAGAAAATATGTGTTCAAAATATTTTTATT
TCACTTTTAAAATTAAAATTTATATATAAGAATTAAGATGAAATTAGTGTTAAGTTTTAA
TTAAATGAAATATAAATAATACGGGTGTACACAAATAAAAGATTAGGTGTGGCAAGTTGT
ATAGTTTAAATATTACATGAGTTAATAATTATGTTATTTTATCAAATACTCTAACATTAT
TTTTTTTTTAGAAGAAACACTCTATCATTCTATTTTAGAGGATATGCACTCGGAAATGAA
ATAAACAATTTGTTTATTTATCAGATGTAGTACCATTTTACTTTTGGAGGATTTGTCCTT
TATAATTAGGTAATTTGACAGTCTTTGTATTGATATTATTATTGTAATGCTGCTTGCTAT
GCACACCTTGTGATTAAGCTAGCTTTCTTTAATTTAATGGAATACCTTGCTTATATATAC
ATTTAAATGAGAAAGGCCAAAATCCTGACCGTTAGTTAGCAACACATGAATGTTTGATTG
AGGTTGAAGTAAAATGAATGGTTTTAGGGTGGTTGCTTAAGATAGAGGGTCCCTCTCACT
CAACAATTCAATAACAAAAGCCCACCGACATCACTCACATGTTGACTCCCTCTTTTTACC
ATTATACCCTCGCTATCACCGACACAATCTTCTATTCACACGGACATCCTCGTCATTTCC
CTAACAAAAAAAGACAAAAG
>Glyma06g03700|Glyma06g03700.1
CTCTCTGCGCCCAACTAAAAATGATACTATATATATATATGTCTGTGCAAACTAAAAGTC
ATGGAAAAATGAACCCAAAAAATGTATGTTAATAAATGAATGCTTAGGAACCTAAAAGGA
AATATATATATATATATATATATATATATATATATATATATATATATATATATATATATA
TATATATATATATATATAAGTGAACTCAAACTTGGCCAAGACATCAACTACTTGGTTGAC
TTCACAGTGGGCATATGCACCAGGTGATGCAATCGTATGTTGCCATAGGTCCTTAATATG
CGAAATCAAGGGGAAGTAAGGGTGAGATGCATGGTGAGTAATTACATATTAGATGTGAGT
AACCTCATTACTATCCTTGAATCAGACTCCATTAAAATATGAGAAATATCTCTATGCTAG
GTTAAAGCAAGTTAAATTTATGAAAAATGGTTCAAATTAAGCTCGAAAAAGAGAATAAAC
ACATTCCAAGGATATGCTAAGATGAATTCACCGTTATGATCTCCAACTACTCCTCCACAT
ATAGGCATGGCATTGTAATTTAAAATCGCTCCTTCATTATTAATCTCCGACAAACCTTCA
TGGGGAGGGGGGCACTAATCAGCTTATATTGTAATATGATTCAGTAAAAGGGTCAATTGA
GGGCAACCATAGATTGTAGATAGACACTATAGATCTAGACTACCACCCTTTCAATGAACT
TCCATGTAAATATATAGATTGGTGGATGGATTAGAGCATGTTGTTAAATCAATCGATCTT
GTTACACAAGCATCACATTCTTCCTGAGTGACCTCTAGTCACCTGTAAGTGGAAGTCGTT
GAACCCTAAGCATTTGCAGATATATGTTTATCATTTTTCATGTTGCATTTTTCTTGCATT
AAGACTATTATCATTATTCTGACTAACTCTTAGGTTTGCCTCCATCATCGTCGGTGATTG
TTCACAATGATTTTCATCTGGGCTACCATGGCTTGAGCCTTCAACCATGTTTGATTGCCC
AAAAGATTTTCTTGTAATAATTAAAATTTCAAAAACGAATTTGAGTAAAAAAAAAATTGT
TAATATCTCAAAACAATACCTTGCACCACATAAAATGAATAATTAAGCCTCAATAATTGC
TTATACTATCACCATCAGACATGTATGCATTATCCAATTTAGAGTCGACATTTATTTATT
TGTATGATAAAAATAGGAGAGCCGTAAAGTAAAATGAATAAATTACACAAGTAAAACAAG
AAACAAACAAACAAAAATGGACAATGCTTTTGTGGCTTTGGGGGACAAGTATCACATCGT
TATATTCATGCCTGTGCCAAACTCGTTCACGCGGAACCCGGGTCGGGTCTTCACACCATA
ATGCCATGTAGCATGAAATTAATAGAACGTGAGACCTGGTCTACTATCTGTTTATTTATG
GGTGTGTTTGGAGCCTCAAGTGTTAAATGTTTGACCCGTTAAAGAGAAACTGGAAAAAGA
AAAAGGCTCCAAACAAACAACAGGCAAAGGCAAAAAAGCGTTTTGGCATATTCCCCCATC
GATTTTCGAGGCTGCATGCATCATGCCATCATCCATCATCACTCACTTTGCAAAACGCCT
CAAATCAGTTTAAGCCAACTCCCAAAGTCATTGGATATTTAGTAAAACTTCATTCAAGTT
CAAATCTTGTAAATATAAAAAAAAAAGTGATTTTAAAAATGAAAATTCCACTGAAATAAC
TAATGAGATATTTGGACGAAAATTAATCACATCAAATGGCTTGCACCAATAACACAGACA
TAAGAAAGAGTTTAAGGAGAATCAAGCCGAGCCGTTGCGTGGGTCCCACACCCCACTAAT
AATTAGGTGATCAGAAGGCAGTGCACATGTTATGCAAGGCCTCCGCGAGGCAAATCCCAC
CCTGGCTTTATCTCGTCTGTATCAGCACATGTCGTTGATCCTTTAACGGTGCTGATGACG
CATCGCCCTCAGGAGATTCG
>Glyma06g05730|Glyma06g05730.1
TCTCTTTTGTTGTGGTGTAAGCATTGTCATCTATTAGTTGTTGAATGTTAATTTTTTTTG
TTGATGGAGAGATTGGAACCCTCGCATCTTCTCTCCTTCCTTCTCTCTTCACAAATTGAA
CCAAGTACATAGGCGAAAAAATTTGTGTAATCTTGTTAGTTTATTTGTTTATCCTCTCTT
TTGTTGTGGCGTAAGCATTGACATCAGGTTCAGCTGGAATGATTGCTTCGCAACAAATAG
GCAGTGGAAAGGGTATGCATGGGTGCTGACAGGCAAATGAACAATTCAAGATGGTTAGAA
GCCAATGTCTACTTATGAGTGAGGTGAAGAAGCAATAACACCAATACCAATGCCTCTTTT
TATAGTGTCTTTTCCTACAATTTTCATTTAATGAAAGATTATCTTGCAAATTACTATCAT
TTTAATAGCAAAAGTATAATTTTAACATGTCAATTATTTCCCTAAAATATGAACGATTTT
GACTTTGTATTGAAATGGGACACCAAAACCATCGTGTTGACTCAAAATGAAGTCCACTGC
TTTCACATATTCTTGAATTCATATACAGCTTGTCCAATAAATGAGCTTTCATAGACTCTA
GTTAGCTTTGATGGTTGACAAAACTATAGAGCGACTATAGATGTTCGATAACGTGGAGAA
GAAATGAATCAACGATTTTGCTAGACATTATACATAGTCCCCGTAATTGGTAAAAGGTAC
CAAGGAAGTTCACGAGCATCTTCCTCCGATACCGAATACATATAATATAAAATTTATAAC
AACTCGTACTTCTTCTTAGTTAATCAATTAAGTTAACTTCTTTTGGTAGAATTATATGTG
TAATTATTCAATTCAAAATTTAATCACACTTAAATTTTTTATTCCTTTTTGAAGATGAAT
TATTTGGAGATCGAATCCATATTATTTCTCACAAATTTGTGTGTTAACAATTCAATTACA
TTTGAATATATACCATCAATTGATCGGCTCCGACTTAACATACCAATTTTCAAGACAAAG
ATTGAATTTCTTGTGGGTAGCTTGATTTGGCATGTGTCAAATCAGAGCATCCACTCTCCA
CGTAACCCTTATTTCTAGGAAGCGTCGTGGATATTGCTTTGAGGTTATATCACTACTAAA
ATTTACAATATGATTTTAGATTTTATAGTCAAACATGTAGAAATATTGCGGCACATGTAA
ATGAATTGCCTTCTTTCTGTCATTTTCAATAGCAATTATCTCACACTTTCATTTCCATTT
GTAACTTTTTTAATTATTGGAATTTAGTATGAAAAAAGTGAGAATAATCGTTGAGTCTAC
CAGAACATGCTAATGACACTGAAAGTGCACATTCACCTAGCAAAAAGACTAGCTAGCCTG
TGCGATGATGGATCAGAAATTACAAAGAGACATTACTGCTCTTTTACAAGTTTCAATTAT
AGAGGTTTAAACTGGGTTTAAAAAAATGATCATTGTGTTCCAAAAACTTATTTATGGTGT
TTCAAATTGTGTTCTGAAAACTTAATTATGAAATGTGAAAGAAAAATTAGATTTTTTAGA
ATTTAAATAGCGGAAAAGTGAAAAAAATCGAATACATAGTTTCAAAATTTAAATTTAAAA
AATCAATTCTTATTTCCATTGTCTTGAAATTTAAACTCCAAAATAATGAAATGAAAAACA
TGTGTAAAAATATTTTGACCCAGATGATGCGAACCTAAGTAGGAGCGGATCATTTGATAC
AGGTTATAAAGGTTTTTGGATGACGCCACTTCCGGTGAAGGAAGATAAGTCAGGGAAGCC
ACTCCCGATGAAGGAAGATAAATTTGGGTAGACGCCACTTTCGGAAGATAAGTCAGACTA
GACGCCACAAGGATTAACTTGATAAGTCTGAACAAGGAACCCAAAGAGAAACTCTCGCCC
AAATGAAAATGACAAAAGTTTTTTGTGCATGGAAAAAAAGAATTGGGAAAAGAAACAAGC
ATATAACAAAAATGCAAAGA
>Glyma06g44930|Glyma06g44930.1
AAATGTAAAATTATGTAGTTTCATATCTGAAAAAATTATGTAGTTAAGATGATATATATA
TATAATGAAAATTAAAGTTATAAAATTTACTAAGCAAATATATAATTTTTTAATTCTAAA
TCTAATACATACACGGATTTTTTTAAAGAATCAAATTCTCATTCAAAAATTAATTAATTA
CATCATTTTTATAACTTGATATAAAATGTGATTTTTATTGATTCAATTGTTTAATTATAT
CTATGTATTACCAAGATTATTTATGTCAAAATTGAACAATAACAAAGAAGATAATCAAAT
TATTCATATTTTAATATATTTTAAAATATTTATATTACGTTAATTTTAATTTATATGAAA
GTGGTAGCAAATGATTTTGAATTAATATAAATTTTTGCATGTGATCTATGTGAAAGGAAC
TTTTAATCCAACGATAAATTTTAAAAAATATTATTCAATTGAAAATTATAGAATTGTGTA
ATAGTTGTCAAAGTTATACCGGTGTCATTTGACCTCTCCTCTATAACTATTTTTTTTCCT
AAGTCTAAGATCATAGGTGTTTCCCAAGGACATTTTGCATACTATAGGAATTGAATACAT
GTTTTCTCGTTAAATAGATCATTATCACTCATGTGAATGCAACGAGACCTTACATCGCTA
TGTCAACCCTTTTAGTTATAGAAAGAGTATGACCATAGTTTTAAAAATTGACCCGATGAT
TGACCTAATCATGACACTGGGTCAGTGGTCAAACCGATGAGTCACTAACTAACCTGTATG
ATCCGGTCTGTAAAAAAAAATATAAAATTTTATACCTATCTTAAAAATGTTTAAAAATAA
CATTACAAATTAATATAATTCTATAACATAGATAATTAGATACCAAAATGTTAAAAAAAC
ATCATTGTCCAAGTTCAAACAACACAAGTAACAAAGATCACAAACACAAATAAATAGCTA
AATAAGTTCTAATTCAACATATGTTCCTAATCAAATTCAACTTTTTCCTATACCCATGGG
GAGGCACCGAGGCTATGAGCGACGGCATAGAGTGAGACTACGAGAGGAAGGAAAGTCACT
TAAGAAAGAGTTTCTAAAATTAAAATGGCTTGAAATTGAAATGACATTGTTTTGAACCGT
AACCAAAAAAAGGATAAGTGACCTAGTCTGGGTTGACGGGTCACTGATTTGACCGCAAAC
CCAACCAGGTCACTTTAGGTCGAAAGCATACCCGATCGAATATAAGACTCAACTTGATCC
AACTACTGGGTCACAGTCTAACCAACTGAATTGACTGGGTTGGTCTGAGGTTTAAAACTC
TCAGTATAACTATTAGTATCATTTACTAAAAACAATTTTATCCTTAAGTATAGAATCACT
AGAACTAGGAGTTATAATGTATCAACAAAAGTTGACACAACTGGTAATAATTTGTGTTTT
TTAATAAGTAGTTCAGAGTTTGAATTTCGATTGATCCCTTAAGTATGAAACGAATCTTGT
TGAAAGAAATTTATTCATTTTGTGTGTGCTCATAATTATTGACAGAGATTAATCATTATT
TTTAGCGAAATTATTTTATATCATTATCATAATTGGTCAATAGAAATGATGAATTATAAG
ATTTATATGATGGTAAAAAGAGAAAAAAATAAAAAAAAGTCATAAATTTAATTTTCTCCT
CTAACAATTAACTAGGGATAAAAATAAAACAACTAGAGCGTTATGAAAAACAACAAAAAC
TCTTTTTAAGGACTGATTTAACGCTTGTTCATTTATTTAACACTCTAGAACCTGGCGCCT
AACACTTTTCTTCATTTCCCGCGAAATGACTAATACACCCTTGTTTCCCGCGCACACGCG
TAATTAACGCCTTAACTACCGCTGGGACCCACTCCTAAGACCCTCAAATGGCACCCTTGC
GTAAATAACCACAAAACCAATGGAGCACAAGGTAAAACCCTACACGCCCTGTTGCACTAT
AAGAAACCCAAAACCCCCCT
>Glyma06g38120|Glyma06g38120.1
TGAAGCAAAAATAGAAGACCAAAAATGTAATTTTATCCTTTTTTCTTGCTTATAGGCACA
TCTTTTGAGAAATAAAATAGAACTTTTTGTTGATTTTTTTTTTTGCACTTTCATGAATGA
TCCCTATATTATAACACTTTGCAAGTTTCACAAATATCCCTGCATATAAGACTAGCTAAC
CAACACATATATGTAAATATATATGATCAAGTCACTTTGTTTAATCGTAAGATAATATCT
TAGTTTGTTGTATGTTTAACTTCAAAACTTCTTATAAAAGATGTTCTATTTAAGAAAAAA
CATTTTAGTTTGTAGAATAAAACTCTTTACTAAATCAAAATAATTGAGGGTGCATTGTTG
GTCTTTTGTCCTAACAACACTAAAACATATAAAATGAAAAATGTTTCTGTGTAAATTTTA
AGAATTAATAGAAATAAAATTAAAACTAAGGTGTCTATGTGTGAAAAGAGGTAAAAAAAA
ATGAGATTCGAAACAATATGGTAATTAAATTAATTCATATGCTGCTACTCTATGTATATG
TCCAATGTGTGAAATGTCAATTGATGAATGTTCATAGCGACGAATCAATCAAGCCAAAAA
GTATGGGGAAAAAGAAAAAGGTAAAAATATAGTAAAGACTAAAGAGATACGAGATGTGTA
TAGCAAAGCAAAGAGACCTTTCAAAGAAGGAAAGAGGGAATTGAGGCAGTAGTGGGGCCC
ACCAATTTGCGGGTAATTTGCAATCCTTTGCATTTGAAGCTCCTGTATTATAATGACCAA
TCTCTGTCCGTATGATAATAATGCTCAACACCATCCAACTGTTTTTTTTTTGTATGAAAT
GTCCGTAATAAAATATCTATTGATTTTTATCAGAAATTATAAGTTAGATAAGATAAATAT
TTTTCTTTCAAACATAATTTATTATATACACAATGATAAATTAAGATTGATCCAACTGTT
AATTATTGGTCCATAGATTTGGATTTTTTTTTTATTTTAACTTAATCACTGTCCTTTCCT
AAGTCTCAAAGCGGCGAAATCACCCAATTTAAAAAATTAACTCAAATTTCATATAGTTTT
TAAGGACTTCCCATAATGGCTTGTCTCTCCAGGCTTCGGCTATAACGGCTCATTCTTCAG
TCTGAACTCACTACTGAGAAAAAAAATAATAAAAATTTATTGGGAGTTAAAATGTTCATC
CAACAAATTGTGTATTTATAAAGAAATTAAATTAGTTGTGTAAGTAGTATGAAACAATTA
TTAAACATTAAGCATTACAAATTGACGGTTGAGTTTTTCAATGAAATAATAACTAGACAG
TTTTGTACGAGAAGAAAAGGACTGGACTGTTTAAGTTTTTTCTTCAATTCCAGCTTTCAC
AATGATGCAGGCTACTATTTACCTTAAGGATTAATAATAATAATAATAATAAATAAATAA
ATAAATAAATAAATAAATAAAATAAAATAAAACTTTACTTGTCATTGACTAAATAATTTG
ATGTAATTATTTCGTGAATTCAATTAAGTAATTATAGCTTATATAAAACTTAGTAATTAT
AAGCAATTATATATAAGAGATAATTACTTAATTAATTAAGATTTAAAAAATAATTAATTT
AGTTGATAATAATAAATTTATCTTAAATTTATAATTTAAAGGCTATCAATATATTTTTTC
TTGTTGAAATGAGAAATATTTTTAATTTAAAAATAATTAATATAACATTATAAATTAAGT
CTTATAAAAAAAATAAAAATTATTTTAAATTCAAGTCTTATAAATTAAAATAGAAGAAAT
ATGACTCATCCATATAAATGAAATAAACACACATTTATTAGAATTTAACTTTATAAAAAA
GTGCTAAGTCAAAAACTGTTAATCTTAATTAAAGTAACCTTAAATTTAATGCACTTTGAA
TTAAAAACAAATACATTCTTTCTCACTTCATTAAAAGATTTTTCTTAGTAATGTTGGAGA
CACTATTGGATGCAGTTAAG
>Glyma06g21020|Glyma06g21020.1
TATCTTGAGCAATCTGGTCCACCTGACCTTGCTCAACAACTTTTTTTGGCTGTGGATCAA
CATTTTGTGCCATGTTTAACATCAATCCTTCTAGAAAAGTTTGCTCTTCCTTTGAGAGCT
TCATTCTATCTTCTTCTGCTCCTCTTTCATCATATGGTCTCAATAGTCAATAGTATATTT
TTATTTAGAAGACAATTATTAGAAACAAGATTAAGGTCAGGGATGTTAGGTTTACCTCCT
TCAATTTTCTTCCTCTGATCCTTTACTTCTGCGGAGCCAAACAACTGTCAGAGGCTTTTG
AAAGAATATTGGGATTGAATTAAATCGCAGATGTTAAAAAATCTCTTACAATTGACTAGG
TTGTACTTACAATATACTCCAAAAGCACTAATCCGTTTAAAAAAAAAAAAAACCAATTTA
GAACTTAATTCAATTCGATGATCCAATTAAAAAAAATTAGGGACCCAATTAAAAAAAATA
AAGTTCAAGAACTTCATTCAAACTTAAACATGCCGCAGCAAATTAGAAACAACCATAATA
ACAAAATCTTAATAACGTGCAAAATACCTTCAACAGATAAAAGAACTAAAGACTTGGTTA
AACATAATTTCTTAAAGATAAGAATAAATAGATAGGAAATAATTTTTATCTTTAGAAAAA
AATATATTTACTTTAAATTTTAAATTATAAAAAATATTTTTATCTTTAGATAAGAATACT
TTAATTTTTATGCTAGATAGAATGTCATTTTAGATAGAGGTATTTAGTAAATATGTTTAT
TTTATTAGTTTATAGTTTAGTAAAACAAAAAAAAAATCATTAGTTTATGGTAGTATTTCT
TTGGATGCTATATTTCTTTCTTATTTTTATCCTCTATAAGTAAAATAAATTTTTTCCATT
TACCGTCTCATTTAATATTACATTGTTTATTTTAATGATTACATTATTTTATTTTTAATA
AAATTTTTGACATCTAAAGTATGAAGTGAAGTATAAAACTTACCAAAAAAAATGCTCTTA
AGCAACTTAATAAACAATTATGCATTACAAATACTCAAAGTTAGGCTAAAAAAAAGTTAA
AACAATAAGAGTTAAGAATAAATTAAAAGTAAAGTTAATCAGCTCGCAAAGCCATAAAAA
AGCCAAAATAATATATTAAAAAATGCTTTCTTTAAATGCTGAAATACCGGATTAAATTAT
GGGTTAACGGTGATATATGTGTCGATGTTGGATTTGCCACTCAAAATTTCACTTCAAGTT
GATGTAAAAAGAAAAAATAATAATAACTTCAAGTTATCGCAGATATTGTCCAAGTGTCTA
TATTTTTCAAGAGCTACGTGCTTCATTTATCTTCGCTTATTTGCTCTTCATCACCCAGCA
CTAAGTGCAGAAAAAAGAAAGAAAAAGAATTAATTAATTTGCTCGGTCCTGCAAGTATCC
ATTTTCTGTTTTCAACTTTAATGGTTTGAAATATCTTTTGCCATGTCAGTTTCGGAAACT
TTAACAAAAAAGCCACTTATTATTCTCATATCTTTTCTTTGTCGTTTTCCTCCAATGAAC
CCTGAAGGCCAATTTGTAATTTAATTATAATAAAGTGGTGTAACGGATTCTCGAAAGCAA
GATGCTGGGTTTTGTATGATCAACATAAATTCTTTGCATCAACACCACCACCTGATCCTA
ATTTTCTCTTTCTTTCACATTGAGATAATTTAATATATATATATATATATATATATATAT
ATATTATTAAATTGTTTGTTAAGTTGAGAAGAACTAATGAACATCGATGTCTTGTTTGAT
GATTGGTGTTGAATACTTAAAAACTCTCAAGTGGGTTATTTTTAGCATTAATTAATCTTA
CACAAAACAGTGAATTTAAGAAGCACTTGAGAATATCATAATTACATGCATGGTACTTGG
GCACAGTGTGTTGCGTCATAATAACAGAATTAGGATGATAAAATTATGATTGCATAAATG
TTTACAGGTGTGTGCTATTA
>Glyma06g47520|Glyma06g47520.1
ACCTGCTTCATTGATATTAGGGATGTATATCCGGACTCAAATCTGCAAACCTTGCGGATA
ATATATTTTTTTTAATTCATATAATTATATTGAGTTTTTGAATTCGACTCATTAAATTCG
CATATCTAATGAGCTTTATTCGCGGACTTATAGATTACCTATTTAACCTATCAAAATGCA
ATGTACAAGTGTTTTGTTAAATTATTATGTTAAGATTTTGATATTTAAATTATCATGGAA
CCAAATTCTCTTGAATTTTGGAGGATTAGATTAGCTGTTAACGAGATTATAAGTGTGGAA
CTTTGGATCCTTGAAGCCTATCATAAATAAAAGGAGTTGTTCCTGGTAACCTTGTGGTAT
ATCTGGAAGGCTAGCTGGGTGTGCTTTCATTTTTCAGAATGAGGCTTTCAATGCTACCGG
GATAATCATAGCTACTAGCACTTCTCTGAATCAGGATATTTTTAAACAAAAATACAAGAG
AATCCATCACAGCAAAGTGTGACTGGGTTATGGTATATATGAATAATCACATGATAAATA
TACTACACAACGATCGAGGACCAAATGGTGAGGATTCAGAACATACACCAACCCAAGAAA
AACAAGCTGAAAAGGAATGCCACTCCACACCCATAAGGAGGATATTTTTAAAGTAACTCA
TTTTATAAGAGAATGAAACACTTTATCAAAATTTACTCAATTTTATAATTGTATTGATAA
ATATCTTGGTACATATGTTTTTAATAGATAAAAAAGAACATTGCAATTGATAATATAAAG
AAATTTATATCCAGAAGAAAATTAGCTGAGTATTATTATGCATAATTCTTTTAGTTCAAC
TAGTCATTTTAAGGTTCAAATAGTTTAGCTTATGAAATAATAACTCTTTTACATATTCAT
GTATTGAATAGTGAATTGTAAACATTTTTTACTTGTATTAGTATCAGTCCAATCAGAAAT
AATTTATAAAATTAAAGAAATTTCAACATGTAAAACTTGTATTTAAGCATTTATAACGTA
ACACTATTGCTCCTCTAAAAAAAACGTAACTATTGTCTAACACAAAATTTTAAAACAAAC
TTCGTGACCATTTTTAGTTTCAAGGAATCAATTGATCAGAAAGAGTTTCAAGGAATCATA
AGAGTTATTCAGGATCTTATCTGTCAAAGCTGGGAAATTAAATTCCTTCATACTTTGCAA
GCAGGAAATGGATGTGCTGATATTAATTTTAGCCATGCTAGGTGCTGATCATACTCTTCT
TAGGATCTCATGATTGTTTCCACGTATTTTCCTCCATTTCTGGAAACAAGAATATGAAAG
ATAAAGGTCACGCATTGAGCAAGGCAAAATTCAAAATGGGATAGTTTTCATAACTTTCAT
GTTAGTGAATTTAATGGGATAGTTTTCACGTTTTTAATTAGTCAAGAAAAAAATTCAAAA
TCATGTTGTAAAATATATATATAAAAAAAAAAAACCATCATTATTTCGCAAGAATCATTT
TAACTTACTTTATAAACATAATTTAAAGGATTAAATTGTAGCTTCTAAAATATACAGGTT
CATATTGAACATAAACATAAACATAAAGTTTTTTTTTTATCTCCATTCCTTTTTTTTACT
CACTTTAATTAACAAACTTTGTATTTAGGAGTTCAGCTAATAATAAAAATCAAATGAATG
GAGATAAAAAAGAATGAGTCTAAAGTATTTATACCCACACTATAAAACTATTTATATTGC
CATTTAATTATAAATTGTAATTTTTAAATTATCTTAAAATAATTATTTTAAAAATTAATT
AACTTATTATAAATAACGTGGTACGATCAAATAATTATGTTTACATTATTATTATATAAC
CCTTTTTTTTTCTAAAAAGAATTTGCCTCTACAATAATATGGTCACACATAAACAACTAA
TTTCCAAATTAGCAAAATTAAACACTTGAAAAAGCTCAACTAAAATAGTACTAGTATTTC
ATCCAACAACACACATCATA
>Glyma06g47190|Glyma06g47190.1
AATTTAGAAGTAGTAATACTAGTATAGTGATATCATAATATTATTAATCTAAAACTACAA
AATATTAATATTAATATTACAATAAATATAATAATAATAATAATATTATTATTATTATTA
TAAATACATCATATATATTTTAAAGTAGAAATAATAATACTACAATATTAGTAATAACAA
AATATTAATATTAAATTGTTTCATAATTTTGATATATATTATTTATGAAACATTAGTTAT
AATATTATTTTTATAAACTTATATCATGACGATGTTATTTTACTAACAAAACTTCCCATG
GTACAAATTAGACATCGTCTTGAATTAGTAATAAATCATAAAATTTACAAAAATTCTCTA
TAAGCAAAACTTTTCTTATCGGCCACGAAAGACTCTTCTGTGGCTGTCAACCTTAATGCT
GAATTAGTTATTGTGGCATTTCGAAGTATATTTTGATGCTGAGAAAACGAATAAAAAGGG
AGGATGGTTAATTTTGGAATTAAAAACAAAGAAACTTTAAAAGTTATAATTAGTTAACAA
TTTATATATGAATTATATAAATTGGTTCACAAATGTCATTTTTTAACTAGGTGAGTTGAT
AATTCGGCCAAATTGTCCATAGGTAGATAGGTGGACTTGCACACAACATATAGCATTCAC
TTCTACATCTTTATAAACAATTATCAAAGTCAAATTATCTGTTTGTTGAGGTAATTAAAA
AATATAAAATTATATAAAAGATAAAAATTATAAAATTTTATCTTAAATAAAAAAAATTAT
AAATAAAATCTAATAAATATATTTAAGGATAAAAAAGAAATAATTATAAAAAAATTAAAA
GTTAACGTAAAGAAATATTAAAAATTATTTTTTAAAAATATTTATTAAACAGTCAAATAA
ATTTTTTAGTTAATAAGAAAATTTTAAAAATTAACTAAAATATTTTTTTAAACATTTATC
ATTTAGTCTTCTACTATTTTGTATTTTTTTTACATAACTATTATGTATTTTAACAACGTG
CCATTAGTCTACCGTTGATCTGTGTTCTATAGTGTGGAAGGATATCTATGCGTCTAATAA
GTTTACTTTTGTAGCATATGGTAGACTTTTGGATAAGATTTCCACTGTCAACACAAGCTG
TTGTAATTAAAATTTATGAAATAATCAAAGCATAAAAGAACTAGGAAAAGAATAAATGTA
GTACTATCAGGTGACATAAATCTTTTGAAAGTAAAACCTTGTTTCTATATATAATAATAA
TATGTAATAGATAATATCTTTAAAGATTACATACACAAAGTATATTAACTTTAATAACAC
TAATTTTTTTTAAACTTTTTTACACTCTTTTTTTCTTCCTATCTCTTTAAAAAGGTTGTG
TTGGTTTGAATTTTTTTTCTTAGTTGAAGTTTTTCAAAATTATTTCAATATTAATTCAAA
AAATAAATATGTAAAGTTCTTGAGTCATTTTTCATTGACGTAATAATAAATAAATAAATA
AAAATTAAGCTGGTCAACCAATTATGATGCAACACGCTCTAACATGTCAAGCACTCCATT
TAAACATGTAAATACAATATGGGGTTATGAGTGTCTTGCACGTATTAAAGGTGTCGCGTG
CTACCAAACTCTTCCTTATACACATACATTATCTTTTTTTTTTAGATTATACACATACAT
TATCTTAAACAAGTGATAAGAATACATTTTCTTACAAGACTTTTTAACACACTATATAAT
TGATTAAATCACAAATTTTATTTAATGAATTTATTTTTTAATTTTAAAATTTTCTATAAA
TTTCAATCAATAATAAAATATAAATTAGAAGGGATGCGTGGTACAAGAAACTAATTTCTT
TTGTGATAAGAAAAATTATTAGGTGATCTAAAATTATTATCTCTATAATTACACCAAAGA
AAATTAAATATTAATTTTTTATTATATATTATAAAATTTATATATCAACAAGTAATTATG
TGAGTGATATTGAGTTGGAA
>Glyma06g28650|Glyma06g28650.1
GAGTGACAATGAATCACAGGTATACAACATAATCTTAGGTTTATGATTTTAGCAAGTTTA
TTTTCTTGGACATGTTGTTAATACCTTGAAGCATTTAGTTTTGTTATGATTTGGATAAAT
TTCATTGTTGGATGTTTCTGATGTATTGCCTTTTTTATGTTCTTGAAATTGAATTTGATA
ATTGATGTTGGATGCACGTGCTGATTTTCCTCATAGTAAACGTTAACTTGGATCACAAAA
ACGAGTAGGAAAATTATGATATTAGACTTTGTGCATAAGAATTGTAGTCCTAGATGTTAT
CTAATTAATGATTTTGGTTTCACTCAAAAACGATGTCTAGAACTCTAGATAATGTCATTT
TAGTGAGTAAAGATCAAGTTGTCAGGATTATGAGGTCTATTTACATGTTTCCTAATTTTA
GGATTAGTAAATGACTGAACTAGCTTTTGAGGTCAACCTAAAAGTTGTAGATAATTGTCT
TAGCTTTCTATCAAGATAAGAAACAACTTAATAGGATTACTACAAGTCTAGATATGAATA
TTATACTATATGAAAGTCATAGTATTGTAGGAGAAGTAATTGTGTAAAATTGATATTGTA
AGAATCATAGAACAATGCATGACATTTATACTTATGATTTGTTGATGAAGTGATACCATA
TATTGTTGTGTGAATGATTGATATCGTTAGTGAATGCATGATGGCCACGAGTATATGTGA
AAGCAATATGTCATGGTATTCATATGTGTTGCAAAAAGTGTTAGGAGAAACTAATCCCCG
CAAGATAGGAATCTCCAAGGAACTTCAAAATTAAAACAAACCATGTGTATATTGTTTGTG
AACCGTGCATCATGTTGTGCATATGTATTTTAAATGAATGGCGTTTATGATCCTAATCAA
GGCGGTTATGAATGAGTTGATGTAGACACAACATGTAGGTAGCTGACATGACAAACTTAT
AGGCACGTCAACAGTTAATGGACCCTGCTAACAGTAGGGACATAAACCAAAATATTTCAA
ATATCAGGGAGCAGAAATGAAGAAAAAATTTATCAGGAATTAAAAATAAAATTTTGGTAT
ATATCAAAGATCACTAACATATTTAAGCCTAAAACTATTTTAATTAGAAAAATTATTACA
AGTACATTGAAATTTTACTCTTAAATCATCTAAAAATATTCATACATAATATTACCCTTC
ATCCTATATATATATATATATATATGAAACAATTATCTAATTCATCAAGACTAATATAAG
TAGTCATAAATTTTAATTTTATTTCAAAATTCCCTATGACATACTCATTGTCCAAGGATC
ATTTCTACATTTTTTTTAGAACAATAACAAATTGGGAAGAATATATAGTATTTTTGTCCT
ATCAAGTACAATATAGTACATTAGCAAACAAGACAATATCATTTTGTAGTTAAGATACAA
TATTTACATCATGTATACATTTTATCGTCTAGTTCTTATAAAAATTTATATGATAATTAT
TCATGCCAAACAAACTTCCTTAAGGTTGAGATAATCGAGTTTTCTAGACCATGTCTTGGT
AGAGCCCTTTTTAATCATTTGATTTTTTCAACTTTTTGAGACATTTTTTAATTCAGTATA
TTAAATTCCAACAATAAGGATGTCTGTTGAAGTTTTTATTTAGATTCACACCTCACAGCC
AAACAACTTGTTTATACGATACCTATCGACATATAAAAATCCATTTGACCGAATCTGAAA
TTTATTTATTTTTCATTCCAATTCAAAATATAAAATTGCAAAAGAAAAGTCGAATGCACA
ATAATAATGTAAGTCCAAATGGCTTTCAATGATGGAGTACTAATATATATTCTTATTCTG
TTGAGGTGGCTGGAGGAAGAGTTTAAAAATAATGGAAACAAAAATGTATATCATATTTTC
CAAGCCTATTTTCTGGGACCATTTCCATGCATTGACTTGATCATATCTCCTAGTATGACC
CAACAACTATAGTTAGATTA
>Glyma06g02970|Glyma06g02970.1
TATAATATCACTAATAATATGAATCATTTTTTCTATTTTTTCTTCCTATCTCTTTGAAGG
TATTTGGACAATTGACACTAGAAGAGTGTTCAAGAATCATTTCTCCGAAAAAAATATATT
TGACAGTAACATGATTTAAACAGTTGAATATTATGCATTTAATGTTATGGAACATGTTTC
TTATCTATTGGATGTTGAATCGAATTGCTTTTAAATCTTGAGTGTCATTATGAAGTTGTG
TCTCAGTTTATAACATTTTTTATATTTAAATGTTTAAATAAGGGGAAAGTCTCTTTTTAT
AAAGTTTGGAAAGAGCAGTGTTGTATTTAGCAAATTAGCAGGCACAAGAGTACGAAACGT
TGGTTACTTCCATCGTATTGTTTATCAATAAGAAATTTTTAGAAAAAATTTAAAATAAAT
GTATTTTAATATTTTAATTCAAATGAATAATAAATAGTACAATTTTATTTTCCTCTATAT
TTTAAATCAGATAATTTTGATAAGTTATGATGTTTGCGAGTCCTACACTTTATACCTCCC
GGCCACGTCGTCGCTAATTATGAATTATCCTCTAACACTTGGTATGAGTCATTGACGATA
TTCACAGTTGGGCGCATAATTAATATAAATGCGTGTATGATGGATCTTCCACTTGGAAAC
CTCTTACAATAAATATCAAAAGATCCATCAACCTCCTTTAAAGAAAAAAATAATCCTTAG
AGCATCTTTAATAAGGGTTATTATAAGCAGATTTTAGTCTTAATATTTAATATCTGATCT
TACTAAAATTTATTTATGGAACATTTTGTTGAATGTCTACTAGAAAATTCAGTTTTTCCT
ACCAGAACTCCTAAAATCAGTAATAATTGCAAAAAAAAAAAAATTGATTTTTAACTTTCT
CTCTTCACAACATCCGCACGGGAGGGAAGCAATTGTTAGCAAGCAAGGAAGAACAACCAG
GGGGTGCACGCAGAAGGGAGGGAAGGAGGAGAGGGTGACGGCAAAGAAGGAAAGAAAAAA
AAAAAAGGAATAAGAGAGGGTGAAGACAAAAAAAAATGAAATTTTTATACCTAAAAAATA
ATTTAAGATCTCAATCAAATACATATTCAAATAAAAAATGAAAAAAAAATCTTTATAAAT
GTTATTTAAAAAATATAAAGATTAAAATTAATTTTTCAAAAAATTAAAAGTAATTATATG
AGAACACTATATTATAAACACATATTTGACTCTTTTTATTTCATTATATATGTTATTATC
AAATATTAATTCATATCACTTATTATATTTATATTTTCCTTCTTTTATAACTTTTCATTT
TATATGTTAATTAATGTTAAAGTGTTTACCAATCTTTTCCCTTTTAAAAGTAGGGAACTA
AAATAAGGTTAGGACATTTTTAAGACATTAATCATTAACCCTTTATATATATTAATAACA
AATGCTTACGCAAGAGACTTCGTCATTGTGATCGTTAAAAACTTAAAAACATGCGAATCA
CGTGAATTTGTGTAGATTTACTTTTATGTTAACTACAGTTATGTATCTAATCATGACTTG
TTAATAATTAATATGATATGATTAAATACATGGTGTAATCGCTAACTCGTGAAAAGGAAT
TATAAAAAATATACAGCATCTTTCTAGTATACTCAAACCAAAGTTCCGTATTTTATTAAT
TAATTAATATATATATATATATATATTTATCAAATACTTAGGCTAGACACTTTGTCACTA
TAGTTGTTAATAAAAAACATGTAAATTTGTGTGGATTATAACAGAAAAACGAAAACGATC
TAATTCTATTGATGATGAAGTCTATGAATATTTAGCTCATTTAGCTCATATGAGCTCATA
TGTAAATATTTTTTATACAGATCATTTTAGAAATTCTATAAACTATAAGTAAGATATTAT
TTCCTTTTAAGAAAATTATAATTTAAAAATATAGTACATTTATTATTCTTAGACATGTAT
TTATAGCGATAACAACTAGT
>Glyma06g40390|Glyma06g40390.1
TTTAAAAATTCTCCAATCTGGCTTTTCTTTCCAATTGGAATTGCCAATGTTAATTTGCAA
CATTCTAATGTTTACTCCAATATTTATATCTATGAATAATGATAATTTTCAACCATTATC
ACATTTATTATTATTTTAAATTAAAAAAAACAAATCATATCAGTGTGTGATTTTAATATA
TTATTTTAATTATTATATCTGAAGAAAATAATATTTTTTAGAGTTATTGATAGAATAACT
CGATCTCTCCTCATATAAGAAATAATCAAATTACTCTAGAATAATTTTTAAAATATCACA
CTAATGATTTAAATAAGTAACTTATATTTAATTATTTTAATAAAAAATAAATAAAAATAA
TTATTTTAAAATTATTATTGAACAACTGTATTTGTAACCTAATTTAAATTCTTGATAAAT
TTACCATTGTATACAAAATTGCTACAAACTCGTGAATGAATTAACAATGTCTCAAACCGT
AATAAAATATGAGAAAGCTTGGGACATTTATGTAAGGATCCAAAAATTATTATACTTTAT
TCTGTTTGACGTCACCAGTGACGTCCAAAGTCAATATAAAAATGCGTGAGCTACACCTTT
ATCAGTCAATAAAACAAGTTGAGAAACAAAACGAATAAATACTCTATTACCTTATCCAAG
CAGAGTGGGATCCACATTGCTTGCCCTGCTTCTCCTTAAATTTTTTAATTTGTTTAATCT
AAGTATGTAATATTACAAACGGAAAACTCTGGCTTGCAGCGGACACCGATGAGAGTGAGG
GTGAAAGTAAAGTATCCCGTTGTAAAGGGGGACCTTCGGAAGAGAGGAAGTTCCGAAAAA
AGACGTTTCACAATAATAATTTAAAGATGTTAAATAATTTTAACAGTAACAACCTATTAA
AAATCAAATGGTAAATTACATAAATTAAAAAATCATTTATTAACGATAAGAATTAAAATG
AATAAGATTAAAAATTATAAAAACTAAATGAGTAATTAAATTATTTAAATATTGTGGCCT
CCCCAAAATTTAAAATTTTCTATTTTATAATTACGTAGTGCTTGGGCTGTTGTTGCAAGT
GTTTGTTTTTTAGCCTTTATAACCTCCTTCTTTTTCTTTTCAATAAAAAAACTTCTTTTT
TATTCTCTTTTCCAAATTATTTTTTCTTCTTCTGCTCTTTTTTTAGAATTAGTTAATAAA
AACAAAACAAATAAGTGTTTAAATTTTAAATTATATCAACGTATATGTAAAATATTTTTA
ATATTTTATTTTTTTTTACACTTTATTTTTAGTTGTCAAATCAAAATTATATTAGTTTCT
TTTAGAAAAAATCATGTTATATATATATATATATATATATATATATATATATATATATAT
ATATATATATATATATATATATATATATATATATTAGGTGAGATCCACATATCTTGTAAT
TTATCGATTCTTTACTTTGACCGTAACAGTGATAAAATCGATTCTCAGAACACTGGATAT
ATGTATATATATATATATATATATATATATATATATATATATATATATATATATATATAT
ATATATATATATATATATATTAGGTGAAATCCAACTAACTTGTAATTTATCGATTCATTA
CTTTGACCGTAACAATGATAGAATCGATTCTCAGAACATTGGATATATGTAACTGAGGAT
AATGACAATAATAATTACCTTCAATAGGATTCAGCTCAACGATCACATTTGACTTTTTAT
CTCATATGATATAACCACAGTAGTACGTAGTTTCTGCTACTATTTTCTAAGCACCATTAC
CTTTTAACTCTTATTTTTTGTTTGATTAAAAGCTTTTTTTACTCTTCTTTATTCTTTAAA
ATAATGGAACTTATAATGAAATTGAAGGCCGGCCAACGAAGTAGTAATAAATGTCCTAGT
CTAATCCCCGTGTGACGTCGTAAGCAATGACGCAAAAGTCAAAAGCCTATAGAGAAAGTC
AAAAGTTAAAGTTTTTTACA
>Glyma06g05200|Glyma06g05200.1
TTTCTATTCCAGCAAGGCTCCTTGTGAAATGTGCATCTGACATCAAATATTTCAAATAAT
ACCATTTTAATATAAAGCGTAGAATTAATTCAAATTTGCACATAAGTTGAAATGTTGGAT
GGTGAATACTAATAGCTAATATTATTATTTGATTGTTTGCTCACATAAAATAATGGGATT
TTTTTGTTTATTTTATAGCACAATCTTAATTTCAATAAAATTAATTGCTAAGACTTACAC
ATGAATTGTAATTAATTATGTTTTATACTAAACAATATTTTCACTTATGAATTGTATCAA
TTAAATTGTTTGGTTGCGGTGAGTTGGAGAAAAGAGGGGAGAATGGGAGATTGGAGAGTG
GTGAGTGTGGGTTTGATTTTTGGCAGAAAACGGTGGGTTTTGTTTGAGATGAAATTGCAA
ATGCCAGAGATGAGTTTGTGTGAGTTTCAACATTCTGGGGTAGCAATAGCAAGAATGAAA
TTGAAACACATTGATTGTCCACGTGTAAGGCCTAACCTTGGCCACGCCTACAAAATCCGA
GTCCAATGTTAAAACCAGCCGAAGCTTGAACCCTCGTTGTAGAGCAAAAAAAAAAAAAAA
AAAAGTTATAGCAGAGCAACTTATTTTAATAAGTTTTACTACAGCTGTCAAAGAAAAAGA
TTTACTACAAAGTTTATTGAAAAAAATAAAGAAAAACTTATATAAAAATCATAAGTCATT
CTCATAAGTGTATCCCCTTCCAAATTTCGAATGGACAATGCCAAACATTCACATCACATT
TATTTAAGGTTTATTAAAAAAATATTTTTTAAGGTTTTGTTAATGTGAATATTTTAAGAG
ATAAAAGTAGGTTTTTTTTCTTGATAAAAAATTTTCATTTTCATTTTCTAGACATAAAGT
TTTAAACTCTTTAAAGCCAATGTAAAAAAAAAAAAACTGTCACATTTGAGTTTTATTGAA
AAATCATGTTAAAAGAGATGTAAGTGAATTTTTTTATTAAGAAAACATTAATTATTATAC
CTAAAATATAAAGTCACTTATTTATTCTTTTTTATCAATAAAATACTTTTTTTTCACTTT
TATTTATGCATTTGTATGTTAGTTAATCTTTTTTTACCAATAAAGTTATTACAAATCTAA
ATATAAAAGTCATTTTACATTGACAAACATCACTGTTAAAAGAAAGTTTTAAAATATATT
TGTTAATATTAATTCGAATTTAATTTATATGTATTATCAATATAATGTTTTTTTTACAGA
CATCTAATCTAATAAGAATTTACGTTGTTGTCACATTATATCATTATAAGAATTAAAATG
ATGCAGCAGTATGTTATTGGATGTTTGTATATTTTTTTATATAAAATTATGCATATAAAT
TAAACTCTATTAATTATTAATAAAAATATTAAGAATAATTTATATATGTATATTCTTAAA
ATAAAATAGAGGCTTTTAATTTCGAGAACTTGAGAGATGGCAAGCATTATTTTTATTTCT
AAATTTATTTTGAAGATCTCCAAAAATAAAGAATCTCTATCTTTGACCCGCGAGAGAGAA
AAAAATCTTAAATTCAAGACATCAAATAGGCCAATGCCGAATCAAAAGCTGAACTGTTAT
TACAAAGGAAGAATATTTTCAAAAATCGATACTTTTTTTACTTATAAAATACTATCTACT
ACTACCTTTAAAAAAACGTACCGACTACGGAATATTTAAATATACTTATTTCTTTTTATA
ATCCACACACTTTAACAAATTTCTTTTAATTTCTTATTTTATTAGTTAAAATTTATTAAA
AATTATACAAGATTATGAATAAAAATTATAAAATAAAGCATGAGACTTATATAATTTTAT
AATTTTTAATCATTAAAAATAATAAAAAATTTATTACAAAGAATGTGCTAATAATATTTT
TTATTTTTTATATATAGTACTAGTGAAAGTGAAAAAAAAAAAAAAAACCTGTGAGTGTGA
CTTGTTTCATGGCTGTACCC
>Glyma06g15030|Glyma06g15030.1
CTTGTTACTTGCTATAATTTTGGGCTAACAAAAAAATAAAATATTATAATAAATATTATA
AATATATATTAATTTAATTTAAATGTAATGATATTATAAATATTTTTATACAATTTCATC
TAATAATAATAATAATAATAATAATTTATTATGTATGATAATTAAGATTGTTAATTTTTG
TAAAAATTATTTTAAAACCCTTAATTATTTAAGATGTGCCTAATATATATCTTTTTCATT
GTTTTATTAGACTGAGGCAACTGACTTCCTTTTATTATTATTTTTTTGAAGGAAGGCAAC
TGACTTCCTAATAAGTTGACAGATGAGTTTCTTAAAGTTGAAAAGAAATAGGAAATTAAC
ACTATTATTCCAAACCTTTTGATCTGATATCCCTTCTAAAAATTCTCAGTTTTTTTCTTC
ATTTGTTCTCTTCGTGTTTATCATTTTAATTTCATGTGTGTACCCAAAAATATTTGACCA
AATATTCTCAACTTTCAAAGTGTTGTTTTTAGAGCAAAATTAAATATAATGAAATATGAA
ACACATATACGCAACAATTAATAATTGTCTCAATCTAGCAGTGTAATTATGAAAGTCTTA
AGAATTATGACTGCCCCAGACCCTAGTTAAGAGAAAATAAATGTCTCAATCTAGCAGTGT
AAGAATTGAATGAAGGACTGAGCCACTGTCCCAAGGTGATTTTCACTTAGTTAAGATATA
TAAATTATTGTCATCACAATGTATTGAAATTAGACTGTCATATTATTCATAATAATATTT
AATTTTTGTTATATAAAGCTATATTAACATAAAGAAACTTAAGAACTAATGTTTTTTTTA
TTAGTATAACATTTTTTTATGGTGATATTGTGATTGGTACAACGCTAGATTTGTCAAAGA
TATATTAAGGTGTGATTAATAATCATGTGGGCATTATACTATTATTATAGTACTCGATCA
TATATTTGTGAGGCTATAGTTAAGTAAAGCTTCTGACCTAAATCTTACCAAAATCAGACA
GGCGAAGAAGTTTCTTACTATCTTACTTAGCTTAAACGTAATTATATGATAGGCTGAATG
GGCCATGAAAACATGAGAGGCTTTGTCTTGTGGCATTCACACGACTAGGTAAAACCCGCG
TTGAGATGTAGTACAAGCATGGCCAGCAGAGAGATAAGATAATGAAATTGCAAAAGGTGT
TACTATTATTAATATTTTGGTTGAGTAAACTTGCAAAAGTAACCTTACCAAACAAAGATT
CTCTCAACTATAGTCAATTACGCATGACTAAAATAAGATTATAGTAGTATATGCATGTTT
TGGTTTTTGGAATATTTAATTTAACGAAGCAGTCAAATTTGCCTTTGGCTTTGTTCTGTC
GCATAATTTGGATATAGTATATAATAGAAAATGTCTTACATCAAAGCGTTATATGATGGG
GCCCTCCAGAGGAAAATAGTTTACCAAACAATTGTAGACATTTGACAAATCAAGGCAAAG
GAGGCAGCTAGTCGTTGGATTCACAGAACAATGACGCGGGTTTTCACTTCGTTATCTTTG
AATTCATTAAAATCGAATCTCTCACCTATACCACCCCGTTTTTCTATTCCATCATATTCA
AAATTCATAAATGAATTAGTTACGGTTACCATAATACTTTTTTAATTAATAAAAATTGTT
TAAGTTGATAAGAAATAATCTTATATCTCATACCCACATGAATTTAATTTTCACATGTGA
AATTTTATTAATAAGTAATATATAAATATTTTTACAAATACTCTTTCAAACTTGAGACTT
AACTTGATAAATTTTAGAATCTATCCCACTTAAACTTTCAAAATCATAATACCTTTTTGA
AAATTCTTATAATAGCCAATTAAATTTCCCATCGAACTAACAACTTGTCCATATTCTACG
TGGTAGGTTAGGCTACCTTTGAGACAAATTACCTTGAGACAAATGCAATTGAGAACCCTT
CCTAGGGACCATTATAAATA
>Glyma08g05820|Glyma08g05820.1
AATATAAAATATTTAAAATCGTGATTCAAAATATAATTTTATTATTTTAAAAAAAATTAA
AATATTCTAAAATCGTGTTTTAAAACAGGATTTATTCATATGAAGTTGTATTTTAAAATA
CTGCTTGGTGATAAACAAGAATATTTTCAAAATTTATCTATTCCTATACATTTTTAAAAA
AATTAATCCATTCACATAAATTTGCCTGCCTTGCTCTCATGTCTGATCCTCACTTTGCAA
CTTTGAACTAGCGCCTGTTGTTCCTCAATTCCGATCCATAGGGTAGAACGAATCCCTTCA
CGACAATTCTGTTTCTCCTCCATCAAACCTCAACTTTCTGCTTCCCTATTCTTCTCATGT
TTTAATCCATTACAGGTGTCCACAAACATGAAATTGAGATATTAAATTAAATTAAATATT
AATTAAATAAAACTCATTAATTATTAAAAATTATAATAAAAAACTATTAACCCTAATATA
GTGTTATTGTTGTGAGTCATATTGGTGGAGTAGCTTGTGACAATCGAGTTATACTTTGGT
ATCGAAATGTCAATTTATAAAATGATAGTTCTGCAATATATTTGTGCATTGTTTTATATA
AAAAGACACATAAGAAAAATAGCATGGAATAAAATAAGTGATACTATGATAAAATAAAAA
ATAATGTTATAAAATAAATTGTATGTATAATATGATTCATATTATATTAATATGTGAAAA
ATAATACTACTATTAATTATTCTTTCAATATCATTTCCAAGGGAATACTGTAGTAGGAAG
TGGAATTGGAAACAACGCCATTATCGTCTCTCTGTTAGAGAACGTGGGAGCAATACCATG
ATGTTCAGGGTGAAAAAAATATTATCCTATAACCAGTATCAAAAGAATACTAATTAAAAT
TTATTAAATATTTCTATTTATTTAAAAAATAGATTAAATTATAATTTTGATTCCTCTAAT
TTTTTAAATTTATGATTTTGATATCCTGAATTTTACTTATAACATTTCATCCCTTAATCT
TATAAATTAATATTTAATTCTCTTAATATATTATTAATAAATAATTATGTTTAATTGAGT
TATTAAATTAATTATAAAATAATTAATTATTAAAAAATTGAATAAAAAATTATTAATTCA
AAAATTTCACAATATTATATTCTTTATCTTCTCCACAAATTGTTTTACTTTTACTCACAC
ATGACTCTACCCACAATAATATCATACTGAGATTAATATTCTTTTATTAAATTTTTTTAT
AATTTTTATTTAATTTATAATTAATTTAATATATTTAATAATTACAATTATTTTTAAAAG
ATAATTATTAATTAACAATTTATCAGAAAAATTAAAATTACAAATTTAAAAAACAAAATA
TTACCATTAAAAATTAAAAAAATTAAAATAATAAATTTTAAAAAATGGGAGATGAAAATT
AAATTAGTCTAATATTTAAGTGAAAAAGAAATGTGGCCTTTTAGAATGGGTCGGGTCGTT
TGTGCAGAGTGCAGGCTCAGAGCAGGCTAGTGCGGAGCGGCAGAGCGATTCTCTCGTCAT
GTGAAATTTGTAGCATATTGCATCCATTTCTTTTCTTTTCTTTTTCTTGTTCTGTGATGC
GGACAAAGACAAACCTTTCTTTCCCCACACCCTCTCTCTCACTCTTCTTCTCGGGCCCCC
AGCATTAACCAAAATGCTTTTTCCATTATTGACATTCTGTTACCTTTCTTTATAAAAAAA
AGAGATAAAAATGAATAAAATAAAATAATACGAGACTCATAATTTTACACTTTATTTTAA
TTCCCTTATTTATTTATCTTCACCTTACTAAACAGACCAGGGAGGGAGTGATACTATATT
AATATACATTTTTTAAGACTATAAATTTTTTTATTGAGGGAGTATGTGAATACTTTATAA
AAATCAGAATTTTAAAATTTGAAATAATAAAAAAATATATTTAAAATAACATTTCTTACA
TCAGAATTCAAAACATTTAT
>Glyma08g28400|Glyma08g28400.1
CGCTTCCCTTAGGGCCTTCAATTCCTGCATTGCTGAGCATGATGTCTAGATTGCCCTTCC
ATGATAGTGCAAGGTTTATGGCTGATTCAACATCATCTTCCTTCGACACATTGCAGTGTA
TGTAGCGGCCACCAATGGATTCAGCCATTGTGGTACCTAGATCATCAAGCACATCAGCAA
TTACCACATGTGCTCCAATTTCAGCAAACAGTTTAGCTGCAGCTGCCCCAATTCCTCTTG
CACCACCAGTTATAACTGCCACCTTATCAGCTAGCCTTAACAAGATATTAAAAAGATGAT
TCAATTACACAACAAATGCTTTGCATATCATATGATGATATACTGATTTGCAGGAAAATG
TATGATGATAATCTCAATACGCAACAAAGATTATTAAGTACCGACCCCTTTGTTGATGAT
TTTTGAGTTTCTATATTCTGATCAGTCACATGTTGTGGCTCCATTTTATTGTATTCTTTT
ATGCATCATTGTATTAAGCAATTATATATTGATCAATTTGAGTGCTGCAAAGAAAAGCCT
CATCCCTTGTGTAAACATGCTTACAGTACCTTATAACTACTACTCAACTGAACTCACTTC
TTTTTGTTTGTATATATTTTATTCTCTTCATCCCATGTTCTTGGTTCATTTAATTTTATC
TAAATCTCATAACAAAAACTTCTGAAACTAAATACAATAACATCAAACGAAGGCAAAACA
ATATAATGCAATTTATTTTAACCTTCAAAAAAGGCAATTGCTCCATTTATTTCATGGAAA
ATAATTAAAATAAAGCGAGGTTGAGAAAATATTTGCTTCCTTTGATTACAATATTTTATT
TATAAACACCTTTTTTTGCAAACATCAAACACTTTAATCCCAAAATTTATCTTTGACTTT
TTTTTATAAATAAATTAATCTCTTAAAATGCAAAAAACTCATTTTATTTCCAAAGTATCA
TCAATGGTGATAATATATTTCCAAGCACTATAAAGGTTAATCATACGTTGATTCATGGGA
AAGACTCATAAAATTGATATTTCTAATATTTCGAGAATAGGATATTTTTTTAAAAAAAAT
AATTAGGTGTTAATAGATCATATAATCATATATTATTGTTATCTGTGATAAAATTATTAA
ATTTTATAATATTTACTTTTTCTGATAAATGAGTTTTATAATAATTATTTTAAGAGTTAT
ATAAAGATTTTTACATTCATTCTCATTAAAAAAACGTATTAATATATTCAACATCAAATA
TTTGCAAAAATTAATTTAAAAATATTTTCTCCTTTTAATTTAATTTTCCTGAAATAGGTT
GAACCCAATGGCATGGACAAACAGGCCTACTGTTTCTCCCAAATTACTAAGCCCAAATCA
AAATCCAAAAGTACAAACGTAAAAAAAAAAATAAAGTATCTCCTAAAACCGGGTTTTTAT
TTGCTCACTATGCAAATTGCTCACCATAACATGGCAATTCTAATTTTGTGACTTTGGCGT
TAGCATGACAATCAATTGACTAGACTAATTATATTATAAAATAATTAATATTATTATAAA
TAATATTAAATTTTTTAATGTATAATATATATATAAATTTATATAATAAATTATGTGATA
TTTAATTTTTATTTAATAATTAATTTTCTTACCTATATAAATTGTAAATAAAAATTATAA
ATTTAATAAAAATTTATATATGTAAAAAAGTATATTATTAATATAAATTTGTTAATGTAT
TTTTTATTTTATTATAATTAATTTTGATCTAATAATATATTTTATATATATATAAATTTT
AAATAAAAATAATAAGTTTTATAAAAATTTATATATATAAATAAATTAATTATTATAAAA
TTTATTAGGTAAATTTATATATATATTAAATATAAATTAAAAATTTTAATATTATATATA
AGAACGTTAATTATTCTGTAGCATAATTAATCTGTTAATTAAGTTTATTAAGTTTCATGC
TACTATCCCAAAAGTGACAG
>Glyma08g27380|Glyma08g27380.1
ACAAATCGCCTACAATTATATTCATTAATTATAAGAACAACTAATCAACCTTTGGGCGAT
CCAAAAATGCCTTATAACAATGAATTTCAATTACTCATAAACCAAGAATCATATAATTTA
GCATTCATTATTCTATGAATATGGAATTGAATAACTTCATAAATTTGACCACTTTGGTGA
CTAACAAATTCATCATACATTTAATTCCAACCAAATATATGGCCTGTATATACTTATTGC
TATTAACAATTCATAGCCATTTTATTAATTTCATTCCAGGCCAAATAAATATCATACATT
TATTTATGTTTTTGCATTCAAACACATTCAAAGGAACATGCAGCATATACATATTTATTG
CTACCAATAATTGCAAAGCATTCACGTTAATTTAATTACAGAACATAAACTTTCAATCCT
TTAATCACGTTTAATAATCATTTTTCGGAAAAAATAAGCAAGTGGGATTGGAAATAGCAA
AAATAAGGTTGTAAATAGCAATTTTCAAATTTTCCTCACAACTTTTCAAAAAGCATTGGA
AGCTTGCGGTGGGTCACTTTCTCCATATTATATGTTAAAGGGGGAAAAAATACCAACACC
AACCACCATTGATGACAAATAGAGGGATTTCGCTTTTTCTTACTTTTCTTCCATTAAGAT
AAAAAAAAAGCGCACATGGTAGCAACTATCACGGGAACATGATGATGATTAATATCCTGT
CCATAACTCCATTAGAAATAAAAACTGGCAGCGTCAATGACTTTTTCCACATTCAAAATA
CATTAAAGGAAAAACCAACACTAGTCATTATAATCAAATTAAATTAGATAACACAAAAGG
ATAAATCTAAAATCTTTCTCCAAATTTAATATATACAATTCAAAGTATCCACTACGGAGA
AACATCATAAGTTTTTCTTCATTAAACGCAATCAAAATAATATAATTTTACGTATTTATA
TCATTTTCAATATAAGATTTCATACTTGCAACCGAAAAAAAATCTCTAAATTTCATAATT
AGGGTTCATGCATAATTGAGAAAAATTAAATCATTCTTGGAGAATCATAAATTTCATTCT
GATACCACATGTAAAATATTAAGGGATTTCCTAGATGATCAATTATAGGAAACCAACAAG
ATCTTGAAATCTATGATTCTCACAAACAATAGATAAACAGATAATGCGTATCTTTCTCCG
TAGGAAGACTTGTACCTTTCTCCATAGGAATACTTCTCTCATGTGTACTTTGATTTCCTT
GAAAGAGGAGAAAAATAATATTTCACTTCCTTGGACCTTTCTTTGTGCCTCTCTCTAGGT
TTGTAATGACTATGAATGAGAGAAAACACTTTTCTATCAAGAAGGGACCTTATTTCACGT
TAGTGATATTAATCCCCTTTTATAACCATTACTCTCATCGATTAACAATTACCTCTAAAC
ATTTGTTCTAATTGACCCAATTACAATTTAATCCTTAATTATTATTATTTATTTATTAGT
TCCTACATAAGTCAGATGTCTATCATATGAGACATTAATTCTAACACTCATCACTCCCAT
TGCTCTTGCTCAATTAATTTGGATCCAAAGGAAACCAAGGCCTGCAACTTTGCAATTGAA
GCGTACAAAGAAAAGAGAGAGAATAATGAATAGAGAAAAAAATGTAGGTAGTGTTTTGAA
CAAAGTGAACAGTTTACATGGCATTAGTGCTTACATCAATCGGTTAAAAAATTGTTCTTC
ATCTTAATTTTTACATTCTACAATGGAATGATGGTGAAGGGAATGAATAAGGAGAGGAAT
GGAAGGAAAAGAGACCGTAAGTAAGTTTTGAAGATGATTAATAAAAGATATATTACTAAT
ATATATATATATATATATATATATATATATATATATATATATATATATATATATATAGTA
CCTGTCCTTGTCGGGTACTAAAATTAAATAGCCGTATAGAGGAACCGGACGGGTCTATAT
ATTAATTTAATCAACGGTGG
>Glyma08g00260|Glyma08g00260.1
AATTCCAAACAACAAAAAATAAAAAAAAAATCAAAGTTTTAAGCACTTACAGAAGAAGTT
CTTCCGTATGAACGATTTTCACACCCAAACGCATATGGAAGAACGTTCTTCTGAGTTCTA
AAAAACTCTTCGTCTCCTACCTCTCTCTCCCATGGATTCTCAGACCAAAAATCGATAAGT
CTCCTACCCTAAAACCACCGTAAACTACATCATACTAGCAGATAAAAGGGGAGGGGAGAT
ACGAAATACTAACCTCGACGGCAGACGCAACAAACGCACCAAAAAAACTTGAGCAACGAG
CGACAATGGCAGAAGGAAGAGAAGGTTGAGTGTGCGGAAGAAGAAACGTTCATGCAGAAG
AGAAGAAGATTTTCGAAATGCAGCGGAAGGAGGAAGAAGAGAAAGGTAATTGCTGGGCAA
TATGGCTCATTCATATAATTACTGGGTGCACCTAGCAACATCCTTGAGCTAAAGTGGGCG
TTAATGCATTATATATGAGGCAATTGTTTCGTGTACCTAGTGTTCTACTAATACACCCAG
AAAATTATTGTAAATTCCAAAATTCTCTATGCTAATAAACATACGGATTCATAATCCATA
AGAATAAGTTTACTGATTCGTAATCCATAAGAGTAAGCTTACGGATTCATAATCCATAAG
AATAAGTTTACTGATTCGTAATCCATAAGAGTAAGTTACGAATTCATAATTTGTTTATGG
ATTTATAATCCGTAAGTTTACGTAATTTGTAACACGTAATCCATATACGGATTGTCAATC
CGTATGTTCATACCTGTGACTTTCGGGTTATTATTACGACGCTCTAACCAACTAAGCTAA
TAAGTCAATTATGTTATAAAATAATTAATGTCGCTATATATAACACTAAAATTTCTAATC
TATATTTAATGCACATGCAAATTTACATAATAAATTTTGTGATAATTAATTTTGATCTAA
TAATTAATTTGTTTACATATATAAATTTTTATGAAACCTATGATTTTTATATATGTAAAA
AATTTATGAAACCTATAATTAATATTTTACATATTTAAAATTTTTATAAGCCTTATTACA
ATTAATTTTGATTTAATAATATATTTTTTACATATATAAATTTTAAATAAAAATCATAGG
TTTCATAAAAATTCATATATGTAAAAAAATTAATTTTTAAATTAAAATTAATTGTCACAA
AATTTATTATGTAAATTTGCATGTGCATTAAATATACATTAGAAATTTTAGTGTTATATA
TAACGACATTAATTATTTCCTGACATAATTAACCTATTATCTTAGTTAGTTATAGCCTCA
CTTGAAAGTCACATGTTCAAATCCTAGCCATTAATTTGTAAAACACTTCAAAAAAAATTG
TAATACATACATACGAATTACAAATTTGTAAGCTTACTCTTATAAATTACGAATTCATAA
GCTTATTCTTAAAAAGTATGAATCACATGATTCAGTATGTTTATTAGCAGGAATATAAGG
TGGATTATTAGGTATTATATGCAGAAAAATAGAACAAAGAATTTTTAGTTTAGAAACTGA
AAAGTGAATTAATTAATAAAACATTTATATTCTATTACTAAAAGTATATAGTATGAAACT
CGGTGATTATAAAATATTGAAACAATTAAGTATAATATAAAAGCACTAAGATTATAAATA
TATAGTTCTAGAATATGAAACTCGGTTATCCCACTTCCTCTATAACGTGCCTGTCTCCAT
CATCAAGTTGAGTTTGTATCTTTTTCATTCTTTTGGAGCAAAGCTTGGTGCTTACTTTTG
AGATAACCTGTGGGAAAGAGATAACATCTCAATCACACTGGTATATTGGTTCATCGGATA
CTAACAGAAGGTGATGACTCCGTACTAAGATATAGGTCGTACGTAGACATAATAGGTAAA
ATTGTACTGTCATTTAACATTCAACCGTGGAGCAGTTAAATCCCAAGACAAATAGTTCTG
ATTTCGTAGGCCCCTTGATG
>Glyma08g45990|Glyma08g45990.1
CATTGATAGTTTGATACACATGCATAACAGAAGTGTATATGTATTTTTCTCTTATGTGAG
TGTATACATGTGCATGTGTGCTTGCGGGTACGTGAGGGAGAGGCTACCCCACAGTCAAAT
CAACCTCCACTTTCAGCATATGAGATTTCAATGCTGTAGAATGCTTCTTGAAATGTTTAA
TTTCTTTAGGAAGCACATGCCCTATCTTCCATAGCAAGTTTCGTTTAATTTCTGCGGAGA
GACAAGTTACACAAACCTCAGAATGCAGATAAGTTACATAATACAGCAATAACACAAGAA
CTATGCTTGATGGTAATAAATAGCATTTCTAAGAGATACTTACATATAGACCATAAGGTA
ACGTTTATTTCGGACTTAAGCAAGATAGTGGATATGGGATCCGCAGTGATCTGCATTTTT
TGCTGTTTGGATATCCAAACCTTCTTCCTGTTTACATAGAATAACTCATGCTCAAATGGG
ATAGGAGACTGCAACTAACAGTGATGTTTTCGGGAAAATAGTAACACATGCGACTTTATC
ATCTTTTATTTTACTTTGTAATATGGTTTCATCACCATATAAAAGTATGCATTAAAAAAA
ACTCATGCCCGTATGAGATAGCATACTCCAATGAATAAAGTAACATATTTTTAAAATTCA
ACCATTGAATTAATAGAAAATATTTTGTATACATCAATTATATTTATAAAATTTTATATT
CACATTCCATTTTATATTGCATAGATCGTAGAAGTATTTGGTTCCATATACTACGTTACT
ACTTACTACATGCCATTTGCAGGCCAATGATGTCCATTGGACCTCTCCTCTCTGGTCTGA
TACGTTTCATGGTTCATGCTAATCATGTACTCTTGTTCAATAGTTACAAATAGTTTTCCT
TTTTAAAAAATTGCAAATAGTTTTTTTTTTTTAAAAAAAGAAAAGTATAACATTTAACAC
TGATAACAGATTAAGAAATGAATTTAATTGCAGTGTAAAGTTTTTTTTTTTTTCATTCTT
AATTGATCAATCCAAAATTCATGAATAGTGTATATATAATTTGTAGCGTAAAATATATTT
TTAGTTTATGTAATTTTGTTGAATCTTGTTTTTAAACTTTAGACTTTTATATTGTGTAAT
TTATTAAATTTTATAAAAAAATATGTTTTTTGTTTGTTTAAATTAAAAAAATGTAAAAAT
TGGGAAGTAAACCCAAAGACTAAAAGTGCTGTTTCTTTTTATATAAAATTCAGTTACTTT
AATTTTGGAGACTATATTACAAAATGTAATAGTTTGGAGACTAAAAACAAAATTCAGTGA
ATAAACATATTTTATCCTAATTTTAAGATAATTAGGATAAGACTCAATATTTTTAATGAT
GTGGTATTTTATGATTGATTGACGGTGTAAAAAAATATTTACATTTGGTGTGTATTAATT
AAATCCTTTCAGCAATTCATTTTCCATTAAAAGAATTACTTAATGTAGTGCTTATTAAGG
TTTTATTAATTAAAGAATCAACAGTAAAATGGTTTTATAGGAGCACGCTCTTGCACCATT
ATAGTGTAATTTTTTTTAAAAAATTACCATAGGATAAATTTAAAAAAATACAAAAAAAAA
ATAAATCGAAATATAATTTTACTTTAAAGAAAACGTGCTTCAAAATATGATTTTGCATTA
CAAAATTTTTTTACACTAAAAGTTGAAATCATATATGAACAGCATGTTTTTTTTTTTAAA
CAACTAACAAAAAAACGTGTTGAAATGGTATTTTATATATGATTTTAACTTTCAGTAATA
AAAAAATTGAAATTGTATGTTAAAATATAATTTTAATTCTTATAAAAAAATTAATCAAAT
AAAAAATAAAATCTTTGATATATGAATTCTTTATTATCATATATGAAAGTATGATTTATT
CATTTTCATAATTTAAAAAAAATATTTATTATGGTAATTTATTTTTAAAAATACCCATTT
CCGTAATTAAACCCATAGGA
>Glyma08g17230|Glyma08g17230.2
TCTCAGTCTCATCCCTGGTTCAGATTTGAAAAAAAAAAATTTTAAAAAAATATTATATTG
AAAATCTAATTAAAAAAATTGATTTTTATATATTTATTTTTAACTACTTGTATTTGTAAC
GCATTTGTCTACAAAAATCATAAAAAAAGAATCTTAAATTATATAAAAATTATATAAAAA
AAAAACAAATTATTAATAAAATTTTAATAATTTCATCATTAGAGCATTAGAGCGAGTACA
TATGGGTCTGATAGTGACATTTCTATCCCCAACCTCAAATTAAAAAAGTTGAATAATCCC
CGAACTCTATCAACTTAAATGTTCTCCGTCAAAATTGGGACGGGTTTAGACGGATACCCA
AAGGTACAAGTTTCATTATTATGTCTAAGAAACTAATCTTCATATAATTTTCAAGATAAT
TTTTTTTGCAATGATATTTATGATAGTTATTATAAAAATAACAAACTTTTTTTTAGTAAC
ATTGTAAAAAAAACATTTATAATGTATATACATTATTTATTCTTTGATTATGGATGATTA
ATAAATACAAAATTCGTAAACCAAACCTAATGCAATTTCTATTCTATCTAACAATTTCAA
AATAATAATAAAATTTCAAGTGCAAAATTAAAATTAGGGCTATACAATGAAGTAGTTAGA
TTCACTCACAATTCGTTCAATTAAATCCAATTTAAAGACAAATCATTGGGTATTGAATTT
TAAAATCTTCAATTCAACAGAACCTAACGCGAGATCGCTGCAGCTTTTATGTAAACCAAG
ATCTGAGTCTGTGAGTCATCATCATCTGAGAATTTAAAATGGCTTTAAATTAGTTTCGAG
CCTAACACCCCACGCCACAACAACACCCATTTTTTTCTTTGATTTCCTTAATTACCACAA
TTACCGTTTTGATAATCTAAAAAAGTAAATTAAACTGACCCTATCCGGACAAAACATATA
GCAAACCAACAAACTAACCAAAAACAAAAACCCCACTCAAAATAATAATATCCAGGGTGG
TGGTGCGCAACTAAACCAGCGTCCAAAATAGGTTAACACTGCGATAACTGTGCAACAATC
ATGAAAGCGAACCAAGACAAAACCGGGAAAACAAATAAACAAAAACGACGTGGAGAGAGA
AATTAAGAGCGAAGCACAAGACAAACCACAAACTGACACCAACTCAAACTTCTTTTTTTT
TTTTTGTAATATTGTAGTTTTCTTTTTGGTGATGAACGCCAACACAAACTAAATTACCAA
ATATTCATCATCATCATATCATATTATATTATATATATTCCTTAAAAAAAATCATATTAT
ATATATACCAAATATTATATATATTGATAGTGTATAGAATTGGTTTAAAAAAAATAGTGT
ATAGAATTTTATATTGTTATCTGATTACAATTTACTATTTAAGTTAGATTTTTTTTTATA
TTAATCCATATTAGTCAGAAAAAAATATTAATCTACATTAAAGTTAAAATTACAATCATG
ATTTTTTATTGGCTCACACTATAAAAGATTTTACATTAAAATTCTCTTCATATCAAAAGT
TGTTAATATAAGTAGTTCCATGTTTGACTTTTTTAACTAATTAAGGGTTGAATTTGATCT
TTAAAAAGCTTGCTGTTATGACCTAAAATATTGTTTTTATTTCAAAATGAACCTATTTAC
CGGTGAGATAGAAGTGATTAAGTTGAATGTCGAATAAAAAGTGTTAGATATTTTATAAAT
ATTACACAAACAAAAAAAAAAACTTTGTAATTAATTAACCGTGTTAGATCACTTATAATA
AATCATATTGTATCTAAGTTTTATCTTTTTTTTTTTTCATTGATGATACAATGAATCAAC
GGGACATAATATTTGAGTTTGTTAAAAGAGTTGTTTAGATTTAGTGTGTGAGATGTCGGA
TTAGGATTATCTTAGAATAAAGATAGTAAGAGTAAAAAGAAAAGAAAAGAAAGAATAGTA
AGTATATATGTATATATAGG
>Glyma08g44700|Glyma08g44700.1
TGAAAAGATAATCTAGCCATTTGTTTAAAAGTAGTGAGAGTCGAATAACTAAAAGACAAG
ACCAATACCAAAGCAAAAGAATAAGAGTTAAATAATTTGAATTTAGGAAATTAAGTTGCT
AAAAGTCAGTGGGCCTTTAAAGGCAACCACTGACTTTTGGGTAACCACATCTACCCAAAA
TTTGGAATGTGTCAAGAACGAGATTTAAAGCAAACTTTCCGGATGAAAGCCAACCATTAA
ACCAGAAACAAGCTTAGGTAACCACATCTGTCAAAAGAAAAAGACGAGCTATAATGACAA
ATTGGGAAATTTTATACAGGATAAATAATAATTTTTGTCCTTCAATATGTCGTTCATAAA
TACATTCTTAAAATATAAAAATATAAAATGTAATTCTTAAAAGTATAAAAAATGTGATAA
ATATATCGGACTGTTAACTTCCCTCCGTCACCGTTAATAAAACAGCCTACGTGATGCAGA
GGAACAAATTTGTCACTGAAATGATGGTCAACGTCGTTATCTCTAATTGTTAGCATAGGG
ACATACTTATCATAATATTTTTTTTACTTTTCGTCTTCTGCTGATAAATATGTCCCTGAA
AAATAAAAATACAAAATTTAGTCTCGAAAGTGTAAAAAGTGTAAAATTATTATATTTTTG
AAAATTTTATAATGACTAAGACAATTTTGGGAGAACTATATCACACTGGTATGTGTCTGT
TTCCGTTATATAATTTTTAAGTTTCATCAACGGTTGAGACATACATAAAATATTGCCAAT
GGAAGTGAATTTTTATTACTTTGGTGAATTCTTCTTACTTTTCTTTAACTACAAAAAAAA
AATCAATCATTTGGTTGTTAACTCTTGAATAAATACTATCAACATAGAAAAAAAAGAAAA
AGAAATTGTATTCTAAAACGATAGGAAAATCATTGTTTCTGTTTAATCAAACATTATATA
TTTAATTATTTTTTCATAATAAAATATGAGTGTCTATTAGTATATGTAATGACATCAAAA
TACAAACTATAATAAAAGTTTGTTGATTTTTAATTTTTTTTAAATCATACACAATTATTT
TTATTGACTAATCATTTAAAAAATCATAACCTTAAAAAAATCATTCCAAAGGAGTTGAGT
GTTTTTTACAAATTAAAAGTGTCATTACAATTATAATTTTCCCTACAAATTATTAATGGA
CCTAATTTAACTATAATATTTTACAATAAGCATTTTTTTACTTGAACTTTTCATCAAGCA
TGAGAGTGTAAAAAAAATATTTATAGTTTATAAAACGAATATTCTTTTTTCTTCTAGACT
[truncated: 1,601,516 more chars]
