# Supplementary material for: Regulatory interplay between soybean root and soybean cyst nematode during a resistant and susceptible reaction
Source: BMC Plant Biol. 2014 Nov 25;14:300. doi: 10.1186/s12870-014-0300-9 (PMC4262236; doi:10.1186/s12870-014-0300-9)
Supplement: Additional file 3 — TFBSs over–represented across all inoculations. A collection of 46 TFBSs over–represented in atleast one inoculation. [file 12870_2014_300_MOESM3_ESM.zip › 6dai_R3_suppressed.fasta]

>Glyma02g41810|Glyma02g41810.2
TATAGTTTTTGTTTAACCCTTCAATATTTAATCCTTTAAAATTAATAAATCAATTCAAAA
CTATAGTGAATTAAAAATCTATTTAAAAGTGAATTGGCTAAAAATATTTTTTATTTTAAA
AATTATATAATATTTCCTTTTACATTTATTAACTAATTCTACAATTAATTTTAGCCAACA
CTTCTCACTTAATAAATTAACTTTAAAAATAACATAAAAGTGTTTAACTAACGGTTTATA
ACTTTTAAGTGTTTACTTTTTTACTACTTTTGCTAAACATTAACGTATAAGATCAAATAA
ATTACAAGCTACTTGTAGTAAATTTGCCACACCCTCCTCGGCAGTGTTTTGAACTTATAA
ATGTAAACGTTTAACTTTTTCTTTTCTTTTCTTTTTTTACCCCCATTTTATCCTTAACAG
TATCTTATTAGAATTTATTCTTTGCCTTTGTTATGTTTAAAATTCTTTTTAGTCTCCCCT
CCCTCTCCCTCTTTCTTAATAAGAGTGGTAATCAAGATGAAACTTAAATTTTCCATGTAT
TTATTGCAATTCTTAACTTTTATCATTAAGTTAATCTTATTGGTCCAATCTTTCCCTCAT
CATATGTTATTTTTTTATGATATGGAATTAACAAAAGTATAAAATACGTCTTTTTATGTT
ATTTCATTTCATTAATAAATACACTTATAAATTATGAGAATGAAATTAAAAAAGTTATAA
TTCTTATTTTTAAAGTGAATTAAGACAAATTAAAAAATGAAATTTCAAAGTCATTATTCT
TCCTTTTAAAAATGTTAAAATCAACCTTTTGTAATTATTTCATAAACTTATATGGTTATT
ATAATTTATGTTTATTTATTTTTGACCCGATTGTTATTATAACTTCAAAACATATACCTT
TTAATTAATTTTTTTCTTGAAAAAATAGTCAAATAAACTCGTCGTATAGTTCTTTCAAAA
TTTGCAATGGTCCAAGAAAAAGGTCACACGAAGCAACCATTCATTTATTGCTATATTTCT
ACGTCAAGCTTTTAATGTTTTTTTTTTTTCAATAAAATGTTACCGATCAATTTACTTGCC
TATAGTATAAATTCTATTCCAATTATTTTAATGTATTTATACATGACATTCTTACAAACC
TCATTTATAAAGTTCAGTAAATAAAAACTCATCGATTTTTTTTTTTTAAATATAATTCAT
TCAAGTTCAACTACAACCTTTTTTTTTAAGTTCAACTATAACTTTAAACCTACTCTTCCC
ATCAAATAAAAAATTTATTTACCTCAAGTACAAAAGACTCATGAGAACATATAACTTAAT
TAATAATACATGTTAAATTTGTGAGAATTTTTTTTTTAATTTGATATAATATATTCTTAA
AAGTGATAAATTTAAGTATAATTAAATTAAACAAAAATTAATTTCATATTTCTGAAGTTT
GTGACAATACCTTAAAATGTTACCAGAGAACTTAAGTATTAACTAAGGTGGTATCAAATA
AAAGATAAAAGGGTTCAAGAGTTAAGAGTTTCACTAGGGTAAATGATGATGTGTTTTCCG
TTTGGGTCTGCAAAATGCCACGTGGCGACACAATGATTGGACTTTTTATGCATATCAAAC
ACGTGGCGACGAATGGAGTGAACAGGTATCACAGAACGCGCGTGACCTTCCAGAAACTTC
GGCGGGAACTGGTGGCTAGAAATGGCGGAGGCATCTAGCGGCCAGCATGAGGCCACATGG
AAGCGCAACCACGTGGGCGTCCGACGTGGCACCCTCGTTCCGCTGAAAATGATTCGTTCA
TTTTATGCGTTGGCCACTCCAAAGTCCAAAGTAACAAACAGACGCACTTTCTCTCTCTTC
AGCGAGAAGAAACCGCCAGAAAATAAAGTGTGTGTGTGTAAGTGTTTGTGTGGTGTTGTT
GACCTTTGGAATTGAATGTGGGAATGGCCATGAATAATGGCGATGGAACCGACGGAGGGG
CATTGCAGAGGGTGCTTTAC
>Glyma02g47990|Glyma02g47990.1
AAATTAAAAATAAAAAATAAAAAGAAGGTTTTTTCATACATACAAATTCATAAACATCAT
TGGCAGCACCACTGGCATCAGCATAACTGTGGACAATGGGTTGACAAGTGCAAAAAAGAT
GATTATATTATGCAATGAAGTTACTAGATTCAGATGTTGATGTTGAGAGATTATTCTTAC
GGAAGAGAGTCATGAGCCACATAGTCAATGTTGTGCTTGTCAAGAAACTCTTGATTGATA
ACCCAGGGGGCATCAGGAATAACTTCATCCACCCATCTGGTCTCAAAATGGAATCGAACT
CAAATTCAAATTCAAAAGGTTGAAGAAACAAAAAATAAATAAAATATCATACTTGCAGTG
GCGCAGGGATTCGTATCGTTCGGCCTCTGTCATAACAGTTTTGCCTTTGTATTTGTGGGT
GACTTGATCGTTGCAACACCCAACAAGCAAGTATGTATTCGGAAACCTAAAATCCCAAAG
TAAGTGTCTGTGAATGGAACCTTGAAGAAACTCCTTCTATTAATGAATTAGTAATTAATT
ATTAATGGATTGATATAAAATGAAATATATAATCAGATCTCGGAAGGAAAGAAAAGGATC
AAATAGAAAACGAGGCTTAGGAAATGATTGAAGCATACGATTTCTTGGCTTGCTCAAGGG
AGCGGGCGTGGCCAAAGTGGAAGAGATCGTAGATGCCATCCGCGTATACCCGAACGGGAC
GGTCCTGGTCCTCCGGAGGCAACGCCGTTTTCGAATGCTCGCTCTGATCTGCCATTCGTC
TCTGCTCCGCCCCGCCTCTCCTCTTTTCCTCTCTATGACATGAAATCGCAATTTCGCAAA
CGCCGTATGCGCTTTTTCTTCACTATTTTCCTCCCAAATCTTCTTTTTCTTCTTAAAACC
AAGACCAGGAGTAGTAAATGATTGTTTTTTTTTTTATTAACAATATATCCAATAATACTA
TCAATTTTTTTGGTACAGAAATAAAAACGATAGTATTACTATCAAATTAATGGCATATAA
TCCATATGTTTACATGAATTTCTTTTAAATAAAATACATTATTTTGATAAAATAAAATAA
ATTATTGTTGAAACATTTTCTGAAATCCCATATATCATTTATTATTAGTAACTTTGTTGG
AGGCAAATATAACTATTACGTGTAATAAATCTTTTTTTTAATATTTATCACATTTATATA
TTTAATATTAAGGAAACATTTGATGTAATAAATCATTCATATAATGTAGATACTCGTATT
CATTTTGAGTATTTTATCTTTTATTAAAATAATTTAAGTGATGTTCATCATTATTTATTA
AAAATCTAAAATATAATTTATATGTTAAAAAATATTTAAGTATATATTAGTGTGTGTAAT
GTAACTGATAAATATTTTGTATACATTTAAAGTTTACAATAGTTAGTTACTTATTGTATA
AATTATATTATAATTTAATTTGTTTATAAATAGATACTTTTTAAAATTTATTGAAATTTA
ATTTAAAAATAAAGATGAAAATGATAGATTGAAACAAATAAACGATTAAGGAAATAGAAA
TATACAGATGAAATTAAAAAAAAAAAAAAAGTGGTTTGAGAAATAAATTATAAACAAGTA
CTAGTACTATTGCCACTCTTCTGGTGATGGGTTTGTAAGTAAATGCTTCGTTTGAGAAGT
GGTGTTGATAAATGAACAAAATTCAGGCACATTGTGGACGTGACTTGACATGGACCTTTC
TGGTTCTTCTGAAGAAGACGAAGGCTCTTGCATTCCAATGGCTCGAGTCCTGAAAAGGAC
TTGTTCTTCATGGTTAAGGCCTTCATCAAAATACATGTGGATTCTCCTACTCTGCCAGCC
CATTTTTACTTGTTTGCCCAATCAGCTTTGGGGTTATAACGTCCATCCATGTCCACATAT
GCCAATATCATAGGTTGACGATAAGACCCCAATCAGCATAAAAAGAAAAAGACTTGCGTG
GACTTGAGTTGTGAGGAAGG
>Glyma02g10920|Glyma02g10920.1;Glyma02g10920.2
AAATAATACTTACCATGTTTAATAATTTTTTTACAAGTATCACGTTAAATGAAAAAAAAT
GTTTAAATGTAATTTTATTTCTTTTATTTTTTTAAAATCTGTAATTTGGATGCCTATTTC
AAAATAAAAATATTTAGTTTTCTTTTGAAATATATCATTTTAATTTTTTTTTTATTTTAA
AATAAAGACATTTAGTCTCACATGTAAAATTGGTGAATTTGATCTTTATGTGAAACTGAA
AGGGTAACATTTAAGATATTAATATTAACTATGATGTAGATTAAATAAATAATATAATTT
TGAATCACTTAAAGTTAATTTCTTATTAATCAACTTTTTTTAAATTTGATAAAAAGGTTA
GAATTGTGAATTTTACAAAGCTAAACGATTAAATGTTTCTATTTTAAAATAAGAAAATAA
AGTTAAATGTTTTTAAAAATATAAGGATTAAATGTCTTTATTTTAAAATTGATTGCTTGA
CAACTCTCAATTTAGATAAAGCTTGAGAAACTTGAGTGTCTTTTCATATTGGATGTCATG
CAACTAATTTAAAAAATAACATTTTACATTAATTATATTGACAATCAATGCAAAAAATAT
TAATTTTTATTAAATAATTAATAAATGTAATGAAAATTGTATTATTATTTCATTTTAAAT
AGTTTATGAACTAAGTTAAATTTTTTAATAATTAAGGGATAAAATTAAACCTTAAAATAT
AATTAAGGAATGAATCGTATAATTAAATTTTTTTCATCCTAATTTTTTTTTATCTTTCCA
AATGTTTTCTTTGTTCCCACGTTCTGGGAATCGTAGTGTTGGTGTTGTGCTGTCCTGGCA
AGGCGAGAGGGACAACGTTGACAAATCCACGAACTGAGTCGAAAGAACAAAGATAGAGAC
TGTGATGTTGTGGGTCGCGATGCGACACGTGGCACAGTTAGGATCATGTGTTACACGTTT
GATTCCTCTAAAATAATAAAGAATTTACACACAAAAAATTAAAGTATAAAAAATATAGTT
TTGATTGAAAAACTAATAATTAAAATTAAAATAGTTACATAATTTGTTACGTAAAATATA
ATTGAAAAAATAAAATATACATTAACCACAACGATATAAAGTATTTTTGTGCTGTCATTT
CATTATAAATTATTAGAATGTTTTTTATATTCTGCTTTAATTTAATTTTTTATTTTTATC
TTTTAAATTAACATACCATTGATGTATGATAAATTTACTAATTTTAGTAATAACTTAAAA
ATCATATTTAACATGATTTTTTAATTAACTGGGTAAAAATTATATTAAGAAGGCATTCTA
TTAAACTAAAAATAATTATATACTTATTAATTATAATAATATTTTTAAGAGAAAAAAGTT
ATATATTAATAATGTAAAAACTCATTCAATTAAAAATAAAAAATATCATATGACAGTATT
TTAAAAATCTTATTAATAATGATTTTTGATTGGTTGAAAGTTTAAACTCATATCTTAAAA
TTGTTTTACACTTTCACTATAAAACTTATTTTCTAATTAGTAATTATTTTTTCCTTAAAA
TAAACATGTTACTTTAAAGTTATAATAATAAAAGTACGAAAAAGTAATAATAAGGATTAA
TTGTATTTTTTATTACACTTAATTTTTTAATTTTTAGTGAATTTATCCTTAATAAATTAA
TATAAAGTATTTTATCTTTAACTTTTAAAAAATATGAATTTTACCTCTCATAATTTTATT
TCTACTATAATTTTCCTTTTTACTCTAATTTTCTTTTAATTTTTTTTAGTAAATTTCGCA
CCCATTTTTTTGATGAATTTTTTTAAATTTTTTGATAAATTTTACGATAAATTTTTATGT
TTATTAACCGTTAAATAATCAGAGGTAAAATTCGGAAGTTTCTTAAAAAATAAAAATAAA
ATACGCCAAAAGATAAAGTTAAAAAAAAAAAAACTTTTTGATAGGAAACCGGTGATAAAA
AATGCTATTAAATCCGATAA
>Glyma02g09640|Glyma02g09640.1
ATGTGGACTCCGATGCCACATTTGAAATTGGAATAGCTGGTATATCAGCAACCATCTTAG
ACAATATCTTATGTTTCATGCTATTGTTCCTCCACCAGTCCAAAGCACTAAAGGAATTAG
TGTTAGGAGCATAAATACCTTCATCAAGATAATCTTGCAACTCTGATTTTATAGGAGAAG
CAGCTTCCTTTTCACGTAGCATGCTCATAATTTCGTCAAAACCAGTGACAACTGAAGTAT
TGAATTGGGAGGATGATGAAATATTATCATCCAAATTAACAACACTAGACGTAGACTCTT
GTAAAGATAGACCTACATACTCATCATACAATTCTTCAAATGAACTTTTCACCTCCTTTA
TATTCTCATCAACAACTTCTTTAGAATATATCAAGGGAAAACATATACTCACCATATGAA
ATTTGCACATAGGATCCAAAACACTTGCGATAGCCATCAACATATTACATTCCCCCCAAT
ATTTGTCAAACTTTTTCTTCATTGGACCTACCATTTCCCTCATGAAGAGATCTTCTTCTT
CAATCTCCTTATCAAGTATTTGTTTAACCTTCCAAATTTATGCTAAATACAAATTTGCAG
TCGGATATTCATTACCTGCGCTTAAATAATAGTTATATTAAAGACTTTTAGGGATAACAA
AGTGATATAATAAAATACAAAAAAAAATTGTTATTATACCTGAGATGACATGAGTAGCAA
GATTAAAAATTCCAACAACTTACAAACTTTCTCAACTTGATTCCACTCCTCAAGTGAAGG
TGCATAATTATAGTGAGGCTCTCTTTCTTTGTAAGAAGCAAATGCAGTCTTAAATTTCAA
AGCAGTTGACAGCATGTTAAAGGTTGAATTCCATCTTGTTGGACAATCAATAACAAGTTT
CCTTTCTTTCAAGCGTTTTTTCTCAACAACATCACAAAATGCCTTTAGTCTTGCATCGTT
GTGGTTAATATATTTGACACTTTCACGAATATTGAAAATGATATCCTTAATTGTACTAAG
GCCATCTTGCACTAACAAATTCAATGTGTGAACACAACATTTAACATGAAACAAAGAGCC
ACCAAAGAATAACTTACTACTTAGAGATATATTCTCTTTGAAACATCTTATGAATGAGTC
ATTGTAAGAGGCATTATCCACAGATATTGAAAAAACTTTATTTTCAATCCCCAAGTTTTC
AAACACTTAAAAATAGACCCATCTCTCATAACTCTAAACAATTTTTCACAAGCAAATTCC
CTATGTAGTCACTTCCTTGCTCGCTTCCACAATTTGCCTAGCATTCCTCGAAATGCATGT
CATCTTGTCATGCAACATTACGAATATAGTGCGTTCACCTTGATCCTCACACTATAAGAG
AAAGGATAACTTTTTCCCTCCTCTCCAACCAAGTCACTAGAACTACTCGAATACACCACA
ATCCACAAACAAATGCCTCAAAGCATTTTCAACATTACATTGCATTAATAACGTTTTAGT
ATATTTTAGAATTAAAAAAACAACCTTGTATAAAATTATTTTTTATCACATGCATTCCTT
TTTTAGGTAATTAAAAAAATTATTTGTAAAAAATTTACATACATAAAAATAGATTTATCC
CCTCATTTATTTTAGAAAACATTTTTAATATTATAAACACATTTATTTGATTTTTAAACT
TAAAATAAAAATTGAATAAAAAAAACCACAATCATTTCCACTCATTTCAAATATATTGAA
GAAGAAATTGATTTTGGTAGACCATAGTAATACAATTTCCATTTTTCCTGTTTTATCAAC
CCATTCAAATAATAAAAATATTCCATTGGTTCTCGATCTTTTCCTCTCTGATTCCATCAT
CTCTAATCCACCACATCTAAACAAAAGTTTAAAAACTGAAAAATATAGTTTGTGTTGTGG
CAGAGTAAATACGATAGTGCCTTTATTTTTTTTTTTAAATATAAAGGATGAAATGAAGAT
TTCATTTCATCGCAACTACT
>Glyma02g31480|Glyma02g31480.1
AACATCAATTTTGAGCAAAACCAATGCTGTAAAGACAATTTTTACATCAATTGTATCTAC
AACCGATGTAAAAAGGTGCTTACAACATTGGTTTTTGAACTGTCGTCAAAAGTTGCCCAC
TTTCATTGACAGTCAATTCAACATGAGTTCTAAACCAATCTTGAAGGCTTTTTTTTTTTT
TTTTTATAGTAGTAAGAGTTTCCATGGTCCAACGAGATAGCCTTCACTAAGATATAAAAG
AAGGTGGGTTGATTGGAATGAACACTAAGTGTCACTTAAGTTCTATATTAACTAACCATG
AGAGATCAAATGGCTCTTCAACAATTCATGATTGTCAAGTAGATTTTTTTTATTCAAGAT
ACAATATTTTATAGATAAGTGAACTTTTCAATATGAATTAAATTTCAAACCATAATAGTA
GTCTATTTTGTTGTGAGAAAGTGAGTAACATATGTTTCTTAATTTGCTATAGGTAGAATT
TATCATTCCAAGAATTGGTCAGGGTGACTCCCCTCATGTCTAGAAAGCAAACATTCCAAT
GAAAAAAGGTGATTATCTTATATATGGCATTGCTTATATGCATATTGGTTTTATTAATGC
AACTCTATGATCAGATGATATTTGATATACGCCATCATTAATCCTATATAATCTTTTATG
ATTTGATGTAGATTGAGTTTTATTAAACTTTATGTGCTTTAGGATATTCTTAATTAAGCA
GTAAAATTTGTTGATTAATTCTTTATCTTTGTAAGATGTTAACTATTTTAATGTATTTTT
TCTAAATTTATGTCTTTGATTAACTTGGGATGGTAGGGTTTTATGTACTTCCACACAAAA
ATATAACCATGCTCTATCAAGATCAAAGATGGAGAGATTCTAACTCTAGAATCTAGATAT
CAAAACAAGTTTAGTAGGAAGTTATGAGACATTTCTACATTTACTTGATGTTCAAGTTGA
TTCTAAGGTGATGGTTAAAACATGCATCTGGTTGAGGTTTGATTCAAGAGATTCACTCTT
GGAGTGAAAAGAGATTCAATATATGGATGTCCTTGGGGTGGCTACTCCAAAATCTATCTT
GATGTAATTTTCTTTCCTTTGAGCCTTTTGCACAGTTGATATTAAAAAAAACTCATTTAT
TAGGGTGGAGAGAATTAGGGGCTTTGTCCTTGGGACTTGGGCCTTAATTATAATTTTTTA
AAGACAAATAAAAGACTTAATACTTAGCTTGATCCCTTAGTTTATTAAAATCGCTCAATT
AGTTTTCTTAATTTTTTGAGTATTCAATTGAGGCCTTTTGTTTTTTAAATTTTACTCAAT
GGATCCTTTCGGTCACACGTCCATTTGGTGATGATTTATGGTTGTTATTAATTACGAATA
GTGGCAGTTTAAACCCCCCCCCACAATAATTATTGTTATTTTGAAATTAAAAAATGAAAA
AAATATAATTTTAAAATGAGTGAATAAAATTTCCAAACGCAACATCCCCTCCTGAGGCCC
AATCCCTCGAACCCCCTCAAGTTCCATATCCCAATCCCTCGAACCCCCTCAAGTTCCATA
TCCTAACATATACAAAGAAAGAAATTTGAGCAAGATGGACCTTGTTGGATGTAGACTTCG
TGGGAAGCATTGGTGTAGGAAGGTTAGCTAAGGGAATTGTTTTGGAGGGTGCAGCAAGAG
AGGTCAACACAGGCATACTGGAATGTGTTGTTGTTAAACAGATCCAATTGATTTTTTTAA
AATTTTTTAAAATGATAACAAATAAAGTGGGGATTTTTTACTGCCACTTTTTAAAACACT
ATTTTCTTAAATTTCAAGATAATAATTGCAATTGATAACGGCCAAACTCATCACATAAAG
GAAAAAATTCAATTGGGTAAAATTAAAAAACAAAAGGATCCAATTTCATGCTAAAAAACT
AAGGACCAAATTGAGTACTTTTAATAAATTATGGGATGAAATTAGATATTAAGCCTAAAT
AAAATAACACTCACAAAAAA
>Glyma02g05350|Glyma02g05350.1
TTTTTTTTTAAATATCATAATTTTTAATCATTTCATTCAAATACTTACAATCTAATAAAT
GAGTTTTTTGAGCTCTCACTTACCAATTTTTAACTTTTTAATTAGTTTTATCAAACATTA
GAGAATTGAAATAGTGAGGATAAAAATAAAGGAATTTTTTTAAAATAAAGTATAAAAAGC
GTGGATCACACAAAAAAATATAATTTTTTTCCAATATTATTTCTCTTCTCTTTACCAAAT
ACGAAGTCCAAAAAGCTTTCAGCATCTTGAGTAAAAACCGCCCCCATTTTTAGCTTTTAT
TTTGCTGTTTGAGCCCAATTGCTTGCAATTTTGGGCTGGGCTTTGGACAGTTTTCAGTCA
CAAAATTGGGCCGAATTTGCAAACCACTTTCCATGTGCTATGCAGTCTCAATGGTGTTAT
ACACTGCTTTCGAAAGAATAGGGAAATGAATGATTGACATTGTTGACTAAAAAAAGAGAA
CGATTTTGATTTCTCATAAAACACATATACTCTTTTTTTCGTTCCTTTTGATCCCCCCAA
AAATGTTAAAATGCAAATTTTCTCAATTAAAGTTTGATTATTTTATAAATGAGGAAATAA
TATACCAAGTCATAGCATAAAGAGATTTTATATTATCATTCAATAATAAATTATCATGTT
TATTTATTTTTATTACAATTTTATTGAAAATTATACATATTTACCTTGATTTCTGATTAA
TTAGTTCTGTAAAAAATTTACATTCATATCGCATAAAGATTGAACTTTTTGATATGTTAT
GAATAAACTAATGATTTGAGAACGGCCATTCTCAGATATTTTCCTTTTATTAATTAAGCT
AATTTTAAAAATAAGGACTTAAGTTTCATTTTTAATCCCTTTCCATCTTGTCATTTTTTT
TTCTTCTACAACTCTTTTCCCATTTTTTTTACCTTAGATGCAAACATAGTTGCCCAGTCA
AGTTGGTTTTCCAAAGGGGAGAAATATTATTTAAAAATAAAGCAAAAGCAGTCTAGATTT
TTATAATTTTTTTTTTTGTGGTGAAGCAAAATTCAAGATTCTAATGATATTTGGCTCGTT
CCCTATATTTGATCAAAATGTCCTGAAAATAGTTTTTTTTTTTTTAATTAGAAACCTGTG
TTTCGATATGGTAAAATGAAAAGAAATATATAATGGCGACTTTTTGCGCATATATTTGTG
TTTTCTCTCTAAATCATGAATCTATACTATATTACTTGATGGCAGTGGAAGGAAAGGAAA
CAGAATAAAATTGTGTAAGCTATTTTTTTTATCACATTATAAATGTGAAATATTCATTAT
AATATTGGAATAGGTTGTTATTGTTTAAAGAGAGGGAATGGAATTATTTCAGGAATAATT
TTTTGATAAAAACATTTCATCAATAACTATTTATAAATATTAAATTTTATTATTTCAACC
ATTAATTATTTCAATATTATGTTAATGATCACACACAATAAGTTTTAGATATATAAGGTA
TTTGTAATTATGTAATATTATAATGAAAATTTACTTAATATTTTAAAAGATATATTATAG
TTAAGTTGAATTTATTTTAATGTAGTATTAGATAGTCTTATAATCATATAAAAAAGTTGC
AGGGGTGAATTTATTCAATAAAGTATCTTAAATTTTTAAATATTTTATTTTAAAATGAAA
AAGAATTATTTTGCTATTATGTGAGAAATGGAGTTTTTGTAATAAAAAGAAAATCTTTTT
AAGAGAAATAAACTATTTTGCCTCATATTCCAAATAAAGAAAAAAAAGGTGAATTAAATT
TTATTATTTATTTAATATAGACTATATGCATCTTTTTACGAGAGACAATTATTAGAACAG
AGTCAATTATATTTAATATTATTTTAAGTAATTTCATTTCATGTTTTCAGGTTATATTCT
ATTCCATCACATATATTTTTTTATTGCATTCCAACGTACACATATGTAAGGTGATAGTTG
AAAGCCGGAGATACCATCAC
>Glyma02g00330|Glyma02g00330.1
CCCTAGTTGATGTCAACAAAAAAATTCTAACCGACATTAGATAAGAAAATCTAGTAGACA
TTAGCCAAAACACCCTAGCTAACATCGACTAAAAAATAACCCTAGCTGATATTGACTAAA
AGATAGCTTTGACTGGAAAAACCTTGTTGACGTCGGCTGAAAAACCCTAGCATGTGTCTA
CTCAAAAGTTAGTCATTACCAATGTCAGTAGAAAAAATCTAGCCAACGTCGGCCAAAAAA
ATCATTGGTCAACATCAACTAAAAAAACCTGTATGACAATAACAAAAAAAATCCTTGGCT
GACGGCGGCAAAAAATTTTCATGATTGACGTTAGTGAGAAAATAACCCTAACAAACATCA
TTTAAAAAAAAAATCTTAGTCGATATCGGCAAAAAATAGCTTTGGTTGACATCATACAAA
AAAATTCTCATAAAAAAAACCTCGACCAACATCAGTGAAAAACAACTTATGTCGATGTCG
GCCGTAAAAACTTTGATCACCCGTAGTTGCGAGTGTTGAGCGAGAAAGAGTTACGAGCAA
GAACGTGAGTTAGAGTGAACATCTCTGAAAAAAGAATTTCAAATTCTATATTTTTTTAGA
GAATTTGAAATTACACTGTTTTAGTCAATCAAAATGATTCATAAAAATCCCAAAAAATAA
ATCTCCTTTCAAATATTCTATCCAAACAAGCTATTTTATCATAAATCATTTTAAGTTCCT
TGAAAAAATGAATTCTCCTACTAAATTGCTCCATCCAAACACACTATTAATTCACTACTA
TAAAAATTGTCTTTTGCAACACTCCATTAATGATAGTTAACAAAAATGCAAAAATAATTT
TGTAAATAAGTGGATATGGACAATGATGGTTTTCTAAAAGCCGTTGAGGAAGAGCACTTT
TAATGTCAATTTTTTAAAAAACTGTCGTGATCGAGTGAAATTAACGAGGGTTTTTGACAA
ATCATCTTGATTGAGAATCTTTTTCCACCTTTGACCCACATTCATCTTCCTCAGTTATGC
ACTCATCACTTACTTTTACCCTAGTGTCTCTCGTGCTTTGCTCACCCTCATCATTGTTCT
CCTTCACGTGCCCTCACCATAGTTGTGGTGTACCCTTGTTGTCGTGTTCCTTTGTCCTCG
TTGTCGCACTTGTTGTGTCCACCATTTTTAGTTGGTGCCATTGGGAAGCCTCTGCCATCA
TTTGCGAACTTAAAGCTCTTAGAGTTGTTTAGGTTTGACATTTGGTTTCTTTCTTTGTGA
ATTTATTTGTCCTTTTATCTTTCCTTTTGGAAAAATTTTCATTTATCTTTCCATTTGATT
TGGCTTTTGATTCATAAATCTCTTCCTCTCCCTATTTGTATCTTCTATATCTCATATCAC
ATATTGATTTACTTCTTATACTTTTCGATTGATTTGAAATTAGAAATAGGGGGATACCTT
TGCCACAACCCTCACTAGAGACGCCTTCGCCAACAATCGTGGACTACAAGTTCTTCATTT
TTTTTTGTGCTTTGCAGTGATTTACAGCAACAAAAGGTGAACAATTTTATTAAACAATTT
TCTTACTGATGATTTTATTTTATTAATTTATATTTTCTTGGTTGATAGAAAAAAAAAGAG
CAAACAAAAGTAAAACAAGAAGAAAGGCGGGCAAAATTTTGGGTTTAAATGGGTCAAATT
CAATTTTCAGAAATTAAGAGATAAGATTGTAAAGGAATCACAAAGTAAATAAAACTAATT
CATTTAGTTTAGAAAAAATAATCTTGAAAGCTAAAAAGAAAAGAACGACATAATAAATGG
AGAAAGAAAATGAAAAAAACATAAAATAGGCTGATTTAAAATAATAGGAATTATTAAGAG
AGAATAGTAGACAATTATACGTGTTCACATTTATAATTAATCCTGTCCATTTAAAAAGAA
TAGAAATACTTAATTTAAAAAATAATAGCCATTTGCTTGGGAGGATTAAATTGAAGAGAA
GAAAGAAATAAAAAAGAGAA
>Glyma02g41180|Glyma02g41180.1
AAATCCCAAAAATACACCAACAAAATCTCAAAAACAAAAAGAAAGCAACAAAATCTTGAT
TAAGTGTCACAATATTCATAGGAAAATGTTTTAGTTAAGATGGAATAGAAACTTTTATTT
TAAAATATTTATTATATAAAAAGATATGTGCTTAAAAAGTATTTGATAAAATATATTTAG
TGTTCCTTAGTCATCCACTAGTTTTGCTGGATACTTGTCCAGATTTTCTCAATGTTTTGT
CACAATTGATGCTGTACGTAGGAGCTGTGTTCCTTCGTCTGTAATCTTTTTCTTTAATTT
TCATACGGATAAAAAAATACTTACAATACTTTTTTTTTATCACTTTTACAATTTTCAAAA
ATAAAAAAGAATGCAGTATTTTATAATTTTTCATAAAAATTAAACATAATAACATTTTCT
TAAATTATATACTGTTTGGCTATTTTTTTTCTCAACGTAAGTATTAAACTACGAGAGGCT
CATGCTGTATGACACACCATCGTTGGGTCGCTCACAAATCCTAAGTGGCTGTTTCTATAA
TTTTCGTAATAGAGTGGCAAAAGGTCAAACCTTATTATGAATACGTACAAATAATCTTTC
AAGACCTTAATAGAAAAAAAAGAAAGAAAGAAAGATACATATAAATGTGATGTGAGGAAG
CATGACTAAGGTTGGTTTTGATAAGTTCTTTTTCTAATTACAAGTAAACTTTCAAAAAAA
TTGTAATGATTGAAAAAGTTTATTTTAACCCACTAAAATTAACTTAATGTGATAAAGTAG
AGATATAACATTGATCTAATAAGTGAGAAAGGATAAAAAAAGGAAAGAATTTGCATGTTC
AAATTTCTCTAATAAATAATACTTTTTAATAAAATTATTAAACTAACAAGCTACCATTTA
CTGTTTTAAAAAAATTGTGATAAAGTGTTTAGGTAATACAAAGTTTTAAGTTAAAATTTT
ATGGTTGTCATTGCATAAAAAAGAATAACATTATTTTAATGTTGTATATATATTTTTTTT
CAAAAACATAACCGCCTACTTTAATTTTAAAACTACATATTCTTATCATCTTTTTAGAAA
AATTATCCCATATATATTATGATATTATGGAATTTTTTTAATTTTGTTATTATACATCTA
AATGAACAATTTTTATTTTTGAACCAAAATATCCATTAATTGAGAGCTAAGAACTAATCC
TTCAAACCATTAATCACATATTTAAAAGATAAAATTACAATTATGTTACAATAATTTAGT
ATCTAAAAGAACAATTAATCCTGCACCCTTTTCTTTTGTTGGCATTGATGGCCAATCTTT
CTTGTTATATGTATAGGTGTTAGCCCTCCCATTTGCCGCTTAAAAAAATAATAGTTGCAA
ATTTTTTGACAATATTTTATTAAAATTTGGCCTAGGTCTAACATTTTTTATTTTCTAGCA
AGGGTATAATAGAAATCTAAATCGGAATATTCAAATTTCAAACTTCTGTTTCATTGACTT
GATGTTTTTATCCATCCAAAATACTAGTTAAAAACAAATGATCAATTTCCCTGTTTCTGT
CCCTCTCTTGTTCTCACTTCTCACCACGTTCACACATTGGAAGTAGTAGTAGTTATAGTT
ATTATAAATTGAAAAAACGTCCGAGAAAAAAAAAGAGAAGAGACTTATGATGTGTGTATC
ATTTGCGGTAATGTCTTACTTTTACTTAATACTCTTACCATCCTCATAGTCATAGCCATA
GGTTTGAGTTAGTGAGTGGAGTATCTCACGCTTCCATCACAAGCAAAGCTGGTGGACGAG
GTGGTGCTTTCTGATTGAGACCCGGCACGTGCCTCATCCCCAATGCACACGTGCCCATTT
TAAACACAAATCCATAATAACCGATAAAACAAGAACAATACAAGAAAGTAGTATTAGAGA
AAGAAATAGTATTGAATAATGCACACAATTTTGTTCATCAATAAATAAAATATAAAATTG
TGATAGTGGGATTTAGGACT
>Glyma02g31971|Glyma02g31971.1
TCAATTATTAATGTACAAAAATTATATTATCAGAAATTATAATAGATATAATTTTTAAAA
TAATTATTGTAAAAATCAATTAACTTATTATATACAATGATTTTTAATTGGAAGATATTT
TAAAACATTTTTACAATCTTTTTTATATGAACTATTTACTCTTAAAATCATTTAAAAATA
TAAAATAATGAGTAGATCTTGTTAAATAAGAAGTGAAATCTTTAAATATTGTGATTTTTA
ATTAATTTTAGTTAAAAATAAAAATATGGTAAAAATATATGTGTAATATTTTGAAGAATA
TCTATATTTATTGAAAGAAATGAATTGTTTAAATAGATTTCATTAGCTTGAAAAATTAGT
TTCTAGATCTGGGTTTCGCCCAAAAAAAAATACTAATGTCTCGTTACCACTTTATCTTGA
TTTATTGGAGACAGATGGAACTTGGGGGGGTTGTTTTGTGGGTTTGCTTGGCTGGGCTGG
GCTCTCATTGACTTGTGTTACTAATTAATTTCTTTCCAAAGTAGAGGTGACTTGAGAAAG
CAGTTAAACCCGATGTGGTGACCACTTTTTTAAGGTTTGATGGGTTTCTGTGAAAGTGAC
GCCAGCGTAGTTAACAAGTCTATTTCGATTCAATCAATGCTTTGCCATATGCAGCAAGTT
TCTATAGAAGTGGTTATGGCTCGTAACAAAAAGGAAAACCCTGGATCTTGGGTGTTTAGT
TTGGAGAGGACTGAAATGCTATCAAAACATTCCGTTAAACACTTATTTTTAGCATTTTTT
AAAGTGTGAGACCTGATTATTATAGGAGTTATTAGAAATAAAAATTTGTTCTGATGACTT
TCTGCATTTACAGTTCTTGTGTTTGTGGAATCAGTTCGCATATAACAATTGGATTTTTAT
ATAAAAATTGAAGTAAATAGTAGTAACTTATAAGAAAAGGGAGAGCATTTTTTTCTGCTA
CAATTGTAGAATGCTTAAGAACTTAAAAATTATGGTATAGTAGATTAAGAAGAAGAAACG
AGAGAGCATGAGCCTGTGTCATTTTATAGAAGAAATGAATACTAACTTTAAAGGACAAAA
TTTCATAATAGTATTTTCTTTTTTATAGGTGTTAAGCTAGTTTTGATATGGAAAATTTGT
GGCGAGATTAAAACGTAACTCTTCTTTTTTTCCTTTTAAAAAACTATTTTTTGTTTTCTG
GAAAAAAGGTTTCACTTGTCAATTCTATGAGATTTCATGAAAATTATGATCCCATACCAT
TATTTGGGTTGGCATTATTGATTATTGATAACAAAAGAGGGAAAGCAGAAAGTGATTAAA
AAAAAGTCTCTAAATATTTTCTATTTTCTATATTATAATAAGGGTGTATGAATTAAGATT
TTAAAAGATTATTTTAACATTAAAAAGTCTTATGAATTTTAAAATATTATATAAGGATGT
TATGACTTATCAAATTTTTAAAAAAAAACTTTTAGGATTAAAATTTTGTAATTTTAATTT
TAATTTATATTATAAGAATTTGGGGCTCTTTACATTTTTTTAAATAAAAATAAAAGAAAA
GGGAAACAAGATTTAGAAGTTAAAAAATAAAAAATAAGACTAATAAAAAATAATTAACAA
GATGAGAGTGGTGGATAGTTATTAAAAAAGAGTAGTAAAAGTTAAAAAAATTGAAAAAAG
ATAAAATTATCTAACATTTATGGACACCAGATGGAGGTATTCCCTTAATTAATAGTATAA
ATTTAAAAGATTTTAAATTTTTTTTTATAGATTTATAAGATTTGAAAAGACGTTAACATT
GAAGCTTGCATACCTAACTCTGTTGAAAAATTGAAATATTACCCTTTAAAAGAATCAGAG
AAGCTCGGGACTATGATCATTGGAGGAGCTGTTTATCTACTAATAGTGGACAAATTGGAG
TATTACCAAATCATGCGCCTATTGCCACCGTCATAGATATAGGTATTTTGAGAATACATC
TTAAAGACCAATGGTTAACG
>Glyma02g46230|Glyma02g46230.1
TCAATTCACCTCGAAGTTTCATGGACTGGAGTTTTCTGCTTTTTGGTAGAGATAGAGAAA
TTTCATAGCTTCTTCCCACATGTACTTTAGGTTGCCACAAATTCGTCATCAAAATTCAAT
ATAGACAAGATATGTAAACGCAACAAGACTTCTCAAGTCCACAAAATATTATATATATAT
ATAAATATATATATATATATAATTGTATTCGTGTGCGTGAGAGAAGATTTACGTGTATTT
ATTTTAACGCGTCATTCTTTTCTTCTTTCTCAAGTTAAACGTATGTTTTTGGATTGGTTG
AAAAAGGTTACGATGTAGACGACTCTAGCACAGAACTATGTAGAACTTATGAAGAACTTT
TTCTAGTTACCGGTGGTATTCATCAATTTGATTTAAGTAATTATATTTTTAAAAAATATT
TCTTAATCTTAGAATTATTTTATGCTTAAGAAATTATGATAATTCTCATATTCAAATAGA
TATATGGCCAGGAAGATTAATAAAAGTTCAAGAAAAACACAAATGAACGATAACTGCAAT
TTGTAAAATATTTGGGATAACATTAAAGTTTGAAATGTTTATTTACGAAAAACATAAAAA
TAACAGCATAAAAAAATCATTGAAAGTAATTTATAAAAAAAAGTTAGAGGAAAAAATAAC
CTAACAAAATTAACATATTTTAAGTTGTGAGCTTGACGGAACTTCACGTTACATTTTAAT
AAGTTATAAATCATATTAACCATATTTAAGTTATCTGCTAGTTATAATACTTCTTTTAGT
CTTTTCATCCACGTGAAAGCAAAATTTCAACGTTTTTCAGTATAAATTTTAAATCCGGTT
GCATGACATGAAGCCGTGATTCTATTGGCAGGCTCATAAATGCTAATAAGTGGCTTTAAG
AAAGCAAAAGAGGAATTTTTTATATTATAATATATTAAATTATATATTTTTTTTATAATT
TTAATCCATTTTTATAATTTTTTTTATTTTTTTAACCAATTCCAAAAAAAAAAAAAATGA
CGCAAAAAGAGAATTGTGGTGGGGACGTGAGGTTGGATTTGGTAACAAGACCAAAAAACA
TACTATTGCTAGTCAAAGGCGGGCTGTAATTAAGAAATAAAAAAAAATATTGTTTCCCAG
CATAATTGGGATTTGGGATTGGTTATTCATTGTGTTGCTGCAAACACTTCAGTGGAATGT
TATCTTACTAAAAAGAAAGTATTATTAGCATATCAAATCTTACTTTAGTGGTGGACTTAG
TTTGTTTAAGGTAATTTAAAAAAAAACATTTTTAGGAAAATTTGTGAAACTGTACGAATA
AAAAAAATAAATATGATATTAATTTGTGTGAAAAATAAAATCTCCTTAATACACTTCTGG
AAATCTTTTTTACATTTTCATTATCTATTATATCCTTTTTCCTTAAAAAAATATACTTCT
TGAAATCCTTTTTTCTTTTTGAAAATATCTTTTCTGAATAACATATATCTATATTAAAAT
GTATTTTTGCAAATATGATGTTAGTTCTAAAAATACATTTTTAAAATAAGTATATATTAT
TCTAAAAAAATATTTTCAATAATAATAGAGATATCTCTTAGAATTGTTAATATTATAAAC
GGTTATCTTAACATATATCTATTTTAAAAATATATTTTCACAAATATAATCATAGTTCTA
GAAATACAATTTTAAAATAAATATATATTATTCTGAAAAGATATTTTTAATAATAATTAA
AATATCTCTTAGGATCATTAATATTGTAAACCCTTATTTTATATTCATATTTGTTATTGT
TTATCATGAATATTCTTGAAATTTTATTTTAATCTTATCATTATTATTGTTCAATCCTTA
ATTATGAATGGAATGAATATACTGAGAAGATTCTGGAGTGGAAGATTCCTTGAAGGGGAA
GAAGCAGCATAGTGAGGGTGATGAGCCTTAACCTAATCAATCTCTCTTTGAATTATTGTG
TATGTTTTTCCACCTAGGCA
>Glyma02g45190|Glyma02g45190.1
AAATATGTAAAAATAGAAAAATTAAATTATTTCCAAATTATTTTACTTATGATAATAAGT
TAAAATAAAAAATGCATGAGTGTATTAATAAAAAAACAATTTTTGTTGTTCTTACATAAA
AAAAAATATTTCATCAAATTATGCTTCACTGCTTAAAGGTGTCCATGAATTTGTTTTTCG
CAAATATGGGCTCTCCTTGTATGTTGAAAAGTCAAGACGAGGATCAATCAATACTTGCAT
TGTTAAAATATCATTGTTTGTATGATCATATTCAAAATAACCAACATTAGCAATCATATT
GCTGTATATGCATATATATGCTTAAGTGTATCCATGTGTTAAGAATACGTTGGACCATAT
ATAAAATTGAAAATAAAATTGAAGTACTTCCGATACTTGTTACATATTCTTTTTTGTTGA
TTTTTAATCTTAGACCAAATAATTTTTTCTTTTCTCCTTACAACATTGGAATGATCTTAG
ACAAATTTATAAGTTCACTTGAGACAATTAACATACCTTAGATAATACCTCATATTATAT
GGGTTCTACTGTCCCAAGAAGTGGGAAATCAAAATGGCCTATTTTCAGTTTTTTTTAAAC
TGCTGCAAATTAATTAAATGGTTTTCTTATATATGGTTAGCATGAGTTCAGAGTTTAGAG
AACCAAGTGTAAGATGGCAAGCTCATGCATCTAACAGATATGGAAGTGAAACATAAATGT
AATCAAGCACTGGAACTTGGCGTTCCATTTGGCGAACTTTGTCAAGCTCTTGCATTGCTC
GAATGATGTTATTATATGCCTTCAACTCTGCTCAAGTAAGTGCCCAACAACAATTAGTCA
ACACATAAGAATCATCATCCTGCGCATTAGGACCATAAATAAATCAAAGGATGTTCAAAT
TAATTATTGCATATGTGCCTATAATTAAATTGATAGTATAGCTTTGACGCCCATCACTTA
GGGCTTAAATTAAAGGAATTCATGATCAAGAGTTTTATCCTATTAATTCCTCGATTAGTT
AATTGTAACTTTATATTGGAAATAGTGTTTCAGATAAGCTAGTATATATGATTGTAAACA
TTAACAGAAATGAATTGCACAAACTTGACTACTTGAGTAAAGCAAAAGAATATTATAAGG
ATCGAGTTGATTACAGAATTGAAGAAGTGCTAATTTACAAAATTAGAACTAAAAAGATAA
TTGAAGTTACAGAAATATTAGTAACATATTTTCTAAGACATTTTTTTTACACTCTAAATA
ATAATAAATTTTGATGAATTTTACTTTTGATTTCAGGAATCTCTCTTTATTTTATAATTT
AGAGTAAATTTTTATGAGGTTTTGAACTTTATAGAAAATTTAGAGTAAATTATACTCAAT
ACTCCTTCATTTTTGAACTTTATAGAAAACTTCTTAATATTTTTACTTTCGTTACACTTT
CTCTTTAAATTATAAACGTCGACCATCTTTTTAGGTGTAATAACGTTACACCAACTAGGG
AAGCTCAATAATATAAAAAAAATAAAGGAATATCAAGTGTAATAAAAACAAATTTCAGAA
AAATCAGTATAATTTTGTTTCTAATTTTTAATAAATAATATAACGAAGAACAGAAAAATA
AAATATATTATTAGTAACTGTACCTATGTTCTTATACCTAATATCTAAAAAAAGTAACAA
AATACTGATGCACCAGTGAAGTTACAACCTTTCAAAAGTATGTTAGACTTGCTTGTTCAT
CGGCACATCAATGTTTTATTACTTCATCCTAGTCAGACTCATATCTAAAGCACACAAAAC
GTTGGAAGTTAGTCTTTAATTTCTTGAACAAAAATATTAAAAACAAGTACTTGAACGGAT
ACAAGACTATATACAATACAAGTTAATGAATATGACAGTCTCTTGCCAAAATGGGTGTGG
CATGAGAATATGCATGTGATACGACGTGGCACCAATGAGAGTCTCTATTACCTTATCCCA
CATCGAGAATCTAATCCAGT
>Glyma02g14331|Glyma02g14331.1
GACGCGGTTGATTAGGAAGACACCTCTGGTTGGACGCGACCCACCACGTAGACACGTGCG
TCATTGCCCATTAAGAGCCTTAGGTTTTTTTATTATTTATTTTAAAATGCTTACAAAAAA
AATACCTCTTCTGTCGTTCTGTGTCTTCTCCTTCTTCTTCCCGCAAGCACCTCCATTGCC
GCATTGGTTTCCTTCCCCGCGCAGGTAAGCTTTGCTTCCTATTTCTTCTCTGATTTTTCT
TTTCTTGCTGCCTGATGCCTCTGGTTTTCCACTTTATTCTTTAAACATTTACACATTCTC
TCTCTTTGGCTATTATCCGCTGGGTATTACACGTTTCTCCATTTTTTTTATTTTATTGTA
AAAAGCAACTTCTCAGCACGTAAAGGCTGTTTTCTCTCTTTCACACACACACACATACCA
CTTTACAAAGGCTTATTCATTAGAATATGACATGCCAACATCTAGGAGCTTCTAAATGCA
TTTACCTTTTTTGCTGTGAAATAGTCAACTTCACTATTTAATTATTTATCCATCTTATTT
CAAAAGATAAACAACTGTCCACCTTACTGCACTCCCATCCTTTTCTTTTTGTATTGGTTT
TGGTAAAGGTCAAGTGAGAAGCCCCACTAAACATATACTATATATTAATTAATTAATTAA
TTAATTAATTATATATTGGTGGATTCTGTGACAAACGTTAGTTTCTTTGATACTGAAAGA
CAATATGGGGCATCTCTTAATTCCCTCAAAAGACATGTAGACAAAGAGAAACCCCACAAA
ACCTCATTCCTTTCAAGCTTCCAACGTCTATTATCCTTTAGCTTTCATCACTTTTTAGAT
AAACCCTTTTTTTCTTTCTTTTCCTTGCAAATTAAGCCACTATTTTTTGTTACCTAGTCA
CTTGTTTCCTCATTATTATTGGTTATAATCTGTGAAAACTTAATCGGTCTAGTAGGACTA
GTGCAAACAAAATACCTTTTTCATGAATGGACATGACAAGTACAACACCAAATATGAAAG
AATTTTCAAATCAATTTTCGAGCCTTCAATAACACCGTATACCGATTAATCAAATGTACC
TACCTAAACAAATAAATTGTACCAATGTTGGCACAACCAAAATGTATATCTCTTCGACCA
AAAATAAACAACTATCTTATTTTCATTCCCACTTTATTTTATTGTAAAGACTGTTTTCTC
TCTCTCACACACGCATACCACTTTTCCCTCTTAAATGCATTTACCTTTATTTTATTGTAA
AAAACAACTTCTCATTGAAAAAACACGTAGGCCTTCCACTTTATTTTGAAAACCAGGAAA
ATATTCCTCAATTGAGAGACTCCCTTGTTGGCCTGATGCTTTTTGGGAGTCTCTTTACTT
TTGATCCCCACATGTTGCTTTCTTGATATTTCTATTTTGAATTTAGCTTCTCTAAATTAA
AGACTCAAGAGATTTAAAGAGTGACGATATTTCTACGGTTAATTTAAAAAAATGGATTAT
ATTTCTAAAATGCTTTAATTAAAGTTAGTGATGATCAGCTTTCTCGCTTTCCAAATCGTG
TGGAGCAGTGGTGTGTGTTTTTTTCTTGGTGATATGTGTGGATGGCTGCAAGGGTACTGT
GTGTAATTAAATTCCTGTGCTTTAATGCTGTGAGACAAGTTGTATTGAAGCAATTTGCAC
ATGTGTTTTGGATATTTTTATTTAAAAAATAAGTTAATAGTAAAATTGAAAATGAATTTT
TTTGTTAAATCCAAAAGTTATGTAAAGATGCTCAACTTAGAATTTCTTTCTAAAGTTAAA
TTTTAAAATTAATTTTTCAATGTGAAAGTAAATAGTCAAATATTTACTTAAATTTGTTAT
GTATTTGTCATGTACATGTTTTTGGAACTTATTTATTTTCACATTCCCGGTCAACATTGA
TTACAAATTGCTTTTTGTTGTTTGTTTTTTATTTAGAAATTATTTACATTAATTTTTTAT
TTTTTTAAATTGTTGTAGAG
>Glyma02g37500|Glyma02g37500.1
AATTACTCACTGTGCTTCTTTTGTTGTGTTGTATTTGGGCGGGCAAGATTGACGTTTTGA
CAATGATTAATTTTATTATTATTATCAAACTCAGTATTTGATGTGTAATAGATATCTAAA
CAGATCATTTTTTTTAAGAAAGATAACTAATTAAATAGACGATACTAATATAAAATGTAT
ATAGATAAACTTATAAAAAAAATAGTATTGGTAGCAGGGAGTAGCAATAGTAAGGATAAC
AATAGTAGCCATATATAACAATATGGACAATGGTGCCAATAATATTGGATAATGGTGAGG
ACAATGTTAAAAGTAAGAAAACTAACAAAATAGCGATTCAGCTGCTACAATGGCAATAAA
TGTTGGAAAGAGCAACAATATGGTGGTATAAGTAATTGGAGAGCAACAATAATGATAATA
ATATTAACATAGAGAATGATAACAAAAAATACGAATAAGCTATGTTGAGTGAGATTCAAA
GAGATTTTTTTCCTCTTAAACTTATCCCACTTTGTCATAACTCAACTCTCTCTATAGCAT
AAAATTTGCAAATTAACAAATACGATAAGAAAATCTGACTCTATAAGTTAATAATTTCCT
ATTGGATAATATTCTATTGGTTGGTCAAGTAATTGGAGTAATATGATTGTTTTTATCATA
TTTTTCTAATCCTAAATATGAAACGGATCCTTAATGTGTATAAAAAGGAATAGCACAATT
AGCGAGCAAGATGATACCTCTACCAAGCCTAATTATTTTACATCCCAATTCTTAAAACCG
TTATATTTATGTTTACTTCTTTCTTCATTTATATCATATGATTCGTCACATTTATTATTA
ATTTTTTCTCTCTCTTTTACTCTCAAGATTGTATACATTTATGAAAAAAGAATTCTTCCT
ATATTACCATTGCTACTATCATATTCACCAAACATATAAAAAGAAATAGCACAATTAGTC
CACAAAAACTTCTAATTATCATTGTTATCTATTTCTTTTTTCGCTATTCATTAAATTTTT
TTTTTCTTGCCTCCCTTATTAAAGGTGTGTATACTTAAAAAAAAGACTTTTTTTTCACAC
CCCTTTGGAGGTGTACATAGAGATAAGGAAAGAGAAAAAGAATAATAGATATAACAATTA
TGATGAAAAGTGAGTAAAATTATTATTTTCTTTTTCCTTCAATAATAGATATAGAAAATT
GTAAGATAAATATAAAAATTGAGGGATAAAAAATTTAAAATTGCACTAGTTATTAGCCAT
GCACTCACTATCAAAGAAAAAAAACTGAAATATATTATTCTTAGACAGAATATTACGTCA
CATTGTATGATTTACTTTCTCATCCTATCTTTCTCTCTTTTTTCCTCTTCCTATCTCTCT
TAATTATAAAATATGTTGCAAAAAATATATTATAAAAGTAATCCCTGTGAAATTATATAG
TTCTCTCAATGTGGAACCATAAAGAGGGGTGGCTTCACTGGCCCAGATAAGGTTCCCCTT
AATTCAGCTTAGCCTTTTTGGCCTAATCAATGTTCCATTTTGGCATTTATAAGTCCTCGA
TCGTCTACCATTCCCTCACGAGTCTATGACTAGGCCAGGAGAGGCTATGAAGCCATGACC
ATGACCCCTCTTTGGAATATCATATTCATGGGGTCTAAGTATGGACCAATCCAAAAATCA
ATCAATTTCAATTTTCCTTTTTATTTATTTTTTAAAGGCTAGCTAGCTCGAAAAGAATGT
CTTTTCTCCTTTTATCTAGGCCGTGGATCAACTGACGAATTATTTTAGTTTAATTAAAAG
ATTTGAATTTAAATTCTGATTATGTAAGTGTATTATGTATTTAGAGATAAAAGTTTGTTA
TCAATAATAATCTTATTTAATTCAAACATAATTATTTCCCAGAAAATAAAAAATAACTGA
TCTAGACAAAATATTTTCCAAAACAACCTCTAGTATTCAATTAATTTCCCTTTCCTACAT
CAACACGAAATTGCTGCATT
>Glyma02g16000|Glyma02g16000.1
CTTTTTTTGAAATAAAATTATAATGGAATAGTTGTCTAATGTATTTGTCTGGGTTAACGG
TTGCAGGGTTTGTGGAACATTGGAAGTCTACCTTTAGGCTGGCTGACTTTCTATAACAAG
ACAGAGTTGTTGGATAGACAGTGGCATGTTCTTGGCCTTGGTTATAGTTCGAATGTCGAT
CGAAATGAGATTGAGCAGGCTGCCGTTATACACTATGATGGGCTTAGGAAGCCGTGGCTG
GATATTGCAATGGGCAGATATAAAAGTTATTGGACCAAATTTTTGAATTTTGACAACATT
TTTTTGCAACAGTGCAATCTCCAGGCATAGTTCAAAATTCAAAGTTCCCTCTACCTGACA
TGACCGGGATTCTGCAATTGTTTAAAGTTCTCCATATCTCTGACCTCCCCAAAATTTCCA
TGCACTTCTTTCTAGAAACTTAGTAAATTTATAGTGACAATCAAGATGAGAGTCAGTGAC
GTGCATTTTAGCTGCTTGCAGATGCAATTGGCTGTTGTGTATATAATCTTTGGTGTCTCT
TAATTTATGCCTACATTCTTTGCCCTTTAGTGTGTATTTGGTTGGGCGTCACAAGGCCTG
GATGTGATTCATGTTGAAGCAATTTATACTTTCTTTTGTGTTATTTGAGAGATTTTAATG
TGAATTTGGAGGCAAATGTGGATCTTGGACTCCTATCCTAACACAGTTAGTTCCATGCGT
CGACTGGGAGCTGGCCTATTTGAAGAACAAATTTGCAAATTAGAGATTACGGCTTTGTTC
TGAATTGTTCCGTGAGGATGATTTGATCTCTAGTCTTTACAAAGTGGAAAGGAATGGCCA
CTTCTCTGCATAGTGTTTCCCATAGCTAATATCTAGCTGTTTTTCATTCTCTTTTCTCTG
GTGGTTATGGAATATCAGAAGTTAAATTGGACAGGAGGGTATTATTAGGAAGGCTCAGAA
GTCACAATGGATGAAGAGGCAGACCTATTATTAGTATTTACATTGAATTATTTGTTTAAA
ATGCTGATTTTTATTGTTCTTTCATGTGGCTGTGTTATGACCCCTCTAGTTTTTGGAAAG
TACTCTAGGGAAATTTCCATGTATTTTGAGAGGAATGTTAATTATACATTAATATATATT
TATATTATTGGCTGAAAGTTATTAATATTTATAAAATAGTGTGTGAGGATTATTAAATGA
GTTTAATGGATATTACACCTTCAATTAATGTGTGGAAACGTAATTAAAAGAAGAGATCTT
GTTAAAAGTGATTATTAGATTATTCAATAGAGATTAATCATTGACAAGCATGATTGAAAT
TTGATTAAATATTTTTATTTTTAAATTAAGATATTTAATTCTCTTATTTTTTCTATAAAA
AAATAAGCTTGATCTTATTATTCTAAAAAAAAGAAAATTAAATATTTTGATTTAGAAATA
GAAAAATTAAAATTGTGAATTTAAAATTATAGAAAAATAAAATTACAATTTAACCTTAAT
ATTTTGCATCTACGGTATGATAATTCTAAAAAATAAATTTAATGGATATGTATTAGCAAT
TACAAATCAATACATATTAATTTGTGATTGGGAGAATTTTTTTTTTCTCTTATTAAATAG
GAAGTGCTATTCACAACAAATTGACATTACGTTAGTTTGAGTTTTTTTTTTACTACAATT
TTTTGTGCTTCTTATTTCTAATTATTGTTGTCTATATTTATCCCCTTTTGCTCTAATTAT
TTATGTGGAGAGAGGGAAGAAGCTCAGTGTGTATGAATTTGAAAGAAATAAAATAACTTT
TTTTTCTTACTCCTACAATAACTTTTTAAAAATGATAATTATTTTTCCGGGAAAAAAAAT
GTTCCAAGTTCCAAACATCACCTTAGATTATGTGAGGGGAATATTGGTCATGAAACCGAT
TATTTGACACATGGATGAAAACTATTGGATAGCTGTAGATAAGGATATCTTAAATGGGGC
CACGAATCTATCCATGTTTT
>Glyma02g15120|Glyma02g15120.1
GAAGGGTTACCCGGGTTGAAGCTCGAAGGGGTTGTTTTGGTGCATCCTTATTTCTGGGGT
ACGGAGCCGCTCGAGTGTGAGGTGGAGCAGGCTGAAGGCGCTGCCAAGGTGCACCAGCTG
TGGCGGTTTACGTGCCCCACCACAACGGGATCCGACGACCCGATTATCAACCCGGGTCAG
GATCCGAATCTGGGCAAGCTTGGCCTCTGGGAGAGTGCTTGTTTTTGTGGCGGAGAAGGA
TTTGCTGAAGGGCAGAGGTTTGTACTATAAGGAGTTGCTTGAGAAGAGTGACTGGTCTGG
AGTTGTGGATGTGGTTGAGACTAAGGACGAGGGTCACGTCTTTCATATGTTGGATCCGAA
CTGTGAAAATGCTAAGGCTTTGCTTAACCAGATTGTTTCATTTATCAAACAGGATTGAAC
GTTGTTATGTGTGTGCTCTCTGTCTTTTTTATGTGTTTTAATTTATCCTTTTTAGTTGTC
AATGTAATTGTGTATGCATTCTATCTTGTATCGTATGATCGTATCAATCAAGTTAAAGAA
AAGTTGAGTATTTAGTTGATTGGAAGTGTGATTGAGAGTCATGTGTGCATTGTTATCATA
TGTTTACCTCCACTGTTATTATCATATATACGCTGCCAATTCAAAAGTATAAATTTATAT
ACTGTAATGCTATTTAGTAGTAGCACTTAATACGTGGAAATCCTTACAAAATTAAGTATG
AACCAGTAGGATACTAATAAAGGATGATCTAGGTATGTTTAAACTCATTATAATTAAGGA
TCTAAGTTTTAATTAATTCCTCTTATGTAAGTACGTATCTTCTTGATGAGATATAAGGAT
TTTGTTGAAGAGTGATCTATCAATTATAACCAATTTAATATAAATTGAAGATTAATAAAG
TCATTGATTGAAAATATAATCATTTAAAGCCTTTAAAATAGCAATAACAAATTATAAAAG
CAAAAATAATATTAATAAATAAATAATACTTAAATATTTTGTCTATACAAAAATAATAAT
ACAATTATTTGCACCATGCAAATTATAAATAAAAGAAATAAAATATTTATCTGAAAAAGA
AAATATCATTATTTTTACAATAAAATTATAAAAACAAAATAAACTATTATCAAAAATAAA
AAATAACATTGAATACTATTTTTTTCAAAATGAAATTCCATCAAAGAAAAATGATCACCT
GACTTTGAAATAGCAAAAAATTAAGGATATACACATAAGTTCGTCTCCCTCGGTCATTAT
AGTATTAACTATTGTTAATGTGATATAAGTCTTCTAGGAAGCTTATAATAAGATCTTTGG
ACTAGCTTATAAATTATAATATTTTAACTAGTTCTAAACATCACATTGATTTCTAACTAA
TCAATGTGTTGCTGGACATGTTATGTTATATATATATATACTTAAAAAATAGTACAATAT
TTTTTTTAATTCAATTGTTATTAAAGACTGGTAAATTAAAAGTTGATGGTTTTATTTATA
TTCTTTAAAATTAATTTTTTAATAAACTTATATGATTTAAAATTATTAATTACTATTTAA
ATAAATTTTAATAATAGTACCGTAACAACGGATGAAGTAGCGGTGACAATTGACAATTGT
CCGGTGAGAAGAGTGATAAAATAAGTAAAATGAATTTTAAATTAACAAAAAACTTCAAAT
AAATTAATGAGATTAAAACTAAAAAAAATAACTTACAACTTAAAAGCTAGCTTATTTTTA
TAAGCTAATAAATGTATTTACGAGTTACATCAACTTATAAAAATAAGCTATAAATTTTTA
AAATAATATGCCAAATACATTAAATAGTTTGTTTGGTATATTGGCGAATGCTAAGTTCTA
TATACGGTAACATTTAGAGAGAAAGAAAATTATATATATCACTTATGATAAAAATAAAAA
AAATAAAAAATTGTTATTATATTATTTAATATTACGAGATATTTATATTTCTCGACCCAT
CACACATTTCTCTTTCCCCT
>Glyma02g07180|Glyma02g07180.1;Glyma02g07180.2;Glyma02g07180.3
TATAGGTTGATATATTGTAAGTGTCTTGTTTATAAGGCCTGTTACAGATTTTCTTTTTAC
TTGGCATTAACAAACGAAAAATATTAAATTTAAGATAGTGCCTCTTTGATAACTATGTCT
TTGAAACATACAGACCTTTTATTCTTTTGGTGTTGGAGAAGGATAGTCAGCAAAATATTC
TGTTTACACTAGAATTGAGCCTGCATTACGAAGCATTTATTGATGTAACAATTTATATAG
CATTTATTGATATTAGGAAACGAAGATCCTACATAGCAGTGCAAATGATTAAACCATCAA
GTTGAAGCATATTACTATTTTACACAAGACTAGATTCCAAGAGTGATTTCATTATGTCGC
ATTAAAAGAGAAAGAAAGGTGCTTTGTCTGTGACACCACTTTCTCTCTTTAACACCTGCA
ATCCAAGTACAACTGAAAGTTGGGTTGTTCCAATATAACACTCCTTAACTTAATACATTA
GTAAAAAGTCAAATTTACCATGTATTTCCACACACATTCATCTACTGATACTTACCCATG
GTATTTATCAGTTGGCAGAATTAATAACTGTCATTTGCTGAAGAAGAATGGCCACTATCG
AGTATCAAAATTGATTGTTCAAATCCCCACTAGTTGCTTCAAACTAGCATAACCAAAATG
ACACTACCAGCCCTTTGACAAGAGTTGTATACAAGTCAAAAAGCAGGCATCAATCAATTT
TTCTCCCTACCTTTCTGGTTCTCATTCTTAGAGTGATAACCAAATTATTAGAACTATTTA
AAACCATCTCAAAAAGATTTATGTGTGTGCGCTTGGCTCCTGAAGTTCACCACCAGTGAA
GACTCATAATTTATTGGTTTTCGGCCATGGAGATTGTCTAAGTGTTCGGAATAATACTTC
AAAGTGAGAATTTTGCTCACAGGATTCGGAGGGGAGCCACTTTTTCTGATTAATAATTTA
ATACACAATCTAAGATTGAGAAAACTACTCGAGACTTTGGCCAACTCAAGAACGGGTTTG
CAATGGGCAAACATTGGTGATCTTAGAAATTTGGAAATAAAAATAATGTCTGGCAACTCA
CTGATCCTATCTAAACGCGAAGTTGATTTTGAATTTTTGATGGTGAAAGCAAAACTTTAG
CTTGTAAAGAAATTCAAAGAAAGTGAAAAAAAAAAAAAAAACTCTTAACATGCTATATGA
TTTTAATTAATTTTTGAGAGCTTTCTTTCAATAATTACTCTACTATCTTTACTTTTAAAG
TCCATAGAAAGAGAGTTCATTGTTACAGAAGAAATAAAATTTTATTACACTATCATTCTT
ACATTTTTTTCAACTTTAATCAAATAAGAAATTACCTATTTCGATGCAATTTCTTTCTAT
ATCTTAAATAAATAAATAAGTGTAACAAAAATTTAAAAAAATATAAAGATGTCATTTTTT
TACACGCACTTAAGTTTTATTTATTGGGAAATTTTTTATTGAAAAAATTAAAAAAAAAAT
GTAATACTGCACTGCTATGTAATTTTTAATGGAATTCTAATGATAATTTTTTATTCATTT
ATTAATTCCTTAATTAATTTTTTTATGAACTTTAATCAATATCCTAAACACATTATTATT
GAATAATAATATTCATCATAATCAGTCACTTAAATTCTATTATTTTTATATTTTCATCTC
ATCACTTATCTTTCTTTTTTTCTTTTTCTCTTTGTCTCTCTCTTTTATTCACCCCAACCA
ATTCACCCAAAATGAGGGATTACCATTTACTCTTAAATATTTGACTTTAAATCACCTATC
CACCATTCACAAAACACAATTCTACCAACAGGACAATCTTATTGATTTTTTTGAAGATCT
GACATGTAACCTCCACCACACACAAACCTCCCTTATATCCACAAGTGGTTCCACTTCATC
AATCAAAATTGGATGGACAAATATCAACGTGGACCAATAACAAGTCACAAGCTAACATCA
TCACCCAATGGCAATCCACT
>Glyma02g36370|Glyma02g36370.1
AAATTGCATGCGATGCACATTGGACAATCGATGTTCTACAGTAAAAGGTGTCTTTTTGGG
TTTGCTTTATATTCATTATTCACAATTATGCAACTTATTACATTCCATATTGTTTTCCAT
CATGAAAGCTGTGTTCAGAACACTTCATTAAACTTTCAGAAATGCCGATGATTTTTCGAA
TATAAATATTTACTACTCATTTTATGTTTAAAAGATTCAAATGTAAAAAAAATGGCATTG
GCTGTAGATTTAGTCAAAGTTTGGATCCAAGTTATTTGCTAATTCCCCTCATTTAACGAG
AACCTGACATCCCAATGTGTCGGATGTTGTTTTCAATTTGGACAAAACCCTCCGAAACTT
TGTCTGGTTGTAGGTCATTGATTAAACCAAATGAGAATGGTAGGAATTTAGTTGAGGGTA
TTGGTCACGTGCGAGATTGGACTATACTATAAACTTGTAAAAAATTACCACCAAGTTATC
TTGAACTATCTAGCCTTTTAGATTAAGTAGTGCTTCAGCCTAACAATTTGGTTTGAATGA
GAGTGCTAGAGTGAGAGCATTAAAAGTGCTTCAGGTTTCAGCCTAATTAATGATAGAAGT
CTGAGTAGTTTACACAAGATCCTAAGACTGTGTGTTTAAGGTTTCAAGCTTTATAGGTTT
CCACAATCTCATTAGTTATATGTTTTGGCCCCTTAATTGAATAATTGTGGCCCAAAATAC
ATTTCCAATGGTACATTGGGTACCAGCTTCAGTTGCACGTTCTTCTGACTTTTCTTCCCC
ATCTTCGTAGTATATATTGTACATTAGTATCTTGAGTAGTGTTTAAGAATTATTTTTTAT
CGTAGCCAATTCTATACTGATCTTTCGGGCCAGACATCCTCAACTTCCTTTATCTGTGTA
TGAGAAAATAATGATATTTTTTCCATAATATATAAAGCATTGATTTTTTCCACTTTTTTT
CTGTACTAACTTTACACCTTTATCTATTCCTCTCCTTCTCTCTCTCACTCGTCGTATGTT
CGTCCTAATTTTGACAATTTAACCTATTTATAAGAGTGTAAATGGGGTATAAATCCCAAA
GTGTTAACCATTGCTTATTCTAATATAAAATATAAGACGAATATTGTGACATTTTAACAA
ACTAGAACTAGCAGCTCCAATAACTCACCGTTTAATTAGCGCCACGTAAATTAAACAAAA
GATAAACCCAAATATCAACCACACGTGCTTTTTCTTGCACAAATAGCTATCATTGACAAA
TCTTGATGCGAATTTACCGAACTCCAGTAGCATTTACTAATAATCTTAAAAAATCGTGAA
ATAAATTGACCAATTTTCATCAACATTTATCCTAATAATGAATTTTTATTATTTTGTTCG
ATTTTTGTTAGATAAATAATGTTGAGAAAATTACTAAAGAGGATACAAATTCTGATGTAA
GAGGTTATATGGCATGAATATATGAAACATCATATAAACATTTTTCTGTATAGATTAAAT
TAGAACGAAGGCATTTAGCCTTTTCAAAGTGGTAAATGCATAGAACATATGAAAAAGAAA
AGTGTCTCCACCATTAATTTGAATTAAAGTACTAATTCGTAAATTTAACTAACTGTGAAT
ACATTCTTACTTTACACTTATACTTTTTAGAGGAAGCAAATATATGCAGAATATTCCTTC
CTTTCTACGAATATTGTTGTCCGATTCTTTTTGCCGCAGTAACTCTTTTTTACCCTGATA
AATCATAATCAAACCCACCCAACACAACTCTGTTAGTGATCAATCTCTCTCTTCCTCCAA
GAAAAAAGGAGGAAAACTAAAATTTGATTTACTCGTAACATTTTTTCCATGACTACATGC
CACGGCATGATGATATATCCTAATTACGATTACATTATGACAAAGTTTGAAGATAGAAAG
GACAAGGTAATTCAGAAAAATCAAAGAACACTTGGCAATCTCAGAACCACCAAACGAATT
CTGGCTTTATTGTCCCATGT
>Glyma02g47076|Glyma02g47076.1;Glyma02g47076.2
ATTAAGAGGCTGTCATCATCTGTACCTTACCCAGAACTAAGATATAAAAAAGATATGAGC
TCAAAATGGACTCTTGAATCTTGTTGCACAGTTTAAAATTATAGCTTATAGGAAGATATA
TATTAGTATTTTTCAAAGAGATACTGCATGCATTTTGTTATGACTACCTCTGCTGGACAA
TCAGAATTCACACAGCAAAATGCAATACAACAAGGTCCAATAGCTTTAACTGTATACTGT
CGTATGAAATAAAGAAAAAAAAGAGAAGAAGATAAGAATGACAAAAACAAATTAATTCAT
ACAAAGGAGTCGAACTTCACAATCATAAAAAAAATCTTTTATTATAAATTATTAGATAAT
TCTAAACCACCACCACATATAAATTATTTGTTTTTTAATTGAAAGAAAAAAAAGCTAATA
ACACTTAAAATTTGTCAAAAGAATAAAAGAGGTGTGGTCCATGACCAGAAAATGAATTTT
TCTATTGTACCCATAATTTTCCTCAGATCGATATCCTCCACTGACTCCCTCAACCTTAAT
GCTATTTTCGTCATTCTGTACGTTACTGTGTCTAACACAATCAATCTAACTCTAACATTT
GTTTATCCCTTTGATTAACTGCCATGTGTATGATTTGGCTGTGGTGTAACACATTTATAG
TGTCAAACAAATAATGATTTCCCATTTTGATTTTTTACAGATATGATGAGGAGAGTTTAC
CAGCAGTGGACATTTTTGTGTGCACGGCTGGACCCAACACTTGAGCCACCATGCATGGTG
ATGAATACGGTATTATCAGCAATGGCGTACAATTATCCTGCGAATTAAATTGAGTGTGTA
TCTCTCTGACGATGGAGGCTCAGAGCTCACATTCTATGCTCTCTTAAAAGCCTCCATTTT
ATCCAAACCTTGGTTACCTTTCTGTAGAAGATNNNNNNNNNNNNNNNNNNNNNNNNNNNN
NNNNNNNNNNNNNNNNNNNNNNNNNNNNNNNNNNNNNNNNNNNNNNNNNNNNNNNNNNNN
NNNNNNNNNNNNATAATAAGTTTATATACCTAACAGGTTAGTTGAAAATTGAAAAAGTAA
CCTAGTAAATGAAAGTTATTTGATAAAATTAACTATTGAAAGAACGAGGGAATATGAAAT
GATAAAAAAATGATAAGATAATGATTTATTTTAAAGAAATAACAAGAAAAAATAACAAAT
ATATCAAGGATAAAAATTGAAAAAATTATAAAAATAATAACATTTCAAAAAAATACTAGA
AGCTAATAAAAATTTATTAAAAAACTTATTTATCAAACAATCAAATGAATTTTTATATAT
AAAATGAACGCATTTTTAATTTTATAACCGAACAAATATAGTTTGGATAATACATATTTA
ATTTCCCTTAAACATGTTAAATTTGAGTCTTATATCTACATAACAAAAATTCTTGCAGTA
AAAATCATAATATGAAGAATGTTTTATAATTCGAATAAGAATGTATCATATGAAAAACAT
CCTAATCACCTCTATAATGTTGAATAGAAAAGTATTCAATAGTTATCTCAAGAGTTCTAT
TGCTTGATTTTTGTGGTTTTTCTAAACTAGAATTTAGTCATTTTATTATTCTATTTTTTT
TTTTTAAAATTATTTTATTTAAATTATTAATATCAGTAGTAAATATTATTTTTAATCTTT
AAATTGAGTGATGAATAAGCCTGCTAATGAAACTATGAGGCTAAATATTACACAACCACA
ATTATTAGTATATAGTATTATCAATTTGTACATGCAATTATACGAGCGTCTCTCGATGAC
TCTAATATAGTTTAATTATTTAAAAGTATTTAAATTTAAAATACAAAAATTATTTTTTGT
CTATTTTATCTTATGTGATTTGTTTTGAAATATTATTTGTTTATTGATTTATTTTGACTG
ATTCTCCAAATCTGGCTTCATTTTAAATATAACCTTTGATGGAAATTTACCCTATATGCC
ATTTCATTATTCATATGTCA
>Glyma02g26160|Glyma02g26160.1
AGATTCATGAGAATCCTAGGGCCTTCTTTAGTAGCTCTAGCCCAATCCTCTTGAATTCTT
CTATCCGATACCCTTGGGGGGTAGGATTGCATCATCGGTATGGTGAAAAAAAAGCACACT
TTCTAAGATGGTTGTTATAAAAACCGTCTTAAAAGTATCTACTTTCTAATTAAGATAATT
TTTTAGACAATCGTCTTAGAAAGATCATTTTTTTAACAATTTTTTTTATAAGAAAAACAC
ATTATAAGACATTTTTGAAGGGAACAAACGTAAAAATCAAAATTTTAAGGCAGTCTAAAA
ACTGTCGTGGAAAGTGACAATTTTCTAGGATGGTTTTTGAATTATCGTAGAATGTTCTAC
ATGACCGACATAGAAAATTTATTTTCTAGTAGTGTACACTAAGTATGTTCAACATGCATG
TCTAGTTGGTATAAGCCTTATACATACTTTCCATCCAACAGAGTACGAAAAAGTTATGTC
AACCAAAAAGGAAAGTACACATATTCTCTCTAATGAAATTTCAATTTGCCCCTCTTTATT
TAAATTTAAGGAAAGGACATAATAGAAGAGAATATAAGGTCTACACAAAATAGTATTACT
CAAGGGCCGCTTTCGTTGAGTACAAGGAGCACATGCAACTGTCTATATTTTGTTCTTTTC
CTCTTGAATCAGAGTCACACAGCCTTATCTCTCAGTGTGAAACAACACTAATTTCAAGGA
CTCAACGCTAATCCTATAATGAATCCTTCACTAAAGTCTATAAAAGACAGACACTACCCA
AAATGCGGATGACAAAAAATTATTATGAGAAAATGAGAATAACTCTAAAGTAAAACTCTA
CTAAAATCATTGGACGATTCATTAAGCTTTCATTGTTTATCCTTTGCTAAGAAAAGTTAT
ATTGTACTTGACCTTTATTGCTTATCCACTCATTGAGTGTTAATTATTGAATACTTGTAT
TCATTCAAACTACTATTTGTGAAAATCAGGAGTGACTTAGTGTTAAACAATACTTGAGTT
TTCTTTGATTCAGGGGGAGCCTAAGATAATGCTAGAAGTGACTAGAAGAATACTTGTATA
TTTAGAAGTGACAAACAAAATGCTTGTTTTGCAATCAAGTTTTGATTGATGGAACCTTTT
ACTATTTTGTAAAGGAGAACTGAACGTTGCTATGTTCGAGTGAACCAATATAAATAAAGT
GTTTCTAGGTATCCTCTCAACGGTTTTATTAAGCATTCTCTTAGCGCTTATTGTCATTTT
TTTATACCAAATGTTTGCTTCAAAAACTGTTTTAGAACTATTTTATATAGTTATCGGATG
ATTAAATTTGTTTTTATTAAAACTCGTTTCTTTTCCGTGAACGTCTCAACACACACACAC
ACATACCCACATATATGGATATATTTTTGAACCTATGTTCAACATTTTAAAACTCAATAT
TTTTTTATTAATATATATACTATTCAACCTTCCTTCTAGTGTAATTGTTTAATTGTTGTT
ATTTCATTTCTTAGTTCTTTTTGATATACTTTTCTTTTTCTTGTTTGTGAGGGTCGAACA
TTTTGGTCTTGAGTGAATACGTTCAAACACCATGTTGTGTAAACCTTGGAGGGCAAATAT
GAATATCGGATTAAATCAGAGGTGTGTCGAAAAATTTGCTTTCAGGATAGTGGATACAAC
TTTTCCTTATTCTTTTAATTATATTTCTTCTCCTTTATTTCTAACAAAAAGTTATCATAA
AATTGTTATTGAAAAATGAAATTAAGTGTTGGTCTCCTCAGGCCACGCGCAAAGCCGCCC
CTAGAACCTAGTTGAGAATTTTTCATAAAAATAGTCCGAGGTGTGAATCCTTAACACGCG
TAAGAGCAATCTCTTTCCAAAGAAACCTCCAAATAATCCTCGTTAAGATTTTATCTTTTG
TGTCTGCATTTCAGCATTTTTTTTGTCGTTTACAAAAAGTGTTTGAAATAATTAAATGTC
TCTTGTTAAGTTGTCCGTAC
>Glyma02g06020|Glyma02g06020.1
AAAATGACACTATGGTGGGCTGGTATTCTCACCTTAGAATTGCTATTCTAACCCCAGAAA
TGGTTAAATTACTTGCTGCCCCTCCTCCCTTTCCTACACTCCTAACTTTTTCCCTTCCTC
ACTCACATCTTCTCCCTCCTCTTCCACGACACCCCCATCATCTCTTTTCCCTTCTTCATA
CACCAAATCTACCTCCAATCAACTTCATTCATTCAATTGACTAATCCCCTTCATTGGTTG
AGGTTGGATCTATAAGTTATTGTTTTTTTTTGTTTCATTTCAATTTAACAAAATTATGGT
TTCTTTGTGTATCTAACACAATAAAATCATGATTTTTTTGTGTGTCTTAACCCAAATAAC
AACGAAATCATTATTTCGTTGTTGTTTGAGATTTTTTTATAAAAAAAAATAATCATGATT
ATGTTATATGTCTCGATTTAGAAAATAACAGAATCATGATTATGTTGTATTTATTCCGCT
AAGAATTGAGAATTGTTTCCTATTTTCTTAATATACGAAACATGAATTAACCAAATGGTT
TATTTTAGAGTATACATAATGGATTGGGAAACTAATGCATTGCATTTTAGGTCATCTTTG
CGTAGCATTTTACTTAGAAAATGTTGCATTTATCTATATCTTTTTGTTTAATTGTTGTTT
AGTTTTTAGTGTTTCAGACTTTTAGGACTTGTCATGGTGTTTTCTTTATTTCTGTTTTAG
TTTAATCCTTCTAAGATCACTTTTCATGTGAAGGATTTAAACAAAGGGAAGTTTGATCAC
AAAAGACATGGAAACGAAGTTTAAAACAAGGAGGTTTTGTTATAACTTGCAGAGAAGATC
ACGAGTGTGTGATCGGGATCATGACCCCATGATCAAACATCTGATTTGGAGTCCAAATAG
CACTTATTTGAAGATCACAACCCCACGACCATGATCACAAGAACGTCATTGCAATTAGAT
TTTATGCTTTGCTACTTTTTTTTTTTTTTTTGTATTTTGGCATTATAGACTTTAGGCTTG
TGACTTTAACTAGGTGTTTAGACTCTGATTTAGAGATTTCAAACTATGAACGCATTGACG
GTATAGAGCGAGAGCATAGGATTGCTTCTTCTCTTTCCCTCTTTATCCTAGTTTGAGGTT
CTTTATTTTTCTTGTTTTTAGTTTCCATGGCTATGTGTGACTAGTCATCCTTGTTTTTGG
ATAATGGTCTAACCCTTGACATTTGTTTATGTTAATCTAGTTATTTTGAAGATCTTTTTA
ATTGTGTTATTTTAATTATTCTCTTATAAAGTTTATACATGTGTGACACTTGATCATCAT
TTACATGATGTTAGACGCCTACTTACCTAGAACTGATTAGTGCATTAAAACCATAATAAG
AGAGTTTAGATTTTAAATGACGATAATATGATTAATTTTAGGTGAATAAAACAAATTAGT
AAAGAACATGAAAGTTTTAATTTAACATAATACCAGGAGGGGTTAATTCAATTAGCAAAG
AGGATTCAAGATAGAAATAATTACTTTTATATTAAAATGTCCTTAATTAAAATAAATTAT
AATGATATACAATTAGAATAGATAAAAGAGTATTAATAATGATGATAATTTTGAAGAAAA
AATTTAGGAAATATTTATTGAATTAAAATATACTTTTAGTTTGTCAAATTTGAAAATATC
TTTTTTAATCCTCTAAATTAAAAGTTAATTTTTTTAGTCTTTAATTTTAATTTAGAGGAT
TAAAAAAATATTTGACTATTTATTATCATCAAAAAAATAAATGAAATAAATTAGATAATT
TGAGTTTTTACAAATATAACAAGACTGAAATACTGAATTATATATTTTAAGGAATATAAA
AAATAAAAAGAAAGTGCAATTTTTATTTATATTTTTTGGCCTTTCCAAGAAAAAATCAAC
GCCCTCCCTTGCTCGGCAAGTCTAGTGTCCACCCAGTCAAATACGTTGGTTGGGGGTCAA
CCAGAAGCCCACTTCTTGAT
>Glyma02g09801|Glyma02g09801.1
TATATTTAAGACTTGAATTTGAAATTATCGATTAAACTAAAATAAACACGTGGCATACTT
GGTGATACATAATATGACTATGAACATTTACCACATCTCATTAGTGCAAAAAATTAATGG
AAAGGCTATTTTAGTCTAATAAAATCACTTAAAAAAGTAAAAATATATTTTTAATTTAAG
AGATGTTTAAATACCAATTTAGTGTTTTTTGTTTTTTATCCTTACAAATTTATATTTATA
TTTTATTTTTAGTTCTTGCAAATCATATTTATTTTATTTTTTCATTTTATAGTATTTTAG
ATAACTCTTTCAATAATAAAAAAAGACCTTATTTAAAACTTTTCATAATACAATGAAATG
CAACAGAAAACAAAAGTGAATGTGCAAAATAACATCCTTTAGTCTTTATCCCTAAAGTTG
ATAACCCAACACATTTGAACAATATTGATCCATAAACCTCTATAATGTGGTCTATAATAG
TGTTAACGAGAATGATTGCCTGATATCTGAAGGCCCATATGAGTTTAAATCAAAGCAATT
TTGTACCGGAGAGACATAGCTCAAACAACATAGCAATTGCGAAATATCTCTTCTCAATAT
GAAAACAAAGAAAGGACCACAATGGGGTAATTAACATTAAAATGGATCTCGTGATGGCTT
ATCACATTTCTTCATTAATTCTCTTATTTGTTAAATAAAAAATATTAAATATTAGTTATG
TATTCTCGTAGTGTATATTTTGTTCAAGTCAATATAGAGTAGTTAAAACTTAAAAGAAAG
ACAAACTTGTCGATCTTAACAATAAATGGTCATTATCTAAACTACGTTAAGTCCTTTATT
ATTTTTATTTTATTTTATTATTCCATTCTAGCAGGAGACTTTTGTTTATAAACTTGGTCT
ATATAATTTATATAGTCTAAGTTATTAAAAAAATGATATATTGTAGTTTTATGTAAAATA
ATACAAAATTATACGTGAATTTAAGTATCAATGTATATCGAAAAACTAAAACAATGATAT
GATTTACACCAAGTATAAAGAAGAGATTTTCCAGTAACATATCGTGTTGGTTGGGATAGG
TCATCTTTAAATATTAATTTTAGCCACTTAAGAGACCCAGTTTGATGGTCTTGCATCTGA
AGATGTGGCCGATAATTGGGCCAATGATTTCTTGTGGCAAAGCTATTACCTTTATAGCTA
GAAACGACTTTAGAACATGTGACAGATTGATACAAGAGAGAGCCTAAAGCTATGACAAAA
AGTGAAACTCTTCTATTGCAGATTATTGTCGTTTCATTAATCTTCAATGCGGTTAATGGT
TTTGACAGCATTCATTTAAATCTGATGTTCATTTTCTGACATTCCCTTTATTACTTATAC
TTACTAGCTTTTTACTGGATTTTTTTTTTTATCGTGTGGTAGGTATATAAAGTATGTACT
TCATCAAAGAATTTTAGGGTGATTATTTTTAATAGAAGTTCTTCTTTCAATCATATATTT
TTCCTTAAATAGTATGTTTGAGTCTAGTTCTAATCAACACAATCAAGAACAATTTTCAAG
TTTATAAACTTAATTACAAACTTCTAAAATAGAAGAACATAATTAAAAAAGTTTAAATAG
TATTGAAATATAGATTAATTAATGTAAGATTATTTCAAATTAACTAGTAGTCTGGGTTTT
TGGTTCTAAGTATATTGATGCATTAAATACTTAAAATAAAAGTTTTATATTAAGAGAAAT
ACTTATAATCTATAAAAGAAATTTAGGGAGTGAAGAGATATTCGAATAGAATTAATTGCT
CTAGTGTTGAAGGACAAGTCTTAATGATAGCACAATTTTCAATTTTTTACTAGCAAGGAA
GTTTACAACTACTATGAAACAGACAAACCAGTGAAAATGAAAAGTATGTGGTCCCAAGAA
ATATTTGAAAAATCAAAAAATTGGGACCTGAGAATGTAAGGAAAAAAATTATAAAAAATA
AGAAAGGGACAAGAAGCGAT
>Glyma02g12081|Glyma02g12081.1
GACACACGGCCTTCTTCGTGCTAAGCAGCTTCAAACTTGCTAAGCGAGCCACTCCAAGCT
TCAAAATCTCCAATCTCCATTTTCCAAGTGCTTAGAGAAAACTTGCCTAAGCCCCTTCAG
CTTCCAAATTCTTGACACATGGCCTTCTTTGTTGCCTTATTCGTGCTAAGCAACTCCAAA
CTTGCTAAGCGAGCCACTCCAAGCTTCAAAATCTCCAATTCCTTCTTGATGCAACAACAC
CAGCAAAAAACACATTCAAAAACTAAAAAATGTTAAAATTTAACTTCAAGAGGATAAAAC
CTAAGGAAACACTAACACCTAACTTATTGAGATCAAACTAAGCATTAAATGAGAAGAAAT
AAGATAATTGTTGTGAAAAATATGTGCAAAAACTAAGCATGCACAACAATTATCATAAAC
TCCCATTAAATAGGGAGTCATATAACAAAGAATTTTGGGGTGAAGAATTGAGTATTTTAC
TTAATGATTTCCATCATATTTTGTCTTCTTCTTTGCAATTTTCTATTTTGAAGCTCTCAG
TGAAGATGTTCATGGAAAGCTAAATTCATTTTTCAATTCAAAGATCCCAAAGCCTATAGT
AAAATTGAGTTTCTCTATACCTAAATTTCAAATTTGTAACCTACTTCTTCCCCATTTTTA
TTTTCCATTTTTTTTGGGTTTAATAGATTATTATTATTAGATTTAAAGAAGTAAATTCAG
AATAAGAATAGGATTGATTAATCCTATTGTGATTGATTGATTAGATCGAGTGCTTGAATT
CGGGTAAATCAAATACTTGATTATTTTTTTTTCATTTTTCCTGAATACATATACGATGAT
TTAAGATGATTATCTCATAACTTGTAATTAGATTGCATAATTATGAATTTATCATATAAT
TCTGTAACCATGATTATTTAACCAAAAACTTTGATACTTGCGTTGATTTTATTTTCAGTT
TTTAATTGAACTTCGTGTTCTAGTTTTAATTAATTCTACAATCAATGAATTTCCTGCCGT
TGAATTGTGTCTCTAGAAGAATACCTAGGGTTGGGCCTTGTTCTGCAAAAATTATGAGAG
ATCTTAGTAGTTTTTTATAGTTACCTCCATACTGCTATCAATCACCAACCACACATTATC
AACAATACAGCATGTAATATTACACTTTATTCAAGAAAATTGACTTCCTGATCTGGCTCG
AACATTTTCTTAACATGTTAATCACAATTCACAACCCAAACTAATTTTTTACAATAATCG
AGATAAGAAGAAAAGGCAACCTTAGCATTAGTCATCACTATTTTACGAGCAAGAAGTTCC
TTTGCAAAATTAGAAAGCTTCAAAAGTGGATTGCTTCTTCAACTATATATATCACTAAAC
ACACATTATCAACAACACAACAAGTAATTATATATCATGTAGATATTAACTGAAATCATG
GTGTACAAGACCAGCTAATAATTTCTTTCACAAGAGGCGAAATTCTCTCTCAAAATGTGG
CTGCATAACCATTAATTGAACTCCATAATGCTAATTAAGCCGGCACCACAACTTCACATT
AATTTATCTGTGTTTAATGGTAAAAAAAATATACTAGTGCATAAAATTTTAAAATTAAAA
GAACATTTTGTACATGTGAACATATTTCTTTCTTGCATCATTACTACTTAAAAAGTTAGG
AAAGAACAATATAAAATCTAGGAGGATAAAATTTCCTCAAAGAGAAAACAGATATAAAAT
GGACCAAAAAGAAAAATAGAGCTGAAGCCGAAGCAGAAAAGAATGAAACAAAGAAGGTTA
AGGTCAGAAATGAAAGGTTGGATTGTGAGGTTATTTGACTAACAAGAAGGAAGAAGTTGA
AGAGTAGTATTGAGGGGATTGACAAAAAGGCAAAAGATGAAAGCAGCTGATGTGGAATGA
AAAAGGGGGTGGGACATAGAGCCACTATCTTTATAAGTAACGTGGGGGAATCCAACCGCA
CACAAAGATCTCATAGGCCA
>Glyma02g47350|Glyma02g47350.1;Glyma02g47350.2
ATTTATGCTAATGGAGAGTCTAAATTGGCCTTCAAATACCATAAAAGCAACATTAACATC
ACAGAGAACACGTGAGCCTCGTCATCAAGGCCAATTTCATCATTGAATGTAATGCCATTT
GGAATAGGAATTTCTAAGCAACTGGAAAAGGGAAAAGACAACAAAAATAATAAATTAAAC
TAGTTAAGATTAAAATTTATAATAGTATATTGGAACATATGACCGTATGGGAGAAAAAGA
AGCATGGGTGCAACAATCATGTTTAACTTATTATGAATTGGCTGCAAAATTTACTTCTCC
AAACAATGTTCATGAAATGGTCAACAGCCTCCCCAATCCTTAGATGACAATGATCATTGT
CACTTGTCAGAATAACAAAATTAACATCATTTAGAAAGAAAGAAAAAATCATAACACAAA
CCTGCTGCTATAACGAGATCTCCTACAGTCTCAGCCAGTATCTCACTGCCAACATTCAAA
ATTGTGTCTTATATATCATTTTAAGATGACAGAATCTGTGACTATTATTTTTTACCATGT
ATTTGGTTTTGATAGGGCCCTTGGGCCCAATTCTGATAATGATCATGAATTGGATCGAAT
GCTAGACTTAACCCCAAAGAAGTCCATCATATAGAGGGTTTACCCCAGAAGAAAGAAAGT
GGGTCCAGGAGAGAAGCAGTGGTAGGGCCCAATTCTGATAATGAGCAAGAATTGGATCAG
GGTTTTTGCTTCCAGCACCATTTTTGGCTTCCCAATTGAACAATCCCGAAGGTAAAAGAA
AAACATTCCAAAAAGGTACAGGAAACACTTTTTGGGGTGTAGGAAACAACAGCCTTGGAT
CATTGCTTATCTCTTTTACCAAAAAAAAAAAAACATCCGTGTCAGCAATAGAATAAGGAG
TTTTTTTGTTGTCGTGTGTGTGAGAGAGAAAAATAATATTTGTTAAAATTTAATTTGAAT
TAAAAATATTTAAATAAAATATATCATGAAGTTCAAGAAATTGTATTTTAAGATTTTAAT
AGATTGAGTTGACCTAATATTATTCCATACACTAATCTTTTGGTCAGACAAGTTAAATTT
TAAAAAACAATTCTATCAAAATTTCAAGTCAAATAAAAATTAAGCTAAACTCATTTTAAC
GTCTCCTTTTGACAACCCGTTCTCCACCCTACGTATGACAATCCGAATCTCAAGTTATTG
CGTGTTGGAATTGGGAAGAAAAAAGTCACAATGTCGTTTTGGCTTTAGCTTACTTTAACC
ATGTTTTCTTTACTCTTATAATAGATGGTTTTCTCTTACAAGTAAAGGCTTTATATATGC
AAGAGTGATGGTATACATATAAATATTCAAAACCCTTTTTGTCCCACGAATCTTTTGTGA
ATTATGTCAATACTTTTTTCTTATTCTATATAAACATTTAAGAACTTTCGTCCAAGCCTT
TAACAGTTTTAATATTATATATATAAATGAAGTTAACGTGTCAAATGTATAAATTTTTCT
TTCAAATTCACAACTTTTTTTTTAATGAAATGGTGTTATCAATTACTCACATATTCAATG
TTCAACATCTCCTCAAACATAATTGCCTTTTTAGGATACATGTGGTGAACAAAAAGAATT
AATAAAATTTATTCCATATATTAATTTAATCAAAGATAAATTGATTCATGTAATTTATAC
TTTAAAAGAAAAATAAGTTAGTTATGTTTTTTACATTTAAAGTTAATTCAATTATCTATT
GCATGTAAATAAGGACACAATTGTTTAATTTAAAATATAAATACTTTTTTTTAATATATC
AGTAATCATCTAGAACTAAATTGAATATTATATTTTATTTTGCAAGTATTAAGTTACATG
GTGGAATAAAAGGCTGTTTCCACAACGGTCAATTCATATTGTCTTAATTGTTACGTGGTT
GTAAAAAAGATTCATGTTCAGTTAGTATCTTGTGAAGGCGATCGAATACTAGAAAGGTCA
GAAACATGGGTTAGGTGTCT
>Glyma02g34070|Glyma02g34070.2
GTAAATGACAATCATATATATCTTCGAAGGAAGCTTCCTAGAAACTTCGTCTAACACACA
GTACAACTGAATTGATCTCACATGCTGAGAGAAAACGGTGGGAAGCAGGACGACATATTA
ATTAATTAATACTCAACAGCTTCAGTAACGATAATTTGTACTTAATACTAAAACGTAAGG
AAAATGTTTGTTTTATGTTTTTTTTAATCTGGTAGAAATCGAAGATACATATAAAAAAAT
TATAATAATTCACTTATTCTATTCGATTAACCAAATTAGACCCTGGGTAATGTTTGTTTT
ATGTTAATTATATATTTGTTTTTACACTCACTTTTATGAGAGTTATTCAAGAGTTCATTT
GTTTCATTCTTCTTCGATTTATGAGAAATTTCATATTGAAGGTAAAGAAAGGTGTAAGAA
AAATTGTGTGAAAATTTAAAAACTGTTATATAAATAAACAAATTCATACATGGGTTTTCT
GATTGGTGTATTGACTAGTGACTATTTTTCTTATATCCGAGGCTAATAGTTTTTGTGTAA
TTTTGTTTAGTAAAAACAAAAAATAAACGCACACAAGTATTTATATATAACGTCGATAGA
TGTATTGACGTATTTACTTCTTAAGTATATCATTATATGCACTAAGTGAGAAATAAGAAG
AAAAAAATGTAATACGTAAAAGTGATGTCATAGAAAATAAGAAAAATAAAGAAATAAAAT
AATTCATGTATACTCATATGCTAGAATTCTTAGAAAGAAATAGAAAAGAAACAGATGTAT
GTATAATAAAAAAATATGATGTAAAAAATGAGGAAAGGAATGTCTGATTGTTGAAATTTT
CATATATAACTACTCATAAAGAAAAGACAAAAGTACTATTCAAACATATACGTAGATATA
CTCTGCATCGATGATATGCTTTAATTCAGAATGAAAACGTACTACACATCATATCTTTGT
AGTATGCAAAACTCCAAAAACCCTAGTTCCCCGTTGTGCAGGTAATCTCGGTTGAAAGCA
AGATCTCAAGTAGTAATGCACGCTGCAGGTCCCTCTCTAACCAATGCAGCAGACAGAACA
ATTCTTTTATACCGAAATACTCACTATCTTATTGATGGTTTCTCTTGTATTGTCAGACAT
GATTAATTTTGTTATAAAATTGATAGTTTTATTGAAAATAATTACGAGTGAAAAATATCT
TTTAATCACAAAAATATTAATAACTTTTGTAACAGGAATTGAAATGACATTAACATCTAT
TTATTTATTACCTATCTTACGTAAAATATTATATGGATATAAACTTTTTAATACATCACA
TTCTTATTTTTTTTATTAAGGTTAATAAGAATTATTTATTTCAATTTCTATTCTTATCAC
ATCCGAGAGAATTCAGTATAATTAATAGATAATCAAATTCTTTAAATGTATTGTCAAGAG
TTTAATTTTTAATCATATAAATAAAGAAGATTTTATTATAAATAACAAAATTTAATTCGA
TAATTTTTACATCTCAAAAGAAATTAGTTTTTGATTATCTATCTAGGAATATTCTTGATG
CAAACAAAAAGAAATATAGAATCACGTATTGTATTGCTTCTGAGTTCTGTCCGCATTATA
CTACTTAATTAGACGGCACATGAGCCATGAGTTGCCAGTACCCCACTCCTTTTGCACATA
AGGTTAAACCCCTTCATTAATACCAAAAGAATTCTCTTTGACATCAACTCAACCTCCATC
GAACTAGTTGATGGAAACCTCCAAAATCTGAGGAAATATTGCATCAATAATAATAATGAT
AATAATTAGAAAAAAGGGTTACTACACGCGTGTACGGCAAACATGGCGTTACGCATGCAT
GGAAGGTCCATGATGTCCCATCATATATATCTACATGTCTCAAGTTCAGTTCTTATCTAA
AAAGATGAAAATTGTAAAATATATACTCCAATGGAGGTTGATATTTCCAATGGAGTGCAT
GGGTATTTTGGTAACTTCAC
>Glyma02g46810|Glyma02g46810.1
NNNNNNNNNNNNNNNNNNNNNNNNNNNNNNNNNNNNNNNNNNNNNNNNNNNNNNNNNNNN
NNNNNNNNNNNNNNNNNNNNNNNNNNNNNNNNNNNNNNNNNNNNNNNNNNNNNNNNNNNN
NNNNNNNNNNNNNNNNNNNNNNNNNNNNNNNNNNNNNNNNNNNNNNNNNNNNNNNNNNNN
NNNNNNNNNNNNNNNNNNNNNNNNNNNNNNNNNNNNNNNNNNNNNNNNNNNNNNNNNNNN
NNNNNNNNNNNNNNNNNNNNNNNNNNNNNNNNNNNNNNNNNNNNNNNNNNNNNNNNNNNN
NNNNNNNNNNNNNNNNNNNNNNNNNNNNNNNNNNNNNNNNNNNNNNNNNNNNNNNNNNNN
NNNNNNNNNNNNNNNNNNNNNNNNNNNNNNNNNNNNNNNNNNNNNNNNNNNNNNNNNNNN
NNNNNNNNNNNNNNNNNNNNNNNNNNNNNNNNNNNNNNNNNNNNNNNNNNNNNNNNNNNN
NNNNNNNNNNNNNNNNNNNNNNNNNNNNNNNNNNNNNNNNNNNNNNNNNNNNNNNNNNNN
NNNNNNNNNNNNNNNNNNNNNNNNNNNNNNNNNNNNNNNNNNNNNNNNNNNNNNNNNNNN
NNNNNNNNNNNNNNNNNNNNNNNNNNNNNNNNNNNNNNNNNNNNNNNNNNNNNNNNNNNN
NNNNNNNNNNNNNNNNNNNNNNNNNNNNNNNNNNNNNNNNNNNNNNNNNNNNNNNNNNNN
NNNNNNNNNNNNNNNNNNNNNNNNNNNNNNNNNNNNNNNNNNNNNNNNNNNNNNNNNNNN
NNNNNNNNNNNNNNNNNNNNNNNNNNNNNNNNNNNNNNNNNNNNNNNNNNNNNNNNNNNN
NNNNNNNNNNNNNNNNNNNNNNNNNNNNNNNNNNNNNNNNNNNNNNNNNNNNNNNNNNNN
NNNNNNNNNNNNNNNNNNNNNNNNNNNNNNNNNNNNNNNNNNNNNNNNNNNNNNNNNNNN
NNNNNNNNNNNNNNNNNNNNNNNNNNNNNNNNNNNNNNNNNNNNNNNNNNNNNNNNNNNN
NNNNNNNNNNNNNNNNNNNNNNNNTAATATACCAAAAAAATAATGTAACCCACCAATTCA
AATCACACTGTATATTATTTATTGGATCGATTTTGTCAATGTGTTTAAGATCTTTTAATA
CCAGAATAGTAAAATTTGTCACGATCACTTTAAAATTACAAAATAATTGAGAGGTAAACC
AACATTTATGTTTTAATGTATTAGAGGAATATCATTTTCAATCTCAATAAAATTTTAAAA
GTATAAATAAAATATTTAAAGTAATAAAAATATGAATAATTATTTTACATGAATAAGTAG
AAAAATGTGTCCTTAAAAAAGTAGAAAAATATGAATAATGCTGATAAAAAATATGAATAA
TAAATTTATTAAAGAATAACTAGAAATGTGAATAGTCAATAAGGTAATTGATAGTTTGTT
GATAATCTCTGTTCTCCCCTGAGCATTTATGAGAATAACGACGATAAATATTTGTAGATG
ATTATCTTTGTTCTCCCGTGAGCATTTATGAGAACGACGACGACGACGAGAAATAAAGGC
GCGAATACATTCATGCATGGTACTCTGTGTAAATTTAACAACAAAATTATAAAAAAAAAG
CCATGGAAAAATTAACTGACACTATAAAAAAAAACTATATTTGATGTGATAACTGACGCT
ATAAAAATATTTACCCTTAATATATTTTAATAACTAAATTTAAATACTCATACTTAACAG
ATAAAAAAGAATAATTATAAATTTTATTACAATCACAACTTCCTCCTACCAATTCTCTTT
CTTTCTTTGTAAGGTAAATTTTAAATATATTTAATATATTTAATATTTTTCATTTAATAT
TTCATATAGGAAAATTAGTATAAAAAAACACTACTGTATAAAATTACAAAAAAAGATGAC
GCAAAGAGGAAAACAATTAATTGTAGAAGATCCTGTCATTGAAAATTTGAGATCAAACCT
CTCTCTTCAACGTAATGACC
>Glyma02g43150|Glyma02g43150.1
AAAGGTCACAATCTATGCATGTAATGAGTAGATCGTATGTCATTGTCAAGAGCGACGTAT
CTAATTTAACATTTTTAGCGGGTGTCTGGATTCTTTATCTAATGACAACATCCCCCAAGT
TCTCATAAAACCATTTCCCCTTTCCATCCCCAAATTAAACTGTCACATCCCCTCTCAAGC
ATCAAATATTCAATTTAGTGTCTCCCGCTAAACCTAGAAGATCAATCAATTGTCTATACT
AAATTAACTATTTCAACAACTTTTCCATAAAAAGATACTATTAAAACTAGTCTCGAAGAA
AATGTTTTAAAGTCTAAAATTATTCACGTAACACGTAGATTATTTCCCCCCTTTTTCTTA
ATATCACAAAATTACAAAGAGAAGGCCGTGTCAGATAGGCTTTTAGCAATTTGAATAAGT
AAAATTATCCAGCTTACTTCATAAGCGGGACACAAGTTGTATGCTCGTTCCCCGTGTAAT
ATGTCAGGTTAGAATTATTTGCAAATATACACTTTCTTGCATATAGTATGCCAACAAATT
TTGAAGTTTAATTAGTTTAGTGATTAAGAAGAAGGTATAGTAAGATATATTTTTATTTAA
TTTAAACTTGATAAGCTAATAAAATAGCATTAGAATATAAAGTTATATAATTGCTGATAT
ATATATATATATATATATATTATAGAGTGAGAGACTTTTTTTATAATACTTATATACATA
TCATGTGTCACCAGGAAATAATAATAATAATTTTTTTAAAAAAAATAAACTTATAAAAAT
CATTAACAATTTTATTTTGAAAGTTTAAATCTAAAATTTACTAGATTTATAAGACTAAAA
ACATAGTTTTTTTATTGCAAGGGATTAAAAACAATTAAAACTTAAATTTATAACAAATTA
TTATATAATAAAGACTTACTAAGCAACTACTTAATAAAACTAAAACTAGCTAGTTTCTCA
AATATATTCTCTAAAATATTTGCGTTTGTATTTTTTAATAACAAAAAATATATTAAAAAA
AGTACTTGTATTTTTTGTTTATACTTTATAGAGTCGACAGTGCCATCCATAAATTAAAGA
GGTCTTTTACCAAGTCTAGGAGAAAGACAGGCATAGACAAGATGCATGCATGTCTTGATA
GCATCACCCACTATAACTATAGCTAAGTCAAGTCGTCGGAGAATAAACATAAATAGCACC
AAAATTTAACATCTTTTTCTCATATCATCCTTACCAAAACACAGCCATTCATTCATTCGT
TGATATCCTTACTGCTGTTTTACTTTTCTTTATATGGCTCGTGTTATTTGTTCAGATTTC
AGAGGCGACTCCTCCTGGACTACTTGTGTTGTGCTTGATTAATTATCAAATTAATGTTTT
TTTTACTGAATCAAATTAATGTTATCACTTAATTATTTACAGATTAGTATTTATTAATGT
GATGAAGAGATATCTTGCTTTTAACATTTGTTAATATAGTATTTAACAAATTAATCATAT
ATCGTTATTTAAATAAACTAGATAGTTTCTGTACCAAATCAAACTAGCTTATAGTTAATT
AAATAACACAATTTTGAGATGTGAGAGGAAAATATTTAATTTTTCTTTCATATTTTAATT
TTTTTACCTGAAAAAAATATAAAATAGCTGGAACAAAACTTATTTTTATAATATGAAAAT
ACTAAAAAATGAAAACACATACTCAAATATATACTCTAAATTCGTGAAAAAAACATGACA
AAAAACTGACATAATTTTCTGTATGAAAAAGTGAATTCATTTAGTCTTTTAATTTTAACA
GTAAGAATTCAAAAATATATAATAAGATTTGATGATAAAATGATACTAATAAACAAGTCA
ATTCCTCGAGTAAACTTGATGGCTTGGAACATGACTGTCAAGAAACTTCAAAACCTGGGT
TCGAAATTGACAGACAACAATTGAAAAATGACAATAACGTAATAATAAAAAATAGTTTAA
TATCTTTAAAGAATTAATAA
>Glyma02g43740|Glyma02g43740.1
ATGTTGTTGAACATTAAATTTGAACATATTTTTCACTAAGAATTCTTATTAACGAGAGTA
TATTGTAAGGGATAACTCATTCCATGAAGCTCAACCCTGTTGATTTGCTTTGTTTTATAC
AAATTACTCCCTATATGCTTAATTTCACATTCTTTTCATGAAAAAAAAATGAGTTTCACA
TTCTTTTATTAATTGAATTTCAGTCTGTAATTAATTTACTATAAACAATTAGTGGTAAGT
TGGTAACTCACTAGGGTAGGCTAACCTAGCATGGAGGGTTTAAATAATTTACACAAAGTC
TTGATTAGCGGTATTTTTTAAAAAAGAAAGATAATTCATTTTATCTCATATTAAAATGAC
CACATAATTTCGCAAAAAGATAAAAAAAAAAATTGGGACTTTAACTTTCTATCATTAAAA
TATAATATGAAAAAAATCAGAATTATAAACAAGTATTTTTTTTTATCTTGCGCTAAGCAT
AATGTATGAATTTTGAAAACAGAAAAAGAGCAGAGCATCAACATGCTACAATCTGAATAT
AACTTTGCTCAAAGTCAAACTACTCATTTCAACAAGTGATGGAAGTGTTCCTTGATGCAG
TTTTATGGTGGATTCAAACCATGCTGTAATTAAAGATTTTAAAAAATGAATTTTAAGTTA
TACATCAGAATAATGAGTGCATGTCTGGGAAAAAGATCTTAAAAAGTAATTTTACTTTCA
CAGCAACAATTTGTTACTTCTCCATTTCGAACATTAAATTTCATAAATATGCATTGGGAT
TTACAAAGATATTTTTCCAATTTTTTTCTAAGCATAGCCTAATAATTAGGAAAGCTTTTC
AATTGTAGAAATATTTTTACTTATGATAAGTGATATCCACTTAGGACAATGGTTAAGAAA
ATAAAAGAAAAAATCTATGATTTTAAAATATATTTTCATATGATTTCTAATAATTTTTTT
TTAATTTCTTAACTAGTGTTCTAAGTTAGTAAGACCCGTTACTTATTAGTATTTTCAAAA
TATGCATCCTTTCGACTCTCTTTTTTATAGAATTTTTACTTCCTGTCTGTGTTCTTTCTT
TATTTCTTTTTTTCCTTCTCTTTATTATTTTTCTCTTTTAACCTTGCACTAAAGCACTGT
ATTTTATTAGACTTTTTTTTTTGTCTATGTATCTTATTTTATTTTTATTAGACTTGAACT
TTAAATATTTTATTTTTATTAGACTTGAACTTTAAAGAAGAATTTGATTTTAATTTCCAC
ATTGTTCTAGTAGGCAGTAGCATGCATTTTCCATTGTCTGCGAAAATTGCCAATGACAAC
AGTACCATCACTCACATAGTCACGTGGACATAATCTCATATATATCTACCCATAGTACAA
TCAACAGTATAATCACTTGCACATTGTTCTAGAAGACTAGAACCATGTATTTCATATTGT
GCGAACCTTTCCTTTAACTTTGCCACATAGTACAGAAGAGGGTGTGGTGTTGTAATTGCA
GGTTAATTCATAAGGATCATTTTCTCCTTTAAGATATATACATTGAGCATGTTAATTTTA
GAAAATGTGTAACGCAATGGATGATGCATTCTCCAAACGCTTCAATTCCTGGCTTCCTGT
GTAACAGATAAACCAACAAAGCTTTTCAACTAAAACTAAGTTAAAATTTGCTGATGCAAC
ACAACAAACTCTTAGTGTGTGTTTGGTTTATCATTAGATTGAATGGACATACATTCTCAT
GCACGTCTTGTGAGAAGTAGGAATTCATAGCTTTTGATTCAACGGCCGTTTGGAAACGGT
AAATCAAACACACACTTAATTGTTAGTTCATCATGGTAATTACTTGATAGAGCAAAAGGA
GCAGAAGAACATGGATTTGTACACGGTTTTCTTTTTCCAGTTGCTCATTATGACTGTGAC
TTTGTGATGGCAAATTAGGAGTGCCTATACTGTTCCATCACTTTCACAAGATGTTGTTTT
CATTAGGCTAGTACGGTCTT
>Glyma02g40360|Glyma02g40360.1
TTAATGATATGATAATTTAAAAAATTAATAAAGAGAGAGAAAGTGGATGGAGTAATTATA
TGATTAATTCATGTTGGTATATTTAAAACTAATTCTAATTAGATTCAATTGTTTTAAACG
ATCTATTAATATTTTGATTTTATAATTTTTTTATAAGATCTTTAGATTTACTGATATAAG
GAATATATATATATATATATATATATATATATATATATATATATATATATATATATATAT
ATATATAATTTTGTACGTATATTGCTCCTAATCACTTAAATTTACAACTTTTAATTCTAT
ATATACTATATTTTTGTAAGTATAGGAAGATCACATATTATATATACATGCATGCACATA
TATAGTAATTTGATAAAATTCCAAAATCTTGTATGGTAATTTTAAGTAGCTAGTAGCCAG
AATGTATTATAGAACTAATAACTAATAGGTATATATATGATCGACCAAAAATTAAGTTTA
AAGGAAATATAAATATAATTTTTTCATTTTTTTTTGTTTATATTTTAAAATAATATTTTC
TGAATATATATCTTCTTTCTAAGTTTCCTTGCAAATTAAGCTAGATCTCTCTACTGCGTT
GTTGTTTTTAGCTTTGAGTTTTATATGGTGCTCAAGAATTGGTATGAATTTTCTTTTCCT
GACATTAAATTTGAACATATAACATCAAGCTCCAGACTGCTGGCCTACATTTAATTGCTT
TTGGTTTACATATTTTCTTTTTATCACTTTTGATACTTCATCGAGCTAGGATAATTAACG
AGAGGAACATTTTGTCACACTCAATGTTTTAAATTCATGATGAGGTGGGCATTATCTTAA
GACGTGTTACATTACGTGCGAGTCCATAAACCGATGGCACATGATTAAAGTGAACTCATG
TTTTGTTATTATTTGCTCCCTCAATGATTAGTTTAAAGCTTAACCTCAAAATCATATCAG
TTATTAGCTCATTATTGAGGAGGTGAAATAACGAAGCATAATAACAGAGTATTAAAGACA
AAATCTAACAAGATGGAGATGGTAAAACGAAAATAGATAATGTTGTCGCAAGGACTTAAT
GAATGAAATGACTCCCCGAAATAATATGTATGCAAGGGTTTTTTCTTTTCGTCTTTTTTT
CCTTTCTTGTGTGTGTGTGCCTATATTGACAACCACCAACTTTCGGCAATCAATAGCGTT
TTTATTTGAAGCTTCAACAATGGAATTCCCTAATGTTTTTCTTTGTTTTATTTGTTAATA
AAAAAACATTCATTTATCTTTTTTGAATCAGTAATAACTAGTAAACCAGCCCGTGTGTAC
TCTAATTTAGGCAAGCAGTATTGAACAAACTGTATCATTTAATTTCCAAGCTCCCATATG
CAAAATTATGTGAAGAAAAGCTACACGCCGGAATTAAACCTAAACTTTAAAGAATCAATT
TCTGTAAGTTTAAAAACGGAAAATTAATGCAGATTGAAGAAAATGGAAACAGGTAAGAAA
GTAAGATAACCTCAGTCAAAGAGCAGAACAAAAATTTTGAGTAGCTACCAAAAAAACTGT
CGTTGTTAAATGTCAATTTCAAACTTCCCACTTGCATGGAAGCAGCTAGCTAGCGGATTA
ACCGTATGGTTCGGCTTTGCGGTCCATAGCCTATGAAGTATGAACATGCGTTGAGTTCAA
AACGGCAAATGGTTACTTCTCACAAGCTGCACCTAGCATCGGACTTATTGCTGAATATTG
TGTCCCTGACTGTGACCGTTAACTAAAATACATACTGAAAAATTATTAGATAATCTTACA
CTATTTTGTGTTAATGATTTTAATCTTTTATGTGACATCTATCCAAGTTACAATTATGAA
GAAGAATTAATAATACGTAATTAGATGTTGCGTAGAAATTATTTAAGATTATAATTATTA
TCTGAATCACCAAATAATGTTTTCTAAAATTGGAAAATTAAAGACACCATTATCCTATAT
AATAAATTTTTATAGGATAA
>Glyma02g36810|Glyma02g36810.2
TTATAATACATTCTTCTAAAAATATTATTTACTGTTAAGTGGAATTTACAGATGAATTTT
ATCTAATAATGAAGAGTATGTTAAAATTGTCTAGCTAGCATTTTTTTTAAGTGGAATTTA
GGGTACATAGTTAATAATATTGTTTTTTAAGAACATAGCTGATAACTTGAAACTGGGTGT
TTCAGGTTTTCCTGTAAAGTATCAAATTATGCAAAAACAAATATTATTATCTTGTTAATT
ATTAATATTCTGCAACTTCTCTAAAAAAATATTCTGCAACTCAGTGTCTTCTTTATCCTA
GACTTTTTCTAATTAGAAGTTACTTTAAACTTTAATTAGCCCGAGTTAAAGATATGTGAA
TTCGTTTAAGGGGTATAATTTTGTTATCATTCATACACAAAATTCGATCTGAAGATATTG
CTTAAGGGAAATTAAGCTTTCTTGCCCACATCTTAATTTTCTTTTCTTTTTATCATCTAA
AGTGTGATACTTTAAAATGTAAAATACATCGTTAATAAGCATTAATTAAAAGGATGGGTT
AAATTTTATAGTGCACGACTCACGTATCGTTCCTTAATTAGAAAAAAGCATGGAACAATT
TTGTACGTGAAACAACACTCAAAAACATAATAATTTTATTTTCTAATTATGTATACAAAA
TAAAAATTTTCCATTCACATATTTTTTCATTTAAATTTTTTAAATAATTCGTAATATTGT
TTACAAAAAAACTATTTTTGCCAAACTAATATCGCTTTCAATACTAGTATTTTTGGTTGA
AGATATTTTTACAAAGCAAAAGAAAAATAATCCAAAAGGAATACGCTTGATAGTTGATAG
TTGATATTTCTCAAGATGTGATTGGAAAACACGCATTTTTTTTTTCCTTTCCCATTTCTC
TTCCCATTAGATCTAAACACCCTACTTGATTAGTTTATTTCTTTGGTTAAAATTCGTACA
AAATATAACACTGAACTTGATGTTAAATGCGATTATAGTTGAATTATCACACGACACACT
TTTATAATTAGTTTGAAGGCGGCTTTTAGCGTGTGTGACCTTCATAGGTCTCGCACGGTG
CGAAAGTGAGTTTGGGTCGTGCGATTAAAATGAACGACTGTATGAGTGAGGGTGCATCGA
ACGGAAAAAGTACCATGTTCATAGGCCTCATTCCTCTTTCTCCTTCTGGAACCCTCGACA
ATTCACGCCGTTCTTTGTCAAATCCACTTCGGAAAAACCAAGATTGAAAGACTCCGTTTC
TGTTTCGAAAATGGGGATTTCTTCAAATTGGAATTCCAATGTAGTTTTATGCGTTGATTC
ATTGGAATCGAAATGTTATTCTGTCAATATTCAGTTCTATGTCATGAGATTGGTTATTTC
TGTTATGAAAATCTTGATCTGGATTGTGTTTTTTTGTATTGTATACTACTTTTAACAGTT
TTCACAATGGTAGCCCAATGAAAATTTGATGTTTCAGTTGTGAATCCTGAATATATATAT
ATAATTTTATTTTTGCTTCTTTTTAGAAAGTATTTTTTTGGGTCATTTTGAGATGAATTT
TGAAGTAACCATTGAATTAGTTACGGATGAATATGTGGAAACCCATGGAGTGGATGGGTT
TTGTGTGGTTGGGATCGGAGAATATGGTACCCAAAAAAAAAAAACGTAGGAAAACGTTGA
TAACGCAATCTAACAAAGTGTAATTAATTAACAAAAAAAAAAAAAAGGTAAAATTAAGAA
TGCAAAGCATTAGGAGGTGAAAGGCTGAAAGCATTCCGCGTATGTTATCCATTTGGTCGT
TGAATGGAAAGAGTCCACTTGTCAAAAGTTGAACCATTGGCATCAAAAGCTGCCGTCACT
TAAAAGCGCAAAAAGAAGGGGCCCACATTATCCATAACCTCAATTTGTTTCATACGTGTC
TGCCAGCACACGCGCTGACAACAACAAAGAATTGCTCTGTTTTAGACAATTGAAAGTTTC
GCACGCGCCACTCGGCACGT
>Glyma02g08610|Glyma02g08610.1
TTACGGATCAAGGATATTTTTGTCATTTTACCTTAAGTGCTGGGTGCACCAGTAATAATA
CTGGGTGCACCTAGCAACACCCAAATAAATAAGGGCATATCTGTCTAGGATGGTTTAGCC
GGCCCAAGTCGTTTGTCTCCTGCTTTTGACTTAATTTTCATTTAAAGCTGCAATAAGATA
TAGCTTTGCTAAAATTTAAATACTATGCTACACATCATGGAAGAGAAATACATTTAAATT
TTCCATTTACTAAAACTTTTGAACTGATTGGTTGCATTTGAATGAGGTTGCATTCCAGCA
TGTATTGATACATATTAAGAATGTGCAAGAAAAATTAACTTTTTCATTGATATTAACAAT
ATATTTCAATGAGGTGTTTATATTTCATTGATTTTTAATTTTTCAGTAGGAGAAATTTAA
ACTCATAATTATTCCCTTCTTTTTTTTTTCACCCTTAAGCTCTCCTTTCCAATTATGAAG
CCAATTATATATCTCCCTAAAGAACATTTGATTATTATGTGGAGCATTTCTTTGAACTAA
TTTCAAAACTTGATCCAACCTACTTTCATATTTGTCACTTGTGTGTCTAGCATTTATTCA
ATTAAAAAAATTATGATTCATAACTACCTAATAAACATTACAAGATAACGCCCATTTTCG
ATTTAGTGTTAACTACATACATGACACTTGTCTATGTTATCCTACATAGGGTGAGGTCGT
ATCTAAGATTGTTAAATTCAAATAAATAATTGTGTCTTTTATTCTTTATCTAAGAATTTT
TTTTTTGCAGCATTTTCCTACTACCTACTGATGTGACATTATCACCCCAGATAAGTATGT
GGCTAGAGAACAATGGAAAGTACACATTTACTATTCTTACAAAAAATAAAGAAAATAAAT
ATATGATTTAAATATTTTTTTTCCTATGTAATTTATTGTTTTTTTCATTTTCACCTTTGT
AGTTTTTTTTATTTTAATCTTTATAAAATGTGTTTTTTTATCTTTAATGTACTTTAAAAA
CATTTTTTTTACTGTTCAAGGTATTATCTAATATCTAATGTTTTAAGTAAAAAAATAAAA
TAGATATATTTTGTAAGAATTAAAACAATTGTTTTTACACATACAAAAATAAAAAAAACA
TTAAATTGCAGGAGTGAAAAATATATTTAAGACTAAATATATTTATGTGAATTTAAAAAT
CTCATTATCCACATTATTTTAGATAATTCAAAAACAAAGTAATTTAGTATACTCTGCAAA
ACATAAAATACAAATGCATAAGACCAACTTAATCAAGAACATGAATATTAAATAGAACAA
TGATTCATATAATACATATGATAGTAGAACATTTTAGTAGAACGAAATGCTAAAAAAATT
ATAGAAATAATTTAGTTAATATCAATTTCAATGGAACATAATTTTATCAACACTAGAAAA
AAATAATCTATTCCTAGTCCTAGATACATTTCTAACATGTGTATGTCTAAAATTACAATA
TTAGGACATCCTTTGTCTAGCATAAGCAAGAGAAAAAAAACTCTATTATAATGAAAAAAA
GAAGAGACGTAGATCACCAAGCAATAAACATACTAAATATAAAAATTTAATAGAAATGTC
AGGAAGACATGAGAAAATGAGACGAAAAACCTTAAACCAAAAATATAAATTTTCTAATTT
TTTTTTATTTTCTATGTAATAAATATATTTTCTAAAAAATTGATCGATGTTTTTTTATTA
ACAAAGGTTAACGGTTAGTTTTTTAGTTTTTCTATTAGCTGGAGATATAGAATATGTGAT
GTTTTTTCTTTCTTTCTTAATTCCAAAGATCGACTGTTGTGAGTTCCCTCTTGGTTTACA
TTACACCGTGATTTCTAATTCAGGATAAAATATATATATTCTTAAAAAAAAAAAAGCATT
TTTAAACTTTAATTTAACATCATCTAAAAAGGTCAAAGTCAAAGCCCATAAAATTATTGA
AGAAAATAATGTTTGGAAAG
>Glyma02g09780|Glyma02g09780.2
AAAATATTAAAAATCAAATTAAATTTAAAAATAAATTAGAGAATAAAAAACTAATTTAAA
TCAAAATTATCAGAAAATACATTTGCACACGAATGAAGTTCCACCACAGCACAGGCAGGG
CCGTGTCTACCAATTCTAGGTTCTTGGGCAAATTTTATGTTGAGTCTATTATAATATAAT
TTATGAATCTATTTTTGTTTTATTTTGCCAAAATCTTAATTTTCTTTTCCTATTTTTTAA
AAATTTACAATTTTAATTTTTATATTTTTTAATTGAGACATTGTTTTCATTTTTTAAAAA
AATCATCATTTTAGTTCCTATATCTAAATTATTAGTCATGTGACATAATTTTTTTAAAAT
TATTTAATCACTAATAAGTTTAATTTATTAAAAAAAATAATTAAAAAATATATAGTCAAA
GTTTGAAATTATTCACGGAAATTAAAATTATGATTTTTTTTTAAGTTGGGGGACAAAATT
TCTCAAATAAAAATTAAAATTATGAATTTTTTAAAATTAAAAGACAAAAAAATTCAATTA
AAAAATAAGAAATTAAAATTACTTATTTAAAAAAACAGGAATATGAAAATTATATTTATT
ATTTTTAATTAAGATTTAATAATGAAATAATTTTAATATCTCATTCTATGATGATTCATT
CCATCATTGTCTTAATATTGTTGATATCAAATTGAAAATAAAAATAATTTTAAAAATTTT
CTCTTGACAATTATAACAATATTTATGTATATAAATATTTTTAAATTATGTAACTTCACT
AATAATGTAAGTACTTATAATATAGTAAAATTTATTATCAAATAAAGTAAAAAATAATAA
ACCTACACGCAAAAACTAAAACATCAACCACATAAATTTGTGGCTGCCTCATTGGCCTTG
CGGCAACACCGCTGGTTAACACAAGTATCGGTATCACTCATGTAGATATATATATATATA
TATATATTCATGCATTTATTGTTATGACTTGTTATATACTTGAATTAGTTGAATACATGC
ATTTGTACCAACTATGCTGGTTTCCGATAAACCAATGGTTGAATAGTCATGACAAAAACA
TCTAACAGCTTCGGTGTCTACGCATAGTTCTCCCCTGACAGCGATCACATTAGGCACTAC
AATTTTTTATATTATTTTTATAATTTTCATAATAAATACTTATTTTTTTAATTAATATTT
TTAAAATATTAGTTAACAAAACAGATTACAAACCATATGTTTTTGTTAATTAAAGAGATA
AAAAATATATGTTAAATAATGTATTGTTAACCATACTTAGGTGAAGATTTACTTGTTACA
CTCAATTATATCATCGTATAGTCACACTCTATCTATATGTCTTTCTTTTTTTGTTTTACA
TTCGTGACACCTAAGTATATTTATTATTTTATGTGACACTAATGTTATAAATAGAGATCT
TATATGTGTATTTTGCAATATTCATCATGTGGAAAATTAAACTGAAACAGATTTCATTCT
TCATATTCTGTATCTTCTTCGTCAATTAATTTTTTCTTACCTTTAGGCTTTTATTTATGG
TTTCTTATAATAATGAGCTTGTTTTTTACTTTTCTTTTTCTTGAAGTAGTATCTCTAATC
ACATTTAAGAAACAAAGAACCTCATTAATGAAGAAAATTCAAGACTTAGAAGTTATATTA
ATTATGTTAAACGTTCCACGAATGCTTTTATTTATATTTTTTTCTTTCTTCATATCACGT
TATAAAAACAATTTTATTTTATGCATATTTTTTTTTCTCTCACTAATATTATGGATGTCT
ATGATACGTTTTTGGTTACTAGTACTACCACGTGGGTAGCTGGTAGGTAACACGACCCTG
ATTAAACATTTTGGGTGGTCCATTAATTAAGTCCAGATGATAGTAGCCACTAGAGTTAAT
GCCACAACTTCGCGGTGTTGTTAATTCAAAATAATAATTGCAGCCCAACGCTCGTTCGAT
AGTGGGGACATTGGCCATTT
>Glyma02g03301|Glyma02g03301.1
ATTATAAACTATAAAATACTTCAACAATTAAGTTTAATAATACATTATTAGTGAATAATA
ACCTATTGATCTTATAATAATGATAAATTATGCTCATCTCAAATTTGTTGTTATCAGAAA
ATAAAACATATTTACTCAAATTTGTTGTTATTAGAAAACAAAACATATGTTAAATAGTAA
ATATACATAAAATAATCCAAATAACTTACTGATGTTGTTATGAATCATTATGAATGAAAA
ATGTGAATGTTATCTTTTATCTTCTTAGCTTTAATGATAGTTTTATGTAGTTTTATAGTA
ACCTAACTTTTAACATTCTTGCAATTGAGAAATAATAATGTATAGAGGAAATGAGGCTTA
ACTTGCGAACAATATATATTTAAATACAATAAAGTATAATCAGCATTTGTGGTATAAATC
TAGTTGGAATCGCTTCTGTTTTCGTCATGCAGTGGCATACCTTTGGGCCTTCTAATAAAA
TGGTAAATATTATTTTATCCGTATATAATACATTCGTTGTTGGAGGAAGACATATTTTTA
CCATAATTTCTTAAAAACAATAAATCACTCAATAAAGTGTTTCCTCCCAAGTCGCAAGAA
TCAAGCTCTAGATGCGCTAGGAAATGTTTTGTAAAATGAAATATATAAATAGGAAGAACT
TGTAAAAAAATAGAGATAAACAATGAAGAAAATAGCCATTAAAATTCATAAAATGAGAAT
ATCTAAGTATAAGATTACAACGAATCTGGATGAATCTGCTAACAACCTAATCTTCTATCA
TTTTCATTTGATATTTAAAATAATTAACTGCTAAAACAAAACTCATAAAAGATAAAATCT
GCAACAATAATTGAACTCTATCTAAAACTTATTCTAAATTCAAAATTCAAGTAAGGCAAG
TCTCATATCTTTAGCGAGAGAAAAGAAAATACTATCACGCCAATACTGACCCCGACCCTA
TCAGATGCATGAACTTTTATGGAAAGTTGTCCCCACTCCCCAAACCCAAAACCGCAGCCA
GCAACACAAAACCAGTCCCCCATGCAATAGCTGTATATATGCAGATTACAAAATTAAAAG
AGACACCACAGAACAAATGAATGAAAAGTATAATAGTATATTTATGAACGAAGATGAAAA
TAAATTTCTAACAATTAATTAATTTTAAAAGCTTTCATAGTTTTAATTTGCAAATGCTAT
TAGTTTTATTAATAGTATATAGATACTTGTATTATATTACAAATATAATAATGAAAAAAT
TAAGGTTAATATGCCTCCTAGAATATATTTTGTAAAAATACACAAACTTTCCAAATTTTA
TTTTTTATTTTAAATGAAAAATAGTATGTCGTATTTTTTAAATAAATATGATTTTTTTAT
TTTATAATAGCTAATAAAAAAAATTTGGAGAACTAAAATTTAAATTTTAGTTATTTTATT
GTTGTTTTCACTCTCATTTAAAGGAGTAAAAGAATGAACTTGTCCCCGATAACCACGCTA
CACAGCCTAGTAAATTTTCTACACCAAAATGATCTATGTAAAACTCCAGCAGCAGCTGGA
AAATACTCCGATTCCTCTAGTTCCAGGTACACCAAAACACTCTCCATGCGTGAAGTGAAA
CTAGATGGTATTTGCTGAAAGTGATCCCGTGGAGAATTTGGCAGAACAGAGAGGGTATTC
AGACAAATTATAGAAACCACCGATGAATCAGTGAGTAGAATATGCTTCTTCCTTGAAGAT
TAACTATCCCTAGTGGGCAACTTGTTAATGATGAATTGAAGACCCTTCAAACCGTGTGTG
CTACCTTAGGTAGGCGTGGAATATCAATTATTTCCACACTAGGAACAAAACTTCATTAAA
CTAATGAACTTACTCAGTCCCTTCTAGCGTGGAATTCGCAACAACGACCCTCAGTCATCT
TCCTCTATATATTACTCCTCAGCTCTTATATTTAGACGCACACAGTTATACAGCTCAAGA
GAATTATCATACCCTTTAAG
>Glyma02g47960|Glyma02g47960.1
TTTAAGCTTGTTATGTACATTGTTTTATAAACTATGCAAGTTTTGTGATGTGAATCTTGG
GATTTATGCAGGAACAAGGCTTTTGAATCATGTTCTTGATCTTTGCTCCAAGCAAAACAT
TTCTGAGGTTTACTTGCATGTGCAGACAAACAATGAGGATGCCATAAACTTCTATAAGAA
ATTTGGATTTGAAATTACAGAAACAATCCAGAACTATTATACAAACATTACACCGCCTGA
CTGCTATGTTCTCACGAGGTATACTGTTCTAAGCACAACGAAGAAATAACATTTCAGATT
TTGAGGGGAAGTAATCAGAGATTGTTGCATTGTTTTATGGGTTTTGCCATGGATGTATTA
CACTAAGGTTTTTTATGTCCAATGCTAGATTTTAAACAGCAAAGTTAGCTAAAAAAAAAA
AAGGAAGCACTTGGAGATTCTCTTGCTAAGGTACCATCTTAGAAGCAATTTATTAAAAAC
TATCACAAATTATTAATTTATTATGATAACTAAAAACTATCACAAATTATTAATTTATTA
TGTCAAAGACTAAAAGAAGCAATTTGTCAAAATCTAAGATAAAAAAAAATAGCTTTAAAT
TTTAGGTACTAAAAAAAACACTCACTTCAAAATCAAATACTAAAACATTAATTAAGCCTT
TTTTAATCAAGTATCCTTGGCCAAAAGTCAATAGCTAATATCTTGAGACATTAAGATTCA
TTTAAGAAATTGACCTCTCTCAATATATATTTTTTCATTTGTATGAGTTAAAAATTAAAT
TCATAATCACATGTTTAAGAGATAATATTATTTATTAATCATGTCACATGCTTATCTACA
TTGTATGGTCAAGACTAAATGTTTTTGACTTTGGGTTATATTAAAATTTAAAACTTTGTG
AGCAATTATACCCAAAGTTAAAAATATTAGCAAACCAAACATAACATTAGTTTTAATTTT
GTACTTTAACCGTACTTTTTGTCTAGTTATAATTATTTATATTTAGTATTTTTATAAAAA
ATATTCAATAGATAAAATTAGTGTAATGTGTGACATGTCCTTTATTTTTTTAGATTAAAT
AAAAGTATAATATTTTTTTTAAAATGAAATAAACAAAATGGTTTCCAAGTGCTAATTTTA
GAGTTTTTCTTCTTCTTTCTAAACAGTCCATACTTTTTTTTATTATAGTCTATACTTTCT
CTTTATTAATTTATACAGATTAACCTCATCACTTTGCATTATATTTTTCTAAGTTAGTGG
AGATAATTTTGAGTGAGAAACGTAACATTAACAAGTTTAATTGAAATTATGAGATCCAAA
TGTGAATAATTAGAATAAAGGAAATCAAAATCATGAAGATAAAAACATGCATGAAATAAT
ACTTTTTTAGTACTTATTAGTTTTACTTCTTTTTTTAACCCCTCTATTTGACGTTCAAAT
TACAAAATAATTAATAAGTTATATTTGTTTAATTTTTTGACATAAAAAAAAGTTAATTTT
TGGTTTGACCAGTCTTCAGTTTTTTTTTTAATAGATCAGTTTACTAGTTTAAATCAGTTT
GATTTAATTTTAAACATCTCTAATACAACAAACATATATGCTACAATTCATATGAATAAG
GCAGAGATGAATAAAAGAAAAAAAATGTAAGATGAATGACGAGATGCAAAGAGATAGGAA
AAAAAAGTGCACTGTATAAACTATTATATAGTTTGCTATATGAATATAATATCTTACAAT
AATTTGCATCGCGGCAAAGAAGAAACATAAGTAACTATTTTGGCATTTTAATGTTAGACA
CGGATCCTAGGTATTTAATTTATCTCAATTGTTTGGTATGGTGAAATTATCCTGCAAAAA
TTCCACGTGGATAGAGAGTTGAGAGTAAAGACGATGGAAGACATTATCCACACAATATCC
CATCCCTTATCGGATTCATCATACTACGTGTACACAATTGGTTGGAGAACTAGATCATAA
TCTCATCCTCACTACACTGC
>Glyma02g11260|Glyma02g11260.1
TTTATCAGTGATTTCAACGTAAAACCTGTCTTATGTGAAGTTATTTTCTTTTAAATTAAA
TTTATTTCCTCTCTTTGGTCCATCAAAGCTTGTCCACTGAACATAAACACGATTACACAT
GTAGATAAATTTACATTCTTAAAGTGAAATTTCAATTTTTATTCTCGATGTATCGTGTAC
GTAAGAGTCTTTATTCTGAAGGAAGGCGAAATGTTAACACCAATGCAATATTCTTGTGGC
CTATGTTCACGAACCACACGGCCACGGGTTTTGGATGATATTTTGGCCATAACTGGGTGT
GGAGCCCACGAAATTAATGTACTGGAATGTGACCTTTTTCTTCCCTTCTCTATATGCTTC
TTCTATTTTATACTCTATATACTTATAAATGTTCCTCATCAAAAGAATAGAAGAAAAAAA
TCTATTGAGATGCCTTTATATATATCCACTCTCAAATCCATATTGTTCTATTATATATTA
CTGTATATTAAGATATCTTTCTTGTAAAACATGTAAAAGAAAATCTCAAGAAATGTCTTT
AATTCTTTATATATAGAGAGTGGTCCACGCTAATGCAATTGTGATGCGATAAATTTCAAA
TATCCACCTGGCTTTTGGTTTATGGTTCTACTTGTCATGTTATCCTCTGTCTGAAATTTC
GTTTTATTATTATTATTTTCCTGTCAATATTTTTTACTTTTCTTTTGATGACTTAACAAG
AAAGAGCCAAATTTGGTTAATCAAATGGCCATGCAGAGCAGCAACGAATCCTATTGCAGA
AAAAATCCTTCAAAGACACGAATCCTAATTATGTGCTATGCATTGTAACCTTAGAAGCTA
GCATAGAGCACTCCCTAAGACAAGTTGTTCTTGAGAAATTCCAAAAAGGATAGCAAGTAA
CAAGTAATGTGGGTCCGGATTAAAAATATTGCAATAATCTTTTCTCCTTTTGCTTTGTTT
CCCTTTTACATACCCATATAGCTTCCATATGCTTCAGTCCACCAAGTAAACTTCAACTTA
GACTTTACTTAATCAAATGTAGCATCTATATTAACTTTCCAATCTTAATTTTTGCGAAAA
CCCAAATATGCTTTTGGTTAAGCTGGACCCATTTGTCCTGAAAACTTATACCCCTTATTA
ATCAGACAAATTGAAACCCTCCCTTGATTAAGTGATTTTCTTTGTGGGCCCTTTGCCAAG
AATAAGAATCATAAAAGGTATTTATTTAGAATTTTCTTTTGTAAAACATCTTTTAATTTC
TTTTTCGCCTTTATTTTAAAAAAAGAAGAAAGAAAATCATCGGAAGCATGAGCATGGACC
TTTTTTTTGAAGCCTAAGAATGAACTTAGAAAAAGGTTATGTGTCTAATCTATACATAAT
TAGGGAACTGATTGTATTTTAGCAATTTAATGAAATCCACTTTAATATAAGAAAGTAAGC
TCATATTGTAACTTGGTCTTCAATTTCTGTATGGTACAGCTTTATGAGCGTGATAACTGA
TAACCACTTGGCAAAGAAAAATATACCGAATACCTAATAAAACTCCTAAAAGAAAAAGAT
CAAAGGAATATAAGAAACAATAAAAATGACACTAATGTGAAGTCATGTATCAACATCATG
TAGTTTAATATTGAATATCACATCTCCATAATTTTATTCTTATATTATATATCACTAATA
ACAATTTTTTATACATCACTAAATTACAACTTATATCTACTTATATCTATCACGGATCAT
ACCTAACATACGTTGCTCTACAATAAAAAATATTATATATATTATGATGTTACATACAAT
TATCTTTATCTCTCACTTATTTTTATCTTTTTAATATACACACATCTAAAAAAAAAATAC
ATTTCAAAATAAAAGAGATAACTTTTTGGTGTCCCATTTTATTCTTTCACAAAAACATTT
TCCCACCCAACATGGATTACATCAAACATATAGGAAGATTTTCGGTTGGTCGATATAAAC
AAACAATTAAACAGTACCAA
>Glyma02g36460|Glyma02g36460.1
AGATGTAAGCATTGAAGAAGAGCTTATTTTCGTTCTGGTTATGCATTAAATGCATAGTTG
AAAGTTATTATTTTTTGTATTTATTACTTTTAAAATATGCATCTAAAATATATTTTATTG
GTTGATAATATAAAAAAATATATTAAAATTAAACTTTGCTATAATTTTTTTTATTATTAT
GCAAGGAAATAAAGGAAACACTAAGGCACTGACAAGCACTACAAAGGAACTCCCCTAGCA
TCAACAACAATTAGAGAGTCTAAAACAGGGATATGTGAGAAAGAATATTAAAATGAGCAA
TTGTAAGATGACCCATTTTCGCCAAGTATTTAAAAATTTATCATTTTAAATGAAGAAATC
TATGTATAAGAAGTATTAAAAAAATTCCAAATATCATGGTTGAAATTAAAAATCGTAAAG
AAATATTTTGAAACACCAACACAAGAGCACAAACCAGTCCACCACCCATGGCCAATGGGA
AACATGTACAGGCATAATTTATAAAAATGATATAATAATTATCAAAACAATATTTGTTAA
TTTAATTATTTTTTTAATCATTTTCTCTCTATATACATAGGAGGAAATACCCTTCCTATT
CAACCTTCAAGTCAACGCACATGGTTATACTTATTCTCTAGAATTCGATTTACATTACGG
AAGCCAAAATCGTGGAGTCTCACACATTTATAAATGTAAAACGTGGTAAATGATAATTAA
AAACAACAGATAAAACACGTTTTTTATATCAGAGAAAAAAACTACAGGATTTATAAAAAA
AGAAGTAGTCTTCAATTTATAAGGACAAGAAAAACAAACAAAATGGAAGTATAGAGGTTT
TAAATTTAATTGATAGTTCTTTTCTTTCTTTCTTTTAATCTATTTACTGATAAAAGAAAA
GGTGTTTTTCTTTACTTATTTACTTAAAAAACTAAAATAATACTAATGGTTATTTTAATA
ATATTCTTAATTATCCTTAAAAAATTAGATTTTTATTTCTATCTAATTCTTAAATATTTT
ATATATTTATCATATCATAGACGAGAGAAGTATTATTTAAGGTCATATTAAAAAATTAAA
ATAAAATTTATTATAAATGAAGATATTCATTACATTCTTGATTTTGATGTCTTCTAAGTA
ATAGATAAAAAGAACCTCAAAAAGTAATAATCTTAACCCGAGGGCCTAACACAGTCCTTT
ATCAAATAATCTAAATAAAAATATTTATTGTCATTCTATTTTATTTCTCCATTGCACGCT
TTTAATAACAACAAATATAGCTTTAATCAATAAAAAAAGGTAGAAAACAATACTAAACAT
AATAGTAAATTAAAAGTTAACTGTTAAAATTTTAATAATTTATAATCTTTTTTTTTTGAA
TATAATTAGAATAGTATAATATTGTGTATACTTGTTTCCGTTCACAAGTTCACAAAAATT
ATCTTATTATAAATTTGCTAAGTTTTATAATAATTATTTTAAAATTTATATAAAAAAATA
TTTTCTTATTGATGGTTTGTGTTAAATTTCTTATATTGATCATGTGAAAATTAACCGAAG
AAGAAGAGTCATGTACTCACACAGAATAAAAAAATATTAAATTATCATTAATCACAAATC
ATTTTATGTTGTCATAAATTTGTTAATTTTTATTATAATTAAATACCTTAAAATTTTAGA
ATTGAAATTTTAATTTTTCATATTTAATATTTATTTTAAAAAATAAGATTCTAAAAAAAA
GTCTCACGGAGAGTTTTTTTTTTTTTGTCATCGGGAGGTGAAAATCTAATTTTCTTCATT
TAATTTTTTTATTACACTAAAAATTTCATATTATTCTTATTAGATTATTTAATATGATAA
ATAACTAAAGTAATGAATAGACATATCAAGATTTTCAAAAAAAATTATATAAATATTTTC
AAGAATATTTTTTTTTGGATTTTTAAGAATACTTAGGGTGGCAACAGTGTTTTGCATAGT
TGTATTCTGGCAGGAGTGGA
>Glyma02g06830|Glyma02g06830.1
ACAATTTCATCCAAATTCTTCCGATTTCATGAAATTTTCTTTCTTTCTTTTCTCGCTAAT
TGACTTTTCTTTTCAAATTACACAATCTCTTGTTTTTTGTTGGAAGCAATAAACATTTAT
AATTTGTTTTATTTTTTTGATCAATGGTCAACATGTATATAATATGTGATATGAGAAATC
TTTCCCATTCTTTGAAGTTGAGATATCTTGATTATGTACTTATGCATATAAATGAACACA
AATATATATGAACTAACATGAAAAATATATAATTTTAATGAATGTGAGAAGTTGACTTAA
GTTGATAAATATATAAATGAGATTTGAAATAATTTTTGAATATGTTTTTTGTTTGGTGAG
TTCATTAGTGTGGGAATGACTATAAGCATTCATGTTACATTATAGTACATAATTTTTAAC
AATTAACATGATTGATAATTGAAAAAGAATGAATCTAATGTGCTTGTAAATACTCTAAGA
GAAATTGGTTTGTTATGTAGCAGGTTTAATGTTTTTTTGTATAAAATGATTTTTATTTAA
AATGTTATGTGAACAAAATCCATGGATCTTTATTAATAATTTTGAATGTTTTTTTTAAAA
TTTATAAAATCTTTTAAAATTTTAAAAATTCATAATGTCCTTTCAAATCTTATGAACTTA
TATTTTGTAAATTCATTAAAATTTGAACTATAAAATTCTAATCATAAAAGTTTTCTAAAA
ATATTAAAAACCATTACATTCTTATAAATTTTTAAAAAATCCACATGATTTTTTAAGCTA
AAATAATATTTTAAAATCTTAATCCAACACATTTTTAATCATTTTTTTTACTTTAAACTT
CATCATATTCTCGAAGGACAAATTTTTGAGGAATATACTTTTCGAGAAAGATAATTTTTG
ATGAATTATAATATTATGTTTTCACACCTTGAAAACACTTCCCGTTGCCTTCAAAGAACT
TAGAAAATTTCACACCAACTCACTTTTCGAGGAAGACAAATTGGAAAAATTTTGATATTA
TGTTTTAATACTCAAAAAATATTTCCTCTTGTATTCATGGGATGTAAACTTAATGGATTT
TTGCAGAAAATCGTTTTCAATGATTCTTAAAAAAATATACAAATTAACTTAATACCCTTA
AGAGACGCTCCCAAAAAAATGTTTACTCAAAACATTTCGAGAGTGAACTTTTTTTTAAAA
TCAATTTTGGTCAAAGTAAAATATCAAAAAATATTTTAACACTTAATCAAAATAATGTCA
TGAAATACTTAATCGAGATGGTCTACTTACTCGAAAATGGTGGCATCAGCACTTATATAA
TAATTTTATTGTTGACTTATTTTTTATTATTTTTTTAAAAATACACTTCAAAATTAAAGA
TTATTCTATGGTTTAAGAAACATTTTTCTAAGGGTAAAGACTTGCATAAATCACTACTAA
ATGTGTAGATGAATTAATATGATTTCTTTTTTTAACATGTGATTTTAAATTTAAGTATGA
AAAATACAATTATATTAAATATTTAGAATTTTTTCAATGTCTTAATAGTCCTATTTGACT
AGCAAAATTGTCTCAAAAGATACTTCATTCTCTAAAAGAAAAAAAAAAGCTTGCATAAAT
TAATATTTTTTGTAATTTGAATTTTTGACTCTGTTAGAATCCTGTAAAATTCTTACAAGT
TCCGTTCCTTTAGATTAACTATAAAATTAATTTATATTTAATATTTTATTGGATCTCAAA
TGTTTCACTAACTAGTATCAAAAAAAAGTTTTTACACATTTAAAAAGTATATGAGATTAA
ATTTAAAAATCATAAATGAGAACATTTTTACACATTCTAATAAAAGTTCTTTTTTGCCTT
TTACCTCCTTAACCGTTGTTTAGCATTTGTCTACCTTATTTTTTACCACGTTGCTTCCCT
AACAAACAAAATGCATGGTTTGTGTTTGGGATCCATCATATCATGTTGCTCCTGATTTTG
AAAGGTCTGAGTTTGTGGTG
>Glyma02g41700|Glyma02g41700.1
TTGTTTTCTCGATTTTCTGCTAAGAGTTTTTTTTTTCTTTACACAGGTTTAATGTAGTCT
CCAACTTTAATTACTTTTTTTTAACATTCAATGAGGATCGAGCTTCAACATTTATAAATT
AATAGTAAATATTTTTGTGAAATTTGTTATTTACTAAATAATTATATATTAAAAAGTTAA
TATTTAAATAATTGTGTAAAAAGAATCAGTCCACTTTAACGCATCTTTGGATCTGTTCCA
ATCTAAAAATATGTTTGAAAATAAAATCAATTCAAGATTATGCTTAATTATTTGAAAGAC
TTTCGGACACTTTTGCAAACACAATTTACAAACATAGGTTTAACCCAAAATTGAGTTAAA
AAATTTTAAGTCAAACATGCACTTAAACATATTGATTTTAATTTAAATCCAACCTGATCT
AATAAAAAATAATTTGAATTTGTTTTGTATTTTTAAAAATACTAAATATAGTTAAAAATA
ATGATTTTTTTATTATCTTGTCGTTAGTAAAAAAATTGATTAACTTTGTCAATAATTAAT
ATTCACAAAATACTTAATCGACTATCTTTAATAAGATCTCTTAAATCATAAAACTCAGAT
AGTGAGACCGAGTCCGAATACATTATCACTAGAACTAAGGATATGCTGGTGTTGAAAATA
ATGAATTTGATAAACTAGAAGTAAATTAACAATATTAAAATTTAATTTCACAAGCTAATT
CCTAAAATATTATTTATAATTAAAGATGATAAAATAAATATAGTTTAGAATATTATTTTT
GTCCTTCTCATTCACCATATCATCACAAAATAAGGTGGGATCGGTTAGTTTATTCCAAAA
ATAGATTGAAAAGGTCAACTTAGCTTCTTTTTTTTTTTAACCATTCACGGGCCGATGGAT
CATGAATGTACATGAAAATAGGAATGAAATAAATAAGAAATGTTTAAATTAAAAAGGAAT
ATGCATGGTGGAGTGAAGGTATGAGACCACTCATATTTTTGAATTTTTTTTTCTCTCGCC
TATTTTTTTACCATCAAACTCACCTTTAGATAAAGATAGTCTTATGCTCAATTTAAAAGA
CCAAAACTTATGAAAAAAAATGCTTTGGTGAAAATGGCCGTTAGTAAAATAAAATGAATT
GAAAATTAAGAATTCTAAATTTTTGAGGGAGAATCACGGGGCACCAGCCTCGGTCTGTGG
GTTGAGATAGAGCATGTTGCGAGACCTATGAATTGGATATTTTTTAATTCACCTTTTTTT
TTCCTTTCATAATCAGTACTTAGACTATTATCTACATGAATTTATTTATCACTTATTTAA
GAAATTAATAACCCTCGACTTTCTTAGTAAGAGTTCATTTGAATTCACTAGTGTTTTAAA
ATAAACTCTTACTTTTTTTTTTATAAAAAAAATATATTCTAAACTGCAAATACAAAGGCT
AGTTAGGGATTAAATAAATCACTGCTGTTAATTTGATCTAAAATACAAACAGAATAAACA
AGTTATGTTACAAAATGTCATCTTATGATAGCAGGTAATTTGGAAGGACTAGCTCTGGAA
CCTTCAATTATAGCATGGGCATGCTTGGAGCACATAAAGGATGTATCACTTAACCAATAA
GACAGGGAGAGGCACATATAAAAGCTGAAAAAATCACCTTGTGTGCATCCTTTGGCCCCC
CTTTGAACCGGGAGTGGAGGGGGGTCATTACATCATCTCAATCAACCACTATCCTTGTTT
CTATTAATGCAATGGCCCACTTTTTGACATAATTTCATAATTTTTTTTCAACATCATTGG
CTACTTGTGTGGGTTAGCATGCTAAAAATCTAAAATAAATGGCAGCCCAGCCACAGATTT
TTATGTAATTGACCAATACAAATATTAGAAAAAAAATTATGCAGTAAAAAATTTTACATT
TTCATTTAATTAACTTTATTAACTTTTATGATAATTACTTAAAAAATTATATTAAGAACG
AATTATGATTTACATAATGT
>Glyma04g16880|Glyma04g16880.1
TTGAAATTCTCTTCTTTATAGAAGAACCTTCCAAAATGTTCGTGTATTTCCTTTATAACT
TTCATCCTCTCTTCCACCTAAAAGTTCTTGAAATCTCTTTCTCGAACTTGCAACTTTTCT
CTCATGCCGATGATCCTCTTCTTCAAGAAACATCGTCTGAGTTCGCGGAACGTCGATCGG
GTGCAGGCGTAGGGGGATACGTAGAACTGCACCCGTCAATCAGGGGAGCAATTGTAGTTG
CCCATCACGCGGTGGAGGTGCTCACCGGCGCGAAGGGCCTAGGCCATGCCTTGCGTCGTT
AACTGAATGTTGTGGTCGGATGTGGTGGTGTATGCTGCCGTGTCCCGGTTTCCCTGTGAC
TCTCCATGCTGCATCAATATTCTTCTCTTTGGAAGCACACCAACCATATTTTCTCTTCTC
TTTGCATTCATTTTCTTTCACCCTCACAATTTTAATTTTTTTAATCCAAACACAAAATTT
TGAAAATAAAAGAATTTCAATTGAAGTATTTAAAATTCTTAGAATTTAAATTTCTCGGAA
TTTTAAATTCCCTTATCAATGAATGCAAAGAGAAGAGAAGATATGATTGATGTGATTCCA
AAGAGAAGAATACTGATGCGGTATGAGAAGTCACAGGGGAACCGGGACACGACAACGTAC
TCCACCATATTCGACCACAACATTCAATATAATCAACGACACAAGGTATGACCTGGACCC
TTCACGCCGTCGAGCACCTCCACTGCGTGATGGATAACGACGATTGCTTCCCTGACTGGC
GGGTGTAGTTCTACGTGTTCCCCTATGCCCACACTCGATCGATGCTCCATGAGCTCAGAC
GGTGTTTCTTGAAGAAGAGGATCATCGGCGAGAGAGAAGAGTCATGAGTTCGAAAACGAG
ATTTCAAGAACTTTCGAGTGAAAAAGAGGATGAAAGTTATAAAGGAAATACTCGAACATT
TTAGAAAAAATTTCTATTAAAAAGAGAATTTCAATTTATCATCTTTTAGAAGGAAATTAA
AATTCCACAATTTTAGTTATTTAAAATTCTGTTTTAAAATTCCAAAAATTTAAATTTTTC
ATAAAAAAAATTCAAACAATAAATTTTAGATTACAAAAATTTACATTCTCTGATAAATTA
TTTTCCTTACTTAAAATTGTAGAAGGACAGATGAGTAAATTTAATCATACTCTTATAATA
AAGAACACTTTCATGAAAATTACTTTTGACTATATAGGCTGTTATCGGTAATAATCTTGA
ATGTCGAATAAAATATTATTAAATCGGACGGACATTTAAATCTGGTCCAAAATGGACACC
TACCTCAATGATCCACGGTAGAAATGGTTCTAAATTTGAATTTCTCAATAAAAATAAATA
TTTATCCGAAAAAGAAAGAGGATATATCAGAAAAGAGTAATAGAAAAGAAAAAACAAAAA
AAAATCAGCCATGGATTTAAAACTTCAAATATCTAACGGCAAAGATTAACTTGTGCACTG
TAGATGACTCAAAAAATCATCTCTCGCACTGTGCGGGTCTAGCCAAACTTGTGGTTACAC
ACCGTGCAAGAAGTCGTCGATCAAGCATATATATCACTATTAATTCATATCCCCACATTA
ACAAATATATCCATAGGACTTAAGGGGTCTCTTAATTTTAATTTCGCACCCCAATGGAAC
CTTCCGAACCCTCCAAGTTTCTAGATATCTTCCGTTTCCACCATCAACCCTTTAATTTTT
CAAACCATAATCACTATCCTGGAAATTCCCCTTCATTTTACATCCTCCCCCAAACCCTTT
CTATATCATCCACCTTATATGTGTACCCTCATATATAAATACAAGACCACCTTGAACATT
TTTAGTTATATTTTTACCCATCACCCTTCTAGTTAGTGCAAAAACTTATTGCGCGGCAAC
AAGTTTTGATTAATAGATTCTTTTATTTAAAAGAATTTGATTAATTATTAGAGTGAGATA
TCAATTATCAATTCATAAAC
>Glyma04g00270|Glyma04g00270.1
CACCAGCTCCTCGGGTGAGTAAAAGGCGTCCGCCATGAAACCCACGCCGCCTCTGGAATC
TTCCTTCGCCTCCAAAGACAAGTACACTGAGTCCAAAATCCTCCTCGCGGAATCGTAGGG
TTTCGCCACGAGGTCGTGCATTTGCGAATATACCTTCTGCGGATAGCGAGCCACGAGGAC
CGCCGCCTCCTCAACGAGGATGCGGTGGCCCTCGTGGAGGGACACCTGCGCCGGCGACTC
CCGCTTCGACATCTCGTTGATCGCGATCGAGATCGGGATCTGACCGGGCTTCAGGTCCAC
CACCGCCACCTTCACCGATTCCGAGCCCAGATTTACGCTGAAAACTGCGGATTGTGCGGA
GAGAACGCAAGAGCGAGCGATAACACGATTAGCGCCACCTTCCAAGCTATTTTCTGGACG
AAATGCAGCGTTGGGCTTTGGCCGCCGAGAAAGCGAGGGAAAACAATTGAACGTGCTTGG
CGGAAAAACGGAGGTGAACGAGGGGGTGCGTTTAGTAATAATAATAAGGCTGAATTGCTT
ACTAAGTTAGAATAGTTAAACGCATGGAACAAAGTCAACACCTAGTCTAAAGTATGTTTT
TTATTTTTCTTTCTTCTTTTTAACTAATGTCTTTCTCGATTAAAAGTTAAGTACTAATCC
CACAATTATATTACATCATATTGATTATTTTCCATTCCTCCAAAAAATTAGGTCCTATTT
TGATTCTTTTATAGATAAAAAATAATTATCTAACACAAACCAAATTATTATCAGTAGTAA
AAAAAATATAATAAAAACATGGTAAACAATATTATTACAAGCATTAAAAATATAATAAAA
ATAATAATAGAAATATAATTGATTGGGTTCAGATTGATTTGAGTTTGGAAAGCATAAACA
TGATATCCAAATCAATCAACATTAGATTTTAATTGGTTAAGTTCACTTTATATTTGAAAA
AAAATTCAAACTAATTTAATTGATTTGTTATGAATCATTGAATTTTTCATATTGATCTAA
ATTGATGAACACCCCTTTTATGGGTGTGTAGAAATTAGTTCGGTAAAAAAATTAAACTAA
ACAGATTTCAATTGTTTTAAATGATTCAATTTTATATCCAAATAATTTAACTGATTTATA
AATTGGTTTGAAATCAAACTAATTTAAAAAAATTATTTTTAAACCAAACTAATTTTTAAC
TAATTTAAATGATTCTAAGATCTAGATCAATGAACTAGTTTTCAGATTTTTTTTCAAATA
AAAAAATATTCAATTGAAAATCAGTTTGATTAACCAAATTGATTTTGTAGAAATAATTTG
ATCAACCAAATTAATTTTAAAAATAAAGCATTTTTTCTTGAATTAATTTTAAAAAAAATC
AATTCAATTTAGATTTGATTACAATTTTATTCAATCGGGATCGTTATCCCTTTGTATGAA
TTACAATTTTCTCACTTTTGTCGTAGTAGGACGTTCTATATAATCAAATATTGAAACACT
CATCATATTTCTCTCTTTTTCTTAATTATTTTGTAATAATCAACTAACAGTTAAAATTAA
TGTTTTTTTCTCTCGAAAGAATTGAAGTATGAAAGTTAAAGTGCAGGGAATATTTTTGTT
ATCGTGTACTATTTAGTAGAAGAATGTTAGTGAAATATGCCTTCAAAAAGAAATGTTAGT
AAAATAATTCCTAACATTTTAAAGTCAAATATTTTTATGTGTACATTATTTGCTCAATAA
AAATAGCAAGAGTTTGTGCAGTCTCCTAAAACCTCAAAGTTGTTAATGTTATTAATTCTG
AGTTTTAGTTAAATTAATACCAAAAAAATTATTTTTAATACTTTTTAAATATTTAGAGAA
AGTGAGAAACATTAGGAATGTATTATTAAAACTGATTATACAAGTCTTATTTTAATTTAA
TTATGTATTTATTTATAATAATAAAAAATGGTAAAAGGTGGGTAGGAACTTGAAAAGTTT
TATATTTATTTGGAAAGGGT
>Glyma04g03581|Glyma04g03581.1
GAGAATTACACATTGACTGTTGTTATCGGTCATTTAAAGATTAATAATTATTTTTGGTAA
TAAGATTGGAAAATAACTTGTTGAGTATTTGGTTGGGCTATGCATGTGGTCCTTTGCTTT
TTGCTAAATGTTTAGATGGGTTGCCTTGTTCATGACAGGTTTTTACTTTTTATAACACCG
GTTGCTCCATCTTGCTATCAGCATTTAAATCTTGCTCCTCTTAACTTGTATCATATACTT
CTTATTTTATTGTGGGGACAAAAATAGTTTTCTTACTAGGAACTCTCATTCTGGAGTGAT
CATTATAGAAGGTAATTTTTACTTCCTAGAAGAGCTATTCAATAGATTTTTGGAACACTT
ATTCCTATTCCAGCTTATGGAATGAACATTTTAGAAAACAGATTGAGTTTCAGATTCGCC
TTTCTAATAATATAAAATATGTTTCTGAAATGAGTGTTCCAAAAAATGCTATCAACATTC
TAGATTGCATGTTTCGAAACAAATATACATATTTTCAGAATAAGTATTTCAGAAGCTTTG
TTTTACTATTATGAAACACCCCTATTCCAAACCGAAAATTGTGTTTCATAACAATCATTC
CATAATCAAAATAAAAGCTTTTAGAATAACTGTTTCGAATATGATTGTCATTGTTCCCCT
TACAGAAAGGATTGTCCATGAAACAAAAGTTTAATAAAAAAAAACATGAGAGAAAACACA
CCTGCATGTCGAGCCAACCTCTCTGGAGTTGTGAAGTTGAAAGAAATCAATGGGGGAGTC
AACACAAAAATCAGAAAAGGTATAATATGAAAAGTGTAATTTGGGGATATTAAAAAATCA
GGAGGTGAAAGATTCAAAAGGGGAGGTGCAGGGTTCAAATTGCCTTCCAATGTTAAAATT
GGGACGGATTGATGCATTGTTTGACAACCTGTATAATAACGATATGTTCCGGATTTGGTT
CAACCCATGCTTGCTTAATCAGGTCCGGTCCAGAGCAACCTCAAACAATAGCCACACTAA
TGTGTTTACACACTGTCTAAACTAAACGGACGTAACATGCAATTAGGCGCATAAAGACCA
TCAAACAAGCACCTTTCCACTGCTGCTCATGATTCATGAAGCGGGACAAGCTTGATGATA
CTTCGATTGTAGTTTGATACCCAGGTCTGAGGATGCCTAACATGTCTTCCGTGTCTCTCT
CTATGTACCCTTTTGTCCTCCTGCAGCGTATGGTGATTATGAATAAAAAAAATGTGATAC
TGTTAACAAAGAAAAAAAAAATAGTTACCTTCTGTTCAGAACTTCAGATAGCTGTTCCGA
ATTCTTAAAATTTCCCGTGTTTTGAAATTTGTTTCTTTTTTTCTTTTTTCTTATACATGA
AATTTGTTTCTTAAAGGCGAGACTAGGCAATGCGAAAACATGTTTTAGAAAAGCGCCAAA
TCGTACCAGATCAGGCACCAACCCTCTGCTCTGCAACTGCAACTGCAACGTTAATTGTGA
TGCCATTTCCTTTTTTTGATTGCTTATGCCTTATTGTCCCATTTTCCTGCTCAACGACGA
ACCCAGAAGCAACCGAACAATTATCCAAATACGAAGGGGACCAGTGCAGTGGACCATTTA
CAACGTGTCAGCATCTTCCTGTAGTATTTGGCAAGTAATATCACAGTATGAGTTTAATTT
TCACATAGAGATTTTTATATTGTTGATTAATTTTCATAAGTAATTCTTAAATTAATGAGA
ATTTTTAGTTGTAATGTTTTTGTTATAAATATTATAAATTGGTTCTCATAAAAGAAACAT
CAAATCAAGCTTCTAATTTAATCTTATAATAAAAGGGGTCAGAATGAATACTTTTTAGTT
GTAATGTTTTAGTTTGGGTTGATAAATGCAAATGTCAAAGAAAAAGACAAAAGTAGAAAT
GTCTTGGGACATGTCATCATAGTTTAGACATGGTATTTAATTAGTACCACATAAAATTAT
GGCCAATCCAAAACATGGAG
>Glyma04g16721|Glyma04g16721.1;Glyma04g16721.2
CTTTAAAAATATAAGATGTCAAGTGAATGACAACTTTAAAAATATTAGTTATTAACAATT
TACATATAGATATTTACATGATATATAATGAGATCATCCCCAAAATACAGGCCAAAAACT
TTTATTATGTTTAATATCAAGTTCTAATTAATGATAATTTAGGGGGAAAATTATTTTTTA
ATTAAAAATGACACGATTTAATAAAGTTAACTAATTTTCTTAATAATTGGGAAGTATATC
TTTTTTTCCTTATAATTGAAACTGAAAAAAGTATTATTTAACACAAAATCAACCTAAAAC
TACAACCAAAAACTAGTAAATAGTAACAATACATGATTTAAATTTTGTAAGACTTCTTGA
TAACAACATTTGAAGTCATATTTGAATTTAATTTTTTTAGCAATTTTAATTAGAAAAATA
TATAATATTTTCATTATTAAAAAATTTATTTAAATTTGTTTGATATATCTTTATTACCAA
AACAATTTTTTTTGTCAATCATATAATTTTTTTTTATTAATATAATAATTTTATTTTACC
GTTATAATATAAGGATACAATAGAATCTGTTTATATAAATATATATCATACATTAATATC
ATGTCATTTACAATTATATTCATACTAGATTTCAACCCTTTCGATGCATATGGTAAACAT
ATAATTTTTTTTTCTTAATTTTATTAGTTTATTTAACTGTAAAAATGGGCATAAACTTCT
GTCAAAGAAGAACAACTTTTACTTGTTTTTATTTTGTATCTAACTGATTTTTATCTTAAA
TTTATTTTTTTAATGGAACTGAATAATTGAAAAATATTTAAAATATACAAAACAACATTA
TTACATCTAATAGAGCGCTAATTTTTTTGACTCTGTGATGAATAGGATGAATAGAGAATT
TGAGTGTTTTTCTTTGGATTTTATTTCTTATTTTACTATCAGAATGAGCATATATATTTG
CAAAAGAATATGACAAATTGTACTTTATTTTTTTTATCTAACTAATACCACTATGTTAAA
TGTATTTACTTTTATTAAATAAAAATGGACAATTGAACAATATTTATTAAGAAAATATTT
AAAATGTGCAAAATCACAATAGAACTATTTATTAAGAAAATATAATAAGTATACTATTTA
ACTTGTGCATAAACATACATATTAAAATCAAATTTTTTATTTGAGTTATGTTATTATTTA
CTCAATGTAATTACTTCGGAGTGTGAAAATAAACATAAATAACTGTCAAAAAGTATGACA
AAGTTTACTTGAATTTTAATTTTTGATTCAATTAATTAATGCTACAATTTTATCTTAAAT
GTGATTGTCTTTATTTAATGAAAATGAACTACTGAACAACATTTACTAAATGATGTATTA
TCATATAATCTGGTATGATTTAAAAATAGATAATTAAATTATCTTATTAATGACATCACA
TTTATATTTTAGAAAATATAATCATCCAATTATATATCATATAATATGATAAGAAATTAT
AAAATTTATTTGGTGGTAAACGGAGAAGGAAGGAAAGAAAGATTATATGTTCAAATCTCA
TTACTAATAAAAATTAATAAATTACAATAAAAAATTATCATATATAATAAACTTATTAAT
TTTTATAAGAATTATTCTAAAATTTATTTTTAAGATTATTTCTGATTAATCGAGAATATA
ACAATTTTTATGTTTGAGTGCATGAAATTAAACATTAAATAATACTAGTACTTTTCTCAT
GTTCATGAGTATAATCTAATAAAAAAGAATTGTCGAGTGTCAAAAATAAAAATTGAAGTT
AAATTTAAGTATGATTTCGACTTAAAAAATATGACGATTAATGCAAACTACTAGTATCAA
TTAGTCAATTGCAGGGGCCTAAGGGAAAGCTAATCCCTAGGCAAAGCACATGGCTTCAAT
CTTGATGGCATCAGATGCCACATGGTGAGGTCCCCAAGAAGCACGAAAATCTTAAAACGA
AACCTCGTACTGACACATGT
>Glyma04g11010|Glyma04g11010.1
TTAATTAAAAAGGAAAAAAATAAAATAATTTACAAAAACAAATAAATTAAAAAACAACTA
ATAAAAAAAAACCACGTTATGAAATCGGTTCTGGAGAATCCATTTCTTGACGTAAATAAT
AATTTGTATTATTTACGTAAATATTTTTTTTGTTTGTATTATTTACATAAATATTTTATT
TTTCTGTATTATTTATGTCTAAAATTCAGAAAACTTATTATATAAAAGGATTTTTTATAC
TATTATTTTTATAAATATTTTTACGATTATAATTAGTATTTTATTAGGTTTGGATTATTA
TATGGCGTGTCATAATAAGCGATATTTTTTATAAATGATAAAAAGTAATTTTCACTTATC
ATGTTTTCTTCATCCTTGACACCCTTCCAATGTTTGGAAGAATAATATTTTAGGCTTATC
TGTTTTTTTAATTGTTATATTATAGTTAATATTTTTTATTTTTAATAATGTTTTATTTGA
ATTTTGCTTTTAAGTTTTTTAATTGATAAAATTAAGTCCTTTCACTATTATTTCCCTAAA
ATTCTCATTTTAATCAAAATCTTTATAAACTAAACCAATTAAACAAATATAAATTATCTT
CAACTAAAAATCAATCAATAAAAACAATATATTACACGAAATTTCCAACATACAAACTGA
TCTACCCAAGCCTTCTTAGTCTAAAGTCCCATAAAATGTGCTTCAAGAGTTGATGAAGAT
GACATCCGAGTTTAAGACGCAAGTCCAACAAGAAGGGAAAGTATGAGTGTATGTGTTATA
TTTTAATTATAATATCAAATGGTATCATCATAATCACGCTAAATCACAAATATGGTACAC
ACAAATGGAATAATCATCATTCACTATATACAACAACAAAAAAAGACTGAATTTTGATGT
AGTCAAAGTCAGAAAAGTTATTTTTTAAAATAAATCAATAAAAACTTATCCCATATCATT
TCATAAAATTATAGAATTAAACAACATTAAAAATATATTTTTTTTCAAAATATTATGGGT
TCAGATTGATTTTGATTATATTAGATTGTACTGGTTCAAATCTGATACTTAAATTAATTT
CATCAAATTTTTAATTTTAAAATGTGAACTATATTGATGATTCAAATCCACTCAATTTTT
TTTTCTTTACTTTGATTCAAATTGATTGAGTCATCGAGTCATGTAGATTTGAGTCCACCC
TACTACATAAGAGGACAGCTAGCTACTAGCCAGTGCGTTTTATTGTTTTAGGGACATAAA
AGGAAAAAATAGGTGTCTTCATCTTATATGAAAAAAAAAAAGGAAACTAAGCGCATAATT
ATATTGTTTTTTTTTATTTCATGTTCAAAGAAAGATCATGTTCATTAACTACATGATAAA
AAAATTGGATTTGCATATTGATGTGTGAAAAAGTTTACATGATAAAAAAAAATTGATTAG
AATATTTATGTATGCGCAAAAAAATATCAGAAAAAATCAAATTTTTAAATAGATTTTTTA
TTAGTCTTGAACTCTCTGTGGTAGATATAACAAAATACAACAATTGAATATATGTAGCTT
AATGTCATGATATTTGCAATCAATTGCAATAGCTTTCGAATTAAATATACTGCCTCTTTA
ATTTAAGCAAATAGCTCCCTAATCCCTACTGAATCACCGTGAGTTTGACAGGTTCTGACT
TTCTGAGTCCTGTGTTGTGAAATGGAGAACGCATGAAAATTAAATTCAAGAGAGCTTAAA
GGTTAGGGAGTTGTGTGATTTTTCCGATTATCCCACGTGTGAGTCACAACACAACTTGTG
TAGAAATGCAATGCAAAGAAAGGAGAGACGTGGAAGATGGATTTGTTTTATTTATCGCAT
AGTGCATTTAGGATAAGAGAAAAAACCTAAAAATCTAGAGAACAAAAAAGTTGTGGCTGC
AATTTGCCTATCAATTCATTGTATCTTCCCCACTCAGTTAACTAATCCTATTCACTTCCT
CTTCCTCTCTCCCTTCCCAT
>Glyma04g02100|Glyma04g02100.1
ATAAAGTAAAACTAATATGATTAAGCTTAATATCTACATCTTTTTTACTAATTATAAGTG
ATTTTTTGTATAAAAAATCTATAAATTATTAATCATATTTATGTTTAATTGATTTTTTGG
TCTTCTAAATACTAGTAAAGAACCAATGCAATATACGAAAAGCAGCCAAGAGACCCAAGT
CTCCAAGATGGAAGATTTGTGTGCAGGTATTTTTTTAAGTCTTTCTTTCAGCACTCGCAA
ATTTCCCACGCCACCACTTTTACAAATTACATTCTGAACTAACTTTTTTTAAATGTAAAG
GAGGTGGCACAAAAAATTTGGGAGATGCCGGAAGAAACTCTCTTTTTGGGATCTAGAATT
ACACATCAAGAAGAAACAAGACAAAAAGCCTAGAGAAAGGCCCAAAGTTGAAGTCTTGTA
CAAAATTTAGGTTGTTGCTTCTCTTGGCTTCCCGCACCTTCTTTTAATTTTTAAATTTTC
ACAATCCCCGAATTGCCCTCTTTTTTTTTTTGTAAGTATTTATCGCATCCCAACTCTCCT
AAACTCTGAACCTCCTAATTCCACCTCTCATTTGCCTACGTCCCTCGCTGAAGGTGTGCC
ACTCATGCTTCCTAGTTCCAAGGCATTAATATGACAATATAACTTAGATAAGAAAAACCC
ATGAATGAATCTTGGAATTGGACTAGACCCATTGTTGTATTGAACATTAAATGTGGTAAA
ATCTAAAATGTCAAGATAAGGCATAAACTTGGTTATAAAAGCTGAAACACCTAACCAGAA
ACAATAAGCATCATCTATCGTCCAATAGATCTTTCTTTCACCTTTTGATTTGAAATTCTT
GCTCATTTGGAATATTTTTTGGATCTATTGATCATGCTTTCAAAAGCCTTCCATCATGCT
TTCATGCGCAGACGAATTGAAAAATGAAAATTTGATTGCACTCTAACTGGGGGATTCGGC
ATTAGTTGATGCATTCTAGATTGAGTACTGCTATTCAATATGAAAAGTGTGTGTGTTTTT
TTTTTTTCTGAAACAACCGTTCGTGTTAACTTTCTTTTAAAAAAATTATAATTATAAAAA
AAATAAAGTGTTTTCTTTCACTGATAACAATTGTTCATGTTTTTCGTACGAATTTATTTT
TCCAGATTTGGTAATCCATTAAGAACACAACATCACAAGAAAAACGTGCCTCTATGGCAA
AGGGAAAACAAATGATGTGGTACCACAAATGGGAAACAAACGCCTCTACGACGAGCACGA
TTGTTGGTGGTGGTCTGGGAACGGAAGTTGCCGTTGCAGTGAAACGGATTGCATGAAAAT
GAGACATTAGGGTTAATTAAGGGTATTTTTGGACTTGAATATTTTAAAATTAATATGGAG
TGCAGGTAAAAATTGTGAGGTGCAGGAAGCATAGGTCCAAAATCTGTTATAAGAGTAGGC
CTAGTCTAGTAAAGCCCGACACACAAAATCTATTAGTTTAGAATTAGTCCTGCAATTTTC
TTCCTGCACCAAAAATAACCTTACATATAACCATAACCATCCGATGGTCAATCTATAGTT
TCATATGGATCCATAAAAGAATTATAGACTTACGGATTGACAATTCATAAATATCATGTG
GATTAATTATTATAAATTTTTTTATATAAACTTATATCTGTATTAAATTTACATTAAAAA
ATTTAATGTTATATATAATGATATTAATTATTTTTTTAATATAATTAATTTATTAATTCA
GTTTGTTAAAACATTATGTTAATAATCTGATACTCACAAATATAAACTTACATGAACCAT
TAATTTTAAATTATTTTATAAAATATATTTTTAACAATTTGTATATAGATTGTTAATTGG
TAAGTTATATTAAGAAAAGAAAAAAAAAGAAAGAACGGAAAAGAAGAAGTAAAAAAGAAA
AAAAATTAATTTTTTAAAAAACATATTAAGTATAAAAGAAATTTAAATGGCTTAGGAGGA
ATAGCCGTATTCCTATAAAA
>Glyma04g36450|Glyma04g36450.1
ACAAAAAATTTGTAATATTCAAATAGGCAATACACTTGTATTAAAGCTAAAATCACACAC
AAAAAATTGATGGAACAAGTGCTCTTATATTTAGTTGATCCGTATTAAAGATTAAGATTC
AATCTTTGTCTTGGAAATAAGGTCCTGATTATGGGAGATATTAATTTATCTCAAAATGAG
CTAACTAATAAGAGAATAATTAGTTGATCCGTATTAAAGATGATATTTAAATAGTTTTAT
AAAAAAATTACTCCCTCCTATGGTGCATTAATGTTTAAGCATCACTTTAGACATTCAGTT
AATCTGAGTTCAGCAAGACCATGATATTTTTAACTATATTACAATTAATGACCAACATAA
TTTTTGTGCTCAGTGATAAGAAGTCAGTAATTACTGATAACTCATCCATAAATTAGCAAA
ATCTGCTAGGCTGCTAGTTAGTACCATCCCCACAGGCGTACATTGAGTAACCATATGACA
TATATATTTGGAAATCATGCTTTTAAATTACAGAATTTTTGAAGTAAAAGGAAATTTTTA
TGTAAATCATATAAACTTACATGTTATTCTGGCTCAGTTCCAGGCAAATTGTTGGACTCT
CCTCCTTTGCCTCTTGTGTCAGCAGAATCTCCAATCCTTTATCTTGGTGTAGGAAAGATA
TCTGTAAAAAGGAACTCGAACGATCAAGTCAGTTGAATCTAAGATGTTTAAGTATATATG
TATGAAATGATTAAAAAGATATTTTGTTGTTTTCTTTATATATGTCTATATATATTCTTT
CGACCTTGAGGATATTATGCAGAATAGCTGATCCTTTTAGCATCGTGTGTAATTGTGGGG
AGTGTGAGATGTGGGGAGCTAATGGTTGTGGAGAATTGGTGACCACCATAAACTATATAA
GTACCTGTCGAGTTCACGTGTTGTACTATGAACATGTATTAATAATTAACTTACATATAT
AAATATCATGTAAAAATCACTTAATATAATGAACCTTTCACTAAAATAACCTTTCACTCA
AAGATTTAACTACAAAATTTTAGAATTACAAAAACCTAGTAATTCAAATACATGCAATTT
TTTCATGCCATCAGATGTTTGTTTTATCAACATATGCTGTAACCGTTTACTGAATTTGTG
GTTTCACGTATCGTTGTCATTTGTCAAGCCAAGCTGGCAGCCGTAGTAATAACGAAATGA
TGAATGGACACTGCTAATTAAAAACTCCATAATACGACCACTCAGACCTAGGAGATTATT
CTATCATTGTTTTTCTCACTAGTTGAATGAAGAATTGAAGATAAATGAAATGAATGTGAC
AGTCAACTAAAGGAGAGAAATAATAACCAAGAAGTCATTTGTCTTAATGATTTTCTACTT
GACCCCCTTAATATATAAGATTTTTTATTTGAGTTTTGTAATAAAAAAAGTGTAATTAAA
AATGAAGAACTTTATAAAAAATGATTAATTAGATTTTCTAACGAACATTAATTATTAATA
AAATCAATAAATATTTCATATCAACAACATAATAAAATTAATAAATAATAATATTACATG
TCTCTATATTTATAAGATACAGGCAAAAATTATTTTTCTTTATTATAAAATTTCATTTTA
TCTCTCTTATATATTAATGATTTTTTTAAATAAAATACTCTTATTTATTTTAATTTATAA
TCAAATACTACTTTAAACTATTGTGACTTTCACTCTCGTATAAAAATTGAAGAAAATGAA
TAAATTCTCGTTAGTGTTAAAAACAAGTTTTTAAAAAAATATTATAATTAAAAATAAATT
TAATGTCAATACTTAAATTAACTAATTTTCTTAATAAAGATAATTTAGTCAACTATCTCT
TATAAATAAATCTCATAAATAAGGATATAGATAGTAATATAATGAGAGAAAAAATAACTT
AATTAAATAAAAAATAAAAACCAATCAAAAACAGGAGTGGGAAACTTGCGTGGTGGAGGA
GCTGTGGAAGAAAATTCAAA
>Glyma04g33360|Glyma04g33360.1;Glyma04g33360.2;Glyma04g33360.3
TGGGTGAGTGTGGGATTAAATTGTGTATCCCTATGATGCTTTCGTAAATTGGTGGGGGAA
TTGCAAATCGTAGTAATGGGAATGTGCATAAATGGGAGGCGGTCTTAAAGAGTTACAACG
AGGAGAAGAGCAATTCTTATGGGACACACATGACGGAGGAGTGATATGGATCAAAGCTGG
GAGATCATATTCAGAATACAATGCGTTAAAGAGGCCAAAAACGGAGTGAATTTTCTTGAA
CCAAGGTATTTTATAGGGGTAAAAGTTATATATAAAAAAAAAAAGAGAAGAGAGGTGTGT
ATTAGTAATCAAGGAATAGAAATAGCAATTGCCTAACAAAAATATACTTTGGATCCAAAC
TATAAAAACAAATGGAATATTATAGTCCCCAAGGAGGATAACTACATTCTAAGAATTAGT
ATATAATATAGAATTTACGCAATAGTTATCAACATTTGCAATTGTAGTGGCAAAAAACAC
TTCCAGCATATGGAATCTTGGGATTGTTTCTAAAAATGATTTCTGTTATTTATTTGAGTC
GAAGTTGGTTAATTGAACCATATTTTGTGACCTACCGACTAACTCAACAATCAATTCTTA
AATCACTAGTTAAAGAGGTTGAACTAAATTAGTCAATGAACTCTATTAGACAGGCTAATA
TAATCTAGTAATTCGAATTCAATTTAAATTTTTAAATCTATATCTATTTTTCATTTGTCA
ATGACACTGTCACACTCGACACATAAACCAAATAAGCTATATGATTTAGTACTTCAGTGG
TAATGAGGATAGAAGTGTCGAGGGTTTAAATCCTATCATTAACTCTTTTACTATTTTCTG
AAAAACGCAATTGCATTTTAGGGATAAATGCAAAAACAAAAAAAAATGAAAATAGAAGAC
AAAAATATAATTTATTTTTTCTCTAAACATTATATTCCCTTGCCATATAATTGCCTTGTC
AATAACATTGACACGCACGTAAACCAAATAAACTAATTAATTTAGTGACTTTAGTAGTAA
TGAAGAAAGAAAGGTCAAGGGTTCAAAACTTCAAATCCTATCATTAACACTTTTACCATC
TTTTAAAGACATAAATAGTTTCACTTTAGGCTTTTTTTTTTTTATAAAAAAAATAGAAGG
AAAAAATATAATTTTTTTTTTCTAAACACTATATTCCCTTGCCATGTCAACGAAATTGTC
AATTAGGACAAATTTTAGGGACAAAATATGCTAGAAAAAAATCAGGAATATTATTTGTAA
AATTTTGAAAGTTAAGAGACAAAAAGTGTAGTTAGACTTTTTAATTTTAGAAATCAATTT
GACTAACTATTATAATTTCAAAACTAAATTGATTAATAATTTATAATTTATGAACCATTT
TTACCATTATATTTATTTTAGAGACTAATTTGACCATTTAATATAATTTTGAAAATTAAA
TTAATTTTTTTATATATACCATATGTATTTTTTACTAATTTTTTTTTTATTAAAGTCGAA
TAGGTCTTCTATGCACGACAAACTAAATTGATTAACAATATATAATTTTAGAAACTATTT
TGATTAATTTTAAGATCTAATTTGACTTACTATTATAATTTTAGAAATTAGTGATTTACT
TGTCAAAAAATAGGATTGCTAGATTCCTCCTTTACATATCACAAGTGTAACCATGGATAT
ATCTTAGCTAGAATCGACCGAAATGGTAACCCAACGAGCCAGGTGTCTACCAATAATTGG
GTGACGACGATATTTCAACCCCTCTGATCCATCACGCAACGTGGCATTGCGCGGCCCCAC
AGAATCTTTTCCCAGCCAACAACATCGTAGAAATGGATTTGCGGATATAACGTTGGGATA
AAAGGATAAGCCAAAAACTCTTGTAGACCGTCCGATCCCAAATATCGCACGAATCGACGG
CGCAGCGCTATCCGAACACGCGAACCACATGAATGGCTCCGAAAGGAAAAATAACACATG
AAATAAGCCTAAGCCATGCA
>Glyma04g11140|Glyma04g11140.1
AAAAACAACAATTTCCTAATAAATTTTTAAAAATTAACATAAAAGACAAACAAATATTTT
CCTAATACATTTTCCTAATCAAATATCAACAAATAAAACTGAAAAAAGACAAAAAAAAAA
AACAGCTACCAAAATATAAATAAACAAAATATAAAATCATCTAAGTGACAAATTGTTGAC
TGACATCATCTGACCTGTTATGCAATGAAAAAAAAAAAGAGACAACTTATAGAATGATAT
CTCATGTATAATATAAAACATGGTGGTTTCAGGTTGTTGCGACAAGCCACTCCACTTGAA
GGTGTAACATAAAATCAAATGATACCATCCAAATTTGATGTGACAAAAATCACTCATAAC
AACTAAATATTTTGTTGAATGACCCCTATCAATAATAACTTCTCCAAAATCATTTTGGTC
AAAAACTCATAATGGTGCTGCATAAGTAAACAAGAGGTACCTTTCATTAATTTCCCTTTT
AACTTTGCAATGATAATACCTGGAATATTGGAATTGTATCAAGACTGACTCTGTTCACAC
CACATAAATATCGTATGTCTGATCTCATAGCTAGCTCTCATGCTTTGAATCAAGTGAGAA
TAAGTGTTAGGTGAGTAGTTGTGAATTGCTAGTACCAGCAAAGCTTCTTACCACTCACAC
ACAAAAAAAAAGAACGAAAAGAAAAGGAGAGTACGTGACCAAGTAAAACGCAAATAATAC
TATCGTCAATTGATAAGGCATGTGCGTTGACCCAAAGTTTTGATCCGTACTTAATGCATT
CTTTAATAGATTTAGATAAATAATTCAAATATGTACCAAAAAAATTATAAAAGAAGCAAA
TGATTCAAATGAGCAAATGTTTGTATTACTCCCTCATATTTCGAATATAAGGAAAAATGT
TAATTAAATTTTTATTCCTCAATTTTTTTTCATATTTAATCTTTAATTAATCGTTGAACA
AAAATTTGATTGGTTAAGATGTCTTAACTTTTATTATAAGGTTTTTAGTCTCTTAATAAA
TTTTTAAACTTTTAAAAATTCAATTTTTATAAATCTTTGAACAAGCGTTTGAACCTCAAC
ATTTATAATAATTTGGAGTTTTGTGTAAGTTTTAAAATTAAAAATATGCATCCATCGAAA
AATAAAATAAAAATATGTAATAAACAAAAAAAAGAAAAGATGCTGAATAATTAATTTGCT
TTTAATTTTTCATGCATTAATTCAAGATGTTTTGAATTCTTTATCATTAACAACAATGTA
CTTAATACTGTTGAGCTGGGTTGGTGGATTCCAAAAGCAGCAACATATTAAAATGTTAAT
ATAAATTTAAAGATTAATTAAGATAAGAGAAAAAAGATCATATATGCTCAATTTTATATT
ATTATTTAATTACAAATAATTATATATGATAAACCATATCAATCATGATTTATGATTACA
TAACAGGATAAATTATGGAGTTAAAAAAAAAACAGTATAAATTATGGAGTATCATTATAT
GATCATTAAACGATCATAAGATAAATTCCTAAATTTGTAGTATCATTTTGCAAAAACTCA
AATAGAAGGATATTCAACATACTTTTTCCTTGATAATGTATATATTGACGGGGGGATCTA
TAGAAACTTTATTTTATGAAATGTTTGATGGGGAATACTATATGACAGCAACAAGAAATT
CCTTCACACTTAATCATGATATTTAGAAGGAACAGATTGTTCAATGCTACAATGATTTAT
TCTAATTAAGGTTAGTTAAAAGAATGTATCATATTCAACTACTACTAAAATAAATTAATT
TAACCAAGATTGCAGTGGATTATTGCTAAGATAGTCAATATAGATAATGACATTAAAACG
AGATTGGATCTAACCGAAAAGATTAGTGCATTTTTTTTATTAAAAAAAAAACGAAGAGAT
TAGTCTTCTATATATAATATGAACAACCAAGTTTCTAATCTTGGCTAAGAGAATTGTCCA
GAAGAAGTAATACATGAAGG
>Glyma04g24430|Glyma04g24430.1
TATAAAGTGTAATCTTGTTACGAAAATATTAAATATGAATTATGAAAAATTAAAGATACA
TTTTAGACATGATAATGGGGCGGGGCGGGTACGGGTATTGTCTCCCAAATCGCTTACCCT
GACTTTTCCACATATTCCAATATCCGTACATGATACCCGACGAGTTTAAGTTTATTGTTC
CATCCTCGTACCTGTCGAGTATCGGATATCCCCGACCCCGTCCCATACACGATTCAAATT
AGAAAAATATTTTTTTAAAAAAATATTAAAAATTTGATTTTAGAATAAATAAATTGATTG
TTAAACATTTATTTTTAACTACTTATATATCAATAAATTTATTATAGCGCGTGTGTCTAC
AAAAATAGTTAAGAAAATAATATTAAATTATGTAAAAATTCTAAAATAAAATTAACTAGT
AATAAAAATTTTATGTCTTTTGATTAAATTGTGCAAAAATTCTAAAGATTTTAAGTGGCG
GGGCGAGTTCGGGTTTGGGGTCAGGACAGATCTAGTAATCCCATACCTGTACCCGACTTT
TGGTTATCGGGAAAAACCCAAACCCGTTCCTATACCCGGTCAACTCAGGTATTACTTATC
AAAGTCGGAACGAATTTGGACGGATACTCACATACACAAATTTTCTTGCCATGTCTAATA
CATTTCTTTTTTGTGGTGTAGTACAGTCTTTGTCAATCTTGTCAATGTCACAACTTTGAC
TACAACGACTATTATTGTGTTTTTTCATAATTTGAAAGTTATAACAATCTTCAATCTATG
TAAAGACACTTGTTTATGAGATTTGAAAAACAAAAACTCCTTCAATTGCAACAAAAAGAG
TTTAACAGCTAGACATATGTTAACAAAGCCAAAAAAAAATCTGATTACATAATAACTAAA
ATTTAATGAAATATAGTATTTAAATCATTTAAAAAAAATTAAATTACTATCAATTTTATA
ATTTAGAAAAGTTATTAGGAGATAAAAATTGATTATATAATAACTAAATTTTGACAAAAT
ATAATATTGAGATAAGATTACTTAAAAAAGATTATTATTGATTTTATAATTTAAAAAATA
AAGTTAAGAGATAAAATAAATTTATATTTTATCAAATATAATATTTAGTTTCAAATCAGA
TTTTTTTTACTTAATAGTGTCCTCCTCCTAAGGTGCCCTGTTGTTACATAATAACATTAA
ATAATAAGATGATGTCCAACCAAATGATGAGAAATTTAAAATCATAATTTACCAAACAAA
ATTATATATTATTGTGATTTCAAACTCTCATGTGGTAAGTTAATGGGCTATCAACATTAT
TGTTACATCATTAATTAATATTATTACTTGATAGCATAAATTAAAATAACTTTTTTAAAT
ATTTAAAGGATTAAAACTATAAAAACTTTAAAAACTTAAAATGAAAGCACCCTTTGTATG
AAGAACAAATGGTTATTTAAACATGAAAATATCTAAAAAAAAATGTTTAGTTCTTAAACT
AGCTAGGTTTAGAACAAGCTAGATAAAACATCTAATTAACTTTTGTATCACTTGATACTC
ATATATAAGAAAAAAAAAAGTTACCATGATGTTGGACTTAAATATAAATAAATTTAATTA
ATTTTATCCTATTTAATGCTATCATTTTTAAAATATCTTTTATTTAATTTTAATTTTATT
TTTAATCATTCTTTTTTATTCATGATACCAAATTACAATAAAAGATATGTTAGAAATAAT
CTTATTTTTTATTTGAAATTAATAAAATTAAATAATATTAATTTATTTTCTTAATTAATA
TAAAATTAATTATTTTTACTTGTATATAAGTTAAGAGAGAATTGCAACACTCAAAACTAA
AGTTCCATTTTCCACATATGTAGTAATGGCAATTTAGTTTGTGCCGAGAATTCAATTGAA
ATAACTATTGACAAACTATGAAAACGCCCAAAAATAAAGACTTTTTTCCCTCAAGATTTG
TCGGGGTCTCATAGGTTGAC
>Glyma04g38450|Glyma04g38450.1
AAATATTTTTTATGATACAAAAGTTATCTTACTCCATTGGATCTTTTTAATTTTAAATCC
ATGGTTTCAAATTTTTTTCCTTCTTTTTTGTTCTTTCTCTTCTGTCCCAATTTTATCCCT
TGAAAACCTTTTTCTCTATCGATCTAACTTTCCCTCAGAGACCACCCACATCAACAAGCA
TCACCACAGGTTGTCACCATTGCTAATCAGACTCTTTCACCGCAATCACCCAACAACAAC
AACAACACAATCTCCGTGAACAACAACAAACCAGACAAATAATAACCATTGTTTGTTGCG
GTATTCAAATTGGAATTTCTTCAACATAGTGAAAGAGAGTGTTGAGTTTTTGAAGTTGAA
TATCACGCATTTCTCAAGCCCCGATCAGGGACAAAAACTAAAATCCCTAACATGTCTACA
CACCACAATGATTCACGCGTTTTTATCCGATTTGTGGCTTTTAGCTTAATGGGTTTTTGG
TTCTGCTCCGAACTTTTGCAGATTTTAATTTTTTCTTTGGTGATAAACTAATAATTACGA
GAACTTTGGTTCTACAATTTCTTTTTTCTATTTTTATTCCTTCACATATCCTATGTGTCA
AATTGGGTGATTTAAGAGGGAGAAAAATGAAAATGAGTGAAAAGGGAGGGATTGTATAAT
TTTGTTTTGTTTGATTGGAAGATAAATAAACAGCAGAAAGTGTCAAATTTTATGGGTTTC
ATCATTTTACAAATCCTTCCATATTTGTCCAGATTAGAAGATTATTTTTGTGCGTCTCTA
TTTTTTTGTTATTATTTTTTCTATTTTTTAAACATTAAATATTTTTTTATGAATATAAAT
ATAATAAATAATTTTTGTGTTAAGAAAAAATACAAAGAAAAAATATTTTACATTAGTGTG
AAAATGTTTTTTTTATTAATTTACTTAATTTTTTCCACTCTTTTTTTTTTTCATTCATTC
AAACAAGTGAAGAAGAAAAAAATCTATTTGTTTCATCCAAACAACACATCCTTTTCATCC
TATTTGTATTCTTCCTATTTTTTCTTTTCTTTTATTTCTTTTCCCTCTATTTCACTTGTA
ATCAAGATAAACCATTGTGTTTGGTTACGATACATTTATTATCTAATTTCGATTAAAAAA
GACAAATTTTTCAATGGTTCGGGATCTGCATTTTCAAGATAACTTGTCAAGAGGAAAAGA
AAATCATATGAAGTTCATTGTTCCCTAAAAGCAAATTTTAAATATAAATAAATATTTATT
TTCATCTATGAGAGTGTGAGACATTAATATTTAAAAGATGAAAAATTCAAATATAATATC
TGAATACGTAAAATATGTGACAAATTAATCTTATTATTAATTCTCATAATTTATTCATAT
GTCTATTTAACACTTTGTGATAATGTGACCATAACTCTTGTTACATGTTTAAAAATTGAC
TTTTTTAATTTAATCTCTAAATTTAATAACTTATTTTTTTTCTAAAATTTAATCATTTAA
TTATGTTTTGATCCCTGACTTAAATGTGTTATATTTTTTTTAATACGTAATTAAATTCAT
CAACCAAAATATTAGTAATTGATTAAGTCATCACAAGGGTGTAAATTAGGAAGAATATTG
AGAATTAACAGCAAAATCAATTTATCTCCCTTTAAATAAGTTCAAATATTAAATTTAAAA
TTTTCATTCTTGTTACCAATTTGTTAGTGTCTTAACCCTAACATCCAAATGATTATTTAC
CCTTTAACTATCCACCTTTGGCACACATGAAAATATGGCAATAAAATCATCCATTCCGAT
GAAATGACGAAAACAACCGCACCACCGTGTGTGTTGTTGGAACCACAAGTTCAGAAGCCC
CGCTAAACGACAAAAAGCAAAACTGGTGGCTACGACGCAAGTATCTTCATTCAAACTGTC
ACCAACAACATCGCTCTTACTCCCATGAGTGTAATCAAACCCACCCAATGGAACACTCGT
TTTGGTCACTCCCATGAGAC
>Glyma04g03100|Glyma04g03100.1
ATAGTCCTCATAGCGCTTTAGGATCTAGGATAAAAAGATAAGATAATGTTATGTGGTAGT
TTCAGATATACTCACCGCCAATTCATCCACATCCACCTTGAGGAAGGTGACATTCGGCAA
CTTTTTAGCCATATCCGCAAGAATTGGGGCAATGAAACGGCATGGGCCGCACCAAGAAGC
AGTAAAATCCACCACAATCTATTAATGTAATTTTATTTCAGTATTTATTAAATGTTTAAA
ATCGGTGGAAGAAAATATTTAGAGGAATCACAAATCATGCTAACAATGACACAATCTTCA
ACATCAGACATTTCTTATCTTCCCCCTATTTCCCCTCCCTCCTCCCTATTTCCTCTCCAT
TTCATTCCAAACAAAACAGACCCTTAATCACAAAAAGAGGAAGCTAAAAACTTCAACAAC
AAAGTTATAACTTCAGGGGATCAACATCCTCTGCAGTTACTTTATAACAGCAAGCACCCA
GTCTTAGAAAATATTTCATTTCTGTATTGAAGTGAAACATGACGGGTTTCTTAAAGGCAG
CTCGTGCAGTTCAAATTTGAACTGCAGGCAGTTCAATTCATTGAAGATATCAACACAGTA
TCACTAAGAATTGAAAATTCAGGTAACTTCAGGTTAGATCACTATAAAAAACACTGGCTA
TAAAAAGGTTACAATTAGTTACAATAGCTAATAAGCAGCAAAATGTTATCATATTCCAAC
ACACGTTAATAATCCAAACAAAGGAGGCAACAGGGCAAGAATAAAATGCGTATGGGTAAT
GGGACTAGCAGAGAGGGTAATTTGCAGAGAAGGGACGGGGCACAAGGGATGCATACAACT
ACACAAAGATAACTAACCAACCAACAGTGTTTTTACATGAAAAGATAATCCAGGGATATC
TTTTCCATGAAGAAACATAGTCACCATACCATTATAGACAAAGCCCTACTCTCTCATCTA
GAAAATCTGAAAGCGATGCAGCACCACCCAGAATTCCAACGGAGAATAATAAGATGCAAT
TCAACACTTGTCCACTATTTTTTAAAAAGCAATAACGTATTTTCTGTACCACGTCTAACT
TTAAGTTCATCCATCAATGGGTAAAAGCATATGATTCTGTGTCGATTATTTTGAAATTTT
CCGCATCATAGCATAGCATTAGCATCGCACACAACCACACCGTCCAGATACAAAATTAAC
AAATATATATGCCACAAAAGAATCTAGAGTTGACATTGATAGAACAAAATCGCTCATTGA
GGCAACAAACGATAAAAGAATTTCCAAATGTGGAAACCCTAGTGCGCCTATACTAATGCA
AATCAAGACGGTAAAAGGCAAAACGAAATGCAAGAGCAAGTTAAGGGGGTAATGACCAAT
TTCTTGGACTCTTGTCCCTTCTTGAGATGTTCCTCCCACTCCTCCACGCTGTGGACACCA
ATCACTTGTCCCTCTTCGGCCATTCTTCTCTTCTCTTACTTTCCTTTCCCTTCCTTGGAT
TCGAATCTCTTTTCGCTTTGAACTGCACGCCAAAGAGAATGCCCCCCTGCGCGTATATAT
ATAGTACGTGGTGTTGTGGACTGTTACTAAAATGCGCCTCACGTGTCCACATTGACGCAC
TGCACTAACCAAAATTGAGGTTTGTAAACATAATGCATGACGCCAGATTTTCATTCCCAA
GATTGGGCCAAAGTATTACGTTAGGCCCAAGAGAATGGTACCGGGCCTGATCTCCGTTGA
TCCAGAATTCAGACGTGGATTATCCAGAACCACGAACCAACAAAAGTTTCTTCTGTCCTC
TCCTTAATCCTTATTATTATCTCATCCACATAAGCCCTGCTTGTGCTTTAAACCACCAGA
TTTAACAAAATCTAACTCCTATCTACGTCTCTTTGATATTTTACGCACATTTCATTTCAC
AGCCACAGCCACTGTGAAGTTCGTAAGAGATTTATGACGGAATATAATAAAAGTAATAAC
AGAAAATAATAATAGCTCGG
>Glyma04g40870|Glyma04g40870.1
CTTTTATATAATAAAGATAGATTCTTAAGTTGAAAAGCTCAACAAATTGGCAATAAGTTT
GAATTTATGACCTTAAAAATATTTCACTTTTTCATAGTTGGATGAAATACAATTAATTTT
ATAATTATAAGTTATTAGTAAAAACATTTATTTACATTTTTTATTATATTATTCATCAAA
AATTATTTATCGACTTTGTTAATGATAAATTTTCAAAAAAAATAATAATTTATTACCTTT
AGTGAGCCATTCTCCGTTCAAGGGTTTAGAGTTTGGTTTAAATCACTATCGAGTCAGGTA
GGTATAACTAGCAAGTAATACTAATTTTTTCATTTTGTTCTTATTTATACCAAATGTCAA
CAATATAGGATGTTCATTTTAGACTTTTCACCTGTCTATTCTTTTATATAATAAAAGATA
GATTCTTAAGTTGAAAAGTTCAACAAATTGACAATAAGTTTGAATTTATGACCTTAAAAA
TATTTCATTTTTTCAGAGTTGGATGAAATACAATTAATTTTGTAATTATAAGTTATTAGT
AAGAATATTTATTTACATTTTTTATTATATTATTCATAAAAAATTATTTATCGACTTTGC
TAATGATAAATTTCCAAAAAAAAAAATTATTACCTTTAGTGAGCCATTCTTTGTTCAAGG
GTTTAGAGTTTGGTTTAGATCATTATCGAGTCAGGTAGGTATGACTAGCAAGTAATACTA
ATTTTTTCAAAATTCTCATTTTGTTCTTATTTATACCAAGTGTCAATAATATACGATGTT
CATTTTAGACTTTTCACCGGTCTATTATTTTATATAATAAAGATAGATTCTTAAGTTGAA
AAGCTCAACAAATTGATGATAAATTTGAATTTATGACCTTAAAAATATTTCACTTTTTCA
TAGTTGGATGAAATACAATTAATTTTGTAATTATAAGTTATTAGTAAGAATATTTATTTA
CATTTTTTATTATATTATTCATAAAAAATTATTTATCGACTTTTTTAATGATAAATTTCC
AAAAAAAAAATATTACCTTTAGTGAGTCATTCTCTGTTCAAGGGTTTAGAGTTTGATTTA
AATCACTATCGAGTCAAGTAGATATAACTAGCAACTAATCTCTCTCCAAATATTTAACAC
ATGTTTGGTACTCAAAATTTAAACTTCAAATTTCAGATTAAATTGAAACAATCACATGTG
AATTATTTCACGTATTTTGATGTATATATTTATTGCAAACTATTAATATTACACATATAT
TGTTATATTTATCAATATTAATTAAGGTATAATATTACATTATCATTTATCAAGAATGTC
AATTCTAAAATTACTATAACAAAAACTGTTATATATTCTTGATGCAACATTCTGGGTGAA
CAGGTTTTGATGTGTCTACGTGCGTGATAAGGAAAGATTGTTTATCATGGCCAAACAAAT
TGGTCTTTAGTACCCTATCTCCAAATGCAGGAAAGGAAATGACGGGTCTATTATATTTAT
GGCTCTGAAGTGGGTTGTTGAATTGGTCTTTTTGAGCAATTGCTTTTGTTTTGAGTTATA
ATGTAAAGCGATAATGGACAAAAATCCTTAGTCTGAGAGATGATGTATATGACCTCGTGC
CCTCTTAAGAGAACAAAGATATTCACTCTTGTAAACATCTGAACGAGGATTTGCTCCCGC
TATAATAATAATAATACTAATAATAGACAACTGCCGCTTACTCTATATATTATACTATAT
ATTAAATTTAATATATAATTCATTATTTAGTTCCTTTACCACATTCATTACGATACCATA
GTTAAAGTTAAACATCTGTACATGGATTTGCATCCGTGACAACACGTCACGTCAAACTTT
CAATCAAGAAGTCAAAATGTACTGTCCAGCTAACATGCTGACCAATTCCAAGCAACAACA
TTTACCCTGCCCCCATTAAACAACATCTTCATTAGAGTTATAAATATTTGCATGCACATA
ATGCTGTAACCCAACACTGC
>Glyma04g07010|Glyma04g07010.1
TATTATTATTATTATCATTATTATTATTATTATTTTACTTTATTTTTAAAATTCTGCAGT
TTCTATTTACTTAATTATCATAATCTGCTATCTGCCTGAGTTATTTAGTAATTATAATTC
GTTTGTTTATGAAGGCCACTTGTCTGGCGACAATTCTGCTTAAGCTATCAAGGACAGAAA
TTAGTCTCGGAATCGGATTATATTAGAGATTTTGGCATCGAGGATGGTGACCAGGTTTGT
GTCGGATTTATTCAAGTGCTAGCTTGATCTCCCTGTAGTGCTTAATTTACTCAGATTATG
ATTATATGATTCGTGTGACTTTGTTTGATGTGGCTACAGTACAAACTAAGTAATATTAAG
TCTCAACTTGTTCGTTATTACTTTAGCCCTAGTTTCATTCTTATAAAATGTTGGTCTCAT
GACTCTTAAGTCATGGTAATTATTTTTGTTTTGGCCTTTTCAGCTTCATTTCGTGCACCA
TGTATCTGACACTTGCAGTTTCGAGGGAAAGCAGTCCAAGAAACAAGCTGTCAATTTGAA
ACAACACAGGAGGTACCGAGTTTTCAATATAACCATGCAAATATTCTGGTTACCTGCATT
CTGTTTACCATGTTTGTTGCATTAGATGATCTTTGGTCTTTATACTGGCATTGTAGAGAA
TCAGCTCTATCAGCTGTATCTACTTTATGATTTTTATCTCATTTTTAATTATATATGTTT
TGAAATTCACTTAAAAAATAATACACAATCTGTTTTACTTTTACCTTTTCAGTTGCATGC
CTATTTACATAAGTAGATGTTGCGTACTTGTATCGTGTGTTGTTTTCTTAAAGGTATGTA
TAAAACTAAAAATCATAAAAAGACACCACAGCGCTGGAGAGGTCTTAAATATATGACCAG
CGTAGAAAATTACCATCGTGACTATTTTATTAGAACTTAATGATTTTCTTTGAATGGGTG
TGGAAACACCAAAATGGGCAATATTGGGAATTTCCTCTAGTTGAATTTCATGCACGTTGC
TATAATATTCTCAAACAAGTCCTTACACTACCTGGATGATATAAATGGAGGTGCAGGTCA
TCGTCAAAAGTCAATAGATATCAACAGAAAGAACATAACGATGACAACGACATTGGTTTG
CATGATATAGTCATAGAGAATGCGAAGATCCGGAATTGCAATAATGCAGAAGAAAATGGA
GGAAAGCTAAGCTTACCTGGCTTTTTGGGAGGGTTGTTCTCACACAGCCGGCTGGCAGTT
GTGAGCAGAGCTAGAATTGAGGGCAGGATTTGCTGCTCAATGATGCTTAGATGTATAGTG
AGCAATTTTAGAAAAATTACAAGAATTTTACGCTATTGCAGAAGGCAGCATTACTCTCGG
AGACCCACATGGAGAGAATATTGATAGAATTTTCATTTTAACCTCTTGTCCTTATACACT
GTAAAGAGTTTTTCAACCGTACGTGCTTTTGGTTCTTTTATTGTCTTTAGAGATAGAGAC
AATAATAACTTTGCTGGACCGAAACACTGTGGCTTGTACCATATTGTAGTTGGAGTTTCT
TCATGTCCCTGCACAGAACGATGCCTTGGGAATTGTGGTTGAGTTCATCATGCAAAGTCT
ATCAGCCATGGCATGCTTTTATGTTACATAGTTGCTGCAATTTGGGTCTCAACATACCTG
CAACGGAATGCTTTTTCAGTTGGTTTACTGAGGATACTTTCCCCACCCCGCTTTTATCAC
CCAATTTAATTGTAGTTTTGTTAAACTCAATTGCAGTTTTGATTTTGGTCGTGATATTCT
TGTACACTTAGTGCTTGTAAATATTTGATTGTAATGCTACGCTTTTTTAAAAAAAAAAAA
AAAATATTCAGTCCACATTCTTGTCTTGTCTTATTTGTATACATTTGGGCCTGGGGAGGT
TTTAGTGGGTAGACAACAACTGGGCCCAGGCCTGATCCATTTAGAAATGGAGCATTCCAA
GTTGTTTGTAAAGTGTCAAA
>Glyma04g03820|Glyma04g03820.1
TTTTAGTCTGGGGTTGGAGAAAGTTAAATTTGTTTCATAATTATCTACGTAGTTGTCAGA
TAATTCATCATTCTCGTGTAAGTGCAACAATTGGCGACGAGCAATGAAAGAGACTTCGGC
ATTGGAAAGTGCATGAGAGACAGATGATGAAAGAAGGAATATTAAGGAGAGCAATAGAAG
AGAGCAACACGAGGCCATTTTGTGAGAATGCTACTACCTTGGAAAGCCCCAAGGTTGCTT
ATAAAATAGATGGGAGAAGAATAAGTTAGAAGGTCTTATATTGAGAGGTGTTAAGGGCCA
TACGATGAGAGGCTTTGCTACCATTTCTGAACTCATCATGGGAATGTCCTTTATAAAAAA
CTTTCATGACACAAAAATAGATAATGCTTCTTTTGCGTTGCAATGTTTTTAATTTTAGAC
ATGTTTGTTTCAATACTAGGCAAGTAAAGGTTGTAATAGTTTCTTTCCTAAATTTGCGTT
TCGTGCATGTGATATAGCTTAGCGGTATATATAGTCAACAATCATGTATGGTAATATCTA
CGCGTAAAGAAACAACATTTTGTAATTTGTCTGGTTTAATTTCTAATATTTCATTCTTTT
TTTGTGGAAAAATAGGTTATTTTTTATATGCATTCAAACTTTATTTCCCATTTCCTCCAA
AGTGAATCTCATTTCCCTAAGAAGTTTCTTTAGTAAATATGATAAGTCAAATGTGCCCGT
AGACTAATCTTCAATGACTTTATTTTAAGTTTTGTTCTCCTAAAATACTCCATTCCTTAT
TTTATTTTATTTTTGAATACTACTTCTAATGTAATTTCCTTCTTCCTATAAGTAATTATA
TTTGAACACCCTGCAACACACTATTGAAATTCATAATTTTTTTATGTCTTTTTCCCCCCT
CATATATCATATCTATAAATCTTCCTAGTGTTTATTTAGTAGCAGGTTCATGCACCATTT
TTCTTTCGTATACTTAATTTTCTTTTATATTACATAATCTCTCTATATGTTTTTTGGGAT
GAATATTTACTATAGCATTTATGTTTAAAATCTATAAAATAAAATATATACCAGTGATAT
AATATAAATAATATTTTAACTTGTTTCATTGCTAAATCTCATAGAATACTATCCACTATG
TAAGTTCAAACTATTCAAAGAGATTAACGTAAAATTTCACATAGTAAAACATTCTTTTAA
ATACTTGAATTTAAAAACTCTCATATACAATACTTATAATTTTTACATATAATTAGTGCA
CAGTTTTTTTTAATGCGCATCAATATTTTTTTTTATAGGAAATGTGCATAAATATATAAA
CTTAAAATATGTACGTAAACGACTATTGTGCAACATTCTATTAGTTGAGCAGCATTAAGG
TATTTATCATAGTCTCAAACTTACTATAGCTTACGGGATCTAAAGCAAGTGTATATGACT
AAAATAGAGTGTTTTATTAATTCATATCCAAAATAGTCTTAAAGTAGTATATATGAGGTG
TTAGATTCAAATCTTAGTGTGATCATTGTATACTAGTGTTTTATGACTATTTTTTTAGCA
AGTGTATTTTTAGAAATTTTTCTTTAGTGGAAATATTTTTAGAAAGTTTTATTAATTCAT
ATCTTTCAAACTATCTTTATTTTTTATTTATTTTTAAATTGAATTTTAATATTTTTTAAA
ATATAAATATTTAAAATAATCTTATATCACAACATGAATATTTTTCATAAATTTAAAATA
TAATTACATTGTGTAGAATATTTATTTATTATAAATTTTAATTATAATATAATTTATATT
TTTTTGACAAAATATAGTTTATATATTCAAAAATACTTATCTACTACAAGTTTTAGTTAT
ATAAAATGAATACTAAAATACTAGTTCCAATATATAACAAATGAATTAAACCAATAACAA
TTACACAATTGATCATAATTTCGTACCATTAAGATAAAAAAGCAAGTGAAAAGAGAATAA
TATTAATATGTGAGACGTGG
>Glyma04g39670|Glyma04g39670.1
TAATTCAATTCAGGAAGGTTTTAAGCAAAAAAGAAAAAAAAAAGGAATTTAGGGATAGTA
AATAGACAAAGATCGACGGTAAAAATGTTGAAGAAAAATATCATCTAACCTATCATTGAG
TTTGCAAAACAATTAATACATTATTGTTTCAACTTAGAAGGAGGAATTTTGAATTGGAAA
TATAAGTTTGTTTGATTTAATAATGAATGGGAAAAATGTGGTGGGTTTGAATCTTCCTAC
TTACAAAAATTAGTAATACTAATAATTAATATTTGATGAAAATACACCAAAAAAAAAATT
TGATAAAAAAGTAATTCCAAATTTGAGTCATAGACATATGATTGTGTTAACTATTTGAAG
GTAAAGCTTTATTATTTATAGTGATCCTGTTATGTTTGAAAAAAATTGTGTCTCTGAAAA
AATATATATGGTCTATGCTAAAAAAACAAAAACAAATAAATTCAACTTTATAATTTTAAT
GGAAAACAATGCAATTAGGTAAATACAAGTGTTATATACCAATTTGTTATACAACAATAA
AAATTTGACAATTAATCTAATAGAAGGATATATAATCTCACAATAATTGTCTTAAACTTA
TATGCAACATCAATATAAATACTTCATTGTTCTATGATTATTTAAGTTCTAATTGTTTTG
TTTAGCTCTCTTGTATGTATCGTCTCATTTCTACTTGCTCAACCAATAAGTCCTCAATAT
ACCCCTCAAACTCATCCCCTTTGACATGTTAGAAGCCGCTATGTATTACTTATCATGTTG
TCGCGTTCTGTATTAATTAGTAGTATAGATTTTGTTTGCAATATCCTACGAGACTCATGA
TTTCCTTACTAGAGACACTTGACGTCACTTTTTACTACTCAAGAATGATCCAACATAAAG
TAAGATCAAAAGCAAAAGTTGAGATAAACTTTTTTACTTTAGAGAAAGTAGTGATATATT
AAGGCCTTTTAGCCAATATGTGATCTTTTAAAAAATTAATAGTAAATAAATTTTATTGGT
AAACCTAAAACTTAAGCTTTAATTGTTTTACCCTTAGGTTTACCCTACTCGATAGGTCGA
TAGGTGTGTGCGTCTTGCCTCCAGTATGGACAAGGGGATTGTGGGGTAGATATGTTCCTC
CAATGGTCAATTTAGGGTTAATTTTGGTGACAAACTAGTGTGAGTTACGTATTCATTCGG
TCTTGTGGGTTGACTATTTGGTTGGATAATCCACAACTCCCTAAACATTGAGCTTATAAG
GTATAAGTGCTTTGTATTGCTGGCAAGTCAATTTTGTAGGTCAGTCTTTTGATTGAATGA
TCAACAACCTTTTAGACATTGAGCATGTATGGCATAATTGTTTCGTGTTACTAACAAGTA
ACAACTTAGTTTCATGGGTTGGCCTCTTAGGATTAGTTTGTTTAAACTTATTTGTTAAAA
AATACTTATTTTAATAAAATAAACAACTTTTTGTTTTTCAGGGTGTATATCTAAAGTGTT
TTTGTTTATTTTGATAAACAAATCATGCTACTTATTAAATAAGTGGTTTTTTTAAAACAC
TTATTTTAAAACTATTTATTTTAAGTTTAAAAAAACTCAACCTAAGTCACTCAAACAGTC
CAGCAGGCAATGATTTATTCACTTTGTTTTTAGAGAAATGGTTCGGTTTCAAAAGACAAG
GTCATACAAGGAGCAAAAGAAAACACGAAGACAGTAGTAGCCCAGGTTTTTCAATGGGCG
GTTCGTTTAGAAGATAGTGTTGGGCCAAGAAAAAAACAAAAACCCATCAGATGATCTAAA
CCCCCCAATAATGGGTTAAAAGAAAACAAAGAAAGAAGTGAGAAATTTTGGTTGTTTGCG
GCGGTGCGACGTGGACCGAAGAGAACGATGAGAGTCACACACCGAGACAGCGTGTCACAA
AAAGAGAGGGACCTATTGCACTTCTCTGCACCGCACAAAACACATATTCTACCAGGATCG
TTATCTATCTGTTGGTTGAT
>Glyma04g39650|Glyma04g39650.1
AAATAGAAAATTAAATATCCTAAGATTTAATTTACATCAAGTCTACAACTGTGATCGCTG
CCCCATCATCACGGTGATCATCGTTATAACCATCGTTGTCACCATCAACATGACTACCGT
CAACGGTGGTGATGACAACAATCATGTTGATGGTGACGACGAACTACGATCATAGTAGTG
GTGATGGTGGTAGCAATCACAATGATGGTTGTGGTGGTGATTATGACAACTATGGTAGAA
ATGATCATAATGATGGTGGTAGTGACTATGATGATGATATGTTTGAGATGTTTTAAGACA
TCATATATTAAATCTTTAAGATATTTGATTTTTTGTTTAACAAATCTTATAAAGATTTTA
TAGTTAAATGAAATTTTAAATTGAATTTAAAATATTTTAATTGTGTCTTTCATTTTAATC
TAACAGTCTCATTCTCATGTAAGATGATGTTCTCATATGTGACAACTATTACACCATCCT
CTAACAATATTCAACTCGATAATATTTTTTTAAAACTCACCATTAAATTGAAAATTCTTT
TTACATCAATCACATATGTTAAATCTCATATTAATCCAACATTATTTGTTACTTCGTTCA
TATAGACTAAAATTGATATAACATAAACATTTCAAAATACACTAAAATATGAATCATTAT
ATTACCTTCTTGTTGTTATTCAATTTTTATAAAATTTGACATAAATGATTTTGGTAATAT
GTAAATATAATTTATTGATGATTGTTATTAATTATTCTCATTCGACAAAGTGTTCCCCCA
CATGAGTCATATATATATATAGACGTTTCATTTGAGAATCATCATGTTATATAAGAATGA
GAATGATCATTCTTATCCATTAGATAAAAATGAAATGTCAAAGATTAAAATATTTTATAT
CCAAATTAAAATCTTATTTAATTGTAAAATTTATATAAGATTTACCAAACAGTAAATCAA
ATATTTTAAAATTTTAATTTATGTCAAGATCATCATCATGACAATCACCATCATTATCGC
AATCACTATCATTATGATTGATGTCATCATGGTCTTTTGTCTGTGATGACGATCTTATCC
TAAATTAAATGTTTAAAATATTTAATTTTTTACTTGATAAATCTTATATAAATTTTATAT
TTAAATGAGATTTTAATTTAAATTTTAAGTATTTTAATCTTTGATTTTTCATCTTAATCC
AACGGTAGTGAGTCTCAGCATAAAAAGATATATAAATATGAAAGCTTCGTATATTCTTAT
ATATCCCACATGTATTTAAATTAATTTTAAAATTTCAGAGAAAATTAATAATCTTAGATA
ATATTAAAGCATTTGATTTTGCGTGAAATATGTAATAAGCTAAGAGAACATGTAACCTAT
TTACATTTGGGTGAAATTAAATACTATGCAGCTTCAAAAACGTTGGTCCCCTTAAACAAA
TAATAAACATATCAATTATATACAACTATATAGATAAGTAAACCTTTTTAAAAATATTGC
AAAGGGAATTTGAGTGTGAACACGGAATCTAGAGGCAATTATATATCAGTGGCTGAAGTA
AGTTGCCCTGCGAGTTGCAATACATACCCATTTGTAGATAAGCAGGGATGGTCCAGTGTC
GATGGATAGCCACAACATAATACATATATATTTGATTTAAGTTAAAGAAAATGATGAAAC
TACTAGGAAATAGGAATAACACCACCACATCGATCGGCATCGTCTAAAAAAGTAACAACA
TGGTATATATCACTGACTTGACGGTTCCATTTTCACCCATTGTGCAAATTGAAAGTAGTA
GTAGGCCCTACCATAGCTACTACGTCATAGCAATGACGTTAGCTTAACGTCTCTCGTGTT
GACATGTAGCTCAGTCAGGCCAGTTCTCTGCATCTTCCAAGAAGGTGTTTGGAAGGATCC
TTCCAACTCTAAAAGCAAGCATATTTAAAAAGAAAAAAGAAAACACAATTTACTTTTATT
CTGAAATTATTATTTGTATT
>Glyma04g06320|Glyma04g06320.1
TTGGTTTTACCCCTAATTCCTTAATAGGCTAGACTAAGTGATTTGCCTTAAGCATAGTGG
TCTATTACAAGGCTAATAAACTTTATTTTATTCCATAAATGATTTATTTAGATACTTATT
TTCAATTTCTAGTATGAAGATATTCTCCAATACTAATCACACTATACCACATGCAGATGG
ATGATCAAGTCATACACAAAGTAATAAATGAAGAAAAGAAGTAATGAAATGGGAATAACA
TTAAATGAATGAAATGAATAATTTAATCTTTCATTGTCATGAGAAACCTTATAATGGAAA
GAAAACAAAAAGATTGGGGAGGAAAATGGAAGAAGCTCCCATACAATAATGTTTTTCTAC
TACACATTGCTCTATGTGGCTTTTATCATGATCCCAAGACCTTTGTTCTATCACTTTAGA
AACACGTTACTCACTAGGCAAACAACACTCGTTGGGCGAGTTCTTCGCAAATCCCAATAG
CAATACTTCAGTTTGTCTTGCTCGTTAGTCGAGCTGCACCCACTGGGTGAGCTCTTATGA
ATTCCCAAATTACAATTAAATTTCTTTCTTCCAAAGGAATTTGCTCGCTGGACTAGTTGC
ATGTGCTGAGCAAGCCTTGCAGATGATGTGACCCCTTTTTCTCCATTCTTGAGTTGTCAC
GTGTTTTCCTCTACACAACCTTTCTTGTTGGGCAAGCATAACTTGCTGAGTGAGTCTTTT
TTGCTATGAGAGATTCTCTTCCTCTCCTAGTGTTCCAAAACTTTGATAAAAACATAGAAA
AACTAAATAAATGCTTACAATTTTATTCACAATCCTATAATTGTATAAAAGCATTCATTG
CTAGCTACTTGAGACTAAACTAAGCAGAAATCAATGAAAAAGTAGATAATTGTTGTGCAT
AATGAAGCTCAAAAGTAATCATGCACAACAATTATCAAAAGTATTAGATGTTCAAGTACA
AATTGAGTTTAATTTTTATATACTTTATCTTTAATCCATAACTATTATAATGATAATTCC
TTCATTTGGTGTACACTTTTATTATTCCCAAATTACTCTTAATTGTTTTTTTCATTACTC
CCTATCCAGAAAAAAACAAAAAATATTATCGATCTCAAAACATGGAAAATGACAATGATG
ATAACAATAATGATGATGATAAGGTTGATGACATGGGATGGTGGGGGAGCCAAAGAGAGC
GAATCCTTTTTATCTTATATAAGTGGTGATTTAGTTGTGTTCAAACGGAGAGAAAATGAG
AGGATTTTTTCAAAAATTTATGTGTTCTCTCTATTTCAATTCAAATATTTCTTTTTAATT
CGTTTTTATTTTTTTTTCTCTCACACAACTAAACCATTTGTAAAAGACTTCAATTACTAG
CGAATTGATTTATAAAAAAAATTAATTTAATTAATAACAATAAATGTGTCTAAGAATTAA
CACATAACCCTTAAAAAAATTACTACATAACATTAACTCGTAACAAATCAGAATTTTATT
TGATATGATATAATAGATAAAGTATTGTTAAATTAGATTGCAATTCATGACATTTATTAA
AATAAAAGACGTTTAAAGTTAAAAAGTCATAATTTTTTGAATTTACAGTTGTTTTAATAA
CAATAAAACTAAAGAAAGAAAATGTGTAAGTGATGTGTGTTGGAAATATTTAACCTAACT
TTCTTCTATTTTTTGTTTTCTTCTTAGAAAAGGAAATCGAACCAATCTTAGTATGTTCAA
ATATGTCTCAAAGTTTGTTATAAATGTTGTAATTTTCTATATTTGAATATATTGTTTTTA
AAATTATTTTACACATATAATTTAAATTTTTCCATACTAGCCAAACTCCATCATTAGGTG
AATAAAAACATGTAATTAATACTATTTAGACAATAAAGTTATGTAATTAATAAATATTTA
AGGAATATCTCATTCTACGAATCTACTGCATAGTTGATCAATTTTTCCAACAACATATTT
TGCGAATAATGATAAATGAA
>Glyma04g37530|Glyma04g37530.1
ATATCATCATAATTATTTAAACAAATATGTTAAACAAATAATTATTTTTTATTTCTTAGA
ATAAATAATTTGTCATTTTTTTATCAATAAATATATTAGTTGTTAATTTGTTAAATTTTG
TTAGTGAGATAAATTTAAATTCATGATCTTTCCATTTAATCCATTTAACCATTAAGTCAA
TTTTATATATAACTTCAAATAATCAATCAATTAACTATACACAAAAAGTTTTACATTAAC
ATCTAATTACTAAAACTGTCATGTGTAATATACTTTTTTTTTCTTATACAATTATCTTAA
AAATCATATATCCTTATAATCTCTAATTAGTTGTTACTGTAAATTCTTAAACTAACAATA
TATAAAAATTAAAGTCGATTCTTTTTATCATGTAACTAACAGCATGCACTATCATACCTT
TTAAATATCTTTCTATTTCCTTCCTTTAAAAAAATATCACTTTTTTCTTCTTTGAAATTT
TTTATTCATCCGGACACAATCCTTTGTGTACTGTCGAACAAAGCAGCTTCAAAGCAAGTG
AGTTTCCTCCATAATATATTATCAAACTAGTAGATACATATAACTATCATCGGATGAGAG
GGTGCCACTTGGTTTAATCATCAGAAGGACTTTGAATTCCACTGTTCACGCGTGCACAGT
CAAAAGCTATGAGATAGAGCGCAATAACAAAAACAGTTTGATCAAGATATGTATGATATA
TATGAATCATAAACCATTCAGCAAACAAATTTTTAAAAAATGAATCACAAACATGTAAAG
CAATAGTGAATAAATCTAATCTCATTTTTTACAGGTGTCCTGTTTTCATCTCTAAATCAT
GAAATTTTGTTGACCTAATGAGTCACCTTTTGATTAATAGTGCAGGTGATTCGGCTAGGG
CAGTTTGGCGGCCTGGTCTACATCGAAGTAACACAAATATATAAATTAAAAGGGAGATTA
TTACCAATAAAAAAAATAGTAGATATCAAATTTTTTATTACCTTTCTTATATTTTCATTT
TTATCCCGTTGTTATAAAATATCATTAAACAAATTTTTTGTTATCAATTAAGAGAAGCAT
AATTCTCTGTTTATTAACATTATTTGAACAAGAACAATGAAAATAAAATTTGGATTCCTT
GAAAAAATGTCTAAAAAGAATGTTTTTTGAGTGTTGAAGAATCGAAATAATGGTGATGTG
TCTCGCTAGGAAGGGGGGAGGGTGGTGTTTAAGGCTGTGAAAAGAAAAGAAAAGAAAAAC
TTCAAAAGAGACATATTAGGTACGTAAGCGATTTTGAGTAAACGGTTGGCCCAAGTATTA
ATTGTAGAACGACATTGCACCTACACTTACAATAATAATAATATATTGAGTTGGCATCGT
ATAGATCATTGTTATTTTTCATTTACTTATATAGATTCATCGTTATTATTTCTTGATTTA
ATAACGCTTTTAATCTCGCGCATGAAGTAGTATACATTAAAGGCCTATTTTTTTTTTAAA
ATAATTATTTTAGGAAGTTATTAATTTTACTTCGTAAAAAGATTGAATAATTTTTCTAGA
AGTTTCCTAGTTTTTAAAAACTTACATAATTATTAAAGAATAATTAAATATATTTTATTT
TAAATACTTTGATTTTCAAAATATAAAAAGATAACCTTAAATAATATAATATAAGATATG
ATTATTTTTTTCCACAGTATCAAATTTGGTTTTGGCTTTTGTGTGGCTTTCAAAGCTATG
TATTGGAAAACAATTATTCATAGTTTCATAATCTCCATGCAAACTTGTTACTTGTCCATC
CCCACTCCATCATGCATGAGCTAGCCACAACCTTATATATAGGGGGTTCTATCATCCTCT
ATACTCGTGGTAGTTGTGTGACACAGAAATTAAGCTAGAGCTACATAGTTTTTTTCTTTT
CTCACCTTCCTTCTCTCCCTTCAGACAAGGGACGAAAAATCAGAGAGAGAGAGAGAGAGA
GAGAGAGAAATTCCAAAACC
>Glyma04g00360|Glyma04g00360.1
ATCAAGTGATATATTTCTACTTTTTTTTTTCTTTTCCTAACCCATGACTTATTTTAGTGT
TTTGGTTTTGGTAAAGTGGGTAAATTAAAAAAAAAATATTAAAAAAGTAGTCTTACATGG
TGAGTTTCATCATATGTGATAGCTAGCTTCCTTTTGTTACCGTTAGAAATAATCTTACAT
GGTGAGCTTGGTTAAATATCATTGCTAGGTGAATTGCCTCCTATGTGAATTGGAATTATT
TTTTTAACCATATCTTGCTTCTGATGCTAAACTATGTACATTTTTTGTTGTTCACAATCA
CTGTAGGATGGTGTACTCCAAGGAAATGATGATCAGAAGAGTTATGGCTCACGGTTCAAT
AATGCACAATTCTGATTGGAATGTTAATTTGATGAAGCAAATATCTATCAGTGGACTATG
TAACAACTTAGGTGGAGCAAGAATTATGCAGGGGTCGATATCAAGAATGGTATTGAAGGA
AATAATATATGAAAAGCTGATGCAGGATACTATGTGATAGTTCATTTATCAAGTTTTGGA
AATATTTGCTGACTTGGTCTGGTGCAATGAGAAGAACAATACACGTGCCGAAGGTATAGA
GTGGGTGTACTATGTGGTAGAATACGTATAGTACAATAGTAGGAACTAGAGGGTAGGTAT
GATTATTATTGGAAATTATGCAGTGTTTTGAAACTTAAACCGTGACTGTTATTTATTACT
TTTAAACTGTTCTCGGCCTGAATTAAGGACACAACTTGTGGCTTAATTCCAGGTCTTATT
TGTAATACATATTCTTTGTTTTCCTTCCAAAAAAAATTGACGAGGGTGAAGAAAATATGT
TTCAACAAAATTAATGCCTTTCAGCATCCTGACCCAAAGGGCATGAGGATTATGATTGAT
TCTCCAACATTCTATCTATAGCTATTAGTATCATTGAATGACTATGATATTTGTCTGATA
ATCACATTTTTCTGCTTTACAGGAGATCAACGACCCTGAAGATATCTGAGGATGAATGTT
CTGTCGAAGTTGCTGAGATTTGGTTCCAGTGAATACATGACTGCTGAACTTTGATTTGCA
GTGCTATACAATTTAGTTTGTCACATTAGCATCCAGCCATCTTTTAGCTTTTCTATTTTT
GCTGAGAACTAAAAGGTTGTTGCAGAAGCAATAGTTCCTTACACATTTTTTCTTTCAGGT
GGCATGATAGTGGTGAAATAATTGTCTACTCATCTATTTATTCATCCTGTAACTTTTAGG
GCAAGGCTTGATATAGGCACATCTTTAAGGCATATTTGTCAATGACTTATATAAGCTACC
CCCAAAATTTTTACTGCTTTGTTCTTTTTCTTCTGCCTTGCTTTTAAAAAAATCAAATTG
ACCAAGATTTTTCTGAATTGATAATCTTTCTTGTCATTGACTTGCATAGGTTACTCCAAA
AGTTAACTAATTTTAAATATTTTTTGGAGATCCAAATTGGTTTAAAATGAATTGATTTGA
TTTAAATTAAAAATATATATATATAATTCTCGTTTACAACACATTAAAGATTATTGAATT
ATATTAAATGTTTTAGTTTCTATAAATAAAGGTACGTTCGTTTTTGTCTCTACAATAGTA
ATTATATTTTTAATTATTAATTTGATTTTGTAAAGATAATATTTTGTGAAAGATAAATAT
TACATTTCACAACTTTCTATAAATTAAGGATTAAAGTAAGGTAGTCTTGTAGAGATTGAA
ATGAACATTTTTACATTTACCCGAATTAAAATCATATTTAACTGAAAATTAAATAAATTT
ATATTAAAAATATAGTTATGAAGTGCGCATTAAATTACATTCATTTTGAGTAGATTTTTT
TTTAACTACTAAAATTAAAAAGAATGATTTTCAATTCAAACAAATTATTGTTTTACAACT
TTCGAATTATTTTATGTTGTTTTTAATCAAATAGAGGAAAATGATTTTGATATTTGATTT
GATTTGGGCCAAAATGTGAA
>Glyma04g06810|Glyma04g06810.1;Glyma04g06810.2
ATTTTGTTTAAGTTTTTTTTTTACTTTATTGTAATTAATTAAATCATATCTTGAGGATAT
ATTAAATGAATATATTAGGTTTAAAATTTAATTAGATCAAAACAAAAGAATTAAAACATA
GATTAAATTAAAAATTTGATCAAAATTATTTTTTAAAAAAAATAAGAGGATTAAATGTCT
TTATTTTAAAATAGAAGGATCGAAATTATAATTTTTTAAAAATAGAATGACCAAATGTGT
CAATTTTAAAAAATAGAGGAATCAAATTAGAAATTAGGGAAAACATAATTACATTTAAGC
CTTTTATTCATTATACAAATACTTTTACAAAGGAAAAATAAATTGCTTAATATTTTATGT
ACACAAATATAATTTGTTTAAAAAATAAGTTAATTTTGATATTTACTCTTATATTTTTAT
TATTTAATTTAATTTATAGTTTTACTGAAATTTATTTTTATTTAGATAAATCTTATCAAA
TGATAATTCATGTAATTAATGAATTATTAGTATGCAGGAACTACAATTACGTTATCACTT
TAGAGACTATATAATAATAAATAAAAAATTATAAATTTCAATGAAATCTAAGATTAAATA
AAACATCATAATTAACACTATTCATTTTTTATAGACAAATATGTGTTAGACAAGTGGTTT
TAATAACTTAAGATAGAGGGTGAATTAAGTCTTATATTCCCACCAACAAACTTTTACTAC
TTATAAATGACAGACTCGATTTATACTGGTTCGGCCACTTTTCGTGCCTACGTCCAGTTC
TCAAGCAACTCACTTGAGATTTTTCACTATCTTTGTAAAAATCATTTTTACAACTTTTAA
AACACTCAAGAAATCCCTTTCCGTTGTGTTCAGGAAACTCACAATTTAAAAGACAATCAG
TCTCTTGAATACAATTAAATTTCTGAGAAAAAAGAAAAAGATTTCTCTCCTTTAGAATGA
ATAATACAATTTGAAGTTCATGGATGAACTCTCAATAGATTTACAAGTGTTTGTCCAAGT
ATTGTTGAGAGAGCATTTGATAATGAAGTTCTATTGGAATATCTCTCTTGCTTTTTGAAA
ACACATATATATAGATCCTTAATGCATTTTCAAAATGGGTTGAAGAGATGTGTTTTTTTT
AAAAAAAATTCTTAATTTTTTTACCGGTAATCGATTACAAGTTTTTGGTAATCGATTATA
CAATTATATTTTGAAGGGTCATGACATTTGAATTTGAATTTCAAGAGTTCCATTGTCGGT
AATCAATTACAGACATCTAGTAATCGATTACAGGTTCAAAATACAAATAGCTATTTTTCA
AGATTGTCTTATGATAATCGATTACAGTGCCTGGTAATCGATTACTAGAGTCTTGGATGT
CTTGGAAACACTTTGTTTTGAGATAAGACTTAATCTTGAGTTAATCTTAAAACAAGACTT
TGTTTGTTGAAGCAACATTGAATTAATCTTGAAGCAATGTTTATCCTTTGAAGCAATCTT
GTTTGATTATTCTTTAACATCATCAAAATTATATATTCATACATTAACATTTTTTCCCTT
TTTGATGATGATAATCATTATCAAGTGATTTTTTTTCAGCATCATCAAAATATGCATGAT
TCACAATATTTTTTCAATAATTATGTTATCAACAAATTTTATTAATAATTATTTTGTTAA
TCATCTTTAGTAAAAAAATTATATCTGTTCATTTTGTTTTATTCACAGAATTTTAACTCT
AACCTTGTTTAAAAAAATTAAAGTGCAGATTAATTCATATTAGGCAATTACTGCAAAGAT
ATATTTAAACTCATTTAGAAAAAAATAAACTCATAAAATGTATTTCATATATTCTAAAAT
AAGTGTTGTATTTAAAAAATATTTTAAAATAAATATGGTGTTAACTTTTTAATATAATAT
CAGTTATTTTTGTATTTATATCTATTACAGATGTCACTTTAATTTTATAAAATGAGTATG
CTATGTATAAAATAATTTAG
>Glyma04g36250|Glyma04g36250.1
TACCTAGTAAAAATTTTCAAGTGTATGGAGTTATAAGGTTAGCTATACTTGACTTGATGA
TTAAAGGGAAAAAGAGGGAGGGTGAGAAGTTTTGGAATTAGATTCCTCCTACTAAAACTT
TACATGGCTAGAATTGGTAAGATTTGTTTAGGTTAAAACACACTTTTAGTCTTTTAGGTC
TTGTTTGGGGTGATTTTTAGTTTTGAGTTTTAAAATTTTTTAAAATAACAACTAGTTTTT
AGTTTTAGTTTCAAAAACATTTTAAACTAGTTTTTAAAATATAATTAACTTCAAATAAAC
TCATTTTGAAAGTTTCATATTGTATTAAAATTAGTTTAAAAATATTTTTGTGTGGTGATG
ACGACAATGGTGATGTCAGCAGTAGTGGTGACAGTGGCGGTAGAAGTGGAAATATCGATG
GTAGTGGCAGTGACAACATGGTGGTGGTGATAAAATTGGTGGTAGTAACGGTGACAGAGG
TGGTATTAGTGGTGGTGATGACAACAAGTGATGGCGGTGTGGTGGTTGCGATGACGTTGG
TGGTGATTGTGGTAGTAGTGACACTAACAATGGTGGTATTGTTGGTAGTGGTGGTGGTCA
TGACAATGACAGTAACATTGATGGTGGTGACGGTAACAATGTTGGTGATGATGGTGATGA
AAATGTTAGTGATAGTAATGCTAGTGGTGTTGGTGGAGGTTGTAATAAAGTTGGTGGTGG
CGACCATGATGATAACATTGATGGTGGTGGTGGTAGCTATGCTAGTATTGAAGGTGATGT
CGGTGACAATGGTGGTAGCAATGGTGGTAGCGGTGTTGGTGTTTGTGGTAATGATAGCGA
TGGTGACAAGAAAAAGTCTCATTGTCAAAAGTGGAAAATGTAATTTTTCTAAACCAAAAA
CCAAATTCACAAAATCTTTTTTCTTGATTGAAAGAGCGTAAAAGTATTTCGAAAATAATT
TAAAAATCATTTCAACTCCATTTTTGTTAAACATGTTTTGTTTTGAAAATTGTATTAAAA
AATCTAAAACTAAAAACTCAACCACCCTAAACGGGCCTTTATGTTGCTGATTATGTTTTT
TTAAAAAATCATTTTTCATCTTTTTTAATTGAGTGAAAATAGTTCTTCTAAAACAACAAT
ACTTTTTTTTTATATTTTAGGGCATGATTCTGAACTTTTTTTTTTTACTATTTCAAAATA
TAAAACCTATCTTAATAAATTTTCTTACATGAAAATTATAAAATCTAACTAATATTTAAA
CGAAGAAGAGTAATAAAAATAATAAAAATTATGTAAAAAATTAGTCTCACAGGCAACAAA
AAAGAATCTATTATATATGTATATATTTTAATTTCAATGCATATACTGTCTAGTATTTAC
TTTTAATGCAAATTCTAATCATTTCATTTATTTAATTTAATATAATTTTCGATGAGAAAA
ATTTATGTGGATTAGGTTCTAGTAACTCACTAGGTTAGAACAAGTCATTTCAAGACTTAA
AAAGAACACTTACAATAATAATTATAAATTATCTACTAATAAAATTTCATCAACAATAAA
ATTCAACCTCACGTTTCAAAAGAATATCAACTCAATCCCTGCGAAGTAACTAACCTTTTA
TTGACAATGATTTAATTTAATATCTAAGCTTTGGTCATTGTAATTTTTTTTATATAACTT
CGTCTAATTTTATTTCTTGAAAATTTTAATTCTCCATATACTAATAAGTTAAATCATAAA
AGAGAATTTCCCCTTCCTTTTGATGAATAAATATGGTAAACACAAAAACTTGAATAATTA
ACAAATATATAGCAACAAAAAGTAAAAGGTAAACAAATGAAAATATTAAAAGCAAAATTC
AAAAGAAGCATAAAAAAGCAAAACCTAAATTAACAAAATGAATAAATTCTATAATTTACA
ATAAAAAAAAACATTTTAACTAGTTTGGCTCCTATATAAGTTTGTAGTATCAGAGAAAAA
CAGACACTTTGTGTTTGTGA
>Glyma04g12180|Glyma04g12180.2
ATACTTAGTGGATATTCTTATTCAACTTACTTTGAGCTCACCAACGATGACACCAAATCA
ATTCTAGTGGTTTCCCTCTTTTCTTTCTTCTCTTCTATAGGTTTCAGTTTTTTTATTCAA
ACAATTTTAACTAATTACTGACCAATCTACACCAAGAAATGCCTTCACCTACATATGAGA
CTATGATCTTGATACACCATCATTTTTCAAATACTTAATACTGCGAACGTACTAGTGATT
AATTCCCAGCCAATGTTTCCAAGAAAAACAATATCATGTCTAGTGATATGATAGTTAGAT
AATTTAGCTTCCCCACCAATCATCTTTAACTCTTTGGATAAGAGAAAGGAACTCCATCCG
TTATCATCTTAAATCCTCACTCCATAGTTCATAGGAGTCTTACATGGCTTGGCTCTCATC
AAAGTAGTTTCAGTCAACGGTTGAATCCAAATTAAATCTTGAATAAAAAAAATTGTCTTC
GACATAAGTTCCAAAATTCCCATTCCTCCTATTTGTCCTCCTTTCCTCAATCCATGTTGC
ATATATATTAACCATGTCCGAGCCTGCTTAAGCACGTAGGAAATAAGGAAGCACAAACAC
GTCAAAATATATTAACCATGTTCGGACACTGTGAACACTCCAAATTGCATTTTACATATT
TTATTTAGAAATTACAAATATCTTTCGTAAGAAATATTTTTGTTTGAATTGAATATGATT
ATTATGAATAATAAAAAAATTCTAAATATTTAATATATTGACAAGACACAACTTAGATTT
GAGATCACTAATTAAGCTGAAAAATTCATAAATCAATATAAATAATAATGATATGGTACT
TAGTTATATTATAACATTTCATTATATTTTTAATGGCTCGCTCATTTTTTAAATTATAAT
TGTTACAGGATATTGGTTAGTTAGATAGGTTATTAAGAATGTTTATTAAACTCTATAAAT
AGAGCTAAAATTTCCTCTTATTTGTATCTTTTATTAATCTTTAATTCAGTAGGATATTTT
TAAGAATCCCAATCCTGTATATTCCTTGAGCTCTACAACATTGGGTCTCATCAATTAAGT
GTGATTTGTATCTCTTTTCAAAGTTCTGACAATAAATCACACCTTTTCTCGTGACATGGA
CTAATCATATTATTATTTGCTCCAAGAATTAGAAAAGGGGCCATGTGAAACATGTGATAT
ATAGCACCTCTTTAACAGCGAGTGGGATCCATCAGCAACTTCTTCCATCATTGAAGCTTT
GATTTTGTGAGTTTTTTTCATTAGACCTGATCGATTCATCAGTTTACTTATCGGATCATT
CAGTTCAGTTTGATTTTTAAAATCATGAAAATAACAGAGAATTAAATTGAATCAGATTAA
AGTTAGAAAAAGAAATTAACATCCGAAATGAACTTGAGAGAAAAATTATAAATTTTACTA
ACAAAATTGAAGTTTAATTTATTTATAAAAATTGTATACATATTTAAGATAGAGCTATTT
GATAAGTTTAATTCATTTATAATTAATTTATAAATTTGTTTATTAGGCTTTTTATATATA
CAATACTCCCTCCGTTATCTTTTATAAGAAAAAAAGTTCAAATTGTTCAAATTTTTTGTT
CTTCAATATAAGTTAAACTTAAACTTATTTTTGTCGATTATGTTTAAAATTAGGGGATTT
GTGTTTAATATCAAGTTAAATGAAAGGTAAATTTTAAAAAAAATATTTTTTAATTAAGAA
TGATACAATATGAAATAAATTAACTTTCTTGATAAGTGGGAAATCAATATTTTTTTTAAG
AGAACGGAGAGTATTTCATAAGATTGGAATCTAGAACTTTTTCCAATCTATCTTAACCCT
ATTAGGGGGTGGGGGGATTGAGGTGGATGTGTGTGGGTGCAGCTTTCCTAAGTTAATAGA
TACACTCAATGGGGTGTGAAAATTTTATTTTTCATTTAACATTTGTATTGCACAAACAAC
ATTATTGCATCCAACATTAT
>Glyma04g42840|Glyma04g42840.1
GAAGAGAGCGTCTTTGTCTTTATGTGGGGAGAAGAATCGGATGAGGCAGTTAGATGTCTG
GTAGAAGATAGAACCCGCGATGACAGAGAGAAGCTCCCAGCGCTTGTTCAACAAAATCTG
GAAACAAAGGGAAGCGAACCAGAGAATTAGAGTGGCTAAGAAGAATGTCTCCACCGTGTT
CCGCTTTCCACCACCCATTGCTTCTTCTCGCGCCACTCGCATCCCTTTTATTTTGCTTCT
CTTCTCCGATTCTCAATCGCAATAAATTTATCAATTGCTTCACTTCAAGGAAATGGTATC
AAACAAAAATCAAATCTATCCCATAAGCCATAAACACTCCATAAGTCTACCTTCACACAT
TTTATTATTAACTAAAATTTATTAAAAATTATAAAATTAATAGAATTATCAGTGAAATTC
AATAAAATAAACATTAATTATGTTTGTAAAAAAAATATTAACTATCGTATCTTTAAAACT
TTTATTCATTTTATAGTTTTCTTATATTTTTATGCATTACCAAGGTGGATAATCAGGCTC
ATCAACCAGTCTGTGGGACTCGCGGTCCACGCGGATTACAAATCAATCTTTTTTAAAAAT
TCATGACTATATAGGATGGATTTTAGGTCCGTCTAGCATAATCGGTAGATTATGCGGGTT
TGGTCCACGGGTTGACCCATAAACTCGCAATCACGATTAAGTCAAATTCAAACTCAATTA
ATCTTAAAAGCTCAGTTCAAAATTTATTTGCATTTATGTTAAAAATTTATTTAGTTGTGT
TAAATTTTTTTGTAATTAAGTATTTGTTAGAGATTTATTAAGACTTTTTAATATATATAT
ATATATATATATATATATATATATATATATATAATTATATATAATTGAGTGTAATTGACT
ATTTTTTTAAGAGAAAAAAATATTTTTTATTTTAAAATTAATTTTTTTTAAAATAGGTCT
GTGAACTAGCCCGTTTGACCCGTGGGACTGACCAATATTTTAAATCCGTGTAAGAGCACG
AGAATTGGCTCGATCCACTGCCAATACGAGCTTACGCGAACGAACCTTAGACAGGACGGG
TCGGCTCGCTTACCCATCCCATCCAACATTACTTTTCACATTTCATTTTGTTATAAACAA
CATTTTTTTTTTACTTTTTATTATTTTTTTAAATTTTGATCCTTTGCATCACTTTTACAC
ACTTATTTTTGGGTTAAACCATTATTTTGGTTTTCATAATTACTTCACGAAAGAAAAAAA
ATATTGATACTTTTGTTCATGAAAGATAAAAAATTATAATTTAATTATTGAATGTAAAAA
TGTACATATTACGTTCTATTGTATAATTTAATAACAAATTTATCTTTAAAATTTATAATT
TAATCTCAAATAAATCCTTAAATATTACTTATAACTTAATAATAAGATAAAATTATACGA
ATTAATTACATAAAATAATTGTCACATATTTTTTAAATATTCATGGACTAATTTTAAATT
TTATTTTTAGGATTAAATTATCACAGATTTCCATACTCAATCGATGGTTTATTTTTTATT
TTTTAAATTAAACATCGCATTTGTTAAATGTTTGTTTTTTCAACATTTTCAAAACAATAC
TATCACTTTTTCATATTTTTTTAAATTGTCACTCTTTTAAAAAAAAATTCGTATATATTT
TGGATAAAGATGGCTATTTTCTACTAGGCTGCATGGGACACTAGTACCACTATAGTTAAT
ATATTTTTTCACAATTAAAAATATTCTTATACACCAAAATCCTCAATGGAGGAGCGGATA
GAGAAGAGATGTTCTTACTCCCCTATTAAGCCGAGTTGGCAAGGTGTCAGGGCCCAAAAC
TGTGAGAAATCAAACTCAGCGTGTGGAAGGAACATGTGCCACGTGTGCGACCAAGGAGTC
CACGCTCGTCCACGTGGCGCCCCTCGGAAGGCGAGCCGAGATCGCGCGGAACTCCAACCT
CTTATCAACAAAATCCTCAA
>Glyma04g02240|Glyma04g02240.1
ATAGAATGATAAAACTACATAAGTTTGAAAGTGTTCATAACGTGTTTATGAACTTATTAT
GTAAAAGTATTAAATATATTTTTTTTATTAAAGATTTTAAATTAAAAAAGTGATTGTGCA
GGGTCCAAAAGATAAAGGTATTCTTTAAAGGGTGGAAGGGCACGATTGTCGATTGGGTAT
TTCAAAGAGTCATTTTAGCAAATAGATGGAGAATCAAGGCAATTGGGCAGATGCAGGAAT
AGCATCACAGATATATTTTCTATGTTAATGTTTTAACATATTCAGAACCATCTTTTGTTT
AGGGAGTAAATAGCTATGCGTGAGTCAGATACAAGCAATGGCTGATATGGGTGGAGAGTC
TCATGGAAATTTATGTCTTGTTTTTCAGATCCGCGTATTGTGAGAATCATTATAGCTATA
GGGGTGCCCATGATGTAAACGTTTTTTTTTCTTTCTTCAGGCACAACTTGTGCCGGAGTT
GGACTTTATATTAATAAAACTTTTGTGTTTTTTTTTTCTCTTTATGTAATATTGTTTTAG
ATAATGATATTTTTTAGAATTTTTTTTGCATTATATGCCGATAAAAAAAATTCTCTTAAA
CAAAGTGTATAAATTCAATTAAAAGATTAAATTTTCACATTTTACAATCACACGGTTACA
ATAGCAAGAAGACCAAAATTGTAATTAAGTTTCTCTCTTATTTAGTCAAAGAAAAAGAAA
GGAAAAATGAGTTTTAAGAAAAAAATGTTTTTTTCTCAAAAAAAAAAACAAAAAATGTTT
TTTTTCTTCAACTAAAATTTGAAATTTTCTCTCTTCATTTTCATTATTTTCTCTCTTCAA
GACTTTACCTATGTTCTTTGTAATTGGAGCACATCCGGATCTTTAAAAAAAAAATATTTT
TGGTGTTTATATTTTCATGTTGTAATTGTTAGTGGAGCCAGTGTTGAGCATGAGTTCTCT
TTCATTGTTCATATGTTGTACTGTAACCCTCTTTTAGCATTTTGTATGCTTGTGTATTTG
TCGGGCATTTTCATAGATGAATTATTGACAAAACAAAGGATAGTTCATGACAGTAATGTC
GTAGTCGCAGAGAACGTGAGTAGTTCACAATCTAAGGAGTGACTCCACCTATAGACGATA
TATCATTCATGGCCATGGAATTCATATTCCCACGATTATTATAGAATCTCGCAAATTTTT
TTTTTTTAACTAGGTTTCATTTAAAGAAGTAAAAAAAAAAAAAGAGTATATTAACGCAGA
GCAACTTAAAAGCAATTGATACTCTTTTTCTTCTTCTTCTAAAAATTAACTTTCGAAAAC
TACTTTTCAAAATGTCTTAAATTTTTAACACTTTCAAAGACTACTATTTAGAATGAAAAT
ATTATAACAAATTTAGAAAATAATTTATAAAATGTGAAATTTTAACATTTGATAAAGTAG
TTTTCAAAAAAGGAATGTTTTTAAGAAAAATATAAAAAGAGGTATATCAATAAATTTTGA
AGCGTGTAAATAACAATATAATTACTTGGACTTGATAACGGTGAAATTTGAATTAATTTA
ATAATTAATTTTAACTAAAAATGATTATAATTTCTTTAGTTAACTGTTGATTATAATCAA
TTTAATAATCAATAAATGATTATGATTTGAAGAAACCCAAAAGCACATGTGAAGAGTCCG
TGTGAAAATTTCCTTCTTTTGTCATTTTTTTTTATTAATCATCCATCATTTTTTTTCATT
CATATCAATGTCTTGGGGTGTAAAAGTTTCTTATAAAAATAAAAATGAAAGGTTAAACTC
TCATTGTTGAGTACTTTGAGGCAAAAAACATTTGTAATGTACTTGTGTTTTCATTCTCCT
TCAATATATATATATATATATATAGAGGAAGGTACAATAATCTCTCTTAATTATGTTCGG
CCGTGGCTTTAACTTATTTGGAATACTAGGAGCTTGCATATGTACCTCAAACTAAAAGAA
AAAGAAATCATTTGTTTAAT
>Glyma04g14800|Glyma04g14800.1
TATGTATCATGTATGTACCAAAAACATTTATGGCTGTATTTTTTTTAGAGGAAAAATTAT
GGTTGTTTTGAAGTACAAATATTGCACGGTACGAGTGTACGACAGTCAAGGAAACTTTAA
TATATTACGGTATACAAATACAAATATATATAAAAAAAATACAACTTGAGTTCTAATTAA
AAAAAAAATTAAGGGTGCATTTGATTTGTTAAAAAAATAGGATAAATAAAATTACACTAA
ACAAGTAATTGTATTATAACTTTTTGTATTGTATGTTGATCAATGTATAGTACAAGTAAT
TTTGTGATATATCTTGATGTGTTTATATAATGAACAAAATAATATAAATTTTATCATAAT
ATTTTTTTTAACGTGTAACATTTGATTTGCACTAAAAAAAATACAGAACAAAATTTTAAA
ACTTTTAAATTATTTTATTATTAGAATAAAATTTATTATCATGTTTTACTAATATTTATA
ATTTATTAATATTGTGATATATTTTAATTCTAACTAGACCCACCTTTCTTGTCCATTTCA
ATTTTTTTTTGTTTTATTATTTTTTATAGGGCTAGGGTTGAAATCGGGTCAGAGCAACCA
AGCTCAACTTGTGAGTAAATGAATGGATTGAAAAATCCTAAGTGCATTGGCACACCTTGA
TGGTGCAACACAGGAGAGACACCTCCACGGAGGAGGCGTGACCTTTGATGTCACCGGACA
CAGGGCTTGGAGACGCGAGACTCCCACAGGGTCACGACGATGACGCCAAGGACATGACAA
CGCAACACAACCTCATTGAAGTTAGCCAAAAGAAAAAAAACATAACGAGAATAAGGAAAA
TGACATGAGAATATTTGAATAAAATAATAATGAAAAAAAAGAAATAATGAACAAAAAAAA
ACAACAATCGTCTATACAGATTTTGCCGACAACTAAGATATCCACGGTTAGGTGAAGTAA
AACAAACAAAAAAAATGAAAAAGAAAATGAAAGAAAGAAAGATGGAGGTACAATGTTTGG
AGAGAGAGGTTTAAAAAAGGAGATAGATATGAAAAAAGTGTGTATAGTAAAAAATCAAAA
AATATGAATAATATTATATTTTTACTTTTGTTAGACATGAAATAAAAAATTATATTAAAT
TTATTGAGTTACAATCTTTTTGATATTTGTTTAATTGATCATTCTGTTGGTACGTAGTAT
ATCTCTCGGTATTTTTACAATAAGAAGACATTTTTGTTTTTTTTTTAACGTTCGTGAATG
TGAGCCACAGGTTTTTACTTGGAGGACACGAAAATTCTTGTTTTTTTTTTTAAGAGATCC
AATCTACTTGGTCTCCAACAAATAACAAACTTTTAATAAGTAAATAACTAATGATTAATT
ATGGCTGCTAAGTGCTATGTATCATGTATGTACAAAAAACAAATTATGGCTGTATTTTTT
TTCTTTTTTTGAGAGGAAAAAATTATGGTTGTTTTGAAGTACAAATATTACACGATACGA
GTGTACGACATTCAAGGAAACTCTAATATAGTACAGTAAACGAATACAAATATAAAAAAA
AAAACAAATACAACTTGAATCCGAATTTAAAAAAATATAAAGATGTAAAGTACAAATTTG
ATTCATTCTTTTGTGAATTTATTTGTTAAAAAATAAATGTTATATGATATTAAATTATAT
AACTAATAGTATAAAAACATATATACATAGAGAGATTAAGTAAAATTAAAATTTATACAA
TAGAAAAATAGTTGGTTTTTTTAAGGATTATCCTAAAAATTATGCTAATAATAATTTCTG
ATTTCCTATAATATTAAATCCATAAATATTTAGAAGTAAAATCTGACATTTTCAAAAAAA
TTATTTTCCCATATATGGATATATAATTTAGAAGATATTACAAATAAAGGTAATTTAATT
CATTTATTGCTGCCAATATATGGTGATTTTTTTTTTATATATATATTTTGAAGTCTATGT
CAAAATATAATTCAAGGAAA
>Glyma04g05800|Glyma04g05800.1
TGAAGGAGCTTGAAGATGTAAACAAGATTAAGATGGGTCTTAATGTTACCCACACAATGA
ACTTTCAAGAGTTTGGGGAGAAAACCAAGCGAAGAACTGAACTGGTGATGGAATTAAAGA
AAATATTTGAAGAGCTCAATATCAGATACAACCTTCTTCCTCAAGGCATTCATCTTAGAC
ATATTGAATCAAACTCAAGTTTGCTCAATATATGATTCAGCTGCATGCATGTGTGCCTCC
TATGTTTCATTTCATCTGTCAAATACCACCAGACCTTTTCTTTGGTTGATTTAATTCATG
ATAGTTGGGAGTGGTGCTTTAGTAAAGTATATATATAGGGCCTTGATTAACAGACAGTAT
TAACAATTTTTTTTTCCCTAGATATGATTGTGAAATTATGAATTCAGGACTCTTATGCTT
GACTATACGAACCATAAAGTGGATCCAATGTAAAAGTAAAATTTCGTCCCACAATTGAAC
TCTTTCTGCGTCTGGCTATAATTCTGATGTCTGTTGAATGGAGGTTTAGCTTCTTTTCTC
TGTCATAGTTGGATTTCCTCTCTCTCTCTTCGAGGCTCTCGTAAAAGCGATAGATCCCAG
GTCCAAAAAGAAGGCTAAATGTATCTGTAAGCGAAACAAATGTTCTACCTTTGGATAGAT
TTTTTTCACCGGTTTGTTACGAAGAACTTGTAGCTTGTGGGTTTCTTTGGATAGATTTTT
TTGACAAACACTTTTAGATAAAAAAAAAATGAGGAAAATGAAATAATATTTTCTACAAGT
TAAAAATAATTTTTTTGAGAAAGTAATATCAAATTTTTTTAATTTAATTTATCCATAAGT
TAATTTTAGTTTATAGAAAAATTTATTAATTTTTTTTCTTTGAAATGTTTATGGAAAAAA
TTATCCAAACAAAATAAAGGAATAGTGGCCTTTTATCTTATCTTTCTTCATTTTCTTACT
TTTGGTGTTTCATTTCATTTTCTTACTTTTAGTGTTTCATTTCATTTTCTTACTTTAGTT
TTTCTTTTCTTTTTTTATAGAGAAAAAAATCATTAATTTCCATAATCCAAAATGTATTAC
TTAGTGTTTGTTGGAGAAATAATGGGAGGGAAACAATTTTTATAAAATTGCTATTTAACC
CAATTTTTCTATTTTAGATAACAATATTTAATCCAATTTTTAAGGGAGAAAAGGAGAGAA
GAATGGAGGAAAATAAAATCTTACCTCATTTAATTTTTGTTTCCTTTCAATATTGAGGGA
TTTGAAAGAGAAGAAATTTAAAATATTTCAAATGTATTAAGTAAATTATTTTTATTTATG
TTGGGAAATTCAAAATTATAAAACTATAAAAATAAAGTAATTTTTAGGATAAATAATCAA
ATTTATCCTTAGAGGTGTGATGCAGTGATAAATTTATTTTTGACAAACAAAAAATATAAA
TCTATTTCTTGAATATAAAAAAAGTAAAACAAATTAGTTTTACAGTTAAATCTATGATAT
CATTTTATTATTATACTGAAAAATTCAAGGAATAATTTTTTAAAAAAATTAAAATCAATT
TAATATTAAGTTTTAAAATTTTGAAATTAATTTATTCTTAAATTATCTGCAGGATTAATT
TATTATACTTTTTTCACATTTAGAACTTAAATATAAACTTTTCATCTTTTAAGATGATCT
CACATTTTAAAATTATTTAACTATTTATTCTATTTTAAAAATTTATTTCCTCCTCTTATG
AATTAAATTGGGACAGGATTATTTCTTCTCTAGCCCGTTAAATGTCTAATCAATATATTT
CTTCACCCATATTTCAAACCCAAACAATTATGTCACAAGCAACATTGTCCCTCTTGACTT
AAGTGGATGATGTTCCAGATGATCGATAACCTTATCCTCCCAATACGAGGTAAAGAAAAT
CCCACGTAAGATAACCTACAAGTGCCACGTCAACAGAAAATCTCCAGTTAACACCTTACA
TCTTTTTTAGTCCACTTTCT
>Glyma04g01920|Glyma04g01920.1;Glyma04g01920.2
AGTACACAAATCATGTCGAGTCTTAGGCATTGCCTCAATAAGTGTCTCAACCATTGCCTA
GTCATGACTTCGTTTGAGTTTTTTACGACTGTGTATTTATAAGAATATATATCTCAAACA
ACCATTTAAATGATTCAATTATTTTATCATAGGACAATATTGCTTTGAAAATTATCGCAC
CCCCATAGTAGTTGAAAATGGAAAACAAAGCAAATGACCTGTTTGTACCGTTGGCATAAT
ATGTAATATCCATTGAAATAATGTCACCAAAATAGCCATAATCTAATATCATATTTGCAT
TAACCCAAAATACATCTGTGATTCGTTTATGCATATCCATTTAGTATGCATGAAACAAAG
ATGAAATCTCTAACAATTATTGCAAAAAAGATGTCCAACTTTACCATATACTATGAACAT
AAAACTGAAGTGCTTGAGCTTTATGTGCCCAGGAACATCTCATTTATTAAATAAGTGTCT
CGGTCATTACCTAGTCATTTATTAATAACTTTTTGAGTAATATTGTTAAGATTTGTACGC
TGTTAATTAATTAATAATCAATATATATACACAATAAGTTTGATATCATTTAAAAAAATG
ATCTAAAAAGTTGTACCTTACATGATTTCAAATTAATGATTAAAAATATAATTTGTTTAC
ATTATTAATGCTTAAAAATTAAACTCTATATTTTTTTTGAAAATTAAAATAAAAAAAAGA
GTAGGAAAAGCTCGAAGGTTGGCATGACATGCACCCTGACCCCAAAGCAAAATTTGTCTC
TTTGGGTGCATCTAAGGACCGTCATGAATCTGTGATTTATGCAGCTTCTAAATAATTCTA
TAGAATTTCATCCACAAAAAATTATACTAATTTGTTATAAAGTATAATGAGAGGAGTTGT
AAGAAAAATTTATACCATGAAGAGAAATAGAAAAAAATATAAAATAATTGATGAGATAAA
GATATGAAAAATATTATGTTTTTTTTATAATTTAAAATTGTAAGTGATTCTTTTCAAATT
GAGTGATTTAATCTATAATTTTGGTGGGAGCACACGTTTCAAGGAATTTAGGTAGCGTGT
CATGTTAGGAATGGTCCATGTCACCATCTCAGAAATTGTTGCTAAGGCTAAACATAGAAG
TAAACGCCGGAAACAAAGATAAGGAACCATGAGTGCATGACGTTCTCAAATATTTTAACG
ATTTTTCTCAACTTAATCCAACTCTCTCGAGTCTCCACTCTTATCTATCGTTTTTTCATT
CCCACCATAAAATATTACTAATTGATTAATAATAATAATCATAATAGTTGTGGTCCTTAG
CTGTTACATTCCATAAAATATCCGCTATAAGTTCGCGTATTCATCAATGGTAGTGTCCTA
AATTTGAGTTTAAGAAAAGAAAAAAGTGAAATAAAATGGACATAAAATATAATTAAACTC
AAATTTATTGTCACCCGTTAAAACAATCCATTTTCCATCATTATCATCCTACATTTCATA
GTTTCATACTGTTATGAACATGATATATGCAGACAAATTTTTTAATAGAAAGTTAAAAAA
TGATGACAGTTATTATGATAATTAAGTAATAGTTATTGAATTTTTTAGAATACATAAAAT
AATAATAATATTAGTTATTTATATATATTTTTAAAACACTTAACACTTTTTTTAATGTGA
TAAACATTTAATACATTTAAATCTTTATATAGTTGCTAAAATGTATTTACATTCTTTTTT
ATCTATTTTAAAAAATTAATAACATAATTGATTAGAAATTAAAAATTAAATATAAAAGTT
ACAAATTTATTTATAGAAAAACCTATATATATTATTATAAAATTGAAATATGTAGTTGAA
TTTTTAATGTAAATTCTTATTAGAAGTATAAATGTATAATAATAAAAATAAGCCGTTTTC
GTTTCTTTTTCTTGATAAGTATAGACGTATAGTATGAAATTTAGAAAGTTATCAATTTAA
ACGAAAAATAGCTGAATGTG
>Glyma04g12510|Glyma04g12510.1
CCTTAAACTTTTAAAATGCAGAATGTAATCTGTCATCTTTTAGCCATAAAAAGCGAATTT
TTATTTTAAGGCTACAAATACAGATACGGCCGAAAATTGTCGAAATATTGGCGCAGGTAC
AATTGTTAAATGGCAATGAGTTAAATAGTAACACTAACATATCAATTAAAATTTTGCTTC
CTAACCTGTTCTGACATTGAAACTTTAGAACATGAATTCGGTAAATGGCCAAAGAAACAC
CAGTATAATTCGCACTCTCTCTACTCCTTTGTTAGATTTTTTTATGACAACAATAATTTC
TTTATTATCACTTATCAGTATAATTCAGTTTTTCATTTGCATGGTCTCTTGAAAACTAAG
CTATATGCACGGCCGGCCCTCACCATGTTAGGAGGTACGATGATAGGACCCACGGTTAAA
AGTAGTCCAAAAATTTTCTTTAAAAAAATATAGTCGACTAGTAATTTTTTTATATTATTT
AAGTTATTTTTTATAACTAAATTATATTTTATGTCTCCTTTTGTTTAAATTAAGATGGCA
CATGTGACTAGAAAGAATTATTATTTTGGTTGTTAGTTTCTTATTTTACATATTACTTTA
GCTCCATTAACATGTAGTTGATTTATGATAATAGATTTAAAATATTTCTTTTTTTAACAA
ACTAAGAAACAAATAAAAATTCAAATTATAAATGAAAAAAACTAAGTATTAGTATATTAA
TAAAGAATAGAAATATGAAATGATTTTTTGTTGACGATAATTGAAATATTTTTTCTGAGA
GAAAATATAAAATAAAATAAAATAATAAATATATAAGTAAATTAAAGTTATAAAAAATGT
GATGAGTTTCTCACAGCTTTATCCGATATTATCCAACCGGAGTGAAGATGGATTTAAAAA
AAAATATAAATCTCTTTTTAAATGTATATCTATCATGTCTTTTGTAAAGATAAAGATAGA
GAAAGTCAAATTTTTCACTCATACCATTATCATGCTTATCTTATATATAAATATTTTTGT
TATGTAATTGTTTTAAGAATAAATTGAATAATAGATGATAACATAAGAGTAAATTGAATA
AAAATGTATATTAATATTTTAAGATTTATTAAAGTTATATTATTCATTTAATGTAAGAAA
ATATGTAATTTTTAATAAAACTATGTGCCTATTTTTTATATAATATATTTATATTTTTGC
ATATTTAAATATAAAAGGATTCAAATTATTACTATTTTTGTTATGAACCTATGAAATCTC
AGAACCGACTCGGACTATAGGGCTGGGTAAAATCTTTAATTTTAACAGGAATACTTGTTG
CCTTCCAAAAAAAAAAAAACAACAACATTGGAATACTGTTAATAACTGTTGTCCTTTTGT
AATCAGTTTGTCCTTATGAAGTTTTTAAGCCTGTCGAAAGACAAATGAAATTGCTTTCTT
CAAGTAAAAAAAAAAAAAGAGTAGTTTAACTTTCAAAAACAAAAACAGTCCTGATTTAGT
CTTACGTTTTTTTCTTCTTTTGCTGAAAAAATAGGTGGTAAAACAAGGAACATTCCAATA
TTGTTGGGTACGTAGGGACTTACTAAAAATTTACTACAAATATTTCCGCCTGCTATTAGT
CTTGTGTAACTAACTAAAAACATCTCCAATGATGTTAATACAAAAGTAATCCAATTTTTG
TCACTTTAAACTGAAATAACTTAATTATTTTTTTCTCTAATAGATATTTCTATTAATAAG
TTGTTTAACTTATAAATATTATATTTCTCTTTCATATTCAATACACCATTAAGCAACTCA
TGAATAATATATAAATAATTCTCTCCACCTTAAAATTGCATATGACACTAATAACCTTAA
ACAACAATTACCGTCTAACTATACGTAAATATTAATAATACACCATGTGACCATAGCAAG
CAACATTACATTGAAGTCGAAAAATACAAGCTCACCCAATTAAAACAACAAATAGAAAGC
AATAAAATATCTGTGATCCG
>Glyma04g33410|Glyma04g33410.2
CGATAAATGCACTTATACAAAATTCTAAATTACTAGTAACAATCCAGTGATGAGAGATTT
AGCTAGTTTGCATGAGGCATCAGGTTTTAACTTCAGTATTACCATTAAAAAACACGAATT
CTATAATAAAACTCTAATTTTGATAAAAACCAAAAAGCTGAATGGTAGCCACATTTTTTT
TCTAGAACACATGCCTCTTCCATCAGAGATAATCTTGTTCGAGTCAATTATGATTATTAT
TGGTGATAAAAATTTTTCTCAAATATTTAATGTAATTGCATACTTATATACTCAGACTAG
AACTTGAAATCTCTAGTTAAGATAGAGCAATCTCACGCCAATTGATCAACACTTTTGGTG
ATTTAACAACACTTTCTTTTACACTCTTTTTTTAATATTCTCCTTATGAAATTAATTGAA
AAAAACTAATTTTAATGGACCATACTTCTCATTCATTTAATGACTTTCTCTTAATTTAGA
AGTGAAATTAAAATTACTAATTTTTAATCAATCATAAAGAGAATGTTAGGAAGAGATTAC
AATATGAGATACATGTGGCATTACTCATTTAAAAATACCCATTGTAATATAGTAGCATTT
TTTTTATAGGGCAAATAGTCACTTTTGTCCTTGAATGTTTAATTTGTTAACAAATTCGTC
TCTAAAAGATGAAAATACAGAATTTAATCCCCGAAAGGGTAAAAAATGCAACAAATATAT
CTGATCGTTAACTTTCGTTCATCACTGTTAATAAAATAACCTACGTGACACAGAGAAACG
AATTTGTCACTAAAATGATTGTCAACATGATCATCTCTAATTGTCAACATAAGAACATAT
TTATCATATAATATTTTCTTGACTTTTCGTCTTTCCACTATCTGGGAATAGGAATAGAGT
AAATAGTCATTTTTGTCCCGAAATGTGTAATTCATTGACAAATGTGTCCCTGAAAAATGA
AAATATAAATTTTAGTCCCCAAAAGTGTAAAAATTGCTACAAATATATCCGGCCGTTAAC
TTCCGTCCGTCACTGTTAATAAAATAACCAAGATTCGTAGAAGTGAAATATGAAATTTAT
TTATCTTTTATTTATGGTAGATTGTGATTAATTATTATAATTTGAAAAAATTTGTAATGA
TTGGTACACTGTTACAATATTTATTTTGATAAACTGATACAATGTTTATTTTAGATAATT
TTTATTGTGACAGACAAATTATAGTTGATAATCAATATTATCGTTATTATTACGTTTGTT
TTAAATTATGTTTGTCAGTATATTTTTTAAGTAATTATTATAATGTTATGCTTGTAACAA
TAAACATGACGAAAGTTTATACTAAAATTATATTTTACCCTTAAATGAAATGAAATTTCA
GGTCTAATAAATTACTCCAATAGAAACATATTAATATTTAGGTCCAATAAAAAAAATTAC
TGACATTTTCGTCCAACAATGATAACTTATTAACATTTTGGTCCAATAGAATATACTGAC
ATTTAGGTCCAAAAAATATTTATTAACATTTTTCTTCAATAAAAAAATATTGACAATTTC
GTCTAACAAAAAATTATTGACCTTTACGTCCAAAAATGATATCTTGATGATATTTTTATC
CAATCTAATTAGCATGACCACGCTGACAATCATTTCAGTGACAAATTCATTCCATGTACC
ATGTAGATTATTTTATCGATTGTGATATACGAAAGTTAACGACAAAATATATTTATTGTA
TTTTTTATACTTTCAGAAACTAAATTTTATATTTTTATTTTTCAGAGACATAATTGTCAA
TAAATTATACATTCATAAATAAAAGTCACTTTTTTTTTTTTTTTAAGATGAAGAATGTGA
TATGTTGTGGGAAGAAAGTCCATGTAGCCTAATTTGGTTGGACAATATTATCAACAACTT
AACCAATCACGTCCCTCCATGGAGACCAAAATTCGGGTACCCCTTGAGCACACGCCCACG
TGGCGGCGAGTGGGGGTGCA
>Glyma04g10270|Glyma04g10270.1
AATTATCCGCTAAAATTCGACAGCGTAAGTTGCGTAAAATTAATAATCATGAAACCCGTT
CTGTTTAAGTGCAAATATTTGCTAGTTTTAAATTATTAAAAATATTAAAAATGATTTATT
ATAATTTAGAAAAGTTAAATGGGCCACATTAATGATAAGGAAAAGAAAGTCAATGAGTAA
TCTGGTCATTTAGGTAACAGTAAGTATTAATACTTGTAAAATTAATCAAATGCTGTAAAT
AATTTATTAGTTTGGTTATTTTCAATAAGCATTTAATGTTCATTAACCGGTGCCCTTCAT
TCAGACATACGCATACAAAAATATGAATAAAGTTCTAATTTATGATACAAAACTTGAAAA
TGATAGGAGAAAATAAAACAAACTTTCGTATTACATAGAGAACCACAATCATAAACAAAT
ACCATAATGTTATTTATAATGAAACTCGGTCGAATATATCATTTAATTTTTACAAAGTAA
ATACAACCGAGAATGAAATATACATGGAAATACATACTAGTTAACCCACCAAGTATAGTA
AATATCCCAATCAGAGCAGTGTACTACCCTATCCCAAACACCAGTACAAATAAAACCAAC
TGTTGGTATTTGGTTATTTGTAGCCTCTCTTTTGTCTTCGTATTCCTTTAAGTATCTGTA
ACAGTAGAAGAACTTGACCATTAAGCATGAATATCCTCTTTACATATTCATGACAACAAT
ATTGAGTTGCCATCAAAAGCACTGAATTTCCCAACAAATTTTACAATATAGAAAGAACAT
TTTTAAAATGGAACATTTTCAATACATTTTGATTGAAAAATAACATTTATAAAAAAAGAA
GAGGGGGGAATGTAACAATTAAGGAGATTCCTAGAAATTAACCATAATAAAAAGTGAAAA
CCACATACAAAGTGTGACAAAATACAATTAGTTTCGGAGGTGCACATCAAAATCATATCA
TCGAAATTATTTAATAATTTTTAAATGAACAAAAAAATCAAAGTTGGATCAGTTTTTCCA
ATCTTTGGCAGTCAAACTTAAAACAAGATAGGACATTAATGCAAACTATACAAAAAGGGA
CACAAAATCTACGTATAACCGAGCACATGACTAGTGACTACTGACTAGCGAGGAGGAAAA
AAAGGAAAGCTTTGATCAAATAAAGATTTAGACAGGATCACGCATGCCAAGTGAAAATGG
ACCAAAGGAAAAAAAAATTGAGTTCTTTACACAAAAAATACCAAGCAATCTGCCTTTACA
GCATGTTCATATATGACTTCAATCAATATCACAGTCCAAACTCCAAACTCCCAACAGTCA
TCACATGCTGTTATTTAAAAAATAGTAAAAAATGTAAGAGATCTAGAATCTTGTATTAGT
TCCAAATGCATTTGTTTAGCCAAGAAATTTACGTCATCACAGTTGCGCTAATTTTTTAAG
GAAAATATGACGCCAGAAGATGAGCTGCGTAGGTTCTTTGCTAGCTCTTGGTCGCTCGCT
TCTGTGGATCATTTTTATCTTGGCACTTTGTTTAGAGGAAGTACGGAATGGGATAAAAAA
AAATTAAAAATAAGACGAGTGAACTATTATTATGGTTCATGAAATTTTATTACGATGTTA
TATTAGCTTTTAATTTTAAAGAAATTTTAAACAAGTTTTCAAATTTTTAGCTGTTTTCAT
CTAAGTTTACTATTAGTTTGATTTTTCAATATATATATATATATATATATATATATATAT
ATATATATATATATATATATATACACACATATATACTTAAATTGCTTCTTCAAGATTTTT
TAAAATTTTAAGAACTAATGTGATGCTATACATCTAAATATGCTTGCTCAAAATAATTAC
TAATATAACACGATTAAATAGAGTCGTATTTGCATTGCATAATAGAAAAAATTAAAAAAT
TAAATAAAAACAAATTCATGAACGAGAAATGAATTACTTTAGGCGAGGTGGTTTTTCTTT
TCTTATCTCTCATCTCTTGG
>Glyma04g00490|Glyma04g00490.1
GTAAAACGGTGATATATATACCAAGTTACAACCGTTAAGACCTAGCATAGAAAAATTACA
TGTTAGATATTTATAAATTATAAGTCGTATATTTTAAAATAAATAATACATATATTATAC
AGACTGTATTTAATCATAAATTATTATATATGATAAATTTTTAATATTTTATGACCATTA
TATTAAAATCACACTGAAAATATTATCTAATTGGTTGACCATGTAAAAATTAGACTACAA
TTTAACTTCCTATTATGTTAAATTTATAATTTTGGTCTTTCATTTTAAAATAAAAAATAT
TTATTCATAGTGTCAAAATTTGTAATTTGAGTTCAATTATCAATTTTGTCTATATTTTTT
TCATTTATTATATTTTAATCAATTAAATTGTTTTTTAATAGTAACTTAAATGATTACCCC
AATAATAAAAGTCGTAAATAACTTATTTATATTAATTAACCACAATATTAAATAATCTTA
AATTTATTATACAAAATAGTCAGCCCCTCCTGTCCACGAGATGTCAATCATCTTACTTAG
TTTTGTTACCAAAAAAAAATCTATTAATCAATGAAAAAGAAATATAATATACAATTTGAA
GAAAAAATTAAGCTCTAATTTTAAATATATTAATTTAAAAGTTGAAAAATAATTGATTGA
TTGGGTTAATATAGGTTTAAATAAAAGATAAATCTAATAATTGAATAAATTATAATTGAT
TTAATTCAGATTTAAAGTGGAAATAATCAATAACTAGACTAAGTCAAACCAAATTGGTTT
GATTTGAATTATCAATTATATCAAATAAAATCATGAACACACTATTAAAATTTATAAATA
ACTTATTCATATACAGAAGAGTCAGTCTCTTGGGTCCACCAGAAGTCAATAACTCTACTT
ATTATGGTGACCAAAAAGTTTATTATACAAATAAAAAACACATTTAATAGGCTCAGCCTA
TTCATTATAGATTGTTAAGAGTTACACTTTTTCTTTTGACTTATTTAATTTATTTGTAAA
TGGATATGCAATAAAGTTTTAATATTTAGTTAAAATTGAATTGTTAACTTTTTTTTCTTT
TGGGTTTAAATGTGTTGACCAGGACTTGATTTGTGGTCTCTGTATGAAATTGATTTAGAT
ATTCTGCTTTTATTGAATACCAGGATGTTGTTTTGATGTAAAAAGAGATGCATCAGGGAA
TTTGAATCCATTTTTCTCCAACAAAATTCATATGGAAAGAAATAGATCTTATTTTTGTAA
TCTCTAGACATGGAGAAAAATTAGCCTCTGACTATAGTTATTGTCCATTCAAAAAAATAA
TAACTTTTTTTTAAAAGAAAGAATTGACTAATACAATTATGTGAAACTAAGATCTTCAAA
CGATTTAAATTAATGTACATCTATTTTAATAAGATATTTGCCTAAAACAATTTGGCAATG
TACATAGAAACTGTCATCCTATATATACTATACACAAACATTTTTTTTTGTACATGCAAT
TTTTTGTTGGTACAGTCATTTACAACTAATATAGTTATTATATACGACTTGTTATACAGT
TTGTGCGCATGATTTTAATTTAATTTATACTGCAATAAAAATGGCAACAAATGATAATCT
CATGATTTAATATATAATTTGTTTTATTAATTTCTTAATAAGCTTAGCAAAACCTGAATC
GGTAACTTCTAAGGCGCAATAAACTCATAAATCAGTAATAAACATAGAATTAGGGAAGGG
GAAAAAGGATTCCATGGATATTTATTTATTACTAGAATATAAAATAAAAAGTAAATCGTA
TCGTACGGTTTGAATAATTTCCTTTGTTAAACGACGAAACTGCTGAAAAATCTGACAATT
TAAATTTTAGTCATGAATGGAAACTGACTTTTTCACATTCACAGGTTTATTTATGTGTTC
AAATCGAAAGAAACGCATGTGTCTGACCTGACCTGCATGCGGTGCGTCGTTGCTTTGCGC
GTCCCACACTCCTCTTTCTA
>Glyma05g04210|Glyma05g04210.1
TTAATGAAAATATAATTTTGTTGTATATTTGTCAATAAAATTATATTTTCATTATATTAA
AGGAGTTAAATAAATTAACAACAAAAATACGATTCCGTTGAAACACAACTAGCACTACCT
TAAGGATATAAACCAAAGACAATGGACGTGAAACACTGATGGATGAAGGTTGGATCAAGG
CGATATGATCAACTTGTCATGAATGCAACATACAATCAACACAATTCAGTTTACTATAAA
TTCAAGTTAATGATAGAGTGAGAAAGAGATAGAAAATACATAAGTAATTTTTATCTTGAT
TTGATCACTCCATTATGATCTATATCCAATCCCTATCAATCTAATTGATATTTTCACTAA
CACCATCATTTGTTTAGAAACATAACAATAATCAAGTACCAACTAAACCCACAAGATTTT
TTGTCCCCTTCAAGAAAATGTTGAACCAAACTTTAATTTGTAGAATTTCTCAGCAAAATA
TATGAGAGAAACCTTTTTCTCAAACATACAGTCACAAATGAAGAAAAGTTTAGATTTCAC
TTGATGTATGAGAAATAAACAATTCGAAACAACACCTAACTTCTTTAAGACTCCTTGAGA
CTCTTTAGTTCTGTTGTAAAACCTTAGTTGAACATCATCCTTCAAGAATTTCGTGTTTCT
CTTATTTTCTAGGCTAACGCAAAATTTTTAGAATGGAATCTCATGTTGAAAGAGAGAGTA
GAGTTTGTTATTTATAAAAATAACTTATATTATTGATTATCTTGTTCATGGACAAAAAAT
AGAGTCATTCATTATTTTAACACTTAATCAATTATTACAACAGGTATGTATTTTCCAAAA
CTTGTTATATATTATGTTTTAATTGATTATAACTTAAGAAACACCTTTTCACAATCCAGA
GAATATAATCAATATAAAGCGATTAAATATACCATATTTAAAAGAAAATATTCTGATATA
CAAATTACGTGAGATTTTTTAAACATCTAAATATTATTGACGTGCTATTACTCATCAACA
CACAAAGAAAAGAAAAATATAATATTAAGTGTTTTGATAACTAGTGGTCTATACAAGACC
ATAACTTCAATCCTTTGGAATGACAGCCCTACTCAAAGGACAGGGTCAATTGTTATCCAC
GTAGCCTTTATTTCCCAACCATGAAAAATAGATAGCTCAAAACTCAAACCATGTAAGCTA
ATTGCATATTTTGCCTCAAACCACAGGTCATTATTTTTGTCGTGTTTATTTCTGGTGAAG
CTTAAATTCTTAAAATAATTAATATTACTCCATGTTTGGACTTATTTATAAGCAAAATAA
ATATTTTGTATAAGGAAATTTAACTAATTTTATTTTATTTAATAATATTATTTTTTAAAT
ATTTTTCATTTAATTTAGTTATATTTTCAATGACTTATTTTTATTTATCATAGTAAGTTT
TAATATAAGGAATTTTAAAAATAATTTTATTTTTATTTGAAATTAACAAAATTAAATAAT
GTTAATTAACTTTCTAATTAATATAAAATTAGTTATTTTTATTTATATATGAGTGTAAAG
GAAATATAATTTAATTTATATATGAGTTTAATGATTATACACTATAAAATTATCGTTTAA
TCATAATTCTTGATTAATATGAATTTTAGAGTAAATAAGTGTATAATCTTTTTTCTTTTA
GGATTAACTAAACTTTTAGTTCTTAATTTTTTTTAAATTAGATTTTTACTTCTTAAGCTT
TTATTTGATGACTCTTAAATTTTTAGAAATTTTAATTTGTAAGTCATAAATGAAATTTTG
AACTCATTATTTTATTTATTTAATGAGATTTTAAGATTAAAAATTAAATATTTAAAAAGT
TTAAGAAATAAAAATCTTAATAAAAAAATAAGAAATTTCTACCGATCAAACTTTTATTTA
GAAACTAAAAATTAAATTTTTAAAAAATTAAATAATCTTAACGATCAAATTTTTGTTTAA
TAATTAAAAACTCAACTTCA
>Glyma05g16213|Glyma05g16213.1
GGGGTTCAAAGACCAAGAAGTGAGTTATTTATCAGCCAAGAATTCTATTCTTCTTATGGC
TAGATCCAATCTCTTGGTCCCTGTGGAAAGGAAAAAGAATTTTTCACGTTCTTCCTTTCG
GGAAGGAAGGATTAGGAGAATCCTATTGATTGCAATTTTCTTCAGATCCTCAGGAAAAGC
ATGAAAAAAAGGCTCGAATGGATCCTGCCGTCACCACAGAATGAAAGGGGTGATCTCGTA
GTTTTTGGTCTGTGAAGATACATTGTTAGGTGCTCCATTTTTTTCCATTTAGGCCAAACC
TAAACCTGTGCTTGAGAGATAACTGTCCATATATTGATAAGGGGTGTATGAATTCTCAAG
AAGAAAGGAGCAGTGGTGCCCCCCCCCCAGATCACTCAGATCCCACGAGTGAAGAGAAAG
GTTAATCTACATTGGATCTCACCTGAATCGCCTTATCTATCCTCCTGAGGATAAGTTTGG
TTTTGAACCCCGGTTCAAACAGGAGAAGTACACCATGCTAATGTGCCTTGGATGATCCAC
ATCTCAGGGTCAGGCGCCAATGAGCATATTAAACTATCCATATGGCTAAGAGCCCTCACA
GTCCAGGCACAACGATGCAATTATCAGGGGTACACTCTACCACAGAGCTAATAGCCCATC
GTGCGAGCCTCCCGCCGAGGCTCACTATGCCAAAAGCAAGAGAAACCCCATCCCTCTCTT
TCCTTTTTCCACCCCCATCCATGTCGCCCCCGTGTGGCGACATGGATGGGGGTGAAAAAA
GTAGCTCCTATCAACTTGTTCCGACCTAGGATAATAAGCTCATGAGTTTAGTATTATTTC
ACCATCAAGAAATGAAAGAAGACTTCCATCTCCAAATTTTACTCAAACATAACTCGCTTC
TTTTTGGGTGTGAAGAAGTGTCAAACTAAACTACCCAATAAGAATTAGCACTCCCTGAAA
AGGAGGTGATTCAACCACACCTTCTAGTATGACTAGCTTGTTATAACTTCACTCCAGTCA
CTAACCCTGTCTTCGGCATCCCCCTCCTTGTGTTTAAGGTAGTGACTTCGGGCATGGCCA
ACTCCTATAGTGTGACGGACGGTGTGTACAAGGCCCGGGAACAAATTCATCGTCGTATGG
TTGACCGGCAACTACTAGCGATTCTAGCTTCATGCAAGTGAGTTGCAGCCTATAATCTGA
ACTGAGGATAGGTTTTTGGAGTTAGCTCACCCTCGTGGGATCGCGATCCTTTGTCCCGTC
CATTGTAGCACTTGTGTTGCCCAGGGAAGAAAGGGCATGATGACTTGACATCATCCTCAC
CTTCCTCTGGCTTATCACCGACAGTCTGCTCAGGGTTTCAAACTAAATGTTGACAACTAA
ACACGAGGGTTGCGCTCATTGCGGAACTTAAACCAACACCTTATGACATGAGCTGACGAC
AGCCATGCACCACCTATTTTTGCGTTCCTGAAGGCATCCCTCTCTTTCAAGAGGATTCAC
GGCATGGCAAGCCCTAGTAAGGTTCTTCACTTTGCATCGAAATTAAACCACATGCTTCAC
CGCTTGTGTAGGCCCCCCATCAATTCCTTTGAGTTTCATTCTTGTGAACATACTCCCCAG
GTGGGATACTTAACGTGTTAGCTACAGCAATGCACGGGTCGATACGCACAACACCTAGTA
TCCATTGTTTACCGCTAGGATTGCTGGGGTATCTAATCCCATTCGCTCCCCTAGCTATCA
TTTCTCAGTGTCAGTATCGGCCCAGCAGAGTACTTTCACCGTTGGTGTTCTTTCCGATCT
CTATGCATTTCACCACTCCACCGGAAATTCCCTCTGCCCCTGCCGTACTCTAGCTTGGTA
GTTTCCACCGCCTGTCCAAAGTTGAGCCTTGGGATTTGATGACGAAATTAAAAAGCCACC
TACAAATGCTTTACACCCAATTATTCCAAATAATGCTTGCATCCTCTGTCTTACCACGAC
TGCTGGCACAAAGTTAGCTG
>Glyma05g04290|Glyma05g04290.1;Glyma05g04290.4;Glyma05g04290.2
TACATTTTGTTTTTCCATGGGTATTTTTTTAGAGGTAATTGTGGTTTTTTAGAAGAGAGA
TAATTGTGTTTAAGATATTGTCAAATTCAGTAAAAAGAAAAAGAAATGATCAAATACTAA
ATCTGAATACTCTTCTGGTAAAAATTAGAAATTTGATTTGACAAATTGTGAGAGATTAAT
TCTTTTTACTATACCTAAATTTGATTGATTGTTACAAGAATTATGACGAGGTTAAAATAA
AATATAAATTAAAAAAATTGTATCTACATTAATGATCCTAAATGTAGAAAAATTGAAATA
AACACTTTGCAATTTGTTTAATTGTTTTGATTATGGTTATATTTGAAAAAAATTAACAGA
AAAATTAGTTGAAAGTTAAAAAATTAGTTGGTAGTGGGTAGCTAGAAGTTAAAAAATTAA
CCTATTAAATTATAAAAATTCAATAAAATTAGTTATTAAAATAGTCGAAATGTATAAAAT
AATAAAAAAAATTATGATTTATTTAAAAAATAATTAAAAAATTAAATAAATATATTAAGA
ATAAAAGTGAAAAAAACATAAAAAATTAAAATATAATTTCAAAAGATGATAAAATCTGTT
AAAAAAAAACTTATTTATCGAACAATTAAACAAATTTTTCAACTATTAAAAAAACTAAAA
ATCAGCCGAAAAATCTTCACCACCAGCATGTCTTATATTTCATTATCACCACTGTTATTA
GAAAAGAAAACTTATTATTGAGCGAGAAATTATCAAAGAAGCTCTATGAGTTCCTTTAAT
CTTTTTTTTTTTCCGGCTTTTATACTAATTTTAATGGTTGGAAGAAATTGAGGGGGACCT
ATGGGCTATGGCCCATGAGAACTACTTAAAGGGCTATTATTTATCACTTTTCAGGATTAC
CGGTGCTATTGCCTGAACCGTCCTACAGTGCTAGCGACCCTTAAGTTGTTTATACGAAAT
TTTGTGTGTTTTTTTTCCTTTAAATTTTGTGAGGTTTAGCATGGAACCTTACTGAGAAGA
AGTGTATCAGAAATTTTTTTATAACTGTTAAATAGGATTATTCAAGGACTAAGTTTAGAT
TTCAAAAACTTTAACCGGTCAAAATTTAAATTAACAACTAAAAGCAAATTTTCAGAAAAG
TTTAAGGAAATAAAAATGGTAAATTCTAAATAAAATAGATTTAATTTTATTAAATATGAA
TAAAATCTTGAGAGGGAGAAATTATCCTTTCTGAGACAAGATTCAATGAAATTATGAGTT
TTTTTTATGCATGAGAATTGAAATCAGTATCGGTAGTTTGCGATAATTTTTAGTCGATAA
ATATCTTTAAGAATGATATTTATTAAATGTAAAACACTATCTGTAATGAGTATGTTTATA
TTTGTTCATAAAATTTTACAGGTATAGATATTATAATAATTATCCTTACCTATATCCATG
TAATCTATTGATTCTATTCCACAATTAAAAATTGAAAAATTAAATAAATATATTTGTAAT
ATTTTATAATTAAAAATTAAAACTATTTTAAAATTTTAACTAAATTATATACCATACTTT
TAATAATTTCTATTATTTTTCATCATTAGTATTAGTAATATAATAATGATATTTATATTA
AATACGACTAGAAGAGCATAGTTAAGTTAATAAAAGAAAATGATTTTTAAACATATTCCA
ATTTTTCAATTACGTAATCAACCCACTTCACTTCTCTTTATTTTATTTTTTTATCATATC
ATATAACGTGTGATATCTATACTTTCCTTCTTTTTATCTCTTACTATGTGTCAACAAGGA
CTTTGGTGTCTAAAAATTATATTTGTAAGTTAGAAATGTAAGTATTAAGTGCAATGTAGG
GATATATGTAAATTCTTAACAAACAAGCAAAAAAATTGTCTAATTACCATCCTTACACAT
GAACAACAAACAACAAAACAAAAGGAATCATTGCATTTGAAAACTGTAGGGCCATGAACC
CCCCCACCCCCCAATAATGC
>Glyma05g03340|Glyma05g03340.1
TGTAAAATTTGTGGCTGAAATTAATTTACTCACACATCTTAGTTATGTTCAATAATTCAA
AATAAATTATCAAGATCAATTAATCAACTTTAAAACAAAAAGGATGATCCTATGTTGATG
TTCATCTATCAATAAATTTTCCTCCTTGCAATTAAAGCTCCAATAGGGAGAAAAGGAAAT
TCTAAAAACAAAGAATGTTGACCTATGAACATTTATGGTTGAGCTTCTTCTTTTCCTTCA
TTCAGTGCATGTCTTTTTTGTTCTTCATGTTTGAGGTTTCTAATTGCTTTTAACTCCTTT
TTATATTCATTTTTTCTCTAGCAACCTATTGGTGTTATTGGGTGGTCCTTCTAGATTTTT
TGGTGAGGCCTTTCATCATTTTTCACTCTTCTTCTCTCTTGAATATTTTTGAAAATTTGA
AGCCTTTAAAATGATTTAGTTAAAAAAAATGATTAGAGATATAAAGCATGTAAGAAACTT
TGAAACCTTCTCCCAGGTAATGTTTTTAACTAGTTTGTTATGAGAGTATGTACGAGTTCA
GCATTAACTTGGAAAAAAAACTTTATTTTGCTAATCTTGTGATGAAGTCATGTTTTTAAT
TTTATCTTAGTAGAAGAGGTTTATGCCTAATTGTGTTGTTCAATAGTTAAATGCATTGTG
TTTTGCTACTATTACAGGTGAAAGTAGGAGATAGATTAGAAATGATTACCAAGAGATTGG
AGTTGATTGTGTCTTTGTGGATCACCCTTGATTCCTTGAAAAGGTTGGAATATCCCTTAT
TTTTTTTCTACTATATACTCATTGTCTTGCTTTCAGATACTGGTTAGTGTAACTGAACTT
CAAGGTATGGGGAAAAACTAGACAAAAACTTTATGGACCAACTACAGGAAATGATTACGA
AAACAAACAACTGCATTTTAGCCTCTTTTGCCAGGTTTTAAAAGAACAAAAAAAAAACAA
CTATATTGGCTAACATATATGTTTCAACTTGGGAGGAGGGGGCAAGGGATTTAATAGTTG
TACTAGCTACATAAATTATTAGACATAATATCATTTCCATGGTGGTATGACACATTTTAA
TTGATATAAGAAATGCATGTAGTTTGTCACTGGAAATACTCTCTTTGTAGCATATTCACT
AGTAATAATAGGCCGTTCTGAGTACAAGAATGCTACTTGTATTTGAGTTATATAATGAAT
ACTGTAACATGTGCTCTTTATAATTACTCATATCCATCTAATGTTTACTTTTTTTTTCCT
TATTTTTTCTCTTTGAATTAATCTCCAGGATTCTTTGGAAGTCCCAAGGATTCTCAGTCT
TAATTCCAGTAAATATTTCTCTAAACCATATGGTAAGGACTAAGGTCATAAATGTAGTTT
TTCAAAGGTAACATCAGATCTTTCATACATCATGTCCATTGATCACAATGCTAGCAACTA
TTTCAGATGATGCTTAAATTGAAGAGCAGACATGTTCCAAGAAAATGAAAAAGAGTAAGC
TACTAGGTATTTTTTATTCTTTTGTTGATGCTAATTACTCAAATTATATGTAAGTATTTA
GCTAACAAAATGAATGAACTGTAACAATTAAACATTAAGTTTACTTATATATAATATCAT
GGATAAAGTGTAATTTTTTTGACTATTTTTTTTTCTTCGGTAAGGGATTTGGTGTTGCTA
GATAGCAACAAGGACTTGAGCTACTTCTTTAACTTTTGGTAGGAATTCATGTAGAACTAT
AACTCAAGTAAAGAATATTATCATCTAATTCAAATATAGAAATTTATTTTTTCTGGTTGT
CAAATATATTTTTTTCTATAAATATATATTGTTTACTATAGTTTACAATAACAATTTAAC
TATATTTAAAATTAATTTTAAATTTAAATTAGATGCACCCCAACTAAAGTCAATTTATTC
ATCTCACATTCTCATTTTTCAAACATTCAAAAAAAATATTTTACTTTGATTTTCAATACT
AAAAAAAAAATGCAATGGAA
>Glyma05g16360|Glyma05g16360.2
GATGTGTCTATTTATCTATCTCTTGAGTCGAAATGGTGGGAGCAGGTTTGAAAAAGGATC
TTAAAGTGTCTAGGGTTGTGCCAGGAGGGTCTCTTAATGCCTTCCTTTTTCTTCTCATTC
GAATTATTTCACAAAGACTTGCCATGGTAAAGAAGAAGAGGGAACAAGCACACTTGGAGA
GCGCAGTATAACAGATAGTTGTATGTTGCATCCGGGAAGGATGAATCACTCCCAAAAAGG
AATCTATTAATTCTCTCCTAATTGGTTGGACTGTAGGTGCGATGATTTACCTTACGGGCA
AGGTCTCTGGTTCAAGTCCAGGATGGCCAAGCTGCATCAAGGAAAAGAATAGAAAACTTA
CTTGACTCCTTCATGCATGCTCCACTCGACTCGGGGGAATATAGCTCAATTGGTAGAGCT
GCGCTCCTGCAATTGGGTCATTGTGATTACAGGTTGGATGTCTAATTGTCCAGGCGGTAA
TGATAGTATATTGTACCTGAACTGGTGGCTCACTTTTTCTAAGTAATGGGAAAGAGGACT
GAAACTGCCATTGAAAGACTTTATTGAGACAAAGACGGGCTATCAAGAATGTATAGGAAG
TAGGATGGACAGTTGGTCAGATCTAGTATGGATCGTACGTGGATGGTAGTTGGAGTCGGT
GGCTCTCCTAGGGTTTCCTCATTTGGGATCCTGGGGAAGAGGATCAAGTTGGCCCTTGCA
GCTTGATGCACTATCTCCCTTCAACCCTTTGAGCGAAATGTGGTAAAAGGAAAAAGAATC
CATTGACCGACCCCATCATCTCCACCCCGTAGGAACTACGAGACCAACCCAAGGATGCCT
TCGGCATCCAGGGGTCGTGGACCGACTATAGAACCATGTCCAAAAAGCGGAACGCATTAG
CTATTCGCTCTCAGGTTGGATAGGATCGGAGAAAGACAATCAATCATTCTTAAAAACCAG
TACTCTTAAGAGCAAAGAGTCGAGCGGAAAAAAAGGGGGGGTGGGGGAAGCTCTCCGTTC
CCAGTTCTCCTATAGCTGGATCCTCCAGAACCACAAGAATCCTTAGTTAGAATGGAATTC
CAACTCAGCACCTTTTGAGATTTTGAGAAGAGTTGCTCTTTGGAGAGCACAGTACAATGA
AAGTTATGAGCTGTGTTCGGGGGGGGGGGAGTTATTGTCTATCATTGGCCTCAATGGTAG
AATCAGTCGGGGCCTGAGAGGTGGTGGTTTTACCCTGTAGCAGATGTTAGCAGTTCGAGT
CCGCTTATCTCCAACTCATGAACTTAGTCGATACAAAGCTATATGATAGCACTTCCATTT
TTTTGATTCGGCAATATGATCTATGCTATGATTTATCATTCATGGACGTTGATAAGATCC
TTCCATCTAGCAACACCTTAGGATGGCACAGCCCTAAAGTTAATGTCGAGGTTCAAATGA
AAAAAGACTTATGGTGGATACCTGGGCACCCCGAGACGAGGAAGGGCGTAGTAAGCAACG
AAATGCTTCAGGGAGTTGAAAATAAGGGTAGATTCGGGGATTCCCGATATTGGTCAACCT
TTCAAACTGCTGCTGAATCCACGGGCAGGCAAGAGACAACTTGGTGAATTGAAACATCTT
AATAGCCAGAGGAAAAGAAAGCAAAAGCAATTCCTGTAGTAGCAGCGAGCGAAATGGGAG
CAGCCTAAACCGTGAAAATGAGGTTGTGGGAGAGCTATACAAGTGTTGTGCTACTAGGCG
AAGCAGCAGAGAATGCTGCACCCTAGATGGCAAGAGTCTAGTAACCAAAAGCATCACTAG
CTTATGCTTTGACCCGAGTAGCATGGGGCACGTGGAATCCCATGTGAATATATAAGGTCC
ACCTAAGTGGAGGTTCGAACCGACTGATGTTGAAGAATCAAGGATGAGTTATGGTCATGG
GTGAAATGCCACTCGAACCTAGAGCTAGCTGGTTCTCCCCGAAATGCGTTGAGGTGCAGT
AGTTGACTGGACATTTAGGG
>Glyma05g00620|Glyma05g00620.1
CTTAAGTTTTGTTATGGCTCACAAACCTCGTTAAATGTATTGGTACAACAATAGTCAATT
GAAATAGTTGTGCTTCTAAATTGACTTGTAATGTGCTCAGTGCTCACGTTATATAGTTGT
TGACTAAGATAGGGATGGTTACATTTATATAGTTAACTGGCCCTAATTCTACCATGAACG
AAAACAAACTTTGAATTTCAATTAATGCCCTGAAATGGTGGCATCATTTTTGTCTCAATT
AGTCAATTCTCACTTTAAATATGAGTGTCCACATGCCGTGGCTAATGTGGTTTTCTGAGG
GCTAACTTTGTTTTCCTTTTGCTGATCTATCTTTGTAGGTAAGTTAACAATTACAAGTAC
TGGCTGTTGTGATGTGAGTCTTTTTGCCCAAGCAAGAATGTGCTCAGAGAGTGTTTTTGG
TACTTGAAGAAAAACTTTTGTTGTTTTTATTCACAAGGTTTACCAAAAATCTTTATTTTA
TTGTTTTAGTGGCTTTTGTTTTGTAGAACAAAGTCCGCCAACCTTATACAGGAGGATACG
CAAATAGTTTTAATTATTCTTCTTTGAGTTGTATGGTTTACTGATCAAAGGCTAACCAAT
ATATTTTATGCCTTTTGGCGACAACCTAATTTAGCTATTTAGAAAATGTCGAATTTCGGA
GTTCTGTCGGCCAAATTTGGAATTTGAAGTTCCACTGTGACAAGCAGGTCTGTTGGAGTT
TTGAATTGGAAGAGCTCACTGGTGGTTCTATTCTGCCTGGTCGAATCCCATAGATTTTGC
ACAGAATTAGGATTATGATCCATAACACTAGCAATACTTAAACATTTTATTTCGAAAAAA
CCCCCAATATTTAAACATGGTCCTTAAAATATTACATTGTGCATTTATAAGGAATACCGA
GTTCCATGGGTTGTATATGATAAACCACGAAGTTCGCAAGCTCTCTAATAATCAATGTTA
CGAATTAGGATTATTTTTTTGGAACTAGTTTCAAATTTAAGCTCTCAACAGTCAATATTA
CCATTTAGTTTTAGCTTTAGAGTGTGTTTAGATGAGAAAATTTAAAATTTTGATAAATTT
TAAATTCTAAGAATTTTAAATACTTCAATTAAAATTCTTTGATTTTTAAAATTTTATGTT
TGGATAAAAAAATTAAAATGGTCAGTGTGAAAAAAATGAATACAAAGAGAAGAAAAAATA
TAATTGATGTGCTTTCAAAAGAAAGAATATCGATGAGACATGGGAGTCGCAGGGGAACTA
GAACATGGTAGGGGATGAAGGTTACAAAGAAAATTTGGAAGATTCTTCTATTAAGAAAAA
AATTTCAATTTTTCACATTTTTAAAAAAAATTTAAAATTTCACATTTTTAATTGTTTAAA
ATTTTAATTCTTCATACAAAAACATCTGAACAATAAATTTTAAATTCTCTAATAAAATAT
TTTTTTAATTAAAATTCTCTTTTCAAACACAATATACAGATATGTCTCTCAGCTTTGAGC
ATATTAATATAGTTACTTTCCAAACTTATTTCTTACCAAACCTGTGCGCCAAAGTTGCTG
ACTGCTGCAGAAGACAAGAGCAATCACAAAGTCCATACAAATTTCGTACTTATACTAACG
GTAAATCAAAGATGAAATGTGAGGGGGAAAATGGTGATTAAACTTACTTAAAAGGATAGC
CGCAGATATTCTTTTTGATAAAGAACTTCTAAAAATGAATAATTTCTTTCAGAAGAACGA
GTTATAGAATTGTACATTTTTATCATGTCCAAGTTTCAACAAATTTTAAAATGGAATATT
AACATAATTTCCAACTGTAACATCACACAGTAATTAATGACCTAAGGTTCCGTTATAACA
AACTAAATATATGTTTAACATATTCTTTACTGCTGATTAAAATTTATATAAAAAAAAAAT
GTTGGCACAAAATTGTGATTTGTAATAAATTAAAATTAATAATAAAGTATTTTTAAAAGG
TGTGTTATATGATGGGGTAG
>Glyma05g05750|Glyma05g05750.2
TATCTATCTATATAAAAGGGACATGAACATTAAATTAATTTGATTGATTAGGTTATAACA
ATCAAGTTCTACTCTTTTTTTTTTATCCAATATATTTTTTGGCCCAAAATCAGATACTAA
TCTCTTCAACTACAGATGTTTTTTATACATGAACTTAGGGATCGATCATCAGGGCACATG
TTTAAGGAGAATGGGTATTTGTCAATCAATCTACACCATGTTGGCTATCAAGTTTTGTTT
TAGTAAAAGATGTTGTTCCACACACCTGAACCTAAAGATTAAACTCGTGATAACATGCTT
AAGAAGCATAGTTATCTACTAATCATATTACAATAAGTTGATTATCAAGTTCTGCTTAAC
TAAATCAGTCTTGCAGACTTGAGAATGGTTTGTTTCCCTTAAATCATCATATCCACATAT
CAAAGTCAAAGAATCTCGAATAATAAATTCATCGAAATTCCTCTAAAAAAAAAATCATCC
AAATTTTTCCTCTACAATTACGGAAACTTTTGCGTTATTTTCTGTTGTTACTATCCTTTT
TAATCAATCAGATAATGGATAAGCACGACAAAGGCTTTACCAGCCAGATTAATAGCATGT
TTGGATTTGCGGTTGTCACAACTTCTACATTATTTGGTGTGTTTGGATTTGTGTTGTCAC
AACTTCTACATTATTTGGTGTGAAGACGTGGATACAACAACAACAAAGTCTTATCCCACT
GGGACGGGAACATGTGAATGCTAGATGCAAATCCAAACAAGCTATCAACAGTTAGTAATT
CATAAAAGTTCAGCATATTAGCAAATGGAGAATCTCATCAGCATTTTAATTCTTCCTGCA
AAGCGTCATATATTTTGGACGTTATCAAACCAAATAATTGCAAGTTTGTGGTAGGTATTA
GGAAAATTGTTGCCAGATGACAAAAAAATACTTCTCGTCCACATTCCACGGCTATACATT
ATTGGTCAACATTAAAATTCTATTAATTCCCATCAATAAAATGCATATGTTAAATCTGAA
ATGGTATGAAAAATTGTGTAGTTATCAAAAACACGCGGAAAGAACGGTTCAAGACTAATG
AAACCAAAGACTTGCTCTGAACCACAGGTTTTCCTAACTAAATGAACATTCAACATTTCT
TATCCTGAGCCAGGTGAACCAGAACCAAGAAATTATTGAAATTATGAGACATTTTCATCC
ATGAAAACCCAGTTTGTGGGAAAAGGCAGAAGCCAGTGACAAGCTACTTCATTTGGTGGG
GTTTGTCTTATGGCGGGAATACAAAGCCACTCATCAATTATCTCGCCAACCAATATGTTT
ATATCACAGAAAAAGAAAAGAAAACAAATAATTAAACTTTACATTTTGGCACATTCAATT
TTGGCTTCACTGTTGAAAGCTGTTTGCAACTGCTATCCAAGAATTCATTTCAATAATTTA
GATCAAAGATGTAAATTTTTGTTACTTTTTTTTAACAATTCAAGCTGATTCTATTTTAGC
ATTCATTTCATTTCAGATTAAAGCACTAGGAAACAAACATTCATTAAGGCAGTGCAACAA
GTTTAGCAAAACGTCTAAGCAATATATACATATACATATATATATATATAACGTCTAAGC
AATATTGATCTATGCACGAAGTCACATATTGTGACAAGTGTCCTCCAATGAGGTTCGAAT
AGACGACCTAAACCTTATGCATATTACCCCGACCCCATTTCTAAGCTTACCCTAGTGGGT
TGAACAATTTCAATTGAATTAAATCACAATTAATTCAAAATGTCAAGAGGATTGCATAGC
CTCAAGATATGTTATTTATTGTTTAGGGGACGGCTCGAAATTTTCACTTGAACATACTGA
GGCTCATACCTTAAAAACTGAAGGCTAAAGGCTAATAAATAAGCGTTAAAAACTGAGGCT
CATACGTTTTGAGTTAGATAAGTATGGAATAGGTGGAAACACGTAAGCAAGGTTCAAACA
GAACAGACTAGTTTTGATTT
>Glyma05g02320|Glyma05g02320.1
TTTTATAACTTTCAATTGGATAATATTTTCTTAAAACTCACTGTTAGATTGAAAGTTTCT
TTTACGTAGATCACATATGTAAAATTTCATATTAATCCAAAATCATTTGCTCCTTCATTC
ATATAGATTAAAATCTGCTTAATACAAATATTTTAAAATATATTAAAATATAGATTATTT
GATTATCTATTATCTTCTTTTTGTTGTTCAATTTTGACAAAATTTGAGATAGACGATCTT
GATAATATGTTAATATAATTATTAAAATTATATTGGTATGATATATATATGTGTGTGCGC
GCGCATGCGCATTATGCGTGTGGTTGCAAAAATGAATCTTGGGTTGGGTTATTCAATCAA
TGACTCATAACAAGGCTAAACTAAGCTAATAATCAACTTTCAACTAAGTTACTTCATAAT
AAACATATGCACAGGGCAATTGATAAATGGGCTCCTTCTTATGGTTAGATGTACCCTTCT
TTTGCATTTTTTGGTATATCTTTCCTCATAATCACTTTTGAAAACTAATTTTTATAATAT
TTTTGTTAATGGGTAAATGTTCCAAAAAAAATCAAAATGTGTTTAATGAATTTGGAAAAC
TAAATTTCAGAATGTGTTAATGAAATAACTATTTTGGCAGACAAAATTTTAAAATAACAT
CAACTCATATAATTAGGTATTAACCTTCTTCCAACTCCTTTTTTTTTTCTTCCTAGGATT
CTTATTTGCATTGATAAGATATTGTTCTTTAGTACTCATGTTAGTGGAGGAATCTCTAGT
GAGTAATGACTCACCACTGTAATGACTTTGTGTGCTAATGATGTCACTTTTTTTGTGTCA
AAATTGAAGAAAAACCTACCTCTATGTAGATTTCAATACTTAGGTCAGAATTCAATAAAG
TAATAATTAAAGTATATGAATTATGAATATTTAACTAAGGGTGTCATAGGAGTATTAATA
GGCAAAAAGAAGTCCAGTGATTCTTTTATCATGAGTTTGTCACATCTCTTAGTGGAATTT
GCTAAGAGATGTGATAAAAATATATTTTTTTACATGATGTTTATTATTATAGGTCTATTT
GATTGACAACAAAGATTGTGTATTTGATAATTTTTTAGAATTATTCTTGATAATGAATGA
AACACTTGGTTAATATGGGAGAGAGGACAAATCATTTTACTTAGTCAAAATTCAAGTAAG
GTGATTAATCCTATTTTACCTCCAAAATACTTTTTTTACCATGTTATAGTTGTGTTATTG
TAACTTGTAAGGGTTGAATACCCTTGTCCTCTGCATCAATGAATTTTCCTTTGTTGATAC
CAAAAAATCATGTTATAGTTGTAAAATATTTATAAATTTTATTGATGATTAATTTTTACT
AATTTTTTTTAACTAATCATTCAAGTAAAATATCTTCTTTAAATTATATTTTTCCCATGC
TCGAAATTTGAATATGAATCCTTGTTTTATTTAGATGAATGTAATGTTAGTGATACAAAC
AACACCTATTGTAGCTATTAATAAAAGAAAAAAAAATGCATTAGTAACTTGCAACAAGTT
GGGTCTCATATCTTTATTTTAGATCATATAGTAAGCGATCTAGAGTGTAGGTCCAAGGCA
GACGTTGCGTCACGTTTGAAAATAGAGATTAATAAACATTCACATATTTTTCTATTTCCC
CTTTCCCATAATCCCATCAACAAAATATCATATGCTAACCTATTTGCGGCACGTGTATTT
TTCATGTCCATACACAACAAAAATGGATAGTGGTTCTTAAGACTTGAGAGTTTCGGATAC
AATCCATAAACAGCAAGCTGATATACTAATTTTACAGCATAGTACGATCTCCATAATACC
CTCAACCACACGCAAGTACTGGTATATCATGGTCGGAAATTGGAATTGATTTCGCATAAA
TAAAACGAAAGTATGTACCTCAAAATAACAATTTTGCTTATAAAAGTAATAAATATAAGC
ATAAATAATTAAATTCTTTT
>Glyma01g22490|Glyma01g22490.2
AACAATCAACCCTTCGATCTCAGGCGCTGGTCTCCCAATTTTATTTACTTTTCTACCGTG
GGAGACCAACTTCAGATCGGGTCGTTCCTAAATTGAATAACAATTTACAATAACGTGTAT
ATAAAAAGCAATCCAACTTCAAATAATTTTTATGTAATTAGTCAACATTAAAAACTGCGT
ACCCGTCCACTCCAGATGCTGTGTGCGACATGCTCAACAAAATCGGTCAAAATCGATGGG
TCGCGTGGTCCACCGGGGAAACCCTCATTTGCAGTAGGTGACCCTAAGCTCCCATCAATA
GCCACTCCCTCTGTCTGAACAGCATCGGCGGCGCCTGTTATCTCTGGGGTGGCATTAGAC
ACATAAGGAACATCCTCATGCAATTGAGGCACATCCTCAGGTCTCTCTGTCATGTCCTCA
CGCAAACGAACCCGTTGCCTACGTGCTGAAGCAGTAGGTCTGCGACGCAGAGGAACATCA
GCCTCATGCGTATCCTCACTAATGCCTCTACCTCTACCAGCTCCTAACGCACGACCTAAA
CCTCGTGTTCTAACCATGATCTGAAATCATGAAGAACATTTATTTTTTTCGGTCAAATTA
AATATTCAAATAATTGATAACAAAGCTTTGTCATTACAAATGACGTAATTCTGCTTAGGT
GCTTAAATGAATTAGGTGCTTAAATGAGTCTCATCAAAATGCTTAGATTGTTACATTTTA
TCGATAACTTATTTATTAAGTTATAATTATATTTATTTATGAATTAATTAAAATTAAAAA
TTAAGAAATTTTTCAGACTATTATTATGTGAAATATTTATGATAAAAAAAATAATAATTG
AACTATATTTTATTTAAAATGATGACTATTATTATGCTAAAATCACATAGTTACTTCCTA
ATGCATATATAAATCACACCAAATATAATTTCAATTTAGACATCCACTTCAATTTAGACA
TCCTAATGCATATATAAATCACACCAAATATAATTTCAATTTAGACATCCTAACACTTCA
ATTTAGACATCCTAATGCATATATAAATCATACCAAATATAATTTCATTTTACATACAAA
TGCCATTTTTAATAGCAACTAAATAGCACAAACTACCTAATAATATGAACAAATTCAGGT
ATAATCTAAAAAAAAGCAAAAAAATCAAAATACACAGCAAAACATGATTCGCGAAAGAAC
GTCCGCAGGATCTTCCGCGAGAATAAAAAGTAGCCTGCGGAAGAAGCTTCAGCAGGCTCT
TCCGCGACAACAGATTGTAGCCTGCGGAAGAAGGTTCTGCAGGATCTTCCGCGGGTCCGC
GGAAGACAAGGTTCTTCCGCAGGATGACGCGAAAGATCTTGCAGAACCTTCTTCCGTTGG
ATCACGCGGAAGATCCTTCAGAAGCTTCTTTTGCAGGAATCCGCGGAAGAACCTTCCACA
CTTCTTCCGCGGGAGTTCCAGAAGCCCCTTTCCTACGCGCAGAAGAAGGTTCTTCTCACG
GAAGAACCTTCATCTTCAACCTCCAGCCATTAATGTTGTCTATCCTAAGGTTCCTACAGC
CATTTACACAATTCACGCCATTGAAATAGTTACGAGGAGGTTAGAAGACTAACCTTGATG
GCGGAGAACACGAACAACAACTTCAATGGAGGATGTGAACTTCAATGGAGGACACGAACA
ACAGCTTCTTCTCCAAATTTCAAATTCAGAACGAAATGAGGGCGAGGAGGAAGAACAAGC
ATGAATGAGATTGCTGGGTGCACGGGGAAGAAACAAGCGCGGAAGCAAGGTGAAGAAGAA
AGCTATCACGGAAGAACAAGCTTTTTTTTTTATTATGTTACTTTTATTTTTTTAAATGGA
GGGTATTTTCGGTACTTCATTGAACTGTTGGGTGCACCAGCAATTTTGCTGGGTGCCCCT
AGCAACAGCCCATAAGCAAATCAAGTAGGCCCAACCCAAACCACAGCAGTATCTACGTGT
TCCTTGTGGCGTATATTAAT
>Glyma01g41190|Glyma01g41190.1
TTGTGTGTTGATCTTTTATTTCTAGAAACTAATAAATTATATTATAAACAAATTTTAAAG
AACAGCTCTCCGTAACAAAATAAGTGGGGAAAACTATTCCGTAAATATTAATTTGAAAAT
GATTTTAGAGATGAGAGATAAACCAATTAAATTTCTTGGCATATTTGTTATTAGATTTTT
TTTTCTTATTTTCTTTTCTATATTTTTCTTGTTTTCATCCAATTTTTTGTTTTTTAAAAA
TAAAAATTTGCTTTTAGTAACAGCTATCAAATAATGCCTAAAATTATGTCAGTTTCTATA
AACAAAATAAAAATGGTTATTCTCTTCAAGCAAAAAGTACTCTATTCTCCTAAACTTTAT
TCTTTTTTATAAATAAACACCTTAAAGTTTAATTTGCCTGAATTGATCATTTAATTTTAT
CTCATTTGCAAACAGATACCAAAACTTTAATTTTATCACGACCAACGTTAAATTTTATCA
GTTTTGCAAATAAACACCTTAAACTTATAAGTGTATTCTAAATGATTCTTTTATTCTTTT
TACAAATAATGTCTCTATCAAATTAGAGTTAAATTATTTATCTTAAATGTCAATCAATCA
TTTGTTAAAATTCATGTTTTATATATTAAAATATAATAAAAACATTAGTTTAGAAAAAAA
ACAATTGAAAATTCTATATTTGATTTTCAATTATAAATTTTATTACATTTTAATGTTTTA
AAATTTTACAAAAATAGAACTAATAAATTTTTGGGATTTAAAATAATTAATGATTGAGAT
TTCTTCTTTCTTAGTAGTGTAACCTCAATTTAATATAAGCCTATTTTTTAAATGGAGTAA
ATTTTAAGTTGAAATTAAAATGAAGGTGTTTATGTCGAAAAAAAAACGTTTAAGGACAAA
TTGAATGAAATTAATTTTATGGTGTCTATTTAGAAATGAAAAAAAGTTTATAGATGAGTT
AAGATAGAATTAAAGTTTAGAGTGTAAAAAAATAAAAGAGATAAAGTTTAGGATACTTAA
ACCCTATATATATATACCCTTTTCTTTAAACTTGACCACATAAAACTTTCAGTCAAAAAA
AAAAAAAAACCACTTAAAACTTTTCCTCTCAATAATTCCTGGTCAAGAAAATTAAATTAT
AATTTAGGTGAGTAACTGTAGTTGACTAAAAATTATTATAAAATAAAAATATACATTTAA
TTTGTCTTCCATCATACTGTATTTGATTATTTTCACCTTTTTTTTTTCCTTTATCATAAC
ACTCAGCACTTCCATCTGTATATATATTTGGATACACGTCCAGCCAATTTGGCCCGTGTC
AATTTAAGTGTTTCTCTTTATAGCTTCCGCGTCATTAACTGATGAGACGTGAAAAAATTA
CTATTGGTGCGTTTTTAACCTGTAAGCAAACACACACTATTAGTTTCTCACTCAAAGTTT
TCCTTCTCATTTTTTTTATCCCACAAATCTACTCCAAAATTAATGCACGTTTTACTTCTG
GCTCATTTGTAATTCTGGGTCATTTTTATAAATAAAAAATCAATATGTATATATTTTAAA
ACAATTTATTATGATGGATTTATTTTGATTATTGACTAATCAAAATTACTATTTTACCTA
GCAAATATAAAGACGTGTTAATATAGATTTGTTTTAAAACAATTTACTATGATGAATTAT
GTTTTTGTTAAATTTTTTAATCAAAATAATAATTTTGATCGATTAATGATGAAAACAGAC
CGAGGATAGTAAATTGTTTTAAAATATATCCTATATTGATGTTTTGTTTATAAAAAATGA
GCCAGCCAGAATGGTATAACATGCCTTAACTTCTTCCTCAAATCCTACGTGATTTTGGTT
AGATAAGAATGGAGGAGTAGGAAACACGTAAGCACGTGTCATACACAGCCAGGTAGTGAT
GATTTTTTGCACTTTTTTCCACTTTTCGACATGGGACCCACCCAAGTGTGTCAATGTCGA
TTCCCAAAAGAGGCTTTGCT
>Glyma01g42840|Glyma01g42840.1
CTAGATTGTTAGAGCTTGACAAAATGCAAAAACCCATTAAGCTTTTGATCGAACGACAAC
CTTGGCATGTGAATGACAATGGAATCCCTCATCCAACTAATTTCCACCCGCATTCTGACA
ATGATATAATCTCTTGGCAACTGAAAATCATTAGATCAAACCGCAAAAACCTCGTCAGTT
TTGCTGGAGCAGCACGGGCTGATTCAGAGGACAACATAAGGTCAACATTGATTGACCAAT
GCACTTCATTGGGTAATGGTAAGTGCCATTTTCTGAATTGTAGTTCTGTTAAGTGTGATG
AGGCAGAGTCAGTTATAGAACTTTTTGTGGAGTCTGAGTTCTGTCTGCATCCCCCAGGGG
ATAGTCCAACAAGAAAATCGGTTTTTGATTCGCTCATATAAGGTTGCATTCCGGTTCTCT
TTGATCCCTTCACAGCTTATTACCAATATCCCTGGCACTTGTCTCATGATCATGACAAGT
ATTCTGTGTTAATGGACAAAAAAGAGGTGGTACAAAAGAATGTGAATGTGGTTGAGAGGC
TAACCAATATTTCCTCTAGAGAGAGGGAAAACATGAGAAGGTTTATTACGTATGAACTGT
TGCCTGGATTGGTGTATGGGGATTACAACTCTGAGCTTGACAGGTTTCAGGATGCATTTG
CCATTACAATGAATAATCTGTTTGAGAGGGTTAGCAGATTAGATGAAGCACATAAGGATT
GACTCTGTTCTTCTGTTTATTTGTTTTGATACTTTCAAAATGATATCTAGTGTTTATATT
TTATTTTTGCACTTGATGCTCTGTTTGCAATTACTCACTAACAATACTTGCAATTAATAA
TAAAGTGCAACAATGTTAACTTTTTTCCTTGTTAATTGATTGGGTTTACCTAAATTATTC
TCGCTCAATGTATTATGTAATTTACATGTTTCTCCTTTTAAGATTATATATGAGCGCTAA
GATTAGGAAGTCTTTTTCAAGTCATAATTGTTGTCCCTGAACTCATTTTTCCCGATTCGG
TGGATAATTTTTCTTAGAACATCTATAATGGAGAAATCCACTAAAGTTTGTCTATTAAGG
GTTTGTTTGACTTGGATTATAGTGTGAACATCGAGAATATACCATTGCATTCTTGAGATT
CTTAATCTAGAAGCTAGTAGAACTACTGATTGCGGTCCTCAAGCTTTTGTTATCTACTTA
CCTTGACCAATTTAGATGCGAATATTTACCTTGCAGACGCTTTCACACAGTCCAAATCAG
ATTAATTCCAGAATACAGAGGGAATAACAATAAGAAGAAAAAAAATGATTTGGTTGTAGT
ACTCTTGAGTACACAAGCATAACTTTTACAGTTTTCTTAAAACTTCAATCATTAAATAAA
AATTACAACGAATTACATTAGTTTTTATTACAAGATTCAAATAAAATTAATAATATTCTA
TAATTTAAATTATAATAGCTATTTATTTAAATTTATCATTAGAGAAATAATTTGTATAAT
ATGTTTATTCAAACGCAATATTTTCATTTTCTAGTAGTCAAAACAAAAAGTGCTGTCCTA
TAAAAATAAAATAAAAACAAACACAACACTTAGAAAAAAACTGCAAAAAAATTAATTAGA
TTTATTCTATTTTGATATATTCTTAAATCTATCTATATTGAACCGCAATTGATTTAATGT
TATCATTAAAGCGTGGATCAACTTAAGCAGGCTTATTTTATTTTAACTTAATTACAATTA
TATTTATATTCTTTTAAGGGAGAAATTATATTTATATATCATCTTTTTATTACCACATTT
TATGTGATAAGAATAAAATAGAAAGATAGAAAGGAAATGGATAGAAAGGAAATTATATTT
ATATATCATCTTTTTATTACCACATTTATATATATAATTTTATTTGAAGCGTTATCAATG
ATGTAAGTAAGTGGTGTTGACACGCATGTCACTTAATTACGCTACGTGGGCATGTGTGAA
GCCTCCACGACGCGGAGAGA
>Glyma01g40350|Glyma01g40350.2
GCACGCGTTAGTACTTAGTAGTTGTTTTAGACCTCTATTTTAGCCGAAAGCCCTAACCAT
TTTATTCTTTTTGGTTGCGTGCGGCATGCAGGTTTTGCCTCTGATTTCTGTGAGTCCTTG
TTTTTGATTATATACTATTTCATACAAAACATTTTATAATACTTTCTATAATATTATTTT
TCCTCTCTCTAGCTCTAATCCGACACATCTTTCTTTGTTGAACAAATAAATTATATAAAT
GTAGGCAAAGACACTTTTTACTAACGGTTACGTCATTTTGATAGAACAAATTCAAAATTT
GGTTTTCTTTAAGAGGAACTTTTTTCTTGGGTTCTTCCTATAAGATGACAACAAAGTAGA
ATTGTTTTATCCTTTCTCATTCACATCCCCTTGTAATAATGCTTAAAAAAGCAAGCACGT
ACCACAATTTGCATTGGCTTTTGGTACTAAGTGTTAGACTGACAACTAAATATCTTTGAA
CCTTGTATAATATAATATTATATAATGACAATGATTAGTTACTATATACTTAGTCGCCAA
GTGGGAATGTCCACAATGGATATTAATCTAATATGTATCATGTTGTTCCCATTATTATTT
TCCTACTATATACTAAATGGTTTATCTCATGAAAGTACTTATAGTACTATGCCTGCAGGT
TAAAAATCTATGGGTGATGTTCACTGAAAAGCCATAAATGACGAAGTAGGGGACACTCCA
CGTATTCAAGCATAATTAATGAGTCAAACACACAATGAATAAGGCAAGATTGATTATTTA
ACATGTGCAACTTGTATGTAGAGAATTGTGTCTAACCTTCACCACAGTGCAGTCTGGGCA
AGAATCATTTTCGATACAGACCCTGCCAGCGCAGAATTAAATACGTGTAATCCATTAATT
AATCTATGATGAATCAGCTAAGCAAGAAAACAATGATATCTAATTAAACAAGAATCAGAA
GACGACAAGAAGATTGTACTGCAGTACCTGGGAGGATGTATTCTTTCTATGAGCGATTCA
ATCTCGCGATCGATGTGGGCATGGTAACATATTTCCATTATTCCCTGAACCCTTGCTGCT
ATCTGTAGAATAAAGATTCACACGCTGTATAGTTTTGAAATGTTCTAAACGGAAAGAATG
AACGGTGAAAGAAAGTGCGCATATCTATAATGGAGCGCCGTATATCTTGTTTCCAAACAG
AAATTGTGAGTTATCGTAAAAAATTCTATCTTAAAAAAGACAAGGAAGTTGTATGGAAAT
TGAGCAGGGTTTTCCGCTCATTGAAGCACTGAAACTTTGAAGGAAATCATAAAAAAATAG
CATTATGGGAGATTTGGAAAAGGAAAAAGAAAAAAAGAGAAGCGTATGGGCAAATTCATG
AAAAATATTACAGACAGGATAGCTAAGGCGGTTACGTTACCTGTGCGGGTGGGTGTAGGG
AATAGCAGCAGATGTAAAATGCATGGAGTGGAGATTTACGTTTGAGAAAGAATTGGAGAG
AGAAGAGGAACAAAGAACGGGGCCAAATCCTGATTTTCTATATTTGGCAGCGTGTTCCGT
GCTCTATTGGGTAGGAATACAAATGTTTTCTTTTTTCAATTTTCACACACCCCGCGTAGC
CTAAACAAAATGGAATAGCATCCAATATTGGAGACCAAAATACTGAAAATGCAAATCTCG
GTTCTCCCCCCTTTGGTATGTTGTTGTACTTCTTGGGAGCTATGTTTGTTCGTGACTTTT
GGGGATACGACATAGTAATAAGAGAGTTGCTTCTATAGCTTCGGAAATGGAATTAGGATG
GATCCATCCATCCCGAGAGTAAAAATAGATACTTTTTTCCCTATTTGGTTTGAGAAAATA
TAAAAATAAAAAAGTTAATTTCTAAAAATAAAAATAAAATTATTTTTTTTTCTTCCATCC
AACCAAATAGGTAGGATCTTAGGAGGGAGAATTATTGTTGTGGTAATGCCACGTGTCTTT
TGTTTTCTAGGTGGGTAGTT
>Glyma01g44850|Glyma01g44850.1
TACCATTCCAATATGACACCTTACTAGTCTATTACTAGCTTCACTTCATTTTAATTATCA
AGGTATACCAACCTTTCCAGGTGTGATAAGTCCCTTCTCTTCTGCATCAGCAATCATACT
ATACCCAATCCTGTGTGTCAAAAACAAGAAAACAAGCACGAAATAAAAATAAAAAATAAA
AAAAAGCCATGCAAAGCATAATGCTACTGAAAGCATTAACTTAAACTCAAAGAATCAATA
GTCATGACAATGGAAAATAGTTACCTGTCCTTCACACTAGAGCATGGCTCCATCAACTCC
AGTTTAGCAGCAACTCGGGCAACACAACCATCCGCAAGTTTATTTAGATATACTAAGGGG
GTTTTACCAATCAACTACATAAAACACACATCAGACAACAGTACATAATCTAGAAAGAAA
CACTATCAACAGGGGCAAAACACAGAATGAAAAAGCATGCAGAAATGGGCATCATGGTAC
ACAAACTCACTTCCGTAACATCTTTGGCAATTCCAGACCTTTCAACAGCCATTATATCTG
CTCACTACAAAGCTGACAAACAAACACAAACTATTAGCATAGAACCTACAAATTCCATAT
CCCCAACCACAAAGCTACCAAAACCCACACACCCAAAAAGAACTAAGAAGAAGAAGAAAA
TTCAATCGTAATAAAATTTCAATCTTGTATGGCTAGAAAGAAATACTACATTTCAACATT
TTCTTGACATCAACTTTCTCGGAACCAAGTAGGAGGAACACAAAAACGAGAAAATCTACT
GCTTTTTTGCGTGAAATATCAGTGCCTAAGTGAAATATAAAGAACAGTAAAACTAAAATA
GGAAAATGACAATCTGACTATATTTAATCACCAATAATAAATTAAAAATATTCTAAATTG
GGGTTTGCATTGGCCATCATCAAGCGTCGCCGTTTCAACTCCGACAGCCGTCATACAAAA
AGAAAAAAAAATATTAAAAAGAACTAAACAACCACTGATATTGATGAATTAAGATTGATT
AGTGGCAAATAAACCCTAATTCAGATGAGTAATTAGCAAACAATAGTTTGATTAATGGAG
TGGAGGATCATAAAGAAACAAAAAATGACCTTGAGGAACAGGAATGACGATAGTGAATAA
CAAACACACTAAGACAAACACAGCAGCGATCTATGAACAACAAAGTACTGCGAAGCTAAC
GACACTCGCATTGCAGTCATATATTTACCGAAAAAGAAAACAATAATAATGATTTTTGGA
CCGTGCTAGTCCCGCGTTTATCACACGCAGTGTTTTTTTTTTAATTGTTTTTTCGGCTAC
ACAGAGTTATGTAGCATAATAAGAAATAAAAAAACTAGTCGGACACCGAGAGGTATTTAA
TTCGAATCCTAACTAAATTTTAAAGTTGAAAAAACATTGCATAATTTTGTAAAAAAAACG
CATTTAATTAATTAAATTAATTCTTATCCATATTAATTTAAGAGTATGTTTGGATAGAGA
ATTTTAGCTGAAAGTATTTTATCAGAATTTGAATTTCTATAATATAGAATTCATTTGTTT
GGATGTTTTTTTTTTTAAAAAATTAAAATTTTAAAATTTTAAAACAGAATTTTAAACAAC
AAATTTTAATTTTCTTTTAAAAGGTGAGAAATTAAAATTCTCTTCTTACCGTCTTTTTCT
TCAAGAAACAAGAAACAAGAAACACCGATTGAGATTGTAGAATGATCGGGTACGTAGAGG
AACACGTATAATTAGCACACCAATCATATCTTTTTTTTTCACTCTCATAATTTTAACTTT
TTTTAACCAAACACAAAATTTTAAAAATAAAAGAATTTCAATTAAAGTATTTAAAATTCT
TAGAATTAAAAATTTTTCAAAATTTTAAATTCCTCCATTCAAACACACTCTAAGAGTTAA
TGTTTAACATGATAACATTTACATTTTAAATATTTATACAATATTTTTTTATTTATGGAA
AAAATATTAAAATATGAATC
>Glyma01g20700|Glyma01g20700.1
TTTTGATTTTTAATTAAAATCGAAAGGATTTACGGAAAAATTATTAATGTGTATTCATTT
TTTCTGTATGTAACATTAATTGAGTGGTTTAGATTAGCAACGAAAAATTATTCAACAACT
ATTCGATGTGTATAATTCATTTTGTTAAATTAATTATCATACATTTTTATTTAAAATAGG
AAAGGGGTTTTAATGTATGTTTTATTTCAAATATACAAAAATGTTGCATTTATGTATTAA
GGTTTTAAAAACATATATAATTTGTTTTCGTCTAAAGTTACGAAACAATCAAGAATTAAG
AAACTTGAAATTATAGCTTTAGGAGATGGGAGATGGGAGATGGGAGATGGGAGGGGGAGG
AGGGCACTGTTCTTACTCAAAATCAACATATAGGTAACCCAATAAATTTCCAAAAGGTCG
AATATGTTACCTATCATGTGTTTTTTTTCTTCTATATATAACTCGCTGATAGCATATATG
AGCTCCTCGTAGGCATATGTATCTCATTTTTTGTCTGCCTCTGTATTTATTTATAAGACC
TTTTGATTAATTTAGATGAATTAAGAAAGTTGGTTAAAGCCTTATAATAAATGGGATATG
TTTTCAAATGGTCGAATATCTTACCTATCATGTGTCTTTTTCATCCACGCATAACTTGCT
GATAGATAAGCTACTCCTCATATATGTATCTCACATTTTTTGTATTTATATATATGACCT
TTTAATTAATTTACAATTATTTAAAAAGCTGGTTAATTTCGTTAGTAGTATACAAATAAA
GAAAATAGTTAGTATTATTATTATTTTTTAAGAATTTTAAATCAGTTCACACTTTTTACC
TAATTAATTAATTAATATGTAGCCAGGTAGTTATTTTCATCAATCCTCAGAAGAAAGAAT
GAGTTTATTTTATTAATTTGCAACATATATTGCTTATTGACTAAAAAAATTATAAAGTAA
TTAATGGTAATTTAAAAAGACTCTTATAAAAATGAATAAATAAATTTCTCAAAAAATCTT
ATATATAGAGGTATAAGAAATTGGAACTATAAATATAAAAAATTATGTCTTATTTAAATG
GTAAATATTAAAAAATACTCAGTAATAACTTTTTAAGTAATCATGTCATATGAACTAATG
TTTTAAAATTGAATCGCTACTCAACCTAATCTAAATATTGGATTGATTGTGTGAAAAGTT
TAATAATTAATCATGATAGTTTGTAAGTAAGTTGATTCACCAAATAATTTTTGATATCCT
TGATTCAATTCTTGAATGCTTCATTTTTTTTTTGTTTTTATTTTTTTATTAAATTTTGTA
TTTTCTTAAAAATAATTAATACTAGTCCAACCGAACCAATTTGTTGACTAAACTACAGAA
CCAGACAGATCAATCCAAGTCGGTAACATAATCGATCTAATAAGAGAAGAAACTCGAATC
AGCTATACCATCGATCGGTTTCCAATTTGATTGGTTGGATCGGCCAGATCAAGCATAGTT
TAAAAGTAAAATTAATATGATTATTTTAATTTTTAAGCACTGTTTTCTCCCCCCTTTTCC
TTCGAAAGGTGTTGATTGATTAAGTTTGGTAAAAAGAAAAATAAAATCTTCAAAATTAAT
TAGTAACTTGCTAATAAATAGAAAGGAAAAAAGAAAATCTTACAATATGCCTAGCATACA
TTTACACTGTATATATATTTACTTGTGTCTGTACTAAGTACAAGAAAGGGAAAACGAGAG
GTTAGCATATACATGTGTTCAGCTGCTATTATTGTACTACAAAAGAAAAAGTTAACGAGG
TCAGATCACCGAAAACAAAATAATAAAAAAACAAATAATTGTCTAATGCAGTTCATCGCG
TCTAACTCTAATAATATCTATAGCACACAAAATACAGTATAAACATTGTAAGTTGGGAGG
GAAAAAAATGTGCATATGACAAAACTTTCTTGTCCCACACCTGCCAACCATATTAAATCA
AATTTATAATTTATAATATG
>Glyma01g34700|Glyma01g34700.1
AATAAGATATTAATTAAATAGATGTTTGAGTATATCTAAATTATGCAAAGTAGACATTCT
TATAGCCTCTGAGAAACAAAACATATCATAATTCCTTCAATAACATATTAGATCTATGGG
CTATGCGAGATTATGATTTTTTTTATAAGATTAGCAACAACAATTATTTAGGATAATTAA
CTAGCCATGTAAAAGACAACCTCGTCTATAGCAGAAAATTTGCTCCTTAATTTCTAGTAA
CAACTTATTTATTGTTCCCTTAAGATTGAGCAAGAAATTTTCCCTTAAGTTTGAGCAATG
TAATTTTGTCACAAATAACATTCAAGAAACCCCTCTATTTCCTCCCCTCTACTTGAATCT
CATGGTTTATAGCTCTATTTATTGATACTGCCAGAAAAGCATATCTTAACAAAACAGAGT
TGCATGAACACTACCTAATCTGTAAGAAAAATATTGCGTCAACGATTCCACATCTGTCAG
AAAGAGAATATAAGCGCTTTGGGCACATAACTATATTAGAGTTTGTAAATCACATTAAGA
ATAGAAAAGAACACTATGAAGAACCCTAAATCAAAAATGAGAGTTGGAGTTTGGGAATCC
ACCATGTTTCGACACTATGAAGAACTTCTAACCCTAAATGAGAGTTGGAGTTTGGGTGCT
GGTATTTTATCGTAGCAAAGGTCTACACTATTGAGTTTCAATTTTTTAAAAAATAATAAT
AATATATTGTAAAGCCTGTTAAAATAGAATTAAAAAAATATACTCAAAATTTTTAAATTG
GTGATTGGTAAAATTATTCTCTATTACACTTAAGTGACACATGTAATATAAGTTGGTGGT
GATCATTAGTTTGTTTTTTTAAAATTATAACATTTGTGGCAGTTTATTGAGATTGACTGG
AAAAAAAAAACCATCTGAAAAACATTATTTTTTTTTTGTAGTGACCTTTTAGTTATATGA
GTTTAATGTACCAGTGTAAAACACTATTATCCAATCATAAATTATCATTTTTTGATTGAC
AAAATACGTGAATAGTGAACACAACTGGACTCTAAAGCCCAATTACATGCCTTGGGGCTA
AGCCCATCTATAGACCCAATTTCTAGGGGGCATTGCTACATGCACCCAACGAAATTTCTG
GTACACCCAGTAATTTCGTGATTTTTCCATTTTATCCTTCCATAAAAGGGTTACGAATCA
ACTGATCTAAGCCTCATACGAATGAACTAATCCATATTAGTCCATATGAAGCTTACGGTA
CGGATTAGCTGATCCATAAGTATTTTTTTAATTCTTTTCAAAAATATATTTTACAAATTA
ATTTAAAATTAATGGCTCAAGCAAGAGTCAAAACTATGACTTTCAGGTTATTAACACGAC
GCTCTAACAAACTGAGCTAATAACCCAATTATATTATAAAATAAATAATGTTGTTATATA
TAACACTAAAAATTTCTAATGTATATTTAATGCGCATGTAAATTTAAATAATAAATTTTG
TAACAATTAATTTTGACATAACTCATACGAATTATTTAATATGTATATTTTTTATAAATA
AAAATAATGTTTATTATCAAAAAAATTAATTTTAATAGTAAATATTTATTTTACAACATA
ATTGAGCTATTAGCTTAGTTGGTTAAAGTGTCTTACTAATAACCTAAAAACCAGAGGCTC
AACTCGTCTTTGGGCTATTAATTTTAAATTAATTCGTAAAACATATTTTTAAATTTTTTT
TTTAAAAAAAACTTATGGATCAACTAATCCTTAAGCCTCGTATGGAAGGATAAAATGGGA
AAATCATAACCATGGGTGCACGTAGCAATGTCCTTTCTAGGGGCTTGTTGTTTTGGGCTC
TAAGGTCCAATTACATGTCGCTGTTCAGTTATCAGCGTTGCCCATTCGGCTGAAGCCGAA
GCCGAATGAGCCGAACAGCTTCAGCGTGAATTTGGAACCAAATACGAGAAACAAACAACA
ACGTTGGCTCAACTCATGAT
>Glyma01g01000|Glyma01g01000.1;Glyma01g01000.2
TTTATATTTTTTATTTATAAAAATAACCTTTTCACTAAGAATTTTTACTTTTCAAAATAT
AGTTATTTAAAATAGGTTTTTGGAGCACATCCTATGATGATCATTCCATAAGATAATATT
ACATTAATAACTATTTCGGAATAGTTTTCTGAACACCTATTCCTATTTCGAATAACTTAC
GGAATGATTATTTTGAAACAAGTTGAGTTTTAAAATAGACTTTTTGAATAACATAAAATA
TGTTTCCAGAATACGTGTTCTCAATAATGTTATTAACACTTTGATTTGTATGTTCCGAAA
CAAATATACATATTTCCAAGTAATTCGAAAGTTTTATTCTATTATTATGAAACTCATATT
TCAAAATGAAAATTATGTTCTAAAATGATCATTCCGTAACCAAAATAAAAGATTCCAAAA
TACTTGTTCCGAATATGGTGGCCACTATTCCTCTTCTAGAAAAGATTGTCTATAAAACAA
AAACTTAATAAAAAAATGGAAGAAAATACACCTGCACATTGATCCAACCTCATTGGAGTT
GTGCATTTGAAAGAAATCAATCTTAGAGTCGATACAAATGAAGACGAAGAGCACAAACAA
AAGTTTGTGAGATGATTATGCATGGACACAAATGAAAACCAAGAGGAAAACCTAACAGTG
AAAAAAAACACAGATGGAGAACGAAAATGAGTGAGACTTCCTCATGGAATAACATGTTGA
GGAAAAGGAAAATTATAGTATGAAAAAAATAGTTTAAAAATTAAGAGATCAAATATCTCA
ATTTGTGATTCACGAATTTTAGACATATATTGAAAGGGCCTCCTCATTCCCCCCCCGCAT
ATTCTATATGCAATGTACAAAATGCCTATGAGGGCAAGCATATCCGGGACATCAACAACG
GGTCACAATATTTTACACAAGAAAAAATAAAATGAGTCACAATATTCAATCAAAACAAAA
CGAATTGATAGAGTTGGATGAGAATTTAAATATTGCAAGTTACGTAGTCATGACTCACAA
TGACACTTGATGAATTTTCCTAGCAAAACATACAAAGGACAAAGACATCCTACTTAATTA
GTTCCATCAACATTAAATAATCCCCTGATTTGAAGAATTGCAGCGGGATTTCCATTTGAT
CAGTGTCACTTCAAATTTAGTGCAAATTACATGCATGTCATTTAAGTTTGATAGCTATCT
CTTTTGGGAGAGAGCAATCACACTTATTTATTTTATTTTATTTTAATGTTTCGATTTAAC
ATGGGAATCCCCCAAATTTGCAGTTGTTTATATATTTATTTCTTGGTAATTTTGGAATTA
CTTTTGGTACCTTCTCTATATCGAAATATAACACTTCCTGATAACAAATTAAAGGTCCAT
ATTCATCTCATTCAGGAGAATAGCCACAGAACATCAAAACCAACATAAAAGACGACAATA
ATAATAAGAGGCATCTCTAATAGTGTAATCATAGTATGGCCATTTAATTTATTTTTGGTG
GATTTTACATACGAATTTAAGAATTTCAACAAGTTTTCTCTCCAATAATGACTCACAGTT
CATAAGATTTGTTAACAATTTTTGTATAAAATTTGTCATGTGTAAAACTGCTTGAGAATT
GGTTCTTAAAAAATTAGTTGTCTTGTTAGAGAGTAATATCTGAATATATAGATGTATTTA
GTTGATTTTTCCCAATATATAATCTTTTATATACACAAATCTGAATATTAAATTCCTAAC
CACGAACCACATCACTAAAGGAGTTTGGATCTTCTCCAATTCCTTTTTTTATTTCTGTTA
TAAAGCTTTTTAGAAAATAAATGTCATTTTCCATTAAATTTGTATCATTTACATTTTATT
TATTTTTCTAAAAGTTTATAAAACAAAAGAAATAAATAAGAAAAAAGGAAAGGATTCATT
TCCTTATTGAAGTACACAGGTTATCTACTAACCATACATATCATATTGGTGATATATCTA
TCACATCGATATGCTCTAAA
>Glyma01g39890|Glyma01g39890.1
TTTTTAGTTTCCCTAGTTGTCTCTAATTTCGATTTTGGTTCTCCTTTAAAATTATTGATG
CATTTAGTACTTCAATCATGTTCAATATCATAAATGTGATCCCTAAGTCTAGATTTAAAT
GTTGACTGTTACAAAAGAATGTGACTTACTGCCCCTTGTCACACATTCTGATTTCCCTTG
TTACACATTCTGATTGGATGTTGACTCTATCGATTATGAAAATGTATTGTTGTTGTCAAC
TTTCAATCAAACGTGACACGTGACAATCAATATTCTTTTGTAGCAATCAACGTTTAAATC
TGAACTTGGGGATCACTTTTACGAGATTGAATATAATTGGAGGACTAAATGCATCAATAA
TTTTAAAGAGAGATTAAAATCGAAATTGGAGACAAATAGAGAAATAAAAAATGCAAATTT
GGCTGATATTTACAAGTGTTTGGTGTCGATTTCAAATTAAAATTTGGTTGTTCACCTTAT
TAATCAATATGGACATTTAATGTTAACATTTATTGGATGAGTTACTAAGGCTAAATTCAA
TATTAATTGAAGAACAATATCATAAATACTTAAAAAGCTGTATTTAAATTTTTTTACCAT
ATAAAGGATCTTTGATTGTGTACCTGTACCATATAAATTATTTTTTTGGTGCAACCATAT
AAATCCTTTAAATTACTTAAGTAAGCAACTGTTTCATGGCTTTTATTTTTTACATATAAC
ATAGACTTTGTCAAATTTTTTTATCATTTTATCACATGTCATCAATGCACAATAAAAGAA
TCTTATTTATAAAGATCCATACCATATATAAATTTTGTATAGGAAATACTAATCCATTCC
TTTTTAACACATCACTTAATTTATTTTTGAAAAATATATATTATTCACTTATATATATTA
TTCTGTATCAAAAATTACATATTCATTTTAAAATACAACCCCCCTAAATCTTAGTGGATT
AAGCGGGTCACCCGTCTTGCCTCGCCTTAAACCCAGATTAAGACGAATTGGTGAATCAAA
TAACCTAACCTATCCTGCCATTTTTTGCGTTTTGATCCGTTAAGTTCAACTAATTTTGCC
TTCCTTACTTAGCTTCCGTCCATACAGGGAGTAGAAAGAGTGAGTTTTCTTATTAGTGTA
TCGGGAATCATAGCTATTTATAAGTGTATTAATTAACCTATAAAAACTTCTAACTATTAT
TCAATGATGAGGCAACACTACACTAGTATCTACTTATTAAGCCCATACTACTATCAAATT
TATTAATAACAGTATAATGAACTCACTTAATTTTAACCATTTAAATAAAAGTTACTTTGA
TAATAAATAATTAATATAATTGTTTTATAATATATGTTCTCATAAATCATTGGAAATATA
TAAACTTCCAAAACTGCTTTGCTTTGGTCATGTTAAGATTGATAGTGGATGTGTCGTTGC
TTTTGCTTGCCAACTGATCGTATGCTCGTTCCCACTGCGTGCAGGCAACAGGAACAGATT
GCAATTTGCGTGCAAGGGAGCAGCGGCCACGTTGTTCCAGCAACATTTCACTTGGCGTTA
GGCATGGCACCCACGCGGAGCCCCGAACCTTACCTGTTCCCCGTCCCCATCTCCATCCCC
GCTTTCTGTACTGAGAGTATTTTTTGCTCCGTTCTCATTCTTGCTTCCCGCGAGTCGGAA
ATTCCATTTTACATTAAAAAATGTCAAAAATTATTAAAAATATAATTTTTTTTGTTTTAT
TTCAATTTTTCAACAATAATAAATTTAAAGTTTAATTCTAAATTTAAAACATGACTAAAA
ATACTAAAATAAATCAATAATAATAGTAATAAAATCAGCGTAAAAAGTGAAAAAGGAAGT
TAAGGAACTAAGTCTGAATATTTGATGCGACTTCTTAAGGTTTGGATAATGTTTGTGTTT
TTGTGACTTATGAGATATTACTTATATATATGATAATTTTATTTTGTATTTTTTTTACTA
ATAAAATACTATATTAACTC
>Glyma01g39850|Glyma01g39850.1
AAAATCACTTTAAAACTATCATGACTAAAAGATACAAATAATAAAAATATAAAGATCAAA
TGAGTAATTAAACAAAAAATAAATTAATAACAATTCCAACTTTTAATAAATGATTGTGAG
TGTATTTTATTTTCTACTAAGTTCTCCCACTTTAGATGAATCAAATATCAGTTCCTATAT
GTACAAAAAAAAAACATATGTACCAAAAAAATATCAGTCCTTATATTTTAAAAACGTAAA
TTTTAATTCTTGTATTTTTATAATTGATAATTTTTTTCCTCTTTATAAAATTTAAATATC
AGGATGCGCGAAAAATCATTAATTATAAAAAATATGAAAACAAAAAATAATTGATTTTAA
AATATAAGGACTAAGAACAACTTAAAAAAAACAATGAGAAACCTTAAACACTTGTTCCCA
TTATATTTATAGAAGGTAGAAAGAAAGAAGTAGATGACCTAAGTTGTGATACATTGCAAA
TCATTCAGCTGGTTATGTTAATTGTTTCAAATTAAAATAACTTAATCTTCACACCTTAAT
TTTTGTTTATACCTTATAATTCTTATTTTATTTTTCATCCAATTATTTATTATTTTTACT
ATTTTGTCTCAAGTCTTTTTTATTTCCTTTTTAGGTATATACATTTTAAGCTTACGAAAA
AAAATCATTTTTAAAAAGGTAACCTAAAAAACTGGGCACTTTCGCGTTAGAAGTTAGAAC
CAAAATATCATTATTCTTCTGATAAAGATATGTATGTTGTGCTGTACCTCTTGTCTAGCA
CTGGAGCTCAGGCGCAAAGGCCAAGAATGGGCACCGGGATGCCGTGGTCTCTAGGTTTTG
CATCTTTTGACGTAGTTTTCTTTTTCTTTTTTAATTTTTAACGTAGTTATGTAATTTTTA
ATTAATCATATTTTCAATTATATAAAAAAATACAAGATATTTTATCAAGTAAAATGTATC
TTTTTTCATTATAACAACAACTGTGACTGTGATGTGAAATAGCCATTATAAAGAGTAACT
TATCGATCCCCCCTTAATTAACATTTTAATGGAATGCCAAGAAGATATTGAAGCCATCGA
ATAAGAAAGGTAAGTTATAAGACGTGAAAAACACTAATAATGTTATTGTGATTAGGGGAA
GAGACATTCTATCTCTTTCTAATTTTTTTAAATAATAAAAAATAGAAGTTAGATATAATT
AATAAAAAATGATAAAAAAAACAATAATATAAAAATAGTGAAAAGTTAATATAAGCTAAA
ATAAAATTTTAAAATTTAAAAGTAAAATTGTTCCATAAAATATGTATAACAAATGAGATA
ATTTTCATTATTAATAATTATAGATTATACATATAAAAAAAACGTCAGTTTGAAGATGTC
CAAATAAAGTAACTAAAAAATCTGAAAATATCTTATTCTCATTAATATTTTACTTATAAT
AATTGAAATAAAATAAGAAGAACATTTTCTCGCTTAGTTTTCAATTTCGTCATTTTGTCT
GGCAATGACCTAGACCAAAATCAAGACCAGGTCACAGAACGTGCACATGCTCACGGCCCC
ATCGTGGATAACTATTTTTTGTTAGTTGGACTTGGGCTCGACCAGTTGCTCTCTAGTCTC
TGTGAGAGTTTGATGCCTATAATGTTCCTATCAATTTGCAAGGATAATGCCAAGTTCCCA
TTAATTCGGATCCCATGGGAGTTGGGACGTGCAACTATCCACATGTTTGGATAACAGGAA
AAAATAAATAATAAAGAAGAGAAAAGACAGAAAAAGTATTTTCTTTTTATTTAATTTTTT
GTTGAAATCACATGTATCTCTTTTACTAAAATGATCTTGTTTGGGCAAGTAAAATTATTA
TAATTGACAATTTTTCACGAGTGCTTAACATAATACAAGTTAAATTACTAATTTCAATGA
TCCACTTTTAAAAATATTTTTTTCTTTTATTTCTGTTGAATTCAAATTTAATTTTCCTCC
CCATTCCTTGTTTCTTTCTT
>Glyma01g38750|Glyma01g38750.1
TTGCTCAAAGGTTCAAAAACAGCTATGTTGGTTCAATCAACATCATTAGATTCATTGCTA
ACACGCTAAAACAAAAACAAAAAAACAAGAGAAACAACTGATTTAAGAGGGAAGAGTAAT
TGAAATATAAAATGGTTTAGAACAAACATAAGTACATTATCTAAAAAAACATTTAACCAA
CAGACACACTAACGTACTACAGTGATTTATGATTATGAAGAGATGCCTTTTTTATTATGT
AAATGCCAATTCGTTATGGACAATTTGGCATGGAGTTTACCCTTTCTTGTAAATGTTACT
TTTTGTAGGAAATGGGAATTCTCAAAATTAATGAAGCTGCGTTGGATTTTGATCTGCAAC
AGTTCTTTTCGTGTTATTTGACACATGCAAAGGAATAGAGATCGCGGTAGTAAAAAGTAT
TTAGGAGATTGGTATTAATAATGTAATGTAGGGATGGTCATGTGAAATTGACCAACGCAG
ACCTGCATTCTTTTCTATGTTAATGGATCTATTAATAAAGAATAAATTCCTCTGCTCTTG
TACCGTGTGTTCTATCATCAAATGCTTCAAATTTGGTCAATTTAAGTTTTGGATTTAGGT
ATATTAACCGTTTAGACTGTGAGGTTATTTATAAAATTCATTGATTAAATTTTTAAAATT
ACTAAATTAAAGAAAAATAAGTAATTAAGTTAAAAAAACAAAAATAGATAATGCGTAGTA
GTGAAATTCATTCAATGTGTGAGCAGAGAGATTAAAAATAAGATGGAAAAAAATAAAAAT
AAATATAGGAAAATTTCAGGGAGAGAATTTAATAACGTGTCCTTTTTATCTTTTCTTCCT
TCGTGTTTAATAAACATGACAATGAGTCGGAAATGGATACGTGCTTCTCCATCCCCACTT
CCTTAAGATCATCCCTGTATCTATTTCATCTCTAATAGATATGAAATTTTTTTCACCGTC
CCCGTTGGGTATGGTGTATATTCATACCATATTTGTACCCGTCCTATAATTAAAAGAAAA
TACATAAAGAATTTTTTTTTTAAAAATTAAACAAAACTAAATACATTATTTATTCAAGAT
TCAAGTTTTAATAATTAAATTGAATAAAGAGTATTTTAATAATTATACGTGTCGGGCACG
GGACACGCGTGAAAATTATCCGTCAAGGTTGAGGTGAGGACACAATGGTACCTATGAATA
TGACTTTTTTGTCATGTCTAATCCTTAAGTTCTCTTTCGGGTTCCTAAGCCAATCTTATG
GACTAGTTTATTTAAGTTTAAAAAAGTAATTTTAAAAAATAAATTTATATGTATTTTTTT
AAGAAACAAATATAATTTGATACTTAAAAAAAAGCAAAAAATTATTTATTTTTAGTAAAA
ACAGTTTAGACAAACACATAAAAATTAAAAAAATTACTTACTTTATTTTATTTATTTATA
GGAAAATAAGCTAAAACAAATGGACTTATATCTCCAGGTGAATATTGAATGTGTTTGATT
AAAAAAGAAATAAAGAAAAGATAAATAATAATAATAATAAATAATATAGTAAGTTCTATA
ATTTTTAAATTGCACTAATAATTCTATTTTCTGAAAATTCACAAACGCATCTTTTTTTTA
TCGTTACAATAACTTCTCTTATAGAAAGTGTGTTAGTACAAATATATAATGGAGCGTCAA
TATAATATTTTTAAACATTAAAGGGATGCTAATCGAATATATAAGAGTGTGTGTAATGTT
TTCAAACATAAATGAGATTAGCTAAAAAAGAAAGTAATATTATGCATAATTTGAAAAAAA
AAAAGGTATAGAAAATGAGAGTGTAATTTGCTTCTTTTTCTTAAAGTTATTTTATCCTAA
TTTTTATTCCTCTAAACATCCAAAAGAATAAAGGGGTAGAAGAGAGAGAGATACTTGTTG
GAGATGGTCAAAATTAATAACTTGATTTGAGACTGAAACATATTTGATCCGAATTGAGAA
GATTCCAACGTGGCAACAAG
>Glyma01g43500|Glyma01g43500.1
AGGACCAACCTTGCATTAGATGAACCTATAGGTTGACATAATAACCTTAAGTAGAACCCA
AGTTTTGGGATAAAAAGACTTCAACACTCGATTGCAATGCTCAATTGAGAGATGACTTGT
TGATTAAAACAATTACTTAGAAAAGAAGTAATAGAGAAAAAGGACAAATCATGATGGAGA
TACTTCTCTCATATCATAGTATCAATTTCTTCTACACCAGCCAGAAAAGTAAAAAGAACA
CAATTTTAAATGAACCGAACATAGTAGGTCTTCAAACTAATCTTTGAAGATTTTTTTAGT
GTAGAATATGTTCGTAAGGGAGTAGAAACATATAAATAATATACTCTTATAAAAAATATT
AAAAGATTAAAATAAAACTTTAGAATAATTTAGTTTATACAATCTAAAAAAATATAAATT
TGTTTTTTCTCATCCAAATTTCCCCATGTAGGAGGAAAGAAAAAAATAAGAGAAAATATA
TTTTAATTGGTTCATCATATTCTCTAAAATTTTTAATCAAACAAAATAAAATTAAGAAAA
AAACTTTTACTATTTTTCTTTTCTTCCGTCCAAACATAGTACTGGATTTAGGAATAAAAA
CGATGGTTATTGACTTAGTCTCGCCGGGCCCAATTTAATTCAAACCGCATTGCATAATTT
CTACATGACTCATTCCTTGTTTCAATTTCTAGGGTCCCAAACTTTGGTCTTCATCTACAT
AGACAGAAGAAAAAGGGAAGGAAGTAGTCAGCATGCAGACATTTTTCAAGTAAAAAACAA
ATTTTATTACACCAATTTCCACTGTCTGTTTCTTTTCTTCGGTTTTCTCCGGTTACTCTT
TGAGAATCAGTAGTTGCAAAAATCAATAAAGGAATGATATTCTTTTTCCTGAAAAAGGAA
ACAAGGAGCTTAATATGTGGCATACCCATACCAAGTATTAATATGCAAAGTTAAGAATGA
TATAATTCATATTGTAACGTTATAGCCTTTCTCCAAAACACTTATTACTTGCTTCAAAAC
TTATTCCAAAGTTTCAAAAGGACAGTATTATTGGCTCAAAATTAGTGTAGTGGCTCACGA
AGTTGCATAACCGCTAAAAGTGTCTAACAGTATAACACTAACGCATCACGCTAAACTTGT
AAGATAATTCAAGTTGAATGAGTCTTGCACGATAACTAATTAAGCAACTGGCAAGAGGTA
CGTGATACTTAAGATAAGGCCATAAACATCAAAGTCATTATGTGGAAATAATACATACAG
GATTAGATAAAGCCGTCTGACAAATTAATATGTCACTCTCTTGAACTGGCCAAACTAGCT
AGACTAGAGAGGTGCCCAAGGTGTTCGATTTACCAGACAAGTGATCACATGCATGACTAA
TAAACTCTTCAAGACTTGAACGCAAAAGCAAAAAGTGTATTGAGTATACTACTGACCGTT
TCATAGTTTCATTACGGGGTGTTTAGTCCGTTAGATATCCATGTTACTGACCCTACTTTA
GTTTTACAAAGGGAATACCAAATTTTATAACTTATTTCAAAAGATAAATAAGAAGAAAGA
TTTTTTAATTTTTTATGGATCTCACAACTATACAAATTAAAGTTTTCCGCAAAAGTGTCT
TCCAAGCAACACAATTTATTATTCTATTTTTCTTTTATTCATATCCCTCTTATTTGTAAT
TTTTTTCCCACCTTATAATCCAAATAGTATGAATATAATAATATGGTGTGCTTGAGCATG
AGCCAAACTTTCGTAACTTCAGTGAAAAAGAACATGGGTTGAGGGACCATGTAATGCGAC
CCACAATTATGGCTCAATCACTGGAAGCTTGACTAATTAAGGCACATGCATGACCTTTCT
CTGCTGACACTGCATTGATGCCAAGATTACCAAATAATCAAATATTTTTTTAATGATAAA
TCCATAACAGTTGGTGCCCCAGTTGACACGTCAAACTCATCCTAGTGTAAATAATGTCTA
TAAATTAATCCTTTCTTCCA
>Glyma01g26970|Glyma01g26970.1
CATGTCTAATTACTAGGTGAGGTGCATGAAAAATTGCTTCTAAGAGGCCTACAAAATATA
AAGCAAAGATGACACATCATATTTTGTTGAGACTAACTTTGGTTTGGGCATCCAATTTTC
TTTTTTTCACAGTAAAACCAAAGCTACTAAGTCCATACAACTAGTCTTTATATTCTGTGG
TATATAATGAGATTTTGTTGTATATAAATAATATATATACATACATCACAAAAAAGTGTA
GATTAATTGACACATAACTTCACTAGTTTTTCTTCTTTTATCAGCAAAGAAATAATTTTA
TTAATAAGCACATGATGTGCCATGCAAGTCATGTCACATACTATAGTAAGACAAAATCCC
CTTCTACATCACATTAAATATCCCCCCACAAGCCAAGTTTAAGTTCTAAAAACATGTAAT
TATATTAAAGGTCAACCCACAACTTTAGCATTAATAGTAATCTTATCTGACTTTATATTT
ACTTAATATTTACTCCTTATTGTTTTTTCTTTTATTATCACATCACTTAGTGTATTTTTC
ATATTTTTTTTTTGGTTTAATCTTTTTTTCATTTACCCATCTCACACTCTCCATGTGGTG
TGAATTATTTTTGTTATCATGTGTGAATATGGAGTAGTATTGACAAGTTGTTGCCCAAAA
TAAAGGTACCCTCATCAATGGGTTAATTGAGTATTTGAATTTCTGTATTTATTAATTACT
TATTTTATTTTTATTTATTTAATAAATTATATTAAATACGCATTTATTATTATTTTTGGG
GAGGTAATTTGTTTTGATAGTATCATTAATGAATATTTAAATTCATGCATTTATTAAATA
GTTATTTTACATTCATGCATTCATGAAAAGTTTGATACCCATTAGAATTGTCATCCTAAA
TTATTTCACCAATAAAATATAATAAATAGATGAAATAGAATAACAATTTTACAAAATTAA
CATTATCATAATTAATTTTTTTTTTTGTTTTTGTTGCATATATAATTAATATTATAAGGA
ATACAAGTGGGAAAAATGTTATATTGAAAACTGAAATGACAATTATTTTGGAATAAATAT
GTTTTTCTTACACAACAATTATTATGGGACGGAAGGAGCAATATTTTTAAACATTGAAAT
AAGTAAAAAGTTAATAAGATAAAAATTATGTTTATAGTTTGAAGAAATTTATTTATGATA
AAATTCTAATTGAATAAGTGAATTATGTTGGTGATATGATTGTTCAAATGAAATAAATTT
GATAAATAGTGGTAATCATGAATAAAATAAATGATAAATGTATTTTCACTATGAATTTAA
AGGAGCATGAAAAGTAATTTTTAATTTTTTACTTCCTGTATGATTAAAATAATATTTTAT
GTAATCAATTGAAATTGTTTTTGACTTTAATATTTAGGTTTAATTGAATATTTTACCACT
GAATTATCATTATTTTGTAAATTTTATCACTTAAATTTTTAATTTTTATGTGTTTAATTA
TCATGTTAGTGAAAAAACATGTTACTTTGCAAAAAATAGTAAATTTTTAGTGAATGTTAA
CATTGGTAAAATGCACAAAAGTTAAATGGTAAAATGTGCAATTAAGTGAATTATATGTAA
ATGGCAAAAAAATATCATATATATATATATATATATATATATATCATTAAAAACAATTCA
GCTAAGCAATTTAACTTTTTAACTAAAAAATATAATATATATTTTATCCCATTAATAATA
GTCAAGTTAAATAATTGAATATTTATAGAAATATAAATATTAAAAAAATATTTCTTGAAT
TTCTATAAATATTATTTAATTACAAAAATATAATATATAAGTTAAATAAACATTATAATC
TACAGCCAACAAAAAAATCGTGCATTGCTCATATATAGAGACACTTTTTTTTTTTTTGGT
GTTGACAATGGATTTTCTTTGGTGTTGCACTTATATAAAGACTAGTAACCCAAAAGAAAT
TCCTAACCAAGAAAAGACGG
>Glyma01g07580|Glyma01g07580.2
AGGCGACGAGGTCGAAAAGGTCATCGAATCTAATCGTAGCGAGAACCTCGGCATTCTCAT
CGATGAGGAAGGAGAAAAAGGGAGCCATCCCTAAGAGAGAGGAGGTTGTTGTAGAAGACG
AAGTCCTATGTGTTGAGGCTGAGGCTCATGACCATGTGCTTGATGTAGACCATCTCAATG
GTGATGGTGATGAGATAAGCGAAGGCCCAAGAGTAGGCGATGAAGGTGAAGGAAAAGTTG
GTGGTGACGAAGTCGAAGGCGTCAACGAGGATGACGAGGAGGGAGAGGAAGGTGAGGTTG
GAGGGGCAAGGCTGAATGCAGAAGGCGGTGTCGGCAAGGGCGACGAGGAAAGAGGTGAGG
GATCAGAAGACAATGAAGGTGTCAATGTTTGCATGTCGGAGGAGATTGGTGTTGGTGAAG
ATGGCGAGGTAGAAGACAAGTGCGGCGGGGAAGAATTTTTTGGCAGTGGGGAGTGTGAAG
GGGTCATGATGGAGAAATCCTAATTTTTTCAGCCTTTAGTGTGACTGTGTGAGAGCCAAA
GAGCTGCACAAGAGAATGAGAGAGCAAGAAGGAATAAATGTAAATGGGTAAGAATTTCAA
AGGTGATTTTTTCAAAATCGTCTTTGATCACTTGTTTTTAAAGACGATTTTTCCAAAACT
GTCATTGAATACTTGCTTTCAAAGACAATTTTTTAAAAACTATCTTTGAACACTTTCTTT
CAAAGATGATTTTTATAAAACCATCGTCATTCATTTTCTTTTATTTACAAATTTATTACC
GTGTTTTATTTTAAGACGGTTTCAAAACAACCATATATCATGAATTTAACATCATAAAAT
ATTATTATTCTAATAGTGAAACTTAATGAAACAAAAAGTGACATCAAACTAAAAAAACAT
AACCTATGTAGTATTTTTTATCTTTTTCAACCTTAACTTCAAATTACCGTTTTCTGTGCT
TATTCACGTTTTTTTAAATGAGTTAAATATAATTTTTTTTATTTGGAAAATGATAGGAAC
AATTTCTTGGATATTCTTTCTTTAGTTCACTTTTTATTTAATTTCATTAAAATTATAAAA
TTTTGTGATTCATATATTCTATTTAGTTAAATTCTTTTGCTATTTTATAGTTTTTAATAT
TTTAACTTATATATATATATATATATATATATATATATTTGTTAAAGTAAATAAATCTAT
CTCAGTATCTCTTTTTTTTAATATTGGGTTTTCTTATCAATATCTTCTTCTATCCGAAAT
TTTTATTTTCAATTATATTATTACATATACTCTGTAAAACATTATTTTTATGTTTATCTA
TTACTTTCTTCATTTCAAAATAAGTATTGTTTTAGGTTATCTTACACAAACAAAAAAATT
AATAAATAAATGAAAAAAATGACAAATTTACAAAAAAGAAATCTTATTAAATATATGAAA
GAAAATAATATTAATGTTACATTGAAAAGATCAATTAAAGTTGCATTGAAAAATCAAATA
TAATACTTATTTTGGAGAAAAAAATTGTGACACTTATTTTTGAGATAGAGGTATTCCTTT
GGTTCCTAAATTTAAAAATATTTTAATTAATTCACGTCCCTTTAGAAAATAACTAATCTA
ATTAATCACATTAAATTTATCAATTAATTATATTATCATTCTAAAATTATCGTTTTTTTT
ATCTCTATTCATTTAATTATTTCTAATTAATATTTAGAGAAAAAATAATTAAATAAAAAT
ATATAAGAAAAAATAATTAATATATCTAAAAATTTAAAAAAATTATAAAAAGAACAAATA
AATTTATAAAAATCATGTTATAATTAGAAAAAGAGGAGTAGTATTTAGTACTCGAATACT
ATATCACACATTTATTTCTCTTTTCTATTTTTAATTACTATACTAACATTCTTTTTTTAA
GTTTTCCTTATTCTGTTTAACCATGGTTAACCAAACTTTTAACCACCCCTCATGGACTCT
CCTATATAACCAGTAACTAA
>Glyma01g22620|Glyma01g22620.1
CATCAATGTTTGTCGACCAAACATAAACACGATTACACGACATGTAGATAAATTTACGTT
CTTAAAGTGAAATTTCAATTTTTATACCCGATGTATCGTGTACGTAAGAATCTTTATACT
GAAGGAAGACGAAATGTTAACACCAATGCAATCTTGTGGCCTATGTTCACGAACCACACG
ACCACGGGTTTTGGATGATATTTTGGCCACAACTGGGTGTGGAGCCCAAGAAATTAATGT
ACTGGAGTATGACCTTTTTCTTCCCTTCTCTATATGCTTCTTCTAATTTGTACTCTATAC
ACTAAAAATTGTTCCTTATCAAAAGAATAGAAGAAGAAAAAAATCTCTCGAGATGCTTTT
ATATATGTCCACTCTCAGTCCATATTGTTCTATTTATATATGTTACTATATAATAAGAAA
TCATTCTTGAAAAAAATGTAGAAGAAAATCTCAAGAAATGTCTTTTAATTCTTTATATAG
AGAGTGGTCCACACTAATGCAACTGTGATGTGATAAATTTCAAATGTCCACCTGGCTTTT
GGTTTAAGGTTCTACTTGTTATGTTATCCCCTGTCTGAAATTTCATTTACTTATTATTAT
TATTATTATTATTATTATTATTATTATTATTATTATTATTATTATTATTATTATTATTTG
TTTAGAGAATTTTCCTGCCACTATTTTTTACTTTTCTTTTGATGATTTAACAAGAGCGAG
CCTAATTTGGTTACTCCAATGACCATGCAGAGCAGCAACGAATCCCGTTGCAGAAAAATT
CCTTCAAAACACGAATTCTAATTATGTGCGACGCAATGTAACCTTAGTAGCTAGCATAGA
GCAACCTCTAAGACAAGTTGTTCATGAGAAATGCCAAAAAGGATAACAAGTAACAAGTGA
TGTGGGTCAGGATTTAAAATATATAGTGCAATAATCTTTTCGCCTTTTGCTTTGTTTCCC
TTTTGCTTGCACATATATAGCTTCCATATGCTTCAGTCCACCAAGTAAACTTCAACTTAG
GCTTTACTTAATCAAATGTAGCATCTGTATTAACTTTCCCATCTTAATTTTTGCGAAAAC
CCAAATGTGCTTTTGGTTGAGCCGGACCCATTTGTCCTGAAACCTTATACCCCCTATTAA
TCAGACCAATTGAAACCCTCCCTTCATCAAGTGATTTTCTTTGTGGGTCCTTTGCCGAGT
ATAAGAAACATAAAAGGTATTTACTTGGAATTTTCTTTTGCAAAACATCTTCTAATTTCT
TTTTCTCCTTTATTTTAAAAAAAGAACAAAGAAAATCATTGGAAGCCTAAGAATGAATAT
TTTTTTTGAAGCCTAAGAATGAACTTAGAAAAAGGTTATGTATCTAATCTATACATAATT
AGGGAAATGACTTATTTTAGCAATTTTTAATGAAAGCCACTTTAATATAAGAAAGTGAGC
TCATATTGTAACTTGGTCTTCAACTTCTGTATGGTACAGTTTTATGGGCGTGATAACCAC
TTGGCAAAAAAAATATACCGAATACCTAATAAAACTCCTAAAAGAAAAAGATCAAAGGAA
TATAAGAAACAATAAAAATGACACTAATATGAAGTCAAGTATCAACATCATGTAGTATAG
TATTGAATATGACATCTCATAATTTTATTCTTATATATATATATATATATATAAAATACA
GTAACAACTTTTTTTATACATCACTAAATTACAACTTATATCTACTTATATCTATCATGG
GTCATACCTAACATAAGTTAAGTTGTTCTACAATAAAAAAAAATATTATATATATTATGG
TGTTACATACAATTATCTTTATCTCACTTATTTTTATCTTTTTTATTATACACACATCTA
AAAAATACATTTCAAAATCAAAGAGATAGTAACTTTATGCTGTCCCATTTTATTCCTTCA
TAAAAACATTTTCCCACCTAACATGGATTACATAAATGTGGCTCAAACATGTAGGAAGAT
TTTCGGTTGGTCGATATAAA
>Glyma01g44220|Glyma01g44220.2
AAAATCAGGTTAACATAACAATTTGTTTTGTATTTTCTTCTATTTTCCTCATTTCAAGAA
AATAAAAAACAAAATTCTCAGGCAACCAATTAATATATATACCTACCACTTGTCTTGACT
GCAGTGGTAAACTTGGTAGGATAGTGTTATTAGACATGAAGCTCAATCTTTAGAGGAACT
CAACAAGCAAGCAGCTAAAAGTAAAATGCTATCCTTCATAATTATGAGAGCACTAAACAA
ATATTTTTCAGTTTCATAAACGCATTGACAGGAGAGGCATGCACTTGGATGAGTAATAGC
GTAAACACAGTGCAGTACTGCACAATGTTTAATCGGGTCCAATGCAAAGTAATTTGTTTT
TATAAATTGTAAGCTAATTTCATAAACTATACTAGAAAACTTATTAAAATAAGCTAAAAA
TCATAAACCGTTTTTATAAATTCTCTTAAATACTTAGGCACGTGTTTATGTTATAAGATA
TATAAATCTAAATAAATAGACTTTTCCAAACCCACCTAAAGTTACTCGATCAACTTTTGA
TACTTGCTTGACATGACTCGGTTAATTCTTTGTTATACCAACCAACAATGAAAACTGTTT
TCATTGTCAAAACCATTAAATTCATACATAAATATCAAGAAGAAAATGTTACGGTTCAAT
AATTATAGAGAGTGGTCCTGTGTCATACCGGCCTAAAAAAATGATAAAAAGCCCTAAAAT
ATTGGTTCCCCATGTCCAGGCCATTATCAATGAATTAATTAATATCTCGTTTTATTCTAG
CAATTTTGGGATTTAGAAATAAAATTAGATTCATCAATTTGAGTCAAGCTAAATAAATAT
TTAAGATGATAAAGTTTTCTTAATATTTATTTTTATTTTAAATTTTTTTCATGTGAGATA
TTATTTAAGGTGAATATTAAGAATATAAACTTCATTTTACATTATTTTAAACAGGGAAGT
TTTATTTTGGGTCCAATAAACACTAAAAATTAATTAAAGAAAAAAAAACAAAATTATAAA
TATTCATGGGCCATAAATGACTAGCCTAATAACCCCTTTCCAGGAGCTTCTATTGTCACT
GCCAAAAATGTTATTCCCACTACCTACATGGATGAGTTTCTAAGTAATTCCAAAATTATT
CTTTCTATGAAAAGACAATTATGTTGCACACTGGACAACGATGAAATTATTTTTTTTATT
GTTGACTCAACATCCCCCTATACCAAAATAGCAACCATCTCGACAACACAAACTCAATCA
TCATACCAAACCCATTTACAGTCACAAACATAACAACATATATAGATTCAAAACACCTCA
CCCCCAAAACCATAAACCCCTCAACAAAACCTACAACAAAATCCAAAAATGATAAAAATG
AGTGGGTTGTGTGGCATAAATCGATCTCGACAAGGCAAGGGATGCACAATGTTGCTCGAA
TCTTGAAGTGGATGAGTTGTTCGACTCAGTGAGACACATATCTTGTGGGTCAAGGTGGCT
AGTACGACGTAATCGTGAAGGAAGGTGGATGATGGATCTTGTGGGTTGAGGTGGATGGTG
TGGCGAAGGGTCAGGTTGTGATGGTGGGAGTTGGCTTTGGGTGGCATCGAAGATGATGGG
TCTAGGTAGTTCAGCTACAAGGGTTGGTCATTTGGAGTTGGTGCAATTCGGGTATGAGTC
GGGGACGATGCAACTCAATTAGGTGAGGGGAAGGAGAGGGTGTGAGAACAATTTGGTAAG
TGTGCAATAGAAGAATTTCGTACAAGTTGATAGTACTAATAACAAAATTAGTAGTGCCAA
TAGCAACCTCTCATTCCGATGGGTCATCATAAGGTTCTTTTGGACTTTATTCCATACCAT
GAATCCACCATTGTTTTTAGGCTATTTTTTGTGGTCTTGTAAATATGAAAATGTTTTCAT
TATCATAAAATTAAAAAATTTCATTTTTTTTAGAAACAAGATTCGGATATTCAAAAAATT
TGCGTGCATCACTTTTTTAT
>Glyma01g43933|Glyma01g43933.1
AATAAATTTAGATTTCTACCTGTAAAAAAATAATAAGCATATTGTTAACCCTTGTTATTT
TAGCATTCTTACCAATCCACATAATGAAAAAAAAAATCATTCCTAACCATACGAGATTAG
ATTTATCAAGTCTTTCGATTAGCTGTTAAGGCCTCATTTGATAACAAAGATAAGTGTAAT
AAGATGAGATTATTTATCTTAATTTATTAATACTAACTTTCTTTGAGAATTTGGAGATTA
CATGCAACCTCTTTTTCTTTAACATTTACAGAATAATACAGTGTAATATTTTTTAAATAA
TTAAGAGATATTAGTAGCATATATAGGGATATTAGAGTAATATTTTTCAAATGATAGGAT
GTCATTTGGCTAGAATATACTTGTAGTTTGTACTAAATTATAACTATTTATATAACATCT
TAAAACAGGAACTATCTAGATTTAAAAAAAAGATTTTATTTTATTTATTTATTTGCTAAA
AAAAGGGAAGATTTAAAATTTTAAATACTTCGTAAAATTATCAGGAAGTGTCATCATTTC
CTCGCTCTCGTCCTTATCCTCATTCTCTTTCTTCCAAGATTTGTGGGGGGCATAGTCACG
CAAGGATAATTTTATTGATATTAGAAAAAAGATGGATAATTATTAATAGTAGAAAAAAGG
TAGTGCAATCAATTGGATGACTTGGACTGTTAGTGTCTGTACTTGGTAGAATGGTGGATG
GTATCCTGATCATGATTCTGTTGAAGATCTTATATCACTAAAGATAATATGATATGATTA
AAATAAAATATATAAATGAAAAATAAGTCTTATTTTATAAGTTACTTTTTAGACATTGAC
TTAATTCATATTAAAAAATTATAAGATGATACAAGAGTTTATTGGATGAACTATTATAGG
GTTATTATCATATTACATGCATATATTTAGGTTTGGAATTGAGGAATTGAGATTTTATTT
TTAGTAGGACAATTTTTTATAAAAAAATAAACTAGAGTGTTTTTTATCCGAATGTAAATA
TTCAGTGCAAGCACCAATAAATTTGAAATTTGTCTCCAAATGAGTTTTATTTAAAGAGTA
AAGTGAGCTCATTTTAAATTTTTGTAAATATTTATACGATTGAGATGGATTTATATTTAA
AATAAAATAAGAAAACAAATATCTCCCTTATCCTTTGTATCACCATCTTTTTGGCACCCA
TCTCCCCCCTCCATTGGAATCACCTTCTCTCTCTCTCTCGTGGCTCATTTTTACTCCACA
TTCTCAGCGCCTTGGTGGCTCAATTCTGATCCACTTGCTTTTCACCACATATCAAATTAG
GCATTCCATGGATTTTTAAGGCCACTCTCTATATTACCATAAAATTTCTATATTATTTTT
AGTATTTTATTTAAAAAATGTAACAGATTATGTATTAGTACTATTCACTGTTAACATTGT
AAATCACATGATCTTTTTTTTTTTTTTTTACAAATCTCAAGTTTGTAAAAGAAAGAATTT
GAATATTTCTTCAAATTTCATTTTGCTTCAAACATTGTTTGCAACTGAAAAACAAATATA
TACTTTGTATCTTACTTTTTCAACCACTAAATTACATTTTTTCTTTTTACAAGAGATTAT
ATTTTTTAACTTATTGAGTTAGAAAACTATTTTTACTTATGGTTTATGATTGTTACTGGT
CAAACAAATTTTGCACATAAGAAAAATTAAATATATATTTTCTCACTAAATAAATATTTT
TCATATATATAAATGCAACATAATCTTACATTATTATTACTTTTTTTTTGGAGTGACTTA
AATTGCACTATAAATTTAGCCATTCAAATGATGAACAAGAAAGATTTAAATACTATCAAA
TAGAAAAATTAAGAGCACTATATCGGGTTCGAAACAGGATTACCTGGGTAGATGATTCCC
TTGTTAAATAGTGTAAAATAAAAAAAAAACAATTATTATTTTTATTATTCAAATAAAATA
TAGTGGCACTAAAGGACAAA
>Glyma01g01510|Glyma01g01510.1
TATATATATATATATATATACTAGCTAGTTTTCTATTATTTATGTGGAATGTCTTATTGT
TAATTTTTTTTATTTAACTCTCTAAATTAATTCAACAAATCTGTATGAGTTGAAGATTCA
CCACTTCTCGATGAAAGGATGAAGATATATAAAATTCTACAAGAAATTAATTTCTGCTAA
AAAATTCCCACCCACACAGAGCGACTTAAAAGGGTCATCTCAAACACAAAAGGAAAAATC
TTCACTCTTCACGTTGCAAGAATTCGTCCGCAGCCACATGAAAATCGAAAAGGCAAACCA
TCTAAGGGATAAGTATCAATCTAACTCTCAATACTTTTCAAGTCTTCAATTCGCATTGCT
GACTTAGTTTAGTCTATTCGTCCCTCCTTCTGGATAGATTTTAGGAAAATGTGAGGAAAG
AAGTTGATGAAAAATAAGTCTCAAGAAAGGAAACAAATTAAAAGTCAACAAACCAAAGCG
AAGCTTTAGAAGAATAAAGTATCGTGTTTGTAGCAACTAGCAAGTGGATATTTAAAAGGA
CACTTAGACACGACGCTTATCTAGAAAAGTTCAAGCCAGATTAACTAAAGGTTTCACTAA
AAAAAATGGTGTAGATTTATTTTATACCTGTTCACTAGCTAGTTACAAAAATATATCATA
CATAATTTAATTAACTATACATTAAGTGGATGTAAAAACAATCTTTTTTTAAGGGAAGTA
ATTTACTAGAGACAACCTAAAGGGTTTTAATATCTAGTCAAGAACATTAAGTTTGCGAAC
TACAATTAATGGTGGTCTACTATAAAATCTTGTTTTCAAGCAGTGATTTTTCTATTATTA
TTATTCATGACTCATTACTAACTTGACCCGGTCCAAAATTAATTTTTATGAATTTTGGGT
TTAAAAATGAGGCTTTATTTAGTTTGAGGGCGGGTTCAGGTCTTTGAGTCGTCAATAGGC
CTACTTAGTCTAGTGTCATATTCTTTTAAAATGTATAATTTTTTAAATAATTATATATTA
ATTATAATATTTCTTGATTTGATAAGAAAAATATTTTATATAATATAATATTATAATTAC
ATTGATGTTGTTAATTTATCTTAATATATATATATATATATATATATATATATATATATA
TAATAAACTATATCTTAATAATAATTTTATGCTTCTTCAGTTCTATAATTTTTTGGTTAT
ATCTTTAGTTCTATAATTTTACTATATATAATTATTAAAATTGATGTATATATCAAGAAA
TCAAATTAACCCAGCTTTATTTCAAATATTATCAGATTGAGGAATGCTAGTAAGAGATTC
TAACAGTACACTTGTTTAATATTCTAGTGAGAGAGCATGCACCCACAATTAATGGAAATC
TGAAATACAATAAAAAAATTTATTACTTTTTTAATTTATTGTTTTTAAAATAAATTTGCA
CTTTAAAAATTGAGAGCACGTACATTAGTTATTTCTTTCGTGCTATTGGTGTGATGCATT
CCTTCTTACTGAATAGCAGTACTCTAGAATAAATCAGAAGCGTTGTCACTCTTTCAATCC
ACTTGCACAACTTGTGTTAGACGTATCACCATTCACCAATATAATGCACCACGATTGCAC
CAACACATGGCAACATTTTTTTTTATCTCTTTCTATTCATCTCCTTTTATCTCATCACTC
TTTTATATTTCCTTTCTATCTCTCATAATCCTTAAAATTCGATTTAATTAGAAGGAAAAA
AAAAACATCTCATGCAGGAAGATTTTGAAATCAACCCAAAACAAGTAACTCACTATATAG
TCATATATCGGTGTGTACCTCTTAATATTTGATAGGTATCTCAGTTTGACTTAGTTAGGT
GGAGTCTATTATAATTTTACACTACTAGTTGGCTAGTTGTGGCAATGTATAAGAATTTTC
AACTGATAAGTTCAATAATTCTCTGTATAGCAAGGTTGGACGTGCACAACTTGTGCTATG
TCCTTACTTTTTTAATTAGT
>Glyma01g42640|Glyma01g42640.1
TGGGTAACAAGTATTTTATAAAAAAATCATTTATATACTAATCAAGAATTAACTTGAAGT
TTAATAATAATATCGAAATTAACCGAGCAAAAAAATATCAAAATTTATAATTTAACTCCA
TTTATTCCTAATTTCAAGAAAGTATAGCAATTTTTGAAAGTTTAAAATTTCAAAAATAAA
ATTGGGCATAAAAAATAATTTTTAAATAGTATATTAATTCCAACTCTTCTTCGTCCAAAT
TTGTTTACATTGAATTTATTTGATTGAAAGAATGTGCAAATTAAATGTTCATATATGCTA
AACCAAGGTGTCAATCACAATTCCAACGATCTTTTAACACAAATTTAATTAGCAAGTGAT
TGTGCACCATCTTAAATAGAGAAAAAAAATTATATTCACCTAAGTCTAAAATTACAACTT
TTTTCAGATACCAAAATTTTAAGTTTTTACAATAATATTACCAAAATCAATTTAGATAGT
TGACATTTTATCGTTGAATTCAATTTGAAAACATATAACTAATTGAAATAAATTATATAT
TAAATTATTTATGGAAATCGTGTATTTCAAATTTACAATTAGCAATACTATTAAGAAATT
ACATTTTGAACGACCACAAAATAAATATTTCTTAACACCCTCGGTTTAATTTAGATAGTA
GGATAAAATTGAATTAATTTAAAAAAAATTAGAAAATCAAATTAAACTTGAATAAAATTA
GAAGATTAAATCAAACTTAAATAATAAATTAAGATAAAAAACCAATTTAACCAACTAATT
AATAAAAAGAATCACAAGGTTGATAATAAGAAGAGTAATTATATTTTGACAATAAAAAAT
TCTAAACACTCATCAATCAACAATTCTCTTTGTTTTTTTATCTCTCTTCTATCACACTAT
ATCACCAATCAAATCAATTATTTATTTTTCATCTCTTTCTTTCTTAAGTTGCAGAAAACT
TAAAAAAGTTTTTTTTTTAAAAAAAAAAAATCTAACAAGAATGTATACACAACCATTATT
AATTATGCAATAAACTTGAACAGGGATATACTAACACAGATACTATTGGCCACCTACATC
AGTGTTGGGCATTTTTTTTTCAAATCCTTTTCGTGATTTTTTTTCTTATTTGGCAATTTT
TGCGTTATGATTACGATATCTCCTTATCTGTTGTGCTAAAAATATATAAAAAAAATATTG
TGAATCCTGCTATGTGTATTGTTCACGGTTTTTTCAGATGATATGTTATTGTTCGCGGTT
TATTGTAAGTATTACATAAATATTTGATTTATTTGAAGACCAGACAAGAACTTATCAAAA
TTATTTTTTCACGCATAGGAAACTACATGTGTAGTTAATATTCTTTTCACTTTTTTATTT
GTTGACAATCATCTTTAATTTTAATTTTACTCAAAATAGGAATTAATTATTTCCCATGGC
ATAAAAAAGGATAACTTACCATTTATTTTTGAACTACAAGAGATATATTTAAAAATCCAA
CAACAATATTTTTTTTACAGAATTCACCAGCTAATATTCATTAAACTATTTGATTTAGGA
ATAAGTTATTAATTTGAATGGTATTTAATTTGATTTTTTAAACAAGATATGAATTTTAAG
TTTTATAGATAAAAAAATATAATTAAAAAAATTCTATTAAAAATAATCGGTAAAATTCTT
TAATAAAAAATAATTATTAATAAAACTGAGAAATGAATAAAAACTATTTGATTTTGGGGG
GTTTTCATACCTTTATAATAGTTATCATGATGTGCAGTACACTAAAAAGAAAAAAGAAAA
TGTGTATACGTTTGAAACGTAGAGAGAAAACAGAATGCAGGTGGGGATGGGAGAGCGTGA
CATGGGCCACTGTCGTCATAAACATTGGCACACGTGTTAATCGGATAAGGCACGATAACG
TTGGACAAAATTAAAAATAGCAGAAGAAAAAAACAATGAGAAAAGAATGAAGGGCTAGGA
AGGTTCTGGAAAGTAGTAGT
>Glyma01g02060|Glyma01g02060.1
GAATTAATTGCCGTTTGAGGGGGTGGGCTTAATTAATTGATTTACTAAGCACACCTCAGT
TAAATAGAATTTAACTAATTGATTAACTGTCTTAAACAAAATTGATTGATTAACTAAGCA
CACTTTAGAGTTAAATAGAATTTAACTAAATCCTTTTAAAAGTGAAGCCTTTTATTGTAT
TTGACTTAAAAAATTTAAACTAAGTTATTCAAATTCCTGTTAAAATATATTTTAAGTCCT
TATAAAATTGGCAAATTTTAGATTTTGTTTATGTAAAATTTTTCATTCTCGTAATGTGTT
ATATTTTGATCCGGAGTAAAATTCGTGTAAATCTAAACACACGTGAGAATTTTTGGATTT
TAAAAAACATCACAAAAGTATAGAAAAAAATGCAATTTGTGATAATTTTACTTCAATTTG
TGACAATTTTTAAATTCTAAATTTATAATTGCCACAAATTATTACGTTGGGCTTAGATAT
ATTTAAAATTTACTTCAAGTTAAAATATAACACATTTATATTTTATGAGAAAAAAACATA
ATTTTTAACATAGACAAAATCTAAACATTACCAATTTATAAAGACGAAAAAATATTTTAA
CCTTATACAAATTCTGTGACTTGTTCAAACCTGATGAAACAAAGGAGAGAAATGTGCAGA
AGCTGATATATATTGCTTCTACGTCTAGTGTTTTTCAATGGAAATTCAAACTTTCTATTG
GAGAATTTTGAAGGGGCTTTGATTTCATCGGATCCATATTTCGTACGAAAAATGCTCATA
GATGGTGATGCACAACAACGGTATAGGAAACATGTTAGTTTTAGCTCATTACATAAAATT
TCACTTTCTCAACCAATTGGTATTAACATATTTTCCAAATTCCAATAATAATTGAAAAAA
ATTGTGCTTTAATATTTTTCTTTTTCAAATATACCTTTTAATCCCCCAACCCCCACATGG
ATATCACGGTATGCCTATGATATGTGAACGAATTATATCAGCTATCAGGGATATACTATC
TTTTATATTTATTTTTTTTTTCTGTTTTTTTTTCTTTCTTTTCAACTATTATGTTTTATT
ATTTCAAAATAAATTATTCTTATGGTTTTCTTTTTAGAAAATTCTTACGACTAAATAACG
TCATTTAATACTAATCATTGTATTACATTATTATTATTTAGTTTTTTTGCATGATTAGAA
ATCATTGTATATTATTATTTTATTTTTATGCATTGTTACTATATTATCAAATTTTTAAAG
TAATTATTATAAAAAAATAGCAAATTTTCATAGATGCATATATGATTGAAGCATCTAGAA
CTCGTAGTGTAATACATGATTGTTGATTATGATCAAACTCTAATAAACATTAACTAGGGT
GAGTTTTTACAAGAATTAAAGTGATGCATACCTACAAAAGACACATAAACACTCAAACCA
ATTAATATTTTAAATGATAGGATGAAATACATACTCATCTATAGTATAACCACGTTGATT
ATATTTATGCATGTATAAGTTGGATTAGATTGTTTTCCTTGAGGCTAAAGAAATTTTAAT
AACTATAACACCCTATTTAGGCATTTAGCAGTAGATACATATTATTGTTTATTAATAATA
AAAAAATTTGTTGTTTTCGGATGTATCTTAGGAAGCATGTGTTCGGGCGTTTGATCTTTT
CTACGCTTTTGTTTTTGAGTTGATGCAGTAGTATTCCGAGGCAAGTTGACCTGCTATGCA
CATTGGACATCAAACTTAGTCGAAAACACTAACAATTTGTTATTAGATGAAAAGTGTTAT
TATTATTATTATTATTAATTGAGAATTCTAAAGAAGTTGATAGTGTATCTGACATTTATG
TACAAGAAATCTACATGAAAACGAAAAATTAAGAAAATGCAACACCCAAACCTTGATTTT
AAATGGTTTCCCTATTCATTTTCTTAGTTATTTTCCTTATGTAGGTACAGTCATAGTACT
AAGTCTTAGTCACCGACTCA
>Glyma01g01370|Glyma01g01370.1
AAATTAAAGAAAATCACGATAAAATGAAAATAGAAAAAATATGATTTTATAATCATTTTT
TTAAAGATCGCATATGTTTATTAAATGAAACTAATCACGTCATATCTAATTAGGAGAACT
CAAATCCAATTTGATAAATGTTGAACAACTGCAAAATACTACTATTGGAAACAAATAACC
GAAACTAATTAATCACGTCATATAAAAGTAGAGGACAAAAATCATAAATTTGGAAATTTA
AGAGGCTAAAATTGTAATTTAGCCAAATAAATTCTTTCTTCTTGAATAGTGTTTATTTAT
AAAATAAATTATTAAAAAAATATTTTTTTTAATAATTGCAAGTTTATATTTTGTTGAAAC
AAAATATTACTATTAAATTAATCTGCCTATTTTTTATGTGATAATCGTTCGACACTTTTG
TAGATTAATGGTCATTTTTCTAATGAGGGTCAATCACAGGAAAAAAAAAAGCATGAATTC
AATAACTTAATCCACATAATCAAGAAAAAGATTCAAAAGAGAAATTAATTATAAAAGGTT
CAAATCAAGGTTCATCTTAATTAACCTAACACTAAGGGAGGGAGTGTTTGTTTCACAAAC
TAAATTATATTCCTGAGAATGATATTTTCTTAAATACTATTGCTGGCAATATTATTCTAG
TAAAAGATGCTTGGTAACTACTTACCATTTTTTGGAGTATTTTTAAATTTATTTTAATTA
AAAATAAAAGTATAATAAAGAGAGAGTGAGAAGTAAATTTAGATAATAATTCCCATTCCC
ATCCTAATATAAGATTTCTATACAGGAGAATAGAAAGAGAAAAAATCACGTGTAATATAA
ATTCTTGTAAATAGGTCATGCATGAAAATAACTTGTATCAAACATAAGAATATTACATTC
TCAAACTCGTTCTTGGAAATAAATTTGTACGACCTGAAACAAACACACTATAGGGAGCTT
AGAAACTAATAGATTCGATGGGAACAAAACAAAAAGAAGAAATAGATAGAGAAAGAGCTA
TAAATCTTCAAGAAATGTGCTCGAGTTCTCCAAGATTAAATACAACGTTTTTTTTGTATA
ATTCAAATAAAAGAATTTATGATTCTGAACAAGTTTTCATTTTAACATAATTAAAAATTA
GAATTACAATGCTAATCCTTCTGGTTCCTTAAATTATTTAATTCTATTATTTTATTTTTT
TTAATGAATGAAGTGATCGGTAATAACCCTATTTTTTGCAAGCTAGTTACCTTTTATGTG
CAAGTGTGTGTTGGAGATGGAGACCGTGGCCACGAGGTCCCTTTAGCAGAAGCCTGAGAA
GCCTACATATTAGTGATATTATTACATTCACTGTAAGCAGTATTTGACCATGTGGTTGTT
CTTACTTGGCAATCAAATTAAATTTCACGTTCGTGGTTATTATGAGGCATATGCTTTTAT
ACCTCACGACCTAACCCTCCACATCTTGTAGTGAGAGTGTTGAAAGGAAGAAACACATGT
GGTCCTTGATCAAACATGGTCTATTATAAGTTCAAATAGCAAGAGTTCACATAATTTACA
CATACGTATTGATCTAAAATAAGAAAGCAAAAAAGGGACATTTACACACACACACATAAC
AAGGACTAGTAGAGTCCAAGAGACTAAGATAGAATTGGATGGCATACACTCCCTTTGAAA
TCTACTTCACTCCACACCCCTAATCCCTCATCTTCAAAGAGCCACCAGATTCATGCCACG
TGGCATGTCAAATATCCATGCCGCACTAACCACTCAGCTCAAGCTAGGCTTCCATGTTGG
TTTTATATATCATGTATGCCATAACCTCATCAAATTCTCCCATTTTTTTAATAACTCAAA
TAATAATCCTAAAAATATCTGGTGATGCTTTTGTCCTTCAATATAATTTTTTTAAAGAGA
AAAATACAGTGAAAAGACGAGTATACCCTTTTTGTTGCTGATTGATCTTGATATAACACT
GCTATTCTATCATTAAAATT
>Glyma01g38590|Glyma01g38590.1
CAAATTTTGTCATCTTATTTTATCCAATCATCCAATCTTGGTCCTCGAATCCATATATAA
TTGGACGTTGATGTTACAAAGAAATATTGATGGTCACGTGTTACGTTTTCGTTTTCATTG
GATAATGACTGTCATATGTCATGTTCTGATTGGATGTCAACTTCATGAAAGATGAAATAC
ATTGTTGTTGTTATTGGTCAATCAGAACATGACATGTGACAGTCATTATTCAAATAGAAC
ATGACACATATCAATAAACATTCTTTAACAATTAACGCCCAAATCTAGATTGGAAGACCA
AAATTGAGTAATTGGATAAATTAGGAGGATAAAATTCGTCAATAATTTTTAAAGGAAGAT
CAAAATTGAAATTGAAAGACCAACTTTATAATTTTACCAAAATTAAATGAGTAATTAATT
TTTTTTAATAAAGAGAGGGGCAAAGCCCACTACACAGCAATTCTACGTGGCAAACTTATG
CCCTCAATATCAGTCCACAATACATGGTTACACGGCAACGGTGGTTGTCAGGCTAAAGTG
CTAAACAGATAAGACCCAATATGGGAGATTACGGGCAGCCACGAGCAGCAAACCTCAGCC
ACTGAATCGGCTATGATACCAACATATTGACATCCCTGATAAGGAAAGGTTGACTAACAT
ATATCCCACGTTGATTAACAAGTAATAATTGATATACTTAATACGTCTCATATATAGATA
TATTGATAGATATAAATATGTAGATAGAGTGCCAGAGCAAGGTTTTGAAAATATATATCG
ATGTTACCTAAGCAATATCTAGAAAGAGTGAAAGTAAACGATTTTGGGTCTGTTTGGATG
TAACCTTTTTTAGAAATATTTTTAGAAGAAAAAAATAAGAAAAAAAAAATAAAATGAGTT
TCTCCATTAGTTAAAATAAATTTTTCATTAATTAATTTGTAGATGTCATCTTATCTTTTA
AAGAAATTAGATTAGTGAGCTTCTAAAAATTAACTCATGGAGAGCTTATTTTTGTTTATG
GAAAAGTTCATCTCATCTTTTTTCTTCTTATTTTTTTTTTAAAAAATGTTTCTAAAGAAG
CTTATCCAAACAGATTTTTTAGAATAAGCGTTTTTAAAGTTAGTGACCAATATTTAAAGT
TTAACAAGGGTAAGTTGTTTACTTTAACGTAAGTTCAAAATGAGCATTAACATTAGAATA
TCTATATACGTATAAGTTAGTTTTGCTAGAGTGACTTTATGAGCCTAATAGTTATTTTTG
TTTTTAAATTTGTTTTCAAAAAATTAAAAAAAATTAATCATTGAAAGTAAAAAAAGTATA
ACAAATTCATCTATTCATTAATTTTGGTCTATTAATGATAATGAAAGAGTTTATGTGACA
CACTCAAGGATGAATTTGTCTATGTTCTATATATTATGAAACGAAAATAGTTATTTATCT
AAAATATAATTTAATTTTTATCTTTTTCACATTTTTTAATCATTGCAAGTATAACAATAC
AATAAACACTTAAAAATAAGAAAACAAACATAAGTTAAAACAAACATAATAATAAACATC
ATATTGATTAATAAATATAATTTATCTATTACTTTGAAATTTTTAATGTGACTATATCTT
ATCCAAAATATGAGACTCAAACAAAAGTGAGATTCGACTTGAATCTTTCATTACCTAACA
TTATTACAAGAGAAATTTAGAATAACAGATAAAATATACTTTTTAAACAATATTATGTTT
ATTATTATATTTGTTTTAACTTATATTTATTTTCTTAATTTTAAATATTTATTGTAATGT
TACATTTGTAATTATTAAAAAATAAAAAAATAAAAATTAAATTATATTTTAAATAAATAA
TTATTTTTGTCTTTAAATATGTAATAAGCTGACAAATATAAAATATCTCACATAAATTAT
TTTATTAATAATAACTGATGCTGAGCGAATTTATTAGCGTCTTACACAAAACTAAAAATT
ACTATTTATCCTAGATAACT
>Glyma01g28810|Glyma01g28810.1
ACCATACTAAAGATAGGTTTACTTTGATACCATTTATAACATCCCTAATTGTTAACTTCT
TGGCAGCTCACACTCTACAAAACTTCACACGGTAGCACTTCACTCAACTCTTTCATTGGT
CAAAACCCTTCACTGTTTAGAATCCTCCATAGGTAGCCCTTTCCAAGACTTTGAAATTTA
TTTCAATGATAAATCTCATAAAGCAACACAAGACTTTTTAGTGTTCTTTGTTCTCACTCA
TATGTTTTTTGAAAAACTTTTCAGAAAGTTAGTCATCCTATAATTGCTCTAAGCCAAACA
CACATAACTATGAAGTTCTTAAGTGATAAGCTACCAAAAAGTATATATATTTTGTTGGTA
TAGGCAATACTAATTATTTTTTTTAAGTCATCCTCAATTGCATAGTTTCATACCCGCATA
GCTTTTGAATCCCTCTCATTTTAGTGTGATTTGTCCAAGGTATTACAATTACTACATGTC
CTTTTGAGCTTCTTCCGCAATGTGCTTGACTAATACCACAAGCATGTGAGAATAGAAGAA
GGAAAGACATCACATTGCATATGTGTATTATTGTGACTGTGTTTGGTTGGTGTGGTTTTT
TTATGTGTGAGCCATTTTTGCATTGCATTGATTATAGTGTGAAATGAGAATGATTTCTAT
ATAATGTTGTGATTTGTTGTTTACATGAAAAATGAGAAATGTGAATTTATCATGAGTGTG
GCATGTGAAAGGGTTAGCTTTGGGTGCAAGTGAAGGAGAGAGAAAGAGGGGTGTGATGCA
ATGAGGGAGAGGAAGAGGGTGAAAATGTGGTAGTAAGGGAAAAGGTGGATAAAAAAGTCT
CTTCCACATTAATAAAAGAATGAGGTGTGAACTTAAAACAAAGTAGTGTGCAAATAACTG
GGCCCAAGTATACTCCTCATCATTTTGAAAATTTTCAAGCCCATTTTGCGTTTTAACTAA
CGGGCATCAATTTTGAAAGTGGCATGCCCATTTTGTAATTTGACAAAACTGTTTCGAATC
TTAATTTTATTATTTTAACATCAAATAATTAATACAATATTCAATATTATATATAATTTT
TTTATTATACATTTCACTTTTCAATTTTATATATATATATATATATATATATATATATAT
ATATATATATATATATATTTCAAAAATACTCTCTTAAAGAGATAACAAAAGTTTTTCTAC
CTTAATCATATAGAACTATAATTTTGATTGATCATTTATATAGAGTAATGATTGATAAAC
ACTTTTTTACTCTACATTTATCTTTTATTATTATTATTTTTCTCTTTCCATCATATTATA
TAATATATCATAATTGCATTTTTTTCTTTTTTCCTCATCAATTGTCATATAAAATTTATT
TTTAAAAAGAGTATAGTTTAGTGAATATCCATAAATATTTTTGAAATTCACTGTTTTTTT
TAATTTTTTGTATTTTAATATTTTCATTTATCTCTCTCCCACACATACACATATATCATA
TCTATTTATTATTCTTTTTCCTTATTTGTAATCTCCCTTCTCTCTTAACCTGTATGTACA
TTATTATTTTTTTTCTCTTTCTCTAGTTTTAGAGGAAGAAAATAAAAATCAACCCAGCCT
AATTTCTCCTATTATTCCATTTGGCATTTCCATATAATACATTTATCTAACAGCCATTAA
TTTTCTACGAACCCTGTGCTTTACCCAACGAAAATATCAATGCTGCATCAGATAATTGCT
ATCACAACAACGTTACAAATACAACACTTCACGGTTTATATTCGACCAAATATCAGGCCC
CAAATAGATTATCAGAGAATTACTTAATCTAATCTCACAGAAACTCATTAGATTTTTTGT
CCAAATCGCCAATCCGAACCCACCCAACCAGTAGAAGAGTGAACAAGCACCACAAATTTC
CCACGTATAGCAATCACCATCAGAAACCCAGCGGGTCCCACGAACATCGCCACGTCACCA
CCTGCAGATAAACATAACGA
>Glyma01g04545|Glyma01g04545.1
ATTGTTGCAACCTTTGAGAGATAAGTAGTGACCAATATAAAAGCACGTTTGTCCCACAAG
CCAATACATGTTCCAACTTCTTGAAAATATATTTTACCATGATTGTTTTGGTTTATCATC
CCACACATCATCCAAAACAAGAAAATATATTTTTCCTCGAAGCAAAACTTGAAGCTTTCT
TCTGTAACGGGTCTAGATCCAAATTTACACAAGCCTGCCTAGATGCTGCTTCAATTATAG
CTTTTTCATTCTATTCAAATTGAAATCTTCAGAAACACACACCCACAATCTCATCTCATG
ATTGAAGATGAGTTGTGCAAGTGTCGTTTTTTCAATTCCACCTAGACCTACAATTGGATA
AACTAATAAATCCTCAAAATGAGAAGCATCGACATGAGCCATCAAAAGGTCTACAATTTT
TTTTATCTTCTTCCCTTCCATAGACTTGTTGTGCATTGATGATTAAGCTAGTTTGGCCCC
ACTCAGTGACTCCACTTCTATCTGGAGTTGTCTCAGTCAAATGAAACTTTTTTCCTTTCT
TCCGCAATTTCATCTAATCTCTCACTTATCCTTTTCATTCTCTTTGCTATTTTGTATCAA
AAATCAACATGCTTGGGATGAAAAGAGGATAAGCAAGAGTATTGTACCTTGTGCGATAGA
CCAGACTTGACTCCTTGGTACTCCAACCCCAATGCTTCATAGGCACACTCATCTAGGATG
TCATCCAACTCGTACGCTGCATCTTTTAGCTTTCACAGCCAATCCTTTATAGCTTCATCT
GAGAACTGTTTCTCCGCAGCATCTTGAAGGGTAGCCTTCAATCAAAACCCAGATATAATC
CCATCTCTTTTCCAATGAAAGAGCTCAACTTTTCAAGTGCAACTTCAAGAACTGCCTCAG
CCATCTTCCAAGTTCAAGAACTCACAAAAAGAGAGTGCAAGAGACCTTCAGAAATGGCAA
TGCAATGATATCATCAAGTGAGAGATAAGAAAAAAAAAAGCAGAGGAGACATTTTTGGAA
GACTTAGGAAGTCAACAAGGAATCCACAACAATAAATGTATTGTTAAAATTTTGCTCAAG
TTGCAAGTCTCTCACGTAATATACTAGTGATACTTTGTGGTCAATGTCCTGTTTCCACCA
TTCAATATTGATTCATTTTCTTCCCTGCTGTGTTTTCCCTATCACCTTCATGACACATTT
CTAATTTCCCTCATTCACAACAAGCCACCTCCTATACTCTATTGCATTTGCTTCCTCTGG
CCCTCCATTGGCAACCACAACAACTCCTTTGAAGAGCCTCTAGGTTGAGGACCTATGATG
ACCAGGATTTAAGGATGAAACTGTGAGATGCAACAACCACTACCTGCAACATTGCAATTG
CCTGTGATATCCGAAACTGCAATGAGTGAACAATGTAGCCTAATCTCAAACAACTCTATA
TGTGAACATGATGTCATTCCCATCTGTTACTGTCTTATTTTTTGTCTGAACTCTAAACTT
GCAATATTTTTTGACAACTTCAAAATTTGAGACCATTGATATATAACAGGAGTGTTGACT
TAGCCTCAGGTTTATCTTATTCTCATTGTTGAACTTGTATCAGCAGCTGCAGTAAAAAAA
TGTATGTTCATCTCCCTTAGTTTTGTGTGTGAGTTACAGTTAGCTACAGCATTGCACGGT
CGTATCCATTGTTTACGGCTAAGACTAATGGGGTATCTAATCCCATTCGCTCCCCTAGCT
TTCGTCTCTCCGTGTCAGTCCAGCAGAGTGTTTTTGCCGTTGATGTTCTGTTCGATCTCT
ACGCATTTCCCTACTCCACACCGGAAATTCCCTCTGCCCCTACCGTACTCCAGCTTGGTA
GTTTCCACTGCCTATCCAAGGTTGAGCCCTGAGATTTGACAACAAACTTAAAAAGCCACA
CACAGACGCTTTACGCCCAATCATTCTAGATAACACTTGCATCCTCTGTCTTACCGCGGC
TGCTGGCACAGAGTTAGTCG
>Glyma01g02990|Glyma01g02990.3
TTTTTTTACGATAATTTTTTAGGAACCATAGTCGATATTACGTTGTGAAATTGATAACAG
TTAATTATGAGTATATTTTAGGGGTTAAATTATAGAGGAATTTGTAATTTTTCTCTTCTA
ATTTTTCTTTTTTGAGCAAATAATTGTTAAATTAACATCATTTAAGTTTTTGCGCAGAAA
ATATTAAAAGTGATGGATTTATGAAGCTTAGTGATGTGAACCTTACGGGGGGAACGTTTG
ATACAGGCTACGGAGATTTGGATGACGTCACTTCCAGTGAAGGAAGATAAGTCAGGGTAG
ACGCCACTTCCAGTGAAGGAAGATAAGTCAGGGTAGACGCCACAAGGATTATCTTGATAA
GTCTGATAATTGGTTCAACAAGGAACCTAGAGAGAAACTCTCACCCAATTTTATGAAAAT
GCCCAAAAGTTTCTTTATTGAAAACAAAAACAAATACTTATAGTGTATCTGAACAAAAAG
ATAAAAATAGACATGGGCCTTCTAAACTGTTTGGGCCAAAATTACAACAAATAAAAATTA
TAACTAAGAACTTATTTAACTTGGTCCTTCAAATTAGTTTGGGCCTTCAGCAACAATTAA
TAGTCTTGATAATGTTTCTTCCTCTAGGCCTTCATCCTTCTCCACTTGGGGGCTTTGTCC
TTCTCCACTTGGGCCTTTAGCCTGTATTTGGCCAGTTTCAGGATTCTCATCACTTAATGA
GTAAAATAAAGCCCTGAAAAGCATAAATAATTAAGGAAATTAGAACTAATTAAGAAAGAA
GATTAATTAAGAAAAGAAAGGATAATTAAGGAAAGTAAAGACAGACTTAGTGCAAGGAGT
CCACTAATTTGCACTTATAAAAGAAGAAGAAAGAATGAGAAAAATATACACATAAATTAT
GAGAGAATGCAATTCTTTCTAGAAGACAAAGACTAGAAGAAGGAAAAGTAAACATTGGAA
GTCATTCCTTCCTTCCATTCCATTTCTTATCTTTTCCCCCTTTACGAGATATATTCCTCT
CTTTGCAATTGCAAAACCTTCATAACAATGAGAGACTAAACTTTCTTTGTTAAAAACTTG
GCAACCAACTACTTTTGATGTCATTTCTCCTCCTATCTATTTATTAATATTACATTTGTA
TTATCTTTTCCCGTACTTAATATTATTGCTTACAACTTGATTATCCATTTACATAGTAAG
ATTTAGGAGTAGCGTTTGTTGATTTTCTAATAGAACTGAGAAAGAATATCTAAATAAAGT
CATCACTAGGGATATGTTGATGTTTGTTTAGCCTCTTATACATCTCTATTCTTAATGTAA
TTTACTATTTTAGTTTTGTAAAGGAGATTTAGGAGAGAAAATAGATAAATAAAGTTCTTT
CATGTGGAGACCAAAGTTACAGTATATTAATAAATGCAGGTGTAAATTAAAATAATTATA
AGTAGAGAAAAATCATTAACATTACATAAAAGAATAACTTTGGTAGACTAAGTTCTCATC
TTCTAAATTTTCTTCTACAATATTATTGAATTTCTTCTATCCTTAATTAATTCATATTTA
ATTTATCCTCTTATTAGATTTAATTTTCTGTAAATTTAAATTATTGTTATTCTCATAAAC
ATTTTAAATATTTTTTTAACTTCTTTTACTAATAAAATATCAATCTACCTAAATTTAAAC
AAAGTTCTTATAAATATAATAAATTAATATTTAAACTTCTGTTTTAACTTCAGATGTCTA
CTTATGAATCCATCACAAAAATATTATTATGTTAGTAGTGTATCGTGTTGTCCGATTACA
TGATCTACGAAAATTAGTTTTTCACAAGTTACATCAAACTAGGCAAATTTACTTCCCATC
TATAGCTAGCTAGCACACTGAGCAAAAAGCCCAATCATGGGTCTGTCACATATCACACGT
TAATGTATTAACGCGTTAATGCATAGAGTGGACTCTTTTAGTCTTTAGTCTCGAGTCAAC
TTTAATAATAACAGTGATAT
>Glyma01g35600|Glyma01g35600.3
CACAGGGATTCTAGGGTGGATCACCATGTAACCCACGAAAACAACTATGCCGGCTATTAC
AACGCCTATGGCTATGATGGTGCAGAGAATGGCCGCTAGCCAGATAAGAGGGTGTGTTTT
GCCGCTGTGGTGAGTGTTCACCAATTTTCTTCTGATGGGTCTGTGGTGGTGGTGGTGGTG
GTGCTCAGCCACGTGATCGTCGTCGTGGTCATGGTCGCGATCGCGGTGGGGCGGCATGGA
GATTGATCAATGAATAAAATTCAAAAATCAACCCATGAGGGGTTGTTTGGGAGTTTTATG
TTTGGTGTGAGGGATGAGACTACTTGAGAAGGAGGAGTTTGGGGGTTGGCAAAGCTTAGT
CAGGTAGGGAACTGCACAAAAAAAATTGGGTTCTTTATCTCTAATTGGTGGAGAGGTTTT
GGTATCTTCCTTTCCTAGCTTTAAAGCATTTGTCTCCTACTACTACGTACCACCTTGTGC
TAATTAATTAATGCTAGTTTTTATATTCTGTTATTTTGTAATGTAGGCCACGGCTCTCTC
CAACAGGGTATCTTGCACTTTAATCTTGTTGTAAAAGTGAGTAAAATTATTTTTACATGC
TTTTTTAAACACTTTTTCTTACCCTTGATTAGGAAAAAAGAAGAAAAAGTGAATGCCTTC
TGATGAGAGATGTGGTTTCTTAACTTATTAGTTACTTAAAGTGAAAAATTGTGTGGCAAT
ATATGAAGTAAAAAAATTGTTTGAAAATATTAGTATTGCACAAAAAGTAAATACCAAACT
TGCATGACAAATACCGGGTCACCTGCTCTTTTCCTTGTAGATTTCCTGGCTTTAAAGCTT
TTTAATCTGGAATGGCTATTCAGTCGTACAAGGAAGTATGCAATTAGTAGTACTTTTTTT
ATGTTCGAATATACTGTCTGGTATTTTAATATACCATAAAACATTTATTTAGCATTTTTA
TTTGTTATATTTTATGATTTGCTAAATAATTTATTTTAAAATCTATCGCTTTAACTACAT
TGAAATTCATTAGAGTGACGGTACTTAAAAAAAAAAATTGGTGTCCTGAATCCCTATTTG
TGTATTTCATCAGTGAAGGTAAGTCCATCACTTCCTGCAATGGGAGATTGAGAGTCATGA
TCCGAATTGGGCCTTATTCATTCGGACTTCGTGGGCCCGCCCAAATGAGTTTCAGACCTA
AAATAGGAATTTTCTTCCTTGACCCAACAAATTTGCTAACTGAGAAAACCCCAAAAATAC
TGTTAAGTAAAACTTATATGGATTGACAATTCATAAAATTTATATGGATTGGTCATACAA
ATTGTCTAACCCATTATAAATTTATTATATATGTAAAAAATACATTATTAGATCAAAATT
AGTTATTATCAAATTTATTATGCAAACTTATATGTATTAAATATATATTTTAATGTTATA
TATAGTGACATTAATTATTTTTTAATATAAGCTATTAGCTTAATTGGTTAGAGTGTCTTG
CAATTAACGTAAAAATGACAAAGTTCCTCCAAATATTTAACTTATTTCATACCCGATACT
TGAATAGGATTAGTTTATAAGCTGAAAAAAAAATCTCATATTAATTAATCCATATACTTG
GTGGTTAACGGTTAATTTATAAGGTGAAAGTTGTCTATCTTTTTTATTTTAGTACTATCT
ACTTTCTTCAGCTGAATGAAGACTTAGGTTTTTTTTTTCCAATAGTTAGAATATACATCA
ACCAACAATTTTTCAGAATCAACATAAATATTTCATCTGTTACTATAAAGAAAAAACATA
AAATTTTCAGCCAATTGAGCTAAGGATAAAAATTATATGGGTGTTGTTAATCAGTGCCTT
GGGCGTTTATATTTCATAATTTCATAGCATTTTTTATTCAGCAATTTCCAATTTTATCTT
GAGTTTGGCGGCAGTGAGTGAAGTTACTAAACACGTGTACGGGGTAAATTAAATTCCTAG
TTTCCAACGTTGTTGTAGGT
>Glyma01g42860|Glyma01g42860.1
TCACTGATCTCATTCTTAGAATCATCGATCTGTTTCATTGAATTAGGTGGATGTGAATGG
TGACAATGCTGCTCCACTGTACAAGTTTCTGAAATCAAGCAAAGGTGGACTCTTTGGGGA
TAGTATCAAATGGAACTTCTCCAAATTCCTTGTTGATAAGGATGGGAATGTCGTTGACCG
TTATGCACCCACAACTTCTCCTCTCAGCATTGAGGTAATTAAGTTCATTTGTATGATGCC
AATGCCATGCATGCTACCAATATGTTTATTATTGCTTGCTTTTTCAGATAATGCTAACTT
TTTCGTGTTGTTGATATCTGCAGAAAGACATAAAGAAGCTGCTAGATGCATGAATAATGA
TTAGAATAACATCATGAATGAATAATGTACTGCAGATCAGATATTAATTAGTGGAATTTC
CTCCGTATTTGTACTGAAACAGTTGCTCTGCTCATGTACCTCTGAATTACTATTTGCTTG
TTCATCTATATAAAAATGTGTATCAATTTATATATAAGCGCAATTCATTGCATAAGGTTC
GTTTCGACATGTAAATTGATTTGCTCCTTTCATTCTTACTCACTGCTCAAACGTGACTCT
TACTTGCTAGTCCGTCTTCTATTAATTATTATGTGTAATATTTGAAAAATAGATATAAAC
ATTTAATTAAAAGAAATTTTGGTTGTAAAAAGTTATAAATCATACTCTTAACCGAATGAT
CATTCATCATTCTATTTATTTTTCATTCAGACTGCATATGATAATTTCTTAACGGAATAC
AATATGCACAATAATGATTTAAAACCACAGATTCCATTATTTAGTCATCTATCATATTTT
AACTGGATTGAACGTGTATAGCTTTCATCACCGGTGCATAAAGAGTGGAGAAATTGTATT
TGTACGGAATTTTTATGTAATAGAGAGAAATAAAATAAAAAAAAGTGAGATAAATAAATT
GATATAAAGCAAATGCAAATCAGCAAAAGAGAATTTTTTTTATTAAAATATAATATTTAA
ATGCTTTTTTACATGATTTTCAATATAAAAAAAATCTTATAAACTCTTAGCCGGTGCTTT
AAGAGCCTCTTGATATAATATAAAATAAAATAAAAAAGCACTATTATAATATTGTGGTCG
TACGTAGATACGACGAGAATCGCACCACATGTGATGTCGTTACAGATTTAAACGTTTGAG
TCTGAAAATTGAAGAGCTGATGTGTTCCTGTTCCATTTTAACGTGTATGTTCAGTTCTTG
GTCTCAAGTTTCATCTTGGGCTGTAGACTGTAGCAAACACCATGACCACCAAGGTTCCAA
AATCCGTATACGACTTTGTTGTCAAGGTTGGTCCTCTTATCTGCTTTCCCTCATCTCTGT
CTCTGCGTTGAGTGAGTTTATTTATTTGGATGAACTAGGACTCTTACTTTCCTATTTTTG
ACTTTGGAAGTGAAAGAAATCATTTTTTTTCTTTCTTTCATTTCTAAACATACAATAAAT
AAATGTTAGACGCCTTAATCTTTAACAATTACTTGCAGGATGCTAAGGGAGATGTTGTAG
ATCTCTCCTTTTACAAGGGAAAAGTCCTTCTGATTGTCAATGTTGCTTCTCAATGATATC
CTTAATCTGTGCTGTGTTTGTTACTTCTTCTTTTTTTTTCCCTGATTGTGCCTTCTAATT
AATTTAAAGCCTTGATATTTTCATCTTTTCTATTCTTTTCAGTAACTACTCTCACAGCTA
ATGTTATAAATGTTGAGAAAATTTACAATATGTTTGGGATTGAGACAGCGGCTTGACCAA
CTCCAATTATACGGAGCTGAATCAATTGTATGACAAGTATAATTGTTGGTCGTATTCAAC
AGTAACCATGATAACTTTACTGTTTATCTTTGTTTCTTTCTGTTGTCTTATAAGTATATG
ACTGGTTTTGTAAACTTAATTAGGCCTGGAGATTCTGGCATTTCCATGTAACCAATTTGG
TAAGCAAGAACCAGAAAGCA
>Glyma01g36620|Glyma01g36620.1
GACGCACCGTACATCACTGTCCCCTTTGTTGTGGTACTCGTTCAAGTCAAAATCACTCTG
TTGTGGCATTGGGCGCACGTCAGGGTCGAAACTTACTAGTAAAATGGGGGTTCTTAGTGG
TGGTGGGATTCGAGTGCGGTGCAGGGTGGGTGAGATTGGGCGAGGGAAGTGCAGGGTGAG
GTCGCACAAGGCAGTTGAGGTCACCATAGGGTGANNNNNNNNNNNNNNNNNNNNNNNNNN
NNNNNNNNNNNNNNNNNNNNNNNNNNNNNNNNNNNNNNNNNNNNNNNNNNNNNNNNNNNN
NNNNNNNNNNNNNNNNNNNNNNNNNNNNNNNNNNNNNNNNNNNNNNNNNNNNNNNNNNNN
NNNNNNNNNNNNNNNNNNNNNNNNNNNNNNNNNNNNNNNNNNNNNNNNNNNNNNNNNNNN
NNNNNNNNNNNNNNNNNNNNNNNNNNNNNNNNNNNNNNNNNNNNNNNNNNNNNNNNNNNN
NNNNNNNNNNNNNNNNNNNNNNNNNNNNNNNNNNNNNNNNNNNNNNNNNNNNNNNNNNNN
NNNNNNNNNNNNNNNNNNNNNNNNNNNNNNNNNNNNNNNNNNNNNNNNNNNNNNNNNNNN
NNNNNNNNNNNNNNNNNNNNNNNNNNNNNNNNNNNNNNNNNNNNNNNNNNNNNNNNNNNN
NNNNNNNNNNNNNNNNNNNNNNNNNNNNNNNNNNNNNNNNNNNNNNNNNNNNNATAGGGT
TGAGGGTCGGCGCGCAAGGAAGAAGATAGAAGAAAGTGGCTGGGGCATTTTGGTCCATTC
AGCTTCCTTGGAAGGTGCAGATTCAAATGAGAGGTGCAGGATTCAAATGGGCGACGTAAC
TGTCGGTATGGGCCCTATGATTGCTTGAGTGAAAATATCTAGGCCCAATAAAGAAGATCC
ATAAGTTCCTTGGGAGGTGGGATATGTAGTGCCACGTGTAGAAGAGTCTCTCCAAGCAAA
TCCGATGGGATTTATGAGGTGGAAACTTATCCATGACCTCAAGATTCGTGGATGGTGGGT
CATCACTTTCTTCGTTTATCTGCAACTGTGTTACTTACTCATCGGACTTATCTGTGCTAA
AATACCAGACATTACGTGTCATCTGACAAGATTCTATCCAAAACAAAAAATGCACCTCAC
TTATTTCACACATTTCTATACTACTATAACCTAAATCTGAGTCACGTGTATTTTAATTTG
CAGATTTTGTGCTATTTTTTCGGACAATCAAATTTCTTTGACAAATGAGGTTATATTAGT
ATCTTATGTAAAAATGGATCCGTGATAAAATCATCATCAACGAAGTATTACCTACGTCAT
TTTATTTGATACTACATCATTATACGTATATAAAATCTTACATGTCCTATTGTTTATTAA
CTATTTTACTAAAATTGTGTTTTTTGTATAAAATTTTCCCCGGAGGCAGATAGATTGTTA
CGCATATCATACAAAATAAGTAAAACAAAATGAGCAAGTCTAAGAAGATAGTAAATCAAT
ATCTGTGTAATAATGGAGTTGAATTTATCTTAAAACAAAGAACAAGAAGAAGATCCCTGG
CAGAGTTGATTGCGTGGAAGCCCATTACTGGTCGTCACGAATGATTACGATGTCATTGTC
TCCTTTATGTTATTCTAAGTCTTCTAATACTTTTAAGAGACATATTCAATTTTTTTATTA
ATCACATAAATTATTTTATTTCATATTTTTTTCATCAATAATATTCACATTAAGTAATTT
CATCGAAAATTATAACTAATTTTCGACAAAAATCATAAACACACGTACAATAATTTCTTT
AAAATATAATTTATTTCAAACCAACCTAATACTTAATCAAAATTCAAACTTTGTATGACT
TTATTAAACGACCCAAGTCTTTTCTACTTGTGTCATCCGTTCTTTCTTTTCATATTAGTA
GACAAATTCTCAAATTTTTAATGTAACATAAACAGCTCTAGAATATATTCAGCCAAAAAT
AAATAAAAATATCGGCTCTT
>Glyma01g45520|Glyma01g45520.2
GAGTAAAAGTTGAAAACCTTATAGATAACAAGAGTACGGATAAAGTTGATTTGTTGGGGA
GTGAGATGAGAATGTGTAGGCGTTTGTTTAACTTTAACAGATTGAGGAAGTAAGATACGG
TCTCCTGTGTTCAAGGTGTCCTTGGCTGCCACCTTCCATTAATGAGTTAGTTTAGAAGAA
GAGGGAGGAGGAGGAGAGGGAGAAAAGTCATACACATACCCTTACCCTTTTGAATGTTTG
TTGTTGTATAACAGTGGCAGGGTGAATTCGAACCTGTCTTAGACGGAAAAGCTTGTGCAC
CAGAGCTCTGGGAAGGTGGGGGCAGCACCGAACAACCCATTTGAGTGCGGTGGTCGGAGT
GGACGAGAGTTGATTCAGCTCCACACTCGCACTCGAACTCGCACTGACGGGAGGCAGAGT
AAGCCATTTGTCCTCCCACGGCCTTGTCACCGCCACCGAGAACTGACGCTGCCCACTCCT
CAACGCTCTCAACATCATGGATTGTGCCGCCCTCATCTCACCCAATTCAATTTACCACCC
CCATTCGTGTTTTTTTTTTTCTCTTTTAAAATATTACTAACATTTAACTAACTTCTTTAA
TATAATTTCTCAAATGCTTAACAATTTAAGAAAATTAATTTTTCAAATTGGTTTAAAATA
AGAGTTTCATGTGCTGACTCACAATATACTATCATTCTTGTATATCTTTTAAAATAATTT
TTGTACAAAATTATCATACATTAAAATTTATGATTAGATGATATTATAAAATTATTTTAT
ATTATCAATTAATTAATTATTTTTTTTAAAATAACATAATTAAATACTAAAATAGTGTGA
TTGTGATAATTCATAATAATAATAATACAAGAGTACACATGTAGATATTTACCATACAAG
CATAAAAGTAGCTCAACCTATCCTTTAAATAATGATTGTTTAGTAACAGTTAAATAGAAT
TTGGTTAACTCTTTTAGATAATGATATGAAAAAGTTTGAATGATGGTTTAGTATCAGATG
AAAAGTGTGTAGGAAATGGTGAAATGGAAAGAGTATTTCACATGAGAAAAAGGTTCAAAT
GTATGAATTTTTACATTTTGAAAATTTGAGATGAAAACTTTTATATATTATAAATTGATA
TTTAGATATCAAAAAGATTAAATGGCATGAGGAAGACCTTTGGGTAAGGGTGTTTCACAT
GCAATTGATTTATTTTTCAGATAAAAATTATTTGAATTAAACATAAAATAAAATGCAGGT
CACTTTTAATATAACATTAAATTTAAATCAAACTAAAATAATCTTTTACAATTTGATTCA
GTTGAATTTGATGATTTTTTATTTTTTAAATATATTATCATAATTTAAAATTCATTAACT
AAACTTATAAACATTATGCTATATTATTTTAAAAATAATTTTTTTATTAAATTTTGTTTA
ACATATTTTAGTAAAAAATTATTATTTTCACTTCTATTTAACATCATTACAAAATGATGT
TGTCAACATAACAATAATTTACACATCACTTAGTATTTAACATTATTAATATATCATTTT
TTAACATATGAAATAAAACATGTATCTTGATTATTAAAAAAAGTTAACATATTTAATACT
TAATACTAATACTAATTACTTTAGAAAAAATAATATAATTACAATATGCGATCTCTTCCT
TTAAGATTGATTTTTTATAACAAAATCTTGAAAATTGAATCAAATTGCAAAAAATATGTT
ATATTTTAAAATTTTTGTTTTGACGGTTTGATTTTGAAGATAATGATGTTGTGTGAAAAT
CGTCCAAGTTGATTTAAACATGTGGATAACAATTTAAGCAGATAGTTGAAAAGTCGTGAA
AAAGCAGGAGAGAATAAAGTTGAAATTGTTAGCATGCAGTGCAGGTTCAATGAACCAGTA
GGTAAGAAATTTCTTCCTCAGTTTCTCCTTAAAACTCTAAAACTACAAGTAAGTCTCGTT
GTCTGTCTAGTTAAGTAGTA
>Glyma01g04530|Glyma01g04530.1
TTAAAAATCATAAATTTTTAAACATCTCACTTCTTATTTAACGAATCTCTTATAATTTTT
AATAATTAAGTTTTAATAGATAAAAAAGTTTGTATTAGGAAGTGTGTTAAATAATGTAAC
TAACATTGATCAACTTAATTATCACATATTATACATTTAATCAATGATAATAATTATTTT
TATCTTTTTTTTCTTCATAATACATCATATCGTCCATTATATTTATATTTTTTCTTTTGG
AGAGTAGCACAAAAATACTTGAAAAACTGTTTCTATGTTCTATTTTTATTTTTTAAAAAT
AAAATTTGACTAGTGGCATAATTGATATCATTAAAATTTTGTATTTAATATCAATATTTT
TTGGGGGTGTATTCTTAATATTTTTTATTATGATATTTTACATTGTAAAATAATCTGTAC
TGTTGATATTGTAGAACGAATATTATATCTATGTAATGACTCGTTATAAATAAAAAAAAA
AGAGAGAGATTTGATTAAGAGGAAACGCTTAAAAAAGTAGTAAAAGCAACTTAGAGAATA
TATTAAAAAATGGATAGAATTTAGATTCAGACATTCTGTACTACTTTACGAGTTAGTGGT
ACTTCTTTAATAAAAAATATATACTCTATTTGTTTCATAGTATTATCTTTCTTTTAGCAC
AATGTTATATTTCTAACAACTTGTTACGATAAAATAATTATTTAAATAAAAATTATTTAT
TAAGGAGTTAGAATGTAGTTCGTAATTTATTTAAGTATTTAGTTTTATTTTTACATCATT
GAACATATTAAAATTTTTCAATGGGTAAGTATTATATTTTTAAATTAATAATGGAGTAAT
GACCTATAAACTTTCATAATATAGAATCAATCAACAATTTTTTTCTTTCTTATTACGTTA
CATATCAAATGTCACATATTTACAATTTTCTCTTTCTGAATGTCTATGATTACAAAGTGT
TCATACATCATAGTTTTAATTTGTAATAGTCATACATTTTGCTGTAATATTTTTATTTTT
CCTTTACCTCACAATTTTGTTTATTACATCACTTTATTCATTACGTCTTTTATTTTGTTT
TTCTCTCCTGTGTCCAAACGAGTATTATCGATCATTTTCCTTCCCAGATTTGAACCGTGT
CCATAATTATTATCGGACATTAAATGCTAAACGAACGTAGAACACACGTCTAGTCTCGTA
CATACCGAGGCAATACAACACACCATTATATGGCTCAGTATTGGACGGTCCTGATTGATG
GATACTGTCCCCCAGATGAAACACCACCACCAATACTTCGTCGACAACAATCCACGTCCA
TAGGTACAAGTGAAGCACCTAATCTTTCCTTTCCCACGGTATGTCCAATAATACCAACAG
AGTTTAAGTAAGTTATCGACACTCAATATTAAAAAAAATATATATTTATTATGAAAATAA
AAAAATATTAAATTACAAATTTTGTCTTTTTATTTGTCTGAGTTTTGTTTGTCTGTAGTT
TAATTCACGAGTTTAGTTTTTAATTTTTTACAATTTTATTACTTAAGTCAATAATTCTTA
AATTAAAGGTTAATTGTTAATTGTCAATGTTGATCGTCACGTGTCGTACTTAGACGTTAA
CTGTCATGTATTATGTTTTTATTGAACATTAATTTCTTGCATCTAATTAACGTGAATCTT
TAATAAAATTGTGATAATATGACATTCAACGTTTAATAAGAATGTGAAAGGTGACAATAA
AAATAAGTAATTACTGATCAATGCTCAATTTCGGGGTTGATGACTCAAATGATAAGATTA
AAAAAAATAGAAAAACTAAATTCGTAAATTAAATAATAAGAGAATTAAAATCGAATTCTA
AAACATTATTAAGTTATTAATTTTTAATTTTTTAACTAATATATGAAAAATACATGATTA
GCATTTGACAAATCTTATTAAAAATGGTCATTTATGAATATATTAGTAAAACTAATAAAT
AATCCCTTAGTGCTACCAAA
>Glyma01g40650|Glyma01g40650.1;Glyma01g40650.4;Glyma01g40650.3;Glyma01g40650.2
CATTAAACTAAAAACAATCCAATTCAATTACTCAATCTAATCCACAAAAATTCAATTGGG
TTGGATTGGATTTGAGAAAATCGTAGATTGGGTCGGATTAACTTCTCTGCTCCAATTTAT
TTAAAATTGACTTTGTTAATATTTAAAAATATTTTTTATTCAGTTTTCTTTCCTTCCCTA
CACTTCATTTTTACACAAAAATTTCTTTCTTAAATAGATTGAATAAAAAAAATGACCAAA
ATAATTTTTTAAAAAAATAAAGGACTAAATTAAAGTTTTTAAAAGATAAAGAACTAAATT
AAACTAAAATAAAATAAAATAAATCATTTGACCTATTTTTTAATAGTGAACTCTGCATGT
AAAATATAAGCCTAAATGAATTTGATTTTTTGTTTTAAAAAATAGGTCATTTTGATTTTG
GACTTTTATTTTTATTTTATTTTATTTAAGTCCCAATAAAATTTAATATTTTTTTATTTT
AGTCTTTGTTATCATTGATGAAATAACAACCACGTTAATAATTTGATGATTTATTTATCA
TGTTATCAAGAGTCCAAATAGATTTTTTTTAGTAAATTGTATTTTTAGATTTTTATTTGT
TCAAAAACAATTAATTATATCATGTTAGTTTATGAGAATTTAAAAATATAATTTATCAAA
AAAAATTACACGTCACCTGAAATATACAAGACAATTTAGGAAGATTGAGAGATCCCTTCT
TTGGGTGAGCTTGATGGGAGGAGGAAAGATTCACGAGTCAAGTGGGAATCGAGGAGTTAG
GGGGATTGGGTGTTAAGGATATCTCAACTTTCACGTGGAGGTGGGGAATGATGATTGGTG
AACCATGTAGCAGTTAAGGATATAAGATAATGTTCATTTTTAGTTTGGAAAAAATTGATA
ATTTTTTTAATCTCTCGTTCATAGAATTGGGCTAGACGTGGTCTTTGTATTTCAAAAGAA
ATTGTCTCTTTTTTATATAGGTCATTTGTGAAAATAAGAACTACATATAAATAAAGAATC
AAAAGGAAGAAAACTTTTTTTAGAAATATCTTTATCATCCTATGTATTTAAGCAACTTGC
CATGTACAAATCCATGTTCCAACTTCCATGGTTTGTTGTAGTAAACCCAAATAAGAAAAA
GACAAGATGGACTGGATTGATGGATATATTTATAGAAAAGTTATCAGGTGACCACGGAAT
TAAATTTATCTATTAATGGTGTGAACTACGTATTATAAATATCTCTTAAAAATATGAGCC
ATTAAATATTGATTATCTCATCGTCACTATTAGAAATGTACTACTGCTTGTAGTAACTAA
AAATGAGAGACGCCTATTATACGAAAACAACTTATGATTTGAAGTAATACACACCCAATA
ATGGTACATAATTAGGAATTTATTTTGCTTTGCTTTTAAAGATTTATTTCTTCTAGATTT
CACCCCATTAAATGTAAATTTATTAGCTACGTGTATTAATAGTATATCTCATTTTCCTCA
AAAAATAGTATATCTCATTTTAATTATTTAATACAAGTGAAATGCAACTATTTCAATAAA
AATTACCATGATTATTTTAGATTAATTAGTAGTATTAAGTTTGAATGCTGTGATTACGAA
AAATACTTGGTGAAAAATTTTACGGTAAATAATAATTTTATTCAATTCAATCGTGATTGC
TTTATGATCTCTTAAAAAAATGTGTTTATTACAAGAACGAATCATGTACTAATATCTTGT
CCCGAAGGATTGGGTGAACTGTGAAATTAGGTAAATTTGATGCGCTGGGAGAAAGCTTCA
CGTTAGAAGCTAGATTGCAAAACTGGTAAATGGTATTGTATTAACTTAAAGTAGGTTTAA
ACTTAGCACCACGCAAATGAAAAATGGAAATTAACCCGTGGCTTTACCATAAACCGAAGA
CCATAAAAATCATAGAATTTCACGTAACTGGATAGTATAGTTGCCAACGTTATCTCCACA
TGGCAGGTGGTGAGTGGTTG
>Glyma01g35910|Glyma01g35910.2
TTTTTATTATTATTGGTTATTAAAATTTATAAGTTTAATAAGTACATATTGTGGACTTAA
AATTTTTACGTGATCAAATAATAAAAAATTGTTTCGTATGTGATGTTAAGGTAACTAGTT
ATTATAAAAGTTAAATAAACTTACTATAGCTAATGGTTTCTGATTATATTACAATGTAAA
AAAAAATCTTTTAAGTGTTGATTAAATGATTAGGCACTTGGCTAACAAATTATATACGAG
TTTTGATTTGAGACCAAAATTTATTGGTATTAAAAAAAAGACATTACACACTATGACATC
AATTTTTTAGAAACTGATATTATATAATTTAGTTTAACATTAGTTTTCTAAAATCGATAT
TTATATTAATATTTTTATTGTCAATAATTTAAAAATAGATTAATAACAATGATGTTAAAA
GTTTTTGATGATTGATGTTAAAAATTTATTTTGTAGGAGTGGAAATGAGATTTATAAAAA
CATGCTTACTCTTTTTTTTATATATAAAATAGAATTTGTGAATCATTAAATTTATGTTAA
AATTCATGCATCATATTTTGAATCGACATTCAAACATGCTCTTACTCAGTGGTCTTGATC
TAAGGTGTGATAATTTCATGTCTCCATTATTACGTCATATTCATGCATACGTAAAGATTG
CTATTTATTTTAATTAGCAGCTGATCAATTATCATAGGCAACGGATTAAATCTACAGCCA
GTGAAAGTGAAACTTGAAATTAGACTGAACTTGCTAAATTTACAGGACAGTGTATAGCTA
GATTGTAAATATCGTCATGACGTCTAATATTTGCGCACATGAAAAATGGACAGAATGATA
GAGACATATACATGTAATCTCTGAAAGAATGGTTAATTGGCTAGATTCTGTGGCATTAGA
TTGTGTTATTACTATATATACCCCATTCGAAATGTTATTTAAATTATTATCCAATTAAAG
AATATAATTAAATAGTTTATGGCCTAAGATTACTCCAAGACCAAGGAGACATTAGTGTCG
TATTACACAATGTAAATGCCTCTTTTAGTCTCTTACGCTGAAAAGTGAAAAGGACAAAGG
GGGTATCAGCTTTATTTTATCACATGTTGTTTCGGTGCTCCTTTTCTAATTGGAAAATAA
TTATTTTTATATTGTTTAGTTATCTTACATTAATGTTAACTGATTTTTTCGCCAAAAATA
TTTATTTATATTTCTTATAGTCCTTTTATAAATAAAAAATGTTCTCACACTTAAATTATA
TTTTCAAGATGTGTGTATAAATAATAAAAAAGAAAATAATTATATAATATTATAAAATTT
GATTAAAATACCGAGTAAGTAAAACCATCTAATAATAAATAATTATATATGATAAGTGTC
ATAATTTTTATAATAATTACTTTCAAAAATCATACTTGAATTGATTTAAAATTAATTATT
GTTGTAAAAGTCTCTCTCTCATATATATATATATTATTCTGGTTAGGGTTCTATTACTCT
TATGCAAGTAATTTTTATTTGAAATATCGTAAGTATTGACTTGGTAGGTTATTATATTCA
TACATCCAACTCCTCTTTTCATCTTATTTTCATCATTCTTTTTTACTTTTCATTTTTTTA
TTACATTCTTTGTGACATTTAATTATCTATTTTCCTGTTTTATTTTATTTTTCTCAGTAT
CTTTCTTTTTCCTTCTACCCGTATATTGGGGGTATATGTTAACATTTTGCTAACTTGATT
ATGAGAGGAGAGAACATCAAGATCCACTCTCTTAAACAATATCTGGTTATTTATTTATTT
ATTTTCAATTATGAAAATGTTTCAAATAATCATGAATGTCTTTTGCCTGTAGCAAAAAAG
AAGTTATGTGCCGTGGCATTTACGTATGAGAGCAAGTTATTTTCGGTTTTATTAACTAAT
ACTTTTTAATTATTTAACCAATATGTTTGGAATATCGATTGGCATTTTACTAATTTTTCT
TTTTATTTTTTCCTTTGATA
>Glyma03g01790|Glyma03g01790.1
GTATTCAACACCATGCATGTCATTGCTCAACGTTTATCTTTGCGCTTTTTTTTGTATTTT
TTCTATTAAAAAAATCCATTTTCAAAAATGAATTTCTGGAATATATTTTTGTCAATGTAC
AAGTGTTCCAGAATGTATTTTTTTTTTGGAAGACAAATGAATATATTATTATATATAAGA
ATGAGAGAACTGAACCGAGGTTACTCACAAGATGTGGGGTAAAATTTACATTCTGGAATT
GGCTTTCCATAATGTAATGGGAACTGCAGGAAGCAACAATCCAAGATGTGATGAGTTCAG
CCCATAAATAAACTGGTATAAAAGCCAGCCCACCACCACCTTTTCCCTACAAGGTTGCTC
ACCATTGAAAATAGCATGTTTCTTTTTTGCAACCACAAGGACCAAATTCCTGCAAGGCAC
ACATGACACACAAAATGTATTAAGTGACACAGTGACAGGGATTTTTATGTGAGAGAACAA
GTGATAAATTTTGACTATTAGATTTTGTTATAAATAGTCAAGATTAAAACATAAAAATTA
TGCATTTTTTTAGGAAATACTATAACTTTTAAATAATCATGTGGCTTCAAATAATATTTT
TAAGCAACCTTTGTATAATTATTAACCAAAATGTGTCTCACTCTTATAGTCATCATCATT
ATATATATCGATTAACTTACTTTCTATGATATTTTAATCTGTGGTCATCCTCTGCTCCTA
TCGATGTCAACTTTTTTATTGTATTACAAATTAGAAATACAAGGGAAGGAAAGATCCTTG
AAATACCATTCGTTTTTTCCAACATGTTATCCTAAATTTTCCAAACTCATTCTTGTTTAG
TTGCAGATTCTCTCTCAACATATCCCTTATTGTCCACAAAGAAACAGTCAAGCCTGTTGT
TGTGTTTCCGAACAATAACAGGGGCAGCTGACTTGGTCTGAAACAACAACCCTTACTCAA
TAGAAACTAAAAAGTAATTACATTAGAGGAAAAGACACTAAACAATTAAAACAAAATATG
GAACTTTTCTCCCTTGGAATTACATGGCAAGGGGATGTTGGAGTATCTCAAAAGGGTTTC
GTTAAAAAGCCACCCAAATTCAAAAAGCATTATAATTATAATTAATAAAAAAAATATAAC
ACATAAATTACATAATCATAGGTTAACAAAATATTTCATAATTGTATCCCTTGGATCACC
CTTGGTCAGACTTTGACACAGCCTGATGAGCATTTGACCGACCTTGGATATTCATCCAAT
CATCTCTCGTTGGATAAGACATGATCTAAATACAACCATTAGGAGTTGTTAGGAGTTATA
AGATTGATTTGATGATAAAAATAAAATGAAGATAAAAAAAATCATGGGTTTAATTTTTTC
GATAACAAACAATTAACAATTAACAACTAATATTAATCAATAGAAAAAAAAATACAACAA
TCCACATCCCGTGCCCAAGAATCTAGGAGTAACAACTAGAAGAGATATGAGAAATTGTCC
TAGGAATATCAAGATTATTTGGATTAGACGAACTCATATATGAGGCCAAGTTTGATAAGA
GAACAAATAGATTATACTTTCACATTGAATACTTTTGGGTTGAATACCTTTGGGTTAAAT
TTTATGTTTCCCTAGACCACAATCTAAGAACAATAATGTTCATAGAATTTGAATTATTAT
TATAATAAATTGTAATGAACTCTTGGCCACTATGCCTGCAGAATCTTTTTTAAAAATTAT
TCTTTAGCTAAATATAAAATTAATTCAGAATAAAGCTACTTGAACAACCTTTGAGGTGTA
TGAAGAGTCAAGACTATAAATTTCCAGACAAGGATAGAAAATTCCTCCCAACAGGAGCGA
AGCTTCCTAGTATGTTCCGCCGTCAAGTCTAACGGCCGCAACCTTCGCCTTCGTAATTGA
AAACGTCAAACACATTCCTCACTCCGTCAACACGCTCCGTATATATGTTGCATGTAATAA
CGGCTCATAAAAAGAAGCAA
>Glyma03g39791|Glyma03g39791.1
ATGGTAAAATTGGGGATTGAAGTTGACCCCAACATGGTTTCTGCCATTCTTGGGGTATTT
GGTGTTGGTACTTCTTTGACTCTTGGCAAGCAGATTCACTCTTTAATTATAAAGAAGAAC
TTCATTCAGAATCTGTTTGTTAGTAATGGACTTATAAACATGTACTCCAAGTGTGGAGAT
TTGTATGACTCACTGCAAGTCTTTCATGAGATGACTCAAAAGAATTCAGTGTCATGGAAC
TCTGTGATTGCAGCTTACGCTCGCTATGGGGATGGTTTCAGAGCGCTTCAATTTTATGAT
GATATGAGAGTGGAGGGTATAGCTCTGACGGATGTAACATTTTTGTCATTGCTTCATGCT
TGCAGTCACGCAGGCTTAGTTGAGAAGGGCATGGAGTTTTTGGAATCTATGACTAGAGAT
CACGGATTAAGTCCGCGTTCTGAACATTATGCCTGTGTTGTTGACATGTTGGGGAGGGCT
GGACTTCTTAAGGAAGCTAAAAAATTTATTGAGGGATTGCCTGAGAATCCTGGTGTACTG
GTTTGGCAAGCATTGCTTGGTGCTTGTAGCATACATGGTGATTCTGAGATGGGTAAATAT
GCTGCAAATCAACTGTTTTTGGCTACACCAGACAGCCCGGCTCCTTACGTTTTGATGGCG
AACATATATTCTAGTGAAGGGAAATGGAAGGAGAGAGCACGTTCCATTAAGAAAATGAAA
GAGATGGGGGTAGCAAAAGAAGTGGGTATAAGCTGGGTTGAGATTGAAAAGAAAGTCAAT
AGTTTCGTAGTAGGGGACAAAATGCATCCTCAAGCTGATGCTATATTCTGGCTTTTGTCC
AGGTTATTGAAACACTTGAAAGATGAAGGCTATGTTCCTGACAAAAGGTGTATTCTCTAT
TACTTGGATCAAGATAAAAAGGATTAGGACCTGTTTGATTTTCTATTGCTGAGTTGTTTC
TCTGCATTTATTCTGATGGTTCATTTTCTAGTGAGAAGAACCCTATAGATGTTTGTGCGG
AAAACTAGCCAGAACTTGGTTTGGATCGGATCGTGGATCATGGACAAAAAGTACATTACA
TCAATACATCATTAAAATAATGGCACGACAATTTTGTTTTCTTATAATTATGCATGAACA
ATTAAGATAAATATTATGAGCATGTACATGGTTGCATGATCACATCCTCACTTGATATGT
TTCTTCTCCTGCACGATCAAGATTCAAGACAAAAAAGATTAGTCTCTGCATTTATTTGTT
ATTGTTCATTTTTTAGTGAGAATCCCATTAACGTTTGTCCAGAAAACTAGCCAGACTAGA
GCTTTGTTTGGATGACAGACATAAGTACATTTCATCAATAATTAACTAAATGATGGTAAG
ACTCTTGTTGTTGTTTTATATATGGGTTGCACGATCAATATTAGTTCCTCTTGTGCTGAC
TTGATATGTTTCTTCTGCACTCCACTATACTACGAAAGAGATTTACTAGAAGATTGGTTG
TTGAATTTTGGTAGCAAATGAATAATGATAAGATTACGTTTCACTAACCTGTCAATTATA
TCGACTTTCCAAAATCTTGGTTGCAAGTTGGAACAACTTCCAAAATAATGATCAATATTT
GACGGATCCGTCATGTTCGAGACTCTAATTCTCTGTTTAATTGAATCCAAAAGTATTTAT
TTATCAAGTGTGATAGACCTCCCAGGTAATTTGACATTAAAAGCATGCTTAATTATTTTA
AGAGAAATATTGATTTTTAATTTTTAGAAGTGTTAAAAAATTATCATTACAATAAACTAA
CTTTATTTGTATAATACTAAAACGTGGAGTTTTTAAACATAAAATGCGAGCAAGTGCAGA
AATAAAATGAAAACTGTTTTGGGGGGGGTTTTAAAAGTAGCAAGAAGTAAAAAGAAATCC
ATGGATGAAAAACAAAGAAAACCTATTTACATTTGATTCAGTTCGAAATAAAGGGCTCAA
GTGGCACTTGGGCATCCACT
>Glyma03g38930|Glyma03g38930.1
TTGAAAGCAACAAATACAAGAATGCAGTTTAAAATGCATCAATAATCATAATATCCTACA
AAGGTATAGTGGCATCTACTGCTTTGACCTGGATATCGTGACCCAACCACAAGAGTTGAG
GCCTAATATCGCCCATCACAATGAACAATGAACTCTAAACACGTATTGCATAGAATCCCC
ATATGAGAAACCGATGCTATCAGATAATTTGCTCCGATTTCAACTCTTGAAGATGACATA
TTATTTGTATGTTAATAATATAATGAATTAATTTATGTTGGGAGAATGGTGGTAAATTAG
AGTGAGCAAGTCCTCACTTGGAGCTGAAAACTTCAGTATCTCTTTATTTCCAGCAATAGA
CCCCACCTTAAACCAATATTATTAGCAATTTCAGAAGATATGATTTCAAGACCATCAACA
AACTAAAGTACCTATTTGGCATTTGGTAAAACCAACAATATTTGCAATACTGAGGGTCAA
ACAAACTCCAACAACTAGGAGGTAATCAGCTTGAAGCCTTATGAGTGAGAATATTGCCAG
CATAGTCCATGCAACTGCCTATAAAAGAATACACAAAAAAAATTATTTACCAGAGACCGT
ACTTTTTGGTGAGGGGTTATACAAAATGTAAGCAATGGCAGAACCCAATGATTCTATGTC
CTACCTCCCCCTCCCCCCTCTTTTGATTTTCCGAAAAATATCATGCATATTCAAAGGATA
TTAAGAAAAAACTGGAATGCCATCACATGCTCTAATGTGTAACCAATCGATGTTTTCTTA
CTGTAAGGTAAAGCGTTCACCAGAAAAGCCATGAATCTTTCTTGTTCATCCGGGCGAATG
ACTGGAGGAAAAACAAACAACATATGTAAGATGCAAGTACCTTCATAGCATTTGGATTGC
AATCTTATGCAACTCAGAAGAGACATTACAAGACAGAGAGTTAATAATTGATTATTTAAA
AAGTAAGATAACAACATGCAAGTTGCAACTGAGCAAAAGAAGCAATTCACACCTGCTGAT
CAAGACACTCAAATTTCCAAACACTCTCACCCAGATCATTGATTTAATTCCACCACCTCA
AACCAACTAAAATTCTCCCACTCGCATTCTTCACTAACCAAAAATCAAGAGCGGCAAGAA
GGACAGTCATCACAAAAATGATGACAAAGTTATCAATAAAGAGGGCGGAGAGAATGTAAA
ATGACAAAGCCGCAGCCTGCCAGACACAAAAACTGAAAAACGTTACTTATAAGAATAAAG
AATTGGCAAATAGAGAATGATACGAGATATTCAAACAGTGCAATAAATTAAACTGAACCT
TGAAGAGAACATGAAAGAAGCAAGTATTTGGATTGTCATAGTTTTCACGTACAGAGTACA
ATTTGATGAATTAACAATCTAAACAAAGGGAACAATAATACGAACAAACCAACGAAATGG
GCCATGCATATTGCTAGCCCATTTTTATGAGGCATGTCCGCTTTAATTTTTTTTTTGACA
AAAATGACTTTCCCTTAATATTTTTTTAAAAAGAAAAAAAGATTCATTTTGTGAGGGATT
TTTTCGTCAAAAGAACAGACAGTGCGAAGAGTAAAAAGGAAAGTATATATAGCAAGGCCC
GATTTATATTTTTCTTGATATCATTATATATGGGCCGGGCCCACCTATAAATGTTTAGTC
TGTTTTTCACTTACCAGACCCGAAAGCTATTGTACTAATGACTAATTTATTATGATTTGG
TCTTGTCTTTGGTTTGTGTTGTTCTTGGCTAGGAATCTCAATCAGAAAAATTTTCTTGCA
TAGGCACAAGTGTTTCCAGTTACATTCACGTCACATGAGTAGAGGTGAGCAATAGTATAA
GTGGTGGAATTTTATCTTATAAAAGAATGAATGGATTAATAAACAAAAAAAAATAAAAAT
GAATGAATGTTAGAGAGGGAGGGAAATGAGAGGCTGTGGATGGAGGTGGGTCGTTTTCTT
ATCATAAGCAAAGAAGAGGT
>Glyma03g28870|Glyma03g28870.1
ATATTACAATTATATTAATTTTATTTAATGGAGGTTTAACATTATAGGACTAGTATTAAT
TTAAGTTTATAATATTTATAGTTTTTGATTCATACTGTACTTTTTTCTATAATAAATTTG
TAATATGTGGTTTTTGTTGTAATAACTAATAATAAGTATTAAATAATTTATCGTATTTGA
TTTGCTTTTAAAAAGGATGAACTAATATAAATTAAAATAGTATTAAATATTAAGTGATAC
ACAAATTACTATTATGTTATAAAAAGAGTTAATAATATTATTTTATAATAATATTAAATA
GAAGTAAGTTTTTTTAAATTAAAATATGTTAAAAAAATTAATAAAATAATAAATAAATGC
ATTTTTAAAACAAAATATACTTACCATAATAAGTTATGTAATTTTAGTTCATAAATTTAA
ATTATAATAATAAATTAAAAATAAAAATCGTTAAATCAAATCAAACCATAAAAAGACTAG
TTTGATTTGGTTCAAATTTGATATCATATTTAAACTGAATTAAATTGAATCATATTTTTA
TTTGTTTGCCAGAAATTACCTAGTTAGCGATTAAGTAGATTAATTAAATGTTGAAGAGTA
ATGATGAATATATTCATTTTTTTTCTTTGAACTCATTTACATTTCCATTTTGTCTTGTAT
TTTTCTTCATTTGAGCACATTACTTATCACATTTCTCTCGCTGAAATGTTGATTGAAATA
GTTTTATGTCCCATAATTATTATATACTTTTATCTCTCAAACGTAATTACATCCAATAAA
TGATACAGATGGTTGATATAAAAAATATTCATTTCCTTTTCTTTTTACCAATTTTATTCT
TTCCTTTATATTTCATCTCAATCTATTTCATTGGATGAACATCTATCATTACTCTTAAAT
GTTTTGAATTTATGAATCCTAGATACGTGATGTCACACGAATATGAGAATACAAGATTTT
TAAAAAAAATTAAGGATATGATACATTCTACATACATTTATATATATATATATATATATA
TATATATATATATATATATATATATATATATATATAATACAATTGTGCTAGTGTTAAAAT
GCAATTATGCATATAATCTTAAGTGCTGTTAAAACACTGCAAAGTTTCAGTCCAACCTTT
CTTTGTATGTTGTGTTTACAGTACTTCTGGTGTTGCGGTTTAATAGACATCTTCATTTTT
GCCGTTTTAAAAAAACTTCAAATATGCATATTTTGTTTTAGTAAATACTACAAACAAGGA
TGTTGAGTGGCAAAATAAATTTATTCAAAAGCATGGCTTGTGTATTATGCGGAGAGAGAC
TAACTCATCCCACTTGCCAAAAATAAACCTCCTCATCGAAAGAACGCCTAGAACTGCTGA
AAAAGAGTTGTCATGCTCAAAGAAGAGGAAAATTGTGTGTTGTGTTTTTGTTTATGTCGA
AGAGGAAAAGAGTTGTATTTTGTTTATGCTTGGATATTTTTTATTTTAAAAGTCTAAAGT
TAAAACAACAAAACTATAAAATATTAAAAAAATAATCAAAAAAGAGGCTCAAGCCGTATT
TGAAATAACTTAGTCATATCCAGCCATCTTGAACCGTATCGAAGTCTATTCCAATTGTAT
CTTATAATTTTTTTTAAATAAAAAAAAACTGAATACTTCTTAATATGTACGAATACGTAT
GGTATCGGTGTTCGACACAAGCACGATACTAGTACTTTTCCTTGGGGTATTAGGGCTTCA
ATTTTTTTGTTGAAAATTAGGGCTTCAATTTGAACACTAACAAGAGAGGGGAACTTGACG
TGTGAAGTCCACGATCAACAAATTGCTAGGTAATCACTAAGATATCCATCATATAGGGAA
AGCTGATTTTGTTGTTATTCTAGCTTAGCTAGGTAGTGGCTCAGTGGCTGCAGTGCTTGA
CCCCTCAGTAGTGTGAATGACGCCATAGAAATTGGAGGGGAAAAAAATCTAATGGCCCAA
TACAAGCCGCCTCATTTGTC
>Glyma03g31580|Glyma03g31580.2
CTTTGATCATGATGTGGTGGTGCAACAAGATCTCAGTGGACTATGGAATGCCAATATGAA
AGGAAAAGTAATTGCAGCAGTGGGCACTTGTCAGGAAGGTGGAACCTCATTTCATAGGAT
GGATATGTTCATAAACTTCTCAGATCCATTCATTGCAAAGAGGTTTGATGTCAATGCTTG
TACATGGGCATTTGGGATGAACTTGTTTGATTTACAACAGTGGAGGAGACATAATTTAAC
TGCTCTCTACCACAGATATTTGCAAATGGTATGGTCAAAGAAATGTCTTTATTTTGTTGT
ACACTTCTTTTTTCTCTGTTTAGAGACTGCTTTTTATTCCCATCTCAGAAAATTTTCCTA
CTTCTAAATTTCTTCAAATCTTCAGTTTGGCTTCTGGCATTGATAAATTAGAGTTCAAAG
GCTATAAGCTCCCTTGAAATTGGATTGTATTAATCATAGTGCACAGTTATCTTTTGCATT
ATTTAGAATGCTTAATCTAGTAGTTTTATGACTTATTAAGGATTTTTTTTTATCTGCGTG
TTGGACCAGTATTAAGAGGTCAAAGATTTGACATCTCCATGACATTTAGATTTGTTATTC
AAAGCAACATTTTCATTTTTCTAATTTTGATGGTTGAATCTAATGAGGGAGCATGTCAAA
GTTTTGTTTAATTTGCCGCTAGATGAAACACAGATTTAGTTTCTATTAAATTCCGATGCA
ACAATAATCTGAGGTGTTTCTCTATGATTAATTGCAGGGTTCCAAGAGACCATTGTGGAA
CATTGGAAGTCTGCCTTTAGGCTGGCTCACTTTCTATAACAAGACTAAGGTTTTGGACAG
ACGGTGGCACATTCTTGGCCTTGGTTATGACTCAGTTGTCGATAAAAACGAGATTGAGCG
AGCTGCCATTATACACTACGATGGAATTAGGAAACCGTGGTTGGACATTGCAATGGGAAG
ATACCGAAGTTACTGGACCAAATATTTGAACTTTGACCTCCCTATTTTGCAACGTTGCAA
TCTCCAGGCGTAGCCCAAAATTTAAATATTATTACTCTACCTGGCAGGTTTTATTTGATC
AATTTGCCTGCTTCAGTCGATTCTTTATTGTTCTTTGGCGATTCATCCTGTAAAGCCCTT
CATAGATGCATAGAATTTCCGACATATATCTTTTTAGAAGCTTAGCTAAATTGTAGTGAC
ATTGAGATGAAATAAGACTCGCATAGGTATTTTAGCTGCTTGGAGATGCTATTGGTTGTT
GTGTACATAATATTCATTCCCGTGCTCTATTTGGTCGTGCTACCGCTGATAACAATCAAT
TACTTTAAGGAACTAATTTATACACAAATTGTGGAAATGACGGTTGCAATTTGATTTGTA
ACGTTAATTATGCCGTGTGATCATTGTCCCTGTTATATGAATCTAGAACCCAGTGGGATT
CATGTATTTTTAGTGTAATGTTTGCTTCTTCCGACTTATATGTCTTGAATGTGATATGGT
TTATTAGACACTCGTTGTGCTATTAGAAAAGTGAATATGTGATAGGAAGAAAAATAAAAA
GAGAAATGAAGAATATTAGGTGTTTGAAAATGTGAGGTGTTAAAAAATCAGTGCTCAAAT
GATAATGTTCAGGTAGTTAGTACATAGAGCATTGCTATTGAGCATGAAAATTTTTACGCA
CGAACGGATACCAAAAAAATAACCAATCAGCTCCTTCGTATATTATTTTACGAAAACATT
TTTGTAACCAGTATTTTCCTAGTAATTATTACGTCGTTGTTACTAGTTGGGTAAGGGGTT
AAGCCAATGAAGCTTCTATTTAGTGAAATATCTGATACAGAATGGATTATGTGACACGTG
GAGATAAATAATTGGGACTTTGCAGATATGGATATCAAATGACGGGTTTTCAACCTATCC
ATGGTGTGTGGTGTATGGGCAGACACTGCACCACCAATAATAATAAAAAATTTGAAATCT
TTGCGCATGCATATGAAATA
>Glyma03g07570|Glyma03g07570.1
AGATCTTATATCTTCTTTTGTTTTTTTCCTCATCGTGTGATACTTTCATCAGACGATAAA
CATGTCTTTTAGTATTAAGAAAAAATTTTAAATTTCTAAAAATACAATTCAACCCCTTTT
CATAGTGTTGGTGATGGCACAAAGTGGTGGCGATGGTGGTGGTTACAACGACATTGATAG
TGCTTGTGGTGGTAGTGACGAAGGTGGGGGTGATAATGACACTGACATTAATGGTCGTGT
GATGGTAGTAATGTTGGTGTTGATGATGATGTTGGTGGCGATGACAGTAGTAGTGACTAT
GTTGATGGTGGTTGTGATGGTGACAACAAGTTATGACGGTGACAATGATGATGATGGTGA
CGGTGGTATTGGTGGTGGTAGTGACATAGGTGCTATTAGTGGTGGTCACCGTGGCGATAG
TGGTGGAGATGGTAACAACAAAAAAGTGTCATTGTTAAATGTGAGAAATATTTGTGTGCT
TTTAAACTAAAACCAAATTCACAAAACTTTTTTTTCTTAGTTTCAAAAATGATTTAAAAA
TATTTTAGTTTCATTTTTGTCAAACACATTTTATTTTGAAAAAATGCATCTGAAATACAA
AAATAAAAAATTCACCACCACCCCAAATCAATCCTAAGTAAACGTGAATCAATTTTTTCC
TCAAAAACATTAAATAAGATATTATTTAATATTATCAAAACATTTATTATTACTATAGTT
TTTAATAACCCTCTTTAGTTTATTTATTAACTAGGATAAATAATCATTTTCGTCCCTAAA
CATGTAGAGTGCTGACAAATTCGTCCCAAAAAGATGAAAATTCAAATTATAGTCCTCAAA
AGTGAAAAAAAATATAACAAATCCATCCATCTGTTAACTTCCGTCTGTTATCATTCATGA
AAGAGCCTATGTGGCACATTCAGGAATGAATTTGTTAGCACTTTACATATTTAGGAACAA
AAATGATTATTTATCCAAAAAATAATTAAACTTTCATCTTTTCCTTTTTTTTAATCATTG
TAATCATAACATTACAATAAATACTTTTAAAAAATAGAAAAACAAACATAAGTTATAACA
AACATAATAATAAGCATAATATTGATTAATAAGTATAATTTGTGTGTTGTTTTAAAATTT
CTATTGTGATAACATTAGGTAGTGACAAAATTAAGTTGAGTCTCATTTTTTGTAAAAATT
AACTTAATAATTGTGCATTTTTGTTTGAGTTTCATATTTTGGGTAAGATATTGTCTCATA
TTTTTGTTCTAGAATTTTTGATGTGATAAGATCTTATCCAAAGTATGAGACTCAAACAAA
AATATACAGCCATCAAGTTAATGTTTACGAAAAAATGAGACCCAACTTGATTTTGTTTAC
TTAATATTGTCATAATAAAAATTTCTAAGCAATAGACAGACTTATGCTTATTAATCAATA
TTATGCTTATTATTATGTTTGTTCTAACTTATGCTTGTTTTTCTATTTTTTCAAAGTATT
TATTATAATGTTATGTTTACAATGATTAAAAAAAAAGAGAAAGATGAAAATTTAATTATA
TTTTGGATAAATAATTATTTTCGTCCCGAAATGTGTATGACGCTAACATATTCGTTCTTG
AATGTGTATGACGCTGACATATTCATCCATGAATTTGTCATATAGACTTTTTCATTAATA
ATATCATACATAAATTAATAGCTAGATGAATTCATCACACTTTTTTATTTTTTAGGGATT
AAAAATTGAATCTTCATCTTTCTATTTTTTCTAACTTAGAATATTTCTGCCATGTAATAT
TTTATTGCATATAATTCGTAGTGAAACAAATAAAAAGAGAGGAGATTGGGAAATTTGATT
AAACAAATTGAATTTTTTCAATTAACTTGTAAAAAAAAAATGAAATGGAGTTTTTTGAAA
TATAGGAAAAAGTAATCGTTTATATGAATAAAAAAAGATTTTCGAACAAAAAAATTTATC
ATATTAACTAATACTAACAA
>Glyma03g40770|Glyma03g40770.1
AAACGTGAGCAAGATAACGACGTTAATTGACGGCGAGTTACATGACATAGCCTAGTCAAT
TAAATTAAATGACACTTCTGGATACATGTTGTTGAATTGAAAATAAAATCTTCTTAAATT
ATTCTAAAGTACCTATTAATCTATTATAGATTATCTAGAGTACTGTTTTATGGATATCTT
ATAATATTTCAGCTTCAAGAATTGCAATAACTAATCAGTAAATTGTGCTTCTAAGAAAGA
CAAAGATTCAAATTCTTAAAAGGTGATTTGTGAAAGAGATCTAATGGCATTATCAGTGGA
TGAGGAGATATCGATAGATCAAAGATGTACGTTTTTTTTTTTAATACATCTTTGTAGATT
TGAAGATAAAAAAAAAAATAGTATTTGATAAGTTGTTGATAGACTTGCTGTACATTCATT
GCTTGTAAACTTGTTTGTCTATTGATAATTTTCTTTCTTTCTAGACTATAAGTATGAATA
AGATTATTGAAAGTGATAGAATTCTTTTTTTTTCAAATATTTAACTTTATATCAATTAAT
TTATCTAGATGCTTGGTAGTTATTATTAACAAGTCTTAATTTTGTTTATCTTTGCTTCTC
CTTTATTATAAAAAGAAAATAAAATCACTCAAATAATTTCGTCTTATCATCTTAACATAA
AAAACTTAATATAAACTCTAAATCTTCTGTGTTATTTATTCATTTAACTTTAAGTTCAGT
ATAAATATTAGTATTTTAGCACTTTTTTTCTTCATAGGGTTAATCCTCTAACTTTTGTAT
TTACATTTATAATTCTCTTTTCATTTTCATGCACATAGGGTGTTTTCGATCGTTTACTAT
GAAAACATAAATCCATAATCTACATTTTGTTCATCTAATAATTTAATTGAGTGATTATCA
CAGAATATAATAAAGTGATTATATATTATGATGTTATAAATTCTAGGATCGTTCTATAGG
TAATATTAATGATTTAAATTTAGAACAACTTTTTTGGAGTTATATTAACCAATAACGTCC
CTTATGGTCCTCCTTGGCGCCACCGTTGATGGTTTGGAAGAGGTCAGTGAATCCATGATA
GAGGGCTGCTGAAATTTTATTTAATTAAGCCGCATTTGGTTGCGAAATTTTCGGGGGCAA
ACAAATTAACATTGCGTTTCCGACTTAACAACTCAACGGCAGAAAAGTAAAAGAAAAACA
AAACGATAAATGATAAAACATAAATATATACAAGTCGAGAATAATCCTCTCCTAAAATTT
TCAACCATCTGAACCATATATACAACATATATTGCGGTTTTTAGAGGACAACATCTATTG
GTTAGTATTTCAATTTTCATGCTGCATAACTTTATAAATATCCTTAAAAAAAACTTTATA
AATATATGCATCTAGCCGTCAACTATATAAATAAATAAATAGTATATCCAATAAATTTTA
CGCTGTATGTTTAATAATAACATTTAATTAATGGCTAGGTTTAAATTTTGTCTTGATTAA
ATATTTTATTAACATTTTATTTGATGAGCTCCAGTATGTTAAAACTTAAATGAAATATTA
AATACCTTAAATGTTATGGCAACCTATTATAAAATATAAATCATTTGTATTTTATATTAA
TACTAGTTATGCAAATGGACAAACCCGCATCATGTTCATGTGCATAACGTCGTTGCAGGA
GAAAATAAAACGTAGATCAACCTCACACATCCGTCTCGGGAAATTTCGAAGTAGTTCAAC
TTCTTATGGTGATCGTCGCCAATGGTTGATATTTTTAATTTTTCCCGAATTCCTTGGATT
CAATTTGACCTAATTTACCTTTTTAATCATAATAATTAATAATGTCAAATACAATTCACT
TGATCCACTTTTCCTTTTATTTCACTTTATTGATAAATATAACTAAATATAAATTTAAAT
TCAATTACCAAAAGAATTCACTTAAAAAGGCAAAGAATAAAATTATGTCATACCAAAACT
AATCATCACTTAAGAGTTGG
>Glyma03g37800|Glyma03g37800.1
ACAAATTCAAAAAACTAATGTATAATTTTAAATTTATTGTTCAAATTCAAAAGCAAAAAT
AATAAGATGTTATTGTAAGAAAGGTTAATATAGGAAGACCAAAAGTTATAAACAATTTAC
CTATTAAAAGTTTAAAAAAATTATATTGGTTTTACTTTTTTTTTATCCAAATCTCATTAT
TTCTTTTTTTTTTTTACTATCTTTATAATTTTGAATCTGTTTTTAAAAATTCATAGAGTT
CTTTTGAATCTTATAAATTTATAAAGTTGTTTCAGATTATTTAAATTGGTATGATATAAA
TTCATTAAAATCTAAATTATCATAAAGTCTTGGAAAAAATCAAACAAGTCATAATATTCT
TATCCAATCTTTAAAATTTAAAAAATTGTTTATCCTAAAATAATCTTTTAAAATCTTAAT
CCAAAATACCTCCTTATTTAACCTGTTTCTCATTCAAAATAATAATTTATAATATTAATT
ATTTATAAAAATAAAATATATCAATGATTATTTATTGTTAGCAATTAAGTAATAAAATAA
TAAAGCGCTAATGTATTATGATGTTATATATATATATATATATATATATATATATATATA
TAATAAAGTTATAATTGAGATTCTACAGTAAATAATTTATTTTCTACATTGTTATCAACA
ATGAATATTTGATGAAAAAATTGATTGGTACAATATTTGTTGCTTATATTGATGATAAAC
AAAAAAGAAAGAAAAAAATACATCATTCCCCGATTAAATTATGGGTCGAGTTATGTTTTC
AAGTTCCACAAATTTTGTCAAAGCTAGTTTTTTATTTCTTAAATTTAAAACTGATTTTTT
TTTCTTCATTTTTGTTCATTGGGTTAATGGCTTTAGATTAAGGTAATGTTTGGTTCAAAC
GGTTGAAAGAACAATGAAAGTAAAATGTGCTGAATTGGGATGAAAGTAGATGGATTGGAT
ATTTGTTACATAAGAAATGCAGAGACAAGATTTGAAGAAGAAAAAAAATGTTTCATCTCA
AATTGTGAACAAAAAAAAGTGGAAGTGAGTAGTTTAAGACAACACATTACATTGTTTGCT
CTGTTGTCAAAATTATCCCTCTCACTCAAGTGGCCTTGTGGCCCCTCATTGTATCAGGTG
AGACTTCTTATTTTTTCCAATCTTTACACATGATAATCAATTATGCATATATCATAATCA
ATTAGCTGATCAAAGAAAGGGCAATAGGTTGCAACTCTAAAAAAATAATCAATTATGTGT
AAGGTATAGTCTATTATGTGTCAAGAACTTTGGATTTTTTTTTGTCTCACCTAATCAGGA
AAACGTGCTTTTTTTATAGGTGATAAAATGGACATTTGCTTCAATTTTTTTCTCTCTTTC
CTTTTATTATTTTCATATTACTTTAATTTAAAACTTTCATATCATTTAAACTCTCTTTCA
TCTCAATCAAGTAATTTAACTTAACACTCTAACTTTACTCTCTTTCATTCCTTTTCACCC
CTCATACTTTCATCTCTCTATCAAGCACACTATATCTGCTTATTATATTCATTTACCGAA
TGAATTTTTTAATTATAAATTATCTAAAATATTTTGTTAAATATAACTTTAATTAAATAT
GATGTCATTGTAAACTTTTTAATATTTATCCATTTCCTAACAATAAAATAAATATATAGA
ATTTAATAATCGTGCATTGTAAGTATTATAACCTATATATATATATATATATATATATAT
ATATATATATATATATAATATTTATTAGTATTATTAATGTAAGTTTTATATTTGGTATTT
CTCACAACATAATATTATCACTTCACTTGTCAAAGGGAGTATAACTTATTTAAAAGAATA
AAGTACATGAGATATTATAAATTTATTAATTTATTGATATTGTTTTCAATTTTAAAAAAA
AATTACTTATCGAAGTAAAAGAGGTCCAAAATAAGCTTGACTCCTCCAACAACACACGAA
CAATTTTTCTGTCTTTTTTT
>Glyma03g00790|Glyma03g00790.1
CCAACTCTCCAATAATAGTACGTGCTGGTGAAGGGAAATGCCTCCAAACTGTGAGGTCAA
CTTGTCGCCATTAATGAGACCTATCTTTTACTTTTGTCTATGGAATAGTTCTTTTTTTGT
GGCATAATTATTCAGAACTCAAATATACCACGCAATTTGGAAGACACAGATCATCATAGT
AACTAAGTTAATTTTTTTAAGTAACGTACGTGTACTTTAATGACTATTTTGTGCCTTCCA
ACTAAGATCAAGTAGTGCTTTGTCGTGATGCAGTTGCCAGGTTGACCTACTATATAGTTA
AATGGACAAGAAGGAAGACAAGTCCTGTGTTTAGAAAAGTATTTGGGATGCAAGTATCTT
CTTTTTTCCACGTCAAAGCTAGTCTCTTGTTAATAGTGAAATAAATATTTTAGGATGGAA
GGAATATAGGGAAGAAATTTGAATTGAAAAGAAAAAATTTAAATTTTTGTATCTATAAAA
TAATTTCTCCTTTCATCTTCTCTCTAAACAAATGGAAGAAAATGTTTCGTTAGTCGTATT
TTTATTTTTTTTTCTTTTCACTTTTTTTCCTATCAAATCATAATTTTCTTTTGTTAAAAA
AATTAATAAATTAACCTCTAACATTTATTTATAAAAAATGTGTTGTTGTAGTTTTATTTA
CGTAAGATAAAAGATAAAGACAGAATTTAATTTTTTCTTTGGATGCTGCTTGGGGAAGAA
TAGGACTGCAACTGGACAAAAATTTATTGACTAATTAAATAATTATTTAGTAATACTAAA
TTATATTTAAATATCTAATGAATAAAGATGTTAGTTGTTGCTAACTAGTAACAAAAAGTC
CTTTTGCAATGAAAAGGCCTCATATCAAACTCTCGTGTTTTTTCACTGTTGTTCTCATCA
TTCATCAAATGTATCGTCCCTATTCCTCCACGTCTAGCATGGCAATTCTCAATTGGTGTG
AGTTCTAGCTTGGATCGATAGCATAATAATTTATTGGTCAGAATCTAACGAGCTTCCTAA
CTCAACTATTGCATGACTGAAACAGCATATATAATTATTGATTTTCTTTTTTAAAAGACA
ATAATAATTAACTAACTCACCATTTCTTTTATAGATTGTGTTGATGAAAAGGGTACTCAT
GTGTCAAACCCATCATGATGAATTTACCTTCTCCTAGTCAAAAGTAGTGGCCTTTAGGAG
TTAGCTAGGACTTAGGTGATAAATAGAAAAAAACTATGGAGGTTCTTGAGGATCCACGTA
TCAGCATGCTTATCCATCCGATTCTTCCGATGCTTTTTTTTACACATGTATGGTTTTTTT
TTTTTATTTCACTTTTCCTTAATAATTGTTATCGGCTTCACGAATTTTCCTTTATAAAGT
GTTTAGATGAGTTAAGAGATGTTTATAAACTTTCTTTAATCTCAATCTCTAAAATATGTG
AGACTATTTCAATATCCCGGAACAATAATATTACAATTTTCATTCGAGATAAATAGTAGT
TTATACACAACTTTAAAAAGCTAATAGGTCCCCTAAAAAGCTATTGGAATTACTATTTTA
GTACACTTTAAAGTCTCATATGGCTGTCAAATTCAATAATAATTCAAAATTACTTTTGTT
CCTCAAACTAATACTATTTTAATTTTTAAATAACTTAAATGATAACAATAATAAGATACG
CAAGTTCAAATATTATCACATACCTATTTTATTTTTCTTGTTTTCGCCCATTCCCCTTTG
ATGATATATTTACGAGCTTTATTATAAAATTATTTTAAGAAGAAAAAAAAAAAAACAAGT
ACGTACTATCATTATTTTTAGGATGCCTAGCTTACACGTCGCAGCTGTTTCGGTGGTCCA
TATAATAAACACGTATAGCACAAAAATTTATGACTCAAAAACGACATAGTTAACAATTTG
TGTTCGGACTACAACAACCACTAACAACTACTATGACTACCATACTTGTACTACAAACTG
TATTGTATATAAGGGTAAAA
>Glyma03g40941|Glyma03g40941.1
ACTCTTCTTCTGGTGCCAATGCTACCACAAATCGTGTAGAAGGAAAGGTTCAGCATCAGG
TTCCTAGCCATCCACAATATGCTACTGCTATTGAGGACACAATTAATGTCCTCGTACTTT
TCCAAGAAACAAACTTGTTTTAGAGAGACAGTCATCGGATTCTATATATTTTATGATTCC
ATTCATAAAAACATGCTCTTTGTTTGATTGATTGATATAGTATTAGTGTAATTTAATTTT
CTTACATCGCCGTGAACTTAAATAACCTTGACTCTTGACTTTACTTAATACAAATAGGAA
AAAGATTGATATAACATAAGTGGAATAACTTTTATTATTCTATTTAATTTTAGAGAATAT
TTTTATAATACAAAAAAGTAAGTGAAATAGATTATTTTATAAACTGTGAGTATGATTTGT
AATACATATTATTAAATAATATGTAAAAAATACATTATTAAATAATTAAAAATAAATCTA
TTTAATTAGCCAAATATTTTATTAATAGACTAAATAATAGCAAAAAAATATTCACTCGGC
AAGAATTTGACAAATTCGTATACAAAGAGACGCGCGATTAAAAATCACTTTGAATATATA
ACCTTTAAAGTCATTATTAAAAAAGGATATCATATTATATAGCAATTCATTAGTAGATAT
ATTGTCAATATATTTTAATTAAATTAATAAAAAATTATTATATTATATTAGCTGGGACCA
ACAATATTTAACTTTTTTTCATGATAATATATAAGTTTAAATATTATATATGAAAAATAG
ATTATTTTTAATTTATTACTTAAAATTCACTTTTGGTTATAAAAAAAATTATGTATGTTA
TCCTTGTTAGTATCTATCACGTTATCACTTAAGAGAAAGAGATTAATAATAAATATTACA
TTAAAATATAAAAAAATTTAAATACATAAATGATCAAAAATAAATTTTAAATAATAAATT
AAAAATAACTTATTTTCTAAATATAAAAAACATATTTAAACCTAATATATAAAACACTCA
TGGTGCCTACCACGCTATCGCTAGCAAACATAATTGATTTGCTTAACCATGCTATCCAAA
GTTTTCACCGAGTTTAATATTTTATGTCACAGCTAACCAAGACACTTAAATAATTAATTT
TATTTTTTTATAATTTGTACCCACTCACTTTAGTATTTTGCATCCCCCACTATATATATA
TCCTCTGTCGCTTAGCCAGAGAGAGGATCATTGAACATTCTTAACTTTCCTCATTCTTCT
GGAGTTTTAACGTAATATTTAATTCGTGCATTGAGTCGTTTTCATTTCACTTAGACATAT
GTGTTCACTCACTTTTGGTCGTCACAATTTAATTAAATCATCTTTTAAAATTATATCATC
ATTGCAATGAAAATAAATAATTAAAGATATTTTTAGATTATTGAAAACAATCTTATTCAT
ATTTTGTGTGTGTGTGTGTGATATCTAATTCATATTGAACATACGTACTACAAAGGTTTT
TTTTTTTTTTAAAAGGCAAATTTTCAAAACCCAAAGAATTAAGAATAAAAAAGCACCAAC
CTGCAGATCTGATTATATCACAAAAGGATATATATACAAACAATCAATGAAGTCGCATAG
ACTAGTTGAATGAAGACCAAATTAAACTTCTTCCTTCCAATCTAGAAGCATGGGAATGGA
ATTATAGACCGTAAAAAAAAACTTTGTTGAGCAGAGAGTAAGGACTAGGATTTCGAAAAC
GACCGCAACGTAAAATATCGAGAATAAGAAAAAGGAGAACCACAATGGCACGCAGTCACC
TAACGAAAACGAAAACCCTTCATCGATCCATGCATATAGTAGTAAGTAACATATTAGGGT
CACGCACCACTTTTCAACGCCCACTTCTTCGTTTTTCCAATTTTGTCGTTTTCCTTGCCC
ATTAAATAATATATAACCTCCTTCTGGGAAGCCTCGGGTCTTATTATTGATCATCACCAA
GTTGGAATGAAGCCTATAAA
>Glyma03g28600|Glyma03g28600.1
TCTCTGGGGGCTAGAATTTGATCACAAAATGCCGAAGGGGTTTTTGGCAAGTGAGGCATT
TGAGGATGCCATGGGGGAGTGGGTCCCACATGCATGCATTTCGATGAATTTGATGGGACA
GAATTCTGGTGACAAGGATTTGATAACGATGTTTGGACTTCATGTGTGTGTTCTCTCTCA
AGTTATATTTCTGTTATTGTTGAATTAGTTCCGTGGTGGCACTGCTTCCTGCCAATATTA
ATTGCTGTGTTGGAGGTCTCCATCAACATGTTTTTAAATACTTTTTATTATTAAAAATAA
ATCCCCCCACATGAGCTCAATAATAAAATCTAAATATAATTCTTGGCTGCATACTCTGAA
TTTTATATTCCTTTAAACCTTAGGTTTTTTCATTACTTAATTAATAATATTTATCTACAA
TTCATCATCATTTGCTTACTTTATTTTCTTTGAGACTTTTTACTATATTAGCTAGGTTGT
GTTTTTGTAATTTTAGGAAAAGTTGTCTGTGAAATAAAAAGTAGCGAATGGAAATAGAGC
ATTCATAACTTGAGAAAACCAGACACAATCATACAACAGATGTTGTGTTGTCTCAAGACA
TTCGTTACAACCAACAGAAATACCATTCTTAACATCCAAAATGTCCCTCTTCGTAAGATT
AACTTTGAAGGTATTCTCTTCATAAAATTAACCATTGAAGGTATTCTATCTTGTATTAAT
AAAAGTACTTTTGACTTCTATATACATACAATAGAAACTTGAAGTAAAAATACTTTTACT
TTTGTTGATATTATCTAAAGCAATTTTATTTTACGAACATACTTTTGAATAAAAATATCT
AAACATTGCTTAAAAAAATATTACACAAATTACATTGTAATAAACTTATTTTTATCAAAC
TTAAATTTATAATACACTTTAAATTTAGACTTACATTTTCAAACTTGAATCCAAATATGT
AACATGTCCGATAAATGAACCGCATGATTAGATACACACCTTCATGTGCTTTTGCTGATT
TTTATCAGGCATCGGGATCGTACCCAAAATTTTTAGTTGCATAATAAGTTCAATTGATTC
AGCTAAAATAAATGTAAAATCAGCGAAAAAGTTCGCAAAATACCTTGGTTAAATCTCCAA
TATCGTATCATTCGATCAACGCTTGATAAGTGTTAAAACTGAAAATGCTAATTATAAAAT
TTAGCTATAATCTTTTTTAAAAAAATTCTTTTATAGACTCCATATGCTATTCATTTACAA
TCTTTTAAAAATTGACCCAATAGTTCATTACTACCTTTGTTCTTTTTTTATCTGTTTTTG
TTAGATGGAAATAAAAAATGCAATAAGTTTTATTGATTTTAATAAAGCAGTTCATGTAAT
TTTTCCAACTCCATAATAAATACATATATAAATTAATTAAAGATTAAGCCTTTGTTTGGA
TGGTGAATAAAAGAGAGGAAATGAAGGAAGATTTTAAAAAATATAAGTGATCAAGAGTCT
CATACTTTCTCTCCTCTATTTTAATTCAAATATTTTTTTTCTTATTTTTCTATTTTACTC
TATCAAACCAACCCTAAGAGACAAATATAAATATAATTTATAAAAAATAATTAATGCGAC
CTTAAATTTTATAAATAGAGATAAATAAAATAAAAATACAACAATTAAAAAACGGAGAAA
TATGAATTTATAAGCATTGAATGCCAACGCCCCCATTGACCAGTTCCAAGAAGATGAAAA
CGAATCGGTAAATGCTAATTAAGCAGCTTCCAAAAACTAGAATTATGAATAAGAGCCAAG
ACGAACAAAGTTTCTCCACAAGAATGAATGCATGTTTGAATTTGTTGGTGACTGGGAGCC
ATAGATACTTATACTTTTCTAAATATTTAATAAATTTTAAGATATGCTTTAATTTTGATA
AATTTTAAATTCAATTCATCTAAACTTTTTTTTTAATAAAAAAAATTAATAAAAGCAGAG
TCAAGTCCCGGGGGCATTTT
>Glyma03g26740|Glyma03g26740.1
TTTGATATGAATTTCTGAGCGTGCAACTTTGGATTAAAGTTGGGAGAGTCTAAAAGTACT
TTACCTTGAATCAATAAAAATTTCCTTCTTCAATTGACTTTGGTGAAATGGAATTCATTA
TTGTAAAATAGAGTTTGTAAAATTACTTTTCAAATTTTAATCCAAGCATAATCCAAATAC
TGTATAGTTATTACATCGTGATTCGTGAGCTTAGAGATGAGATTTTACTAAATTAAATTA
TTTAGTTCTTTTATGAAGACTAATCTTTTTAAATAAATTTGAGTAAATCACTAATTTGTT
CTGTCATGTATTACTTTTTTTTTCTTCCCTAAATAGTTCTTGGAGTAATAAAATTATATA
AGTGCTCTTTAAATTATTTTTAAATATCTATTAATTTAGTCCATACATTGATTTATTTAA
AGTTCAGGATTCATTTGAAGGTTTTTTTTTTAATATTATGAGATTATTTAGTATAATTTT
TAAACACGAGAGCTTACATATATAATTTGTATATTTTAGGACTATTTAGAAGAGAGTAAT
ATTTTAGGAATGAGATTGATGGTTTGTTGTTATTCAATAAATTTAAAGAGTATTATGAGT
AGATATTACCACTATAAGCACGTACTCTATTTAAGTTCAAATGTGTAAATTATGAAATAT
TATATAAAAAATGAAAATATTTATTTTTTCAAAAGATATCTATGTACTTGTGAACCGTTA
AATAAAATAGGTTTAAATATTTTTTAAATTCCTATAATTTAGCGTTTTTTATTTTTTTTG
TTCTTGTATTTTTTGTTATTGTTTTAATGCTTGTAAAATATTTTTGTTTTATTTTTTATT
GTTATAACATTTTTTAATTATTTAAAATATTTTTGGCATTGTTTAAAGATATATATATAT
ATATATATATATATATATATATATATATATATATATATATATATATATATATATATATTG
TAAGGACTAAATTAATTTATCTATAACGTTTGTTTTCTTTCTCTCATTTAGGACGACATC
AACATTAGTCAATTTGTTGAGCTTTCATTAAGTGAAAGAGAGAGAAAAGTGGATAAAAAA
GGAATAATTGTATCAGTATAACAGTGATATGATATATTCTTTAATAGTTTTTTTTTTAAG
TTTTGTACAGGTTAATTTTTTTTAATATACTTTCTAATAAATTCTTAATTAATAGTTAAA
TTTTATTAAAAAATATAAAATTATGAGTAAAGCTGATTATATAAAGAGTGAAACTTATAT
AATATTAATTTTTAATAAATTTCATTCAATAATAAAAATATATTAAAAAATAATGTTAAA
GAATATATTTTTAACAATTCTATAATTTTATAATATATTCTTATCATATTATTTATTATA
TTTCACACTTTTGTCTCTCTCTAAATCTCATTCTTAATCATAGATGAAAACGCCCGATAA
CACACTTTAATATATTTTCTTTGACAAATTTTTTAATTTTTTATTAGTTAAAATTTATTA
AAAATTATAAAATTATGAGTGAAATTTATGAAATAAAGAGTGAAATTCACATATTTTTAA
ATTTTAAATAAATTTCAATGAATAGAATAAAATGTGGTAAAAAGACTGTTAAAAGAGAGA
TTATTAAATAGTTTTAGATCATAATATCTATAAATCTAACGGATCTTTAAGTGACACATA
TGTATAGAAATAATTAATAATACTAAATTGAATGTCATGTGAAGATTAATTGACACCATC
ATAATTATAGACTACCAAATAATTTATTGTATTAAAAGAGTGTGTTACTAAATAATTTTT
GAATTATAGAAATATAATGCATAAGAAACAATTGTAGGAACAAAAATTTTCTAAACCGAG
AAGTATATACAATGGAAAAGAGAAACTATTCAATAATCTCTGAAATCCACATGTCAGAGT
GGTAAAAGTCCAAGTTGGACACAGAATCCAGCATGTCAAGGTGCAGCAACAATTCATCCA
CCATGATTGGCCAAGACCAC
>Glyma03g41780|Glyma03g41780.1
ACTCTTGGACCAATAGTGACTTTTGGCTCACCGTTTGTATTCTGTGGAGGGCAACAAATA
ATCGATGAGCTAGGCCTGGATGAGAGCCAAATCCACTGTGTGATGATGCATAGAGATATT
GTTCCCAGGGCCTTCTCCTGCAATTACCCAAACCATGTAGCTCTAGTCCTTAAGCGCTTA
CACACCTCATTTCGGTCACATCCATGTCTGCTCAAAAATGTAAGTAAGCATCATCTTTCT
GGCAAGGCCTCGTGGGACAAAGTCATAAACCCATAATGAGCATACCTAATTTAAATTATG
AAATTTAACTTTACTCACCACTGATGAGAGTAAGATATTCATTCATTTTCTTTGGATTCT
TTTTTTGTTTTTCAGAAGCTGTTGTACTCACCACTGGGTAAAATATTCATTCTCCAACCC
GATGAGAAGACATCTCCTCCGCATCCTTTACTCCCTCGAGGAAGTGCCTTCTATGCCCTG
GACAATACTAAATGTCCAAGTGTTCTTCGAACCTTCCTGAATCAACCACACCCTATTGAT
ACACTAAGTGATCCAACGGCATATGGTTCAGAAGGCACAATCCTAAGAGACCACGACTCC
AGCAACTACCTCAAAGCCATCAATGGAGTGTTGAGGAAACATTCAAAGATTATCGTCGGC
AGAGTGAGGAAGCAAAGGATTAATCAGTTGTGGCCTCTGTTGACATCACCATCTCCACAC
TCTAGGAGCCATGAACAGAACTCGGAGAGATGCAGCTTGAGGACAAAGGAGATAGTTACA
GGGGTTTAATTTAAAGAAAAAGCGTTTCTTTTGAGGTTCCCACAGATCATGATCAAATTA
ATTAAAATCATGGAATTAATTAGCAAACTACATCATTTTATTCTATGTACATCCCTAAAT
AACTAGTGTATGTATCCATTACTCCATATTTGAATACCTTGTGCATATACATGTCGATAA
TTCTTATAGAAAATAGAACAAAATTGTCTACTGATTTTTGCATGAAGCAATCTAGTACTA
TCTTGTTACTCCCATTGAGAATCGCAAATGTAGTATTTTAATGGAAGAATATATCAGTTT
ATTTTAAAAAATAATTGCTTTTTTCCTAGCTTATTGATGAAATAAATAATATAAAGAAAT
TATTATTAATTCTCAGGAAAAATGTTCTTATTGATGACATAAATAATGTAAACAAGTTAT
TATTAATTCTCATGAAAAATGTTTCAAAGATGCCATCTCCTCTCCGCCTGTTAGTTTGTT
TTGGACTGAGATTCAACTGGAGACTAACAGGCGGTGGGTTTCTTATTATTTCTATTTTCA
GCATAAATTAACATCATAATCATTTCGTATAAACATTTAAGAGAAGCTGCCAAAACTGTT
TAACATCATAATCATTTCGTATAACATCATAATCTCACCAACTAGACGTATAACATTTTT
CAAGAAATATCTAGCAGAGGCCCTACACTACAACAAATACTGTAAGAGAATGAGAAGCTG
CCAAAATTTGTGGATTCTGAACCAAAGCGAGTATTGTGATTTTATTTGATTGGGTTACAA
TTGTGTCCAAAATTACCTTGAATGAAACTAATCACCGAGTACTGCATCCTCATCCTAAAC
ACAAAGTTTAAGTCTTGGATGGAAAAATGTAAACAAAGTGGGTAGATCACCTTTGCTCCT
CAAATGCTCCACCATTCAGATTAGCTAGCATGATCATAACTCATGGGAATTTGAATTTGT
TTGCTACCCGCAATTCCTTGTTTATCCTTTATGGTTTCATCATTGGTCCTTTGAGTTTCA
TATGGTTGAAGTTCAAGTGTCCCCACTTGTTTTCCTTAAAATATTAAAATATTCGCGTGT
CCTTTGGTTTACATTTACAACAGTCTTTTCTGTCTTGGTGAAGGTTGGTTGTCGCGGTCC
ATACTTGATTATGATTTTTGGAGATTTCTTGACTTAAATATCCAAGTCGTTGGTGGCTAT
ACTCTTGTAACTTTGATTCA
>Glyma03g33160|Glyma03g33160.1
TGATATAAACTAAATTTAAAAAATAAAAATGAAATGCAAGTATTATCATTATTTATAACC
ATGCTACTTTTCTATATGAGCACGGCAATGTCCACCGAATTGAGGGGCGAGAAAAAACAT
CCAACCCATTAACAATTTAACATCTGTCGTTGGTTGTACTGTAATAAAACAATAATTTAT
TCTCTTTCCAAGACAGATATCACATTATAACTCAGTTGGTCAATTTTTCTGCAGAATTAA
GCGAAGGATAGAGCATTTTCCTTTCTATATATATTATTCTCACTTTTCAGCAAAAAAAAA
AGTAAAATTTTAGCCTATTCTCACTTTTTTCTGATATGATATGTATATATGCTTGCGTTT
CTGCTTATGGATTATGCATGCATGGTAACAGGTGGGAAAGGTTACTGTAGAATACTATAT
ATTACTCTGTTTACATGAGCACTGATGCTAACTTTTAAATTTACTCAGTTTTCACCACAA
AAAAAAAAGAAAAATTTTGTACTATTCTCACTTTTTTGTGATAATGTGATATGATATAAA
TTTTAGACTATTCTCAATTTTTTTTATATGATATATGTACAATGCTTACGATTCTGCTTA
TGGGTTATGCATGGTAATAACGGGTGGGAAAGGGTACTGTAGAATATTATGTTAATGTTA
CTCTGTTTCCATGAGCACTGATGCTAACTTTGGACTTTACGCCATTAAAATAAAATTTCT
GCGGACAGTTTTTTTTATACTTTTATTTAATTGCGTTAACTTTTTTCCATTGATGGAAAG
AATATTTTAAAAAATATATTCACCATCTGAAAACACGTTCAAATTAGTTGTCTTACCATG
CATTACATAGTTTAGATGGAAGAAAAAGGAGTGGAGTTTTAGATACACTTTATTTCAAGC
TATATATAGAAAAGAAACAGAGAAAGAAAATGACAGATATAATAAATGATATGTTAAAAA
AAAGAGATAAAAAAGCAGAAAGTAATTAAGATTTAAAAAAAAAACAGAAGTGGAATTATT
GAAAAAGAAAAGACGACATAGAGAGAAAATTTGATTCTCTCTTTCTGCCTCGGTTAAATA
GAAAATCAGGAAAGAAAATAAGATGATATTATATAAATATTTTTATACTGGAAAATAATA
AACAATTGATATCTCCATTTGTAAGAGCCTAAGAGGGAAACGTTAGAAACTAACTTTTTG
TAAAATCTTCACAACAAAAAGAAAAAATAATTTAGTAAACTCGTGTGGTACTCCTAATTC
TCTCTCTTTTTATTTTTATTTAATTTTCTCCCAAACTAAAGGGCTACACATTCCGTCTAC
ATGTAGTACAGCTCCCATCTTCACTTCCTTGGATCCAAAAATCAATCAAAACAAATACGA
CATTAATATGATGTTGCCAAGTCACAACACTACGAAAATGCCAAGTGCACAGCGTGTTTA
CTACTTGATGACAATGAAAGTTTTTTTTTAATTTATTTAAGAAATGATTGAAAGTTACTT
GCATTGTCATGTATGGCAAAAAATCACTCAAAACTAATTACTAATTTTTAATTTAATTAC
CATAATTTATTATACATCCTTTACTCTGAATTTTAAGATATTTGTTAATTAATTTATGTA
TATTAAAAAAATATTAATTTAATCATTAGTATTAAATTTACTTATAATTATAAATTATAA
TATATTTTTTTAAAACCTCTAATGTATATGTGGAGACAGAATAATAGTAGTAAAACTTTT
CGATCTCTAATTCTTATAAGAGAAAAAAGATACTATTAATTCATAGAATTTATTATGTAT
TTATGGATAAAAATAATTAAAATTATTTTGGTTAAAAAATCTTATAAAAAGACTTTTTTA
CTGCATAAAAAGACTCCTATTTGCTAAACAGAAAATCGATAAATAGCATGACATTAATTA
AATCCAACTATTATAACTTTTTTCCCCATTCATAAGACTTGATTAATTAATTGATGATAA
ATTTAATTTGTCTAGTTAAT
>Glyma03g01990|Glyma03g01990.2
TGACTAACAGTTTCTTTAAAATAAATAAATAGATTAACTTTATTATCAATTGAAAAATAT
TAAAGAAAATTAATTTATATCCTAAAAAATTTGTAAATAATTTTAAAATAAAATTATTGT
AATTTTATATTTTTTCTTACAATAAATTAATTTATTAAATTATTATAATATGTGACTTCC
AATTTTATTTATTATTATAATTTACTTTTAAGTTCCAGCAAACAAAGAATCAATAACCAT
CAAACACAGTGAATAAATTGACATAAAAATATTTTTATTTAATTAAATATCTCAAATTTA
AGTCTTAAATATTTATATAATATATTTGTGGTCCAAGAAAGAAAACGATGAGTCAACCAT
ATCAAACCTCTCAACTGCATATTGATATAAAACCCATCAAATTTCAGAAGAGGTCCCTAA
AGAATACAAGTGTGATAAAAACATGTTCTGTATTGGATTTTCCTATTCTAGCTAGAAAAT
ATGAGATGAACATTAGGTCACTTTTTTAATTCTAGAAATTCCAAATTTCAGACTAACTAT
GAAAGTTAAATTGACAATATAAATTTATAATAATATATAACCTCGTGCAAGACATAATAA
AAAAAGCCTCGTGCAATAAGTCCAAAAAAATAAATAAAATCTCGTGCAATTTTTAAGCAC
CAGTCCCATTCATTATATAATAGAAATAAATGTGATACCAATGAATGACACAGACACAGT
CATGTTGGACAAATAAGGGGGGCTCTCCTCTCTTCTAAAGTCCTTTTCATTGAAATTTTT
CATCCAATAAATATAAAACAATATTAATTTGCTCTTAAAACGTTAGGTCCCATCAAGTTA
TACTAGTATTTTAGTCTAGTATATTTGCGTTGGCTAAATATTTATTTTATACAACTATTT
TTTTAATAAAAAATGTTTTTAAATATATAAATTATATTATAATTAAAATATGTAATTAAT
AAATGTATTTATATAAATAAATTATGTATTATATTTATGAAAAATAATTTACATTGTGAT
GTATTGTTATTCTTAATTATTGATAATTTATTTTTAGAAATATTGCAATTCAAATTAGAA
TTAAAGATATTTTTTTGATAGGTAAAACTTGAAGATATTAAAAATGATAGACTAAAAAAT
GATAAAATGTTAATGTAAATAGTTTAATTGATATTAAAAGCAAAAGGAGATATATCATAT
ACATATTAAGAGTGAAATTGAATTTTCAAATATATATATATTATTTAAAATTAGTTTCTG
ATATTCAGTTTCTTTTAAATTGTTTTAATGATATTAAAAGTAAAAAAAGATATATAAGGA
GATTATTTATATAATATATTTTTATTACATTATTTCTCTTTTCATCTCTGTTTTATAACT
CAGTTTTTTGATGAGTCACAATTCATTCTCTTCCCTTTCACTTTGATAAATGATAATTGT
ATAATTATTTTTAACAGTTTTACTGTAAAAAATATTTTTTTTTCATAAACTTTTAACATG
AAATTCAGTCTTTGATATAAATTTTCCATTTTTTTAATAAATAAAAGGCATGTAACGATA
TCACAACAGATATAAAATTTTCATATTAATTCCTAAAAATTATAAATTTGAATTATATTA
ATACTTGTTATCATTATCATTATAATATATATACATTAATCCCCTAAGATGTTCATAACA
CCTGTATTTATCATTTCAAAAAGATTAAAGTGATTATCATTTTATATTTCCAAGGACTTA
TATACACTGCTTAAAGGACTTTTCAGCTTGTATACACCGTATAGATACAAAATCTTCTTC
CACATGTAAAGAATGGGCTATATTATTTGCACAGATCGAGCTATATCCACCACGTATAGA
TTGAACATACAGTCATACATTAACCACGTTATTCTATTGTCTGTTTCTGATTATTGGAAA
CCAAATTCCACACATGCAAACTCTCTTTCATTGAACCTTGGTTTTGGGACAGTGCAGTGA
CCATAGCAGAAGAAGCAGTG
>Glyma03g42310|Glyma03g42310.1;Glyma03g42310.2
TCCCCTGATTTCTTCAAATTAGTTTTTTTTTTTATATTATGTCATTTTTTAAAAATAATA
TTAAATATTTTTTTTTGTTTTGGAAATTTAAATATGTAAATAATATTATTTAATTATTAC
TTATTATTTTATATTTTAATAAAATATTTTATTCTTTTGTAATATTTATCGTAGAGAATA
GAGATAATTGAATTTTTGTTTTTTCTAGATAAAACATTTTAGTATTGTTTATTTTTCTTT
TAAAAAGTTTTCTTTTTATAATATGCTATTATTATTATTATTACTTTTAAAGTTATAAAT
AGTTGTAGTTTATAATCCAATAATTTTATTAATATTTATCAATGAGTCAAACTTTACAAA
CACTATATATAAGGTTGACAACTTAAATTTTGTAACACATCAAGAAATATTTTATCTTTT
TATCAAAATTTTGTACCATTATGAGGTTTCAATGTGTTTTCCATTCTAATGGACAAATAC
ACACCTACGTGCTATGTAAATCCTAGGAAAGCAAATTAGATATCAAGTTGCACTAAAAAT
TTGTCATAATTTACTTTTAAAGTTGTAGTCTTTGTTACAAGAAGTATTTTTCTTCTTCAA
TTTTTCAACTTTTTGAAAGTAAAATATTCTTCAATGGTTGTGGGTTATTATTGTCCTAAA
AGATAATTTAGTGTCAAATTGAGTAGATTTTTGGAATATGATTAATAAATTTTTTCATAA
GAAAAATATAAATAACATAATATAAAAAAATTATAAATTTAATTCATTAAATTTTTTGGT
GAAATATAAAATTGTTCATTGTCATTTGTAATTTAGGAACTTGAAAAATATGTTTAATAT
CTTCTATGTAAATATATTCTTTGTTATATGTTTTTAAATCATTTAAAAAATATATATAAA
TATTTTGTATGAATTTTAATGCTTATATATTTTATTGATTTTGGCCCATAATTGAATCTC
GAGTTCGCCCCTGTTGATAGTGTGATAAAACGTTTGCTTTATGCAATTTAGCGTTTATTG
CCAAGCTTGACACTGGTTGAATCAGAAGAGAAACATACTTTCCTTTTTGCACCAATGTTT
GACGATGTTATAGTTGTTCAAAATGAACAGAGATAAAGGGACAGTAAATTGGTTTAAAGA
AAAAAATGTTATTTAATTGTTTTTCTTGTTAATGATTTGTTAAGAGAACTAATAAAAACA
ATTAAATAGTGAATGTTATATTATACTGATAAAAAAAATAGTGAATGTTATATTATTATT
GCTTGTATCATAAGGAATTATTTTCCTTATTAAAAATAAGTATAAATGTAAAGTAAAATC
ATATACTGTGTAAGAATAAAAAGATTGAATATGATATAAGTGAAGATAAGATCCACAAGT
TATAACATTAAAATTTTAGATTAAAATATGATGTCAAGTTCATTTGTTTATTGGTATAAG
TCTGTCGCGTTTATTTCTTTATTCTTATTTTAAAAAAATCAATGCAGTATTCAAATATAA
AATCAATAATTTTTTGTATAAAAATAAATATATTATAATAATCAAAACATTTTATAATTT
ATTTTAAAAAATATTATTAAGAATCTTACTCTTAAACAAATAATTTTATTGTGAACAAAA
GATTATTTTTAATTACAATTAAAAAATTTCTGAAATATCTCACTTAAGATTATGTTTGAT
TTAGAAGATAAAAATAAAATATAAAAGGTATAAGTCTAAAAAAATATAATTTTTTTTCTA
ATATTATTTCATCTTTAAAATCAAAGTCATGTGAATTAAATGATTTTATTTATTTAAATG
TAATTTTGATCTTAAATTGATAATTTGTATCCAGCTAAGATGAATAGTCCCACAAAATGT
TTCTGATTGGTGCGCAGGGAAAATAGCAAATAAGAATATCCATTTCCAGGTAAACCTATC
CAATTAGATTCCCACAAGCCACATGGCAACTCAACATCACACTCCTATCCTTTAAGATAA
GACCCTGCTTTGCATTAATC
>Glyma03g34410|Glyma03g34410.1
CCTGTCTTAAACCTTAATAAATAATAATAATTTTTTATAACGTGTTTAGAAATTAGGTAT
TTACGTCGTCACTCATGGTGAGATAAACTTAAATTCTTCTGTAACTATTATTTGATTGGA
ACACAATCCCTTTCATCTAAATTTGTGTGATCACAAATAAAAACAGATATTCTAGAAAAA
GTACAATACTCATAATATATTTTTTTCGTTATGACTCCATTACGAGCTGAGGCCCACATA
AAAAAGCAACAACTGACAGCACAATTATCTTTTACATTGGTGGGTAAGAGTGTGAATCAA
GTGGAGTTATTTTAGGATGTGTACATCTTAATTAAATGTTTTTTAAAATTTTGTATCATA
TATAATAATTATATCAAAATTACTTTTAGTAAAAGATAATTATGTTCTTAGACCAAAAAG
CATAGAACTCTATCTTCACATGGCTTCTCTTTTCCTTTTTGTTTGAGTCTCCGCAGAGAA
ATCTGTGATAAAAAAAAGCCTGTTACACCATCCACGGGATAGTACTAGTCCCATTCGTGC
ACCGCAAGCACGTACTACAAATAATCCCACGCTGATTGCGTATGCTCTTACATCATCAGC
ACCTAACAATAAGTTCCACAGTCCCCAAACAATGCCACACTTTATACTCTTATAAGATGG
AACAATCAAGCACACTCCAAAGAGTAACACCAAACCACACATAAAAAAACATAGTGAGAT
ATTACTAGTTTACTACCCATGCAATGTAATTTTGTTTATGTGTGTATGTATTTATATTAT
ACTCCTCAATATATATATATATATATATATATATATATATATATAATTTTTATTTATTAT
ATCATAAATAAATGTAATTATAAATATTAATTGTGCCATTGATATGTTAGTTAATTTTTA
TATAAATTTTATAATTTAAAAAATGAAATAACGTACGTACAAAAATAAAAAGGGATGAAA
CATGAAAACATGAATTTCATTTCTATGTAATACATCAGTGGAAAGGGATGAAAAACTCTA
AGGATGACTAAATCTAGAATCAAGAAATAATCTCATAGTAACTTTAAAGTTTGAGAGGAT
ATTTAGAAATTTTATTGGAGAGTGAAATGTTCTAATTATATTTTTAACAACAGAGTTAAA
AAGGGATATTAAAGACATGTTTTTATTAAAAAAAATAGAATTTATAAAATAAATAATGTA
GAAATTAGAAATGAGAAATAATTTTACAACTTTAATTTGTATAATATTTTTTATAACGTG
TATGTTTAGCAATGAGAAATTAGAAAAAAGTACATCACATTTTCATTATACTTTTTTTGT
CTAGTACAGACCTAAGGTTTTTTTTTCTTTCTATCCCTTTTTTTATGAAAAATATTATAA
AAGAAAAGTTATATAAATTAAAGATAGCTAGAGTATTTCATCTTAGGTTTATGGAGGCGA
AGAGGCGCCACAGATAACAAGAGGCACTAAGCTAACCACATGCAAGAAGAACTGCCAGTC
CAGATTTTCTTGGCACTTCTCTTTCTCTCTTTGCGTCTCGGCAGAGAAATTTGTGATGTA
AAAACTTCTTAAGTCGACCACACGATGCTATTGGCATCCCATCAGCACAATCACGTACTT
ACTCACTTCACTTAATCCAATTCTCATTGCATATGCTCTTACGTCATCATCACAAATATA
GGTGTCTAAAAATTAGTTCTATAAAAAATCAAATTAAACTGGTTAAAAATTGTTTAAACC
GGTTTAATTTTATATTCAAACAATCAAATTAGTTTAAAAATCCGTTTAAAATCAAATTGA
TTTTGAATTAAATTAATTTTTAATTAATTTTAAACTGATTATAAGAATCAAATCAATTTT
AAATTAGTTTTCGAACTATTTTATTCAAATAAAAAAATATTTAAGTTAAAACCAATTCAA
TCAACCAATCGATTTTGTGGAAACAATTTGATTAATCGAATTGATTTTATAAAACAATAC
AATCCTTTTTTCTTGAATTA
>Glyma03g31470|Glyma03g31470.1
CTCTTCACCTTAAGATCTTTGCTAGCATTCCCTGCCAGCTCCAGCACCTCAGCAGTCAGA
TATTCCAGAATGGAGGCCAAGTACACAGCAGCAGTCGCCCCCACACGTCCATTTGCTTGC
ACCCTTTGCTTCAACTGCCTGTGGATACGTCCCACAGGAAACTACATCCAACAAAACCAA
AACAACCAAATCTATGCATCAAAAAATTTCAACAAAAGTACTAGAGTTGGCATAGTTGTG
GAAAGTTTAAAAGTTTAGTGTGTTTGGATTGTCATTTCAAAGGCATCAAATATACATTTA
CACTTTCCAAAGCACAAAAGCAACAACACTTGTGAATTGAAGAAAAAGGTGAGTTAAATT
CAAGGGAACTGTAACCCAAGTACACACTTGGGTGAGATCTTAAGTTCAAACTTCATCATC
GACCCTATAAACTAACAATTCAAAAGCGTCTTGATTGTTCCCAAAAGCTTAAATTTTGAG
AAAACAATCAACTTCTCTTTAGATCCTTAAAATAATTTGAGCCAAGTCAGGCACTTAAAA
GAAAAAATCCTTTCAAATCCTATTTTTTTCATTCACAAGACTCAAGTTTGAGACTTTATT
GTCACTTGAACTAACAGGCTTCTGTAAAAATAATTTTTTTAAAAAAAACTTCCTCACGAA
ATTGACCAAAAAAAAAAATTTACGCCTCACGGTAATTTACATTATCTGGCACAATTCTGA
GCAATTACTATCACCAGTTGAGAATTCATAATGAAAACAACAAAAGGTTCTTGCTTTATG
GTTGAATTAGAACCAAACATCAGAAACCAAACTTCTACAACCATTACAGGAACACAAATT
ACATCCAGCACATAACAAACACGTGGGGCATGAAACCTAGTCAAATTTCGTTCAATTCAT
GATGTTTCGGTTGAAAACAAGGGCAATTCAGAACGAAAAACACAAAATCTGAGAAAAAGA
GAAGATGGGTTACCTGGATCCCAGCACGGGATGAACGAGAGACGGGCCTCTTCTTATCCT
TGTCTTTGTCCTTGTTCGCTGCCGTGGTTTTTCCGGCCACAAGCCCCTTCCCTCCTTTTC
CCGCCATCGACACAAAAAAAAAAAAACCTAGGAAGCAAAAGCGAAAGAGGCAAAGGAACG
AAGAGGGAATAGTGGATGTGGATGTGAATAAATGACAGTGATATCTTAAATTTTCCCAAT
CTCAACGCGCGCGCGGTCACTCTTGCCTGCGTGGGAGTTTGCATTTCAAATAATTTCACC
TCTTTTTTTTTTTTCCGGGTCCACCAAACATTTTTGTAATTGCTATTGGTCCTAAGAAAA
ATGTTAATGGTCCCTTGAAACATATTTTGCAAAAATATCCTTCCCACAAAATTATGGTTC
TATTGTATATCATTTTTTGCACCCTCTCTTATACGATGAAATTTTAATTTCATTGTATTG
TGTTTGATTCAATGGAATCATCATATTATTTTTTTTATTTTTATATGTCACTCCAAACAA
TTCAATCGAATTATGATTTTGATGCTATTTTCTCTGGCACTCCTAAACAGGGGAAAAAAA
ATCATGTTTCTATGGCAACACAGAAAAATCATCTTTTCATTGTGTTCTTCCAAAATTAAA
AAAGATGACACAACAAAATTCATATTGAGATCACAACAAAATCATATTTCCATTGTCTGA
TCATTTTTGTTTTTGAAAAAACAAACAAATTCTTGATTCTTTTGTGGTTGTATTTACAAT
AAAATCACAATTTCATTTACCAAAAAAGGGGGAAGAAGAAGGGGGTGCCAAGAAGGTGGG
GTGTGGGGAAGAGGGAAAGATGGAGAATTTTGGAATGGGGGCAGAATAGTCTTTTCGTTA
GGAGATAGGGGCCAATAGTATTTTGTGGGACGAATATCAACTCCCAATATCTTCATTTCA
CTTACAGCCGGCCCATTAAGGGCATTAGCCGACACGGGCCCAAACGTGGGATAAGATTTC
ACTGGCTGAACCTGAACTCT
>Glyma03g42050|Glyma03g42050.1
TGCAACAGGAATACAAAGCCAGAGACTAAATTGTCTATTTACTCATTTTGTTATCATTAA
ATGACGTAACATCTTTTAGGAGGCACGTCCACGTACCATGTCACATCATCCTTTAATGCG
AGGTTGGATAGTCCACGTGACACTAAAATTGACTTCACTAACAGCGTTACTTTAAAATTG
ACTATTTTGCAACACTTATGCAAAGATAAGAATTATTTTGAATTTAACATTAAGTTAGGG
ACTAATATACAAAATGGATACAATTTCAAGGACTAAATTGCCTATTCACTCTTTTTTCAA
ATCTAAAAGTTCTTGAAATTGTTATTTCCACTCACCCTCTTTGCTAATACACTCCCCTTT
GTTTGGTTTTATTAAAAATACCCCTGACAAATACACTCCCCAATCCCCATGTCACTCGTC
ACTATGACCTGGGCTGTGTAGCGTTCTTCTTTTCAAGGCTTCAAGGTCTAATTTTGGATT
GAACGAACTTGGTTGTTGGGGGTTATTCTCAATTTCACTCTCGTTTATTTGTTGGCACTT
GGAACCTACCATGACATCATCATCATCATGTTTGAGTTCGGTGCCTATTCAATTCTTTTT
TTTGGAAAAAGCAAAGCAGGATAGGTTTGGAGCCTAGGTGTGAAAAAGGGTCAATTTTGT
TGTTGTTGGCTTTGGTGCACGGGGCAATGGGAACTACAATTTCAAATGCATGAAGCATCA
TTCAATTTGGCTAGTTTCGAAGTGGTCTACGGCAATTCTCAATGCCTGCAAAAAGCTTCA
AAGGGCATATTCCCTTGTTTTTGTCACCGAAGACAAGTTTGGTGCCGTGAAGGAGAAGAA
ATGGTGTTTATGGTTTCGCCTCCGTTAATGTGGAGGAGGCTGTGCGGGTAGCGCAAGGAA
GAAGAGGCGCATGGGGATGGATTTATTCGGCGATAGATGAGTTGTGATATTGCTTCCATG
ACCAAATGTGGTGCAAGGCCCTAGTTGCGGTAATGCGACAACGGTGACTTGAAAGTGTAA
CGATAGAAGAGGAAGATGGGGAAAATAAGAGGGGAAAAAGGTAAATAAGAGGGGCAAATA
AGCTAGGGATATCAAAATTTTCGGGGGTGTAAGAAGAAAAAATTGAATGCAGGAAGCAAA
GGCCTAACCCGAGATACTCCCTCGCTCCATTAAATTTGGATCATAGCGTTCACAGAAAAG
GAAATTAGCATGTTAATAACCTTTGCTCATATTTTCGGTATTGATTACAGAAAATATGAG
GAACGATATTAACTTATGATAATTATCGCGAATAAAAAAAAATAATTAAAAGTTAACAGT
AAAATATATTTATTGTAGAACAAACAATGAAAATAATTCTTTATTTTAAAAAATGATCTT
TCAAAATATATTTATCGACATCGTAGAATAGGAAATATATATTAGTATTCAAAATTTAAA
ACCTATTACATAAGTTTTCACAATATGTAATTCATCAGGTAAATTAGCCTTTGGAATTTT
CTAATATTTTTTTAACTAATTTAAAATATATTTTAAAAATTTATATGATAATGGGCATTA
TATCTTTTTAAGATCAATTTAGTTATTTATTTTAAGTAATAAAGTACCCATAGAATAACA
TTTTAATAAGTTTAAATGATCTTGATTTTGTAAAATTAAGTTGATTAAAAACGAGTAAAA
TTAAAGTAATTTATATTTTGGTACCTATATCTAAAAAGTTGTTTTGACATTTTTGTTTTA
AGATAAAGTTATTTTGACACATAAAAGAGTAATCACCTCAATACACCACATAACATAAAA
ATTTTACTTCCAATCAAATAGGACTTTCAGAACTAAACTCTTGTTTACTTAATAATAATA
CTCGTTTGAATTGTGCATAGACACAAACAGGCTAGTTCTGTGTTTTTGCACACAACTGGT
AGGAGTAACATTTTAGAAAATAACATTTTAAATAGTTGAACTTTTTTCTTTTCTTTTATA
ACAAAGTGGTTAGAAGAAAG
>Glyma03g34420|Glyma03g34420.1
TTTTAAAATTGTGAGAAAGAATATATATATATATATATATATATATATATATATATATAT
ATAAAATCATCTCTCTCTTACATCGTTTATTTGCAGAGGATTTAATGCAGAATATAGTTG
CTATAAAGAGTGTACTAGCTAGATATGCATTGAGATGGTGTCCCAAGCTTAAGATTATTT
TTAATATCTTTGTTGCTTAAGGTGTGTTTGTTTCATGGATATTTTTTTTAGTTCCAAGGA
ATATTTTTTTCTTGAAAATATAACATTAAAATGTTATTCTTAGGTATTATTAAAAATATA
TTTGGTTAATTATTAAAATTGGTTGAGATTATTTTTTATATTTTAAAGAATGATTAAAAC
ACATGTTTTAGTTGAGTTATTTTTTCCTAGGAATATATATCATAATTACCAAAATATTCT
TATTAAAAAAACTCTCAAAATACCCCTTGTTTTCTCCCCATGTGTTGGACGATTACAATA
ATTGAGAGAGAAGTAAGAATTGTCTATTAAAAAGGAGCATTGAAGAAAAATGTAAAATTA
TCGTAAAATGTTGAAATAAAATTGATAGTAAGTCAAATTGTGGGAAAGCTAATTCAGCAG
AAAAGAAATTTGCAGGATTAAAAAAAAGTTAAGCACAGATCATGAATAATCAATGAGAGA
GTAGTAATATATAATGGTTAGTAAGAAAGTATATATCAAATTTTACTCATAAAAAAGTAT
TCTTGTCTCATGAAAATAATTTTTTCGTCTCCTTTGTCGAAACTAAATATTGATATATAT
TATATAGAATGTGGGATTATATCTTTTTAAAAATAAAATATACACAAGATAATTTTTTTA
AGATCTCATAACAAATGTGAGATAATTTGTTCGATCTTATATTTCTGAGAATAATTAAAT
AGTCAAACGTGTCCTACGAATAAATTGGTGGGTATACAAGTGCAAGAGAGTATTAGAGAG
AGTTATTCATCCAATATCTCTTTTTTTAAAAAAAAAAAATTGAAACTCAATGACCATCCA
ATATCTCTTTTCTTTTAAAAAAAAAACAAAGCAAAACATGAAGTTATTAATTTTAAAAAT
TTTCAATAATAAGCTCTTAAATTGTTAAATCCTGAGGTTGTTAACTTTAAGAAACGATAC
ACAATTAATAGTGAATACGTAAGATGGGCAGATTGTTTTGCCTTTAGAAAAAAAAAACAT
GTCTGGGCAGATACATCGCAAAGAAAGTTGAAATTCCGTTGATTAATAAGGGGGTCACCA
AAAACAAACGAAAGGGTGCAAAAGGCTTAAAACTTTCCACGTTCGGGATCTTTGTCGGGA
GAATATTATTGTCCTTGCCTTGATTAATCTTAATAAATAATAACGCATATTTTAGGTTAA
CTTTTTTATTCCCTAAACAAAAGGTTAATTTTTTTTATAGCATTTTTATAATGTGTTTAG
CCGCAATCACAAATTGTAGAAAATGTACAGCATTACATTTTGAAAATACTTTTTGCATCT
TTTATGTCTCTATTCCATATCTCATTTTTTTTTCTTATCTAACTTCTATATCCTTTTCTT
GTTATTATATATAAAAGCTATCATAACAAATTATATAAAAGTAACGTATTCCTATTTTCT
TCTTAGTTTTATGGAGGTAAAGACGCCAGAGATACCTAGAAGCTGACCACATAAACCAAT
TGGTAGAGCACGAATACCTTTTATTTTTGTTTGTCGATCGGAACATATATAGAACTGAAC
CTTTTATCGTGACTTCTAGCTCTTAACCTTTGTGCTTGCGTCTCAGCAGAGAAATCTGTG
ATTCAAAAAGCCTCTTACATCGTCCACAAGATTTCCATCCAATCATCCGTGCACTACAAG
CACGTGCAGACGTGCTTATTTAAAATAATCCAACTTTTATTGCATACGCTCTTACATCAT
CAACAACTAAGATGTTCGAGAACCCCATAAACTACGTCACTATTTATTATTATAAAGAGA
GACAATCAACCAGATGCAAA
>Glyma03g41750|Glyma03g41750.1
ATAAATATGTAAATTTTACTTGAACTTTTTGTAACCTTTAGACTAAAATTTTAATTTTAC
AGTAGTCGTTGATTTGATTTAATTATATAATTTTTTCTTCAACACTTTTGAAAGGTTAAA
TCAAAACTTTAATTTCACAATAGTCGTCCATATATAATTTAATATGATGTAACATTAATA
TATAATTTTAATTAATATATAATTTTTTATTTTTATAAATTCAGACTTTAATAATAAATT
AGTAATAATAATATATATAAATAATAACAATAACAACTTTAAAATTTAAATAATAATAAC
AATAAGATTTTTATTTTTTAAAACAATTATTTATTAATATAATATTATCTTTTGTATACT
TATTAAATAGAAATAGAGAAAAATAATAGAATAAAACTTAATGCAGTATTAATTTAAAAT
TTGAAAATTTTATTTTTAAAATAATATACACTGATTTATGTAGAAATAGAGAAAATTAAT
AAAATAAGAGAAAATGTAGTGTTAATTTAAAAGTTAAAAATTATATTTTAAAAATAATTA
TTCACTTTTTTATATATAATGATTAACTTATGATTATTTTTTTAAAATGTATAGTAGAAT
TCCTTTCTTATAAAATATTCATATTATAAAAATGTAATAAACTACAGTTTAGCGCTGGAA
TCAAAATATCATTCATGGCAAATACAAAAGATAATTATTTAAATAACTTTTTTAATAAAT
ATAATACATTATTTCTTATTTATCTACTTATTTGTTATTTTAAAACAAAATATATATGAT
AAGATATATTTTATCATAAAATATTATTTAATAATTTATTTCATAGTTTTTATGCTTAGT
TATTAATTAAAATAATATATTATGATTTATTTAAAATTTATCCACATATTTATAAAATCA
CTAATTTAATAATTCAAATTATTATAATATCTAAATAATTTAATAAACTGTTAACTCCAA
TGATAAGTTAAAATTTTGATGTATTCTAAAATGTTCAAATAAAATTTAAATATATGAAAA
ATTATTATGAAATTAAAATTTCAATCCAACAACTCTATATAAATTGTCTAAGTAAAATTT
AAATTAGAATGGGACACGGTAAGCTATTTTAGTAAATTCAAGAATTCATAAAAGCACCTT
TTTCCTTCGCTGCTAATTAACATTTAACAGATTACAAGACAGACACCTACCCAAGGCAGG
ACCAATTAATGGGGAGGGCAGGGATGGGATGAGACTCACGTAGCACATAAACATCAACCT
AGGCAATGTGATGCACATTACATTGCGTCCCTTTCTGTTGTTTAGTCCTATTCAACTCCA
GACATGTCACTTGCTTTCAGCCTAAACCCTCGTAGATAAACTGTTCACCAAGTGAATTCA
ATTACTTAACCATCTATAATCCTTAATTAAGTAGTATGTTGTTGTTATTACTTAAAAATG
GAAATCTCTTTATGGCTAGTTGAATAATTACAACTGAGTAAATTCGTCTGTGGTTTAAGT
CTGTGTGATAATTTTCATTCTCAACATGTCACTAGATTGTGCGCAAGTAACATTTCTGTT
CAAAATAGGAAAGAAGATACAACAGAGAAGATATTGGATTGGGAATGATGAGGTGCAACA
AAAGAATTTTCGGTCTTCTTTCCATGTTGTTGCTGAGTCCGTTCCATAAGGAAGAAACAA
CGCGTGAGGCTCTCTTGACCCACCCAAGGGGTTGGACTAGTCGTTTGAAAGGGTCAGCAC
ATCAAATGAAAAGAAAAGATCAGTTTCACTCTCACTCTCACTCTCACTTCCAAAGACTCG
AACTTATACAAAAAGTTTTGGTATAAGTCATACTGAATTTAATTTCATTAAATAAAATCT
CATGATCAAGTTTCACGGATGAAAAATGTGATTGTATGAAAAAAAATTTACTAATAATGA
GTCAAATTTTTTTATAGAAATAAATCATCATTAAAACTGATAGATATTTTCTATCAATAA
TATGATAAAAAGAGAAAAGA
>Glyma03g27380|Glyma03g27380.1
ATAACAGGCAGCTCCACCTCTGCAGTCCAATATGTGATTTCTAAACTTCACTCTCTGTAT
CCTCTCAAAGACCTAGACACCTTACATTTCTTTCTAGGCATCGAAGCCAAATACACCACT
ACTGGGGCTCTTCTCCTATCTCAATCCAAATATATCACTGATATTTTAACCAAAGCCAAT
ATGCATAATGCCAAACCCATAAAGACTCATCTTGCCCTTGGTTCAAAACTGCATATGGAT
GGTACAAATGCCTTTTCTGACCCAACTCTCTACAAATATGTAGTTGGAGCCCAACAATAT
GCCACCATCATTCGTCCAGATATAGCTTATGCAGTAAATAAGCTTTGTCAGTTTATGCAC
AACCCTCTTGAAAGTCATTGGAAAGCCACAAATCGTGTACTCAGATATCTCAATGGCACA
ATTGATCATGGTTTAGCTTTTTATCCTTCCCAGCATCTCTTCATCACTGGCTATAGTGAT
TCAGATTGGGCTGACTCATTTGACATGCGGTTTACCTCAGGCTTCTGTGTTTATTTAGGA
AACAATCTTGTGTCATGGCTTGCAAAGAAGCAACAATCAGTCTCTAGGTCTAGCACTGAG
GTAGAATTCAGAAGTTTAGCAGCTCTAGTTGCTGAAATTAAATGGCTTCAGTCTCTCCTT
ACAGAATTGCATAATGTTCAAACAAAGCCTCCTTTGTTGTGGTGTGATAATCAAGGTGCA
GTGATGATAACAGCTAATCCAGTTTTGCACTCCAAATCCAAACACTTTGAATTAGATCTT
TGGTTTGTTCGTGAAAAGGCTGCCAATGGTGAAATAATTGTCAAGCACATCCCCTCCCAG
TTTCAAGTAGCTGATCTGCTCACCAAGGCTCCTTCAAGCAATACCTTTTTAAGTCTTCGA
CCAAAACTGAATGTTCATCAACTACCCACACTCAGTTTGCAGGGGGATGTAAAGGATAGA
GGAAAATAACCTCCTATAGACTGTTGTAACAAATAACAAACTTCATCCTTATAGTTACAG
TAGTTAGGTCTAGGTCTATATAAAGCAATCCTCTCTTCTCTGTAAAGGGTATCCCTGTAT
ATACAAGAATTCAAGATATATCAAAGCAAATGCATATTTAGAAATTTCCTTACATTATCC
AACTGAACTCATTTGATAAGTGATAATTACACTATTTATATATAAATCACCTCATTTTTA
TGAAATAATGCAGTCATGTAAAAGCCTTCTTTTTCTTTTGGCTTAGTCAAATTAATTTAT
CTTTTTCCTTAAAACAAATAAATAGGAAGTTGAACCGAAGTAAAAGTTCGCACTGCTATT
TTGTTCATTTAAACATTTAAATAAGTTGTCTACTAACTACTAAAACTTCAGAAAAAGAAG
ACAAATTCATATCTTGTGAAATCTGTTTTTTGTTTTTCCCATAAGTTGTATATAATATTT
TTTAACCCAAAACAAAAAAGAGAAGTTTTTGTGGACGAGCTTTCGTGTTTTCTTTTCTTC
ATTTTAGAGTATGCAAATAAAATTTCATCTTTGTGCCAACACATGTAAATCTTCTGATTT
TATCAAAGTTTCGGCCAAAAAAAGTAATTTGTCCCCCAATCAAAATTATTCTTTGATAAA
TATATTTAATACAAATCACTTTATATTTCAAATTCCAAACTCAAAATATAATTGTTTATA
TAAAATTTCAAACTCAAAATATAATTGTTTATATAAAATTTATGTATAAGTATAATTTAT
TTCTTTTATTATTTATTTACTATGAATCTAAGCAAACCTAAGTTAAACTAATTATACAGT
AATAAAATGTCGTTAGTTAATTTGAGTGGTACTTAAGAGAAGTTTTCAGATTTTCACTAA
GTCATATTTTTTAATAGAGATTAATAAAATAATAATAAATATTATATACCATGTTAAACA
TTATAAAAATAAACATGCTTTAAAAAAAAAAAAAGCCTAAGTATCCAATGCGACAAGTAA
AAGGAAGCCACAAGTTGTGA
>Glyma03g19030|Glyma03g19030.1
TGGTGCCTTAAGGGGTTTGACTCTAAGCTGGATACCTGAATACTTCCAAAAGGAGTTTGG
ATGTTTAAGGGGTTTTGACGATCTAGGTATTTGACATAGTCAGATACTTGAATACTTAGG
AAGTATGCTTCAAATTCTTAAAGGTGTTGAGGGTAGCTGGATATACCTGAACAGTATAAC
TAAGTAACAAAAAGGAAAAATATTTTTATTGAAATGTTTAAAATTATGTTATCCATTACT
TATTTCACTCTTTTCTATAATTTTCACAATAAATACTTTTTTTAATTTCTTAATCAATGT
CTAAAAAATATTGGTTAGCAAAATCCTAAATTTAATCAATAGTAGATATGAGTTAAAAAT
ATATTTTAGAGAGCATCTTATAAGTAATGATATAACAAATAGTATTACAAATGTAAAACA
TAAATACAAAAAATAATGTAAAAAAACACAAATTTGTTTTCCTAATAATGATGTTTGAAT
TTTGGAATAGTAAAAAACACGAATTCAGATCCTCTCCAATTGAAAATAATTGGAGAGTCT
TCAATTAACAAATTTTCAACCATTAGATTAAATTGGAGGTTGAGATTTGGTCACGTTTTA
CAACAATATTCGGTCTTTTTTCATGCATGAGACCAAAATCTCTTCCCCATTCACGCAACT
ACTTTTCCCAGCACGACCGGTGAAGAATGACAAGTGTCAAACGTCGACGGACGACTTCTC
TCCTTTCTCACTTTTTTCCAACGTGGTTTAAATCGGGGGAGGTCAACACTGTCCCTCCAC
ACGTTTTCTGGCAAGGTAGCTCTTCTCTTGCCTTTTTTCAGTACTTTCCAGCGAGGCCAC
ATTCTGTACAGGTTTCCATTCAGGTAAGGTGTCATGTTCAACGCGATTTTTGTTTTTGCC
CTTTTTTTGGGTTTCTATTATGTGTTTTTGCCTTTTTGGCCTTTTGCATTTCTATTGTAA
GGTGCCTCTGAGATGATACTGTGTTTTTAGCTTTTCTCCCTGTTTTTTTTTTTTGTAACG
AGTTGACTTTACGACTTAGAGTGGATCTGGTCGCATATGGCCTCCTTCAGTGAAAAGAAT
TGTTGGAATTCTTTTAATGTTATCATGGATAGAATTGAAGATGTTTCTATTATTTTAAAA
AACAAAAAAAATTAAGTTAAAAATGTGATCAAATTTCAATCTCTAATTTAATCTAATGGT
TGAAAATTTATTAATTAAAGATTCTTCAATTATTTTCAAATAGTGAGGATCCAGATAAAA
AACACATTGACAGTAAAAATGTTGATTTGAAAATAGTATAGTATAGCAATAATAAAATAA
AGAGAGTGATATAATGGTAGATGCTTGCTGTTAACCAAAGAGTAAAAACTGATAGCCTAC
CTTTTAATTAAATTATTTAGGTTTAAATTCTTAGTGGTTTTTGGATATATTTGACCGACT
AATTCGTCAAAATATTTCAATACAATGGTTAAAAAAATTAAATTATTCATTTGTAGTATA
ATTTCATAATTTGTATTTTTTTAATTCTTATGGTTTGAAAGTGATCTTTTAACTTTTATA
ATTTATGTTTTAATTCTTTTTTGATTTTTATAAGTTGAAAGTGATCTTTAATTTTTAATT
CTTATTATTTGTATTTTAATTTTCTTTTAATCTTATAACTTGAAAGTGATCTTTTTATTA
TTTATAATTTATATTTTAATTATTATAAAAAAAAATATAAAAATAATTAATTATAAATTA
TCAACTATTTTTTTTATTATAAATTATGTTACGATAAATTAGTTATGAATTTATAATTGA
TAATATTATTCATTGATGATAAGAACTAAAAAAAATTAAAATATAAAATATAAAGACTAA
AAATATCACTTCAAATTATAGAAATTAAAATACAGAACTAAAAAAATTAATTTTAAATTG
TATAAATTAAAAAAAATTAAAATATAAATTATAAAAAAATCACTTCAAATTATATGGACC
TAATTTAAAAAAAAAAAAAA
>Glyma03g01060|Glyma03g01060.1
TAAGTTTCTTATGTATAGACAAGCGTACCTGTTGCATTTGTTTTAGCATCTTGATATATG
TCTTCTTGTATTAGGGAGATTTTTGATTTTCTCGAGTTATGGGGTATGCTATGTTTATTG
TTGTATTATTTTGGGTTTAATATAATTTACATTTTTTTTAAAAAAATAGTATATATCTTT
AATCCTCACTGATAAAAAGAGAGAATATCTGAAATAGGATTCTTGAAATGTCAAATGACT
TAAATTAGTGGAAAATGAAATAACATAGTTGAAAATATTAAGATTAAGTCTCATTGCCTT
AACCCTACTTAATTAATATTCAACACCAAAAACCCTACTTAGTTATTTATACCTATCTTA
AAACATATCCAACGGTGCAATCAATTGAAATTGCATAAGTTATATCTACTGTTTGAAAAT
TTTATAAACGTCCTATAATGACATATCATTATTTCTTTCTTTTTTAATTGTATTCAACTT
AAGCAAATATTCTCTCTATCAAGGCAACCAACCAAACAGAAATGAGCATTTAACAGAAAT
GAGAATTTTCATAATATCCTTCCCCCAACTCTCAATCAATCTTCTCTAGTATGGTGAGTT
TTCATAATGTGAATTTTAACGAAGCATATTTGACAATGAACACTGTTTTGGTGTTGGCCT
ATGCATCCGTAATGAACATGGGAGTTTCAAAAAGGCAAAGACTCTTTAGCAACCTGGTGT
ACGTACTCAATGCCTACTTTGGATCCAACAGCTTGACTATCAGAATATGGTGAATGAGAA
CAGATTGCAGGCCAATAGTATTGATGAACTATCTATTATCCTTTGTAACAAATGTTGAGT
TATTTTACAATCTATCTAAAACTCATGGGTAAACTTTGTAAGGAGACAAATTAATAATAT
TGCTCACAGAATATCGTTATTATCCTTTGTAATTAGTGTTCATATCTTTGATCATATTTT
AAGTTATATTCATTATGCTATTTTGAATGATATGAAATAAATCCTTTTCTTTAAGAAAAA
AGAATGGTGAGTTTAATTAGAAAATTACAGAAAATAATTAATGCATCGTACTTGTAAAAC
TAATTACAATCTTTAATAATTGAAAAACTAATCATAATCTTTAACAATTTTATCATTTTT
GGTTAATTGAAATTTAATCTTCCAAACTATAAAATGAAAAAAAAAATGTATGATACAATC
TTAAACTTTGGTATAAATGACAAGCTATAGTAATACACTGTCACTAAAAAGATTTTTACA
CTATCAATTAAATAAAAATCATCATAATATATTTTAAATAATTATTACAAAAGTTAATAA
TTTTCAATTTTATAATTTAACAATAGTATTTTTTACATTATTAATATATTTTAATTAAAT
TCTTAAAAAATATATAAAAATCCAAAATCAAAATTGATATTACAAAAAAAAAAAATCAAG
AAACAAAAAATGTTAGACAAAATATCTCCCTTTCTCTCCAAAAGGGAAATGACAAATGAC
AAATGACTTTTGACGTTGTTCTAAAACCCCATGTGTCAGGAGCAGAATATTCCAGGCATG
ACTATGAAAAATACCATCATTTTCCAAACATAATAAACTAATAATCACACTTATAATAAT
AATAATTAGTATTTGAATATCTGCACTTCTTCATTATGAAGACAAAAAAGGGAAAGTGAA
AAACACTTTCTCCAACCGTACAACATATCCACGTCGAGAGGAAGAAGGGGCATCTCAGCA
ATTTCCACAAATTAAAATTTTCTCTGGACACCGGATGACGTGCCACGTGTCACGCTCTTG
ACCCCCCTTTCTCTTGGTTACAAACGTGATTTTATTAATTTTCTTATTTGACCTAAATAT
TTTTTTATATCTGTATTATATTACCAAAATTAACCACAGATAATAAAATAAAAATATTTT
TACATAATAAACCAAATATATTATATAAATGAAAAAGATATTAAAGCATTTCTTATTTTA
TTATTGTTTCCGAAAAATGT
>Glyma03g22560|Glyma03g22560.2
CTTTTGAATAAATAACTGATGTTAATTTAACATCGGTTATTTGAAAACTGATGTGGTTAA
ACATTTACAATATGATTTTTTTTAAAATATATTAAAATCATACTAAATTCAGTTTTAACA
TCTGTTATTTGAAAACCGATGTTGTAAGTGCTTAACGACATCGGTTTTCAAATAACCGAT
GTTAATAGGACGATGTTAAAACTCATTTTTTTAGTAGTGTGTTGGATGAAAGGAGTAGTG
AGGGGGAGTACTTTAAAGAGCTTGTAGCTAAGAATTGTAAATTACAAGGAAAATTCTAAC
TCTGCATGTTGAAACATATTTATAGAGAAGCAAATAAATTAGTATATTCATTTGCAAAAC
ATGAATTGTCTATACAATCTGATGTATGTTTTTATAATAGTGTGTTTGGTTTTGCAACCC
AATCATTCGGGGGGTGCTGATGTACAAAACTCAAATTTAACTAATATCCAGTTTGGGTGT
TTTGTCCATAAAACTTAGAAAAAAAAATCGTTTGACTTGGTATATGAATTAAAATAGACC
ATGCCAATAATTAATTTAAGAAAATCTCATTTAAAAAAATAATTTGCGTAAATGACCAAA
TGGGTCAATGAGAGCCGTTACGTACGTACTCGGCCAACTTGAGTACTTGACGGTTCTGGT
CTGGTGGGACTGATTTATATATTTGAAAACTCAACACTCAAACAGATACACGTCAATGTA
CAAGGCCAACTGAGAATAAGTCTTTTAAATTTAATAACTTTTCTACTATCCCCTAAAAAT
ATTGTCTTTTTCATTTTTTTTCATGAATTACTATCATTCTCCTTTTTAGTTTATATTACT
TTCTCATATCACATGGTTACATTTTACTTTTATATTGGACAAAAAATACTTTAACGGCTA
AGAATAAAAAAACATGATGATAAGAAAATAAAGTGCATTTACATTTGGTGATTAGAAAAT
CAACGGTTAAAAATTATGATAAAAACAAATACATATTAACAAAATCTAAAATTGTTTATA
ATCTCAATGATTTTCTTTTTTAGTTAAAGGTTATTATTTTACTTTATTCTCTAAAGTGCA
TTTGATCACTTTAGAGGAGTAAAACCCAATAACTAGATAAGTGATTTTTTGTATTTGAAA
AAGTTTAAAAATTAAATTTTAAATAAAAATAATAATTTTAATATAATTTTTATTGATTTA
AAAAGATCTCACCTTAAAATTGATCTTAGACCTAAATAAATGTTAAATCAGCCACGTAGA
AAATATAAAGTAATTTGTGTGAAATATATTGTAAATTATTCAATTAATAATAAGGCTTAC
TGACGGAGGGTACTCACATAACTTTTACACGTTATTAATAGAATAAAATAAGATAAAATA
GAATTATTCTATTTCATGGAATTTGTTGTATGCGATGCTTGTTTTCCATGGGGATGTCAT
CATTTGATTATCTAAGGTGTACCTGTCTCCTATGCAGAAAAGGAAATTCTCTCATTTACT
GATACAAAAATATTTTTTTAACCATTATGTTAGTATGTTATTGCCACGTAGTATGGTCGA
ATTTGTCAATGACTAACTTTCGTTGAAAAATCTAACTAATTATCTTTAATTAAATTTTTT
TTTTCAATCATATTTTTTAAATGTAAAATCTTAATTAAGGAGATCGATTCTAGTAACATT
CATTTAAAAGATTTATGTTGATATATAAAAATGTGTTTGATCTTTTGACATAACGGTTTT
GTTTCCAATTTGTATTGTGTGGATGTAATTAGGAACCAAAATTTCCAGAACACTGTTGCT
AGTAAAAGAGTTATATGGTGTGTGTGTCTGATTGGTTTTACTTTTAGCCTTCGTTGACAA
AGTCAAGCGCATGCATTCAAGTATATTCAACAAAGACAAAGACTAAACCATCATCATAAA
TTCATAATGGAATTTTTCTTAGTCCTTGATTTGATTTCTATTCATCAATCATCACCATAT
ATGTAACTAAAACGTAAGGA
>Glyma03g29330|Glyma03g29330.1
AACAAATTTAGCAACAAAAAAGGGGATTGGGTTTGTGTTGACCTGGATGAAGGGCCACCA
GAGAAGGCAACGAGGACCTTGTCCGTGGGAGTTATCATGGCATTTGAAGTGACGGCGAAA
CGAAACTTGCCGAACAAGTTGGTTTTGAAGCAATCGGCGCAGAAACGACCATCGTCGATT
CCGCCGTAGCCCGAAACGGCGTCGTTGAGCTTGCACTTGATGCAGACATTGCTAGGGTTT
TTTGAATCGGCTTCTTCGGACTTGGGTGGTTGCTTACATGTTGCGTCTTCGTCTTTGTAG
CAGCCACCGGACTGGCACCCAGAGCCGTTGCACGCCATCGACGGTGATCGCCCTCACCTC
GTTAGGGTTTTGCGGGTTTTAAATTCCGCGATTTTTTTTTTAAATTATGATAATATAATA
TTCGTAATAATTATTTTATTCTTACATCATTACTCAGGGAAAAAAAGAAATCAAAAAAGA
AATCTTGACCAAGTACAATGTAACAAAATTATTTTCACCAATCTAACTCAAATAATACAT
AATTATTGAACTTTAAGTTAAATATTTGTGTCAAATGACTTATTATATTATTAGTAATGT
ATAACGTTCTTAATCTCTCAATGAAGCTATGTATATAACAGGGGATAGACTCCCTAAAAC
TCTGATTCTTTCTACAATTGTTTTTTTTTTCTTTTTACTTGATTCATGATTTTTGCTTTT
CTAAGCTTTTTCGTTAGAATTTTTAGAATCCTAATTTTTTTGGAATAAACAGATATTATG
CGTCTTTGTGTGATAAGATAAAAAAATTTCGTTACTTTCATTACTCATTAAAGTGTTAGA
CATATAAAAGGAAATATAGGATGAAGTCACAAATATGTTTCTTTTAAATATAATCACATA
AAAAATGACATAAATTGATATATTCAAAATAAAAATAGGTATTTAAATGAGTTTTTGGAT
GAACTTAACTAGTTTCTTGTTTTTGAGGTTTATCTCAAATTATTTTCAATCACCAAATCT
ATTGACTTACATGAAATAAGATAATTAACATAAATTTATATCTATTTTCATCCAAACATT
AAAAGATGTATGGACCATTCAGTGACAAACCATTCTGTATCTAACATGACAATCCCGTGA
TAATCTTAATTCTTCTCTTGATAGTTAGCTTGACTACCTACCATTTATTTTATAAAGGCA
CGCAGTGATTTCTGATTATTGAAAAAAATGAATTAACCAGACCATGTAATTTCCAAACCA
GAAAACAAATTTTCTGTCTAAACTCATTAGGCACACAGTTAAAAAACTACTGCAATTTTA
ACATTAAATTCGTAATTTCAACTACAAGAAAAATACAAATGCAAATAATTTACAATACCA
TTGAGTCCGAACTCGATCCTTTATGATTATTGTCATAGAATAATTATCATATGAATCAAG
GAAACTGATATGTGGTACGTTTACTAGAAACGTAAGACCAAGTACACTACTTGGCCCCAT
CGGGGTCACATAAAAGATATCTAAGCAATGCTTTTCAATTTGGAACACAAACTCTAAAAG
CAAAGAATATACTATATATTACAAAAAAACAAAAAATCTCAGACTTTCTCTCTCATCCTC
ATCAATAAGATATTCACTCATCCTCTCCCTCCTCTACAACTACTTTCGGGGAAATCCACT
TCCTCCAATCAGATTTCAGGAGACTCCATCGCATAAGAGCCCAACAGATAGAAAGATATA
GCAAATAATACTAACAGATAGTGCAAACTAGGACATGCCATCCACCTTGTCACCCTCTCG
CATTAAACACTATGACACTAACAAAACAAAAACCTCAAAGTTTTTTAATGAATTCCAATA
AAAAAACCCATTTTGGCCACGTGGTCTTCATTCTCACCACTAACCGTAAATAGCAACTAT
TTTTCATTTCAAGCTCTTATTTTTCTACTCAGTTTCATCCACACAAACCAATTAAAATCC
AACAACCGCTCATCATTCCA
>Glyma03g23870|Glyma03g23870.1
CGTATAACCTCTAACCTGCTTGTTGGGTACTGGCTCACATAGAAGAAATGGTCGTATAGG
TAAGCCAGTGCAACGGCTCCCCATGCGTACTTGTGCAAGCATCCTGTTATCGAGGTAAAG
GAGGTAGGCGACATGGACATGAGTCAAGGAATTTTCGACAAATATCGTATTGTCGAACAA
GTGCAAAAGATAAGTCGTGACAGCCCACATGCTATAGCCTAACTAAACATAGCGGTGATA
TAACTCTACTAGCCACGTCAACCTCACCTTGGCACTTGTGGTGGTCGCCACCATAGCCTC
TTCCTCTGTCGATATGCCAAGGAGGCTCATTAGCGGAATCTTCATAGAGTCTCTTTCAAA
GACGGATGGGATGTGATCAATGGGCTTGCTTGTCATAGGCAGATGCAGGAGAGAAGACAC
ATCATCTGGAGTGATGGTCATCTCTCTAACAGGTAGGTGGAAGGAAGACGTCTCCTGATG
CCACCTCTCCACAAAGGCATTCATGAAGCCCTTGTTTGCGGTAGGGTACCGTGCTGTGAC
TAAGCTGGCTAACCCCGACCACAACATATAAGCTTTCACTGTTGATGCAGTAGGGAGTGG
TAGCACATGAACATCGTGGCTGACAAGCTTTAACTCTAACCACGCTTAGTGCATCCTTAC
TTCACCAACATAGTGGTCCTTGTACGATTGAAGCAAGGACAGATCAATTGGAGCTCCTCC
AAATGGAGGTCCAACAATGCCCAGTGCTTGTGGCACTGTCGGTGGTCCTTCTAGCTCTGG
CATCACCGAACGTCAGCCACGTTTAGGCACTGTTAGCCTTTGATGTCTCTCTGCAACATT
GTCCCCTTCATGTGAGGGGCCCTCATGAAAATGATCATGTCCGACAACGCATGAGGCTTG
CTTTGTTCGAGCCATCTAAGTTTAAACAAAAAACAATTAAACAAGTAATAAACATAATAA
AATTAAAAAAAAATAACACACGCAATAGAATCATGATTTCATTATGTGTTTTGACAAAAA
CCACAATGGAATCCATTGTATGTTTTGACAAAAACCACAACAGAATTGTGATTCCATTTT
ATGATTTTCCAAAACATAGTGGAATCATGATTCCGTTGTGGTTTTGTGCAAAACACAACA
TAATCGTGTTTTCGTTATGGTCTACAAACCATAAAATAATAATAATAATGGAATCGTGAT
TCCATTGAATGCTATAACCCAAAAGAAGAAAAACCTTACCTTTAGGTAAATGTAGAGGGG
ACGCAAATGCAAGGGGGAGCGAAAGAGAAGGAAGGAGGGAGGTTAGGGAAGATGAAGGGT
TGGGTTCGAGAGAAGGAAGAGGAAAAGAGAAAATGTAGGAGTTGGGTGCTGAAGGCAGGG
GGAAGAGGGAGTGATGGATTTTTTTAAACTATGGGTAAAAAGAGGATTTCACATATATGT
AGGGGCCGACGAATATTTTTTGTAGGGATTAATAGTAACTCTCTTATTTAATCGTAAAGA
CATGTTTTATAATTATTTTTGAAAGTATTACGAAATAAGCATTTCATAAATATGATATTT
TAGCTAAAAACACAACACCTATTCATAAGGTGTTTTAGAATATCTCTTGCGTAGCACATT
TAAAAAATCACTACTATTATGTACACCAAAATTTTCTTTCAAAATGCCTCTGTTTTTATT
TTTATCTTTTTGGAGTTAAATTTAGTTGTAAATAATTATCATAATTGTGAAGCTTATTTT
TTAAAAAAATAATTATAATTATGGAGTTGTTTTTAGAGTTACTTGATGGATTAAATAGTT
AACATATTATGTAGTATGTACACCAAAAATAAATATCTCTTTTTGTTGGTACATTTTATT
TTACTTAACTAAATATCTCCTTTTTTTGTAAAAAATATATATCTCCTTTATTATTAGTAT
AGAGGTATTAAAATAAACTATTTTTTAAATATATATTATGAATAAACTATTGAAAAAGCT
AGTTGGTGTAGGGAAAAATT
>Glyma03g40510|Glyma03g40510.1
GCGATGCTGTGTCAAAAAAATTGTTGAATAACGAAACAATGTATGCTGTAAACCAGGGGT
AGTCGAAGACTACCTCGAATTCACGTTGAGTGGAATGGGTCTATATTCATATATGCTACA
ATACAAGTGATTGGGGCTTGAAGCTCTTGGAATTTTGAATGCTTAACCTGTCTCAGTTCG
TGTCTCAGATCACTTGCTCTTACTGCTCGTTCTGTAGTTATTGAATTTCAGGTTTTTTTT
TTTTTTTTTAAGGTCAATCCCTCGATTTGTCAATTTAGTATTATTCGAAATTGATTGTTG
TGATCAATTAAATAATCCCGTCAAACTGATCGTTGAGTTTTTTTTCTGTGAATAACTGAT
CCTTGAGTTGAGACAACTATTAATCCTTGGATTTGGTGAGCACTAATTAATTTGATCTTT
TAACATCAACTTTTTTTTTTTTAGTAATACCAAGAAACTTTTAATACTCATGAATCATAT
TCTTTGGACTCTTTAATATTTTTAACATCAGTTGAATTAATTGATAGTTGTCAATTAGTT
AATGTTAGGGATAAATCAATTAGTAGGATAGATTTTAGATATTAAAGTTAATTTTCTTTT
AATAATACTAGGAATCAAAGTAAAGCTAATTTTAGAAATTAATTTTTCAAGTTTAATTAT
TCATTTAATTTCTATAATTTTCAGACTTATTCATTTTAATTTATATAGTTAATAAGTGAA
TTTTTTAATCCGTAAAAATTACTTTTTAATCTTCAAAAAATCTCTCTCATTATAAAATTT
TAACTAACAGAGTTAAAAAAAATTTAACGAAATTTTATTTTGAGATTAAAATATAAATTT
TAAAGATCAAAAAATTCAGTTATTAAGATTCAATAACTAAAAAATTTATTTATTAACTAT
AAAAATTAAAAAAAATTAAAAACTATAAAAACTAAATGAATAATTAAACATTTGAAATAA
GTTTTTTTTTAGAGTTTATCGGAATATTAATAATTGCTAACCATTGTCCTAAAAGCAATT
GGTGAGAAGGTGTTTTTAAATCTTAATGTAACTACACCATAATGCGATTTTTGATAGATC
TTTACTAGTAATTCATTAACTAATGTCCTTAATTTACTTATTAGCATGTTTGGAAGTGGT
AAGATTACGATGAAGCGCATCCATCTTTTTTCAGAAAACGAGGTGAAAAGAAAAAAGGGG
CAGGACGGAGAGTAGGGAGGGAAAAGGGTTAAAAGAGGTTGTTTGCTTAGATTCATGCAA
TGATTAATTTATCTCTCATCCACTATTTCATTTGGGCATAGTCTTAATTTAATTCTAGGA
TTTTATTTCATCAAATGATCTATAACTATTAATAAAGATTTTATTTGATATATACATTTC
TTATTTTTAAATTATCTTTTAATATATAACTGTTTTTATTATTTTTATAAACCTTCAAAA
TGTAATTGCAATCACTATTTTTTTCAATTGCTCTTTCTTTTTTATTTTAATTTTAAAAAT
ACGGATGAATGTTTCTCTTTCAACCAGTAAATATAACGATAGTGTGAAACTGCCAATCAT
GTGGCAAAAGGGAAAATATTAAAAAAAATGGTAAAATATTATCAACATGAATTGCTGGTG
AATCCTTTAAAAAACAACCTAGTAACGATTTTAATATTAAAAAAATTACCCTCGATTATA
TATAAAAACAAGTATTTATATTTTAATGTTGATTTGTTGATCAGTTCTTGGAACATCGCC
ACAAATTAATAGAACTTGTCTTTTCTTTTTTTAAAAAGTGATCAACTAATAAAATAGCAA
TTTCATCAAGACATATGTCCAACAAAAGGGCCAAAGGGGTAGATTTTTGTTTAAAAATAT
TTTGGATGTTGAGGTTTTAATCTCAAAACATTTTGAAACGCTAGTTCTAGTTCCTACAAT
TCATTACGGGCTGAACCACACAGACCCAAACGAAACCCAACAGAAGAGAAGCCCAGTCCT
AGCAATATAAGTGTAATGAA
>Glyma03g22510|Glyma03g22510.1
CTAAATCTGATTCATCCAAATTTGTAGACGGATGAGTCTGGAATATGGAATAATCCTATA
CAGGGGTGTATGAAACTTAACCATGATGGAGCTTATCTTCTAGCAGTAGGAGTAACTTCA
TGAGGTGATATCATAAGAGGTAATAATGATAGCTTTGTTGGGGCTTATTCTAGAAGGTTG
GGGCACTGTTCGATTTTAGAAGCAGAGTTATGGTCTATTTTATATGGCTTGTGACAAAAG
GATATCATCAGTAATGGTGGAAACATATTCTTTTGATGCTATAAATCTGTTGGATGAAAG
GAGTAGTGAGGGGGAGTACTTTAAAGAGCTTGTAGCTAAGAATTGTAAATTACAAGGAAA
ATTCTAACTCTGCATGTTGAAACATATTTATAGAGAAGCAAATAAATTAGTATATTCATT
TGCAAAACATGAATTGTCTATACAATCTGATGTATGTTTTTATAATAGTGTGTTTGGTTT
TGCAACCCAATCATTCGGGGGGTGCTGATGTACAAAACTCAAATTTAACTAATATCCAGT
TTGGGTGTTTTGTCCATAAAACTTAGAAAAAAAAAATCGTTTGACTTGGTATATGAATTA
AAATAGACCATGCCAATAATTAATTTAAGAAAATCTCATTTAAAAAAATAATTTGCGTAA
ATGACCAAATGGGTCAATGAGAGCCGTTACGTACGTACTCGGCCAACTTGAGTACTTGAC
TGTTCTGGTCTGGTGGGACTGATTTATATATTTGAAAACTCAACACTCAAACAGATACAC
GTCAATGTACAAGACCAACTGAGAATAAGTCTTTTAAATTTAATAACTTTTCTTCTATCC
CCTAAAAACATTGTCTTTTTCATTTTTTTTCATGAATTACTATCATTCTCCTTTTTAGTT
TATATTACTTTCTCATATCACATGTTTACATTTTACTTTTATATTGGACAAAAAATACTT
TAACGGCTAAGAATAAAAAAACATGATAAGAAAATAAAGTGCATTTACATTTGGTGATTA
GAAAATCAACGGTTAAAAATTATGATAAAAACAAATACATATTAACAAAATCTAAAATTG
TTTATAATCTCAATGATTTTTTTTTAGTTAAAGGTTATTATTTTACTTTATTCTCTAAAG
TGCATTTGATCACTTTAGAGGAGTAAAACCCAATAACTAGATAAGTGATTTTTTGTATTT
GAGAAAGTTTAAAAATTAAATTTTAAATAAAAATAGTAATTTTAATATAATTTTTATTGA
TTTAAAAAGATCTCACCTTAAAATTGATCTTAGACCTAAATAAATGTTAAATCAGCCACG
TAGAAAATATAAAGTAATTTGTGTGAAATATATTGTAAATTATTCAATTAATAATAAGGC
TTACTGACGGAGGGTACTCACATAACTTTTACACGTTATTAATAGAATAAAATAAAATAG
AATTATTCTATTTCATGGAATTTGTTGTATGCGATGCTTGTTTTCCACGGGGATGTCATC
ATTTGATTATCTAAGGTGTACCTGTCTCCTATGCAGAAAAGGAAATTCTCTCATTTACTG
ATACAAAAATATTTTTTTAATCATTATGTTAGTATGCTATTGACACGTAGTATGATCGAA
TTTGTGAATGATTAATTTTTGTCGAAAAATTTAACTAATTATCTTTAATTAGATTCTTTT
CTTTCAATCATATTTTTTTATATGTGAAATGTTAAGGAGATCGATTCTATTACCATTCAT
TTCAAGAATTTATGTTGATATATAAAAATATGTTTGATCTTTTGACATAACGGTTTTGTT
TCCAATTTGTATTGTGTGGATGTAATTAGGAACCAAAATTTCCTGAACACTGTTGCTAGT
AAAAGAGTTATATGGTGTGTGTGTCTGATTGGTTTTACTTTTAGCCTTCGTTGACAAAGT
CAAGCGCATGCATTCCAGTATATTCAACGAAGACAAAGACTTAACCATCATCATAAATTC
ATAATGGAATTTTTCTTAGT
>Glyma03g08280|Glyma03g08280.1
CGTCAACAAGCATTGTTGCCTCTTGCCACTTTTTCTCTTTCTTATAAACTAAAGTCGTGC
AAAGTTCTTGAACAATTTTAAATGTACCTACATCAATGTCTCTCTAATGAGACTCTTGGT
GAAAACTCTCGAACCATCTATGGCCACCTAATAATATTTTTGCCGGCATTTTGTACCTAA
AAGTTCAATAATAGATAATAAAAGTTTACTGAAATAATGAGATTTAAAAAAATCAAATTA
TTTTTTTAATGCATAAAAGAAACAATGGAAATGCATTTTCATTGTGTATCAAACCTAGAA
ACATAATGAAAATGTGTTTTTTCTTATGTATAAAACTTAGATACACACAACAAAAATTTG
CATTCATTGTGTATGTATGCATGATGAAAATAAATTTTAATTTGTTACATCTATCAATAC
AATAATAAAATAAAACAAATTGATGATTTGTAAAGCTCACTGCAATTCAGAATGAAAAGC
AACATGATCAGGGAGCGAGTGTGAAATGTGAAAGGTAACCTTTGGTTGCCAGTGATGTGA
AGGAAGAGAAAAGGGGTGTGCTGCAATGAGGGAGAGGGTGAAGGGGGTGAGAATTAAAAT
GGGCTAGTGTAAGGGAAAAGGAGGATAAAATAGTAATTCTATACATTAATAAAAGAATGA
GGTGTGAACTTAGTACACAGATATACAAATAACAGGGCCCAAGTTTACTCCTCATTATTT
TGAAAAATTTCAGGCCTATTTTGCATTGTAACTAACTCTTAAATTTTTTTAAAGTGACAT
GCCCATTTTGCAATTTGACAAAACTGTTTGAACCTTAATTTTATTATTTTAACATCAAAT
AATTAATACACTATTCAGTATTATATATAATTTTTATTATATATTTTCTATTATATATAT
ATTTCAAAAATACTCTCTTAAATTTAAAGAGATAACAAAAGTTATTCTACTTTAATCGTA
TAAAATTAGAGTTTTAATTGATCACTTATATAAAGTAATGATCCATAGACACTTTTTAAT
TCTAAAATTCATCATTTTTTTTATCTTTCTCATTCTATCATATTATATATTTTAATATAT
CATATTTACTTTTTTTTCCTTTTTCTCATCTTTTCTTCAGAAAAGGGTCAAATAATTTTT
TTAAGAGAGTATAGTTTAATGAATATACAGAAATATTTTTTAAATTTACTGTCTTCTTTA
TTTGTTTTTTATTTTAATATTTTTATTTATCTCTCTCTCACACACACATTTACAAAAAAG
AAAATTAATTTTTCTTTTAGAGAAAGAAATCAAAAATCAACCCAACCTAATTTCTCTCAT
TATTCCATTTGGCACTATCATATATTGTATCTGTCTCATTATAATTATTGTGTAAGAGAA
AAATATTTATTAAAAAATTATTATTTTAATTTTTTAATATAATATTAATTATATTTTTTA
TTTATATTTCTTATAATATTAAAGACAAATAATAAAATTTATAAATAAATTGATGATGAT
ATAAAATTAATTTTATATAATTATTATTCTTATTTTCTTGATGTAAATAAAATAAACAAG
GAAAACTATTATTTTAGGGTGGAGGGAGTAACACATTTATCTAACTGCCATTAATTTTTT
TACGAATCCTGTACTTTACCCAACAAAAATATCAATGATGATGGGATAATGCTAATACAA
CAACGTCACAAATACAATACTTCGATTACATTCGACCAAATATCAGACCCCAAATAGATT
TATCAGAAAGAGAATTAATTAATCTCACAGAAACTCATTAGATTTTTTTGTCCAAATCCG
CAATCCTAACCACCCAACCAGTGTGGAAGAGTGAACCAGCACCACAAATTTCCCACGTAT
ATATTGCACCATCAGGAACCCAGCGGGTCCCACATACATCGCCACGTCACCACCTCCAGA
TAAACATAACGATAAGTCGAAGCCTCTTCTCTACCGTCAGATGGATACTCTTCCAAATCC
AACGCCCCCAAACTCCCCTG
>Glyma06g11920|Glyma06g11920.1
TTACTAAAATTACGAATTTACGATACAATGTTTGTTTTTATAAATTACAATGCTTTTCAT
CAGTTTCATGGGTGTCTAAAATCTAAATCCAAGTTATAGGCCCGAAACGTGAGTGAGTTG
GAAAGCATTTTACACCTTGGTTTGGAATAACCAAGGAAAGGTTGGTACATAAAAACTCAT
CAGGATACATGCTTGATGCTTCAAAATTAATTGTTAAGAGGAAATTACAAATAATCTATT
TGTGTTGTATTCTGAAAAAAATAAGAGACCAAACATATTCGTACATACAATTACTCTCCA
TGCATGTTGTGTATCATTTTCCCTCCGTTTTTCACTTTTGGTGAAGATTACACAGTATTG
GACTTTTCTCTTTTTTCATTCACGGTGGTGATGAAGATTACCCAGCTGGGACTTCCTCTC
TCTCTTAAAAGCTTTAAGGAGATCAATGCCAAGACCAATGTTGAGCAAATTCATCCCAGC
CATGCCACACAGAGCCAGTGGCAGCTCCATACCCTTTTCAAATTTGTGAGCATCCTTGAT
GAGCTTGGCTGTGATGAGAATGTGAGGTGCAGATCTTGCCACAAAGAAGGTGACCCAATT
CAGAAACCACTCTAACCTAACAAGAATGCTCTTTGCATCCCGAACACCGGCCATTCGTCT
GACTTTTCTCACATGAAGAAAGATGGAATGCAGCTGTACCATACCATCACAGAAAAGTCC
TCCTTAGTTTATACAATAACAGCCATGAATTATGCAATAGGCCTTAATAACACACTCATA
CAAACAAGAAACTATTACATGGTTTGAGATGAGATCATCATGGTCCAAACTAATCTTAAT
ATGATTTGTAATTAAGTGCTATTAATTCTTATTTGTAAATTGAAAAACTCGACTACATAT
CACACAAAAATTAGTTGAGACTAGACTATGGACACGTGGTGGTTTGGAACTATCTATTAA
TTTCTCCATACATATACAACATACAAAAGGGGGGAAAACTAGTCTTCGTAAGCCAAAAAG
TCATTAGATATGGAAAATTACACACAAAAAGAAGAGTTTAAAAGGAAATGTGGCTTACCT
CACAGATAAGAGTGAGAATAAGGTAGTTGATGGTAACATTTCGATACAAAGCAAGAGTGA
AGCAAATAAGGAGAACCAGATGATGCACAAGGATAGATGGGATCCAACCATTATATAAGC
GGTAACGAAGCATATCCCACTGATCATATGCAAAGTAGCCACATGAAAAGCTCAACGCTT
CAAATGCCCAGGGCCAAGCATCTTCAACCAACTTTGAGTGGTCAAACATTCCACTAGGCC
CATTACATAACTCTCTGAACAAGATGAAGATCACTGCAAAAGAAAATGCAATAGTAGCGA
GACACACATCAGAAAAGAATTTTAGCAAAGAACCACCAACAGAAGTGTAAAACTGTAGAT
TAAGGTCTTGTTTCTTTAAGCTACTCCATGAGCATTTATAGAGAGAAAAAATTGAAATTA
GTTTTTCCCTAAAGCTAAAATTAACTTATGCATAAGTTAAAATAAACCTTTTGGAGAAGC
TAAAATAATTTATCTCCAATAAATGCTTATATGGAGAAACTTATCCGAGCAAGGCCTAAA
TGGAAAATGAGAGGATTTTGGTGCATGACAAAACAAGACTTATATGTAGAATGCTTGGTT
AAAATGGATATTATTGAAACTATCTCCCTTGATAGCACCACTCCTCACAGTTACAGAGAA
TGAATGTTTGATTAAAAAGGATATTATTGAAACACTCTCCCTTGATAGCATCACTAATCA
CAGTTACAAAGAATGAAAGCTTTAAAAGATTGTTCTTTCTTTCTTTCTTGTCCCCTGTCC
AATTTGGACATGAAGCACAAGAAGGTGATGGATAAACAAATAACAGCGTTTCAATTGAAC
CAAAGGGTCAAGTTATTGAAGTTGCAATCACTCTAATTATTATTATTATTATTTTGTTTA
AAATCTTGTAATATCCCTAA
>Glyma06g06310|Glyma06g06310.1
AGATTGTTTTTGCGAAACAAAGCGATCGGGGATGAATTGTGATTTAATTGATAGTAATTA
TTTCTTTTACTATTATATGATATGATCTATTTTGTTATAGAATAATATAAAAAAAGCTGG
ATAAAATTATGAATTAGCATAAAAATTTCATTATAGATTTTGAGATAAATAATAGTAAGT
CATAGTTCAATTGATAATTGATAAATGAGTTAAATTGATTATATATTCTTAATGTGAAAT
GTATGTTAATGTAAATAAAATACAGTTTAGGACATACAATAATGTAACAAAAAAATTGTA
TTTTTTTTTGCTGGAAAACAAATACTTCATATTAATAACAATGAAGAATTTGACATAATA
GTATCTTTCATTAGTTTATCGGTTTGATTGACCCTGTAATGTAATATAAAAAAGTGTCCA
ATAAAAAGGGTTAAACTAGACAAGCATACGTGGAGGATTGGAAATCCCCTTTTTTTTTTC
AAGAATTCAATTGCCTAAACAAACATGAGAAAAAAAATTAAAATTATTTCTAGAGGTGTT
CACAGTACCATTTGATTAAATCTTTGGGGAAAAAAATTTAAATCAAACATAAAAATAAAG
TGGTTGAATTTAAATATAATATCAAATTCAAATTAAAGCAAATCAACGTTTTACATTTTA
GTTTGAATTGATCTAACCGTTTGTTAATTTTTAAAATTATTTGTAATTTGACAACTAATG
AAATAAATTGAAAGAAGGTAAAATTTAATTATTAATTGAGAAATAAAAAATTAAAAATAA
TAAAATTTACGTAATTATAAAAATAGTTACAAACGATCAAACATCATGACAACTAAATTA
TAAACTTCTTATAAAAAAATACATTACTTTTATTCGTTATTTTATAATTTAAATTAATTA
AAAAATGTCTAATATATATGAATTGACATACTATCATCAACAAAATTGAGATATGATTTA
TGATAATGCGATTTTATATTTGGATAAAAAAATTATAATATGTGATTTGGTATGGTTTAA
TTTTTATTTCTTACAATAAGAACTGAAATTTAAATTAAATTATAATAAAAAATATTTTTA
TTTTTTATTTAATCGATTTTTTTTAATCTTTTAGTTTGAAGATCAATTTGGTGGTTTGAA
ATGTTTTAGTTTGATTTTTAGAAAACCTTAGTTTTTATGCTTTTATTAGAGAGAAAAGAA
AAAATAACTCAACCTAAAATAAGGATAAAAAAACAGATCCACTTAGACTTAATAGGTTTA
TCATATCGGTTCGCCCTTTTAAAAAATAATTGACAATATAAAATATTTAAAATAATAAAC
TAATTTTAAAATTTTAAATCACACAAAGTAATAATAAGTAATAATAACTCTATGAAGTAA
CTAAATTACAACAGAAAGTCAAACTTTAAAGCTAGTTTTAAACAATACAAAATAATTAAA
CATAAATCAAATTAAAAACTCTTCTTATCTTTTTTTTAAAAAATTATAATAGTCTCATAT
ATTAATATAATTATTATTTATAAAAAATAACTAATATTGCATACTAACAAGCCAATCCGT
CCCGTCTTTGACCTGACAGGCTGACAAATTAAGCAAAATTTCGATCCATCTCACCAAATT
AATAATGGACTTAACGCCCTGCCCAAGGAACAAGGCCAAGAGATGTGTTTGGTTGTGCAT
GCATGGCACATAGGTGACACGTGTCAGAACATGGACGAGTAGAGTGCATGATGAAAGAAA
ACAGTGTTTTTTTTAGCATCTGACTAGGTCCCACCGAAAGCTTCGCTCATCCTTCGGCCA
CGCGTATGCAACGCTAATCTTAGTACAAACAATCAATCATTCATTTCATGCAATCACCAA
ACAAAACAACCTTTGATCTTCCAAGGAATCACTCAAAATGTAAATAATAATTAATAAATA
ATTTCCCCTTTTTTCTAATTGACTTTTCATTCTCTCGTTAATTCTTGTTGACCCAATATT
CAAAGTAAAATATGCAATCA
>Glyma06g40480|Glyma06g40480.1
TAATAATTACTAAGAAATATCTTAAATGATGAACTCTTGCTTCTTCTGTTTGAGAATTGG
AATGAAATTATTTAAATAAAAATATATAGTGTGAGTTAGTAATTAAACGAATAGTTGTGC
TCGACTGGATGTCCATTAGAGAAGATGGATGGTTAAAAATTAGGTTATTATTTTCATTCT
TTTGTTTTTTTAGGTTTAATTTGGTCATTTTAATTTTAAAAGGTTTAATTTGATCTCTTA
ATTTATATATTAGTTTCTTTATTCTTAAAATTTCTAATTAGGCCTTTTCTTTATAAAAAA
AATATGTTCAATTTAATCTTATTTAATTTTTGAAAATATCCAAAGATGACGAAAGAAAAA
TGACACCAAATTAAACTCATTTTAAAAAATAAAGAACTTGAACCATTTAAAATTAAATAG
ACCAAATTAAACATAAAATATAAATTAGAGAACTAAAATAATAACTAAATCTAAAAATTA
AAAGGATAAAATATTAAAATTACTATGAATTAAATTCTACCTTTTTATTTCTTATATTTT
TTAAATATCTTATACAAATAATATCTATTTTTATAGGCGCAATTCTTTTTTATAAAACGT
ATATAAGTAAAACAAAAATATTGGTGGGAATAATTTTTCCCAAGCCTAGTAGGTGGATCA
GTACCTGAATATGACAGTAGTTTAAATTATTGTATTGCGTTTTCAACGTCAATCCTTTTT
AATTTCAACGTCAACCCTTGTCATAAAAGTCTAATGTTTTGTCCAATTCGTAAACAAAAA
GTTTCACGCGTTTATTGATTCCTTTAATTTGGTCTTTAATGTTTATAGTCCAAGTCCAAG
TGAACAAAAGTCTACAATGTTCTTTTTCCACATCAAAAAATCATTCTAGAATGAATTTGA
ACAAAACTTTAAAATATAATTATGTAGTGCTGCAATTCAAACCCGCATTAATCATTAATA
TACAATAAATAAATTAACTGCTGTTGAAGATAAGACAACTAACATAAACAACACTAGTCA
GACAAAATGTTTGCTAGAAATTACCAATTCAACTATCAAGATAAGATATGAGAATTAGAA
CTGTAGCTATCTTTGAAGTACGCAATGTACGTACCTAAACTAAAAATTTATTCATGCATG
GTTTGTGAATGCTTTATATTTTTAATGCTTTACATTATCATCATTACATTAAAATTAAAT
TCTAATTTTATCATCAATACATTTAAATTAAATTTTAATAATGATTGATACAATTAGTAA
CACATATTTCCTCAGATTTTATATATTAGCCACTTCCAAACGAATGATCAAGACCAAGGA
AGGAAAGTTTAATCATTAAATATGTCTGAAAATAAAATAAATTTCTAATTATATCATAAT
ATAATTACACATCCAACCAATTTCACTAATAACTAATTAAATGCTTAACCTAAATTATCA
TCTCACATTCTCTCTTTCATGTCATTATTAATATTCACCAATTACTCTACTAACTCCATG
GACCAATAATAACCTTTAATCTCAATATTTATCTTTCACAATCTCAACAAAAGGAGAATG
AAGTATTTGAAGAGATACTCATATTTTCATTAATTGGATGGAATGAGAAGAGTGGATGGC
CAGTACATGAAAAATAGGTTTTCCTAATAATGAAATGTTGAGAATAATATAAATGACAGA
ATTGAAAAATCATTATTAATAGGTTAGTTGGTGACTTATAAATAGGATCAAATATTCCTT
CTAGAATATCATACATATTTATAGGATTGGAGGGAGTAGTATTTTTTAATTAAATAATAT
AAATCTTGATTGGTTCTTAAGTATAAAATAAATTATGTTGAAAGGGATGTTAGTCCAGAC
TAAGATTAATTACAACTTTCGATGATAATTAATTTGTATTAGTACCATCTAAAAAAAAGA
TAAATTAAATTCTAATTTTATTAGCTTGGGTAGTAGGTGGGAAACCTTAATATTTTTAAT
TGAAATGCTGGACTATCATC
>Glyma06g15220|Glyma06g15220.1
GAATATCGTTATCGATATCCCTTCTTCCATAGTTAATGTACTTATATATTGTTGATTCTA
ATAAAGAAAAGAATTTTCTAGAGTACACAATTTATTATATTAATAAAAAATATTTTTACA
AAATATGTTTCCATTTATAATATAACTCTCTAATTATTTATTTTTAAATATAATTTATTT
ATCAGGACTGTAAATTGTACCGTGTACCCGATGTATTATATTTTACATATAATTTATTTA
TGTAATTGAAGTCACACTATAACCATCGGCATTGGCATCACAAGACTTTCATTTAAACAT
TTATGCAGAAAAAAAATTATTAATTTACACGGAAAGATATAATTATATTTTTTACTTTAA
TTTTTTAATTTTTAGCTAATTTTACTTCAATTTTTTAATTTAACGTATTTTATCCTTAAT
TTTTAAGAAACTTGTGAAGTTTATCCCAAATTATTTTTCCATTAATAAGCATAAAAATTG
GAGTAAAATTTGCCATAAAAATAAAAAAAAATGAGTATAAAATTTGTCAAATAAAATTAA
AAGTTGGGATAAAAAATAAAATTATGTTAAAAGTAAAATAATAAAGGATAAAATTCATAT
TTTTTTTTTACAAATTTGGATAAATGCGTCAAACTAATTTGTTGAAATAACTTTCCTTCA
ACAAAAGAAGTTAAAATAACTATTTTCAAAATATAAATTCTAAAATCACTTTTAAAGTTG
AAATAACTAAACTACTCAAATTTCATGTTACTGATTATTCAATTCTAATGAATTTTAAAA
TTTTTATTTTGAACGAATAAATATATAATAACAAGACCAAAGTTAAATGCATCGATTAAC
GATGAACTTGTGGTGAGAAGTGAGTCAATCTATATGCATATTTTTTTTATTTATACACAT
ATTTCAGGTTGAAATATTTGATAATTTATATTTACTTTTTTTTAATTAGTAAAAGGAACT
GACGCCCCCACAAGAATAAAGCTACGAGGAAACATGGTCCAAGTTGCATCAGGCAAGTGT
TTTTTTTTTCCTGGTACATAAAAAAATCAAGTGTTCTATCATCTAACAGATCGAGTAACA
GTGAGGATTTGATTTGCGTGATGGACATATTGAGCTAAATAGTCCAACGCATGATTGACT
TCACGAAGGAATCAGGACATGATCAGGGAAGTGAATGTTCACACAGGACTTGAGCTGAGA
GTCCACCCATATATACCTAATACCTCCGTATCCTCTGTATCATGCTAAGTGCATACCATG
AATGAAACAATATATCAAATTTGAACTAAATAAAAACCTAACATGAAATAAAGGAGTTTT
TAGGGTTTGGTTCCATTCACTGGAGCCTTCCGCTCGCCTCACCTTTATTAAAAAAAATGT
AGTCCACATAAAAGCATACTAATATGTAAAATGTTTTTAGGGTGTTTTCAATGCATGTTT
TGAAATTTCAGCATAAAAAGATATCAATTATCTATATATACAACTATATATAGATAATGT
GAGTGTGAACACGAAATTCAGAGATAATTATCAGTGGCTGAAGTTGCCTTGCTAGTTGCA
ATACGTACCCATTTGTAGATAAGCAGGGATGGCCCACTGTCGATGGATAGCCACTTCATT
GCATATATATATATATATATGAAGTTAAAAAAATGATGAAACTACTAGGAAATAGGAATA
GCACCACCACACCATATATATGCATTGATCGGCATCGTCTTAAAAAAGAACAACAATACA
ACAAGGTATATATCATTGTCTTGACGGTCCCATTTTCACCCCATTGTGCAAATTGAAAGT
AGTAGGGAACCCCTACTATAGCTACTACATCATCACAATGACGTCACCTTAACGTCTCTC
GTGTTGACACGTAGCTCAGTGAGGCTATTTCGCTGCATCCTCCAAGAAGGTGTTTGGAAG
GATCCTTCCCACCCCATGCCAAAAGCAAGCATATTAATTAAAAAAAATAGAAAAAAATAA
AACACAATTTTATTTTATTA
>Glyma06g40740|Glyma06g40740.1
TTTGTATGTTAAAATTAACTCGTGTACTTTAATTAATTTTATGGAAGTTATTCCATCTAA
TTACTCAAAAACTGAGATAATAAATGTTTATGGATAACAAGACCTTAACCTTTGTTTCAT
TTTTTTTGTATTAATGCTTTTAGTTGAAAAGGTAAGAAAAACAGTATTTTTTACTAACAT
TTAAAAGAAACAAATCTCTGTATATCTTTATTTATGTAAAAAAAACTCTACCTTAGGAAT
ATTTAAATAAAAACATAAATTATCAAACGTGGGCATCTAACTGTTATAAAATTATTCCCC
CTTAACATATGATTTAGACAAATAAAAAACATCAAGTCAATCAATATCTTTATTAATTTT
AAAATAAATATTATATAATTTTGGGTAATCAAATAAGAAATTATGCTTGTCATTAGCTTC
TTAATTTTGGGTACTAAATATGTATTATGTTTGGGTAATTTACAATTACTAATTTACTAT
GTTTCTCTCAAGTGCATATCAAAATCTATTTGAGGGTGATTAAAATTAACATTTCCCTTT
TTCTTTATTAATATTTGAGGAATTGTTGAATATTTTCACTTATAGAGACTAATATCTCTT
AGAGTGTCTAAAATTATATTATTTGTACAATTTTACTGCACTCATGCCGTGTACGAGTCT
ATAACTTGTTTGTTTATTATATTATGTGATTTTAACTACTGTTACCTTTTTTTATTGGTA
AAATGTGCTAACACTACTATTATATTACTTGATAATGCGTACTACTACTAATTACATTAT
TAGTACTAATAATTACTTTATCCGTGAAATTCCTATTGACTAGCCATTTAATTAATCTTT
GAATTCTCTGTATATTATTTTTTTTTCTAAACTTATAAAACTCACCACAAAATGATTCTT
CTGTTAATTTTCACCAATTTTATTTTTCACCCCTACTAAACATTCCCTTCTCACTTTAAC
TGTCATGTGCGCCAAGTTACACATTATTAAGTTGCCTGTGTGACCAACTTTATCCCATTA
AAATGAAGGAAGAACACATCAAAGGAGTTGCCTACATGATATTTTTGTTGTCATCTATGA
CGAGGGACCAATCCAGAAGGAATTCAGTGAAGGGGGACTAAATGTGTATGTTTGAATGAT
CATGGATAAAATTTATCTTAAATATAATTTATTTTAATTAAAATTGATTTTGAATTTATG
TTTTGATGTTTTTATTAAAAAATCAAGTTAGAGTAACACTTGCGGCAAAATTTTGGATCT
AACTCAAAAATTACCAAAAATTACTTTAACGCGAAATTAATTCTAAACTTAAAATCAATT
TTAAATTATTCTCTAATATTAAACCAACCAATTTAAGAATATATCCAAAATCAATTTTAA
ACTCATGAATAATGTTTCAACTAAAACTAAACACACACTAAATATTTTTCTTATTTTGTA
ATTATTTAAATATTGAATTTATATTAAATAATTATTTAATAAATAATGTCTTTTACAAAA
TTACATTAACAGGTTATACACAATTAAAATTTTTATTTAATAATAAATAATCTTAATAAT
CCTCCTCTTAAAAAAAATCTTTGATAATCCTTTTAACAGCATTCCTTTAATAACACATTT
CAATATTTCATGGCTTAAGAACAAAAAACCTAAATTTAAGTAACAAACTCAATAACCAGA
TATTTTGAGAAGGTAACAATTAGAAAAAGTATATAAAAAAAAAAATAGTTTGATAGGAAG
CATCGACGAAATGATGAAGCAGCAACATCAACGAAGTCTGAATTCAATTATTAGGGGGAA
ATTCATAACTCGTTTTCCACGAACCTCCCTTCGTCACCGTTAGATATGTCACATGAGCCC
TCTCACATTCATTAGCAAGTGGGTTCACTAGCTGACACTTTCACATGAATGCCCTTCGTC
ACAAAACACATAAAAATATAAAAAAAAAATAGTTTGATAGGAAGCCCCGACGAAATGATG
AAGCAGCAACATCAACCAAG
>Glyma06g16700|Glyma06g16700.1
TTTTAAAATTTATTTTAATATACAAATTATTTGTACTCTAATTATTTAAGTACAATTATT
CATAGACAAGGCAATAAAATACTTGTTTTATTTAGTTAATTATATTATTATTATTTTCTA
TATATCATCAGTTAAGAGTCATTAATCTTTTTTCAAATTATTAAAATTTATAAATTAAAA
AATATCTAATATATCAATCTTTTATATTTTACGTATAAAAATAATGTGTATAATAAAATT
AATTTACAAAAAAATTATGTAAATAATTTGTATATTAATTTATGAAATTTAATTATAAAT
TGATAAGTAAATAAAAATATGTAAACTATTAAGATAAAAATATATAAATGATAAAACAAA
ATTAAAAATATTTATATAATTAATATTTATTAATTTATAAATTTTGATAATTTAAAAATA
AATTAATAACTCTTGATTAGTGATGTATAAAAAATAATGTTAATATAGTTAACTAATCAA
AGTAAATATGTTAGTGATTTATTATTTTGTTTATGAATAAATGATCATTAATTTAATTCC
TATTAAGATATTTTTATTTTTTATTTTATTTAATCTTTTTTAATAAACAATAAAATATTT
TGATTTATAAATAAGAAGATTAAAGTTATAATTTAACCAATTTTTCTTACAGATGTCCGG
TAAAAAAATAAGGTGATTTCTCACAAGTTATAAGCTGCCTATCACTTCAGATGAAAAAGA
AAAGTGCAAAATAAATTGCTGCAAACTAATGTGACATGCTCGGGGAGGAAATTCATTTTT
CCCTCCTGAGAGCATATCCACCTTAGAGATGGAGGAGTCCACACGTAATAAAGGCCACAC
ATGTGTAATGATTTGTATCCTTCATGAAGTTACAATAATTTTTCCCTCTAAACATGCACG
AAGGACTTTAACTTAGACTAACCAAAACAATCACACGTGACATGTACAAAAATTGATATG
AAGAAAAGAAATAACCCAGTTTGGCAGGGTTAAATAGGGGGAATTGCTTTCTGCACCCCA
TAATTGCTTTCTGTACCTTTTTAACATTCTAGAAAGGGCTAATCCGGAATACAATCCATA
ATGCAAAATTTTACATCCTGGAGCGGGGTGCAGGAAGCAATTTCCATAATAGGATACAGT
TGGCCATACCTTTTCTAAATTAAATAGCTTGTTCAAAGAGAATTGCTATTGGTTACTATC
CCATTTGTTATTGGTACCTACACACCTTTGAAAAGATCCTCTTACCCCTCTCAGCTCTCC
CTCCCTCTTTTCCTTGCCCACACCCCAACCCATCACCACCACACCATCCCCAGATTTGAA
CCACTGTCAGGCCACAACATCAGTGGTTCCCTACACGTGCAACCTCAACCTTTGTTTGGA
TCGCACTAGTGTCTTCCTTGTTGCACGATGGGGTGGTGTTTGCACAACAACACAATGGTG
ATGTGACTCGTATATCTATTGGCGTGGGGTGTTGTTTGGGTTGCATGATAATGTTGTTGG
TATGGCGGTGGCTTGGGGGATGGATGTCAACTTTGACGTGATGGAAGGTGGTAATATGGT
GTTTGGGTCATGTAGGTCTTGGTGGTGTTTGATGATTGTTATGGTTGAAGATGTGAAGTG
TGCATAGGAAGAAGGATGGCAAACATCCAGGGATGTTAAAAAAAACAACAAAAACACCAT
TCCATTTATATTTTTGCAACGCCTTCAAAAAATACAACAAGAACACAATTTCTTTGGTTA
CAATTGTATAACATAATTGTGTTTTTGTTGTTTTTTTCTTTGGCACTGCCTCCATTAACA
ACGAAAATATGATTGTGTTGTATAATTGTAAGTAACAAAATTGTGTTTCCACAAAAGAAT
ATTTTTGAAAAAAAATATTTTAAAATACTAGATAGGGGCCAATAGCAACGCCTCTGTTGA
AAACGGTCCAGCTCAACCCAATATGAAAAAAGCGGGTCCCATCGCGCGCACAATCACAAA
AATAAGTTAAGTTGAAGGCT
>Glyma06g46680|Glyma06g46680.1
TGAATCCGGGTTCCATGCTTCCAGAAAGAACAACAACAACGGGAGATTCACTGCCAGTAA
CGCACATCAATGCCTTCCATATTATCAGTGCAGACGTAACAATCATGCCTGACAACAGCA
CATATAGCAAAATCAGCATACCATATACAAAGTTATCAACCAAAAACCAATTCAATTACT
GTCTTCAGCATGTGCATACAAAGTATGTCAAGATACCCTATGTTGTTTGCATAATCTATT
TAACATAAATCAATTTTTTTTGGTCCTCGGATGGTGTATGACTGCCTCTGGCCCAAGAAA
ATTTTACACGCGGAGAAAATCGAACACCGGTCTCCCACTAAATAGATGTTATGACTCATG
TAAAATCAGAGGAATCTTACACCACTAAGTCAACCCAAAGGGTTATACAGTGATCCTGAT
AATCTATAACCAGTGATAGTAAAAAGTGAAGAAATTAATTAAAGTTCTAGACAATGATGT
CCCATTATGCTTTTGTAACTGTTAAATAGAAGTTTGAGAAAAAAAACCCTAAAAAGAAGG
TTAGATTGGAGAAGTTGAAAATTGAAGAAGAAGAAGAAGAAGAAGAAGAACCGAACTGAC
CTAGGCTCACAGCCTGGGTGAGGACCTGGCGGATCTGAAGAGATTTGATGGAATCAACAG
TCTCACCGATCCAACCCATTGCTATTGCTTTTGCTTTCTTTCTGAAACTGAAAACTTCTC
TCTCTCTGTCTCCAACCCAGAACCGCTGACTCAACAACTGCTGTAGTATTAGTGTATTAC
CGTAGCTGCGCACGCTAGCAATTAGCAAATAACTGGGCCTAGTTTCTTTTTTATCTTATT
TTCTTGGGCTCAATTTCGGGCTTCTTATTTTTTCACGGGGAGTTGCATCCTACACCTCCC
AATTACATTTAAAATTACTAAATTACCCTTAATGAATAACACCTCCCACCCGCGATGGCG
CGTCTCACTCAAGCGATTCCCGCAACAGATTGAACCATCCCACAAGGGCAACACCTCCCA
TCCACCTGCAGCCTACTTGTGGTCATTGAAGGTAAGTAAGTTCCTTTTGTCTCTTTTGGC
ATGGGGTGGGGGTTTGGTTCCTTTTGTCTTTAAATTGTGTTTATTAACACTCATTCGCGA
GTGTATGTGTGTGTGAGAGAGAGAGATCACCATATGAGTATCAAAATAATATCATACATG
CATCTTATACTTATGCTAAGCTTTGGTCTATTTTTAATGATTTTCAAATTTTGCTTTTCA
AAAAGAAAAAATTACCGGAACAGTTGCTCTTTTTTTTTATATATAAAAAAAAGGAACAGT
TGGTTGAACGCATGAATGGTGATTGATGTTTGAAGGGCTCGGCGTGCGGAAGAAGTTGAT
AGGGTCAAATGGTCAACAAATACAAGTGATATCAATTATCATTCACTAGTCCCCACTTAA
AAAGTGGTGGTTATCTTAAATTGTATTATCTATTTGAAATATTTCTTGTTTAATGATAAG
TAATACAATTTTTTATATTTTTGAACTATTTTTTTTATTATTGATTAAAATTTATTTAAA
AAAACATAAAACTATAACTGATATTTATTATAAAAAAAAGATTGACACAAGAAATTTGTT
AAATAAGAAATAAAATTTATAATTTTATTTAATTTTTATTAAATTTTAAATAATAAATAA
CATTGTAGAAAAATGTATTAGAAAATGTGTTGATAATATTTCGCTTTCTTTATTGATTAT
ATAGTATTAACTTTATTATCCACATATATTTTAAGGAAAAGTATTTGAAATAATAATTAT
AAATTTTAAAAAACTTATATAGTTTGTTTATAATTTATTTAAAATTAATTTTGTATAATT
TATTTAAAATTATAATTTTTTATAATCTTCATAATTTTAAAAAAATCACACATTTAGCGC
GCGTTTATATATATATATTTACTTTTCTATTGATATTAGTCTTATTAGTCTCACGTATTC
GCACACGTTACAGCATTAAT
>Glyma06g41150|Glyma06g41150.1
TTCTCAATCACAAATATAATGTTAGTTTTTCTTATTTTATTTAGAAACCTCAAACTTGCA
CACTTCTCATAATTTAAAGGAAAGCTGCAATAAGTTAGTAATTCACATTCGTCACGTAGC
TGTATTATATACGCTCCTCTTAATTGAATTTACTGTTTCTTACGTAAACTTTTAGAAACA
AAGAGTGAAGTAAAAAATAATGCGAAACATTTTTTGTAATTAAGGAGAAAAATATAAAAC
GTTTTTCCAAATGAAATTTAAATTTATCAAATTTGAATTATATGTGACATATGCATGTAA
CTCGATATTCTTATAAGGATAATTAATTAAGGAAGGGAAACAAATAGGAAAGAAAGTTAG
CTATCTCTTAATGAGAAAAAAAAATAGTAAACCAAAAGGAAGAAACATGAATGCTTTACT
TTTTCTTTGATAATCTAAGATTGCTTTAATAAATGAAAAGTTAATAAAAAGCAACGTGCT
TGCTTTTTTGACTAGTATAACATCAAACCTTCGCCTACTCCGCCTCACATAAACTGAAAT
TCGGAAATTGCATTCACATAGCTGCCCATGTGGTGAATAGAAATTCTTTGTTGAATAAAG
AATTGTGTAAATATAGATCTGTATAAGTAGATTGTTTTAAAGCTAAACATAAATCTACGT
GTTATATGAATACTTGAAATTGTTTTCTCAAACAAAATTAAAAAATATTATACAACTCAA
GAAAATAAAAAACTACTTAACATGCAACATTTCATCCTGTTAACAAATAATATGGAAATG
CTATTCATCCATTCAAGTTGAAAATAAAAAGGTAAGCAAAAAAGAAAAAAAAAACAAGAG
AGAAAGGGGACCATAAGTTCAAAGGTTAATGGAAAAGAACAAGCATGAAGGACACTAGCT
AGCAAGGGAAGGTTGTGGTTTGAGATTATACAATGTAGATGGTATAGATAACAATGGTGA
TCCAAAAGTCGGGGGAATAAGAAAAGGGAAAATGAACGGTTGGCAGTTAGTGGTTATTGT
TCACTCATTTTGACAACTAATGAAACATTGTGAAATAGTTGAAGCATTATTATGATTAAT
AACGGTTGAATGATGTGGTTTAACAAACATTCATGATAATGTAACTTTGATTTAATAAAT
ACTTTTTTAACATTTACTATGCTTAAGTTTAGATGACTTCTGGTGTAAAAAAGAAGTTTA
TATGATTTCTACGATTTTGTGAACAAGTAGCCAATGAATATTCGCATCATTAATATAATG
ACAAAAAATACAGCTGTATATTTAGCAACACCACGTTAGACTCTCTGTCTTTGGCACCAC
GTACGACACTATTGACTTTGAATTTTCTTAGTTCAGCATTCAGCAATGTACTTGTCATCT
TGTCCTCCCTTGTAAATTTTGTGCATGTGAGTAGCTAGACTCCATTATTGTTAATGCATT
ACTTCGGTCGTTTACTCAATGTATGGTAAATTTTGGTGCATGAGTAGCTAGACTCCATTA
TTGTTAAGGCATTACTTCGGTCGTTTACTCAATGTATCGTAAATTTTGGTATCTCTCATT
CAAAGAACACACTTTTCACATTACACATCAACTCAATTCTTTAATTCTAAAATTTATGAG
TTTTTTATGCACTTATATGTTTATCAATTTTTTTATTTTTATTCAATGTGAAACTTCTCT
TCACTTGTATTTTTATTTTTATTTTTTCATAAACCTGATCTGAGCTATTGATACCAATCG
TGATTTTTAGATACGAGCATTACAATTTTGAGTTAAATATGATGTTAAATTTACTTACGT
GATTATTGATGATTCATTGATGAAAATTTCTTTTAAATTAACCTCTCGATTTTTTAACAC
ATTTGAATATATATTTTTTGTATTAATGGAAATTTATTGAAAATATTAAAATATTGTGGG
ACACTTTTTTATTTAATAGTTTTCTCTTTTAATTTTGTAGTTTTTAATAAGTTTTAACGG
ATTAGAGAGAATATATTGAA
>Glyma06g16600|Glyma06g16600.1;Glyma06g16600.2
AATTGTTTCAAATAAGTACCCAGGCAGTACATTTTGTGTTTAATTTTTCACTTTATTCGA
TTTTTTCTTCCGGAATTTTAGCCTCCCATGCAGCCCCTTTTGATTTTGCATTGTACCTGT
TGCATTTCAAATATCAAGCAAACAGCATGGTCAAGCACCCCTGTCTATCAAGTGCAGAGA
AACCTCTTTAGTTTCCAATGCCTAGGGGAAGAATTGCATTAGGCAGAGAAAGCAAACTAA
AAATGGTTTCTTTGTAATGCCTATGACTAGGACCCATGCAACAGTGCCATGTGTGCCACA
TACTGAAATACTGTTCACTTTTGAACAACTCTAACCTAATTCGTAATAACACCATAGTTA
CTAAATCTAATTCATAGTTACTAAATTTGTGTCACACCCACCGAGGACTTCTTCAGATAT
TTAAAGAGTTCATAATAAATTGATTTTTTTTGGAAGGCATGATAAATTGACAAATTGACA
TATATGAAAAGTTTATAGATTTTTACATTAAGAATCTTAAAAATCATATCATCATAGTTT
CTGATTAATTAACAACATTTTTTTTTTTAAACTTTGACAGTATAGAAATTAAATTGAAAG
AGTTTCTAGTTCAGTTAAGCAAAGATTTTAAGCACGAGAATCAAATTGTGTCTTCTACCT
TTGGTGAGGAAAGTAACACCAAGATTCTGGATAGACATTGGTGAAATAATTGTCATAGAT
AGTTAACTCTTAAAAGCGCTCTTTTCAAAAAACAAAAGTCTACTCTTGATTTCCCTTTTT
ATGCGGTGACATTATCACTGGCTTTAATTTACATACTAAAGAACATCCATCAATTATTCA
AAATAATGGCTCACTCATTAAACAAATTACAAAAGTGAAATTTTCATTCTCCTCTTCTTT
CAATCTCACACATTATTTCATCAAGCAAGGGTTTTGGTCTCACCCACGAGCTTCCGTGAC
TCTGATCTTGTATCTTATATGTTGACAAAAAATAAAAAACACTTCAAAAACTCCGCATCA
TTAGGTAAGTATGCTTTGATAATTTTTCTTAATCTTTTTGCTTTGTTTTCTTTATTTATC
ACAGTTTTAACTTATAATCAATCCTAAAATTGGTTTAACTATTTAAAATTCTTTGGAGTA
GATTTTTTAGTTGCCCTGTGTCAATTATGTGATGCAAGTGCTGAATCTTCTCAAATGCAG
TTTCCAGCTGTAGGCTAAGATTCGAATCATTTGCCTGCTGATGGGGTCGTTGGTGGCCTT
TGCTGGTTAGGTCACATTTGTATGTTTCAATGATTTCTTTGTACTCCTTTTAGCACTTCT
TGTGCAGTTAATGGATATATATACTGTTGCAGACAAAAAAAAAATGGAGTAGTCTGAAAT
TTCACATTAATCAGTTATATGATGAATAATTCTTATCTTATGATTAAGAAAAATTCACAT
TTAAAGAATTTTTTTTAACAACACATTCTAAGATAGATTAACTATCACGTTATCATAAAA
TGTTGCATTCGTTCCTTTGTACATTATATCTGAAGAAAAAAATTCTCTGTTTTCCATCTA
AACAACACATCTTTTTCAATTAAAAATATTTCTATACTTTTTATTCTTTTTATTTATTTT
TATTTCCTTTCTCTCTATTTTCACTTTTAATCGAAAGAAAGCATTGTGTTTGTTCACGAT
ACGTTTGCCATCTAATTTCGATTAAAAAAGAGAGAATTTTTTCAATGGTTCAGGATTTGC
ATTTTCAAGATAGTTTGTCAAGAGGAAAAAAGATTATTTGAAGCTCATTGTTTTCCAAAA
CAAATTTTAAATATCCACCTTTGACATTGACACACATGAACAGGAAAATATGGCAAAAAA
TTAAAATCATCTCCTCGTTTTCATTAGGACTAGAAATGAGTGAATTATCGAATCATCCCT
TGTCTAATAAAAAAAAATCTGATGAAATGACAAAAGCAACACTACCACCGTGTGTGTTGT
TGGAACCACAAGTTCACAGT
>Glyma06g05850|Glyma06g05850.1
AAATGACTGAAGTAGATCTCGAAAACAGTAAGCCTCAAATGGGTTGTTGCCATTATACAC
ATAAGATGCACATTATTGAATCAATACCGCACAAATAGGAAAGTGAAAACACAAAGTTTA
ACGAGTTTTAAAGCTGAAGACAATATGGTTGGTCGTCTAAATCAAGAATCACCAGACATT
TCCACCATAATATGCAAGATCCAACATGGCACCAATTTCCATGCTAGCAAAGAACACACA
CACAAAAAAAATCCCCTGAGAGACCAAAAATACACGATAGCTCTAAGCAATTGAGATCTA
CTCATAGAACAGCTGACAGCATCACTGGCATTGTAGACAGACACACTCAGTTCATTTAAA
ATGTCAAAAATGCAATCCAGAATAAGAAGAAGCTACAATGGGACGCATCTGAAAGACTAA
AGTCAAAATATAGAAAATAAAAAGTACATCTTAAAGTGATTGTAAGGCAGATCAAACATA
TTGCACCCCAGACACTAACAGTTACATTCCAAATCTGAAACCAAAACCACTGGATAGAAC
AAAAAAAAAAAAGACTTTTTTTGGACTTACTTTGAGTATTAGCAGTGGCAGCAGCATAAA
CGAAGGAAAGAGTGACCAACAGAAACCACATAGTCATGGTTTTTGCCATTGTTGCTGTTT
CAGAACACAGAGAAGTTCAAGACGGATCTGTGTTATGTCTGCCTCAAACTGGTGCCTTCA
GCTTCAAACTTCAAAATAATAAAATGCATGAAATTCCACCAACCGAGTGGTCCTTCTCAA
CTTTATTTTTATTTTTTTCCCTTTTTTTTGGCACCTTCTTACTTCTCAACGATTCTGGAA
ATTTTATAAGATTAAAGCAAGTGAATTTCCATTATTAAATATATAAAATGAAGTTGGTAT
TGCCAAACAAATTAGATCATTTTCTGTCGGTGAGGTTATATTTGGTTTGTTCAAATTGGA
AAACAAAATTCATTATATTGTTCGAAAAGGACGAGAGACTGAAGAAATTATTATCATACG
CTATTGTTTAAAAAATGTTAAATAATGCAAAGTTTCATAGCTGTCTTTTTTATTCCTTTT
TCTTTTTTTAAGTTATGATGAGTCGATGATTTTAGTTGTAGTTGTAATTGTAACATACAC
TGGATGCAAATTCATTTTTGGTTGCTGGTATATTGTTAAAAGATTGAGATCTACTACGGT
TTTTATCAAAATTGTATAGATCTTAGATGTTAAACTTGATTTACTTGTAATATAATAAAA
TTTTTAAATACAATTTAACAGCTTCAAATCATTTGGCCGGCTTTTATAAACAAAAGGAAT
ATATTTTACAACTATTTTAATTAATTGAACTAATTATATTTGATAAATAATTTCATTTTC
AAATGTTTGTCTAATTCTATTTATTTTAAAGGAATAATTGTTTCTATTAATTTTAAAAAG
AAATTAAAAATATTATTTATAAAAACGATTCTCAAACTTTCCAAAAATAATATTACAAGT
AATTATATATTGTGATTTTCATGTAAAACAATACGTGCTTTAAATTTAAAAAGTACGTAA
CACGTCACATTAATTAAACATTTAACAGATACACTATATTAGTATTAATTAAACATTTTT
CATGTAAAATTTAAATTTTGTTGTTGTCCAACAAATGAAAGTCAACGCAGAAAACAGAAT
TTTACTGTTCACAAGGAGGGAGCAAGTGACTGAAGTGAGGGAGTGATTTTTATACAAGGA
AGAGGGATAAATTTAATATATACTAGATGACTTAAAAAAAATAGTAATTCAAAACAAACA
AAAAATATATTTAATAGTATATTTTAATATTAGTTATTCAAAATAAAATTTAATGGTAAT
TTTTTTCTTCTATGAGAAAGGTTCTCTCGCTGTCCTTATAAGAAAATAGTTTATATCAAA
TATTTTAAAAGTAAATAAAAAATAAGAGTAAATAGAATAATCATGAGGAATGGTAAGGGT
ATATCTGCAAATTGCAACAC
>Glyma06g16570|Glyma06g16570.1;Glyma06g16570.2
AAAAATTTCATTTTCATATAATGTAAATATTTACACCAGTGATTTAGATGTTAATTAAAA
TAATTTTTCCTGTAATTTTTTTTTGTGATGTCTATATATTTTTTTGGTACCACACTATTG
TAATGAAATATCCATAAACTTTATTGATAATTAATATCTAAAAAAAGTTTAAATTAAGAA
ATATGAGTCTAATATCATTCAAACTAATCACATATAGATTGATTTTAATTATATAATATG
AATACAGATATTTACCTCTGTAATATATAAATATTAATATATTTTTATGCATTAATACAA
ATAATTTTCCTTATAATTTTAATATTGATGTTCTTTCACATAGAGTTTTCATCTATATGT
AATGAAAGTATTTATTCTTATAATTTAATATAATTTTTTATTGCTGTAGATGTAAATATC
CATCCATACAACGGTGTAGTACAATTTAGAAATTAATACACGCACTTAATAAGCCATTTT
GTTTAAACTTTTTTTAAAATGTTTTATATAAAAATATTTTTTAAGAAATATATAGAATTT
GTTTCTTAAAAAAATACTTATAAAAAATATTTTTCACATTAAAAAACCAAAAAAACTTCT
TATTCTATTAAAAAATATTTCGTGCTCATAAATTTTCATCTTCGTGACTGAATTATGCGA
GAAAATATATGTTTTCCTGCCCCTTTCTTCAAGGCAAAAGAAGCTTCTGTCTCAAACGCC
TCCATGTAATTTCAAAGAGCTTGTAAGTTGTGACTGACATGTATTTTCTTTAAATAAGGT
GATTTGTTGTAATGGGGATGATACACACATTTTAAAAGTTATAAAATTGTACTTTCAATA
TTTGATTTTGAGATTTCCGAATATAATAAATAAGTGTAATTTCTAAGGAAAAATAAGATT
TAAATAATCATTTAATTTTGTTCACAGTTTAGTTTTAATCTCTATATTTTTTAAAAAATT
GTGTTTTAATTTCTATATGATCAATTTTTTGTATTTTAGTTATTTCCTTTAATTACAAAG
TAATGTTATTAATACTAGATTAATTAAAACTGCAGCAAAATAAAATTTGATAGTGCAGAG
CTGCTAATTTTTTCCTAAAAGTTGTGAAATTTTTATATTTAGAAGAGTTCAATTCAATAT
ATTTTAGCAACTATATACAAATTCTGTGACAATTTTAGAGAATTTAGAAATAACACACTA
TTATGAGTATTATCATTAAAATATTAAAAAATGCCTCTTTTTTTTTACCATTGTAATTAA
AGTTTTAGGTCATCAATGATATACTAAGATATTCATATAAGTTTTTTTTAGAGATTTGTC
ACGCTTAAACTCTTAATCTCGTTCCAAGAATATATTTTTTCGTGTCAAACCTAGATTCTC
ACAAACACAATGTGTGTGTCAACTAGGTAGATCCATTGAATTTTGCTTGTTTTCTTTCTT
TCAAACAAAGCATAAAAGGTAATATTTTCAGATATTAGAGTTATGTTGACAAAACATTTT
AATTAACCTTTAATCTTTTTAATTAATTAAAAAACTTATTTAGTTGTTCGGTAAATATTT
TTTTTAATAATTTTTCAGTAATTTTTAGTATTTTTTAAAACAAGTAATATTTTTAAAAAT
CATAACTTCTATCTTTTTATATTTTTATTACTTTTTATTCTTAATATATTCATAAATTTT
TTTGTTTATCTTTTCTAAATAAATAATAATTTTATTATTTTTCAATCATTTATATTTTTC
AATTATTTTAATATTGATTTTATTAAACACTTATAATTTAATAAATTATTTTTTCAACTT
TCAATTTTAAATTATTTTTTCATCTAATTTTACTAAAATACAAAGTATAGAGAAGTATAA
AAGGATTAACGACGTAATTAAAAAAAACAAATAATAGTTAATTAAATTGATTAAAATAAA
TAAAAGCGACCACAGTATTTATTGATCGAATATTATTCTTGTCATGTCAATCTAATAACC
GAAAACAATATGAACCTCTC
>Glyma06g17360|Glyma06g17360.1
ATTTTAAAAATGCATTTTGGAAGATATGTGGATCCTGGACTTAATTTTATCCTTGTTTTG
TTGTTAACTTTTGATTGTTCATAGGTGTTATTATGTAGACAATTTTTCTTTCTTTCTTGA
AACTGTTCTTTTAATGAGTTGTTTAACTACTCATTAGCTGTTTATTCTCATAATAAATAT
TTGAATTGATATCCCCTAGCTCAGAAGGCAGCAAAAGCTCTGTCTCAAATAATCAATGTT
TGATAACTCGTTAAAATAGAATATACTAATTAACCTCTGATAGTTTGGTCCAAAGTTGAA
GTCACTTGATATCGTCTATATATGCAGGATATATACATTCTTAACATTGCTGCCAATGTA
TACATTTTCAGGTACATTTCAGTGATCAATTCCTCAGATCATTCAAAAGACTACAGTCTG
AAGCGATCAAGAAAGAGAGGTTATAAACTTTCTAAAAAGACTTTCTAGTGGGTGGGGACC
TATAAGGTTTATCTCAGATTTGTATTGTGAAAATTCATCACAGAGTTTGAAACAATTTGA
GGTTGAAAGCCTTTTTATGCCATTTGTTCAATAGAAATAATCAAATCTTCAAGGTATATT
CAGGTTTTGAAAATATGGCATGTATTGCCTTTAGAGGATATCCCACAATTGGCTAAGCAC
CTTGACAAAGTATTCACAAGATACACTGATGAATATATCCGTAGGAACAAGTGCAAACAC
AAAGGCAGAGGTTTTGTTGAGTGAGTGCATTCAATTGCATTACCTTTTTCTCTTAATTTT
AACATATTCAAGTTGTTTCAACCATAATTAACACGGAGCCTTTGGCTTCTTTCTTTGTGA
ACAGGAACGCAGAGTTTCCTTTGAGTTGGCCACTTTCTGCTAACATAAAAAAATTTAAGA
ATGTTCATAATATTGCAAATTTAGGAAGAATTTGATGCTGATGAAGACACAAGATGCTGA
AAGAGTATGGTGTTGATGAAGTACTGCTGCATTTCAAGGAGTAACATGGCCATGACAGTT
TAAAAGTGGATCATCCGTACAGCTTAACATTATTCCCTTCCCTAGAAGTACCACAGTTTT
TTATCACTAAGCTAATTCAGAATGCTTCCGAGACTGAAATTATAGTTTCATATATAGCAA
AAAGACTTTGATATGTGCTCTGTGATTTCCAAACTTGTATATGTGTAGGTAATTGGTCCC
CTCATGAATGATATATTTTAACATGTGGTTTTAAAAAAAATGATTAAGACATTTGTTAAG
GACACTATAAATAAACAATAAAAAATAATTATTATATGATAAATTTATTAACTTTTAAAA
TAATTCAAATAGAGATTTATGATAAAATAACACTAAAAAATTAATAAGTGCATAAACATT
AAACTTTAAAAATAAACAATAATAATAATAATAATAATTATTATTATAAATGGCTGATGT
CCTAAACTGTAATCTATGTTAATGGCTGATGGCGTTATCAGGTATTTATTTGCTGTTTTG
TGTATTTTCACATCATAAAAAAAAAAAAAGATTTTTCCACGTTGTTGACTGCTAGCCTCA
CTTTTCCCTTCTTCCCCTTTCCTTGACCCTTGCTATGCCAGGAACGAGAAACAACAAATA
GTAGGAATGAGCAAAAAATAAACCAATTAAGCACGTTAATTCGCACCTGCACCATTTTGT
CCACTCCAAAACTCGGTTAAGTAAAGTGGTATCGTCTACGTCTTTGCTACAGCGACGTAG
ATATTATTATTTACTACTTAACATCATCAACTCACTAATAATAATCGCGTTTGAGTCATG
CATTGGCGTTTTATTAAGGCGGCGGGGCAAAACGGTCCCTCCAAGTAAAAAAATCAAGGT
TCCGTGGTTGTGATGTGGGTCCTGTAGTAGGCGCCTACGTGTCACGTTTGCAGACACAAC
CTCGAAACAATCGAGGCATGAGATGAGATCAAACCAGCAAGGAGAAATAATCGGGTGGGA
GAGGGTGCAGGAAGTGCCTA
>Glyma06g15540|Glyma06g15540.1;Glyma06g15540.2
AATTGAGAGGGAAGTTATCAGCTTAAACTTAAAAAAAAAAATTACCTAGCAAACGAACAG
GATGAATATTTTTCTTTTAATATTATTTATTTTATATTTATACGAGATTACTTGGCTAAG
GAATATAAATTGTTATTATTTGTGTCAACAGATGCGGGTTGATATATTGCATCATACTAA
TACTACATTTTAATTAATTTTTAGGCTTATTTGTAAGTTTTATCACCCCACATTCATGAT
TTTGTAAATTTTGTCATCCAACTTAAAATATTACTTAACGGACACGATAAATATTTTTCT
TTTAAAATTATTTATTTCATATTGATACTGGATTACTTGGTTAAGAAATATAAGTTGTTA
TTACTTGTATCAATAGATGCGGGTTGATATTTTGCATCATACTAATACTAAATTTAAATT
AATTTTTAGACTTGTTTGCAAATTTTATCACCCCACATTCATGATTTTGTAAATTTTGTC
ATCCAACTTTTATTTTCACAAATTTTATCACCCAACTTTCACTATTTCACAAATTTTATC
ACCTAAATTTTTCTTTGAATTTTATGATTCAATTTTCATTATTTCACAAATGTTGCCACC
CAATTTTTTTAATTTTACGCATTTTATCATTACATTGGTAACAAAACAATGTCATTTTAT
TTATTTTTTAACATTTTTTTAGACATGTCAACGATTATAAAATGTGTAAAAATCAAAAAA
TTGAATGATAAAATTTATGCAGAAAAATTGAGTAGTAAAATTTGTGAAATCATGAAAGTT
GATGATAAAATTTACAAGTAAGCTTAAATTTTTGACACACACACACAATCTCTCTCCTTT
CTTCTCTCTATCTATACATATAAACTTGATATGGTACACACACATGATCTCTCTCCTTTT
TTCTCTCTATCTATACATATAAACTTGATATCGTATTATTACCTTACCTTGGATCTTTTA
TCTAAGATTTCCTTGATTTTAATTATAAGAAAAAAATGATTACTTTAGTGTTAATTTTCC
TTTTATTCCTAATTAATTGTGATATTTATTAATGATATTCCCTAATTTTCTATGAAAGTT
TGTTTAATTATTGAGCTATAAAAAAACAAAGTATATTTATTAGTTAGAAAAATTATCTTT
TGAAAAATAATCACCTCTTAAATCGTTTAATATCATAACATGGGTAGTCTTCAAATATAA
TTAAAATTTATGTCAAATTAATCATTCTAATCACTTTTATTGATCTTGATAAATTAAATA
ATTATTTATTATGCATAGGATGATAGGTGGTATTATTGTTAATTAAATAATAATTTATTT
TTTTTTGTCTCAACCCTTAGATTTATTAGGAGAAATCAATCAAAAGATAAATAAAGTCTG
ATAAATAATTATTTTTATTAATAATTAAATTTAAATAATATTAAAATAAATTACCCTTAT
TCCGTTAAGAATGATGATTTAGAATATCACACATTGTCAATTAAAGAGAGATTCAACAAC
CAAAAGAAAGATTGATTATTTATTGGGATCCTTCCTTTCTTCAAACGGAATGAACAAAGA
TAAAATTCGAGTGATCTTGTAAAATCCTTTCTAAATTCAATGTGTGAAACCCATCACCAA
TATAATACCTAGATTATAGATATGAAAGAAGATTTTGGGTAAAAATAATTACTGATAATT
TGTAATAAACGACTCTGCCACTTACTACAAATCCATTTTGGAAACTTATGTTATATATCT
CTTGGATCACAAAAACTTCATTTTTTCGGAAACTTAATATTAAAAGAAACAAAATGTGTT
GTAATTTAAGTAAGTAACCACTTGTGCTCAATTTAATAAATTTTCAATTGTATGTGAAAC
AAACTAATGTTTGAGTGGGTCCTGCAACTCGAAGCACCACAGAAACTGGAGTGCCAGAAA
AGCAGCTAGCATGAATAGCAAGATTTGCCAATAGGAGCGAGGCAATCTCACCTTATCCAC
ACGCCCACCACAATCTTAAA
>Glyma06g14190|Glyma06g14190.1;Glyma06g14190.2
GTATTTGAATACAAATATTAAGAATGTAATTGTACTAAATATCTGATTTTTTTTTTGTGT
TATTTTATAATGGTTATACCTATTTTAAGTAGATTGCCTTTTATAGAGATACCCATAATC
TATAATCAGTATTAAAAAGTATAAAATTTTCTTCTCAAAAATTAAGGCTAATGAAATAAT
AATTATTCTTTTGAACGTATAATTAATCTTAGTATAAATGAATAATATCATCATGATAAT
AATTTGAGGTTTGATACACAATATGATATTTTAAAAATGTTTTTAATGTCATTTTTAAAA
CTCAAAAATAGTTTTAAGTTGTATTTGATTATTTTTTTGTTTTAAAAAGTATTTTTAAAA
TAATAGAAAATTTTGTTTGATAAAATAATTTTGATTTTTAGTTCTAGAAACCAACTATTT
AATTTCCTCCATTTTTATCCAAAAATATACATATTATAATTATTGTTGTCAGTTTTATCG
TTTATATCATTAATCGTCATTGTTACCATTGTCAATTGCTACTTTTGTTGTCATCCTCAA
ATGTATGACATGCGTCATGAAAATGACGAGAAAAAAAATAATGATAATAACAATACTAAC
AATAATATAATGGTGATTATGGTATTTCACAACAACAACAAGTATGTCATTAAGGATAAA
AAGGAACAAGTGGTAGAACAAAAGAAAAAAAAATCACCAACAAATTAAGTGCAATAAGAT
AAAAGATCTCGATGTATATTTAATTTTTTTTTGTGTGACATCATTTTACTATTAATATTT
TTGTTAAACAAATATGTATAGTACATTTTAATATTTTTATTTAAATTTAAGTCTTTTATA
TTATTTTTCTAATTTACAAAATAAATAATAATTGTTAACATTAGTAAAAAATATATAAAA
TATTAAATATAAAAATATATTAAATAAAATAATACAAAAACATTAAATAAAATTAAAAAA
AAACATACATTAATTAAATAATTAAAGTAAAAAAATTTAAAAATTAAAATCATAAATTTT
TTTATAAGTTTAATAAAATAAGAACTTTTAATTCAGAAATTATAGATTACTTCCTTTCCG
TCCCTGGGTAAGTTAACCTTAGTGTTTTAACAAAGTCTGCGCTCCTGACACAATCTACGT
AGCATGATCTGTGGCCTTTCTCTTTTTTGTGTAGTGTGGGCCACATATTGCTGATGATAA
GCATGTGCATGGCCTGTAGAAGATGCTATAGTACATTCATGGGTTGGAATGTGCCACCAT
CATGTGTAAGAATTTGCTTTTTAACTTTCTATAAATATGTCTAATGTAAAAAGACTTTGT
ACGTGATTTCCACCGAACCAATCCAACGGGTCACAATAGATCTTTTCCACATGGTTTTTG
TCCAATGTATTGGTGTTCTTTTTTAAATTGCATTTCCATTAAAGTATATAATACAAATAT
ATAATTAATATTCGAGATAATCAACTGAGTTTAAACACTACGTTAGGAGGATCTTTATCG
GAGCTAGAATCATTCAAAATAAAATATTTCGTTTTGATTGGTTATCTAGTTATCTTGTGG
CACACGGATCATTTGATTCTCAAAGGGTGGTTGACACTCCTTGAGCTAGAGAAGTATAAA
TATAAGAGACAAAAAGGAAATCTCTTAAGATTGGCAAAAGGACTAAAAATGATGAGTGCT
TGATGTACAAAAGGACATGTTCTATGTTTCTAGTGTTATGCCTTAAGCTTGTACAGGATA
TGTTTAAAGCTTGTATGCTTTATGTGAATATTAATGTATGTTCCAAGGGTATTCATTGAG
ACATTGTCTCTCGTTAGTTTATTTTAATGTCATATTAAGCTTTCATTATGTCCTTATGTT
TGATGTTTTCATCAAGACCCCTTTAATAGGATGGAGTGAATAACCACTCATCTATTGTAA
AGGTTATTCATCAAAATTACACTCATTCATTATATATGTTAACCCACCCACACAGTCTAA
CCACTCCCCTTGTATCTATG
>Glyma06g41290|Glyma06g41290.2
TTTACACTTTTTTTTCCTATAATTTTAGGATTTGGATATTTTTATCCCTATAATTTAAAA
ATAGTTTTTAGTCTTATAATTTATATTTAAATTTATTTTTAATTCCTAAACTTTAAAAAT
AATATTTTTAGTCGTTGTTGATACGTATAGTTTGGAAAGTAATTGATACGTATAGTTTGA
AAGTAATTTTTTTAATTTTTATAATTTTCATTTTAATTATATTTTAGTCATTATTAAATA
ATATAAAAATAATTAATTTTAAATAAGTTATAAATTATCAACTATTTTTTATTACAAATA
TGATAAATTATTTATGAATTAATTACTAATATTTTTATAGTTAATGATAGTTGATAATTA
CTAATATTTTTATAATTAATTATAATTGATAATATTACTCATATTTTAATAATAAAGACT
AAAAATAAATTAAAATATAAAATATAAAAACTAAAAATATCATTTTTAAAATATAAAAAA
TAAAATAAAATATAAATATAAATTATAAGAACTAAAAAAATTATACCAAAAAAAAGTTTT
CCTATTTTTATAATTTTATTTCTCTTTCAAAAAAATCAAAATACACATCAAACAAACATT
CATATGAAAAAAAAAAATATTATTTATTTATTTATTATTTATGAAAATCACGTTAATTTT
CTACAATTAATAATCCAAAAAAACCGTTAATAATTTTAATGTTATAGAGCATGAATATCA
ACCCTAGTTAAATTGAGGAATGACAAAACTAAGATCACATCAAATGTCTTACTAATGAGA
AATGTGTAAGTATTTTCTCAGCATCCAAGTCCACACTTATGCCTTATTCACACGGCAGTG
TCTGTCTTAATTGTATCAAGATTTGAGTCTAGCTGACTTGACTTGATAATAATAATTTAC
AATTAAATATAAATGAGTCACGTCTTGAATGCCCAAAACAACGCGTTAGCATTAATATCT
ATAGTCTTCATTAGAAAAGACCGGGCAATAGTAAAAAGTTAATGTGTTCATACAGTTTTA
CAACAAAAATACTTAGTCCAACTTAACAGCTTATAAATTAAATTTAAGATAAAATATTAA
TTTTATAATTTTTTATTTTTATTCTCTGATAAAAAATAAATATAAATTTCATTAATTTAT
CATAAATTAAAAATATCAATAACCAAAAATAAAAAAATTCAATATAAAAAATATCATTAA
AAAACAAACATTCGAGTATTTATTAAATTGAATTTATAACTTCATGTGAACAATTACTTT
GATTAATGATAATGAAATTTTCAGCGTGTCTCACGGTAACTTTAAACAATTAACTGACGC
GGTTACTGCGGACCCCAACATATGGCAAAGAGGGGAAGAAGCTGCCAAGAAAAACTCCTC
ATTTTCACTATCCATATTTTCTTTGTATCCATATACCATATATCTTAAGTTTAATAAATA
AAAAAATTAGGTTAAGCTTACACATTTTTTCTATAATTTTAGGATCAGTATATTTTTATC
CCTATAATTTGAAAACAATTTTTTAGTTTTATACTTTACATTCAAATTCTCTTTTAATTC
TATTTTTCATAAATAATATTTTTAATTTTTCTTTTAATTCTTATAATTTGTATAATTTGA
AAGTAATATTTTTAGTTTTAATAATTTATTACAAATTAATTATAAATTATAAATTATCTT
TTATTATAAATATAATAAATTAGTTATAAATTACTTATTAATATTTTTATAATTGTTTAC
AATTGATAATATTATTTATATTTTAATAATAAAGACTAAAAAAAATTAAAATATAAAATA
TATGAAGTAAAAAATCAATTTCAAATTATATAAATTATAAAAAATAAAAAAAATTACTTT
CAAATTATCGGATTAACGTACAATTAAGACATAACTTATAAAGAAAAAAATTATAAAAAT
TAAAGGATAAATAATAAAAATAAAATCAGTAATTAAACAAAACAAAAATTAAAGAAAAAT
AAAGGAAAAGTGAACCGAAG
>Glyma06g44870|Glyma06g44870.1;Glyma06g44870.2
AAAATATATCTTAATCCTTTAATTTTGAATTAATTTTTTTAATCTTTTGAAATTTATAAA
ATATGTTTTTAAGTCCTTATGCATAATGTTAGCAACACATGGAATAAAAGATTTATAATT
TATGAAAACTTTTTGACTATTAAAATATGTCTGAATCATGTAAAAAAAAATTATAAATTC
ATTAACTATTTTAAATATTGCTTTAATTTTTTTCATTAACTTGATTTTGATAGTTTTTAA
TTGTCCTAAATTGTACTTTATAATATAAAATAAAAAACCAAACACTCTGATTGTGTATTT
ATCAAAATCTGAAATTGCTTTGTCAAGATAGACATAATAAATATAAATTCCTAGATTTTA
CACGTCGGTTCGTAAGATATCTTTATTAAGAAGATAAGAGAAAAAATTTGTAAAACAAAT
GACTCTAACGCTTAAGTACATGTCTAAATATAAGTTCGAGTGAGTGAAAGAGAGATATAT
GTTTTTTGGTCGTGTGCTGAAGTATGTGAAATTGTGGTGTTAAGAATTCGATGAAACTTG
TATATATATTAGTGAAGTGTAACGGTTGATTCTTGTTTATATGAATTATTATAATCTTTA
TAGATAATTTTTGATTTATAAATAATAATCGATAACTAGATAATAATGTTAGGGATAAAT
ATTAACTTATCGATAAAAACTAAAAAATAATTATATCTTATAGATAATGTGTAATTTTAT
AGTTAATTAACTATATGACAATAAATAAATATATTCAAATATTAATAAGTCAAAAATCAA
AGAGTCTAACGGCTAAGAATCAAATGTCTAGGCTCTTATTATTCTGTTGACCCTAAACAA
TAAAAGTTGTGAAAAATTGTCATAAATTATCATCTCTTATTTTTTTTTACTCAAACGATA
CATGAGAACTAAAAAAACTTTAAATTTAAAGTACTAAAAATCATGGACCGTGGTCCTAAA
AACTCGGATGCTGCAAACTGGTAACCGAGATGCCGTGAGAGGATGAACAACCTCAATCAT
GGACCCTGGTCCTAAAATCATCGTGAGCGACAATGACGACATAGGTTTTAAAGCCGTGAC
AGTTAGAGAGACAAGGATTGGTGAGGGAGACAAGTAAACGGTTAGAAATTCAAAAAATAT
TATAAATAGAATAAATAATTATTTTTTAAAAAATTATTCTTGAAATTTGACATCAAACAT
AAATTATTCATTATTAAATGAAGAATATTTTCAACATAATCTCATTAAATAAAATAAAAG
TAATCAACGTTTACTTATAAAAAACAAATATATATATATATATATTTACTTCATTAATTA
ATTAATCACTAAGACACTAAGCATTGAAATAAAACACAGCGCACAACTTACAAATTTACT
TCATTTTATTGGGTTTCTTTTTTCCTGAAAAAAAATATACGAACTAGATATAAGTAACTG
GAAGTTTTCAAGAACCAAAAAACAATCTAAACGAACCAAAAAAAACCTGGAAGTGAATAT
ATATGTTTATGTTTAGATAAAGTGAATATTAATAAGTATATGATTTTATCTCAACTTATT
TAAATTCTAAAATATATATTATGCTTTATTTTGCATCTATATATCATCCATCATAATAAT
TATAAATTTGTGCATAAATATGTTAAATAGGAACCAACATATGGTATATGAAAAATAATT
ATATCCCTTAAATTAAACATGCGATAAAATGCTTGATCATTATTAGGTTTGATTGTACAG
AAGAACAAATCATTTATTGCTGGAAGAGTTCAAGAGGTCTCTGTCTTTGAGAAAAAAAAA
AACAAAAATTGACTTGTTAAAGTCTTTGCCATTGTCTTGCCAGGCTGTCACAAACGAAGA
GTCTAAGATGGCGGCGTGGGAATGGAAGTAGACTAAGTGAAAAATTGACTTCACTTCAAC
CAAGAATTTTCTACCAACCAATACCATATACCATATCCATTTACACTCACACCCCATCCT
TTGATCGATAATGATAGATG
>Glyma06g02300|Glyma06g02300.1
TTATAATTAAAGATCATAAAAAATATATTTTATTTTTATAGGAACTAAATTAATAAAAAA
AAATTATGATGATGAAAATAATACTTTTCAAATTTTACAAAAACCCAACTATATTTTAAC
CTTAAAATAATGATAATCGATTTTCATTAATCCATGTTAGTAAATTAACATAAAAGGAAA
TTAATTGATGAACTTATACCATATAAAAAAAGACACGTGGCTTTCATAGTACGAATAAGA
TTTCAGCCTTTCATCGCAAATTCGCAATGACGTTAATGAACAAGACCTGTGGCTTTCATA
GTACAACTTTAGTTCTATTAAGTATTTTCCCATCCGCTGTATGTACAGTATCTATTTTAG
TTTTAATTTTTTTTTCCATCCTGAGATATTTCCACAAGATCTGTTATGAAATAATTTTTT
TATTCAAAATTTAGTCATGTTTAAAAACACTCTCGTACAATATAGCTATTTTAAATTATT
CTCCACAAATACAATATGTATTATCAATTAAATGACATTTATTGAATAGATTACATTGCA
TTATATCACCAATAATATAGAGACACATTTTGTCACGAGCACCTTATAAGCAATACAAGA
TTGCCTTATTTTTTCATGAGCTCCTCATCATAAGTATTATAAGAGCACTATATTTTTTCT
GAAACTAATTGATGATCTGAAGTCCATAGTAATGTACTAATGTATATCATTTAGAACTAT
ATGATTAAAATATATAGAAGGAAAATTTTGAATAACATAAAATATATATTTAATAATTTT
GTGTCATACTATTTTATATATATATATATATAATAAAATATATATTCAGCAAAAAAAAAA
AGAAGTATACCTGTGATATTAAAAAATTGAGATCTATCGTCACTTGGGCCTCTTTGAATG
TTGGCTAACTTGTCGGCAATCTTGGGCCTTCTTCTGATGGGTCCTGTACAGTATGCAATT
GACCCAGCTACAAGGACCAGATAGGGCGTCGGCTTATCATCGGTAAGGTGAAAATGTGCT
AGACTAAGGTTAGCTTTATAAGATTCAGGTTTACCCTATTTTTTTTAAAAAAAAAAATTA
AAAGATTGAGTTTATTTATGTACTATAAACTTCCTTTTTTAAAAGGTTGATATGAGTTTT
TTCAGAAGTTTGGTTTGATTCAAAACTTATTTCATAAAACACTTTTAATTTTAAATTTCA
TAAAATTAGTCTTTAAGTGAGTTAATATGTCTAAAGTGATATGTAAGTTAATGTTTGTGT
GTCATAATTTAAATAGAACAAAAAATTATGTAATTTCAAACCATTACATTAAATGTTTGA
TATTATTATTATAATAGGTCTAAGTCTAACGTAGATCAGATTATAATATAAGCCCACAGT
GAATAACAATTTGACTTATTTCAATCTCTATTTAATAATAGTAAGTCCTATACAATTCAC
ACTCCACACAAGATAAATGATTAATATTCTGCTCAGAAGTAAAAACAGTCTGGATAAAAG
AAAGTGAAACCAATATTTAAATGAACCTTTCAATTAATTAACAGTATAAATTTTTTTGTA
CATGCAGTAAAAAAAACTTTTATATTAACAATACATGTAAATTATTATTTTTTAAAATAT
TTTTTTAGTATTATTTTCTAAATAAATAGTTTAGAAATTGATAGTGTAAAGAATTTTTGT
TTTATTAATCAATAAAAAAAGTGATTTCTGATTAATAGGTGTACAAAAATTTACACTAAT
AGTACTATGTAAAAATTAGTAAACTCTTAGTTATCTTCCATTGTGGCTTTAACTCATTTG
GAACCTAACCAATTTATAATTGTTTGCCAAAGTCTTGCAAAGATTAGTCTCTCTACTGGG
TACCAAAACTTTGGTATACCAAGAGCTTGCATATGTACCTCACACTAAGGTTGATCTAGT
TAGTTAATAAAGAGCTAAAGGTCAAATTCATATCTTTTGTGAAAAGATATTTAAATATGT
TTATAAGTATTTAGTGAGGC
>Glyma06g11430|Glyma06g11430.1
TGACTGAGTATTAAAAAGATCTTACTTATTCTGGTAATGTCATCTTTGCTGATCAAATGT
TGAGGGAGTTTACGCTGTTTCCTTCGTAATTTTTTCTGAACATCTGAATGTAAAATTTTC
TTTAACAAGTCATTGTTGTTTATTAAACTTCTCGCCCATCTTCAGCCATATAAATACAAG
TGAACGGTAAGGGTGTAAACCGCAACAATCACAAAATGAACACAACGTGACTCCCCCTGT
CCCTATAAGTTTTTTTTCTTCTTAATTCTTCCGTTCATCAAGCAAAAAAAAATTCTAATT
AATCTAAAATTCAGCTAAAAAATAAATAAAATATGACCAATAATTATTTTTACCAATGAT
TAAATTCAGACAATATCCAAATAATTTAACCTTAACTTTAGCACATATATCTAATAAAAA
AAGATAATGGTTTAAGTTATATATTGACCACACAATCATTTAAAGAGTCATTTTTTCTCA
CAAGTATATGTTTTGGAGACAATTTTAATTGAGTTAAGATGGAACATTAAATATAAGTAT
TTCTCCTTGCCGGAATTCAAACTTTGATTCAAAAGTTCACCCCTTTATGTTAGAAGAAAC
TATTAGATAATATTCAATCATCACATGTTTATAGTCCTTACAATTTCTATGATATATTTA
AGTTTTTAAATTTACAAGAAAAATTAATATCATTCAATTACATGTTACTAGTATGTAGAG
ATTAGTTAGAACTATATGATAGTCTTAAATCACTTAATCAATCATTTTCTCTTACATTAG
ACTCAACTATCGGTTGATAATACTAATATAGAGCCTTTTTTTTTTACATATAAGCAATAT
TATAAAAATGTGAAACATGAATTTCACACTATAATGGAACAAGTGATAAATCAGAAGATT
AAAATAAAAAAATATTATTTTCACCTTGACATCAACATAGACTTTTCGAATAAAAGTTAT
TTTCAAAAAAAATATTTTATATTCGGAAATAAGTTTTTTAAAATTTAAAACAAACACAAA
AGTACACTATGTTCCCAAGAATTGCTTAAGATAACCAAAACTAAACTTATTATTTATATG
AAAAATAGTTGGTTGATCTTCATTTATCCATTGGGGTACTTGTTTCTTTATGTTTTATAT
ATTTCTGTCACTCTCTCTAATTTTCTTTACACGGATACTTTTTACTTTTTATTGAAAAAC
ATAGGATATGTATGAATACATCACTTGCACTTTACTTTCATGCATGGATATTGTTCTAAT
TTCTTAATAGAATTTATCACAGACCAACACCCAAACTTGCTTAGTAACCTAAACTAATTT
AATAAAATAAAAAAAAATCCCTATTACATTGATTTTTGTTTGAGGAATAACTATTTTTTT
CTTTTACATTGATTTTATTTTATTAGTATTAGTTAAACTTGGATTCAATTTTTCAGTTAA
AAAAACTGGGATTCAATTTTCAATCTTAAATTAAATATCCTTAATATTAAAGAGTCTAAC
TCAATTAATTTAATAATGTGTAAGATATTATAAGTTTTTTGATTAAGTTCAATTCATACA
ATAAAATAAATAAGATAATGACAAGAGATGTTGAAATATGTAAATCTAACCTAATTTAAT
GCAACTCGTCATTCATAAAAAAAAGGATTGGATTGGGTTAGAAATTCTAATGTAACCCAA
TCCTGATATAAATTTGTGGGTTACGATAGGATGGCAAACTTATAATGCAACTATTTTTTT
TTATTTGTTAAAAATGATATTTTTATTTTTAAAATATAAAATTTATAAATATAATAAATA
AATACATAATAAGTTTATAAAATTTAAAAATGATATTTTTATTTTTAAGAAACAAAATCG
CTAAATTAGTTGAGAATGCAAAACTTTTAAAATACTACTCCATTTACTATAATTTTTGGA
AATATAATTGGTCTGACATAGCCATAGTACACAGTCTTTTTCTCGATACTTGGTTTGGTT
ACGTCTCTTTCCCCACGACG
>Glyma06g17760|Glyma06g17760.1
TTGGGTTTCTTATGTTTTGTTATATTTTTTAAGAAAAACATACTTATTAAACTTCAAAGT
TTAATAAGTATGAATTTTTTTTTATTATTCTTTAAAGACATTAAGAATTAATTAAAAATA
TTAATTTAATCTGATATATAAATTTCAAAGATAAGTTTCACAAAATGAGAAAATACTTAA
TTATGTAAAAGAAAAATTCATACAAAGTTTCTCTGTCTTTTTAAAATGATGATTCAAAAT
TATTACGTAGAAATGAGAAACGAAGCAGGAGTATGCATTTAGTATTTGGTAGTTTTCCGT
TTAAATATGTCTTTTTAATGCGCAAATCAATATCAGTCATCAGTCAAATATTAAAGTATC
TATAAGGTATAATTACTTAAATAAGTTACTTATCACATAGATTTTAAAATTTTATACAAA
AATTTACTCTAATATTAAAGTTGTTAGAATAAATATTTAACTTGAGTTACATTAAATTTT
ATAATTAAAAAATAATTTTTTAATTTATAAGAATAAATTAAACAACAATTATTTTTATAA
ATAACTTACTTAGATAAATAATGAACTGTCAAATTATCTGCTATGATAAAAATTTATTAA
GTTATATTACCTAATTTCAAGTAAGTCATCCAGTAATTATTTTGGAAATACTCTTACATA
TGTCAGGGTTACCTGTTTTCAAAACACTTTTTTCATACGAATTAAGTTAGATTATTTTTT
TTATAAGTAGTCATTTTATGGCCCCACATTAATAACTTTGAATCTCATTATGAATCTATT
TTGAACCTAAACGAGTTGATATTTTTGAAATTCCAACGCCATATCTTCGACTCTACGTAT
CATATTTTTTTCATGGTAGAAAGCGAAGGAAAACGGCCACCACTGGTATCGATATAGACC
GGAAAATATCCAATGGCTTGAAAGTAATTTCAATGTCGATATTTGTCTACGATTTTTATT
CTAGTTGTAATATCATTTTATTTTATAACTTAATAAATAAATATTTTATTACGTATTTTA
AACTCTGTATGATTTTGGTCTCTAAATTTTTCCATCACCTAATTTTATTTTTTTAGATTA
AGTAAAAAAATGATCATTCTATTAATTTCTTCTATTTTTCATTAATTTTTTTGTTAAATT
GATTCAATTATTTCGAGTTTTTTTTTTTTGTGTTTAAAACAGTTATCAAATTCTCCTTTA
ATGTCAGCAAGACACTATTTTTCCTGTTTTTGAAAGTTGAAACGGTATTTTCCCGGTTAC
TTGTGCATTAGTAATATTTTATTATAAAACTAAGATTTTCTAAGCCAGTTTTCATTCTTA
CTAGAAAAATTTACCGGCTCAAAAACTTTCACATACAAAAAGAACAAACACTACACGTGT
TGTAAGGACACTGAATTCAAGAACATCATAATTATTATTTCATAGTTCAAATCTAATTAA
CGACCACAAATATTTAAATAAAAACACGACTTAAAAGTTTAAAGTGTTAAAGATTTTTTT
TCAAATAGCAGGCCGACACAATTTTTTTTCCCTTTTACGTTTAAAATAATAAAGTGTCTA
ATACATGCATCAATTAACAGAGATTCCTCCTCCTCCTCCTCCTCCTGAATATTTCGAGGG
AGAATTATATTATTTATAGTGATTTTATCTGATTTAAATAAAAAAATTTCAGTGAAAAAA
TATATGTGATATAAGTTGTCTAAGTTTATATTCGATAAAACATTTTAATTAATTTTAAAT
CTTTTATTGATTTTAAAATTTATTTAATTGTTTGATAAATAATTTTTTTTAATGAATTTT
TCATAACTCCTATCATTTTAAAAATATTATTTAAAGTAAAATTTTTTAAAATGTTACTTT
TAATTTTTTTAATTTTTTTTATTTTTAATATATTTATCAGTTTTTTCAAAATAAGGAATA
ATGTTCCTTGTACAATGTCATTTTCAATAGGGGTAAGGTAGGGCAGCACGTGACGTGACG
CGACGAAACAAGTGTGAGGT
>Glyma06g37970|Glyma06g37970.1
ACTTGAGTGAAGGACATTTTCGTCTATTCACTTAAAATACTGGGTGCACCTAGCATCATC
CTAGTTTATTTTAGACATCATTTCCCCCCTATTTGGGTTATAGATTGTGATCACCTTTTG
TATGCTATCAAGCAAAGGAGATTAATAAAACACAACACAAGAATATAGACAAAGATAGCA
TCTATACTTGTTTTACATCATCTTCTTGAAAAATATTATTAATCTTCTGCTCCGATCATC
TAATATTTATGTATGTTTTGATATGTGTGTTTAAACTTGGACAAACTTGTTAAAGAATAG
TCATAAAGTGAGAATCAAGAGTATCTTTGTATCAATTAAAAATCTTGGCTAAGTATCAAA
CACTTAATGTAGTATGCGATGTAAGATGAAATAGTATAAATATTATGTGTTGACCTTTTT
TTCCTTTTATCTTTCTATTTGTTTTTTTTTTTCTAATTGAAGAAATGATTAACTAGTGAA
GTATTTTTAAACAAGAGTTTTCCTTCAAGATTTTTCTCTATATTGTTTTAGTTCCTAATG
ATTTTATTTTTCCTAAGACTACCCATTATTAGTATAATTTTGTATAAGTTTCTGAACTAA
ATTTTTTGATCCATCAATTAAATTTTAAAAGATAACAAAACAGAATTGAACTCATTTCGT
ATTTACCTTTTTATTAAATAAAAATAAAAAATAAATTAAAAAATATAATATATAATTTCA
TTATTAATAGTAAATATTTATAAGTTAAAGAGATAATAATTTAAAATTTGATAAATAATT
ATGGAATTAAATTACTAAAATCAATATATATCATATTTACTATTATGATTTTTTTAAATT
CAAAAGTTGAAAGAGTACTTTAAATAAGGATTAATTAAAATTGAAATAATTATAAAATTC
ATTTTATTTGAAAATAAATACATTTTCAATTTAATATTATATATATATATATATATATAT
ATTTTAAATTTAAATTAAATTCAGATTTATAAAAAATATTTACAAACAGTAAAATTATAC
AAATAAAAATAAAATTAAATACTTAATTAAAAAAATTCGTTCAATTAATATATTATTAAT
TGATTTCTAAAATGATTTAATTAAAAAAATAATGAAGAATATAAAATTCAATCTCTTAAG
CATACTAATCCAGTTTCAATTAATAAGGTACATTGATAAAAAGGAAAAAAGTATATTTTT
TCCCTCATAATATTTCAAAATTCGATTATAGTCTTTATAAAAATTCAATATATATTTAAT
TTTTATAAATTAACAAAAATGAATGCTTTTGGTTTATAAAAGATAAACTAAAATCACATC
ACTTTTAATAAATATGAAGATTTAAAATTATAATAAATTTTCCATATATTTTGAAAAAGT
AAAAATAGTTTTTACCCCAAAAAATACTATGGACATGTTAGAAAAAATTAACTAGTAACT
AAAAAATTAACGGATAGTTTATTTTTTATTTATTGAAAAAGTCAGGTAATAGTTTTTTTA
TGCAAAAATTAACTGATAGTCGAAAGCTTTCAAGATAATTTTCATTAAATCATAAGTAAT
AGATAGAACTATCTATTGAATTAATTGAAAAATATAAAATAATATATACATATTCATTTG
ATATTTTTATATAAATTTTAATTTTATTTTATGGATAAAAATATATTTTTATGTGTTATA
ATTTTTTTTAATTAACTTGAACCTCTTGTAATTTTTATATTTATAGATAAGTTATTTTCA
TTATAGTTTTAATTTCAATTATTACATTTTTTTATAATATGAATTCGGCTATTAATCTTA
TAAAGAATACAAGAAAAATTAATTCGTGTTCATTAAAAAATTCAATTAAAAAAATTTAAT
TTTGATATTTACAATAAATAAATTAATTCATTTCCTAAAATACAAAAGATGTCTTACAAT
GTTTTTAGACATAGAAAAAAAGGTAAAAAAAAGAAGAAGAAAGAAAGTGTGATTTATTCC
CACCACAAGTTGCAAATATG
>Glyma06g37260|Glyma06g37260.1
CATTCACGGTGCATGAGTCAAATGGCAAAAATTTATTGGCAAGTACTCCCTCACGCATCA
TTGAGAAATAAAACAAGGCAAATTTATTTGAAAATTTTCATTAAAAAGTTGACAAGAGAA
GCACCAAATTACCTAGCCTTCTTTTTCTTTTTTTACAAGAGGAACAGACATTTGATGGGT
TTTTTATCCATCTGGTGCAATTTTTTTAGCTAATTACCAAAACGAGTAAATTTGAATAAA
TTATCGAAATAGATAACTCGTGTTTTGAAACACGCGCGTTTTAATATGAAAGAAATCGTT
CTTGTAAATACGATTTTCCTTTTTATAATCTTTATTTTTTTAAAATGAAGAAATCATCTT
ACAGATGACAATTTCAATGTTTTTTTTATTTTTTATGTTAATAAACTGAAATCATCTTTA
CAATGACGATTTCAATATTAATTTATAGTATTTTAAAGAAATCGTCATTACATTGACAAG
TTTAGTTTTATTCATTTTTTATAATTTCTTTTGTATAAAAAGGGTTTTATTTTTGTAACT
ATTCAAAATTCCAAATATTGATTAATCGTAAAGAAATAAAACCCATTTTATATGAAAGAA
AATTACCAAAAAAAAAAACCAAACTCTTCATTGAAATGACGATTTCTTTAAAATATTATA
AATTAACTTTAAAATCGTGATTGTACAAACGATAAGAGTCTTCTAAAAAAATATATAAAA
AATCAAAGTCATATTTACAAACACAACTTCTTTACAAGTAAAAATGTGTTTCAAAACACA
AGTTATTCATTTCCGTAGTTTATTCAATATCTACCCATATAGGTAATTACTTGAAAAATT
ACACTCATTTGATAAATAAGCTGATATTCAATACTATATTCTACCATAAATTATTAAAAT
TAAAATATGAAAGATGTGATTTTGTTAAAAGAGTCATTTTACTTCTTAAGTAGTTAAGAC
TTTTTAATCTTGACCATCAGTTAACAAATTTACTTCTTTTTTTACTTTCATATAAAGAAA
AAATCCTTTCACCTAATACATCCTTACGTGTGACTGGTGTGAGAGTGCGTCTCTCCCTCA
CAAAGACATCGCATTTCACATATTATCTATGAGGGCACATAATTCTATAAAAACTACAAA
GAGCTATTCACTCTATTCATGTTGAAATTGTACCCAAAATTACTATATATAGTTCTATTA
CATCAAGAAATAGATATGAAATTACAATCATCTTAATTCCTTCCTTAGCAGGCACATCTA
TACACAGCAAAATTTACCCTTTCACTCCTAGAAACTTTCAGAGACAAATCTACTTTATTT
TGAAATGACATCCACTTGACCCGAATATATTGATAGTGACACAAAATTCTTCCATATCTT
GATCTTTAAATCCAAAGAGAAGAGCCCATATTTTCCAAACGAACTGAGCTCATGATAGGA
AATCAAAAGGACCATTTCACAAAAATATCCTACTTATTGACACATACCTCCAGCAGAATA
AGTATCATTGAAAAAGGAGATTGAAGGATTGAAAAAGATGATAAAGAAAGAACAAAAACT
TCAAAGTAGAATAAAGTAGTTTATGATAATAATCAAGCAAAAATAATGGTAACGTAGTAT
CAATTGCCATTATATTTTTGAAAATATAAACCAAGAAATTCAGTCAAATAACAACAAAGT
CTTATCCTACTAGATGGGGTCAATTACATAAATTATACACACCATTTGGTACGGTTAAAA
GCAAAGTTTTAGAAATTGAGCTAACCAAAAGGGCATTATTTGATATGTGATTGTCTTCCC
CAAGAATCTAATTAAGTTGACATGAGAGGAGAAGAGGAGGCCAAGCAAGCCTCCATGATT
TAGATTCCTTCAGATAACAATTCTCCAAAGTTCACTAGCCCCACACATGCCTTGTGAGGT
CCACAATAAAAGAGGAACTCCAATCAATGCTACCTCTCAAGTAAGATTTGCTCATTCCCC
CCTATAAATACTGGATCATG
>Glyma06g46340|Glyma06g46340.1
TATATTCTCCCCAAATTTCATTTTACACTCATCGATCTCCGCTTTTATTCCAAATTATTG
TTGATTCTTCTCATGAAAATGGTTGATTCACTGAGTGTTTATATTCATGTTTTTTTGTTG
AATTTGTTTATATTCATGTTAAATCTGTTAGACCAGTCACTAATCATTTTTTAATTTATT
GAAACAACTATAATTAAGAAATTTATTTATTCGCATCTTACTCATTTATTCAAATAACTA
TAATAATTTGTAAGTAGCTCTTTGTAATTAAGTAGTATTTGCTTTCCTGTAGGAAAAAGT
AGTGATTTGTTTGTACTCCTTTAGTCCTAAACTAATAGTCATGATATATTATTTTATATA
AATAAATAAATAAAATAAAAGAGAATAAATTTTATAAAATTAACTTTATATTATCATTAA
TTTATTTATAGATTTTATTGTGCATCCTTAATTTTATAAGTGAAAAAAATAGTTAATGTA
ATTATTTTTATTAGTGGGATTATTAATTCTTGTAATGTAATGATACCGTAATATACTTAA
AGTGTTTATTTTTTTAACAAGATAAAAAAAAATACAAATCAAAATTCAATATGATAGGCG
ATACTATAAGTAAATAAATAGAATGAAAAATATGATATATTTTTTAAGGTTTATTTAACC
CATGTTATTCACTTAATACGTCTTGTACTTGATTTGGATGTCATCAATATATTTTGCCTT
TTTAGAAGAAAAAAAATATTATTCACTTAATGTAATAAAATATATTACTTTTAATGAAAT
TATATTTTTTGTAATCAATCAACATATTGTATAAAATAGAATTTTTGTTTGTGTTGTTTG
CACATGTGACAAATAATAATAAAATTAGATCTGGCATAATTATTTTTTTCCCATTAAAAT
AAATAAAATAAAATTCAAGTAAAATAAAAAACAAAATCATCATCAGTAATTAAAATGAAA
TCAAAATTTTAATAGATCAGTAACTAAAAAATAAAACCAACAAATTTTTTTATTAAAGAT
GATAACAAAATATAATTATTTATCAAAAAGAATTTTAACATATTTAAGGCATAGATTTAA
ACATATCTTTCACGTCATTAACCACAAAAATATTTTATGTTGCATGGGTTCAAGGTCCAC
CACGTGGCTTACTTTCCAACTCTGAATTGATTTATGAATTTTTCTTTCTTTTATCGGTTG
TTATGTTGAGCTCTGGAACTTTTAACGTGGATCACATCTTTGATACGTATCTGCCTTAAT
ATTTTTTAATCTAACTCGTGTTATTTCACGTTAATTTTTATATTCACTAGAAATAATATT
TTATTTTTTCCGGATGGTTTCACAATTTATAAAGAAAGAAAAAAAGGAAAAAGTGATGTA
AAATAAAATATTTATAACTAATTTCTGACAATTTCACATTTTTTAACATTTACTTTTACA
TCTATTAAAAAATCTCCTTATACTTTTATTTTCTCTCCATATCAAATGATTTGATATTAA
AAAGTGAAATAAAAAAATTCAAAAAATATTTTTTACACCCTTTTAAGCCATCTCCATTCC
AAGTGCTTATAGTTGAAATTCTCTCACGGAGTTAATATTTTTTTGGGAGAGGATATGAGA
TGTACTTTTCTATCAATAATAAAATATAAGAATGCGTGATTATTTGTAGGAATTATTTGG
TAAAAAATTTAAATCTTTGGATTATAAAGAAAAGTTACTTAAATTATAAAAAAAAATGAA
CTATGTGTAGTATGGTTTGTTTAAGATGTGTAAAATAGTATATATTGAGATAAAATTGGT
CTCACAACTGTAGTACATCATATCGATTAAAAAGGCAGTGCAAAAAAATAACATCGATTA
AAAAGGAAAATATTATTTTATTTTATAACATGATTGTAAAAAAAAAAATCGATACAAAAA
TATCAAACTTTAAAATGGAAATAAATTAAAGAAAAATAACCTATACATGTCTATTTCAAA
CATATTTCATTCAACCATGG
>Glyma06g00330|Glyma06g00330.1
GCTAAGTGACACTTAGGACCTGCATGCCTAACAATTTGAAGCATCACCAGTATGAGCTTC
TATCATTATGTACACAAATGGGGCTACATGTATTTCTGTATACTCCATGCAGAGGAATAC
ATTGACTTTGTCCGTTTCTAGGGTTGTGTATTCTTGCCTAAAACTTGAGTTACTTTCGGT
CATTTAAATAGTTACTTTCTGTCTTCTAAATACAGAAGTGAGCTGTATTTTCATCCCATT
GCTATTGGTTTAAAGAAGAAATGAACAAATCCTTTGCAGAAATCCCCTTAAGTCTATGGA
GACCCAAATGCTTCTCTCTGCAATCAGTTCATGATGGGATGGGGGAAGTGAAACTAGTGG
GTTTCATTTCTTTACCAGCAGAAAGATAGGCGCAACAGTGAATCTGGGTCCACATTTTTT
ATCTTTTAGATAAGACTTAAATTTAATATTTTTTTATTATATAGAGATGTGACGTATATG
GTAATTTAAATTTAAAATTGTGTTATTCGAATACTTGATTATTTTTAAGTTTACATTTTT
TTTTATTTCTGCAGTATATCTTTCTTTTTTCGTTTTTATAATTTTTTTTGGATAACATCC
TTGTAAAAATCTTGTTTTGGCCATTCTTATTTTGTTTTAAATTTTGTAAGGTTAAATATA
ACTTTGATTTTTCTAATTTTTTGTCGAATATGTAATTTTGGTTATTTTTATTTTAAAATA
ATAATATTTGATTTTTTTTCTTTTAAAAAAATTGTAATTTTTATTCATCGTCAATCCTTA
ATTTGGCTTATATTTATTATTTTTATATTTTAATTAATTAGTTAGAATTTAATTATATAT
ATATATATATATATATATATATATATATATATATATATATATATATATATATATGCTAAA
ATCAAAATTGAGAGAATTAAGGAACACTAGGCTAAAAAGGAGTAGGGAGATAGATTGTAG
TAGCAGTTTAAAGATAAAAAAAAAAGTTTAAGAGGATGTTTATATGCATGTTTGGATTAA
AGTTAGAGTAAAAATTCAAGTAATTTTAATTTTAAAATAATAATTTTATCTTATTTATTT
ATACATTAAAATTCTTAAATGTACTATTTAAGATGCAATATAAACATAGCCTAGGAATTA
CCTTTATTATTGTTATAGATTAGTTAAATGGTGTTTTGCATTTATTCCCATGTCAAATTG
ACAACACAAGACAAACGGTCAATTATGATAAAAATAAGTTGAAATAATATAATTTTAACT
TTTTATGAGTGACTAAGGAGGACAATCAATAGGGCTATATCAAATCTATTTTTATACTAG
TATTGGTAATGACGATGAGTTATGATGACAAAGGTGACAGAGACTACAATAATCATAGTG
ATGATTGTACCATTATTCATAGTGGTGTGACAATTACAATAAAGGTCATGATAATAAAAG
TGGTGACAATTGACGGCGATGGTGTGGCTAGAGTGGTGGTTATGTTAGTGATAATGTCAG
TCATAATAATTATGAGTTAATTGAGATGTTTTAGGGAATGATAATTTACATTTTCATAAT
TTTATTTGTTGTTTGGTTAATTGGATAAAGATTTGATGATATATTAAATTTTAATTTGAA
ATTTCAAATATTTTAATCTCAACCGTTTGTTATTTTTAATCTTGATTCAATGATTATTAG
TAGTTATTTTCATGTTCTCAGATAATAATTAAAAACAATACAATAAAATAAACTATCCTA
AATAAATTAAAAAGAACTTATCTATACAATAGATAATAAATTTACAGAAGCCTTATATTT
CTTATTAGAAATAGCAATCAATTCATATTTCATATGATAAAATCCTAACCTAAAGTAGCC
GTGGATAAGGGGGAAATTATTATAGGATAAAATTGATGATTGAAATAATTATCAGCAAAT
TCATTTTATAATATTTAAAAAATGAAAATATATCATAAAAATTATTATAAAACAATAATA
AAGTAGGTAAAATCAGAAAT
>Glyma06g30000|Glyma06g30000.1
GAAAATGTTGAACTTTTAATTTTTATACTTTTCAATTAACGATTATATTCTTTATTTATA
ATTTTTAATTAACAATTACAATGAAAATATAATATTGGAAAAAATTGAAGTATTAATGTA
TTATACTTATAATTTGTATTAATAAAATAAAATAAAAATGTATGATAATGGAGTATCTCT
CTCTATAGGTATCGTATATAGGTATCATATTATTATGTTTCACAATATATTTTAGTTAGT
TTTTAGTTTTTTTATTAGTTGAAAAGTTCATTTGACTGTTTAGTAAATAAATTTTGTAGT
AGTTTCTGAGTAATTTCTAATATTTTTTGAAACGTTACTGGAAATATTATTATTTCAAAT
ACTAGTTTTAAACCTTTTATGTTTTCTCCCACTTATATCATTGATATATATTTATTCATT
TTTCTTTGTTATATTTTTTAAATAAATCATAATTTTATTATTTTTCTATCGTTTTACACT
TTTCAACTATTTCAACGATTAATTTTATCGAATACTTCTAATTTAATAAATTAATTTCTC
AGCCTTTAACTATCATCTAATTTTTTAGCTTTCATTTAGTTTTTTCCAAACATAACTTTA
TCATTTAAAGTAGATTTGATCTTTACACATAAATAACATGAGAGAAAAAATATAATGCAT
CAAATATGATAATAATTACATATAAATAACCCCATTTTTGTTTCATGACTCATTTATCTT
TGAAAAAAAAAGCTCGACACCTCAATGCTAATTAACATTTAGATAAAAAAAAATAGAAAT
AAGAATATAAATATGATATGACAAGGAAAAAGTGAAATAAAATCTGTCAGATAAGGGTTT
GTAATATAAAAGTATGACTTAAATATTTTTTTGTCCTTATAAAATATTTTTTTATTTTAA
TTCTTTAAAGATTTTATTTAAACCTAAAAATATAAAAAAAAAATGTCTAGCTCTTAACTA
GCTAGATAAAACATCTAATTAACTTTTATATCACTTGATAGCGCAACACTCTAAACTAAA
GTTCCATTTTCCATGTATGTATACTTTGCAACCACAAAGACATGAGTAGTAATGACAATC
TAGTTTGTGCAGAGAATTCTATTGAAAATCACTATTGAGAAACTATCAAAACGCACAAAA
TGAAGACTTTTTTCCCACAGGATTTGTCAGGGTCTCACGGGTTGCCACTCAACGGTGGTA
GCCCAATCCAAAGAGTCAAAGACGACAAGAAGCCTCTAATAAGCCTCTTATGCGTGTCAA
TAATAATAATAATAAAGTTGGTTGGTTCATTGATAGAGGCATGAAGAACAGAAAATATAG
CTAGGGTGAAATATCAATAACAATTTATATGAACTATTTCTTAATCAATCATTAACTTTT
AAATATGAAATAAATTATGTTAAAAGAAAAATATTTATTTAATTTACGCTCAAGATTTGA
CCAAGTTTGTAAGACAAAGAGAGACCAAGACGATGAGGTGTCAAAGAACAAAAATGTGAG
GCCCGAAAAAATCGCTAGCCTTACATTCTCTTACGTGCGTGTGTACAATACGAGGCCAGC
CCAGGGCTTGGCTTACCTTATCCTATCCTAATTCCTAACACTCTTTTTGGTTTTTCTATC
TCTCGCAAATCGCAATCTCTATTCTTCTCTCCCCCCTCTTACCTTTTCTCTTTGTGTTCC
CCACGCTATACTCTCCCTCACTTGCTTCTTAATTCCTCAAGCCTCTCTCTCTCTCTCTCT
CTCTCTCTTCTATTCGATTCCCTTCCTTTTTACTGTCCAAAAAAGCTCTTAGCTTCTTCA
ATTCATCCACTTCAATTCCTCACTATCCTATCTTTCTATTATTTATTTTCCACAAAAACT
CTCCAAAAAAAATTCTTATATATGCTTCTGTCTTATAGTTTAATTTTCTTTTTAAGGCTC
AAACTCCTTTTGTTATTAGATAATATATAGATATATATATATATATATATATATATATAT
ATATATATATATATATATAT
>Glyma06g05810|Glyma06g05810.1
GAAAAATGAAACATTTTAATACATGCCTCCAAATTTTTTCACTAGTTGCTGTGATTTTCT
TTCTAATCTAAATTGGTGGAGTACCATCAAGATTACCATATGAGGAGCATGTCGTATTCT
TTTATTGTGAATTAAGATGTTGCATATAAGTTTGATTGAGAGTTGAGACTTGTTGTAAGT
GAAGGTGTGCGTCTGAAACAGGAGGATAGATGGGGTGTGCAAATTTTTTCCTATTTTTTC
TTCACAGGAAATTTATAAGATAACTGGAGTTTTGTCACCAAAATTGGAATAACTCGTATT
TCTGTTATGCCCTTGTAGCATGTCTGTGCTTTCCTTTGTTCTTATGTCTTTTTATAAAAT
TAGGTACGTGGAGAGAAATCCACAATACTGGCACTCCAATCATGGCTTAGTAGTGAAGGA
GATTGAAGATGTAAACAAGATTAAGATGGCTCTCAATGTTACCCACACAATGAACTTTCA
AGAGTTTGGGGAGAAAACCAAGCGAAGAACTGAATTGGTGATGGAAGTAAAGAAAATGTT
TGAAGAGCTCAATATCAGATACAACCTTCTTCCTCAAGGCATTCATCTCAGACATATTGA
ACCAAACTCGAGTGTGCTCAATACATGATTCAGCTGCATGCATGTGTGTCTCCTATGTTT
CATTTCATCTGTCAAATACCACCAGACCTTTTCTTTGGTTGATTTAATTCATGATAGTTG
TGAGTGGTGCTTTAGTAAAGTATATATATATATATATATATATATAGGGCCTTAATTAAC
AGACAGTATTAACAAATGTTTTTTCCCTAGATATGATAATGAAATTATGAATTCAGGACT
CTTATTCTTGACTATACGAACCTTCAAGTGGATCCAATGTAAAAGTAAAATTTTGTCCCA
CAATTGAACTCCTTCCTGTGTCTGGTTATAATTCTGATGCCTGTTGAATGGAGGTTTAGC
TACTTTTCTTTGTCATAGTTGGATTTCCTCTCTCTCTCTCTCCGAGGCTGTAGTAATTGA
GATAGATCCCACTTCCCAGGTCCAAAAGAAAAAAAAGGCTAACTGTATCTGTAAGCGAAA
CAATTGTTCTGCGTTGTCAATTGCAGCGGTTTTCAGTTTTGTTACGAAGAACTAGTAGGT
TTCTTCCTTTTTTTTTTTTTAAAAAAAAAAAAAAAACTACTAGGTTTCTTTGAGTAAGTT
TGTTCATAAACACTTTTAGTCTAGATAAAAAAAATAGGAAAGAAAAAAAAATCTTTTCTT
GTAAGTTAAAATTAATTTATGTATAAGGTAAAAATATGTTTTTAAAAGAAACTAATATAA
GAATTTTTACAATTTATAAGTTAATTTTAATTTATAAAAAAGTTTATTTTATTTTTTATT
TATTTTTTTCTAAAAGTGTTTATGAAAAAATTTATCTAAACAGACTCAGAATAACTTTTA
GCTTATTTTTTTATTTTTATTCTTTTCTCTTCCATACAATCAAATGAGAAGGGAAGTAAA
ATCTCTCTTTTCATGTATGTTTCCTTTCAATATTGAGAGATTTTTTTAAAAGAGAAGAAA
AGCAAATAAAATATTTTTAAGGTATTAAGTACATTTTTTTTTTCAAAATTACAAAAATAT
CGAAGTAAAAAATTTTAAAATTTATTTACTTCTCTTATGAATTAAATAAGAAAAGGATTA
ATCAAATGATCCGAACATGTAAAATTTCTTTTCTTTTGAACCAGTGAAAATTACAAATCC
ATAGTCTGACCTAGTAAAAAAAAAAAGTAAAGGATTATTTCCTCTCTTTGCCCGTTAAAT
GTCTATTCAAGTTAGTCCTTGCTCCTTAATGTCACAAGAGTAAGCAACATTATCCCTCTT
GAAGCCACAGCTCTTAAGTGGATCATGTTCCAGATTATCGATAACCTTATCCTCCCAATA
CCAGGTAAAGAAAATCCCACGTAGGATAACCTACAGGTGCCACGTCAACATAAAATCTCC
AGTTAACACCTTGCATCTTA
>Glyma06g39810|Glyma06g39810.1
ATTATTAATTACATTAAACACTCTGTACAACAAAAATGAAAATTTGCATTTAAATAATTA
CATTATATATTTAGAAGAATTTTTTTTTTTTATCAATCATAAGAATCTTACATAATTCTT
GTAGGATTGTTTCTTGTTATAAAAATCTATAGTCTCATAAAAAATTACACTCATTTTTAA
ATATGTTTAAACGCTTTCATTTTGCTTTAATTTTTTTAAAATAATAAATGAATGTTATAG
ATAATTTTTTTTAATATAAGAAAACTACATAAAATCGTATTATTAATTTTAAAATTTTAG
AAGATAAAATAAAATTCTAAATACTCATATTATCAATTTAAAATATATAAAATATGTATT
TTACTTTTTGAAATCTCAATATTAATAGTTGAAGATGTCAAGAATTATAGTATAATTTTT
AACATTTAAGTGATATGATCTAGACATCAGTACTAGGAGAAAGTATAATTTATTCAATAA
AAATTATAATTAACTACTTTTTTTAAGAGAAATTACGATTAACTTTTAAATTATCCATAA
TAGACGTAAAATATATAAAGGTAGAATTATTACTAAATATAAAAAAGAATAGTAATCCCA
CCAATCATTCTATAAATGATGGCAAATATGAAGATTGTGAACTTTCTTTTGGTAGTAGAT
TACGTGAACTCTAAAAAATCAGAGATGATGTGAATTTTAATTAATATTTATCTCTGTTAA
AAAAGATATTACATAGCTTCAGCAAAAAAATATATTAAGGATAAAAAAAAATTGTTAAAT
ATGTAAACTTTAACGGCGGTTATAAGTCGTTAAGAAAATAACTGAGGACTAAAAGTATAA
TAATTTTTATTAAAGACAAAAGTAAGAGAATTTTTTAGAGAAAATTAAAATGAATTCAAT
TTTAAATATTTTATTTTTTAAATTATGTTTCTAATTAAACATAATGGATATTGTTAGTAC
TATATTATTTTCCTTGTTACACCAAAAGAATATTGTTCTTGTACAAATGAATGGACGAAG
GAAACTATTTTTTTTATCAAACCCAAGAATAATAGATTATCTAGATTCCAGAGGGAAGCC
CAGGTGATTATCACGTGGGCCTGGTCCCACAGTAGATTACGTAGGCAACCTCAAAATGGG
CACATATCACGTGGATCAGGTCCCACAGAATACCACGTAAGGCACCCACCCTGATCAAGC
TACGAAACGGACGAGGTAAATACTAGGTAATAATACCTGTACATTTTATTATTTTAAACA
TTCTTTTGATATATTTTTTATCATATTAAATATTTTATTTATATTTTGTATTCTTTTTAT
TCTAGGTATTGCATTAGAATTTAGAGTGCCCATTAAACATTTTTGAAACTAAAAAGAGTT
AAGTATCAAGAAGACAGAATATATATATATATATATATAATGCACATAAATTATACAGTG
CATATTAACAAAGTTCAATTCAGTAAAAAAAAACATAGTTCAATTACTACTTAATAAATT
ACTATTAATCATAAAGGGTGTAAATAACTAGAAAAAACTAATTCAATAAATTTAACATCC
AGTTGTATCATTATTTCAAATCTTACAGATAGTTATTATAATTTTTTTTAAAAACATCTT
AAAAGAAAAAAGGTCTAACAATGAAGCTGAGTCTTACCCATAACCCAATCTTGTTACTAT
TTACTTGCAGCGTCACACAATTAAAAGCCCTGAAAACCTGGTAAAAAATATCTCAGCCGT
AGCGTGCACTTGTCTTCTCCAGAGTTATTTCTTATACAATCCAGAGTTTTCACCCACAAA
TTTGTCTTCAATAGAATTAATTCGTATCCAATCTAAAATTTTCACCCACAAATGAACCAA
CACACTCACTTAGCATTCCGTGCTTCACTCTCGGTTAAGTTAAAAAATCCCCCGAGAAAT
CCGACAAAGATATTATTATATTATTATATTATTCTATTATTATATCGTTTTACACTAACT
ACCTATATTTTTGGATAAAA
>Glyma06g06893|Glyma06g06893.1
TTGACTTTTTGGGCTAATTTTTATGCCGAATTTGACATCTGAATTAATATAACCCCTAGT
TCATGGTGTGTGATTTCTGATGTGATAGAGCTTATCTGCTATGATACATTTACAACTTAC
AATTTTTTATATTTTCTTATTTGTTGCTGCAGTCCCACTATGTTCTGTTGCTCTGTTCTT
TCAAAGAACAACTTCAACAGCATGTCCGGGTCCATGCAATGGAAGCAGTCATGGCTTGTT
GGGAGATCGAGCAATCCTTACAAAGTTTAACAGGTACAACGATAGTCTTTTTAGTGATTT
TTGCATCTCAACATAAAAATAAACTAATAAAGGTTAGTTGCCCTTCCATGATAAAATGGA
AATAACTTGATTCAAGTTACTTCAATTATGTTCCTGCTATCAATGAACCAGCCTGTAATT
TACTCTCCCAAACACAATATTTTAGTTATTTATGACCAATTTTTAGAAAACTGCAATAAT
TTATAAAAAAAAGGGGCTCTCTAAAGTTTTTACTCACAATTTTAATGGGAAGAAATCTCA
AATATTTTATAGGAAAATAGGCGTAACATGTGCTGCTGCTGCTGTATGTTTGCGATTAAC
TATTAACTAATAACTATACGGTCTCGGGTCAGGAACTTGGGACAGAGTCGTTTCTGGCAA
TTAATTCAGACTGAGGGTACTTAAGTTCTCAAAATCAGGGATTTGACCTGTCGTGAGCTG
TAACCTCATGTTCAAATTTTCTTACAAGGTCAACCATCAGTCAATATTTTGCAAGTTTCA
GTGTAACAATAAATGATATGCAAGTCCTTAATGGTTGTTGGACTAAGAGGAACATGGCTA
CAGGGATTCAATTTTCCTTATCTTTTCACTTATAAAAAAGTCTGGGGGGTTTGGGAAACT
TCAAATCTTGGCTTCTTAACTTTATTAAAATTGAAACATATATAACCAAATAGCAAAGAA
TATACCAAACCCCCACTTATTGTCTCAGATAGAATGATGACAATTTCTGTATTTGAAGAA
AGTATTGAAGACTTTAAAGTGCATATAGCCCAGTTGTCCATATTTTTTGGCACGTTATGC
CAAACTATCGTGCACTTTGAATGTTACGTAGTCATGAGCCTTTTGGTTAGATTAGCTAAC
TTTTTATGCACAAATAAAACAGCTCTTTCTGCAATTGGACGAGTACTAAAGTTATGGTAT
TTTTTTTATCACATGGTGCATGATTTAACAGGAGTTTCACCCGGGGAAGGTACGGGAGCA
ACAATGTCTGATGACGAAGATGAGCAAGTAGATAGTGATGCCAATCTGTTTGATGGTGCT
TTGGATGGTCCTGATAGCATGGGATTCGGTCCTCTTATTCCCACAGAGAATGAGAGGTCC
CTCATGGAACGTGTAAGACATGAATTGAAGCACGAATTGAAACAGGTTAGAGATTAAATG
TTACTAATAGCTTTTAAAAGTCCCATCATTTTGAATGTCTTCCCATGTGATTGACCTCAA
TGTTTTTTATCTTTTAATTTATTATGTAGGGTTATAAAGATAAAATCGTGGACATAAGAG
AGGAAATTTTACGTAAGAGACGAGCTGGGAAACTTCCTGGTGACACGACCTCTGTCCTTA
AAGCTTGGTGGCAATCACATTCCAAGTGGCCTTATCCTACGGTAAGAACTCAAGACTTTA
CTATGTTTTTTTAGGAAATCCCTTTCAAACAAATTTGAACGAATTTAATGAATAACAACA
AAGATGTCCTTGTACATATTTGTGCTACAAATTCAAAGAGAAGAAATAAGGATTAATGAT
TTTACACAATTTGTCTATGCACTTAGACAGTCCACATGTTTGCACTTATTGACCATTGAC
CAAATGAACATAGTAAGCTACTACAGAAGAATTTAACAATTGACTTTTTCAAAATTAATA
TTAAATGATTTCTCACAATTTATTCTTCAATGTTTTTTCAGGAGGAGGATAAGGCACGGT
TGGTGCAGGAAACGGGTTTG
>Glyma06g41430|Glyma06g41430.1
TTAATTATATTTTAGTCATTGTTAAAAAATTATTAAAAAAATAATTTTAAATAAGTTATA
AATTATCAACTATTTTTTATTACAAATGTGATAAATTATTTATGAATTAATTAATAATAT
TTTTATGGTTAATTGTAATTGATAATATTACTCATATATATTTTGGTAATAATGACTAAA
AAATTAAAATATAAAATATAAGAACTAAAAAAATCATTTTCAAACTATAGAGAATAAAAT
AAAATAAAAATATAAATCATAAGAAATAAAAAAGTTACACCAGAAAAAAGTTTTTCTATT
TTGATAATTTTATTTCTCTCCCAATAAAATCAAAATACACCTCAAACAAATATTCATATG
AAAAAAATATATACATTATTTATTTATTTATTATTTGTGAGAATCATATTGATTTTTTAT
AATTAATAATTTAAAAAACCGCTAATAGTTTTAATGTTATGTACCATGAATATCAACTGT
AGTCAAATCGAGGAATGACAAAACTAAGATCGCATCAAATGTCTTACTAATGAGAAATGT
GTAAGTATTTTCTCTAATTGTAGCATCCAAGTAGACATGGCAAGAAAAATCATACCCGTG
GGGATCCGTCCGAATCCGTTTTAACTTTAATAGGTAATATTCGAGTTGACCGAGTATGAG
TTCGGGTTCGGATTTTTCCCGATAACCAAAAGTTGGGTACGAATATGTGATTACTAGACC
TGTCCCGACCCCGAACTCGAACCCGTCCCGCTACTTAAAATCTTTAGAATTTTTGCATAA
TTTAATCAAAAGGCATAGGATTTTTATTACTAGTTAATTTTATTTTAGAATTTTTACATA
ATTTTATATTATTTTCTTAACTATTTTTGTAGACACACGCGCTATAATAAATTTATTAAT
ATATAAGTAGTTAAAAACAAATGTTTAACAATCAATTTATTTTTTCTAAAATCAAATTTT
TAATATTTTTTTATAAAAAAATATTTTTTTAATTTGAATCGTGTATGGGACGGGATCAGA
GATATCTGATACCCCATGGGTACGGAAATGAGACAATAAACTTAAATTCGTCGGATATCA
GGTATGACTATGAAATATGTTGAAAAGTCAAAGTAAAGAATTAAAAAGACAATACTCATA
CACATCCTACCCCATTGTCATGTCTACATCCAAATCCACACTTATACCTTATTCACACGG
CAGTGTGTCATAATTTTCTTCCAAGAGATTGTGTCAAGATTGTCTAGCTGACTTGACTTA
ATAATAATAATTTACAATTAAATATAAATTAGTCACGTCTTGAATGCCTAAAAAAATGCG
TTAGGATTAATATCAATAGTCTTATCAATAGTCTTCACTAGAAAAAACCGCATATTTTTA
TCTCTATAATTTGAAAATAATTTTTTATCTTATAATTTATATTTAAATTTTTTAATACTA
TATTTAAAAGTAGTATTTTTATTTCTTTTTTAGTTCTTAAAATTTGAAAATCATTTTTTT
ATTTTTATAATTTGTATTTTAATTATCTTTTAATTCTTACTAAAAATATAAAAATAATTT
GTTATAAAAAATTAAAATATAAAATATATAAACTAAAAAAATTACTACTATACAAATTAA
AATAAAATTAAAATTTAAAATTATAAAAAAATAACTTTCAAACTATCTAGACTAAAATAG
AATTAAAATATAAAATGTAAAATTATAAAAAAAAAAAATAACTTTCAAACTATCCGGACT
AAAATAAAATTAAAATATAAATTAAAGAAAAAAAACCTATTTTAAAACTATAAAGATTAA
AGGATAAAAAATAAAAATAAAATGAGTAATTAAACAATACAAAAATTAAAGAAAAATAAA
GGAAAAGTGAACCGAAGATGACAGCACAAGGTAGGTTGAAAAATGAAAATCCTAAGACGC
AATCGTGACATGAGAAACTGACGAGTGAACTACAGTTATTAACTTTATATAAAGCAAATT
GGAAAAATAAAGAAAGAATC
>Glyma06g41380|Glyma06g41380.2
AAAAATAAAAACGCGTTAGCATTAATATCTATAGTCTTCACTAGAAAAAGCCGGGCAATG
GTAAAAAGTTAATGTGCTCATACAGTTTTACCACAAAGATACTTAGTCCAACTTAACAGC
CCTGCCACCGAATTGGAATTTGACACTAGCTTCTTAATAAAGGAATCGTGGAAAATAAAG
TCTGACTATTTAGCTTATAAATTAAATTAAAGATAAAATATTGATTTTCATCTCTAATAA
ATATTTAATTTTTTATATTTTTTAATAATTTTTTATTTTTATTCTTTGGTAAAAAAATAT
TTTTTGTTTTTAGTCTCTAATAAATTAATAAATATTATATTTCTTTTCTGATATTTTTTA
CTAAAATATATTTATAATTTCTAATAAATATTTAAATTATTTATTTATTTTTTTGCTATT
TTATTATTTACATTGAGTTCTAAATAAAAAAATAATTTTATTTTTGATTCTTAATAATTT
TTTAATTCATAATAAATTAAAAAAATTGGTATTTTTTCCCGTATTTATTTTTATGTTATT
TATCTTTTTAAAGGAATTAATAACTTTTCAAAGGTATTAATAACAAATAATTTCTTTTAC
CGGGGAGCAAATAAAATATTTCTAATTTATCGTAACTAAAAAAATATTTCAACGATAAAA
ATAAATTGTTATTTTTTATTAAAGAATAAAAAAATAAATCTTTTTTATTAAAAAATAAAT
ATAAAATTTAGATATTTATTGAGATCATAAACATATTTTATTTTTTTTATTAATTCTTTT
GAAAAAGATTAATAACAAAATAAATAAAAATATCATTAATTTATCATAAATTAAAAATAT
TAATAAACAAAAATAAAATTACTGTATGAAATCAATATAGATAAAAAAAAATATCATTAA
AAACCAAACATTCAAATATTTATTAAAAATGAAAACACAGCCTCTTGAATTTATAACTTC
ATGTGAACGATTACTTTAATTAATGATAATGAAACTTTCAGTGTGTCTCACGGTAACTTT
AAATAAGTGACGCGGTTTCTTGCGGATCCCAACATATGACAAGTGGGGAAGAAGCTGCCA
AGAAAAACTCCTCATTTTCAGTGTCCATGCTTTCTTTGTATCCATAAACCATATATCTTA
GTTGACTAAATAGAAAGCATTATTATATATCTTGAGTTGAATAGACAGAACAAGGGAAAA
ATAAAGTGAAAATACAAAAACAAAAAACCAAACAAATAAAGAGGAAAAGCAACACATCAA
AATAGGTGACGCGGTTTCTGCGGACCCCAACATATGGCAAGTGGGGGAAGAACCTGCCAA
GAAAAACCCCTCATTTTCACTATCGATGCTTTCTTTGTGTCCATAAACCATATATGTTAA
CTTTAATAAATAAAAAAATTAGGTTAAATTTACACATTTTTTTTCTATAATTTTAGGATT
AGTATATTTTTTTCCTATAATTTAAAAATAATTTGTTTAGACTTATAATTTATATTAAAT
TTTTTTAATCTCATATTTAAAAATAATATTTTTAATTGTTATAATTTAAAATTTATTTTT
TTAATTTTTATAATTTATATTTTAATTATCTTTTAATTTTTGTTAAAAAAATATATAAAT
AATTTATTATAAATTATTTTTTATCTCAAATATAATAAATTAGCTGTGAGTTACTTGTTA
ATATTTTTGTAATAAACTATTAATAATATTATTTATATTTTGATAATAAAGATTAAAAAA
ATTAAAATATAAAATATATAAATTAAAAATATCACTTTTAAATCATAGAAACTAAAATAA
AATTAAAATAAAAATCATAAAAACTAAAAGAATAACTTTTAAACTATACATGTTAAAATA
AAATTAAAATATAAATTATAAAAAAAATAATTTTATAGCTATAAAGATTAAAAGATAAAT
GATAGAAATAAAATGAGTAATTAAAAAAATAAAGAAAAATAAAGGAAGAGTGAACCCAGA
CAGCACATGTAAGGTAGGTT
>Glyma06g40330|Glyma06g40330.1
TCAGATTTTGGTATGGCTAGGACATTTGGACTAGATCAAGATGAAGCAAACACAAATAGA
GTGATGGGAACGTGGTAAGTAATTTTCTGTAGTTGTTTTTATCTTTCCCCTTTTACAATT
GCTTCTAGCTTCTCATATTATGGACTCCTGTTTTTCTATGCAGTGCTTATATGCCTCCTC
AATATGCTGTACATGGATCTTTTTCAGTCAAATCCGATGTGTTTAGCTTTGGTGTGATTG
TGTTGGAGATAATCAGTGGGAGGAAGAACAGGGGATTTTGTGACCCCACAATCACCTAAA
TCTTCTAGGACATGTAAGTCTAAAAATGATAATTTGTATGTGAATGAATATTAATACTTT
GACCCTTGAAACAATTAACATTATTGTTTAACTAGTAGTCTCCAATTAATATGGAGAACC
AAATCATTAACTAATGGTTTTCTCTTGTAATTTTTAGGCATGGATACTATGGATTGAAAA
AAGGCCAATGGAACTAATGGATGACTCAGAGGACAATCCTTTCGGCTCCATCTGAAATGT
TAAGATATTTTCATATTGGTTTGTTATGCGTACAACAAAGACTAGAAGATAGGCCAAACA
TGTCTTCAGTGGTTTTAATGCTGAATGGTGAGAAATTATTGCCTGACCCAAGTCAACCCG
GGTTCTACATAGGAGGAAGAGACAATTCAACCATGACAGATTCTTCTTCAAGAAATTGTG
ATGCTTATTCCCTCAATGAAATGTCTAACTCATTGTTCGAGCCAAGATGAATACTTGAAA
AAAAAATGGTATGGAAAATAGAACCGCTTCCTACTACCAATTTCAACTAGGACTATAATG
TGTGGAAAAAATACCAATGCCTCTAGAGTTATTATTATTATTATTATTATTATTATTATT
ATTATTATTATTATTATTATTATTTTGTATTGAATCTATGACTTAAATGGAACTGCTCTG
TTTTTGAAAATTATGGTCGTATCTTGATAGTTTAATCAAACTAAATTTTAATTTACACAT
CACCTGCTGGGTGCCCCTAACCATGATAATAATAAGAACAATTTTTTTTATTGATTCATA
ATAGCACGAGTTTTTTAAAAAATAATTGTTAATTCAATTGAAATGTGAGATGACAATTTT
AGTATCACGTGGTACAATTATTTGTTAATAAATTTCATCGTCAATTCTGCCTCTAAATAT
GACAATTTTAGACTTTTCTTCTTGAACATTATAGTGGGTCTAACAACTAACAATACTATA
ACTTGGGTCATAAACATGTATTGAATGTAAACTATTTGGCCAGTAGGATGGACACCGAAT
GAATCAAATCGTTTCACCAGGAGGATGGAAATTGGATGAATCATCATGCATTCATGCCTC
TTTAGTTTCAAATTTATTTATTTTTTCTCTCATTCTTTTCTAAATAAAATAATTTTATTT
CTATTTCACATTTATAATACTTTTTTAATATTTTCTATATTTTTTTATCTCACATTTCAA
TCTTTCCTAGTGTCAATTTCACCATAAATTAGTTGGAAAAAGTCAAGTGAATTCAACTTA
TTTTTTTATAAGCAAAAAGATATGAATACTCAATTTACCACGGGTTAATAAACAACATTT
ATACCTCTAATCATGTTTTTTTCTTTTTGGTGAGGCTAATTTTCTCTTGTTATGGAGAGG
AAAAATATAACTGTCCATCCGGTGCATTTAAGCTGTAGGACAACAGAAAGAAAAAGAATA
ATAAAAACGAAAACAAAAAGAAAATAAGACCCCAATCAAAACAAATGAGAACATAAATAC
ATAATTATTAACTATAATAATAACTCTTTCAAAAAATAGTGAAGAGAAGAAAACAGAGAA
ACGTTCTCTGAATAATAAACAAGACCCCAAATTCTCATCCGGGCCCACTGAAATTAGCCT
GCGCCACACTATCCATGGCATAAACTCCCGTGGTAGCGCGAAACTTACAAAGAGACAATT
ACACATTCCTTCATGGACGA
>Glyma06g05040|Glyma06g05040.1
TCTAATGGGTCAATTGCCTTGAAACTGTCTTGTCCTTTATATAGTTTTTACAAGTTTCAT
GTTGTTCACTGTAACAGAGCAGAAGTTCTTCATTCTCTATATGCACTGTAATTTAGGAAT
ACCGAAGTTCTGCATTGTAGTGACATCTCCACAAACTGCTATGCAACTATTACATTATTT
TGGGATGGCTGCAATGTGCTGCGTTCTGCTGCTAACTACATTGATGGCTACTCAACTTCT
TATCAACCTAATCTGCCAGGTTTAGTGGTGATGTGTCAACAAAAAATGCTTTATGTCATG
CCAATCATTTTCATTTTTCAGGTTAAAATGATATAACAACCGAAGCCTTTTCCCACTGGA
TTGGCTGTACAAATCAAATGTTGCCTTTGTACATAAAATTCATTTGTAATATTTCCTACC
AAATAATATCTTCAGCAAACATTTTCAGTAAAGGGCATATTAAGTACTTTGGCATAAAAA
ATGGAGCTAAAATGATGGCCACAGGGTAAGCTTGTTTATGTATCTTGTAGGAAAAGGTAA
GTCATTTTTGTTTTGGTCTATTGGTAAAAGTGTAGCAGGACACTTCAGTCATGCATTATT
GGTGGACATGTAAACACTTTGTCTTCTATCTAATCTTGATTATATTTAAAATGGAATGAG
AATTAGATTTTTATAAAATAATTCTCTCTGGAAAGGGCTTTGAATGCTCTTTTCCTTCTT
TTCTGTCTTTGTTTTTCCAGTATTCTTATTTTTCCTCTAGTAAGTAATAACCTTTTTTTG
TCTTCTGTGTTTCTTCTCTCCCTCATGTAGGTTGAGATGCTGAATCCTCCAAGAGATGTA
GTAGGAAATACAATGCTTTTTTGTATGATATACGCGTTAATGATAGGTGCTTCAGTGCTT
TTGACCATTTGATAGATTTTGCTGAACATTCTTCTAGTTTGAAGAACTTCCAATATGGAA
CTTTTACCAGGTTATTGGTTAACATCTTTGCTCTAATATTTTATTTTCTTGGATGATTAC
ATAATAAAAGAACAATTTGTCTTTGTTCAACTTTTTCTACACGTGCTCCCTCAAGCGTAT
GCTGAATAAGAAAAGCTTTCTACACATGTGCTCCATCAAATGTAGAATAAAATGTGTCAA
GTATTCTAAATATAATAAAATTATACGCATGATTATGACATACAGTATTACCTTTTTGGT
TGACGAAGGAAGTAAAGTACTTGCAGTTGTTGCAAGTGGAAGAAAACAAATATAGAGGAC
AGAGCTGATATCCAAAATTAATAAATAAAGTGGAAGTTGAAATACAATGCTAAGTTGTCA
TATTTATGAAACTTGAACTTGACTTGTTTATAAAATATATACATAAGTATGAACTTTGCG
TTTAATCGAAAATATAATAAATTAAATTCATATAATTTAAAAATAGTTCGTCTTATTTCT
ATTTTTAACCTTAAGGAAGGTTTTGGTGTCCAAATGTGGATATAAAAACAACTTCTACCT
GACAACCTGGAAGTTCATGCACCATTCTTCAATTGCAATTTTTTTCCTTACTCTCTTTTA
AAAAACCTTTGAGTAAATTTTTAATAAAAAAATTGCATTGGAAATCAAATAGGGGAAAAA
AATTAAAATAAATTAGTTACATACTCATCAATAAAAAATTATTAATGAATAAGTTAAATT
ATTTTAAGTAAACGAAAAATGAATAACTTAATTTTTAATATATTTTAAATAATAATAATT
TATTTTTTACTCATTTATTAAAATTAAATTAAAAATATATCTAATTTAAATAATAATAAT
AATAATAGTATTAGTAAGTTTAAAATAACTCCTTTTTTGCTCCATAATGAAAATAGCTCT
CTGTGGCGAAAGTTTTGAACGACACACAAAGCAAACCTAGACAGGCCCGTTAAAGAAACA
AAAAATGGAGCTAGGCCCAATCGTATGACTTGGTCGTGTGTATTTCAGTTTCTGATGAAC
GACATCCTTTGACCATCCCA
>Glyma06g16291|Glyma06g16291.1
GTTTGTCCTTATTAATTGATTGAATATCGAACAATGCATTAATTGACTTAACACTGCATT
TTTTTCCAAAACAAATTGATTGAACATTATTTTTTTCTAGACGATTTGAACTCACATGGC
TTGTTTCGAGACAATGTGACTGGACAATGTTTTTTACAAGACGATTTGACTAAACACTAT
TTTTTTTTTGAATTACACAAATCAATCGTAATTAATTAAGAAGTAATATAAATTGTTGGT
GCGATATCAGGCATTGATATGATTGAACATTATTTTTTTTCTAGACGGTTTGAACCCATA
TTACTTATTTTGAGACACTGTGATTGAATAATGTTTTTTACAAGATGATTTGAATGGACA
CTATTTTTTTTGAATTACGCCAACCAATCGTAATTAATTAAGAAGCAATCTAAATTTTTT
ATATTATTGATGCGATCTCAGCTGTTGATATGAGTCATAGAAGAACATTTGATCACCTGA
CATATATAACATAAGAGTTAGATCCAACTCAACACCTTTGTTTGATATTCACCATATTGC
TAAAAATATGGAAAATGTATCTGCTCTTGTGTGTTGCGATAATAACATGATTCCATCATA
AAAAGGGATAATGTTTGAATGTTCTAGTGATCATAAAGTCATCACAAGTGAAGACATGTC
ACTTTATGTCTTAAGAAAAACAGTTTTTGACGACAACAAGGGTTGTAAAATTTTACTTTT
TTTTTTATCGTCAACCAATTCACATAGGTGATAGTTGCGTTGAATATGACTATATGAACT
TCAAATGTGATGATAATGTGGGAAAATATTTTTCATTTATTCAAAATTTAATACCAAAGT
TTCAATTGAGTTGAATACAACTTTTGGGTGCTCTTCATATGAAATCATTGTCCTACTGCA
TAAACCAAGGAGACCAATAATGATAATGAGATCATTACTTTAATGCGTGATGAATTTGGT
GTTACTTTTTAAAAATAAACTTGCAATTTATCATTGAAATTTTATTGTTAATTTTTTTAA
AGATTTTATACTTTAATCGTGTTAGTCCTAGAATATTATGATGCTTATCTAAGTTTTTTT
TTCTTCAATCATGCAAAGTAGTGCTACATCCATATTTTTTTTAAATGAAAGTAAAATGAA
AAAAATTAAAACTATAGTATGATTGAAATATATTTTCTAGAGTTGATTTCCATTTTTAAA
AAATATTTTAATCTTTTTATAAAAAAATTAAAATTAATTTGTTGTTAATAAAAGTTTTAT
TTAACCCATAATTTATATTTATGAGACTAAACTAACATTTAATCTATAAAACATTATAGA
CATAAATAAAATAACACAAAAAGTCATCTCCATGAGTTATTTATCTAAGTATTCTTTATT
TTTTTCGTCTTCTTCAATCTAGATAAACTTAATTTAATTTTTTCTTATTCTTTTTTTTAA
GGTAAGTTTAGTTTCAAATTATGCCACGCTAAATATTTCATTTAATGATTAATTGTTTTT
TTTAATTATTGAATAAAAATAGATTACAAGTATTTTTTTAAAATAAATTAATTTAAAATA
AATCTTTGTATAAAATTGTCAACACTATAGAAAGATTTGAAAATAATTTTAAACAAAAAA
TTAATACAAAATTAAGTAACAACATATACAAAATAAAATTTTATCTGTTATAAATTAATA
AAAAAAACAAATAAAAAACATAAAAAAAACTAGTTAAGAAATCATTTCTTAATTGTGTTA
AAAAAAAAGAGACACTTAGAAATTGATTTCTCAGGAAATAATTTCTAAACGTATACTAAA
AAAAATAGTTAAGAAATTGATTCTTCATAAAAAAAAATACAGCTAAAAAATCAATTTTTC
TCAAATCAATATCTCACCTGTTACAATAATTTATATTATTTGAGTAAATAATTTTTTTGG
ATGTATTATTTAAATAATTAATTTATATTATTTGGATAAAAAAAAGTCAAAAATTTTGTA
CAAAAGGAGTATCACTCCAC
>Glyma06g18420|Glyma06g18420.1
TTATAGAAAATATTTAGGTTATAAAAAAATTTTAAAAAAATTAAGCTTTATCAACCAACA
AAAAATTATTTGTTATTAGTTTTTTAAAACAAAAAAAATCATATATTTTAAAAAAATACC
TAACGTATAAATCTTATTTAAAGTATAAAACAAAATTTCACAATATTTACTTTAAGTCTC
ACTTTATTAGTTAAGGTTGGATCTAGTAGGAGCTAATTTCCCACAACATAGCTAAACAAA
ATTGAATTTCTATGAAGAAAATATTTTGAACATAATTACTTTAATTTTGAAGGAGACAAA
AATTATTGACACGACTGATTTTATACTTTGATCCCCAATTAAGGATTGAAGTTCAATCTT
CGTCTTAGAATAAAGTTGTAACCGGAAATTTATCACAAAATGAGTTGATTCAATAGAAAT
TCTAGATATTTCCTAATTAAAAAAAGTTAAAACAATAAAATAAAAGAAAGTTGAAAAAGG
AAAAGAAATATAGTATGTTAATAAGAGTTCCATTCATAATTCTCCTAAAAACAAAAGAGT
TCAATTCATAATTGTGTGTTTCAAAATGTTTTATAGACAAAATTTATTTTTATAATCTCT
ATACTTTAAAAAATATTTTGAAAAATATATTGTAGTTACGAGAAGCATAATAAAGTAACC
CGTAAGGTGATATCAGGGTATCATTGAATCGGATATCAATGGCTAGTCTCTCGAAAAACT
ATATTTGTTTAAGAGTCTGGCCTTTCTCAATTTAAAAGAAATAGAAAACTTAAAAAATAT
TAATAGAGGAAAATAAATAAAAAAATAAAGTATTGAGTTGATGCTTGCTCAATTTCTTTT
TTTAGTAGTGACTTTTATCTCTAATTTTACGCATAAAATAAATAAAAGATATTTTTGTGA
AACTTGTTATTTATTAAAAGTTAGATACTTAAATAATTCTGTAAAAAAAAAAAACAGTCT
CTCCTTTGATACATTAATATTTAAACATCACATTAGACATTCAAATAATTTCAGTTAAGT
AAGACCATAAAATTTTTAATAATATTAAAAACAATTACTGACCAACTAATTTATGTTTTA
AGTGATAAGAATTCATTCATAAATTAGGAAAGCTTGCTAGGCTGCTAGTTAGTATATATT
ATCCCCACAGACGTAATTAAATTGAGTAACCATATGGCATATTTGGAAATCATGCTTTCA
AATTACATAACTTTTGAAGTAAAAAGAAAATTTTATGTAAAACATATAAATTTTGCATGT
ATACTGATTAATGAGTTATATATATATATATATATATATATATATATATATATATATATA
TATATATATATATATATATATAATGTTAAAATCACTTAATGGAACTTTCACTAAAATAGT
CTTTAAAGATTTAAGTGCAAAATTTTAGAATTACAAAAACCTAGTTATTTAAATACATGC
ATTTATTTCATGCCATCAGTCATCAGGTGTATGTTTTATTAACATCTGCAGTAACCGTCG
TGGTTATTGGTTACAAAAGAAAAAATATGCAGAAACCGTTTACTGAGTTTTTGGTTTCAT
GAATAGTTGTCATTCACTCATTTGTTGTCAAGCCAAGCTGGCAGCCGTAGCAATAACGAA
ATGATAAATGTAAAAATCCCATTATACGACCACTCAGACCTAGCAGATTATTCTATCACT
TGCTGAAACAAGAATTCAAGATAAATAAAATGAATATGACAGTCAACTAAAGGAGAGAAA
TAAAATAAATAATCAATAAGTCTAAATTATACTAGACTTGGTTCTCGGCGTTAGTAAAGT
TGAATATCAGAGATGAAAAAAAATAGTTAAAAGAAAAATAAAACTCGTAAAAAATATCAA
TCAAATTTGTTATGTTAATTAATTACAAATAAAATTGAAGACTATTTTGCATTAATAATA
TAATAAGAAAAAAATAACTTAATTAAATAAAAACCAATCAAAAATAGAAGTGTAGAAGAA
AATTCAAAGAAATTGACTAT
>Glyma06g18640|Glyma06g18640.1
AATTCGTTTGTAGAAAAACGAATTTGTTGGTCTTTGATTTTAAGAAGTTCCAAAATATTG
TTGACTTTATTTTCTAAAGTTTGCACTTTGTTAAATAGCAAATTTTGTGTTTTTGTAAGA
CTTTCTAAGTGTTCAGATAAGTCTTCAAGGGTTTTTGTTGAAAATTTATAAAGAGAACTC
TTAGTACTAGTTAGATCTCTATGTCTATCTAGAGTTAAATAATGGCTCTGATACCAAAGA
GGTACCAAGTCGAGTATGAATATAATAATAATAAGGTAAAAATAAAACAAGCTAGAAATA
AAGACAAAAATAAGATAAAGATAAATATAATATAGATTAGGAGTTTCAGCACATCAAAAT
ATGATGGGCCTTATTAATTACTATTATTTATTTTTTTATTATATTTTTATTATATAATTT
GTAATTGTTTGAAAGACACTTCTTTAATAAAAAGATAAAGAGGAAAGTATGTTTTTGTCT
CTCTAAAATCAAATTAATCATTTCAAACCTTCTTGTTTCATTTTAGTCGTTCTAAAATTT
TAACATGTTATTGTTCATCTAATATGCTAACTTCGTTAGTAAATATGCTCACATCACACA
TGAAATTGAACACAAATTTTGTCTTTAAGGCATTTGTACAACAATTTTTCAAAAAAAAAA
AAATACTCACGATGCTTTTTTTAATATTGAATACACATATTAAATTTATAACACAGTTGA
CATAGTGGATGAATATATTAGATTTACTATAGTTAAAATTCAATAGGTAGTTACTAAAAA
AAATTGTCTGTATAGAGTTATAAGATTGACTTAATAATTAAAGAGAGAAAGAGAAAAAAA
ATTGAGTTCAAATCTCTCCTACTAATAAAAATTAACAAATTAATAATTAATATTTATTAA
TAAAAAAAGATTTTTAACCGTTCAATAAGTATTATTGTATCAAATGGCTCTTAGTTAATG
ATCTATTGTGAATCCTTTCATTTAACCTTTCATTTATAAGAAAAGATTTTTAACCTTTCA
TTTATTTTATTTAATATGATTTTGGATGAGAAAAATTCATGTGAAACCCGACATGGGGCA
GCCCGATTTGGGTTACAGGCAACAACGAGTAAAAACCTGAATTTAATTTGGGCCTAAAAA
TGAAACTCAGATCCTATAAAAACCTATTTTTAGGGACTTTTTAACATATTTTTGCATGTT
TAACTTATATTGAGTCATGATTGGATCGAACTAAAAGTTCATATTTAATTTGGACTAAAC
AAATTAAGATAAAACCTTACGTTTCACTAGATTGATTTGGACCGATCCAACCCATTTTGC
AACATCCAGATCCTAATAACTCACTAGATTAAGACAAGTGGTCGCAAGATTTAAAGAACA
CTTACCATAACAATTATAAATTGTCAACTAATTTATAAATTCTCATATTAACAACAAAAT
GCAATCTCACATTTCAAAAGAATATGAGTTCCATCCTTATGAACTAAGTTTTTCCTGACA
ATTATTTAATTTAATATTTAAACTTTGTTCTCAGTAATTCTTTTAATATAAATTCATTTT
ATTTTATTTCTTGCAAATTTTAATTCTAGATAGACTAATAAGTTGAATCATAAAAGAGAA
TCTCTCCTTCCTTTCGGGGAATAAATATGATAAACATAAAAACTTCAATAATTAACAAAT
ATAAATATCAATATATAGCAACAAAAAGTAAAAAGTAAACAAATGAAAATATTAAAAGCA
AAATTAAAAAGAAGCATAAAAAAGCAAAGCCTAAATTAACAAAATGAATAAATACTATAA
TTTACCAAAAAAAAAACACATTTTAACTAGTTTGACTCCTCTCCAATTGACATATTTTTT
AGCAAGAGAGAAAAACAGACAAAAAGACTTTGTGTTTGTGATACCCTAGGAGAGAATTTT
TTTTTTTCCCATTTTAACATTTATTCCTCCACCTTGCTTCAATTGCATCTGACTTGGGTT
ACTAGTGAGAGAAAGAGAAA
>Glyma06g20960|Glyma06g20960.2
ACGACCTTAGGGATAATAAATAATGAAAAGAACAAATGACAACATTTTGTGGTATTTGCA
TCCTGAACATTGTGCTGTTTCTAGCAATTGTTGCAAACCGTGATAGACATTGCATAGCTG
AGATGATTTAAACCCAGGAATTTATACATCATCGTGCGTCGCCATTGCCATCCGTAGATA
AAAGTTATTTGCTTTTAGGGAACATGATTTTAGGGTGACCACAGGGAGAAGGTTTTGAGG
TTCAATAAAAGCATCACATAGTGACGATAATTAATTAATAGTTAATGTCTAATTTAAGAG
TTGGTGACTAAAATAATAAAATTGTAATTACATGAGATCAAATTAGTAAACTAAAATAAA
TAGGATAACTAAATTTAAATTAAAATTACCAAGTCATGTGCTCTGTTGTTTCTCATCCTC
GGGACCGGTTTGTTCTTGGCTAATTTAATGGATGCATCTTCATTTTCTTTCTCTCTCATC
ACCATTAATACGAAATTGGATATGCAATGTGAATCTGTCATTCAATTGGAGTTTCATTTC
GTTTCTGTGGATGGATTTTTTCTACAACAAAATGGTTGTGATTAATAGAATTAAAAAGGA
GAACTACTAATTTTAACTCTCGTCTCAACACTTGAACAAAGTGAAGATTAATTCAATTGA
AGCTTGTGCTACTATACCGATTGAAATTGTGGGTTCAGTATTGACATAAAAGGGTTAAGA
ATTGATTCAGCAATTTGGGATTGAATGTGAAAGGGTGGAGAACTGATACAATTGAAATAT
CCAGGAATACCTCCTTTTATCATTGGCTGGAAATTTTTGGGTAACAGCGTGAAAGGGTCT
CTCAATCACGTCTGAAGTCGATTGATTCAATTAGTATTCTTGCACAAGCTTCAATTGAAT
AAGATTATTTTTAAAAGAAATTGAATAAGATTATGAAAAAAAAATAATTCAAAGTCACGT
GACTCATTAAAATATTCTTTTTAAAAAAAGTCAAATAACTTTTGCCGTTAAATTAATTCA
TTTTAACAGATAAGATTTAATATAAGTCTATAAAATTACACATGATGTACGAATTCTGTC
CCATAAATAAATTCTATTATAGTCCCCAAATTCTATAATTAAATTCTAGCCTCCATATGC
CGGAAGGGTTCAAATCCTATCATTAACACTTTTACCATTTTCTTAAGACATAAATAATTG
CACTTTAGGTGATTTTTTTAAATAGAAGGTAAAGATATGATTAATTTTTTTTTCTAAACA
CTATATTCCCTTGCCATGTCAACGAAATTGTCAAATAGGATTAAATTTAGTGACAAAATG
TGCTAGAGAAAAATTGGGAATATTATTTGTAAAATTTTGAAAGTTAAGAGACAAAAAGTG
TAGTTAGACTTTTTAATTTTAGAAATCATTTTGACCACTATTGTAATTTTAAAGACTAAA
TTAATTAATAATATATGATTTAATGAACCATTTTATCATTTTACATATATTAGAGACCAA
TTTAATCATTTAATACAGTTTCAAAAATTAAATTAATATTTTTTATATATCACAAGTATT
CTTTATTAAACAATTATATTCTAGTAGTCAAGTAGGATCTCTACATGTAACAAATTAAAT
TGATTAATAATATATAATTATTTTACCATTTAACTAACTTAACTTACTATACTATTATAA
TTTCAAGAATTAAATTAGTGATTTACTTGTCAAAAAAATTGTGTTGCTAAACTCCTCCTT
TACATATCACAAGTACTTAACCATGGATATGTTTTAGCTAGAATCGACCAAAATGGTAAG
CCAATGAGCCAGATGGCTACCAATAATTGGGTGACGACGATATTTCAACCCCTTTCATCT
ATCACGCAACGTGGCATTTCGAGGCCCCACAGAATCTTTTCCCAACCAACAACATCGTAG
AAATGGATTTGTGGATATAACGTTGGGATAAAAGGATAAGCCAGAAACTCTTGTAAACCG
TCCGATCCCAAATATCGCGA
>Glyma06g15200|Glyma06g15200.1
TGATTGTGTTAAAATTTTGAAAAGAAAACTTTGTTATTTATAAGGATTTTATTTTGTTGG
ATGCAAATTATCTCCCATAAAGAATATATACTGTGTATAAAAAATCTAACTATAATTTAT
TGGAAAACAAAGCATCTAGTAGAATAAAAATATTTTATAGCAATTAGTTCGCTCTAAGTA
TACAGACATAAAAAATGTAACAACTAATCTGATAGAATGATATATAATCTCATAATAATC
GTCCTAAACTTATATGTGACAACGATCTAAACACTCCATTATTTTATGATCATTTAAGTT
CTAGCCTATCTGTTTATCTCTTTCTATGCATAGCTGTCAGTTCTACTCGCTCAACCCCAA
TTCCTCAACAAAACTCTCAAGCTCACCCACCCCTTGACATGTTAGAAGATGCAGTGCATC
ACCTACCATATTGCCATGTTCCTTGTTAATTGGTAGTATAGATTATGTCTGAAGGGTGCT
ACAAGGTTCCTGATGTTCCTTACACTCGATGTCATTCCTTGGTAGGTTGATATGTGGATG
TCTTTCCTCCAGTATGGATGAGTGGGGGACTATGTAATTGAAATGTTTATCCATTGGTCA
ATTGAGGGTTGATGTTGATGTTGGTTACATATTCATTCGATCTTGTGGGTTGATTTATTG
GTCGGAAAATCCACGGTCCTCCAAACATTAAGCATGTAAGACATAAGTGTTTTATATTAT
TGACAACTCAATTTTGCAAGTCCACAACCCTTTAAGCATCGAGCGAGCCTGTGAGGCGTA
AGTGTTTTGTGCTGCTGACAAGTTAGTTTTGTAGGTCTATTTTTGGGTTGAACGGTCCAT
AATCTTTTAGAGACTAAGCATGTAGGACATAACATAACTGCTTCGTGCTGCTAACAACTC
AATTTCGTGGGTTGGCCTCTTAGTTGGACAGTCCACAAGCCAATAATTTATTCACTTTGT
TTTTGGAGACAATGGTTTGGTTTCCAAAGACAAGGTCATACGACACAGCTATACAAGGAG
CAAAAGAAAACACGAAGACAGTAGCCCAGCATTTTCAATGGGCAGTTCAATTAGCACATA
GTGTTGGGCCAAAACAAAAAACTGGTCAAAGCAAAAACCCATCATGATGGGTTCAAAGAA
AACAAAGAAAGAAGTGAGAATTTTTGGTTTTTTGCGGTGGTGCGACGTGGACTGAAGAGA
ACGATGCGAATCACACACCGAGACACGCGTGTCACAAAAAGAGAGGGCCCTATTCTGCTT
CTCTGCACCACACAAAACCCATATTCTACCAGGATCGTTATCTATCTGTTGGCTGATTTT
TCATAACTGTGTCTTTTGTTGTGGCCACAATAATTCCAAATGCATTGTTGAATACTTTAC
CAAAAAAAAAAAAAAAAAAACTCCAAATGGAACAACTTGTTATATTTTGTTATGTTATTT
CCTATTCTTAAATTCAGATTTTTCCTTATAGAAAATGCACTATAAATAAAATTAAGCGTA
TGCTACAATATTAATCTGACATTAGAAGAGTACACAACACATGGCATACATACGTCATAA
TATAAAAAAACGCTATCATATTAATTTAGCATTTATTTAGATTAACTTATTTCAATTTCA
ATCTTCTTCATACTCAAGATTTTACTGATTTTTAAATATTAATAAAAAAATAAAAGATAA
TTAAGCTAGAATTCATTTATTTATTACAGTAATAAAAAGAGACGCCCGAGAGTTTTTGTA
AAGAAATTTAAATTTAAAATAATTAAATAAACCTATTTAATACACTAGAAATGAAAAACT
TAAATTTCATAAATAAATAATTAAAGCAAGTAGTGAATTCTACTTTTTATTCCAGAAAAT
CCGCAAGATTTTAAATATTATGTTTTTTTTGTATTTTATAAATTAAACATAAATTAATTT
ATTTTAAAAAAATATAGTTATTTATGTTATAATTCCTAAAAGAAATTAAAAAAAATGATT
ATTATTATTATTATTATCTC
>Glyma06g20240|Glyma06g20240.1
ATTGCTAAAGGCTCGACTTAACAACAATGGCAAGGTAGGTGGTCTAATTCAACAAAAGTT
TGGGACAAAATTTTCCATAACCGTGGCGGGAGAGATAAATTTGAATGAGAAAGCTAAAGA
AAAGTTTCCCAAGGTTGGAGTCTCCATGGCTTTAAAATAATTTCACCAAGAAAAGCTCTT
GTGTAGAAACAGGCAATGAGATGTGATGGAGACTTCCAAAAGATGTCGCAAACTACATGG
AAATTTTGTTTTGCCCCATCCATTTTGTTTAACATTGGAGAACGGTATCATATCCTTGTT
TAGTGTTTTGTTACCAATAGTTTTGAGGAGTGAAAAGAAGCCATACACAGTTTATGAATA
TTTAGTGCTAGAAATATTTAAACATCCATTTATCAAAGATTTGTACCAATAAAAGTTCAA
ATTGACTTCTGTTTTTTCGCGTAGGTAAATCTATAAAACAAAATCCATTATGCAAGAATT
GATTTCTTCCTTGCTAGTCAAGATAAGATGAAGTGGTAGCTACATATTACTTCCATACTT
TATTTGGTTTTGGAGAACTCATTATTCATAGAGGGTAGTAGGCTTATGTTTACTTTGTAA
ACAATAATCATTTATATGGAAAGCATTCAAACCATCCTATTCATGTAACAATCAAATGCT
CTCATGTTGTTTGAAAGGTCAAAATTTAATTTCTTGCTAAGAAAACTTGTATCTGCAATG
ATAATGAAAACTTAGTTCTGCATCATTCACAGTGATATTAGAAAGTTGATTGTCTAATTA
AACAAGACCACCGAGCACACTATTCCGAAAGGCAACCACTGAACCACACGTATTCATATA
TATAGCAATATCATACTCACACATCGAATACATAGTAAATGAAAACAGCAGAAGACTTGG
AGGCGGCACCAATTTCTTTCAAAGTGTCAAAAATACTGAGTTTTGGAACGCTTGCTCTAA
TTACTGCAATTAGAACAATAGTTTTTACTTGGTTTGCAAAAAGCATCACTAGCCTTCTCT
GACAGTTCACGATATTGAGCTGAAGCAACAACGTTGACAAAGACATAATCCAGAAATAAA
ATACAAATCAAAGCTAATCTTCCATAAACATCAAAACTAATATACCATAACTTAAATATA
TGGACCAAGGAAATTACGAAAACAATAAATAGAAAGAATCTAACAGGAATGCAACCTGTA
CTAGTAAAAGACCGTCTAGTAATTAACAAAACATGAAGGCACCAATTTAACAAAACACCA
AAGAAGAGAACCAAGGTAACATGACAAAGTTTTCCGAATACACATATTTGTTAACTAACT
GTCAAAATTCAAGAATTCAAGCTGCGATTCATAACCATACAATTACCTAATAATAGAAAT
GTCAAAAAATAATTAACCGGCAAGTTGATTTCCAAGAATCCATGACATGCTCTGGCTGAA
GCATTTCTTCAAATTTCCCATAGTAAATCTGATCTTTATAAGAGTATAATGGTCAAATAC
ATCTTAAAATAATAAATCATTAGTAAAATAATTTATAGACATAAGTTATCTTTTTATAAG
AGTTCAATGGTCAAATACTTATGTCATAAGATATATTCAAATAAATTATTTCAAACAAAC
TTGGCATTTTATTGAATTCATTGATGATTTAATTTATTTAACTATTAAAATTACTAGTAA
ATTCATTAAAATGCTTTACTCATTAATACATCCAAAACCACATTTAAATACAATTAGTCT
AAATTTTAATATAAGTCTGGTTTTTTTTTAGCAAGCCGGGAAGTAAACACTAAGCATAAA
TAAAAGCTTCCATTTTTTCTCGATCTCTTCTTTATTTTTTTTTTTCCTCTAAATTTTATT
AACCTCTATTTAATTTATAACAAAATAATAATAATAACAGTATTTTCTGAAGCTGGGGCG
AAAATATCAGTTTCCATGAGAGGATAAAGCTAGGGCCAATATGATTGGTGGAGAAATGAA
GCAAGAAGATGGCGTGGCAT
>Glyma06g02040|Glyma06g02040.1;Glyma06g02040.3;Glyma06g02040.4;Glyma06g02040.5
TGAAATACACAAAATCAAATCTAAAAAGTCTCTAACCATCTTGGTCGCTGACTCGCTGAC
GCGAACTTGTGCGAATCTAGACAGCATCGATTGCGTTTTCGTCTGAACGGTGATATGCTA
AAAGCCAAAATCGGAATGCGGAATAAGTGGATGAGATAAAGCCATGCACTTTGCTAACTC
GCCATGAGTTGAGTTCATATCATGCCCCTCACCGTATATGGAAACAATCAGTGGATGTTA
AGAAGAAGGCCACGACTTGTCTACTAACAGATTCAAAGCAAGTTTTGAAACAGCTCTTGA
CTTGGCTTCAAAACTTCCTTTAATTTGTTGATGGGGACGGGGTCACGAAATTGTTCAGAC
TTCACAAAATTTATATCTAAATCATTTTTTTAAAATATTATCAACGTAGAAACTTAACAA
ATTATTAATATTTTCATCAAGAAAAAAGAAAAATAAAAGCATTTACATTGTTTGATTAAA
ATAATTGATGAAATACAAATATGAAAAATATTATATAGATAATATATAACTCTAAAACTT
ATTTTTTTATATAACTTTTAGAATTTAAAGTTGTAAGTGATTGTTTTAAAAATGAGTGAT
CTAATCCGGACTGGCATACCAAATAATTTTGGTGGGAGCACACGTTTCAAGGAATTTAGG
TAGCGTGTCACGTTAGGAATGGTCCATGTCACCATCTTACAAATTGTTGCTAAGGCTAAA
CATAGAAGAAAACGCCGGAAACAAAGATAAGGAAAGGAACCATCAGTGCATGACGTTCGC
TAATATTTTAACGATTTTTCTCCACTCTTATCTATCGCTTTTTTATTGCCACCATAAAAT
ATTACTCATTATATACTAATTCATTAATTGATTAATATAATAGTTGTGTTCCTTAGCTGT
TACATTCAATAATATTTATTTGACACTTAATAATATTATAATTAAATAAAAATATAAAAT
ATAAAAGTATAAATTTTTTAAAGTTTCTTACATTTAAAGTATGTCTAAGAAAAATTTCTT
AAAAGATTTCTTAGTTGAAAAAATTTTTTTTTTTTGATATTTTTTTTATTAGAGTTTATC
TAGACAGTGAGAGTTTCTTATAAATAATTTATATATTTTATAATAAATATTAATAAATTA
TTTCTTAATAATAAAAAAATAATATCTATCTGTGACATATAACAACATCATAATTAACTA
AAAAAATGTGAAGTTTTTAAATTTTTTTACTACTAAAATAAAATTATATATAAATTTCTT
ATCATAGTATAACAGTGTCTGTGAGGATTAAAAAAATAACCTAACAAACTCACTTTAAAA
ATTCTAATTAGATATCCTCTAAATTTGAGTTTAAGAAAAGAAAAAAAGTGAAATAAAATG
AACATAAAATATAATTAAACTCAAATTTGTTGTCACCAGTTAAAACAACCCATTTTTCAT
CATTATCATCCTACGTTTCATACTGTTACAAACATCATACAGACAATTCTTTTTTTTAGT
AGAAAGTTAAATAATAATGACAGTTATTATGATGATTAAGCAATAATTATTGAATTTTTA
GAATATATAAAATAATAATTAGAGAACAATAATCATTTATAAATTAATATTTATATATAT
TTTAAAACATTTAATACAATTTATTTTATTGCAAAACATTTAATACATTTAAATCTTTGT
ATAATTGCTAAAATGTATTTTCAATATTTTTATCTATATTTTAGACACAGAAGTTCTAAC
TCTTTAATAATTGTTTGTTCCACAGGAAAGGAAAAATTAAGGAGAGGTATAAAATTTTAA
TTTTTAAATTGAAAAATGATTTTTTTTAAAATTTACTTTATTAATTTTTTTCTTCAACTA
AAAAATATTATAACTTATTTTTGTATTTATCTTCTTTTCCGTCGTCCAATAAGGCTATAA
CTTTGTCTCGTGAAAAATCATTTATAATATTATTATATTTATATTTATCTATATCTATAA
AAAATACGAAGAAGACAATT
>Glyma06g13480|Glyma06g13480.1
GTGGTTCACCTGGGCCTCACTGGAACTCATCCACCAGGAGAAGTTCTGCTATTGGGCTAG
GCTGTGACTCATCTAGCTCCGGTGGGCCCACTTCAGCCCATGTCTCCCCGAGAAGCCCAA
ACCCAAAAATTAATGAGATTCGTCTCCAATCTAGACGGATTTCAGGTGGCAGCCCAGATA
ATGTTCACATTGAGGATTGGGCCCTTCCCCTTGGAGCCACCAATGGCTGGCCTTGACTTG
ATTAATTTATGGTTGGCCTTTGACTTCATTAATTAATTTATTTTTCTATATATCATAATC
ATAATAATAGCATGCGTTTGTATGGTCTGAACTTCGGTCGTTGACATGCAATGGTTCTTA
ATATAATATGTCGTGGTGTCAACTGTCGAGTCATGAACAACAATATCTGAGATTGTATAC
CCCTTTCCTCCTTAAACACACCAAAAAAAGTGAGATCGTAATGTCTAGGAACCCCATTTT
ATGTTCTGTTTCGCATGTAAGAAAATGTTTGGTTTTTTGTTTTTTTTCTAAAGAAAATTA
ATATTTGTTTGAGTGTTTCTTTTCATTGAAAAATGCACAATTTTTATTTGTCATAAAAAT
AAAATATACAAATTTAATAGCGTGCTTAAGCTTGAATGTGATTTTTCATATCTTGTGTAA
TTATTATCTTCACTCTTAGTGTCCCAAACATAATTCCTTCTTCTGTTTAAGCAGGCTGTA
AATTAAAAAAAAATCAATAATATCATTACAATATTAGAAATAAGATTTTGTATTAAATAC
GATTGAACAAGAAATACAAATTACAACGCAATTAATAGATAATTGGATTTTTTAAATATA
TTGATAATTATAAAGGGTTCAATTTTTTGTTCATGAAGAGGATTTTATTGGAAGAGACAA
AATTTATTTAGTAATCTCTAAGTTTTGATGATTAGTTTCATAACTTACAACTACATGAAT
ACCTTATTGCAAAAAAAAAATGTCTTAAAGAACAAGCTACAAAAGAACTATTCAGATTGA
AATCAATAAAATATAAGAAGGTAAATTGGATTATGATTTCAAAGGATTTTATTTTATGAA
AAGTGTTGTGATATTTAATCAAGATTTTTAAATGATATAAATAAACTCGTGGTATTCAAT
AAAGACTTTTAAGATTTTTCAAGCAGTATAACAAAATTTGATGATTTCAATTAGGATTTT
TTTATAACTTAAAGTCTTTTGGTATTAAAAAATATATAAATTTCAATGGATATTATTTTG
GAACAAAAAAAATATGAAATATACTCCTTTCTCTTCTCTTTTTTGTTTGTTTTCTAAATT
AAATTAATATTTGTCTTATGTGTCAATGTTAATTATGTTTTTTTTATATTAACTATGTTC
ATTACCCACTCGACGCAATGTTTTCATGATTGTCACCCTTAATTTTATCTTACCCATAAC
TCAGTAATCCTTTTACAAATTTTTCACCATCATCACTCCCTTTTAGTATAAGTTTCTTAT
TGCATTTCATTTAAACATGTAATTGAATTTGTATTATAGTAATTAAAAAAAATCAAAAAA
TTTGCGTATAATTTTAAATATGTTGTTTAAATCCAAAAGTAAGAATGAGAATATGCTATT
GTAAGGAGTATTGGTATAGGAAAACCTAAAGCTAGAAATAGTTTAGCTATTAAAAGATTA
AAAAAATTATATTAATTTTTTTTTATCTAAATCTCATATTCTTTTCTTATTTTTTCACCA
ACTTTTATAATTTTAAATGTGTTTTTAAAAATTCATAGAGTCTTTTTAAATCTTATAAGT
TCATAAAATATTTTTAAATTTTTTAAATATTTATGATATAAATTCATTAAAATTCAAATT
ATTATAAAAAAATTATAAAAAAAATTTAATAAATCATAATATTCTCACACAGTCTTTAAA
ATCTATGAGATTTTTTATACCAAAATAATCATTTAAAATCCTAATGGAATAACGTTACAT
TGCGATATGTCCAAAAATAA
>Glyma06g20950|Glyma06g20950.1
ATAAAGTAAAATTGAAAAAAATTCTTATATCTTATGTGATATCATGAAATAAAAAAATGA
AAAAAAAATCCAAAATAGTTTTTTTTTTCAGTAAACATACTCTAAGAATGACCCTAAATT
TGAAAAGTGACCCTCTAGCGAGCATTGAATCATTGCCATATTTTGTTGGGAGCCACGACC
GAGAAAGTTAGGATTGATCTAATACTTTCATGTACAATTACAACTAGTTACCAGGTATAT
ATAAAATAGTTACTATGTTCTTTTAGACATCAACTCTTAAATTTTAAATTAAAGGAAGGC
TTGGATACTAATTATTCTGTGTTGGTGCTATTATCTTTTTCGTTGCATAAAAATTAGATT
AAAAAGTGATAAGTAAGCTAGTGATGGTATATCCTACTTATGTTAATAAAGTAAAGGGAT
TTAGGTATGGGCAAATAAAGGTTGGAGTTAGACAAAGAGACATAGGCTGAGACTCTTTTA
TTTGGCACTTTCTGTATACATAACTACATATTCTTTTCCAAGTGAATTATTACAAGAATA
CATTTTATTTTCATGCAAAATAATGAACGACACAAAATATGATTACGCTTCTTCCAATAT
AAGAGAATATTATTATTCCTTCTTAACAGAGTGACAGCTTATTGGCTTTACAACAACAAA
TAGCCAACCCTATTACTTTAATTCTTAATTTTTTTTTATTGGGTGTTAAACACTTTTTTG
GTTATTTGGATTTCCTCCAAACTGCCAACCCTATTAATTTAATCGTTTGGATTGAATCAG
CATACATAATACCATAATATGCTACTATTTTCTTCTTCTGTTGGGTTTAAATATTATCTG
AGAAACTAAAAAGTCTCAAAAGAGAATAACGGGAATGAAAAAGAAATAGCACGCAATCAC
TTTTTTTTCCTTTTCTATTTTCTTTTTTGCTTTGTTAATTTTTTTCTGTTTGTATTTATA
AGAATAAAGTTTAAGTGCAATATCATCACTTTCTTACCATCACTTTTTAATTAAAACAAT
TTTTTCTCAATAATTAATTTTAAAAATTAATATTAAAGGATAACACACATTACTAAAATA
AAAATGTAACGTTTATACATTCTTAGTGTAATTTTTTTACATTTTCAATAAAAAAATCAT
CTAAAATTTTATTATTATTAAAAAAGTTAACATTCTTATAAGACAATCTATGATGAGTTA
ATAATATGAAAAAGAAACCCTTTATATGATAAATCTATTCATACCAAATTCTAAATTACT
AGTACCAACCTAGTAATGAGATATTTCGCTAGTTTGCATGAGGCATCATGTTTTAACTTC
AGTATTACCATTAATTATTTTTTTTTACCAAATTTTAGAATAAGACTCAATTTGATTAAA
ACTAAAAAGAGGAATGAACATTTTTTTTTCTCTAGATCATAGGCATCTTTCATTAGAATT
GGTTAGAATTATTATTGATTATAATTTTTTTAAAATATTTAATGCAATTACATATCTTAT
GTACTCAAATTTAAAAACTTTAGTTAAGTTGAAACAATTAATTTCAGTTAATCATAAGTT
TGACGGTTTAACAACACATTTTTTTTAATATTTTCTCTATAAAGTCAATTCAAAATCACT
TATTTTAATAAATCATACTTTTTATTTAATAACTCTCTCTTGACTTAGAAGTAAAAATCC
ACCACTTTTTATAAATTTCAGTCCATGATAAACAGAACTTTAAAAATAGATTGTGAATAT
AGAGTGTCAAATTCCTCAATTAAAAATACTCATGTTTAAATGTTGCCATTAGAGTAGTAG
TATTTTTCATTTATTAATTAATTTCCTGATTTGTTAAGGGAAGAAAGTCCATGTAGCGTA
ATATGGTTGGACAATATTATCAACAGCTAACCAATAACGTCTCTCCAGGGAGGCCAAAAT
TGTGGTACCCTTGCGAGCACGCCGACGTGGCGGCGAGTCGAGTGCACAGAAAGAGCGTGC
AACAACGCAGAGAAGAGAGA
>Glyma06g02200|Glyma06g02200.1
ATATTTGTTCTCTCTGCTTGATTGGGTTTTGCGTTCAACCCTGCTGCATGGATATGATTT
TCAGTGTTCTTATCTTGTCGTTTCCATTGCTTAACCTCCACTCTTGAAAACCGCTTCAAC
CTTCACTCTGGTTTCTTGTCGTACTCTGATTCCATTCTCCGAAAAGTTGAAAACGCTTCA
ACATCCACTCTCTGGTCTCACTTGAGGTAAGCATGTTTCTAATGTCTCTCTAAGCATTCC
TTTTTTTTTTTTTTCCCTCACACGAAATCTGAAAGGTGAAAATTTCCATTTGATTTGTGT
TACGGGTCTTTGTTGCTTAGTTTCGTTTTCTGCACTTGTGTGTAGATTATTTTCAACACG
TGTTTGATTTGAGATTAATCTTTCAGAAACTTGGTTTGGGTTATTAGATCCAACACGTGT
TTTCTGCACCTCACGAATCTCTCGTGTCACCCCCTTACATACTAGACTGTAATTCTACAT
TATGAAATACTTTTGCCGAAATGTAGAGGAATAGGCTTGAAAATTTTGAGGTGGAGGAAG
AAACCCTCAATTTCTTTTTTGACCTAAAATTACACATCAAGAAGATACAAGACAGAAGCC
CAGAGTTGAAGTTTCGTACAAAATCTAGGTTACTACTTCTTGAACCCAGTATATTTCATT
TTGCACCCCCTTTTAATTTTCAAAATCTGTTAATTGCCCTCCTTTTATTTACAAGATTTT
TTTCTCACCCCAAGTTCCTAAACTCTTGACCTCCTTCCTTCTCCACCTCTCACGTGCCTC
TGTCCCCCGCTGAAAGTGTTCAAGGCACCTTGACTTCTAAGGCACGCACACTTCTAGTGA
TTATAATATATCAATCTAATTATATAAGAAAAACTCACGAATATTGGAATTGGACTAGAC
CCATTGTGGTACTGAGAATGGTAAAATATAAAATGTTTAAGATAAGGTACCAACTTGGTT
ACTAAAGTTGGTATTGTTGGGCTTTTGGTTAATTTTAAAATTAATATGGAGCGCAGGTGG
AAATATATGAGGTCCAGTAAGCATGGGCCCAAAATTATTATAACAGGGATTTTCTCTGGC
ACTAGCATTTTTTTTTTACATCCAATATATTTTATATGCATGTATCAAATATGTAACTTT
CATATTATTAATACAAAATTTTAACCAAATTAATTATATTATAAAATAATTAATATCGTA
TATATAATATTAAAATTTATAATGTATATTTAACACATATATAAATTTAAATAATTAATT
TTGATTTAATAATATATTTTTTTACATATATAAATTTTAAATAAAAATCATGCTTTAATA
AAAATTTGTATATGTAAAAAAATTAATTTTTCAATTTTTTTAATTTAAAAATTTTAAATG
TATAAAATTATTAAAATAAAGATTTATAAAGTAATTATATAACAAAATAATTTATGCATT
CATTTTTAAATAAACAAATTTATTAAATAAATAATTTATTTATTGAATTAAAATAGACAA
TTTTTTTATTAAATTAAATAATTATATAAAATTAACAACAATAAATATTTAAAAAATAAT
TAAATAACAAAAAAATTAAAAATTAAATTTTAAATAAACTATTTTATTAAATAAAAAATA
TATAAAATTAAAAAAATACGAATTAGAAATCCATATATCCAATAAATAAAAAAACGCAAA
GAAAACAAAACTCGTGGCTCACAACGGCGATTTTGGAAGCACGTCGGACACCAACCACGA
TTCCCAATCCGTAATTTAAATTTAAATTAAATAAATCAGGGATAAAATTAATTTTTCAGT
CAAACTCAAAATATTAGGCGTGGAAGAAAGATTAACTGTGCAATGTGCATGAACAAAATC
CCTTATAACAGAGCAGGCGAAGTCCACATAATGGCCCGAGACACAAAACCAAAATCGGCT
GTAAAAGCAAACCACGCTTGATATTATAGTTTTTGTTTGGGTTTATTATTAACCTAGTCT
GTGGTGTGGATAAATAAATG
>Glyma06g46570|Glyma06g46570.1
CTTAAAATTTCTCTACAACAAAACATAAAAGACAAAGGCATGAGAAACTCTCATACCTAG
ACAAATTACAACACCCAAAGAAGAAGTAAGAAGTCCAATCTATCAGTTGAATTACCCAAT
AATCTAATATACATATCACACACAAAACCAAACCTTGAGTGCAGAAGAAAACTGACATTA
AATTCAAAGGAACCAAAATCTGAAAATTTTTATGCTTAAAATCCCTATGTTAATTTTCCA
AAGAAATAAACAGTGCATGATTCCATGTTGTATAGCACAACAATTGCGGCCAGAAGAATA
ACCCCATGCCGATTATGCAATATGCAGAGAACAAGTCCGAATTTGAAGTAAAACTTACAC
TAAGAACAAATCCAAATCTGGAATTTTCATTATTAAAAGCCATATGCTATTGTTTTCCAT
AGAAAAACTCATGAAGAGTCAAAATTCATGTAGGAAAATAAACAAGAGAATTCCAAAGTT
AAAAAAAAAAAAAAAAAGCAAAAACACAAAGCGTATATATAAACCACGCCTGTTCAATTG
ATGCTCCTGTGAAATCCCTATTCTTCAACTCTTAACCAATTTCCTTTAGATATTCATTAA
TTAATTGATGTGTAAGCAATGCCGAAATTGCAACCGAAATAGGAGAGAAAACGAAAGGTA
CCTGGTTGGATGACTTCGAAATTGATTCAGAAACTAAAACCACAAACTTTGCGATGGCGA
AGCACAAAAGAAGAGGGTCGAAATTGTATATGACATTTACGGGCCTGTTTGGTAGATTTG
TTTTTTAATAAACTCACGTTAAAAGAAGGGAATTCGAATTAGTGTATATATAAAACTAAA
ATAATCATGGATGAGTTTGTTTAGGCCGAAAACAATTGCTTTTCTAAAAAGGTTAAATCA
CTCACTCATTTTAAATTTTATGTTACATTGGATGTGGTTTTTTAAATCTTTATAATTTAT
ATTTTAATTCTTTTTTAATCATGTATTTTTTAAAAATAATTTTTTTAGTTCTGATAGTTT
AAAAAAGTAAAAATTATATGCACTAAAAAACCACTTTTGAAAATACAAGAGACTAAAAAG
AATTAAAATGAAATTATGAAAACTAAAAAAATAAAAATTATGAAACTATAAAAACCGACC
GAGTAATTTATAAGTATAAAATGTTAGTGTTTGGTTACAATTATAAACAGTGTTTTATAA
ATAAAATTGATTTTCCAACATGTTTGGGTATGATAATTGTATACTTTTTTTAATTACAAA
ATTACATAAAACACTTTATAAGCATTTATAAAATGATGAGCTGATTTGTTTAAAGTTGAA
AAATTAATTATAAAATAAGTATTTTTTTTAAAAAAAATAATGCCTTTTTAATAAGTTTAT
ATGATTTGCTTATTAAAATAAACAGAAAATAATTTTGAAGTAAAAATAATTTAAATGATG
AGTTTGTTTAAATTTTAAAAAATTGATTTAAAATAAATATTTTTTCATATAATCGTTATT
TTAAGAAGTAAATAAGATTTATTTTTTAAAATAAGTAGAAAATTATTTTATTTAAGCAAA
GATTGTTTAGATAAATATATTAAAAAAACTATTTATTCTATTAAAATAAGTGTTTATTTC
AATAAATAAATTTTAAAAAATCTCTTTTATAAAAAATTACTTATTTTATAAAAAAATCAC
TTAGAATTACTTATTTTATAAAAAATCACTTAGATCCTCGGTTAAGATAGAAAAAAGAAC
ACAAAATTACCATGGAAATATTTATAAACAATGTTTAATCCGTGCATTTCATGGATCACA
GTGTCACAAACTCTACTATTTTTTTCCTGCCACACACTTTAGTATTCTAAATGTCGATAG
CCCAAATTTAACTGTTCAATAAAATTTTAATATATATATATATATATATATATATATATA
TATATATATATATATATTTGTCAAAGAAATTTTGTTGAAAAACCACAAATCGTCCACGGT
TCATGATACATTTGTGGCTA
>Glyma06g02702|Glyma06g02702.1
AATAACTGTTTTGAGAAAATGAGTAAACCATGTTAACACTTCCTCAATCACTGCTAATAA
AACATCTTATTACCAAGCAGAAAAATATCTATATTTTTATCATGTTTGATTTCAAGACAA
AATATAAACATTTAGGACATAGTAAGAGTAATTTTTACACTTTAGCAAAAACTATAATAA
AATGTAATTTTTAAACTATGTCATTGATAAAGAATATTTATAAGTTTTGTTAATGATTGA
TTTGTGTTAGAAAACTTATCTATTATCTTTAGTAGAATTAACTTTTTTAACCATCATTTT
CCTATTTACAAAGTTTGGATATAAGACATTATTTTAAAGGACGGAGTTTTGTTCTACTAA
AAAATTTATTGGTTGTAATTATTCTTGTAGCTTGTGTCTCAGGGGAGGGGACCTAGTTCA
AGAGCACTTAAGTGTAAGTGTAATGTGCATATCTAGGTCAATTTTTAGGGTTTGTATAAG
GTGCATTTTAATTGACTGATCTGATATACTCGTAAGGATCTTATTACATCTGATCTATCA
GTTGCTTCGAGATCCTTAGGCATGTTTCCCAAGTGGTTAAGGTTGGTTGGGGGCCAAGGT
TTTGGTAGTGTGTCTGTTAAGGTGTCTAATTGATAGTGTGAGCACATAAGGTCGGGTTCT
AAGTCCCTTGAGCGTGTGAAGTCCGACCGAGGGCATTGTGAAGAGTAGAACCAATTGAAA
GGATCAAGGGATACAAAGTTCCACAACTTCGAGGGCGAAAGCACGAAGATGCTAATTCCA
ACACATTGGTTCTCCATCTACGAACATGTAAAATTGAAGGGGTGCAACAATAAATTATAT
TAACAGTAAGTATATATTTTTTTATAAAATATATAAAGCAAAAAAAGTCTCATATATTAA
AAAAATGTCATATTTTGACAAAAAGGCCTCAAGTACATCTCTCACATTTAAAGTAATTTT
TTTAGACCTTATTTACTGTTACATCGGTCTTAACAAAATGAGCCCTTACTTCAGTAGGTG
AACTACACACAATGGAGGCAGAAATTAGCGAAGTAATTGAAGGGTGGATTAGAAGAAAGA
GATGTGGCAGTCACGCAGGAAACATGATCCTTGCCGCTGAGAATGAAATAATCATAAATG
GCGTTTCAACTTAGAATTTCAAAGGTGAAGAAGCTTAGGTTAGGACTTCTTGGGAGTGTT
TGTTTTGCTTCGCTCCAATTGCAACTCTAATACCACCAACCCCGCCTTCCGCAATTACGC
CTCTGTATCAAACTCGTGTTCACAAAACCAATTCATAACAGAACTGCCACGTGCTTCTCA
CACACTACGCACTGGTGCTTGTTGCGTGACAATAAATAAATTAATTAACATAATGTAGGT
AACAAAAAAAAAAAAAAAGCGAAGAAAGTAGACTGAGATATATCGTCTGAGTCTTAGAGA
AGAACATGCAATAAAAACAGGCTTCCCATGCCGTAGTGCACGGAGAGATGCCATGTGACA
TGCATGCTTTTCTCTTCATCTCTTGTGCAAGATTTCATCCTCAAACAAAATTACAAAATC
AAGGACTAAATAACTTTTAGGTCTATGAGCTATATATGATTTTTATTTTTAGTATCTAAC
AATTTTTTTGTTATTTTAAATATTTGATATATTAAAAAATTTATAAAACCCTTAACATAT
CAGATAATTTTTTTTTATTATCAAAACTCAAAATAAATTAACATCAGAAACCTATTACAA
AATTTTTAATATATCTGATAAAAAAATTATCAAAATAAAAATCAAGTATATATATATATA
TATATATGAGAGAGATTTAAAAAATATTTAAATCCATATTTAAGCCTAATATCAAATACG
GAATTTTTTGGAGGGGCATTAATTTGAATGATAATAAAATAAAATACTCCAAGTAGAAGG
GATAATTAATTGGGCGACGTGATGTGGCGTTGCATTGAATTGATAATTGATAGCAGTAGT
ATTTTGCTATGATTGACTTT
>Glyma08g26000|Glyma08g26000.3
ACAACATGGGTACTGTAGGATCTTAGATTTGAGAGTTTTGAGAAGAAAGAACTGACAATC
CACGTAAACAATGTTGTGACGAGAAGTCATGGTGGATCTCGTATGCAATGTTGTCACATC
ACCTCATTGCTTGGTGTATGTAGGTGAAGACAACGAAGATGAAACACCTTCTCAGCCCTA
ACATGATTTGCCTCACACCAGGGATCCATTTGGAGATGGGGAAGACAAAGTGCTAGGTGG
TGGTGCAATGTGACTAGGCTTCCAATGTAAGGTAACTGTGATGAGTGAGTGTGATCCTCC
GTGGATGGTAGTGGAGGCGGTGGACCCGTTGCGGCTGGTGGTGGGGGTGGTGGAAGAGCT
TCAAAGGAACAAAATTAAGGGAAATGAGCATAATCTAGTGCATGAAATGTATGATATTGT
TATGTGTTCCAAGTAAATCCAACAATCCATAAAAGTGGTCCATGAAAGACCACTTAGTTT
ACTAGACCACCCTAGACATCTAAGATATATTTGGGCCTCTTAAGGTGTATCCTAACACTT
GGTTAGCTTCACGAAGCATATGAAGTTAGGAAAAGCTCCCTCCTTGAGTCTCAAGCATCA
AAATATTATGAACCAAGCCAAGGTATGAATGAGACCTCACACAACCTTGTTAAAGCAAAT
TAATTGCATGTTGGGAGTTAGATTCAACAACAAAAACTAGAAATCCCCTACTCTAGGCAA
TCCAGATGCATAATAAAATTCCCCAAAGCTCGACTTGGACCAACCATATCATACATTTCA
TGGTGGTGGAGGCGGTGGACCTGTTGCGGCTAGTGGTGAGGGCGGTGGAAAAGCTTCAAA
GGAACAAGATTAAGGGAAATAAGCATAATCGAGTGCATGAAATGTATGATATTATTATAT
GTTCCAAGTAAATCCAACAGTCCATAAAGTGCATCCTAACACTTGGTTAGCTTCACGAAG
CGTGTGAAGTTAGGAAAAGCTCCCTCCTTGAGTCTAAGTATCAAAATATTCTGAACCAAG
CCATGGTATGAATGAGACCTTACATAGCCTTGCTGAAGCAAAATAATTGCATGTTGGGAG
TCAGATTCGACAACAAAAACTAGAACTCCCCTGCTCCAGGCAATACAAATATACAAATGC
CTAATAAAATTCCCCAAAGCTTGACTTGAACCAACCACATCATACAAACCAATATTAACA
ACAAAACCAAAGATGAGATTACCTATATGGCCTCTAAAAACACATCCAGTCGTAGTAGCA
TTACTAGGATGGCCTTGAATAGATCCATCGCAATTAAATTAAGCTTGTACGGACCACTAA
GAGGATGTTTCCAACAAATAGTTTAATGAGTAAGAATTGTATCAGTATCACTTTCAAGCA
AGTTATTGGCTGAATAATATTATACAAATGATTTTTTATATTCTCAAAGATCAACTTATT
CCTGCACATACAGAGGTTATCCAGTATAACCACAAAAATAATAGACCGATCTCTTCCATC
AACAACAAAATCAAAATTTAAATGAGAAATCAACCAATAATTAACATTATGATTATAAAA
CTAACTCTACAAATCCATCACAATTAAATTTGTAGTGACTGTTGAAGGAATGCGAAGTTT
TTTTTTTTTTGAAGAAAAAGAATTAGGAAAAGTTAAGTTGACACAATGAAATTTATATAT
TTTTTATTTTTTAATAAAGAAGATGACACAATTTCTACTCTTACAAAAATAATAATAAAT
TTAGGATTAAATATAATTGTGGTCAATTAAATATTGACTCATATTAGTTTTAATCCTTAA
AGAATGATTTCATTACATTTGATTCCTAAAATTTATAAAATTTCCCTTTAAAGTGATTTA
TATATTAAAATTAAGACTTTTATTTTTGTTATTTGAAGAGAGGGATAATAGGTTTGGGGA
AGTGAAGTGTGGTTGTAAATGGGAACCACAAAAAAAAAAAAAAATAGAAAATAATAAAAA
GAATTGAGTGTCCCGCGAGG
>Glyma08g04911|Glyma08g04911.1
GGAATGACTTGGAAGAAATTGATGCGGCTCTGTTAACCCAAGGTATGTTCTAGTTAATCA
ATGTGTAGCAAAATTATTTTACAATCACAAATCCTTTCACTTTAAAATTCACCGTGACAT
TAACATATTTCATTCAGTGGCAGTAATTAATTTATATGAATCAAACTCTATAGGTGAAAC
CTTGGAGGAATTTCCAAACAATCATCAGGCATCACTAATAGCATATGATCAGAATGACTA
CTTTGGTGATAAATCTGCCGAAGTTGGTAACTATGTACCAACCCATAATGCACAAATGGG
ATGCAGCGACTGGCAAGTGAATGGAACATTTGGCACAACATCATTCGTGAATGGCGGCAT
ACCTTACAGCTTCTCAGATTCACAATCGGACAGTGACATAACCCCCTCAGTTGATGCTGC
CGCAAGGTGGCATTAGGAAAATTATTTAGTACTTTGACTTTCAGCTGTAAATACGAATTA
ACAGTTGAAGAATCAAATTAGGTTCAGTGACTTAGTGTGTGAAGTCTTGTTGGCCCATTA
CATAAACTGTGTCCAGCCTGCCTTGGCTTATATTGGGCTTTCTTTTCTTTCTGGTTAGGC
GTAGTTTATTATGAGGCCCATTTCAAGGATATGTGCAAAGATGAGGCCTGGCTCTTCTGC
AAAATATGCAACCTGCCTTTGCTGGGCTAATGTTGCTATGTTTTATAATTTCAGCTATCA
CGAAACAGAATGATGCTTTATAAATAGTGATAAGATAAATGATGCAATCCTTTGATTATA
CTGTATGCATTTTTTGTTTATGATTTGATTTAAGAGTCTCATTCTGCTTTTAGCTTGCAA
ATGTTCATGTTCTGGGACTATCTATTCACACATCACAACAAATGAAATTGATCCAATTCC
AAAGAAGTCTTTTTAAAAGTTACATTTGGTAGCTAATACTAATAGTCTCCCGCTTGAAAT
ATTGTTACCACTCTTATTATTAGTTACACTAACTAGTTTTTGTCAAAAGAGTTAAATCAA
TTGGTTAAAAAATTTATTAAATAATATGTATGAATTATTGTAAACTCATGTAAGAATAAA
TAAATTGTCAGATTGAGACAATATTAGGTTTTTCTTTCTCTCTTTCTAGTTAGGCGTAAC
GAATTATGAGGCACATTTCAAGGATCTGTGCAAAGATGAGGGATGGCTCTTTATGCAAAA
AACGCAACCTGCCTTTACTGTGCCAATGTTGCTACCATAATTTCAGCAATCATGAAACAT
TAATGATGAATGGTCCAATCCTTTGATTATACTTTTATGCATTTTTGGGTTTTGATTTGC
GTCTTGTCCCTTTCTACTTTTAGCTTGCAAATGTTGTGGGAGGATTTTATTCACACATAA
CAACAAATGGAAATTGTCAAAGGATCATACTCATATCTCATAAGGATATTCAAATCCCAC
CAATGTGAAAATCTTATGGGTGAATGATCTATAAGTATGTCGAACCTTAAAACATGTTTT
GATCTTCATGAGTCATTCGAATCAAACTCACCTAAACTTTTGTAAAAAAAAGTAACAAAT
GAAAATTGATCCAAAGAAAATTGTGGTTAATGAAAATTTTTCTCAGTGATTTTGAAGGAA
AGGCAGTTGCAGAACATAAAGAAGAAATTGTTAATACAGTAACTTACAAGTGAATACGCG
ACATCAGCAACACATGATAACAACTTAATGTGGAAATTTGAGCAAAACTTTTACTTTTAG
AAGGATACGTAGAAATGGAATGCACAAAACTAAAGTCATTGTTTGATAATTTATACGTCA
TTAAAGTCAGCCATATATAATTCTGTAGCAAACCATATGTAGAACAGCTGTATATACTAT
ATCTTTAGTCAATATGAAGACATGCCATTGAATGTGAATGCGAACATTAGAACTGGAGAA
ATACGAAACATGACAAGGATTTCTCCTCCTTCTCCTTTACGAACATTAAAGTCATGGACC
AATCTCTGCCCTGTATCGTG
>Glyma08g23640|Glyma08g23640.1
CAAATACTTGATCAATATAGTAGAGGATAAATGTATCTAGAGACCAGGCGCCAGGAGGTG
TCGTAGTTGGGAGAGTGGTTCATCAGAGAGGCTCAAGTTAGACATGTGTAAAGAATAAAA
TACACACTTCTTCACACAAAAATATGAAAAATCACACAATTAATGGCAAGACCACATTAA
TAGAAAGGATAACACAAATTCATTTTTTTGTTTAATGTTGTTGGATCACGTGTGTTGTGT
ATTCCAATTTTGTTTAACATGATTTAAGTTCTCATTCTTATATCTATAATCTCATTAAAA
AAAATTTAGGTCAACTTGTTAAATCTTTCCTTCTTTCCTTCTCACTCTTGATACTCATCA
TAAAGTTGGACGTTTCTACTCATCTCTTTATCTTAAATGAAAAAATAAATTTTTAATTTA
CAAATAATACATTTAAATTCAAACAGTGCCCTAAAGATGATAAAATAATATTCTATAGAT
TTAAAATAAAAATTGAAATTATTTTCTAACTATTTCTTCCTCGATTAAAATTAAATTTTG
AATATTAAACTCTTGATTATCACCGATGCTTGTAGTGGGTGCTTGGTAAGTTTTCCTATT
TGTTTCATGAACATTAGAGATCCCATACGAATTTACCATCAACTTCTTCAAGATGAGAAA
TCACACAATTAAACAACACCATAAAAAATAGAAAATATTACGTAAATATGTGTCTAGTGT
GGTTCGGATTTTCATCCTAACATCTACAACAATTTATTTAATTTGTTTTACATGATTCAA
CTCCTCATATCTACATAAACAATCACAATTTTATTTAATGTGTGTACATGATCCATAAAT
CTTACGTGACAAGAACGCAAACACCTGACTCTTAACAACTAGGCTTTTCAACACACCGAT
TATCTCTAATATAACTAATATTCAAATGAATTTGAATATCTTATTTATTGGTCGATATTA
AATTATTTATAACGCACCACATTATCTATAAGGTATGATTATCTTCTACCTTTATCTATA
ATTCAAATGATTATCTCTAACATTATTTCTAAGCTTTTGACTATTATCTATAACTGGTTG
GAAATGATCTATAAGATTATAACAGCTCCTACAAACAAGAACCAACAATCACGTTTGAAC
TACTATAAATATAAGTTCTATCGAACCCATTTACATGACCTGCTCACACACTTAGCACAC
GACAAAACAAGCATGTGCCTCTCTCTTGCTCATATAAGCACCATTACAACATACTTTTTA
CTCTCCCTACACACATTCTTACTTAAGCATCGGGATCCTTTGTTTTGCAGGTCACTCCTC
CTGTCAAAGGTATTTCTCCAAGTTGTCATGTGAAGTTGGGGACCCCACTTAGCTATGTTC
ACCTGATGTGCTATGTTCCGAATTTTAGTAAGAACAATGTGTGTAACTCTTCAGCTTGGA
GAAAGAAATTTTTTGTGATTGACAATGCTTGCTTGCAAGGGTGCAAGAGTAATTTTATAG
GTTTATTTCTTTTAAATTAAACAAATCAACATTAAAGTTTATTTCCACTCTATTTTTTTA
AATTATCTCTTTATTATTTGTATCTTCTCTATTCCTCTCTTCACAATCAAATAAACCATT
ACAAAAATGAAAATTGAATAATAAGTTAAACTTTTAATTGCTAATGAAAAGATAAAGAAT
AATAAGAATAAGAATTAGCAAAATTTGAAAATAAAAAATGTTTGTATTAGAAAAAATATA
TTGATATAAGCTTATTATATAAAAGTAAATTGAAATGAAAAATATTGATGGGAAAATGAG
ACATGGAAGATAAGACAGGATGAATATGCAAAATGATGAAGCGAAAACAAAATAATGGGA
AAAGGAAAAAAGTAAAAGAAAACCACGAGGCGAATAAAAAATAAATATAAAACAGCAAAA
ATCGTAAACACTAATTTCACGTTTGATTGGTTATCGAAATTAGACGATTAAAATTGAAAC
ACGAGAGTAACTAGAATAGA
>Glyma08g02680|Glyma08g02680.1
GGGGAAGAGGCCAAGAGACTTATCGTGTTTCTCTACATTTTTTAAATTATCAAAAAACAC
AGTTAATAAAACAAATCAAAACTTAATGTGACTTTTTCAAAAATTAAAAATTTAGGAAAT
GATTTAAAGGTCAAATAATCTAATGAAAATAAAAAATGCTTAGTGAGTGGTTATTTAAGT
TTGGTTAATTGGTCAATTTTAATCTGTATAATTAAAGAAAATTAATTATTTTTATTATTA
AGAATAAAAATAAAATGATTTAAAAATATGAAGACTAAAAATAATTACACAAAATTATAT
CCCTTGTTATATATACTTGATGTAGTGGTGGTATCTGTGTTACAGGCATTACCTTTTTTT
TATTTATTTTTCTTCCAAAGATAATAAGGATGATATTATTTGAAACTTATGGACGAAAGG
AGTCATAAAAGTATATAAAAACAAATTCAAATTGGCTTTCGAGTTTCAACCTTCAACCAA
GCCATAGCGATGGAGAATGAAGTTTAAAAGCAAATTAACTTCAATTAATATGTAACTTAC
ATCTAAGCAACGTTTTATTAATAAATTAATTAATTAATTAAAATAAGGATGTTCCAAGAT
TTTTTTTTTTACTAAATCCGATCTTGAATCGTCTGTGTTAGTAACCTTACATCGAATAAT
CACCAGCAAAACTATTATCATTTTCTTTAAAACATTTGAAAATTATTGTAAAATTAGTAT
AAAAGGTTTGTTTTTAGTTTTACAATTATAACTTCTGTGTCTGACTGTATGTTTATTTAA
TAAACTTTTATTAAATAAGAACTTATTTATAAATTTGATTATTAAGTTTTGGAGAGTCAT
CTTGAGCCATTTTAGAACAAATGCGTTTTTTAAATAATAGTTTTTACGTTCTTAAAATGG
TTTTATTTTAAGATGAATCATTTATTTTGTTTCTCCTAATGATAAAATAAGCATCTATAC
CTATATATATAAAGAAGATATAATTTTGTATAATTGTTTTTTTCCTCCACATTTTTAGAT
CATTTCATTCTTATTCTTAATAATATTAAAGTAATAGTAATAATTAATTCTCTTTAATTA
TGCATTAAAATTGACCTACTAATTAAAATTAGGTAACTATTTACTAACCACTCTCCACCC
TCATTTAATCATTCTACCTTTAAATCATTTCTTAAATTTTAAATTTTCCTTTTAACTTAC
ATTAATTTTCCACTACTTTTATACTATTAATTTTTTTATTCTATCTTTTTTTATTAACTA
TATTTAACTTCTATTTTTTTATTATTTAAAAATTTAGAAAGGCACGGACTCTCTCTCTTT
CCCTAGTCACGTTTGGATTTTCTGTTTTTTTTATGACGTGGAAATAAGAAAACAGAAAGA
AAAGGCAAATAAAAAATTAGCCGTGCATGATAAACAAGATTTTCTGTTTAAGTAACCCCT
ACGACGAATATAATCACACCAACACTAATATTATGGTTTTCTATAAAACATTTAATAATT
ATTGTGAAATTAGGATAAAAGGTTTGTTCTTAGTTGTACTATATACCTTGTGTCTCCGTA
TGCATTTTAAATTTAACAATTTAACTAAATATTTATCTGATAAAATTTTATCAGACGAGA
ATTTATTTACGAATTTGATTGTTGAGTTCTGGATAGTCATCTGAGCCATTCGAGAACAAT
TGTGTTTTCTAAATATCAGTTGATACGTTCTTAAATTGGTTTTGTTAGATGAGTGAATTA
TTTATTTATTTCTTCTATACTATAAATTATGAAATATTTTATTTGAATAGCATCAATAAT
GGGGGTGTAGCTCATATGGTAGAGCGCTCGCTTCGCATGCGAGAGGCACGGGGTTCGATT
CCCCGCACCTCCATATATCCTTTTATTTTGCGAAGCGATCCAAGGCGTTGATGCTGATTC
TCAAAGGTTATCCACCAAGACTTAAATTCCTTGGCTTGCCACCTCTCATTCCTCATCTGT
CTCGAAACCAATTCAGAGCT
>Glyma08g20600|Glyma08g20600.2
ACCCAGCCTTCCACTTCCATTTTTGGCCCAGGAATGATCAAATGACAAAAAAGTAGGTTT
AGACTTGAGAACTTGTGGCACCTACCAATAACCACTGAATTTTTTGGACTTTAAATTTTC
ACTGATGGTTTTTGGATCACTTGGTCCTTGTTTGCTAGGTATGAAAGTGAGAGGTGTGAA
AGTGTAAATATTTCTTATTATTTTTCTTATTTAGAAACATCTTGTTAAAATAATATCATG
TTAAATAAGTTATATTAAGAGATTTAGCTCAATTGATTAATTTAACATTCTACATGAATT
ATATATTATAAATCTTTTATTATTGTCCTTGATTTTTACAGATAAAAAAAGTTAAATAAA
TTATATGTAGTAATATCATTTTTATCATATTATAATATTAATTGTACTAATTATTTATTT
CTTATTTTTTCTTATTTCTTTAGGTTATACACTTGCGCATCTCGCAAGAAGAAAAGAGAT
AACTAAAAAATAACATCGATGAAAATAGAATAAAATAAAAGTGTTTGATTTAAGAAAAAA
AATGAAAAATTAATAAAGTAAAAAAAAAAAACTAATGACGTCAAACCTTTAAATGTTTCT
CTTCTCTATTTTCTCTACATTAACTTTATTTGTCACAAATTTCTCTCCTCATCTCCGCTC
CATTTATTCTCTAATAAACAAAGGGTTAAGTTAAAGGCTGTAAAAAAATAATTTCCTTTT
ATTTTAACTTAAAAATGAGAAAAAAGGAACAAATATATGTTTTATTTGATGTCATACTAG
CATGTGCAGATTAATGATTCTCGGTTGTCAATGAGATCGAAGCTAGTCATTGCTTGCAAC
ATATATTAAATTAAATAAATGAATATTTCCGCCACGAATTGCCAACTCAATCCTCTTGTT
TATATTACTGTCATGTCAAATGCATGATCTCATTTTTTCTTATCATTTTGTTCATATACA
TTTGCACCCAGCTTCCTTATTTTTATTTTCAACTTTCTATACATAGGAAATAACTTTTCA
ATTGGCTCGACCATGCGAACATATCACTATATATGTTCTCCGTTGAATGAATTGAATATT
TGGATTAATTCTTCTCTTCTCCAATTTCTAGATAAATCAGACAACATTACATCACATGTG
TCATGAATACTTTAGAGGTTCATTTTGGACTCATGCTAAAGTTGACAATCCAAGTCATAA
AGAAGCAAAGAAATTAATAAAACAATGATCATATTCATATCCTTACATTTATTGAGATAT
GAGTTGCATTATATACTGCTCTTCCCTCTTCTGTTAGTGCGTGTGAAATTGTGGCTTTCT
CTTTGTTAATTAAGATGGATGTATCCCCTTTCCAAAAATATAATGCTCCATGCCCCCACA
CTTCAGAATCTGTTGCAGCATATGTACAAGTTCGGTTGGTTCATTGGCATCAAAATTAAA
CAACTAATCAAAATGGGTTAGTAATTTCATATGCATGATTCAAAATGGGTTAGTACTTCT
ATTGCCATATGGATATATCCAATCCATAAATAGATTTACCAAACAATACCAGCTGTGATC
GATGCAGACTATCACCTCAGATTATCAAAAGACAATGCAAAGCATGCAGAAAAATAAATT
CTTATTAATAACCCAAAATACAATTTTCTTTTCTAATTTTCTTTCTCGGTGCAGTTTTGT
AGATGCTGAGAATGAATGCTAGTATTAATCACTGCTAAGTTTATTACCAAAGGTTAGTTG
AAGGGACAACTTTTAGGAAGTTCCCTCTAATCCAATCATCCAGGATAAAGGGCATGATTT
TAAATAATGGTCTGCAATCATAATTGTAACTGCAACGTTAACGTATTTTGACTCACAACA
ACCACATTTATCATGACTGCATCAGTCACATTTTTCTACAATTGTCTGTAATGTAAAGAT
TTTCTAACTAAGGGCGACTGCAACCGTAATTTAAAATCATGATAATGGATAAAAAAATGA
AAAGAAATCACAAATTTTTG
>Glyma08g13230|Glyma08g13230.1
TTAAATGTATAAATTATTGATAAATTTGTTATTGAAAGATTAAAATATAAAATTTAGTTA
TTGAAAGTGTAAAAAGTGTGATATTTATTTGGTGATTAAATTTTTGTCTATTACTGTTAA
TAAAATAGTCCATGTGATATATAAGGCGAATCACAAAATTGATTGTGAATGTGATCTTGC
TGAATAGATTTAAGGAAAATATCAGTAAGTTATCATTATTGAACTTAAATGTCAATAATT
TTGATTATAAAGATGTCAATAATTTCTTTTTTTCTTTTGACAAAAATATCAGTAATTTTA
ATTTTGGATAAAAAGGTCAGTAAATTATCATTATTAGATTAAAATATTAGTAATTTTTTA
TTGAATGTAAATATTAGTAATTTTTTGTTTAACTTAAATATTAATATGTTTCTATTAGAT
TAATTTATTAGATCCCAAATATTTATTAGTAAAAGAAAATATATTAATATGATTATATAA
AACGTTTAAAAAATTAACACAAGACTGAAATATGATACAATATTAAACATGAAATAAAAG
ATTTCTTCTAATAAAATTTCAATTAATGTCATTAGCATTTTTTTGGATATTTTATATTAT
TGTAAATTTTTAAATAAATTAAATAAAATAATATATACGCGAATATCAAAACTAAATATC
TAAAAAATCACTTTTTTTAATAAAGTAATATATATATATATATATATATATATATATATA
TATATATATATATATATATATATATATATATATATATTTCAAACCAAAGTATAACAAACT
TAAAATGAAATGAATCCATAAATTAATTATATACTAAATTTATCTTTAAATTTTACAATT
TTTAACTAACATTTTAATTTACATGAAACAAATGAGTATGTTTACCTTCTAAATGATAAA
AAATCTAAACTTTGTTAAAATTATTTGTTTTTTTTTCCTATTTTTTAGGGAATTTAAAAA
AATACTCACAGTCAAGGTTTTTAATTTCTTTTCAAGTTTGTTTAGTGTATATCATATCAG
TTTTCAAATTCAAACCGAATGAGTTACATCTTTTGAATTAATAATAAAAAAGAGTAAATA
GTATTTTTATCTTTGAAGATGTAAATTGCTAATAAATTCATCCCTAAAAAATTAAAGTTC
AAAATTTGGGGGAAGGAACGCATATATGATATCTCAAAATTTGACTTCTTAACCTCCTTT
TGTCTGCTATGATACGTTTCAATTTTGAGAAATGCACCAACTTTTCGTTTTCTCTAAGCT
TTTCTCTTCGAATATAAATAAAATAATGTAATATATTTTTTTAAATTACGAATAGAAAAT
AATTGTTATACTAGGCAATTGTATGGTCATGACGGATGAAAAGTACAAAAACAAAATCTT
AGAGGAAAGAAATTCTAAAATGAAGATTTAATTAAAAGAAAATCTCTAAATTTTTTTAAT
ATATACTTTTAAATATTTTTTTATTAATTGAAAATTATTATAATCCATAAAATAATGTGA
GTTTTAATTTCTATTTAATATTTTTCATTAATTATTTTGTCGTAACTTTTAATAAATTTT
TGTTAATACTAAAGAATGTTACAAAAGATATTATCTAAAATGATTCTTTTCGTTAAATAA
AATATTATTTACATAACCAAACCATTACGAAGTTAAGAGACACTATATAATGTGCAAAAC
AGAGAGTTTTGAGGTGAAACCGTGAAAGTGTGACATGCATTAAATTTATATGTATGAATT
ATTGTAAATATACTTTCTTTTTTATTTCTATAGAAAAAAAAATACGTGTGTATGCACTTG
GGTATTGATAAGAACTCCTCTTGTTTTGGCAAAATTAAAAATAAACAAAATAAGCTATGA
GATTTGGATGTACTATGTTGTCGCCTTGTTGGGATAAGAAATAGTTGGTTGCAGAAGACA
CGCGAGTTTCCAATTTATATTGATAGGTAAATATTTAGTGGCTACAAGTCTAAACAATTT
TTGCGGTGCTAACATTGGTG
>Glyma08g22660|Glyma08g22660.1
TTTTTATATTAAATTTATCTTATGCTCAATTTCTATCATTTATGTTTTGATTTGGTGTTT
ATGCTTCTTGAGCAAGGTGCAGCTTTTGGTATTGACAAGACTTTTTTTATTTTATCAGGA
GCAGATGTTGCTACATCTTTATCCAAAATTCAAGATAGAATACAGATCTTCTTTGCTGTT
CTTTTCTGGATGTCTCTATTCTTTTGGGCTTCCGCCTGGGATGGGAGGAATAGACCAGAC
AAGGGATCAAGATTTAGAAGATAAAATAGTAAGCATTTAATTTGTATATATCAATATATA
TAACTTAGGTGGACGACAGAATTATACAGCAACAGAAAAAAAAAATTATGCAACTGTGTC
GTTTAAGAGTATATTATTCTCTGTAAAATTTCTGCTTTAGAACATTCCATGTGCTAAGAT
TACTCCTGTCAGAAGTAGCTTTTGAGTAATCACTCTGTTTCCCTTTTATTCATGCACAAA
TTCAACCAATCTATCCAATTATAAAAATAAAATTATTAAATTGGTTGAATTATATAACAA
TTTGTTATTGGATAGATGTGGGTCATTCAACATATTTTTGTAATCCAAGTTCATAAGTTG
GGCATAGGTCCTTTAAGAGACAAGTCCTGAACTCTAATGTGTTCAAGTATAAGAATCTGT
ATAAATATTAAGCTTTATTTTATAAGCAATATATATATATATATATATATATATATATAT
ATATATATATATATATATATATATATATATATATAAATAAATGGATGGGTTGGATATCCA
TCCATAAATTTTTTTATGCCAACTAGAAAATTGACGATGGGTGAGTAAAATTAAACTTAA
AAATTTTATAACGATTTGACATTATTCTGAAAACTTAGATGAACTTGTAGTCAAGTTTTT
AATTCAAGTACAATGAGAAGCAGGGTTTTGCAGATTGCTTTTGCAGTTTTGCTTTCAGTT
GTGACAAGTAGGAGGGAGGAGAAGTATTTCCTTTCATTGTGAATGATGTCTTTCCGTTCG
ACCTTCGGGCCTAAACCATGGACATGGTCCATGAAACCCGGAAAAAAATAATTGAATGGC
CGTTGAGATATTTTTTTATTTTGACTTGTTTTGCCTGAGCCAGCTGGTATGGTCTGTGGA
AAAGGAAGTGCCTTTTCTAGAGTGAACATTATTATTTATGGATTAAACGTCAGTTTTATG
TGTTTCAATAAGTTGATATTTTCGCATAGACTAGCTGATGCGTATTGATTACATGGTTTG
CAATCTTTCATTTCATGGATTTACTTCTCAGGAGCAATGGACGAATACGACATATTTTGT
TGTTTTTCTTTTCTGACCGTAGCAGTAACACCAGACGGAAATGGAGACGAAACAAGTTGT
CACCTATAGTGTCAAAGATGAGTCATTACTTGAAAACTTCATCTTCATTTTCGTAAAAAG
CCTCGAAATTTTCTTTGTAGTTTTCGTTGTTTGGATTCTTTTGGAGTTGCTTCTCAGAGC
TTTAGGAAATGATCTCACAGGTTCACAGCAGATTTCACCCTCGCACTCTGTTTTTTGGTG
TTTCTCTACTTACCGATTACCGTAGTAGTTATATCAAAGTTCGCACATTTCTGTTGCAGT
ATATGCTTCTCATGAATACCTACCTGAAATGTCGATGTTACAACATTTTTTTACGCAAAT
ATAATCAAAATGGGTCTATGTTTTCTTCCGTTTCTTGTCTTGAATATGTTAAGTTGGTGG
AAACGAAAAAAAAAAGACTGAATTTATTAAGGTTTTGAAAACTGTACCGATTGCTAAAAG
TAATTTAATGACACTAAATTTTGACTCGACAATGATGGTTGTATCGAATATACAAGTAAT
CAAGTAATAATAACATAAAAGCAAAAGGAACTAGCTTTCACTCCCATATTAAGTAATGCA
GTATGATAGTATTAGTAACAAATAAGTATTTTACTAATTATAAGCGAGAATCTCACGTCC
CCTGTCCACAAATGGCAACA
>Glyma08g22850|Glyma08g22850.2
ATTTTAGTTGTAGTCAATGCTTCCAAACATATGGTATTTTTTTTAAAAAAAAAAATAGAA
CTTTAGGAATTTTTGTAGGTACGAAGTTGAATGCATAATTGAATAAGTTTTTTTTTTAAG
TAGAATGATGCATGAATTTAAACGGAATTTTATGGAATACATGTTAGGTTAAACATTGTC
TACACTAATGTCAAAGTCTTGGTTTGAATAATAATTACAATGGTGTTTGTGAGGATTGTC
TGCTCAACAAATCACGTGACATATTAATTTCATTAAATGTTCTTTAAACTGAAAAAAATT
ATTTTTCTTTTAGTTATTTAGTCATTTGCATATCCTCTAAGGCAATGAGACATGTGGAGT
AACCTGGCATAAAAGTCATGATTGGGGTGCTCTTTATTACCTACCATATTAGAAGAGACA
TTGCTCCTTAGAATATATAATCTTTTAATAATTCTTGAAATATACTATTTTATAACAAAA
TAAACGAATCATTTTTTGTGGGCGTCAAGTATTTACGGCAATTATTAAAATGATTTATAA
ATAAATAAATTTTAATCCTCAAAATATGTCATTTATTAAAAATTAATAAATTATATAATT
GAAAAAACATTTCGCTGCGGTTTCTTTATCTGTTTTTCCTATTGGTTATATATTTATGGT
GTTTAATGCAAGCGAAAACTGCAATTCATCAAAAAATCTATATACTTATTGCTATTTGGA
AAATACTATTGTCATTTTCATAATCGGTGATAATCTATTTTTGTGTCATTTTCATAATTC
GCCCAGGATTGTTGTTATCATTTATTCAAGTTGCATTTCGATGGAAGACCAAACCCCACT
TTGCTCTAACAATCGTAATCTCATAATAACTCTGTTTGAGTTTATAAGAAAATAATAATT
TAAAACTTAAAGTTTTTTGTTTTTAGAATAGTCGTTGAAAAGATTACACTGATAATACAT
TTTTGACATAAAAAATTAGAAGTTTTTTTTTTTGAAGGAGAAAAATTAGAAGTTATTAAC
TATGGAGAAAAAGAACTGATTATACAATGATTAAAAAGCATCACGTGACTTTTGCTCTAC
TTTTATCGCACTATTATTTTTAAGTTTTTTCTCCCAATTTCAGTGTCACGGGTGAGCTAC
ACGCAATTTGTTTTGAACTATGTTGCTAGCATTACTGTTTGCTTTAATAGGGAGTAAAAA
TCAACCTTTTTGTCGTTTAAAGTGTAACTTGTCTTACAAAAAGAAATGTGTTGTCACATT
ATTTCTTAGAAGTAAATAAATTTTAAAAAATCTATTTAAATCTTTAAATTTAATAGTTTA
TTCTTTAAATATATGTTAACATTATCATCTATGGCACGCATTTTTTAAATTTTGGATTAA
TGTAATTAATGGCTTACAATTTCATAGACTTGTTTAATTTTTCTTCTTAATTTTGGATAC
TGACATTATACATCTTCAAGAATTAAAATGATAGTTTAGTCTTTGTTTTAGTCATTTATT
GGGGAATGAGATTTTCTTATTTACTACTTATATATTTGTTTGTTTGTGCCACTTGTTACA
GAGGATTACACAGATGAAGCCCAAGCAATTGCGCACGTGCGGAGGGTCTTGGACATTGTG
GCCTGCACAACAAGGTTCGGTAGGCCTAAGCGGAGCGTATCAAGCCCAGAGTCAAGGCCC
AAGAAAAACGGTAAGGCCCAACATCAGAACAAGATGAGTTTGAGCCCACCGGGGACACCG
AATGGGGAATCCCGGGTCGGGTCACCGTCGNNNNNNNNNNNNNNNNNNNNNNNNNNNNNN
NNNNNNNNNNNNNNNNNNNNNNNNNNNNNNNNNNNNNNNNNNNNNNNNNNNNNNNNNNNN
NNNNNNNNNNTACTTTCAGCTTCAGGTTTTGTGTTTTTTTTTTTCTACTTGTCACTTAAA
CTGTTAGTGTTTATGGTTGTTGCACGTTGCATGTATCTGAAGTGAGAAATTGTTGTTGGT
GCATGCATGAACATTGAACA
>Glyma08g13360|Glyma08g13360.1
ATTTATCTTAAACACAATCGCTATATTCTATGGGTCTCTAGCAGCAATTCCATTTGGCAC
AATGGTGGTTGTATTTGTCATTTGGGCTTTCATCTCTTTCCCTCTAGCACTTCTTGGCAC
AGTTGTTGGAAGAAACTGGAGTGGTGCTCTGAATAATCCCTGTCGCGTAAAGACTATTCC
TCGTCCCATTCCTGAAAAGAAGTGGTACCTTACACCCTCTGTGGTTTCTCTGATGGGAGG
ACTGCTACCCTTTGGCAGCATATTCATTGAAATGTATTTTGTATTCACTTCCTTCTGGAA
TTACAAGGTGAATCACAGCACTACTATGACTTGTTTCTGTGATGAAGTTTCTTTTTTACT
TATTGGTCTGGTTATAAAAGTTATTCGCGTGTCATAAGAGCAGAGCATTATCAAGGAAAA
AAATAATCCTTGAAACTGCTCTTTTTAAGTAAAAAATGTGTATATTTCAGTGGAAGCTGT
GTGAACCTGCACATTTGGCTTATATATTTTTTCTTCCTTTGTGGCATACAGGTGTACTAT
GTGTATGGCTTTATGCTGCTAGTCTTTGTGATTCTTATCATCGTTACCATTTGTGTGACA
ATTGTGGGGACATACTTTTTGTTAAATGCTGAGAACTACCACTGGCAATGGACTTCTTTC
TTTTCAGCTGCCTCAACAGCTGTTTATGTTTATTTGTACTCAATATACTACTTCTATGTG
AAGACGAAGATGTCAGGCTTCTTCCAGACCAGCTTTTATTTTGGATACACTTTGATGTTT
TCTCTTGGACTAGGAATTCTATGTGGTAAGTCGTCTTCAATTTGATTTAGATTTTCACCC
TGCTTATGTGATTGAATATCTTATCGTGTGCCAATTAAGCCCCACTTCTTCCTATTGTCC
TGCATAAAGCCTTGTGTCCTTATCTCCTGAATCGGGCTATAATGTTTCTTTAATGTGCAG
GAGCTGTGGGTTTTCTTGGTTCAAATTTGTTCGTGAGGAGGATCTACAGAAATATCAAGT
GCGATTAAGGTTTTGAGTCAGACCTGAGCACTTCCATAGGTTTGTTGCTGAAGACAATAA
ATTTTTGGAGGAAGCCTCTGGTCATGTGTGGGGAAACCTAACAATGTTTACAGGTGAATC
CACAGGGTTTTGAGAATGAGGATGTATTATTTTTCTATATTGGGGAAGCCCTGAGATTTT
TTTTCCCCGGCTGTAATTGATTGTCTTTATAATTTTAGATAAGTAGTACAATATTCAACT
CTTGTGATTACCGTTTCATCCCCTTATAAAATAGGGGTCCATTGAAGAACTGGTGCCCAA
TTCCCAATTCCCCAACATGGGTTTCAACTATCAATATAAGTAAAGAGGGGGATCAAGTCT
CGGAAATGAATTTTGTATGAAGATCTGAATATCATTCTTATCTGCTTCCTTTACACTCCT
TTTAAATGATAAATAATTTTTGTAGTGTCTTTACCGTTTAGTTTATTATTATAAGATTAT
CAATGGTTCGATATCGTTGCTGCTGTGACAACCATGAGTTGCTATCTGAACTTTGTGGCG
CTCGTTTCATGTGTACGTAATTCCCTGCCAGTAACTGAAGTGGAGTTTTGAAAACCATTC
AAATAGATAGACCTCTTGCATTACATCCAATGGCTATAAACTTGTTCAAGTCAGAACCAT
ACAAAATATTTGTTCCATATTGGACATTATTGGTACGAAATTATTATTGTTTGGAATAAT
AATTAATCTTTGTTAGAAATTATAAGTTCATATAAGATGAGTATTTTATTTTTTTCAACA
TGATCTATTTTATAATTGGAATTTGAATGTTGGTAATATTGAACATTTAGGATAAGAGGG
TGGTGCCAACCACAATCTGAGTGGTGATAAAGGAGATAATAAAGCAACGCGTACAATGCT
GCCACGTGGCAGATAGGGTTGGATGATACTTCACGTCGTTACGTGTTGCAAGCACACTAT
TTCCACAAGCCCACACCCTC
>Glyma08g20030|Glyma08g20030.2
AGAAAATCATGCTTCCTCGGTCTCTAATTAATTTATAACTTCTTTTTTCTACTTTATTTG
TTCTATGCTTGAAACATACAGTAGAAATTATGCTGAGGTAGTACATGCAACGCAACATCA
AAGAGCCCTGCAGAATAAGGTTCTGCTTTTTTATTATTATTTTTTCTTTCTACCATATTT
ATGACCATGATGGTGAGTATATTATGGTTGGCTCTTGTTTATTTGACTCAAGAACAAGCA
TTGAATCTAGGTTTTTTTTAGAGGTACACAAAATTTGGATTAATTTCCATACACCAATTA
GAAATCTCCCTAAAATATATTTTTTAAAATAATTATTATAAAAATTAATAATCTTATCAT
ACATAATAATTTAACATTATTCATCATATTATTAAAAGAAATAAACTTGAATCAAATATG
CAAAAAATTATTAATAAAGATAATTTATCTTTTTTGTATACATATTTTTTATTTCTAAAT
TACTTATATATATATATATATATATCATTTTTTTTTCATGAATCTTAGCTAGCTCCAATT
TTCTTACAAAACTTTCGTGATTGGGGTCAGCCACACACTTTACATATTTTTAACATTCAC
ATTTCAAAATTAACTATTGTCACTATGCTCAATCGTTTTCTTTTTACTTTTTATTTTAAA
AAATAAAGATATAGACAAGAAATTCCTCTCTTTTAACTTATAAAGTTACCTTTGTTCTTA
TTCTTGCATGCGAACACACGCCTGAGTCAAATTAATTATCACCAACACATGTTTAACACT
ACATGTACGGATTTCTAATTGGAAGATGAAGTGACTAATTAGTTTAACATGGTTGTGATA
CCGTGCACAAATTCAACAAACGTTACCATTTCTTTCTTTCTTTCTTTCTTCTTTTTTGGT
GATTAACATCTCTTATCGCTAAGAAAAGTGTCAAAATGAATTTTCTGATCTTATTAATTA
ACCCATTCACTAATGCACCAAGTCACCAATTACCATTAATTGGCATACTAGCCTCTGACA
ACAACATGCATACCCAACAGTAGCTTAGCTCCTGCGGTCCAGTGTTCAAATTTTTTTTAC
TTTTAAGTCAAAATTTCTGTGTATACAAACCCGATACGTTAACATTTTTTTCCCTATAAT
TTTATTTTTTTAATTTTAGTTTTTATAAATTTTAGTTTTTTTAATTTTTATCCTTTTAAG
TTTTTTTTTTGTTTTTTTATCCATGCAAAAGTTTATGATTTATCAATTTTAGTTCTTTTA
ATTCTTTTAAGATTCTAATTTTTTTCATTTATAATAAATTTGTGTTTACAGAATTAAAAT
AAAAAAAAACATAAACTTAAATAGATTAAAATAAAATAAATATATTTATAAAGACAAAAA
AAAGTATTAATTTATAAGAATAAAAATATATTCAAGTCTGAAAACAACAAAAAGAGAAAT
TACCTTCTTTTTTTACTTTTGAACTATCATGCCAAGATACAAACCACATAAATTCTTGCA
ATGCACGTGGATGTCATGATTCTTTACCTTTCAATAATTTGTAGCTGGTCACAAACTTTG
TACGTGTTTTTCCTATTATTGGAACCTGTCAACCAAATATTTAACATCAGAAAATGATGT
TCCAATATTGTGCCATTATACAAGGGGGGGTAAGCTAGGAAGCAAGAAGGAAAGAGGGAG
GAATGAGCACGGGGTTCGTGGATCTGCACCACAGCAGTCCTGATAATTATACCCCACGTT
TTTTTACTTCAAATTGGCTTTATCTCATATAACCTGAGAATTTGAGGTTAAAACTTACTC
AAGTCTTCTGCTAATTAAACTAATATTCTAATAATTAATATTTATTGATAAAAAAATTAA
CTCAATCTTATAAATTCAAGTTATTTAGAAAAAGATGATTATCCTATGATATTTCACTTA
GTCTTTGAGATTAGATAATATTTTCTGAAACATTTGACAATCAAATATATCACAGTTAAG
GTGAGTTAAAATTGACCAAA
>Glyma08g06820|Glyma08g06820.1
TTAACATTTCTAAATTTATTTAAATTAAAAAGAAAAATGGACCAACTTGATCCAAATCCA
TCATAACTTTAGGTTAAGTGAGTTGGGTTGAGATAACTCAAACTCATGTGATTCAACATT
TGAGCCTTTTCTATTCACACTTCGTATTCTTTTTTTAATTTTTTGTTATCATAAATACTC
TTTATACCAAAACTATCCTTTTATTTAAAAAATGTACAAACCTTACTTTTTAAGTCATTG
TTGTCTATTTTCTCCCTTTTCTCTTCTTTGTTTATCCAAAAGTATTAAAATTTTACCTTC
ATTTTTTTATTACACTTCTATATTCAAATTGTGTAAGAAAAATACTTCAATCTCAATAAT
GTGTGATCTATATACAATTTCATCATATCCTTCAATGTCGATGTTATGCGTTATGTATCC
TATAAAAAATGTTATGCCCTAAATTTATTTTCATCATACCTTGCAACTTCAACACTTTGT
GCAACCAAGTATGTCATGAACCCTATTTTTCCAATTGCGAAAAGTATTATTTGGAACACA
ATATAATCACTATTATGAAAAGTGGAAATTACTTTACAAGATGCTAGTTTATTTTTGTTA
AAGTATTTTCCAAAATAGTGAATAATATTTTGAAAGGTATTTTCCATAATAGTAATTATG
TTTTAGAAGGTATTTTTTGAAATTGATTATTTATTTTCTTACTTTTTCCATTAGCTATTT
TTTTTCATGTTCATGTTACTAGGTTGGATGATGTGAAAGTTGAGAAGAGCTTGCTGACAT
AAATGTTGAACGGGTCTTGGAACTAGAAGACGAGGGAGTACAACGGAAGGGAGTGTGGTG
AGTGGGGAGTGTGAACATGCAAAGGTTATCTTTCAAAATAGGGAAAAAAAATAGAAGGTT
ATTTAGGTCAATTTTATAAAATAAAGGGAAAGGAGAGCATATTTAGTAAATGGTGGAAGT
GTCAATAGTGAAAGTCCAAATTTTGTTCTCAGTAGGCCTGAGTTGGGCTGGGCTAGAATG
ACTCATAAATTACAACCCATATTGACACCTTTAGAGAATTTCATTTGAAGATGTAATCCA
TTTTTTTTTTACATATGAGAATAATCAGGATAAATATATACATGTGCAAAGTTCTCTATC
CCTCTCTCTTGAAAAAAAAAAAGAAGTTCTCTCTTCCTCTATCCTTTTTATTTTGGTATC
TTTGTAACATGCCCAGCAATCAACATGTTGTATTATCTTAGTTTGTTCGTTTATTAAGTT
CAGAAACAAGTTTTCATCAAAGCCAACTTATAAATCCAAAGTTTTTCAAAATCCTTTATC
TGCATATTTAAATCTGTCCTCAGATACTTTAAAATGCATGGTTTAAGTTTTTTTTTTTTG
AATGCTTGGTTTAAGTTTACAACTATGTCTTTGTGAAAAAAATGAAACTACTTTGAAAAA
ATAAAAACAAACTACCCTTAAAAAATTTCTCTTCTTAAATTGTCAATCCTATTAATTTTA
GAGAAAAAGGTGATTATACATTCACACTGTAAAAAGTTTTAAACAATAATCCGATAATTA
CAATAATAAATTTATTAAATTTTAAAATGATTATTTTAAAATAATTCAATAAATATAAGC
ATTAAAGTTTTAATTTTCTATACTCCTTTCTCAATTCTCAGTTCCTACTTTGTATGAAAC
AGATCACAAGAAAACTAATGACAATTTACGTGGAACATATTGAACGTTTCCCATCCTGAA
CTTTTTTGTCACTAGAAGCCATCATATTCACGAATCGTTATCAGAATGCGAATAGTTAGG
AGTTAGCAGAATGCAACGCCAACAGAGGCTGGTAGAAACTTTGGTTAAAATTGTGAGAAC
CACATTCACTTGAGACCCAAGCAGATGATAGGATAAGGGTTCAGAAAACTGAATTCCACA
CAAAATTGAGAAAATTTTATATTAAAAGGGAAAAACATTGGACATACATGTCAACTTCTT
GATTCCCATTATTGTCCTTA
>Glyma08g07700|Glyma08g07700.1
AGAAGCTGTGATTTCATACACTCAGCATTTGAATGCCATTGAGAGTGGTAAAGTTGAAAA
TGTCCCTGCCCCTGCCATTGCTATTGACTACTGGAGGCTTCCCAAGGATGCAACTCTCAA
GGATGTTGTCACTGTGATTCGCGCTGATGAGGCTCATCACAGGGATGTTAACCACTTTGC
TTCTGTAAGTTTCCTTTTCGTCTCATAATGGACAACAACAAAAATTGTTAGGAACACATT
CTTCAACATATTTTTTTTAAAGAAATTTAACATATTTTCTTATTAGTTGGAATATAATTT
ATTGAAAACTATAAGATCCCAAAATAAGTTCATTAAATATCACCTGAGATCCACGAAATA
CTTTCAATAGTTCCAACTAATAAGAAAAAGTATCTTGTTAGCATTTTTCATCAAACACTT
CTAATTTTGTACCTTTTCATTGGGTTTGTTTCACTTTGCTCTGATTCAGTCTTCTGAATG
CTTTGTGTTCTTCTTCGTGCAGGATATTCATCATCAAGGGAAGGAATTAAAAGAGGCTCC
AGCTCCTATTGGTTATCACTGAGTCATTGTTGTAAATTTTTTAACAAAACGATATCTAGC
CTTTGCTGTCTCGAGACTTTCTAGCTATTTTTACCATCTGGTTCAATAAAATTTATTTTC
AGCGAGCACTTTAAAACCAGAAAGTTTATTGAGATCAATAGACAATAGTAGGTGATACTT
TGGAGACATCATACACACAACTTGTACTTCACCTGCACACCTTACCCGTTTCATAAGATC
ACAAAAGGGAACAGGAAATAAGCAATAAATTCACCTAGATTCTATAGTTAAATAGCTCTA
GTTTTAGATAAAAACACCTGGCTATCAAGTTTTATCAACAGAGCCAGGGCAGAATAAGCA
TAATCATTTTAGATAAATGCAATGCAAATAGCTGGCATGAAAATGATAACAGAAAAAGGC
[truncated: 1,435,561 more chars]
