# Supplementary material for: Regulatory interplay between soybean root and soybean cyst nematode during a resistant and susceptible reaction
Source: BMC Plant Biol. 2014 Nov 25;14:300. doi: 10.1186/s12870-014-0300-9 (PMC4262236; doi:10.1186/s12870-014-0300-9)
Supplement: Additional file 3 — TFBSs over–represented across all inoculations. A collection of 46 TFBSs over–represented in atleast one inoculation. [file 12870_2014_300_MOESM3_ESM.zip › 8dai_R14_induced.fasta]

>Glyma02g25950|Glyma02g25950.2
TGCTTCAAGATTAATACAAGATTCTTTCAACAAACAAAGCCTTGATTAAAGATTTCTTCA
AGATCAAGCCTTGCCTCACAATGAAAGGTTTTAAGTCATTCAAGGCACATGTAATCGATT
ACCAATACATGTAATCGATTACCAATGGTTTGAAAGTGTGTAATCGATTACACATCATAT
GTAATCGATTACCAGAGACTCTGAACGTTGGGAATTCAAATTTTAAATGAAGGGTCACAA
CTGTTCAAGAAAAACAACTGTGTAATCGATTACACTAATTCTGTAATCGATTACTAGAGA
GGATTTTCAAGGAATATTGCCAACAGTCACATCTTATCATTTGAATTTTGAATGTCCATC
AAAGGCCTATATATATGTGTGACTTGGGACGAAATTGAAGAGAGAGTTTTTCTTGGCAAA
AATGTCTTATCCTCTCAAAAGACAATGAGAGAGATTCCAAAAAAACTTCATTGTCAAATG
CTCTCTCAAAAGAAATCCTTGGCCAAACACTTGCAAAATCTATAAGGATTCTTACATGAT
CTTTATTGTAATATTCTTCTCTTGAAGAGATAATTCTTTTTCCATTCTTCTTATTCAATG
AGATTGGTTAAGAGTCTGTGAGTCTCTTGTTGTAAAGGATTCCTGAACACAAGTGATGAG
TTGTCCCTGTGTGGTTCAGACTTTGTAATGGATTTTACAAAGATAGTGGAAATCTCAAGT
GGGTTGCTTGAGTACTAGACGTAGGCACGGGTTGTGGCCGAATCAGTATAAAACTGTGTT
TGCATTCTCTCTTCCCTTATCTCATTTATGTTATTGCAATCAATTTTGTCTTTCATGTTT
AAAGAACATTCTTAAATTGATTGTTGTTTCTTCTGTATTCTAAGTCTATCCCTCTTAAGT
TATTGAGGCCACAAAGTCCAACAAAAACAAATCATACTATTTGCTTTCTCATAACTTCAC
ACTTCCCACTCTTTCTTACATTCACTTTGCTTTGAATGTTCTCTTTTTCAATAGAGTGAA
CTTCACTCTCCCAATATACGTTTGGTGTATCTTGTATTATTTTTTTAAGTATCAACTGAA
TGGATTGATAAAAAATTAGTGTATAATAATTAAAATTTGATCAAATATAATATTAGATAA
GAATTTTTTTATAAAAAAATAATTGATTCTATAATTTAGAAAAAATCCAGAGATAAAAAT
TAATTATATAATATCTCAAATTTAGTAAAATATATAATATATAATATTCATATAAGATTT
CTTCAAAATAAATATACAGTAATCTTCGGACAAAAAAATATACCATAATTTATTGAATTT
TTAATTTATAAAAAAGTCAATATATATATAACTTCCGAGATCCTTGTGGGTGGGGAGGAA
AAGATAAGTTCCACCTTCTGGGAGTTCTACCTAGTGATCAAAGATTTAGCCAAATCTGCT
TTGTATTTTACATAGATTCCTTGCACTAGGGCTAAAAAAAGTAAGGGGGACATGGCCCCA
CCCTAATATGTAAGTCCGTCTCTGTATGTTCATAAGTATTTATTTACTAATTATATATAA
TTTTATTTATATATTAACAGTTAAAAATAAGAATGCATCACAACATAAAATTATTTATCA
TAAATATAAAATATAATTTATATATTAATAAGTATTTATAAAATATTAATTTACTATAAA
TATATAAAATTGGGATGATTGTCAAGAGAGAGAGAGAGAGAGAGAGAGAGAGATTGTATA
TATTTTAATTATTTAGTTGGCCCTTAGTAGGTAGTGTGTGAGTGAGAGAGAGAGAGCAGT
AGATTGTATATTTTAATTAATTTGGTCCTTAGTAGTAAGCAATTTTCTGAGATTGTATAT
ATTTTAATTATTTAGTTGGCCCTTAGTAGGTAGTGTGTGAGTGAGAGAGAGAGAGCAGTA
GATTGTATATTTTAATTAATTTGGTCCTTAGTAGTAAGCAATTTTCTATTTAAGAAGTGA
CAATGCTCCATACACTTCAC
>Glyma02g46870|Glyma02g46870.1
TAATTTTCCAAAGAGTTTAATGGTAATGCGGTTAAAATATAAAATAATTTTAGAAGGTGA
TTTGTGATTGAATGATAATATAAATTTATTTATTTATTTTGAAAAAAATAAGAGTTTTAA
TATGATGTATTTTCAAATAATTAAGAGAAATTATTTGTGATGGATAAAAATATAAATGTT
TTATATAGTGTGTTTGGATACAAAATTTGAAGGGGATCTTAAATTCTCTAATTTACAATT
CATCGTTTGGATTTAATCTTAAGTAGAATTTAAAATTTGAATTTTTTTTTAAAAAAAAAT
CTACACAGACTAAAACTATGGAATTCTAATTTGCCTGTAAAATATGAGAATTTTAGAATT
CTCTTCCCAGTTACTCACGCTTAGTGTTAATATATTCTATTTAGGGATAACATTCACAAT
TCAAAATTCTATGGCCCTATGATATTTTATTTTTTTACTGTTTGGCCATAAGTCTCGTGA
TCTTTCACTTTTTCCCCCCTATAGTACAGGTATCTTCTACAAAATCAATAGGAAATAATT
CTTAATGAACCAAAAATATCCAGACTATGGTCAGACTGATTCTTTAAACAATTTTTTTCA
TATATAAAACTCGATTTCAAGACCTTAAAAATGAAAGATATACTACTTAAATCTACCACT
CGTTAGTATCTATAACTTTCATTTTATGTACATTTAATGATAGATAGTATTAATTACAAA
ATATTCATTCTCTCATGTAAAATCACCGCCAATCAAATAATAAAATGTTATAAACTCTTT
ACTTTGTATGTTCAAGGTGGCTAAGCCCATGAATATGTTTTTTTTTTTCTTTAGGGGAAG
GAGCATGGATATGTTGAAGCTATGATAATGGTGATGTCATGGGTTACATGGGAATTGGAT
TGGGAATGTGGTATAGGGAATGTATATTTGAAACAATTTGACTCAATGAAACCAAAGGTG
GACTTTTCCTTTTACAAAACCTGCAGGTTCTAAGAATCTCCAAGACTTTAAACGTATAAT
TAAATAATTCGCCTTTATAAAATAAAAATAATTTCTCAGAGTGAAATAAATTTATCATGT
TATTTTTATTCTTAACGCATGTAATTTTATTATTAAAATCATTTTAGACTTTAAAAATAA
TAATTAAACTAATCAGTTTAGTTTATGTAATTTCGCCTTTTTCATACGTCAAATTAATAT
ATTTTTTAATTTTATTTTATGTTAAGATTTCATTTTTATTTCTTACTTTCTACTACCTAT
ATTCTAAAAATTAATTACTTTGTTGTGTACTATATTCCTCTCTACTACCTAACGAATATC
AATTAAAAAAAACTTAAAACTGTAATGGTAATATGCATAGCTAATTTAAAAGCATTTAAA
TTTAAAATAAGAATAAAATTTATAATTCTTCATAGAATAATACATTAAGAATTTAATTAT
ATATATATATATATATATATATAATTAAAACAAAATAATAGTTACTAGATAAATCTATTA
TAATATTGTAAATAAATTATAAAACAGTTTACGGGTAGGACTTTTACTCACTCATACTTT
CTTAATTATTATTTTTTACAAATTAATTAATTTTTTTAATGTTTGCTTTCTTTGTCTTTT
AGACGTGCATTCAATGCATTACTCAGATAATAATAAAAATTTCTTCCAACTACCTCAGAT
TACTTTTTTTTTTGTTTTAGCTTTTCGCGTGTATTTCAATATTTCATCTTTTTAGGTTTT
TTTTATCTTTATGTTATGTTTAAATTAATTTTAAACAATTAATTTATTTATCAACATTTA
AAAAAATGTCATAAATTAAATTGTTTATTGTAAATGTAAATTATATATATATATATATAT
ATATATATATATATATATATATATATATATATATATATATTTAAGAATATCTATTTATTA
AATTTAGAAGATATAAAGTATTTTAACACATGGTGAATACAAAGATATTATTTGTAGGGA
CAAATGAGAAAGGATATATT
>Glyma02g15360|Glyma02g15360.1
AAATTGCATTGGACTTCAAAATTTACTGTTTTAAGATCTTCTGTTTCTTGATTTTCGTTT
CTTTAAGATTTTTATTGATTATAAATTATTCTTTCATTATAAGACTAACTGTTGAAGACC
TCTTAACATCGTTTGGACCCTTTATGCTTTTATTTGGCCAACTACCTAGTAGCCTATTAA
GTTTTGGCGGATCAATATCAGCCTAATATCCATGAATGAGCAAAACCAGTAATAATTATC
ATTATAACTGAAATTAATCATGGAAATGGGGCAAGTTTCTCATTGCTGATAAATGAGGCA
AGTCCCTTCAAAATGTGAAGAACCTTAAAATTTATCATTATAAGCTAGCTAGCTTAAAAG
ATATTATAATGCGGGTATAACGTGTTGAAGCAGATTGATCCAAGACAATGTTTCTGATAT
GTGACTGCAATTGAATTTGCAGCTGGTGTGCATTATGTATAGAAGAATCAAGGAATAACA
GAAAACTAAATATCATTTACCATGTTAATTGCAAAACTTGAAATTACATTCCTCTTTAAA
TTTCCTGTTTTAACATCTTTTGCTCCTTGAGTATATTTTGGATAGATTCTTAGGGACTTC
AAACTACTTCTTTATTACAAAGGTGTTAACCTTCTCCATCATCATTTGTTTAAATTAACT
TGCATAAAACTACATTGCAGAAAGGAATGAACAAGCTTTTCACCACTCTGTTTATGAGGT
TGATGTACATCAAATTATAATTAATTTTATTACATTATTAAACAATGCAAGCGTTCAAAA
ATAGTCTGTGGAACTTTCATTGATTGGCTTTTTGTTGGGCTGCTGAGTCTGAAGCCAATA
GAATATGTATTAGTTGTAAGAATTTGGATGCATTTATCTGTCAGCCAAATTTCAATCACT
TTCAAAACATTTTTTTAATCCAAATAAATCAAGCAAACAAATCCATTTATCTCTACCGAT
TATGTCGTCCACTTTACTAAAAATAAATCATTATAATTCCGTGATACCTTTTGGTTATCT
ATGTTCTTTTCTTTGTTTTTTAAATTCTGGAGATCACAGATTATCGTTTATTTAACATAA
CTGAGAGAGCCTTTACTATAGTAAGAAAAAGGATTGAAGAAGATATAGAAAGAATGAATG
TACAAGAACCGGCAAATCAATATACAAATTTAAAAAACCAAAGTAACTAGAGTTAATATA
TTTTTCTTCATGATTGGACTTTGGTTTATTTTTAATTATTTGGAGTAATCATTTATATTT
TCTGAGTTCTTCCAGTCTTATTTGATTTCAAGAGTACTTATTTTTAAGGTAGCGTAGCAT
GTCGGCACATGAATCACCTAACTGCTAACATCTTCAAACATTTACCTATAACTTTGTTTG
TCAAAGTGATGTCATGTCATGAACTCATTCTAAAATTTTGAATAGACGATTCTTAGTTCA
TGTATAGGTTAAAGTTTGAAAGCTCGGTTTAAATGAATTTTATTTTGCAAACCGAGTTTG
CACTCTTTTATTATTTCATTCAAATTGAGTTTCAAGGCAAAATCAAGGAAAAAATCATAG
CATGTATGGATAGTCGTTGAGCATGAAAGAATGATTTTTGAGATGTGAAAGTTATAACTA
TTAGCTTCTAAAAGTCACATTCATGTTGTGAAAAATTACATCTAAGGTTGTGTTTGGGCT
ATGGTTTAGTTGAACAGCTTTGAGTGTGTTTGGTTTAACGTTTAAACGGACACACATTTC
TATGCATATTCTGTAAGAAGTATGAATTTAGAGCTTTTAATTCAACGATTGTTTGAGAAC
CTTTCAACAATAAAACAAACACACTTTGTGTATGTTTGGTTTTCAGGTAAAAAAAGTCAT
TATATTTTGTTTTTATCTGTTAGATTTGTACTAAAACGCACCCGATATTTTTACCTTCAA
TCTAAACATGTATTTTGTTGTTTTTCCATTGGATGTGTGGGAAAAGGTGAAATGTCATTT
GAAGCCTTTGAAACATGGAA
>Glyma02g01250|Glyma02g01250.1
ATAACTAATATAAACGATAAATATAATATGTAGTCTACACTAATTAATTAATTTAGAATT
ATAAAATTCATAACAGTTTGGACCAACCAATTTATGCAAGATTGCATTTTATTGTATCCT
TTTTATACATAGAGACATTTGTGTCATTTTATCAATGCATTTCTTTCTTTCCTTCACTCT
TTCTCTTTCCTACTAAACAATTAAACATTCATCATACATTCTATTTTCTTTTTCTCTTCT
TCTCACTTTATTTTCTTTCACTTTCTTTAATAAATCAAACAAAGTGGCTACAAATAATAT
TAAAAAAATAAAGATCTGGCAAATGTCAAAGTGATACTTTCAGCATTTAGAAGAATTCAA
TATTGACACTAACAATAAAATTAAAATATTTATACTTTTATTTAATAAATTCAAAATGTT
ATACAATCACTAAATTAAATTTATTGAATACTTTATATAGATTAATGAAAAAAGTCAAAG
AACATGTGTTAGGAGTTTGATATTTAAGTGTGTGTATGAAAAATAACAAGTCTCCATGAT
TATTTAATGTAATTATATATTTTGACTTTAATTTAAGATCCTTAGTTAAATTAAAGTAAT
TTTACAAAAATTGATCTAAGCACTCGATGATTTAAATTATTAAAAATTATGTCTTATTGG
GTGGCATGGAAATAAGATGGCGAAAATGATTATAGAGGGAGAAAATAATATTGATTGTTT
GCTGGAATGAAAATAAAGTAGACATAAGATGAGTCTATTATCATTTTTTTATACTTATTT
TCATTTACTTATTTATTTTTATTTCTTTCATATTTATTTAAATTAAAAAAATAATTAAAA
TATAAAAGAATAAGTATAAAACATTAAGAAAATTGGGATATTAAATATCTCTATTTTATA
ACAAAAGAATTAAAATTATGAATTCAACCAAACATTAAGAACAAAATTATATTTTAACAT
TTCTTCTTTTACCAACGAGACCCTAATGAGAAAGTAACCCGGTGCATGTTTAATAAACCT
ATAATGAATAGGGGTGGGTAAGAGGGTTGGTCTGCCCCGTGTAAGACTCACCCCCATAAG
ATTGTATTGACAGCGGACTGGATTAGTCCGCCCCGCATTGTTATACAAACTTAATAAATT
GGTCCGCTCCTGACCCATTGACCTTGCAGGTCAAACGAGTCGGTTTGCCGACCTAATTTT
AAAAGAATTTTAATTTCAATAAAAATGTAACATAATCAAATTAAATTTAACACAAATATA
AATAAAATATCAATAATTAGTCAATTACATAAATAAAATAAATAATGTCTTAACAAAAGA
AAATCCAAACAATAAATCTAAAATATGAAACTTAAACATCTCTAATAACAAATGATTGCA
TATTTGAAGTAGCTTGAGTCTTCTTCATTTTCACATCTTCATATTTTTTACTTAAAACTC
AAAACGATAATAAATATTAGAATCAACTCAAGTTAAGAGATTAAAAGACGATAATTATTA
CACATTATTTACCTTGCTCATCAAATCCTATTAATCAATTTTTAGTATATATCAATGCTT
GCGCATTATCACCAAGAAGCCTAGTTCGATATTTTGTTAATCACCCGTGAGTTAATACTA
AATGTCGATCTGGAAATCATAATTGTAATTTAGATGCTCAAAATATCACAAAACAATAAT
GAAAGATTTGGATTAAGCAAAATTCTTAAAATGCTGTAGTTGGTAAGATTCTTAAATAAT
AAATTAAGTGAGTTTACGAACAACATGTGGATTTCCGCGGACCAAACCCACACAGTTCAC
ACTAAAAATATTACATTCCCATAAATTATTTAAAAAATTCATCCGTTACTTGTATAGATA
GCAGGCTAGTCCCTGGATCTCCTTTCTTTTACCGACCCCTAAAAATGAACAGTGTGCTTA
AAATAACAAAAAGTCAAGATCTAGTATTGAAGTAGTCGAAATGATGACGAATCACAAGGG
GTGCCTTACGCATGCAGCCA
>Glyma02g15290|Glyma02g15290.1
CTTTTGATTGAATATGACTCTTTGCTTCAATTTTTAGTATTTTGCTTCTGCATTTGTGTT
TTTAACTCCTTTCATTAAAATATTTATTTTTTATGGTTAAGTATTTGATATAATGTCTCA
ATCAATAACTACATCTTCTTGAAGTGTTAACAAAAATGAAATAAGAGTCAAATATTAAAA
AAAAAATTGGTATTTTCTTAAGAAAATGTCTATTCACAGGATCAATTGTTAATTTATTAT
TAAGTATTTAATAAAGATATTAGGATAATTTCGTCTGCTCACATATTTTAATTGACGTTA
GTTAACAACGTTAACACATGAGTAAAAGTATTTAAAAAAAGGAAGAAGTATTAAGTGTAA
TTTGACAAAAAAAAGATAAAAGTAATGTAAAAAAAGAAGAAACATCAAATATAATTTAAG
AAAAATACAGGCTACAAGTGTAATTTAGTCTTTATCTTTCAATTTAAGTTTAATAAATTA
TTATCGTAAAAAAATTCAATGTGATCGAACTAATATAATATTAAACATTTTTCAATCTTA
TCGCAATCCATAATTAAATGACTGCATGTGTTCCAATTTTTTTACTGCCACACTAATTAA
AAGTTAATGACTTTTAAATTAATTATAACTTTAAGGTCTTCTATATCAATCAAAATATTA
AAAATTTTGTTTTGTTTATCTTTTGGTACGGTTGAACTTACCTGAGTACATAGGGTATAA
TTAATAATTGGAAAATGGCGTGAAGGTTCATCCCATTTTTAAGTGAATAGGTGTATGGAA
AAGAAAGAAAAAAAATAAGAAAAGAAAGAGATAAAAAGTGAAAGATGCATTTAATAAGAA
AGGAGGGGAAAGATAAAAAAAATAGATGGAAAAGAAAGCGAATATATAAAAGTTAATAAT
AATTTATGATCTCTTTCTATTATTTATTATCATTGATCTTCATTATCAATTCTAAAATTT
CTTTTTCTTTTTCTTTCTCTGTATCGTTTTTAATATTGGTTGTGCATAAGCATCTATAAA
TTCTCGATTAGTTTTCTGAATAAGCATAATTCTAAATTTCTAATGATCATCTAAAGAAAA
TGACAATGATCTCTTAAATTGATTCCCTTGAAGTAGTTTTACAAATTTCGATCCTTCAGA
GATTAATATTTAGCCTGTAACTTAATTATATATAAAGGTTTTTATCTTTCTCTAAAAATA
TATTTTGTGAAGATTAAATTTAATATATGTTATCAACTAAATTATACCTATTAGATTTGT
TATTAGCTTATTGTCATCACATACGTTATATTTGAGGTTCTGTGACTATGATTAATCCAA
CTCATTAGAAATTGAATTGAGCCCTAGTAAAATATGCACTTAAGCTAAAGATATAAAATG
TAAAAGTTAAAATATAAAAAATTAAAGATCAAATATCAACTCACAAACATAAAAAGAGAA
TATAAAAGTGGTCTTTTTCAACTAGCACAGAGATAAACAGAGAAAAAAAAGGTGTAATAA
TCAAGGTTAAAAAACTAATGCTCACGGTGATCCTATCAATAAAGTTCGAGTTCTGAACAT
GCATCCTGCAGCATCAAATATTCTGAAAGAAAGCTAAGAGAAAAAGCTTTGCAGCTCATA
ATATATACATCAAACTCAAACATGATTATTTTTCGGAAAAGATACTTATATAGTCTAAAA
AAACACTAATGCTCATGGACGATTGCTTGCTAGAATTTCGGGTACTGCGTGACCATTATA
GTTTTAGTAATAGCAATAATGGTACATTGTCACTGCCACTTCTTCGTTTCACCAATGAAC
TCAGTCAGACATTGCATCGTGCTCTGGCACATAAATAATTTATTGATATCCTATGGCGTA
TGGGTTTGACGTCAATCCGAAAATTTGGTACATTGAAACAGATTACATCTCTAATTCGGT
AAAATCTGTCTCATAAGTTAAATAATAATACAAAGAAGAAAAAAAAATATCTTCTATCCA
TTAATTTTGTTTTTTTATTT
>Glyma02g02740|Glyma02g02740.1
AACAGGTGCAATTTCACAAACACATAATGATATGGATGAAGCAATTTAATATCTCAATGT
TAAAAAATTAGAACTTACTTAGCAGGGTGCGTTGTGTTTGTCTTCGTCATACCAACTACC
CAAGGGAAAAACACCAAAAAGTAAAAAAGAAAGCGACGCTGAATGTGAGAGAAACCTAAT
TCAATTCTATTTTATGTCTAAAGATAAGCCTAATCCTAACGCACTTCATCAATGGGCTGT
AGTTTGGGCCGAATAGACCTATCAATAAATGGGCTCATCAACAACTGGGCGACGAGTTGG
ACCTTTGTTTTCTTGCTTTACTGCAGATACAGAAAGGCAATTACTTTCTGAAGTCTTTGA
ATTACTTCTGCACTTCTCATACTACTTCCGCGATGATCAATCTCGAAATAATATGAGAAT
TGCAGGAAGTAATTCCAAAAGTGAAAAAAAAAAACACACACACACACAAAGTAAAGGGAA
GGGAATTATGAACTTAGGCACAAGCAAATCTTTTGCATTAATTAAATAAGTAGTATGGTT
AATTATTTTGGATAAAAATTTCAATAAATATTTATAGGAAAATAAAATATTTCTCATTTA
GAATATATAAAATTAAGACATATAAGTTGATTTTAATTTATGGAAGATGTTTGACAGATT
TTATCTCTTTATTTTATTTTCTTATAAATATTTGTTGAAAATTTTATGCAAACTAGAGCC
GTATTGTTGACAATTTTAAGAAGTTATCCTATTTCAGGTGATTTTTTTAATTTGTTTTAC
TAAATTACATTTTTCTACACAATATTATAATATTTTTATTTAGTTTGATTTCATAAGGAT
TCTGTGTCAAATTAGGTTTTTTTTTTTTATATACAGACCGTAGTTATCAAATTATGGTTT
AATCAATATTTTTACTACATTTATGCTAAAAGTTTCCTTTAAACATCTTATAATATTCAT
ATCATTTGTTGTAATTATAATGTTGAAGTATTAAAAAGAAAAGGTTATGTACTGACCGTA
TGATAAGTTTATTGAGTTAAAATTTCAATGGATCAGAATTCTTTCTGCCATATTAATTTT
TTTACTGACTTTCTGACATACTAAAACATAGTTTAAAAATAAATTCAATTAATCTATAAT
AAAAGAAATATTTTAAATTTATTGTAGAGCACTACAAGGAAAACTAGGTCAATAAGAAAA
GAAATTCCAAAGTAAAACGTGTACCCTTACGACTGCCGACTAATTATAATTTAATTTTAT
ACAATATTTTGTATAGAAGGGCAGAAATAGTATGTGAAAAAAAAATAGTTGACTCAATTC
TTTCTTGTCAGTCCTTCATTTAACTATCTTTAATATTAGGAAATGTCTGTCTATCTCAAA
CAACGTACATCTGTACGTCCAGATACTTTAATATATTTTCTTATAAAAAAGTCTCAATTT
AAGAAATTGAATGATTAAATTATGAGATTTATCTGCTCATAGAAAATGTACAAAATAAAA
TAAAAAAGTACTATATTTGCCTTACAGTTCAAATCAAAATTATTCTATACTGCAGTCTGC
AATCATTCAATGCGTAAAAGCTACACTAGATATTTCCGAGAAGCTTCCCTGAAATAAAAA
GGAAAAGCAAAATCGATAATACTGAGAGAGAAAAAATTCAATCATAATGATAAACCATGC
TGTTACTCCTGGTCATTCTCTGTATAACAAATATAAGACAATTTTAATTTTATTTTTTTT
TCCTGAGATCAGAGACTGGCTGTGTGATGCACCTGGTTACCGTTAATTTAAGAAAATTTT
ACGTATAATAAAAAAATCAAATACAAATTCTCCTAAATAAATGACTTTCATACATGAAAA
TACTTTGAGACCTTCTTACACTCCTTCATCCCTAAGATTATTTCAATATTAATTTGACTT
ACCAAGTTGCCATTATATTACTAATTTACCATTATCCGTGTATTGGAGACATTTTTGCTG
CACATGCTGTCATAGCATCA
>Glyma02g42150|Glyma02g42150.1
ATCAAACTTACTTTCATAAAAAAAACAATTACTTTTGCTCATAAAGTAGACATTACCGGT
ATCAAAAGATGTGTGATTAGAAACTTTAATACAATTGACATAACGTAAAGGAATATATAT
AGTGTATATGGATGATTATACAATTTAAATTTTGATCTTCTCACTTCTCACATAATATAT
GATACTTTCTGGATAAGAAACATATAGTTTAAAGTGTATAATTTTAGTTTTTATTGTTAA
ATTTTTTTAAACTTTTTTTGTTATGGTTGTTTAAAATTGTTTAACACCCTATAAGATAAA
TATGGACTAAATGAGTCAATTTATGTTCATTTTAAATGATGTTAGTGAACACTTGACAAA
GATGACTAAAAGAATAAAATAAAATATAACCATTGAGATCTTACTAGAATGTTTTAAATT
ATAAAAATTAAAAGAAAAGTTTAGCCAAACCGCCTACAGGCCGGCAGTACTTCTCATTTT
TTTGTTTAATCATAATGTTTGTGTTTTTTTTATGCATATCACATTTTTTGTTTAATTTGT
GATTTGAGTACATTATCTCTCTTTTTCAAAGGAAACACAACTTAAAAAGCATTCATTGTA
TTTCATCAGCCAAGAACTATAGATCATGTTTTGTTTTTTGTATGCCTTCACATTTCTGGA
AATTGTTTTTCTGTCAATCTTTCAAATTTGAACTCATGATGTACGGGAGTGGAAAGAGAT
TGATGCTTCCAGCAATAACGAATGTGGTGGGGAATAGATGTTTGCTCGGATATTTGTACA
CGACAAACTTTTAAGAATTGTTCAATGATATGATACTGCTTTTTCAATTGTGGACAAGAA
TATGGTACAATATTTTTTTTAAAATATTATAAACTGAGACTTAATTTCAACAACTGAGAT
TTTTTCTCATTTTTTTTTTCTTTTTTCAATGGTTATTTACTCATTCACGATAACATAATA
CGCACTCACGCTGATTGTCTTCTATTAACCTCAAAATGAAGTCTTTTTTCAAAGAAAATC
TTAACAGAACCTAAAAATAAGTTGATATTTTAAAAATAAAAATATCTCAACCTACCCGAT
ATTCTTATTATATATATATATATATATATATATATATATATATATATATATATATATATA
TATATATATTTGTTAGGTATAATTACTGGTTGTCACATGTAAGTACCAATCAAAACTGGT
ATCAAACACGTAAATGTCAATGATGGAAGTGATTTTTATATATGATTTTATTTCCAACCA
GAACGATTTCTTGACTAACTAAATGAATCCAAAATCTAAAATCTAAAAAATCATCTTTCC
ATCGCACCCACTGCATGTAATAATTTTGTTAAATCAAGAGGATAAATATAGTTTGTAATA
CATCACTCCCTGAATCCCTCAAGAATTTCATTTTACATTATTGGCAATTGAGAGGGCAAG
TTTTGTCGTTTAGTTGGCTTCTTTCTAGTTTCTACCTTTACTCTCTCACATCTCCAGCTC
TAACTTGCTTCCCTTTAGTTACTTGCATCTACACAACAGTACAGTAATAAAATAAAAACA
ACTAGTACTAAAAACCCCTACTTTTTTTTTTTTTATTTAAATTTTCTCTTCTCAGATATT
AGGATCCGATCCAATCCCCTTTTAACATTCTGTTGCAACTGTCACCGTCCAATACCTCTG
ATCCTCGCAATCTCCACCGTCCGTTCACTCTCTCTTCCACTATGTCTTCCCCTCACCCTC
TTTCTTTTTTCCGCTTCAATTGGCCGGTTCGGCGGTTCGGTTCCGATCCGATTGGCTCGT
CTTCAGTGTGAAATTCCTCGCTCATCGCGTTCCGAATCTTCCTCTCTTGTTATCCAGCAA
CCGGTTTGGCGGCGCGGCTTTTCACACGCGTCTCACAATTCGTCCACGTTTTTGTTTTTT
TTGTTTTTTGGATAACGAGAATTCTAGATCTCTTGAACGCACCGTTTTTGGCGGTTATAG
AGGATCGGGACGCGAGGCGG
>Glyma02g02860|Glyma02g02860.1
GGAAAGATACACAACTTATATATATATATATATATATATATATATATATATATATATATA
TTTATCTAGAAGCAAAAATATTTCCACTACCGAAAGTCATGAAACTTACTAAAAAAAAGT
AGAGTACCAATTAAAGAAAAATTCTTTTCCCAACAAATTTTGTCCTATTATATATTTAAA
AAAACCTAAGTTACTAGCCACTTATACGAGGGCCCGGTGGCACACAACTTATATCAAGTA
TATGTGAAAAGTATATGTTAAAATATGATTTTTATTCTTATAAATATGAAATTATTTAAA
ATTTGTTTCTGTAAATTTTTAGTATATTTTTTATCTTCGTAATATTAAAATGTTTTTTTT
TTACATGAAGTAGGTTTGGGTAAATAAAAAAAGTGTGAGAACGAAAAACAACCATACAGC
TTTGTGACGAAAAACAATAACCTTTATAAAAAAAAATCTCACTATGCATCAAACAATCAT
ATCATCTCTAATAGGTACGTAAAAAAAATTGAAAAAAATTTAGATAAATTGTAAAATAAA
AATATCAAAATTACACATTGCAATACAAAGGTGAAAGTCTAAATTTAAAAATCAAAATAA
TTTTCTAGAATTAAAAAAATGTGGAATATCAAACTCTAAACGATGAGAAGTTTAATTTTT
ATTAAGAGTCAAATTAAAAATCAAATAAAAGTATATATCAAAAGATATTTATCCTCTTGA
ATAAATTTACATAACTCAATTCAAATTAGAGGTAATTTATTATAGATTAAACAATTATAT
CTCATATATTACAAATACTTATTTTTTATCGTTTATTTCTTTGTATTTCAATTTTCTTAT
TAAGTCATATCACTTATTATATTTATAAATTATTTTTCATCTCAAATGGTCAAACTGCAT
TCGTAAGGCTTTTAAATATTGAATCGTTCAAGAAAAACAAGATAACGCAATTCTGGCTTG
TTCTTTGAACTGCAGTACTATTAGTTTGTCCCACTTGAATTATTGTGTCCCACTGTTGTG
TGAATTTCAACTTTTTGGGTTCATGTATTGACTATTGAGGAGGCCTTGGGTAAAACACTA
CCCTATATATGAATTATGAAGAGTTGGACACATTAAACAATTTGAGTTGATTTTCCTAAG
GGAAAAACTTGGGTAGTAGTCACTACCCTAAATATGAAGGGTTCAACACATTAAAAAAGA
TAGTGCCACCATATTAAAAATATCTATAAATAAATAAAAATAAAATGATATTAAATTAAA
TTTAAGAAGAAAAAAAAATACTCCCTATGTCTTTGGCATTCTCACTCTCTTATGTCTCTC
TTGCCCTCAAGAGTCAAGACAATACGTCATCACAGAACATAAGACTTTATACAATAAAGA
TATATGAAACTGAATATTGAAAAACTGGAGGAAGAAGATGTGAAACCGTGGAAAACGTTG
GCATCTATTATCATTGCTTCCTTCATCTTTAGTTTTTATTAAGAACTTTATTGGCATCTA
ACTTCATCACTTGCGTCACATTTTTTTTTTCCTTTCATTACGATAAAATTCTGTTGAGGA
CTGGTTTTCTTTTTCATTATAATTACAATAGTACGAAAGAACATATAAAACTCATTTAAA
GTCAGTATCGTCGGCGGTTCCTACATTCACGACGTCCTGGGTAGTTTTGACTTTTGCAGA
AGAACTTTGATTCCAGCATCGTGTAATTTCCTTTGTCTTTTTTAATTTGTATTATTATAT
TAATAATCATTATATAATATCTTTAATCAGTTGTCATCGACATATTTGATGCGTTCAATG
CATAATATATTTGGTGTAGCCTCTATTCAAGAAAACATTATTAGGTGGTCGTGGTTTAAT
TTATCACTGATTTAATCTGGATATATTTATTTTTTTAAAATTAAATAATCTAAATATATG
TTTCTTGTAAATTGGTCAATATTCCATACATACATGGATGATTTAGGATTACCTAATAAT
TTATTCTAGCATGCTTATCA
>Glyma02g21830|Glyma02g21830.1
GTCCAAATAATCTCATGTCATGATATATCTAGAATAGTAGTTATTAGTCAAACAAAGATA
CTTGTACAAACTATCAAAGTAATTCCATCCCAACCGTTCAAAGACGAAAATCTTGATAAT
ATTTTGAACCATTCATAAACATCACAATAAATATTATTAAAACATTTATAGTGTCTAGTC
AAACCATCAAAGTAATTCCATCCCAACCGTTCAAAGACGAAAATCTTGATAATATTTTGA
ACCATTCTTAAACATCACAACAAATATTATTAAAACATTTATAACATCCAGTCAAATAAG
TAGTTGTGATGCAACTACAACATGAGAGTTTGATACGATACAGAATAAAAATATACAAAC
AAAAACTAGGCCCAATGAAAAAGTGAAAAAAATGGAATTCGTAAATAATGTGTTAGTCTT
AATTTTATTTATTACCTGTTAATTTTATTTTAGAATTTTTATATAATTTAATATTATTTT
CTTGATGATTTGTGTAAATAAATGTGTTACAATAAATTTATTGATATATAAGTAATTATA
AATAAATATGTGATCATTAATTTATTTTTTTTAAAATTAAATTTTTAATATATTCTTTTA
TAAAAAAATCATTTTTTTTAATTTAAATCGAGACTAGAGATATCTTACAACTGATACGGG
GGAATATGGTAACAAATCTTTAACTCCCCCGTTATGGAAAACAAATAAGGAAATATGTTT
TGAGAGTTTGGGTAGGGAACCTAGAATACCCTTGCCCGCTCGGCTGTCATGTACTTCCCA
CTTTCCCACTTTCCAGTTCTCTCTCTTCCCACAACGCTTCTTCCAAATACGATTTCGTCA
AGGTTTCTATTTCAATTCGAAATTTCTTTCTTTATTCTCTTTTCCTATGCTTTCTATTTC
TATTTCTGAAGGTGTGGTTGGGTGATAATGCGGATCACTACTACGCTCTCTCCGGATTTT
TGCTCAGCATAATGCTAACGGTAGCCAAGGTATCTGATAACCACTGTTTTTGCTGAATTC
TATTTATGTTTCTTAAATTTAAGTTACTTGAGATGATTGGTTCATTCATTGATTGGATTG
GAGTTGATTTTGTGAAAACTAGCAGGGATGTATTGTCAGATCATTTATTATTAGAATTTA
AAATTTAAAATGTGTATAAAGTAGTTGTTTATCTATAACAATTTTTTATTATCTAATATA
AATAAGTATATAGAGTTGCTTTTTTTTTCATTTTTATTTATTAATTTTCAATTTTAAATT
ATTTTTCTAGTCATTCTTTATTCTTATTCTAACTGTTTATTTCTCCTGTGAAAATATCAG
CAACAAACATGAAAATCCATTTGCAAAAATGATGAAGGTAAGTGAATTCTCATTATTAGT
TTCAAAGGTTAGAACAAAAATTTTCTGTATTTCACATTAATTGTGTGTGAATATCTTTAT
TATCTATATATTTTTTTCTTCTTAATTTACAAACTAAAACTAACATATGTTAATATATAA
TTTAATATACAACAAGAGAAATTATTGTAAAATATTAAATTTAACTCTTACCCAAATAAA
AAAAATGTATAAAGACATATATCGAGAAAAAATAACTTAATAAATTAAAAATAACATAGA
AAAAAACTTACAAACAAACATTCATCAAATACAAAATAAATTATTCAATAAATTAAAATA
TACATCAATACATAATAAAAAAATATGATGATAATATATTTTAGTAATATAAAATTTAAT
TCTTTAAATTTATTATATATATATATATATTTATTTTATATAGTTATTGTTAAAAATTTA
TAGTATTTTAATTTGAATAATTTTTTATACAAAACTTGAAATAGAAAAATAAAAAATACA
AACATAAAAGCGCGAAAGTATCTATATTTCCGCTAATGGTAACATAAAAAAATCATCAGT
ATTAAACTCTAAAAATACATTAGTTTTGATGATAGGATATTTTGACCTCTTGAAACAAAT
TTTACTTTTTACATCAAGCA
>Glyma02g09256|Glyma02g09256.1
TAAAATGTTTAGGAGCAGGCTAGACAAACAGTCAACACATGGAAGTTAGTTAGAGATTAC
AATTTAATGGGCACTCCTTATGTGAAATGGAATCACAGCACACAGTGTGTCGAAATTTCA
ATCCCCATAAAGAACAAAACAACACCTTATCAGATGTAGGGCATATAAAATAAGGAAAAC
ACAAATTAACAGTCTTTCCATACTATATTGCTCATATAGTTATAGCATCAAAAACATGAA
ATAGCAGCTATTTGTCATGAGCACATAATCAATTAAGAACTGTCCAACCAGGCAGTTAAC
AAAGATGTGAAGTAGAGAATCCAAAAAACTCTAGAAAAGATTTTCATTTAACTTACATTG
GAAAGTCTAAATGGACAAAACTTGGGCTTTCCTTTACGACCATATTTAAGAAGTTGAGCA
CCCTTTTTCAAAGCAATCAATGCCTGCAGAATCAAAAGTTACAATATAAACAGCAGTAAA
GATCAAACAGGCACAGTAGTATATATAGTCAAATGAAACTAAATATGAGCAACAAGTTAA
AAGATCTATATGGATAATCAAGATTTGCATATTCACCTTCATATGATGATGAGTCATGAG
CCTTACAAAAAAAAAAGGGTAGAATTGCATAAATTTGATTATTACAAAAGACTGGGCACT
TTCTCTTATTACGAAAGATCCCAAAACAGGATGATTTATTATTTTTTTGAGCAAGTGTTT
GCAGATTTGATTTTAGGTAACCTTAATTGTGTAGAATTGTTTTTGTTAAAATTGATTTTG
AAATGAAGTGATTTATGTTTGAAAGTTTTATTGCAAAAGCAAATTTATAGTAAAACATAA
TATAAAATCTTCAACTTAACGTTTATGCTAAAGCTACCTTTTTCAATTCTAGTAAACACA
TTTTTAGTGTGTTCAGAAACCTGTTTGCATCCATTTAAACGGAAGTTTACAGATTCCAAT
GTACCAAAGGTGGAAGCAATCTAAAGGTAGATTGGCGTTACATTGAAACAACAGATTTCT
AAATACACTTTGTTGTTGGCTAAGGTGGTTTGAATATATGCAAAAGTCACTAGAAGCAAC
AATAAGGAGAGCATACTGTATGGTTTTTAGCCCTGCGAAAAAGGGTAGAAGGAAACCAAG
AAGGACAAATAGAGGAAATTGTTAAGAAGAATCTCATGGGGAATAAATATTCTGGAGAAT
TTGGTCTTTAACCAAACCCAACAATGGTCTCATGCAACCCATGCAACTAACCTCACCTAA
TGGAATAAGGCTAGCTGTTGTAGTCAAATACACTTTTAGGAGAAAACTTTATTTTAGTTA
GCGGAAATCAAATAAGGCAATAATTGTTAATATTTTAACATGATTTTTTCTGTGTTAAAG
AAATGATTTTTTCTGTGTTAAAGAAATGATCAATGTCCAACACATGACATAAAAGTGTCA
GTGTTGGAAGCATGTCCCAACATGGTTATAAAACTCCCGAGTAAACTCATAGAGTTGAAT
GATTTTAATTTTTCACATGGATGAAATGAGTTGAATTGCATGATAACTCATTGGTTAGTA
GACTTGGGTTATGCATGGACGAGTTTAAGAGTTTGCTGGACCACATTAGTTTTGCCCAAA
CCAAAATGCAACATTTCTAGGTACACAACAACTGTTAGTGTTGTCCAAAAAATACATAAA
CAGTGGCTGCTGGCTCAATTTCACCAGATGAATTTTAATTTAGTCAGCTTCTATTTAGAA
CTAGATCAAATGTTCAGCCAGTGCAATCAACCCTAGACATGCACAATAGCTCCTATGAAG
ATTTAAGGTTCTAAAAAATAGTAAAAATAAATAACATTGATGGACGCTTTAATTTCCTGC
TTGAAACGATCCAAGACAGCTATAAAATGCTGCACTATCAAGTATCAACATCTTATATCT
AAAACATGGTCCCAAAAGGCATCCACTGACTTAGCTGTCAATAATTCAAAAACAAGTTAC
CCCTCCATTTAAACACAAAC
>Glyma02g46670|Glyma02g46670.1
TATAGTCTTCATGATTCAAATGATTACATTTGTTTCTCTTTTAAAACAAAAATATTTGAT
GTTATTTATTTCATTTGTTAATAATATCTTTTCCTTTTATAATATATTATCATTATTTTA
ATGGTTATAGATATCTACATAGGTTATAATTGACTTAAGAAATTAAATGTTATTTATAAT
TAATTTTTTTTATGAGATAAACTTACATTATATAAGAATTGATAATTAACTTCAATTATG
AGACATTCTAATAACTATTATCCATTTTTATTAGTGTTATTCACATATTCTTTTTAATGT
ATTTCTCTTATATATTTTATTATTGTTAGGTTCCAGTTTATTTTTTACTTAAATGTATGA
GTCTAACTTTAAATTTATGAATCTAAATATTATTACATAAATTTTGGAAAAGAGATACCA
AATATTAAATTTTATACTAATAAATTGTTAATCCGGATAATAATAAAATCTATTCCCTTA
AGTAAAGACTTGAATTTAAATTTTATGGAAGTTAAAAACATAATTAGAATAAAAAATTTC
ACTAAAAGTGGTCAATTAGATTTTTTGATAAATTTTAATCATCAACAAAGTCGGTAAATA
TTTTATACCAATAATATGATATAATAATAAAATATTAAATTGTACAAGACATTATCAAAA
TTCATTTTAATATATTATGAGTTTTTTATTAAAATAAATAAATAATGTAAATTTTTGTTA
TAAAAGTTATATTTTGGCCCCTAATTTCTGTTGTTGGATTCGGCCCTGCTGAAGAGGAAG
TTAAAACAAAAGTATCGCCGCCGGAAATCACCTCCAACTCCAATGAATGATGACACTTAT
GTTCTCTAAAATTTATTTTCATGATCACGCAAATTGTATATCTTAAGGGTCCATTCGATA
GAGAAAAAATAAATATAATAAAAATAAATTGAGATAAAAAATTTAAATTAAAATAAAATA
TAAAAATATGAGACTCATGCTATTTAGAAATATTATTCATTCCAATTTTTTTTATTCTTT
TTTGTCAAATCAATAGACCTAGAAATATTTTCTTATAATGAACAGAAAAAAAAAATCTGA
CTTTAACCGTTAACTTTCTTTATTTGTATCCCTGTCAATACAAGAGAAGAGAATGTGATT
CTGAAGCCACAAACACAAATTGATTTTGTTCTTTCTTTCTAATGTTTTCTTTTCTTGGAA
GAGAACCACTAAGCACAAAACCTCTTCCCCATTAACTGGAAAGCTATTAAAATTAGAAGC
ATCTCAACACGCTCCTCCATTTCTGTTTGGTCTGCACGCGCTGCCGTCATACCCTTGCGC
GTTGACTCGCAACATAAAGACCAACCAAAACGCACTATGATTAATTCCAATGTTGCAGGA
TTTATTTGACTTTCCTCAACACCCAAAAAACACGATGCAAATTGTAAATCTGTTTCCTTT
GTTCCACTTTCATTGTAATTTTTTTTTATTTCTACAAATCAAAGATAATATCAAAAGTTT
ATTTAATTTATTGAAATCTTCATTTACATTTTTTGATACAGAAAAGTATCAAATGAAAGT
AAATATATTTGATATCTTAAAACACTTTTTATGTTTAATAAATAGAGAGAATAATGTAAA
GATATTATAGAAATTTAAAAATTATTCTCTAGACGTTATTAATGGCATATGCATCTCCCA
TGAGCCATGACATGACAGAGATGAGTGAAAAAAAACAATCAATTCATTTGTTTTATTATT
ATTTTTTCAATCTTTCATTTTTAAAAGTCATATTAGATTTTAGGTAATTCTGAGTAAAAT
AAACTCATTTTTTTTTAAAGAAAAAGTCTACTCATACTTTTTATTATTTTCAAGATTTGA
ATTGAATACGGTATCTCATTTTAAAAAGACAAAGTTATTGTTTTACTATACTTAAAAACA
TATAGAAAAAGTTGGAATATTCTATAGTGTGAATTAATTAGCCTTCAACACTGCTTCTTT
ATTATAAATAGTGGACATTT
>Glyma02g41900|Glyma02g41900.1
AATTTTTCTTTATTAAAAAAATGCAGCCAAGCCATATTTCAACCACTAAATCAACTTTGT
TTCGCGCTAAAAAATTAAGAGTACCATTCCAACACATTATGAGGCCAGGGAACAACCAAC
CATTATTACTTCAACAAAAAAATCATGCTCAAAATTGTCAGGAAAAGGAAAACAACACCA
AAGAATTGGATAAATACAACATGCAAGGGATCAAAATTCAAATGACCATTTTTAGTTAGG
CACACCTAAAGATCACATTTTCCCTAACTTGACCGAGTTGTGCAGCACCAAAACCCTCAC
AAGTTTAATTTTCTTTATTCCCATTTCCCACACACCAAAATTTGCTTCAATTCAATGTTC
TCCCTTTCCTTCACCTTAGTCTAGCAAACTCGAACTTGGTGGTGGAAGAAGTTTAGGAGG
TGAGACTACTTCTCCTCCTTCTTTATACTCATCATGTTGTTGTTCCACCAACATAAGGAG
GAATTTTTTTTAGTTGCAAGCAAAGAAGAAAATGAGAAAATAGTGGTGCATGGAGTAGAG
AGAACGGTGTAGGAAACAAAGTGAGATGAAATGGGAAAATGGTGATTGAGAGATGACCGA
ATTGGGACTTAAAAGCTCACCTAATTTGTGTGAGAAGATGAAAGCAAATGATGAGTGAGA
GTAAAGGTTTGGCTACCCTTCTCCTAAAGACATAGATATCGTGCAGCTGAACAATTAAAA
GTGAATTGACCATTATTATTAAATGAATATAAATACTCTTATAGATGTTTTAATTTGATT
ACATTTTTAATTAAATATTAAATACAATATAAAAATATATATTATTTTAACCAGCCTGCG
GTGTATCACACTGATGGTTAAAATTTAGTATAACATATTAGCATATATATATAATGTATG
TGTTGCTATGTTATTTGTGCAATTTCATATACATGAATATAAAATATTATTTATCATTCC
ATTCAAGTCTTGAGACAATATTATCTTATTGTTTAAGAAATAGAGAAAATATTGCTGTTT
TTTATTTTTAAGAAATTCGATAAGCCAACTCGTCTAACCCATCCATTTTCGTAATAGATT
GCGTTGGATTAATTAATTTGTAGCTCACCAAAAAAGAAGCGGCCTCCCATTCAAACACAA
TCCAGGATGAGCCAATTTAATAAGTCAAGTTGGTTTATTTTGATGCCTTTACATGAAAGT
TCAGGATGAAAGACCCAAACAACAAGCTTTTTTTAAGAGAACCCAAACAACAAACAAATT
GTACTTGTAACCTAACCAATGAAATTATAAAAATAAAAAAAGAATGAAAAACAAATGAAA
CCTTCACTGCCATATGCTTTCACAAAATAATATGATCACTGCAACTCAGGGTAAAAAAAG
TAGAGCAAAACATGATCTGGTATTTAAAATATGTGTATAGGTTTGTTTGTACGTGTTTAC
ACTAATCTCTTTTTGGATGAAGATAAATATAAGTGTTTTTATTTATTATTCTTATTTATT
ATATTTGGAGAGAGTTATGACTTGAACATTAAAATGTTGTTATAAGTATTTATCTTTCGT
CACGTCAGTTTAGAATTTACATAGGATAAAACAAACTAGACATCACATTAAAGATAAGAA
AATTATCCCAGTGTAAGTACAAAACCTATTCTTTAACTACATAATATTTATTGATTAAAA
TTTAATAAAAATTATAAAATTAGAAGAAAAAAAATATTAAATAAGAAGTAAAATCTACAA
AAAAAATTATAATTTCCACTAAATTTCAACGAATAAATAAAAATATGTTTAATAATTTAA
TAATTATGGATTGACAACCTCATTTAATTATAAATTATCATTAATATATCTTTTAAAATA
ATTATCATAAAAATTATTCATGATGCATAATAAGTTATGGGATATAACCCTTTTCTCTTA
AAATATTAGGTAAAAAGTGTTTCAATAAATAATGCATGCACCATACAGAAACCGTACATA
CATTAGATTCAATGGGTTTT
>Glyma02g43500|Glyma02g43500.1
CTTTTCCAAGTAGAAGAAATATATCAAATCAATTATTTGAAGTCTAAAGTCTAAATATAA
ATTTGTCATAAAAAATATGTTTTCTGGGGGAAGAAATATTTAATTTGATTTAACAAATAT
TTTAGCCTAGCTTCCAATAACTAGCCATAAGTGTGCTTCCGTACCGTTTTTAAGTTATGG
TGTAAATGTATGAAAATGTAGTTCAAGCTCTTCTAAAATTCAACTTGCATAAATTCAAGT
TATAAATTTCAAGATTTTAGGTGTATGTTTGTTCTGGGATTTTATGAATGCAAATGAGAA
TATCTACAATTTTTTAAGATAAGATATGGCACTTAAATGTGCCTGTTCTTATTATCATCC
AATTTAAATGCACGCATGCTTATGTTATAGTATAAAATAATGTTTGTTATTTATAATTCT
TATGAACACCCAATTTAAATGTACGCTTGTTTATGTTTTTGTATAAAATAATGTTTGTTA
CTATAATTTAGACTCCTATTTTAGGCATTGACTATAAACACTATTTTAACATTCTATCTT
TCATCCATATCATGACTTAAAGTTTAATATATACAAATCTAATACTTTTTGGCCAGAGCA
TAAATAATCTGAAAAGTATGTACGACATTTGAACCTATTTTAGTCTCCAGTTCTAAATTT
AATGTGTGGAAAACTAAATCTCGTAATCAGGTAAACTAGAGGAAAGATTACTTCAGACAC
TTTTCGGCTTTTTTATTTATATATATAACAAATCCTTTATGATTTATAGTTTGTAAATCA
TGATATAATGAATAAAAATTACAACATACACACTGTAATTAAAACCATGTTATTGGATCT
TTCTACGTTTGCTTTATTAGTTTCCAATTCATATATTTTCAAAAGTTTTCAAGATTTAAC
TTTCCAATACCCGTGAATAAACTAAAAACTAAAGCAAACAAAAAATCTTTTGTAATGTAA
AAAGTAGAATCTAAAAAGATATGTAAGGAAACAATTTTATTATATCAATTGAGATGGATT
TCACACTTAAAATAAATTAAAATACAAATATTAAACACATTTAGATTCGCACTCTATCTT
TTTAAAAAATCAAGGATGATGCTAGATGAGTCTAAATATTTATTTTAAAATGATCATTTT
ACCCATGCCATTCTTTTATTCTCGGATGCCCGTACCAAGCTTTGACGATATTAAAACAAA
AATAATAAAAATTAGCCAAGCAAGATTTCTTTTGGGTTAGGTTATTCCATATTAAAAAAA
AGCGACATGTAAAATAAAAATAGTAATCATCTTGTAAATATTTCAAAAAAAGTAAAAATT
AATTTATATTTGTTTACAATCGTAAAAATATTTTCTTAGAGAAGTTTTTGATTTCATGAA
AAATTATTAAAAACATATACTACTTTCAATCAAAACCTTAAATTGTTTAGTTCCTTGTTA
GAAAAAGTTACTAGTACTATGTTATTATTATTTAAAAGAAAAAAAACTCTAATAAGCAAG
TAATTACCATGACATAAATTCAACCAACTAAGCAACATAGTTGGGTTATGCGATTGCTGA
ATAACTGAATTAATGAAAATTAGTTAGCTTTGCCAATAATGATGCAAATAAATTACTACA
TCTGTTAGAGAAAAGAAAAAGATGTTATTAATTACATTTGGCAAATCAGAAATACCACAA
AAAGGTTTGCTCCCATTTGTGTTGGTTTGGTCTTGAATCGAAGGCAATAACAACAATAAT
TACGACAAACACTAATCAGTAATCACATCACCCACACAACGACAAAAAGGGTAATTATGT
CATTCCACACACGTATAATCAATCTATTGGAGCAAACAAGGCGAGACCGCATCATGGGAC
CCCAAACCCAAACCCAAACCTAAACGAAGAAACAGAAAGAAAAAAAATGAACAAACAAAT
TGGGGTTTGAAAAGAAGCCGGTGCTGTCTCCTTGTTCTCCATCGTAAGATATAACTAATT
ATTTTTATATCTTCATCAAG
>Glyma02g03725|Glyma02g03725.1
CGTAAAACTTTACAGCTCTTTTTTTTTTTATATTGAAGTCGTAAAAAATTTCAAGACTTC
TTAATTTTTTTTAATATGATTTTGAAGTCATAAATAATTTTATTTAAATTAATATTTTTA
TATATTATTTTATTTAATATTTTTATATTTTTGTATATTATTTTTTTTATATTTTTTATG
TGTTTTTATTTAATATATTATTTTTTTATTTTTTTATTTTATTTAATATTTTCTATAATT
TTTCTCATGTTAAATTTTCCCCCCTAATTTTAGTACATTCCAACAGGTTCTACTTTAAAG
TCGTACATATAATCACAATTTCATTAATTTCATTTTATTAGTGCTTCATTTATAGAAAAT
ATATTAAATAAAATAACATAGAAATATAGAAAATATTAAATAAAAACATTAAATATTAAA
TAAAACAATATAGAAAATATTAAATAAAATTACAACTAAAAATATTAATTTAAATAAAAA
TATACAACTTTGTATATTGTTTTTAATTTTATTTAATATTTTCTATATTTTTGTATATTG
TTTTGTTTAATATTTTTATATTTTTGTATATTGTTTTGTTTAATATTTTTATATTTTTGT
ATTTTTATTTAATATTTTTTATATTATTTTATATAATATATTTTCTATAAATGAAACAAT
AATAAAATGAAGTTGTGTCTATATGTACAATTTTAAAGTTGAACTCGTTGGAATGTGCTA
TAATTAGAAGAAAAAAAATTCCTTAACATGAGAGAAAAAATATAAAAAATATTAAATAAA
ATAAGACTAAAACTAAAAAAATTAATTTAAATAAAATTATTTACGACTTCAAAATCTTTT
AAAAAAATTAAATAGTAAATTTTTAGTAGAAAAGACAAAAAAAAAATAAAAAAACAAAAG
TCATAAAATGATTTACGACTTTGAACTCAAAAATCATAAAATGTTCTTGCGACTTATTTT
TTTCTCAATATTTATTTAAAATTTATCCTCATTTAGAACAAAAAATTACCTCTTAAAGGT
CGTTTCCCGGTATTAGTAGAACATTGCTTCTTGCCCTTCTCTATTCAATCTTCTTGGGCT
GACTTGGAAGGATGTGTTTCTAAAACATTTGAACAAATCTTGTTTCTTTGGACTATATAA
TTTCTTCAAGAGTGCGTTGTGTTGACATGATGAGAATAATAGAGAAAAGATATTTGAATT
AAAATAAAATATAAAAGACATAATTTTTTTTTCTATTTCTCTCCTTCTCCCTCAATATAA
CCAAACACACTCTAAGTGAGACCATCACCTTTGCATATCTCCCCTCAACCGTCATCGAGC
TGGATTAGAGCCCCAGCATGAATAGAGACAAAAGAGAATCAAATAAAATAATAAGTCCAA
TTTGCAAGTTTATCCAAACTTATTCCTATAGCTATTTAGTTCTCAAAAAGCTGACTAAAT
AAAATAAAAGAGATTTTTCAATATTTTTTAATTAAATACGATAACATTATTGTGAATGAA
TTTCAAATCAGTAAAAAAAAAAAACTTTGTCGACGAAGTTATTTATTAATTATTCCATGA
GTTTCATGCTTACATTTTAAAGCATTTTGTTTTGCTTCTGTTGGAAAAATATTTTTCTGC
AACTTTTTTATGATAAAAGATATACATTTATATTTTCTGTAACTGCTGACTAGAGTATTT
TTTTTCTTTTCCAATTCTCTGTTGTGATGTTAGTAGCATCAAAGAGTTACACATTAGATT
AATGAAATCGTGGAGGAAAGGAAATCACGAAATTGAAAACGTGGGTGCTCGAAGAATCTT
TCAAGATTTAGTTAGACTTAGAAAAATCATTTTAAAAAGAGAAACTACTGTACGTAATGA
ATAATGATTGATTGAAAAGCAAAGTAGGAGTGTAGGAGAATTCGAGAATAGTGGGGTCCC
TGAAAAGCACCAATAGTTATAATCAAAGTAATTAAATCAGTTGGGGCGACGTGATGTGAG
AAAAAGATAATTTAGAAAAA
>Glyma02g45530|Glyma02g45530.1
TTTTTGACTTGTACATCTAATTAATTTAAATAGGATCGAAACTTTATGGAGCTAAAGTCT
TAAAGTTCATACATAAACAACTAATGCTTACACACAGATTGATATGCTTCATATATATAT
ATATATATATAGTTATCTTGCACATACGTAAACATAAATTTGTTTGGATCTGCAGACTTA
TTCTCTTGCTAATAGTTAATTAAAAACAGTGTATGCAACTATACGAGACAAGTGAGAAGT
TTATCATTAATACAGAAGAGTGGGGGAATGGGGTTGGAGTACGTTGAATACATCACATTT
TGACCATCAAATTTTCCTCTTTTGATTTGACGTGAATGTGATAGTGTGATGAGCATATGA
TAAGGCATAAGGGAGGGAAAGGGAACCAGATGCGTGCCACAAACTTCGGGCAGCAAGAAA
GGGAAAAAGGGAATGTGACGTGAAAACCCACTCAGCAACACATATTTAGCCATATATAGT
CATAGACATAGGCGTGATGAGGAACGGCATAGAAGTTTTTTATTTTTCCTTCTATCTTGT
TATAGAAAGAATACAAATCCGCATTATTAAATCTATGCTATTTATACATTATTTTTAACT
ATAATTTTAATATTATTATATCTAAATGAATTACTGTATTTAATTAATATATATTTTTAT
TATTATTATAATATTGACGTACAATATTCATTAATTTTGCTGATGATTAATTTTGGTAAA
GGAACATGAGTGATAAATATTACTCCACTCGTTTTAGTTAATGTATATACAACTATATAT
TGTTTTTTCTTACTTTTTAAATACCGAAGAATATTTGCGTTGGAGCTGAACAATCAACAA
TAGCAGCGAACGAATCTCTCGTACGTGCCACTCTCCGGTCAAATGCCGATGCCCAATCGC
ATGACACGTGTGAGAATTAACCTCCAAAATGCGTATAGTCGGAATTCTTGACTAACTCCA
CTCCCTTGTTAACAACGTGACTACGACCCCCCATGTCACTTCCCATCTCTCTCAAAATAT
ATCTTATTTAACAATGATACTAATCATAATAATGTATATGAATACATATTTATATTCATT
TGTTTATCTAATAGTACATATTAATTATTTGTATTTAGAAATGTAATAATACTAAAAGGT
ATTGTGCCTTGTCAACATACTAATGCAACGACCCGGATAATCAATCATACTATCATATAA
GATCCTACCAAACCAAACCACATACGTGGAGCTCAAATGAACACAAAATGTAAATCTGAG
ATTGAGGTTTTAAATTAATTTTTCTTCTCAAAACATTACAAAGCAAGCTAAAACCTTCAA
TAAATATATACATAGCATTGTTGCCTTAACATCCATTATCTTTTATTATATAAAAAGATA
AACATCTCAGCATGCAAGCATTATTCAACTTGTTATTTTTCTTTCTCTTTTGATTAGATT
CAAAACGATCAAAAAAATTAATAGAGTGCTTTAATTAATTAAGAAGTCGCTATCAACTAT
ATAGGTAATAAATCTTTCAACCAACCTGACTAATAATTCTCGAATCGATTGCCTTTTGAG
GATTGAAATATTTGCCTCATGTCAATTATTTTATATACTTTTTTTTACACCCTTTAAAAT
ATGTCAAATTGCATAATATATGGACAGACAAAATAAAAATAAATAGAGCGACTTACTATT
TTTAAGATTTGAACTCCAAACCTTAAAGTCATGAGACGACAACTTTAATGTTCTCATAAG
ACAATATATATATATATATATATATATATATATATATATATATATATATATATATATATA
TATATATATATAAAGAATTCTTTTTCAACACTAATTGCAGTGTGTGTTAAACAAGTGGTG
TAAAATATGATTAGATGTTGTTTGAGAATATACGGTGTATTACTATTAAATCAAGAAATC
ACGCCACAAGCACAAGCAGGTATATATAAACAATTGTTCCTTTATTTATTTTTTTTTTTA
AAAAATTGATTTGCTTTAGA
>Glyma02g00560|Glyma02g00560.1
CATTAATATTTTTATTGAACGTAAATGTTAATAATTTTTTGTTGGACCTAAATATCAATA
TGTTTCTATTGGACTAAGTTGTTGTACCCCAAATTTCGTTTCATTTTTGGACAAATTTTT
ATTCTTTTTTATCATTACAAGCATAACATTACAATAATCACTTAAAAAATATTTTGGCAA
ACATAATTTTAAAAAAAACATAATAATAACCACAATATTGATTAGTAATCATAATTTGTC
TGTCACAATAAAAATTATCCAAAATAAACATTCTATCGATTTACCAAAATAAACATTGTA
ACAGTATATTAATCATTACAAATTTATCTAAATTATAATAATTAGTTACAATTTACTATA
GTAAAGAGTGAAAATATATTTTTTTGAACTAGAGAGATCAAATTGAATAATTTAAATAAA
AAATGAACTAAAAGAGTAATTTAACATCTTATTTATTAACTTTTCAACTAAGTAATGTAT
TATTTTTTACTATCTAGGTAAACTTGAATTTTCTTTTATACCTATTTAATATTTTCTCTT
ATTAGATAACTCCTTCCTTTGCGATCATTTTATTTTTATTTTTATATTTCAAGTATTCAA
TTTGTTGTCTGTCATGATTCTGTTAGGGTAATTAAAGTTTATTTTTATAATTAATTTTCA
ATTTTAATCATTATTTTAAAAATCATATTGGCCTAGTCAGTTCAACTAATTATACCAATA
AAAGATGGTATGGTGATGGATTCATTAACTTTAAACATCTAAATCATCTCAGAACTCGTA
AAAATTAGTCAGACCAACCCAAAACTAAAAAAGATAGGATATTTTTTAAAATAATATTGT
TTTAATTTAATATAAAATGATTTTAAGATAAATAAAAAACACCTATTTAAATATCGTACA
AGTATAAATTGTTTTGTCAATTATTATTCAACTTGTTCTCTCTATTTTTAAAATGTTTAA
CTTTGTCCTCTGATTTTAAAAAGGAAAAAAATGTGTTTTTTTATCCTTAAACTAATAAAC
TTGATTTTGGTCCCTGTAATTTATTGCCCACAGTAAGATATCCTCTATATTTTTAGAATG
TTTAACTTTGTCCAATAATCTTGAAAAGGAAAAAATAAGGAAAAAAATGTATTTTTTATT
CCTAAACTTTTAGTCAAACTTGGTTTTTGTTCCTGTGACTTTTTGCTAAGGTGTATTATC
TTTAAGAAAGTCAGAAGTTATAAGACTAATTCTTCAAAAAAGTAAAATATATATTATCTT
TGTTTCTAAATATAAGATTCTTTTTTTTTATTTTTATTTTATCCTTTTTATAAGATTCTT
TTCAAATTGTCTTTTGCATTGGTTATTATTTTTTACCCTAATACCTTTAGTTACTTTATA
ATAAATGTTGTGTATTCAAATATAAATGAATTATCTTTCTTACAAAGATTGGATAAAAAG
ACTAGCTAGCACACATTAATTAATTAAGTGGAAAAATAATGCAAATTAACAAATTTAATG
TTATCCTAAGTTATTAACCAATTTTCTTAAAGAGTAAGAATTAGTTAAAAGAGTATTTTA
TATTTAGTGACAAAATTGGAAAAAAATTAATGTTCTTATGTTCAATTTTATTAATGTTAG
TGTTAATTTGAATGATTTTTTTTCTTAATCCTTCAATTCATCGAAGGAAATGAATCCTGG
TTAATTCAGAGTTCTGTTAAGAGTAAGTAAAATATGAGTAAAAATTATTTCAACAAAGAT
CAAATTCGAATACTATTTAAATGATTTAATCTTAACTTCAACATATTAATTATTTGTATT
TCATCACTTGAATTGAATGAAATGATTACATTGGATATTTTCTTAAAATTAAAAGACTAA
GTTAAACATTTTAAAAATAGAAAGACCAGATTAAGTAATTTAAATAATAAAAAACCAAAG
GAATAATTTAACCATCTTTACTTAATTTACAATATAAAAACTGATGGGGTCGTCTACTAC
TAGTCGTCTAGTAGTACAGT
>Glyma02g46840|Glyma02g46840.1
GAGGCATGGGTATAAATGTTCTAAACTACACAAATACAGTTAAATTAACATCATTACCAG
CATGGATTCTACGAAATAGTGGATTCTGGGCCTTCATCATTATTTATTTTGAAAACGTAA
TCATGATTTATTTTAAAGTATATTCTTAATGTTTTTATAAATTTTGTTGCAGGGGGCAAG
ATCCCAATCGATATCCTTCCTTGTATTTTTTTCCCATTCTTGGAGAATGTTCACTCAAAT
TTGATTGGCAATGGACTGTCTTCAGCTTCTCTCTATACCGTGAGATAATTCTAAGTTAGG
GGCCAATTTTTGTCCAGGCTCTTTATCATTTGTCAGCTGCTTTTGAATAATTCATTTCAC
ACTCTTTAAATTTTCTTGAAAGTAATTGAAACTTAAGGAAAGTGTATTTAAATCACATAA
TGTTATTGGAATGTAATGATTTTGGCATCATATGATGCTTCTGGTTTTGTTTTTTTAACA
ATTTATTTCGATGGGTACGAAATGTAATATTATTTAGTGGTGAGTACTAATATACATACA
CCCTATTTCTTATGCCTCAAAATGGGGTGTATAGAGGTGGAAAGAACATAGAAACAGAAA
AAAAAAAAAAAGTGATAAATATAATTAACAAGTGACAACACTACTGAGAACAAGGGAGAG
GGATATGGAGAAGTGAGCGGAGGAGCGGCCTTAGTTTTGGGATCCAGCGTCGCCGAAAGA
CCATGCGAGCTTTTAATTGATTGATTATTTCCGCGTCCTAAGAGTGAAATAATCTCTTAT
TGTCTTTTTTTTTTTCTCTTTCAAGACTTGTTGATTTTTTTTTTGTTAACATTTCTTCTT
TTTTTTCAAACTTTAGCTATTTATAATTTTAAAACAATCACTTTCAATTTATTTACTAAA
TCTTAATAGTTTATACTTTCAAATTATTTTTTAAGTATTTTTTGTATATTAAATTAGAAA
AAACTTAATGAGCTTTTCTCTAAAGAATGACATGTGACATTCTTTAAAAAATTTAATCTC
TTTTGAATAAATATGCATGGCTTTGTTTTATAATTTTAATATTGAACTTGAAATTCCTGC
ATAATACATTTTAGATAATAGTAAATTGGTTTTTCTTCTTTTCTTTAAGTGAGTCATGAC
TGTATTTTCCAAGTATTATTGCATGATAATATCATTCTATATAAAATAAAATATGTTTTA
CTCTCGAATCATCATTCAATAATTACATCATATGATTGAAAATTTTCAAACAATTATTTT
AATTAAAATAAATCTATGCAACATTATTAAATAAAATTTACACTTAAATAAAATATTATT
AAATAAGTTGATCCTCGTGCTCGGGAAAAAGGTATTATATCTATAATTTTATGAATCAAA
TATTTATATGGGTTATGAATCAAAGATTAATTTATTTATCAAGGATGATTGAATCGATGA
AGCTCCTATTTATCTTAGCATTTAAAAATGTTTTTTTTCTTCTAATTTTAATAAATAAAA
AAACTTGTGTTTTAATATAGATTTATAATTAAGATCAATTTAAATACACATATTAATTAT
GTTTATCTGGTTAAAAATTATAATTAATTTAATTAAAATCATCCTATCTAACTTTAAAAC
AAATTAGCCCAAAATTTAATATCTTAAAAAATTATTCAACCAAATAAGTTCAGTGATACT
CATTCATGAAGTAAATGAATCTCTTTCCAAAGTTTATATTTTAAACTATTTTATTACAGA
TTATCATTCATCTTAAATATAATTTTATATTAACTACTTTCACAATATATCATAAGATTA
TAATCTCTGTTCGTGCATATATGTTTATTTCATAGGACTAATCTAAGGAAAATACTTAAC
GTGTACGAAGCAACACGAACCAAGTGGCCAAATATTATAGTAGTATTTCCTCCATGTTCT
TTTGACAAACCACACCTTGATTGATTACTCAATCTTAATTAATTCTCATGTGTAACTAAC
TTGTTTGATTATATTCTATG
>Glyma02g37090|Glyma02g37090.1
CCTCAACAACGGATTTAATTATTATTTTTCAAATATGATAAAATTAAACCTTATTTTCTG
TTTATCTTAAATTATGATTTAAACAGATGAGTTAGTTAAGAATTTTATATACAAATCATT
TTATTGAATCCAAAAAATATATAAATCTTTTTAGATTAACAACCGGGATTAAATGCGCAT
GCTTGTTCACAAAACCTTGCTGTAAACACAACAAATTTAAATAAAAAACTATATATATAC
AATAGTACTTCAACAACTAGTGAATCTTTATCCGTATATAATTATAGCCAGCTTGGTATT
TTATTTACTGCCAAATGCATTCTAAATTTTATCATATTAAGAATTAAGATTAGGTGCAGC
TAGAAAGGTGGCATGCTTATCTTCAGCTGTAAAATCCAAAATCACAAGCTTATCCTTGTC
CAAACAAGACCTTCACATATACAATACAAAATACTATTGTTGAGATTGCGGCATTCTAAA
TGAGAACCCACGCACATTTATACATTGTTTAATAATAACATTATTTTAAGTCGGTGTAGT
ACTATATCCTTTTTTCTTTTCGTAAAAAAGTATTTAATTTATTCCAAAATGTACCTTTAA
ATTGGTTTTTTCCACCATATAGAATTATTTGTTTTTTCCACTTCAAAGAATTTATGTACT
CCCGTTAGCTTTCCACTGTTAATAATTATTTTATTTGAATTTAAATTGTTTTTTTATAAA
TAAAACCAATTAATGTTTTTATTTTTAAATGATAATCAAACAATCAATTTTCTCCCACTT
AAAAACCTCAAATTCTTTTTTTAATTCAAAATTATTTAAAATTGAATTATTTTATTTATT
TAAAATTCACTAAATGAAACATCAAATATTATTTTAAAAAATTAAAATGCAAATATTTCC
TCTTCAAAAATTGATATTATTAAATATTACCCAAAAATAATTAAAGTATAAAAGTTAAGA
AGAATTCCTTAAAAAAATTAGGAAGAATATTTTCCTCAAAAATAGTTGCCTAAAAAAATA
GAAGTATAAAAGTTAGGAATAATCTTTTTCCTCATAAATAGTTACCTAAAAATAATAGCA
GTATAAAACTTAGGAAGAATATTTTACCACGGAGAGGTCCAGCCAGTCCTACCACAAGTT
CTTTTAGGTTTTAAAAGATAATAGATGACAAGCTTTAATAAATATTTAACAAAAGTCACT
ATAAAATACTTTTTTATAATTTTAAAATATTAGTATTGTTTGAATATTTTAATTTATTTT
TTAACAATGGCACTGATTAAGCAAATTCTTTACCTTTTAATATTATCATTGCTATATTAA
AAAGATATACACTATAGCACATTTTTTTTATATTAAAAGTAACAAAATGTTGGGGACAGG
TGCCACTCATGCTGCGTTTAAGATTTGTCTTTTCTAGTGTAGTGCTTATATGTAACTTTG
TCTGCTATTTTCATAATTTCATCTGACTAACTTATACAATTAACGTCGGTATTGACTATA
GTGGTGAAATTTTAATTTTAATTAAAAATACTAATAAAAACACACAACAAACTGTACTTA
AAATTTTCCCTTTCTTATTTAACAATATTTTCATGTAATTTTAGCAGTTTTAGTGTCATT
TTCGAATTAAAATTTTCTCTTGATAATTCATCCAATAAAAATCATCATTTAACTAAAAAT
AAAATGCAAGATTACTTAAAAAATGAGTAAATTTTGTTCTCCCAAAAAAATCTTCCTTTG
GAAATCCAACATAATATCTTTAAGGAATCTAGTTATCTACTAATTTTGCTCGGAATTGAG
TTATGTTGTTTCCTAGTTTCATGTAATTAAATTCATCACGTGTGAAATGATGCTATCAGT
TTCATTATTCATATATGTTTCTGTGTACATTTCTTTTCTTTTCTTTTTTTCCCTATTTGC
CACTCTCTGTTTATCGACAGCAACATTCATACTCGAGTCAAAGGCTGGCTTGGCTAGCTT
GCGTCTTTGTTAAGACTTTG
>Glyma02g06300|Glyma02g06300.1
AAATCCAAGACCTTAACTTATCAACAATAATTTTGTGTTGGCAAACCACTAAATCGCATT
GTAATCACCAATAAAGCACTAGGGGCCTTTATCATTTTGCAATGTAGTTAATTCCATCCA
CAGGTTCCTTCTCAAAATGTAAAAAGTAGAAGCATACACAGCTACAATAAACACTTCATT
ATTAATAAAATTGAGAGAAAAACCTATTATTCTCTGGGACATCAATCACTTTTAGTTCAA
GATGTTCTACATAAGCACAACACAAGTTTGGGATTAAAGAGCCTTTACTATTTACAACAA
GTTTCAGATGTATTTTCCTCCAAAGACCAGCAGGGAGACAATCAATAGGAATCCATGGTT
TTGAGATGAAAACAAAATCAGGCTTATGAACATTAAGCATTTTTTTGCAGAACCAACGTA
GTATCCAGGCTTGCTATGCCTCTAGCATTCCAAAATAAAATATTCATTAAGCCAAGTTGC
TAAGACCACCCCTTTCCTGATTTATGTGCTTCTCATTTCTAACCATTTGATTAGCCTACT
TCCTTATCCTCTTATTTTTGGACTTTGAGAGAGAACCTCTATGAAACCAAAAGATTCATT
CTCAATCAAATATTTGTACATTACTAGCTTTTCTTGGGCAGATCTGTCAGGAGGAGACTC
CATCTCAATTTCTTTTTGCTTATTTTCTTAATCATGATCATCTACCTCATTCTATAACCT
TCCAACAGTTATCATATCATGGTCATATGCATTAGTAGTGTGATTAACAGGGGCCACTAG
AGTACAGATTGGACCATTACCTGCAATATCAATAGAATAAAATAATGTGTATGATCTGCA
AGGAATCTTCCACAATATATGGTAGCATTGTTATTATCATTAGAGCTAACTTCATCCACA
TCTGTATATATCTATTCTATGCACGCCATAATTCAAATTGTATCCATCACTACCTTTATT
AATTACCCTCCAGCCCCAAACGTGAGATACATTTTTAATAAATGCTAGTTTCATATTATT
AATGAAAATAAGACTGCATTTGACAATTAGATTCGAAAATCTCAATTGGGATGGTCTATC
TTAGCATTTAATTAGTTGAAGGCCGCTATATCATATGCAATCTAATCCCAAGGTACAACT
GTGAGTGTGTGACTAATAATTATTCAACAGATCCAATCACCATTTTAAAGTGACAAAGTC
AAATTAGAAGATAAAGAACACGCATGCTTTAAAGTCCACAAAATAATTTCTCACCAACAA
AGATGGGCAAAGGGTCCACAAAAAGCAAAACGCTGGAGGATATTAGGCGATGCGGTGGTT
GATCAAAACTAAACATCGTTGTACGTGGTAGTGACTAGCTATATTAGTTCTACAAGACTG
CTATGTTTTCTTTTTTGAAGAAACAAGACAGCTATGTTAAACCAACAATATATAGTATAC
TCGAGATTGCGTGCAAGAAAACCGTACAAATCCTTTGATTAGATTTCATTAATGTGAACA
CGATGCCGTGGTAGACCGTACAAAAAAAGCAGTTAGTGAGCGACAATTAACTGCCACAAT
TAAGTGTGGGATCATAGCGTACCATTGTTACAGCAACATTTTTTGTCCTTTGCAAAAAAA
AAAATAAAGAAATTGTAATTATGATAATTTTTTTCTCCCATTTTATTCTATTCCACTCAA
CCAACTTATCCATTAGTGAGGTCTGATAGAGAGATTTGTATTCATTGATTCTACTTATAT
TAAAGAAATTAAAATAAGAAAATAAATAAAAAATCATAAAAGAAAAAAAACATAAATAAC
ACAATTTTTTATATCTTAATAATATTTTTAAATTCCTTTATCAATACTCATACTACTTAG
CATTAAAAAAAAAAAAAAACTATGCATTGGCGAGCGACAATTAGCTGCCAGCCACTTGCG
GCAGTGTATTGAAATTTGTCTTCCATAAATAGGTTTCCTATTTGTATGGCAATTGATAAC
AACCTAACACCAAACCTCAC
>Glyma02g41950|Glyma02g41950.3
ACAAAAGTGAAAGTTGATTTTATTTTTTTTGTTAGATTACTTATTTGTTCTTTATAATTT
CATAATTTTTATTTTTTTAGTTTTTATAGTTTGAAAATGATCTTTTTAATTCTTGTAAAT
TATATTTTAATTCTCTTTTAGTCTGTAGTTTTAAAAGTGGTATTTTTAATCTCTATAGTT
TCATGATTTTTATTTTTTTAGTCCTTATAATTTTTAAATTACAAAGATTAATAGAGAATT
AAAATGTAAATTATAAAGACTAAAAAAATACTTTTAAATTATAAAAATTAAAATATAAAT
ATAAAAACTAAAAAGATCAATTTCAAATTATAGAAACTAAAAGAATCTTAAATTATAAGA
ATCAAATAAATAATTTAATCTTTTTTTTAGTGAATAGTGAAAGTTGATTATTTTCAACTT
TTTCATTTTTCTATTTCAAGTTTTCAACCCTATATTTGGATGGAAACAAACAACAAATTG
TAAAGATAAGACTTGCTAAAGTTTGAGCTTTTTATTTGTCCGAGGAAAAGTGTGTGGTTC
ACACCACGCGTGGTTTTGTAAAATGAAAAATAATTAGTTTAAGAATAACCAAGATTATGC
ACTGTTTTTATTTTTTTTAATGACTACCTAACGTGACATTGGTTTGTAGCGAGTGAACTG
AAATTAAATCCAACCTTTGCCCTTTATTTTGATTTCTTTTAAAATCTAAATATTGTTTTA
TTAATAAGGAAAAATGTTGTTTTATTTGGGTAAATCTAATCGTAGGAAATTGCTTTACTA
CTAATTTTTTTTAAAAAAAGTAATTAAAAACTCTTCTTCTTTTTTCTTTTATAAAAAAAA
TTAATTACTTAAATTTTAAACCACAAGAATTGTTCATGTTGAGAGTATATCTGTATATAT
ATGCCGGTTGTGTCGGACATACTCATAATTTAGTACTATCTATTTTAGCGAAATTTTTCA
TACACAAAATTTTAATTTTAAATTTTACTTAAAGGGAATTAAACATGTATCACTTGAATG
AACCATCTGTTAATTTTTATTACCTGATCAATCTTATACAATCTTTTGACAGCAGAGTGG
ATGAGATACAAAAGAATAATTGAGAGACAACAAAATATTAATAATGAGAAAGAGAAGAGT
GGAGGTAGCTTTAATCATTTGATATATAACTATAAATTTTTTATTTTGGGATAATGAGTG
ACAATTGACAAGTGAGACTTAAAACACGTACGTAGACATTGTTGGTTTTTTTTTATAACC
TCTTCAATTTCTTCTATACAACTCGTAGGCATTTTTATTAGTTCTTTTTTATACCTCTAT
TTCTTACAATGTACTCCCTCTAATTGTTTATATGTAAGAAATAAATAGGTATATTTTTTG
TGATTTTAATTATAAAAAATGCACATGTGCACCTAGTCACTTTTATGTGTATTAATTGCT
CATTCTTTTTTATATCCTTAATTTAATTTAAAATTTATTAATGAGATTAATTTTCAATAC
AAGTGGATGTATTTGTTTGCCTATTAAGAATATAATTACACTAAGAACAATAATTATTCC
TTAAATAATGTGTAGTGTCATTAAATATAAATATCACTTAAACTATTTAGTTTTATAAAT
ATTTTGAAATAAAAGTTAAATTTATATTTGACATTATTTTTTTAGGAGATGACATTATTA
AATTTATATATGACATTATTAATTAAAGTTAACTATTTTGTTAATCTTAATTAGTTAGTT
GTTTGTTTCATACATCAAAGATACAAGAGAGAAGGGAGTGCTCACTTAATGAATGCACTT
TTTTATTCTATTTATAGGAAATATAAAAAAAATAGATATATTATTTTTTAATTTTTTGTA
CTTTTAATTTACAGTAAATTCTATTAATAAAAAAAACTCATTTATTATCCATATAAACGG
ATGCATTCATTGGCGTGTTAACAATATAAGGTCACACTCAAGATTGATAACAAAAATTAA
TCTCTTGACTTAAGAGTAAT
>Glyma02g03040|Glyma02g03040.1
TACTAGCATAATACGCTAACGGATTACACTATATAATGCTGAATTAAGTCTTTTAATTTT
TAAAAATAGTTTAATTTGATTTCTTTATAAGGATTCAATTACGTCTTTTATTTTTTAAAA
TTAGTTCAATTTAATCTTATTTTTTTTCTCTTATTTGCCCCAAAAATTTTGAAAAAAATG
GAACCCAATTTGGTTTGTAATGAAAGCAAATTTAACCCATTTTAAAAATTAATGAACCTG
ATTGAAACTTTTATAAACAAAAGGCCCTAATTAAACTATTTTAAAAATTTATAGATCTAA
TTGAATCTTTTAATAATAAGAAAATTAAATTAAACTTAAAAATTAAATTAGATGAACAAA
ATAATAATTAAATCAATTTTTTTATAAATTAAATCAAATATTTTAAATCTTGGATTGGGA
ACATCGATATCATATTGGTTAAGTAAAATTTCATTAAAACTTTCAACTTTCCGAAATAAG
TGAAAGTAGATTCAATTTCTTTTTTCACTATTTTTTATTCGTGTAATTCGTATAAAAAAA
CTGAAATAGGATCCGTATTAGTACTAAAGATATACAATATTGCGGTATCATATAAATTAA
AGAAAATTTTAGTATAACTTTTTACTTTCCTAAATAAGTGAAAGTAGATTCGATTTCTTT
CTCAGCATGTTTATTCGTATAATTTATTAAAAAAAATCAAATAATATCTCTATTAATACT
AAAGATATACGATATTGCTTTATCATATAAATTAAAATGCTTTATATAAATTAAAAGGAG
AAAATTATTGAATTAAATTTTATTAAACAGAAAGTGTAAATTATGTTCCAAAAATAGTAA
AGTACTCCCATCGCATTCTTTTAAACACAACTCTTATTAATTAAAATTATAAAATTGTTT
AAACTTTCTTCTTATTTAACTAGTCTTTGTTCATGATGTTGTAATTTTAATAAATTTTAA
TTAATAATAAACAACATATTAAAAATGTGTCAAATACTAATAGGAACGGATAGAAGAGGG
CAAGTAGGAAGGAATCCTAGCCAGTGTAACTTAATTTTCTGTATACGATTTTTTTTTTGT
TAACTAGCCAGAAAATAGTTATGTTGTTTTTTCTTACTTTTAGTTCTCTGATATATTGAT
AGCTATTAATGACTTACATTTTTACTTCTATATAAACTGATTTTTCCCTTAATAAATAAT
AAGAAGAAATAATATGGATTTTTCCTTGAGAGTTATTTTTCTCTAGCTTCTTGAAATCTC
TCATGATTGATTTCATAATTTTTTTTACACATATATTCATGTTAACGTGAATACTTAATT
ATAAGAAATTTTGATTGATTACATCATTATACAAATTAGTAAACAATATACATTTTACTC
TATTTCTTATGTTTACTTTCTGCTAATACTTTACATTATTTTTTAAAAAATTATTGTATG
TTCTGGATCACAAAAATAAAAAAAAAATCAACTCCTTTAGCAATTATCTGTATTAGTAAC
CATTTTCTGTATTTTATTAAAAAATAAAAATATACAAAATATCTAAAAAATATACAAAAT
GATTGCTTATAGAATATAGACAGATTATTATAAAAATAAAGATTAATTAAGTTTTTAGTC
TCTTAATTTTTTAGATTTTAATTTTTAGTCTCTCAAATATGTTTTTACACCTTGTAGCCC
TTTATTAATTTTCAGTCTCTCTAAGAGTTTTTGTTTATTTTTAATTCTTTTTTATTTTAT
ATTCAGAATAATTTTAAACAAGAAACTATAGATCGACAACAAAAATTAAGAGAAAAATAA
TTACTAAGTAGAAAGTACGGAATTGGAATCAGGCGCTATAGTGAACGTAACTACAAAACA
GTCAAGAATCATCATGCATAATGCAATCCAATTGTATTCTCACCACAGTGCACCCAGAAT
CTCCCCAGTCCAGTAGTTTTGGACCTTTTAACTCTCTCAATTACTAGCATTATTCCATTG
GAGAAAGGAAGAAGAAGAAG
>Glyma02g01770|Glyma02g01770.1
TTAAAAGCTCAACTTCTTTAAAAGTTTTTTTTAGTTAATTTTGTTCATTTTATTTATAAT
TTAATAATAATTATTTTTCCAATTAATTTTTTCTTGAAATGTTTTGAAGTTTATCAATTT
AATATTTAATAAATATTTTTAGGTTTGAAAATACGAAAGTTAGAAGATAAATAGAATAAA
GAAAATTTAAATGCAAAAAATAGATAACTATGATTTTTAAATAAGAATATTTTTTAAAAG
TAATTATATGTACATTTTCAGAAATTATCTGCAAATCTCTAATGTTTCATAAAACTTGAT
CGATCATAAAATCAAATTTAAATTTATTTGATTTACTTAATAAATTAAGTTCGATAATTA
AACTCACGAGAAGGACAGACAACCCCAACAACAAAATATTTGAATAAAGAGGGAGGAAAA
TGCCCTTGGGTGAGACCACATAACATATTGAATATGATTCTCTTGAGGACGAATAAAGAA
AGGGAAAAGATGACAACAAAGCACCTTTTCCATCTGGTGGGGAGAAAAAGTACTAGTATA
TATATCTGAGAATGAATGGTGATCAATCACAATTCTAGTTATAAATAAAAGAAAAAAAAA
AATGCTTGACCAGGCTTTTTCCTCCAATAAGCAGTTAGGGTTAGGGGTCTTAGTATACAA
AGGGAATATCTTGATCACTCCCATTAAAAAATCATTGTGGGGAAAAAGAAAAGAAGGTAA
GCGAATCGCCCTAAAGTTATTTCGTTTGATTCGTTAGAAATTACATTGGCCCATGAAAGT
AAAAGGGGTGCTTATATTTATATATATATTTTAATTAATTCATTGAAAAAAACAAAATAA
TGCTTGCTGGAGGGCATGAAACAAAATAAAGTGAATATTTTCATGAGTTTCATGAAACAA
AATAATATAAACAAGTTTCCTACCTTTTTATGGGAAGATGACTTTAACATAATAACCAAA
AAAGGTAAGATGACTTAACATAGTAACAAAAAAAGTAGATGACTTTAAGGCACTAATCGA
CTAAAATTGACATGGGTCCTTTTATTACTAGAGATGTGCGATAAATAAATCAAAGAAAAA
GAACCCAAAGAAATAAGTTTAACTGTTTTTAAAAAAAAAATTCCGTAGAGATTTTTCAGT
TATGGTTTTTATATGCAAATTACAAAAAATTTTTTTTTTCTCAAAGCATAATTTGATTTT
TTTTTTAAATCGTAACGCTAAACATCTATTTTTCATTTATTATATATAGATATATATGAA
GCGTAGATGACTTTTCAACGTTTCTCATATGTAACCAAAAAAAAGAGATGACTTTTCAAC
AACAATAAGAAAGAGAGTAGACGATTAGAGTAGTAGAATTAAAGCATAAAAAAAGTAGTA
GGATTAAAGCATAAAAAAAGTAGTAGGATTAAAATTAATAGACACTTCTAATAGTCCTAT
TAAATAGAATGTCAACAACACGTTGAAATAGTTCATATACATTTACTAAAGAAAATATTC
AATAAGTCTAAATCATAGGAGTAAATAATTTTACTCAATTTAAGTGTAATAGAATCTCAC
TAAGATGGCTACTCACCAAATAAAATTTGGCACTACAAAAGAAATTAAATCCACGTATGT
AAAGAAGAAATACCTAAAAAAAAATAAAAATAAAAGAAGAGAGCGAAATGAATACATACA
ACAAATGAAAAAAAATCGAAAGAAGTTATTTTTAAGAAAAGTTAAATATAATAATATAAT
CCTAATAAAACATTAATTTTTTACTAATAAAATATTCCTTAAAGTAGAACTGATCTTCAA
CAACCATTTAAGTAAGTAAGATCTTAAATTCATTAAAATATCATTCAAGAAAGTAAAAAA
GAAAAGTGAAATAAGAAAAAATATTTGACTTTAAAATAAGGTATAAAAATTTAAATTTCA
TCTTATTTTATTATTTATTAGTTTTGTTCTTTTTTTTTTGCAAATTAAGTATTTAAGTGA
AAATCGATAGATGTAGCATA
>Glyma02g39460|Glyma02g39460.1
AATTATTTAATAAACTCAACATGCATTTCTATTAAATAATAAATTTTATTTAAAATAATA
ATAATGATAAAGTAAGTTGCTAACATCAATATTAGTATATTAGTATAAAGGGATAAAATC
AAATGATATTTAGTGGAAAAATTGGTGCAACGATACTTTTAATACTTTTCTTTTACAAAA
GTCAAATCTTATCAATTTAATTTTTATATTAAAAGCTCTTATGAAACAGATCAAATTTAT
AAAAAAAAGAATGTAATTTAAAAGTCAAATGACATATTGTTGCATTACTTTATTTTAACA
TATACTATTATATTTAAAATATAAGTATAGTTTATTATGAGAGTGCATATTTTAGAAAAT
TCTAAATTATGTAAAGAGTAAATAATGTATTATTTTTATATTATTAATCAATCACAAATC
ATATTATATATAATAAGTTTATTAATTTTTACAAAAATTATTTTAAAAATCATATTAATA
ATTATTTCTGTTTGGTTGGAGTATAAAATATTTTACAGCAATAATAAATAGAAATTGTAC
TCTTATTTAAAATTATAATTTAATGGTTGCATTCATAAAAGAATGCTTTTAAAATTATAT
TTTTTGTGTGCCAAATTATTATTTATTAAATTTAATATATAAGATCATTGTATCTTATAA
CTAGTATAATAATAACATATTGAATTGAATTTATCAAAGGAAATGCTGTTGCTTCATTAC
CAATCATACACTATTGACTATTCCCGTCTCTGCCAAAAGCCAAAAATGAAAAAGGGGGCC
ATTTATGATAATATGATTTAGACACTCAACCAATATTCACAAATTCATTTATTACAGTGG
TGATCTTTATCACAGTGGTGATCGCCACTGGAAGAAAAGTTGAGTTGACAATTGCTTTCT
TTTATTGGAGGATTTCTTTTATATGTATAAATCGAAGATAAGTGATGCAAGATTTTTAAT
AATTCATGTCTTATTCAATCAAGTTAGATTACAGATAAGAAAATAATAATAAAAAATAAT
GATTTTTAATTAATTTATAATTAAATTAATAATTTTATTAATTAGAATTATGTGTCAATA
ATCTATTAGGGGATCTAAATCATTAATTGTATTACGATTAAAAATAAAGAGATTAAAGTT
ATGAATTTAAAAATATAGAAGAATCAAAATTGTAATTTAATTTTGATAAAAAAAAAAGTG
GGAATTTAAAAGCCCTTTTATATTCGGGGAGTGGAGAAAAATAGTGTAGAAGATACTAAG
AAAATGTAATGACCTGTTTGGTAGTGATAAGACCGCTTAACCTGATAATAATGGGAATGG
TTACACAACTCACTCCACCTTAGCCACCTTTGCTTGCCATGCAATAAGCAATACCATCCA
AACCCAAAAATTGCGGTTTATTGAATCCAAAAGAATTAAAGCAAACATGGTTAGGTTACT
AAGAAAAGGAAAACCTGATAATGGAAGCAGTTGACCAAACTAATTTGATTGGAGAGGTTC
TCTCCTTGTGTGAATGAGTGAGTGTGTGGTGGCCCACCCTCCTCTATTTCCGGAATCATC
AGTGTTATTAATTTATTAACTTTATTAGTAGAAAAAAATTTAAAATTAAGACATCTCTTT
CTTTCTCTTTTTCACATCATTAAACTAATCTTATATTATTAGTATTATTACTTATTGTCC
ATTTAGCAGCTCGTGTAGACGTGTAGGCTGTAGCCTGTAGCAATCGAATAAGCTAAAAGA
CAAACTAAACTGCTTTCCTCCATACACACACAAACCTCTCGTTGTGCGGTCAGTCCAAAA
ATCTTCAATCCCACGATTACTATGAAAGTTAAATTACATTTTTAGTCCACATGTATTATG
TTTTAATTGAGATAATTGCTCTTCTTAAGTTTATTCTCTTTTGTGAGTATTTCTTTTATA
TTATATTCTCTCTTTTACATTAGACTCAGAGGATACAGTATAGTATTGTTAACATTCTTT
CACATAATATAAATATGTAT
>Glyma02g15020|Glyma02g15020.1
GGCCAAAGTGAGCTTAACAATGGCCGAAAACAAGATCAAATTGATGGGTATAGACCACCT
TAATCACCCCAACTCATTAATTAAATAACAGACAAAAATAAGAAGCAATTTCTCAATCTC
ACTCAAGAAGGCAAGAAAACAAAAGGAAAAAGTTGAAGCATAACACTGAAACATGCACTA
GCCAAAGTATAAGATGAATGGTAATAATATTTCTTTGATAGTTATGGTCTAAAAACTGAA
GGAGTAGGTAAGAAAAATGGAGCTCAGTCTTTTCAAACTCAATTTTTGTTTAACCTTGCA
AAGTGGAAATGAATGACATTGTCTTCATGGTAATTAGGCAATTTGATATAAAATTGTCAA
ATTCACATATGGTGGATGGTGAATTAAAAAGGGTGGTTACAAGTGATAGGGGGATGATAA
TTTTTCTTTAGTGTAGTGGCAATATTTATGCAAAGTGGAAGGCGAATCAAGATTTGCTCC
TCGATGGTTTTCAAAAAATATGGCTAGGCAAATGAAAAATGAGGAACTTAAAAAATTCTT
GGAAGACACTTGGATAGGTTCAACATCTCTTAAAGAAACTTTTATTTCTAAACTTTATCA
ACTTTTGGAGGAAAATCATGTCTTAGAGTTTCTACAAAAAAAAGAAGAGTAAATGACAGG
AAAATGTTATCCTAGGAAGGAAAATTATTTTTTCTATAACGAAAAAATGTTTTTCTAACT
GTATGACTACAACTGCATTTAATATATAAAATATTCCAAGCTTAATACTACCGAACTGTA
TATTTCTTAAGGATAGGGACACCGGATGCAAGAATGGCAGAAGATGTAGAAACCTATGAA
CGTAAAAGCGTTATATAATGGTATCTCAAGAAACTGCAAATGAAATTGAAAGCTAAGATT
TCAGAGGGTAGAAATAAAAAATCATGCATAACCAAAAGATTATTCAATAAATATAATAGT
ACCTCTGACACTGCCTCGCCAAAGTTATTATTTAGTCACAGATAATTACTTGTAAAATTT
GGGTGCAAAATACAGCATCAAGTTGAGATGGCCGAGTTGGTCTAAGGCGCCAGATTAAGG
TTCTGGTCCGAAAGGGCGTGGGTTCAAATCCCACTCTCAACACCAAAACTTTGTGACTCC
ATGGCCCAATGGATAAGGCGCTGGTCTACGGAACCAGAGATTCTGGGTTCGATCCCCAGT
GGAGTCGCTTCCCTTTATTTTAATATTATTTTTTTATACAGAAGATTGCTTCTACACGTT
CAAAATATTATAATTTTTATTGCGTTGAACAGAAAACATTATATATTTACAACCTTCAGT
TGTTGAAGATATTATAAGATTTAGGTTGTTAAATAACTTGTTTGTATTTACATATAATAT
CCAATCCTTGTGAGAAAGTTCCTACTTGAAACTGATTCACATTGACTTGTTATTTATTTT
ACCACGGCTATCCTTGTCTGGCCAAGTAATTATTGGTTCATGATTTTTCAGCTTGCATCA
TTGCAAATAATAAATTATTCTGGAGTCACATTTGAATTTAAATTAATATGATGGGAAATT
GGGATGTTCCTTGACCGTGTCCAAGTCAACACATGTATAATGTAATGTTTTCACAAATTG
CCTTCTCTTCCTATCCTTTTGCAGTAAGATTTTCGAGGAAACACCAACCTTCCTAAATGC
TAAAGAAGGAACATGGTAATGTAATGATCTTATCTTAATCTACACTTGTTTCTCTTAAAT
CAATGGTCGTTGGACATATTCCAATTATTTATGCTGATATTCAAATACTTATTACTAACT
AGTACTTTTCTTTGCAACTTCTGATTATTAAAATAATCAGACTGAAAAACTATGGCCTAA
CCAACTAGCTAGTAATTAAAATGTGGGGTGCCCTCTTTAAATTAAGTTCCATCTATATAT
ATATATATATATATATATATATATATATATATATATATATATATATATATATATATACAC
TAAGATAGGCAGAAAACTTT
>Glyma02g36850|Glyma02g36850.1
TTTAATGACTTTGTGAAGAGAGTCATATTGGATGTCTCTAAGAATGGTCACTTATGCTGC
ACGTGAACATAGTCATTTTCACATTTTGTCTAGATTGAATGAGCCTTGTTTAGATTACAA
TCATATAAACATATGCCAAAGGAAAAATCTCAAGACCATCAAAAGCATCTCGCACTACTA
ATGTCTCGTACCCGAATTATGCCGTAGCTTAGTCATATAACCCGCATATTGGTTACCAAT
ACGTAAAGAAAATTCAACCTCCCCCAATGAGCTCTCTAATTGTCGAAGTTCATCATAATT
TGGATATTTTTTAAAAAACAGATAGTCCACATTACCATTTTTAGCCAGGATAGGTATTTA
TTTGTACATAATTAAATTCATTATAAATAAAAATAATTTTGACGCTAAGGACAAAAGACA
GTTGAAAGTGATTCCTTACCTTGCTTCATAAAGTCTTGAGGGATTACAAGTTATAACACA
CGGCTAAAACTTAATATCTGACATGTAGGAGGTAATGCATATTTATAATTACATATAACA
TGTGAGTTAACTAATAATTTTTAAATATAATGAGGATGAAATAATAGTAAGTGATTGAAT
TTAGGATCCAAGTTAAATGTGATATACATTGTAACGTTATGAGTCCTAATGAAGTCAAAT
TATTTTAGTCTAATTAATTTGATTATCATGTGTGATTTCATGTGTATATCATTAGTTGTC
ACATGTGCAGATAATGTGTTACCTATGTAGGAATGTTAATATTAGCGGGAAAAAAACTAA
TGGTTGAACTAACGTAATAAATAGAATCCAATTTCAAAGACTTCTTGATTTTACTTTATT
TTTAATCCAAAAGACTAATATTTTTTTATGAGTGAATATTAGTTGTTAATTTTTATTAAT
GAGAGGATTCAAATTCATAATCTTCTCCCTCCCTTCTCCCTTCATCAACGAGCTAATCTA
ATAATTCATATTCAAAGGCTAGCGCAACAATGTCCTAAAACAAAAAGTATGTGTTTTGAT
TCAAGGTGAGAAAACCCTAAAATACTTTTACTTTGGAAGCAATAGTTTTTTACTTTTCAT
TTAATGTATTGATGTTTATTATTATATTATCAATTCACCAAAAAAAAATATTTATTACTA
TATGCATTAGAATTCACAGAGAATACTTTCAAAACTTTAGATCACACATTATTCAAAATG
TATTTCTAATATTTCTCCGGTGGTTATTCAAGTAACATCCTTAGTAGCATGTTTAGTTCT
TGTTAGTTGACTTTCCATTGCAACGCGTAAAATCAACAAATCAGTTAATCGGAAGCAATA
TATAGTGGATTGGCGTTGAAGGATCTAAGTGAACTACAACTTCTAGTCTTATCCTAACTA
CATGATTTTGAGATTTAGATCACTACTGCAATCCATTAAATTTTAAACCTTCAGTATACA
AGATATTCAACCAAACTCACAATCCATTCCATACCCCAGTTGAAAATTTCAAGAATTAGT
TGGCTCGGTGAGCAAAAAAAGAAAAATACACAAGGGGACCACGAGAAAAGCTGCAAGCTT
AAGCAAATCCTCACTCTGCGGTGTTATAACTCCGATCCTCGACCAGTCTCCGCTGTACCT
GAAATAACGTTTGAACTTGAAGCATTCCCATGAACCAGAACCAATAATGTTTCCTATGAA
CTCAACAAAGGCATCGATGAAGCCCAACCCAAACAGTCCAATGGCACCGCGAGCGAGAAT
TGACTTGGAAACCTTCAGTGGGAAAGAGGGTCACCTTAAAAGAGAAGGGCAACCTCGTAA
TTTGGTTCTAGGTAATGTTTTTTCTTGGTAAATAAAAATACAATCCTAGCATGGGAAATT
ATAAGCGACGGATCACCATGTGTATCCCAACCAATTTTTACTTAATAGTATCAAGTAATT
TTTTTCTATTTTGATTGTCATTTTACAATATCATTAAATATTAAATATATTTTTATGTCC
TGAAGCGTTTATTATAAAGT
>Glyma02g05300|Glyma02g05300.2
ACCAAGTGTGAACTGAGAAAGGATGAAAAAATAAACCCACATTAATCTTATCCCTCAGTA
TTTAGAAAAAGAAGAAAAATAACAGATATCAAATCAGAATACAACAATTAACAAAAAGAA
GTGTAGAAGAATTTTTTTTTTCTCTCCTTGTAAAATTGAAAGAAAGAGAAAATGCCTATA
GCAGTGATATAAGATAAGAGAAAATGGTATCTTATTTGAATTGGATGAATGTCTTCGTCA
TATCTGTTATCTATTCTTCCAAAAATGCTGAAATCATAGAAAAACACTAAAATATATATG
TCAATCAATGCACAAAAACACTAAAATGGAACCTTGATATGGTCTTAAATAGTGGTATGT
CCCGGTATATCAAATAGAAATTTTATTGTTTATTTCATTAGAAAATTTTTACAGTCTTTT
GTGTTAGAATCAGATTGCTTGTAATTTTACACATATAACTTATTTCACAGTATATTTCTA
TGAAAAATGGAATTAAGGATAAGCATACACTCTCAAGATAGGAGACCGAAAATTAGGACA
AACAAATAGATCTAAACTCAAGTTTTTAGGCGAAAGAAAACTTATCAATACAAATTTCTC
CAACATTTATAAGAATCACAATTGAATAGTGAACTTCATTTCTGGTTCTCCTTCGTGGTT
ACCGACACACAACCATAAAAAAACAAAAACAAAAATGAGAAAATGAAACTTTATAAATAA
TGCACCAAAGTAAACTATAGAGCATAAATACTAAATAACCAAGGGTATGCTACCAGATAC
CCCAACCGCTCAAGTGCAAAACAAACAGGTTGGGAAAAACTAAAAAAGTCCCTACAAAAT
AATCAAATAACCAAGGTATGCTGACATAACATTTTTTTCTAACACTTGGTTTATGTCAAT
AACCGATAACATTTTTAATGGTGAGGACTAATAGAAAAATAAATAAATTCTAGGGACGAT
TTAAAAAAAGTTTAGAAATACTAAAATAAAAATTTGGATAAATTACAACAACTAACTATA
TATTCAAGTCTAATTTTTTCAATTAAAAAAATAACTTTTGATTGGATTTTTTGCTTCACT
CCCCTCTAGGTGGAAAACATAAATATAATTTTAGTTCCTTAAATTTGAAATACTTTTAAT
TTTAATCTTTCAATTAAAAATTTATATTTTTAGTCTATTAAATTTGCAAAATGTTATTTT
TAATCTCCAAGAGTTAATTTAAATGACTAAAAAGAACATATTTTAACCTTTTTATAGTAC
TGAAACTCAAAGGGAAGTTTGACTAAAAATAATATTTTACAAATTTGAAGACTAAATTAT
TTTTTATAATTGAGAGTTCAAAACCGAAAATACCTCAATAAGAGTAAGAGACTAAAAATA
TATTTAAAAGTCTGTAAAAAAGAAAAAATAAAACTTCTCATATCCATCGAATGTATTTTG
CCTATAAACAAGTCCAAATACGAAGCATTATCTAGTTTATTTGGGACAACAGACAAATCC
TCCGAGAGTAATACTGTAGCATACCAAAATTCAAACAAAGCCGTTCCGAGATGAATATGT
CCTTCATCTTTAACAAGATTCAAATCCTAAAATACAAAAAAAGGAAATAGTTTTTTTCTT
TCTATTTACTGCAAAAAAGGGAATAATCTTATTAATACATTACTAATATTACTTTCAATA
TACGTTTTTCGCTATATAGATATTATATACCCTTATTGAATAAAATGTATATAAAATTTT
CTAATTATAAAAGAAATATACCATGAAAAGTATTTTGCCAATTAATTTTAAAAGTCAAAT
GGAAGACTTTCTCCGGGAATAATACATAAAGTTTAAGTCTAATCATTATTATTCTTAGGA
ATCTGATATTTTGGTATAAACATTTACATTTTTTTAAGAATAAGAAAAAAGAAAAGAAAA
GCATAAAACAAAAAAAGCAATCTGAGTCATTTTTTTACTGCAGCAATCTGAGTCATGTGG
CGTGTCATCTCTCTTTTCTT
>Glyma02g07130|Glyma02g07130.1
AATAGTTCATTTTTTTAGCGATTTTCTTGTACCCCAGTAATGAAAATAAAATAATTTTGG
GGTTTGAAATTACTAAAGTAGGTTTCTAGATAGTCTATCTTATCATTCACATATTTAATG
ATTTAAAGCGCAAAAGTGAAATATTTAAAATGCATCCTTTTTATAGTACAGTATTAGAGC
CTTAATTACTACAAGTTGCATCCTTTTTTAATTTGTAGTACAGTATTAGTGCCTTACTAC
AAGTTGTATCTTATATATCTTTAGTTTTTCGATTCAGTCAGAAAAATGTCTTTAGTTTTT
CGAAACTTCAGATCCAAGTAATTATTCACTAACCATATCTCCATTTTTCTTATAAGTTTT
TATTTCGTTTCAAAAAATAAGATAGTTCACAGTGTAAGTCATAAGATTAATTACTCAAAA
AAATAGAATGTACGTTAGTTAAGAGACAACTCCTCTCANNNNNNNNNNNNNNNNNNNNNN
NNNNNNNNNNNNNNNNNNNNNNNNNNNNNNNNNNNNNNNNNNNNNNNNNNNNNNNNNNNN
NNNNNNNNNNNNNNNNNNNNNNNNNNNNNNNNNNNNNNNNNNNNNNNNNNNNNNNNNNNN
NNNNNNNNNNNNNNNNNNNNTGCATCACATGGTTCCGGTAGAGGGTTTAATATTTTATTG
GATAAATTGTTGGCTTAGTGGAAACATTTTTTGTTATCTTTCAATTTGATAATTATATAT
TAATTCTTTTGAGACATAAAAATCTTTAATCATGTGCATTTTGTGCTCCTATATAGAATC
CTTTTTTTACAAGATTAGAAATCAAACTCTAATCAACATATATTTAAGAGATCTATTTAA
TTATCTGCTAATTGCATGTATTACGTTCTATTGGTTTATTAATATATTTATGAGTTTAAT
TTTGGTTTTAAACTGTAATATCTTTTAAAATTATTATAAGCAAATAATCTATTACTGTAT
CTTTTAACTTAATATTATAAATAGTTCAGAAGCCTAAATTTTTAAAGGATGCAAGATAAA
AACAAATTAAGTTATAAATGAAAATGTTTGACTATATGTTTTGAAACAAACTCTATTTAC
GAAGTTTTAATACACGACCGTGTGTGTTATAAAATGCATACTTTATTTTACACGGCCTAT
GATTTTTTTTATCTATTTACAATTTATATTAAAAAAGTGATTATGTTTTCTATTAGAGAA
AAAGAATGTAACTATGCACCGGTGATTTAAATATTTTACAGTCATTCAGTTAGAAAATAT
TATATATAATAAGTTTATTAATTTCTATAATAACTTTAAAAATCACACAAATAATAATTT
TTTATTGAACGACAGTATATTTTTTTGTGGCTTGTTCCATCTTAGTTATAACTCTAAGTT
CAATCAATATAGATTGGTATTTTGAATATTGTTGATTAATGACGTTGGTCAGTGGAAACC
TTGAATACTACTTTATATATAAAGCAACCTTGAGTAATACTTAATTGGTTTCCTCATTTT
ATTGTACAAATAATGCAAAAATATTGTACAAATAAAAGAATTCAAATATTAATACTTTTT
CCTAACATTAATCTCTCCTGACATATTTAACAATTGGAGAAAAAAATTCAAATATTGCTC
TAAGTGTAATCCAAAATAACAAAGTTTTATTACCATATTTTTAATCACCAAATAAGTTTA
ATCAATCTGACTCGTTAAAAAAACCAGGATCGTTTTTATAATAAAACCCACATAATTAAA
TCCATTCAATAAACTCACATAACAACTGGATTTATATTCTCTAATGTAGCAGTTATAAAA
GATTATCTTATGTAAGTAATTAATATGATAATGTCATGGTATGAGTCACAAAAGCACAAA
TTAATTATAATAAAAACCAGTATTATAATTTATGTAGGTCCCAGTAATTTTATTTTTGTG
TCCTTCAGTTGTAATGCCACTTTAAGTCACTAGGGGTGAAGATTTCTATATAAGGCTTGG
ATATTTGGTCTTCAACCACA
>Glyma02g15380|Glyma02g15380.1
TTGAAGGCTTAGTGAAGGAGATAGGAAATGCATGCAAGGAGTGGGGCTTCTTCCAAGTAA
CCAACCATGGAGTGCCCCTCACTCTAAGACAGAACATTGAGAAAGCCTCAAGATTGTTCT
TTGCTGAGAGATGAGAGCTCTCCAATTGGTTACTATGACACAGAACACACAAAAAACATT
AGGAACGGGAAAGAAGTGTTTGATTTTCTAGCCAAAGACCCCACTTTTGTTCCTCTCACT
TCTGATGAAAATGATGATCAACTCACTAAGTGGACTAATCCATCCCCTCAATAGCCTCCA
AAACTTCAGGTAATTCATCTTCACTTTGTAATAGTTATAAACTGTCAGGTAGTTTAGTGC
CATCTTGTTTGAGTGAATAGGGAATTTAGTTTCTGAGATTGTACTCATTTTGTATATTAG
TCCCTAACTTAATATTAAATTCAAAAATAGTTCATATTTTTGTATAAGTGTTGCAAAATT
ATCCTTCTGTTAAATTTTAAAGTAACACTGTTAGTGAGGTCAATTTTAGTGCTACGTGAA
CTATCCAATGTGGCATTAAAAGATGACGTGACATGACATGTGAACGTGTCTCTTAAAAGA
TGTCAGGTCATTTGATGATAACAAAACGAGTAAATAGGCAATTTAGTCCCTGACTTTGTA
CCCTTGTTGCATATTAGTCCCTAACTTAATGAAAAATTCAAAATAATCTCTATCTTTTGC
ATAAGTATTGCAAAATAGTCCTTCCGTTAAATTTTAAAGTAACGTTGTTAGTGAGGTCAA
TTTTAGTGTCACATCATTTGATGATGATAGAATGAGTGGCTTCTTCAAATTTGATGATTC
AGAACCAATTGAGGCATATATACGAAAAAGAACTCACACACACTTGCACAACTAAAAAGA
ACCAAAAATCCATAGCAACAACCTTATATTTGTAGTCATCAACACCAATGGGCGAGGTCT
GCATAACCATTCTTTTTTCCTCTTTTTTTCTCCTTCAATTACCATTAATGTATCATTCCG
GGTTCTAATTTTTTTTTTTTTTTTTGTGTTTTGAATAGGAAGAGAAAAAAAACTAGAGGA
AAACAAAGTGAAGGAGAAAATAGCAAATGAAGAAGAAAAGAAAGAAGAAGAGAAAAAACC
AGAAGAATAAAAAGATGACAAAGAATCCAAGGATGAATCTGTGCCGCCAGAAATCGTGCA
AGGCACAACCTTTGCAATGCATGGACACTTTAAGTGCGATTTCTGACATCTTTTAAGTTA
GGAACTATTTTGCAACACTTATGCAAAAGATATGAACTATTTTGAATTTTTCATTAAGTT
AGGGACTAATATGCAACAGGGGTACAAAGTCAGGGACTAAATTGCCTATTTACTCATTTT
ATTATCATCAAATGACGTGACATCTTTTAGGAGACACGTCCACGTGTCATGCCACGTCAT
CTTTTAGTGCTACGTTAGATAGTCCACGTGGCACTAAAATTGACCTCACTAACGGCGTTA
CTTTAAAATTTAACGGAAAAACTATTTTGCAACACTTGTACAAAGATAGGAACTATTTTG
AATTTAATATTAAGTTAGGGACTAATATGTAAAATGGGTACAATCTCAAGGACCATCTAG
TCTATTCACTCCATCTTGTTTAGATGAAAGAACTAAGTGGACCACTCCTAGGATAAACTG
GTAAAGCACATCCATTAGCAAGATATTAGGTTTTAAATTAAAAAAATATAATTAATTGAA
CCCTTAAATTTACAATTTTTTTATAATTGAATCTCTATAGTTCTTTAAACTATCATAAAT
TATCATTTTCTGATAATTTTAAGCTGTCAGAAACAAACTTTAGAAATCCAACTACAAAAA
TTTCACAAAATCAATAACTTAATTAAAAAAAATTCTAATTTAAACTTAATTAAAAATTCT
CAAATACTGTAAGACCTGTATATTAATTTAACCATACTTTAATAAGATTAACTTAACCTT
ACTAAAATTTAGCCTTACTT
>Glyma02g37740|Glyma02g37740.1
TAGAAATGGATGAAGAGCCTTATGTGTGATTAAATCCTGAATCGAGTGATTATGATTGTT
GTTAATAAAAAATGTATCAATTAATATTATTAATTTAGTACTTTTTTATAAATATATAAA
TGATTTTTTTAATTTTAATATTATTAATCATTTATGTTTCAGGTAACTTATTAATTATTG
TATTTATTAAATTTAATAATTAAAATATAAATTTATTAGATTAATGATTTTTCATCATAA
TTTCTGTATATAAAATATATTATTAAATAAAAATTAATTATTTTGAAATTTGATACATAT
ATATATATATATATATATATATATATATATATATATATATATATATATATTAATACTTAC
ATTAAATGTATATTAAATTTTTGAATAATTTTTAATGTTTTTTCTAAAATTTTCCATAAT
ATTTTTGAAATTAATCATATTTCTTTCTTTCTACTGATTCCAATCATATTTGTTGCCCTA
TATTTTTTTTCACTGAAGAAAAATGATTAATAAATAACTAAAAAAGAATGACTTTTACAA
AGTTAAGCATGCCTAAGTTCTCAATCGATTGATTATGATTGTTGTTAATAAAAATGTATT
ATTTAATATTATTAATTTAGTATTTTTTATAAATATATAAATGAATTTTTTTATTTAAAT
ATTATTAATCATTGTATTTTTTAGGTAACCTATTAATTATTGTATTTATTAAATATAATA
TATTTATTAAATTTAATAATTGAAATATAAATTTATTAAATGTATGATTTTTCATCATAA
TTTATATATATAAATATACTATTAAATAAAATTAATTATTTTAAAATTTGATGAATATAT
ATATATATATATATATATATATATATATATATATATATATATATATTAATACTTACATTA
GATATATATTAAAATTTTGAATAATTTTTAATGTTTTCTCAAATTATCCATAATATTTCG
AAATTAATAATGTTTATGTCTTTCTACTGACTCCCATCATGTTTGTTGTTGTAAGTTTTT
TTAACAGACAAAAAATATTAATAAATGAATGAATGAAAGTGAATTTTACAAAATTAACCA
ATTTAATAGATAGTTGACATTAATGTCTTAATGATAAAAAAAAATACCAATATATTTGAC
AAGACTCCGTACATTTCATTTAATTAATAAAAAGTTTAATTTTTATGTTTATAATTTATT
TTTTACACAGTTAACAAATTTTTATACTAACGTACTTACACACCTATTCGAAAACAAAAT
AATAAAGAAAACAAAGTAGTGGTATTGATTTACTATTTCTAAATTCTAATGCACTCATTC
TTATTAATTAAAATTAATTAAAAATTACTCTCTCAATCCTTTTTTATCTGCCTTTAAATT
TTTTACGTAAAAACTAAAAAATATAATATTTTTTCTTGAATCTTATAGAATAATTATGAG
ATTTCTTATTTTAGCTTTTCACAATAAATGTATATATATAAATTAATTAAAATTAGATAA
AAAAAATTAACTGTATAATTATCAAATAAATAATTAAGATTATTTTAAACTTTGAAAATG
ATAGATAAATAAAAATCAAAGTCTTTTAAAAATTCAAAAATTATGATTTTTTAATTCAAT
AAAAATTAAGAGTATAATTGACATTTTTAATTATGATTTTTTTTTTAAAAATCTTAAAAA
TAAAATGAAAGACAATCTTTTAATTTTAATATTGAGAGAATGACCGCTGAGAAATTTAAT
ACTAGATATTCTATTTTATTACCTATTATTATTTCATCCTAAAAAATTACTATTAATATT
GATTGTTATATTTTATAGTCCCAACTTTAATATATTATTGGATTTATATTTGAATATTTA
AATTGAGGACTAATTTAAAACCTTTGATTAAAGTAAAAGAATCTAATGTGAATTGATGGG
GTTAAGTCATTTATTAGATGCATTCATTTTATTGTCCCAAAGTAAACAGATACATTCATG
AGTTGAATGTGAATGTAAGT
>Glyma02g44400|Glyma02g44400.1
TATATATTAACAAAAAGGCCTAATATATTACTCTATTATTTAAACTAAAAAAATCTTAAA
ATTTATTTTAAATCTCATTTATAATTAGATCTGCTTAACATTTTTCACTAATAAATAAAC
TTTGGCATTTGCTTCGCACATCATCCAAACATTCAAGACTTCTAGCGATTGTTGAAGAAG
TATTTGATTTCAATAACCGAAAAAGTGATTATCAACTCATAAGTCTATCTTACATTATAG
GTAATCACAACTTGTTCAAAATGTTAACAATATGCCATTTCATTTAATAAAACGTCACAG
CAACATGTTAAATTCACGGTTCAAGAAACAAAGTATGGACCTAACGTACATAAACATATT
TAATTGGGTTCGGCCCAAATACTAAAAAAAATTCTAATTCAATATGATTGGGTGAAATCA
AATTTAGGAGCCAATCGTACCACCTTAAGCAACACCCATAACTCGAATTGTATCGTTACA
TTAAAAAACACGTATAATATAGCTCATTATTAGATTTTAAACTCGTGTATCGCATAAGTT
TGTTTAATTTTTTTATATATTTTATTTATTATTTTTTAAAATATATGTATATATAAATAA
AATTAGTAATTTTAAATATTTAATAAAAAATTAAATATATTTACATTAAAAATGATGAAA
ATGATTAATTATATTTTAATTAAACAAATTTTATCTTAAAAATTAAAGTCTATTGAAATT
TATTATGATTTGTTTTTTCCTCAAATAATAATAGCAATACATCACCTATATGAAAATTAT
AAATTTTTAAAAATATAAATATAATAAATAGGAATATATAATATATAATTATCTAAATTT
GAGTGTTAATTTTTGCTATTATTGATATAATGTTAACATGCACTTAATTTTTGTATTTTT
ACAAATAACTATTTTAATATATTTTTTGTCAAAATTTAAATTATTTTAAATTTATTAAAA
TAGTGTGATTTTTATTAAATATATAGTTGTTAGTTATTGTAAAATAAATTTTTCCATCAT
GTTTATTACTACTAATTTCTTTTAGTCTGTGGTTGTTAAAATATTATTATTTTTTTTATA
TTGTTGATATATTTATTTTAATTAGTTTTTCTAAAATTATTTACTTTTTAATATCTTTTC
CCACAAAATACATGTGAGTCTATCACATAAATTTAATTATCTTTTTTCAAAGTGATACAT
AATTGAGAAAATATTATGAAACACGCTTTTAGTGAAAAACCTATTACTACTCTAAATCTA
AAATTATGGATTCTTTTGAAATTTATCATCGTATTTATAAAATTATTACTTTTAATTACT
ATTTTCTATTAAATATATTTTAAAATATTTTTTTAAAAAAATAAAGTTGAGAATAGATAT
AATTTAATGCTATACTCAATAAGAATAAAAAAGTTAATTTCAAAAGACTATTTTAAATTT
ATTTATAAATAAGGATTATAACTTCATTTTTAACAAAGGTAGATATTAATATTATTATTT
GGAAAAAAATATATAATAAATGATATTTATGCAAGTAATTTAACTCTTCATTAATGATAA
ATTTGCTCAAATTTAATCAATAATTATACATTATAGAGTCTTTATGTTTTGATCTTGTAA
AAATTTCAATTAAACTTATTATATTTCTAATCAATGACATGTTTTATCAATGGATAAATT
TTTTTAAAGTGAATTTTATTATATATACACACACGAATAATGTTAGTTTCTACTTTAGTT
AGAATGTAATTAACATTTAACACAAAAAAAATTTAGACTATAAAATCGTTGGTGATTTTG
TTTTTTAAAATTTAATTTAAGAATATTATAATTTTTTTAAAATTAAATGATAAAATACAT
AATATCCTTAAATTGAATCTTAAAAAAAAGATTAATAATTTTGTAATCCAATTAATTTAA
TGCATTTAGCAACTAGAGTGAATGGTCCCCACCCACATATGTTTATATATATATATATAT
ATATATATATATATATATAT
>Glyma02g36510|Glyma02g36510.1
CCTTATGCTTGTGATTTCTTTTCTCTCGTTATTTGCTCGTGGTGTGGATGCCACTTTTCC
TTCTATTTAATCTTTTTACATTATACTTCCATTATTATATAATTAAATAGTGAAATACAA
CTATATGTCTTAAGATATAATATATTTAGGTTAGATTCGTCATCAACTTTCACATGCACC
TGAGCTAAGGAACTTTATTGACTTGGTCAGTACTACTAATCCTATGATAGAATATATTAT
ATTCGTACCCAATCCTGATTTATGTCAAATCTAGCATTGAAGTGGACTATAATTGGAGGA
ACCAACTTCAAACACAATGGTTTTATTTTATAAGTATCTTATCTATTAATTTAACTAAAA
AAGTTGATCAGCAAAAAAAAATATTATTAAACAAAAATACATATTAGAAAATATTTATTT
CAATCTAAAAATATTAAATATTCTTTAGTAATTTTTAACGTAATACTGGTTAACAAAATA
TACTATTATTAAACCTTTGAAAATAAAGAAAGGTAGAGAAGTGTCCACATTGGATTCAAG
GGTCATTAATGGTCCAAAAAGCAAAAGCAAAAGAAAAGGACTTAGTCAAAGAATCGGGAA
CATTAGATTAGAGCATTGACGGCGTTAACGCAACCCCTAATTCAATAGCGCTACTAACGC
ACGGCGTGTGTTAACTTCCGTCAGAGCAGAAGAGAAAGAAAATGAATTACTAGGATGTTC
TCCTTATTAGTTCTGAGTTCTGATTATATTAAAAGAGAAAAAAAAACATACAAAAAGACG
TAAAATATTTATAAAAAGATTTTTTTGTTAATTACATAAGTTTAATTAATAACACAGGAG
AATGCAAAATATGAAGCAAAGATGTCATGATATAGGAACGTATTATAATGTTTTATAATA
TATATTAAATAAAAATAATTTTACATAAGTAGAATAATCTTCATAAACGATTTATTAGAA
TGCTAATTAAAATATACTCCTTTACGTTTCACTAAATATTTTAATTTACTTTAAAATAAT
TATTACATGTGTTCTTAATAAATAATCGTAGTATTATTTTTTACGAGGTTATTTATTGTG
AATTCAAAAAATATAGAAAAAAATCACTAAATATATTCTATAAAATACTATAAATTATTT
AAGGAGCCTAATTACACTGACAATTAATTAAAAATATTTTTTAATATAATCCTTAAAATA
ATTTCCATAAAAACAAATAAATTTGTAATCGAATAAAAATATATAATTTTGTTACATATT
AGCACATATTATATACTATTTTTTGTATAAATTAATTTATTTAAAGGAAATATTAAATAA
ATTTACGTTTTCCATTATAACCATATAAGATACCGTAAAAAAATTAGACCAAAAAAGAGT
ATTAATTAAGAAAATTAATAAATACAAAATTATCAAAAGTCAAAACAAGATTACATTATA
AATTATAAAATTACTGTATGTTATTAAAAGAACTGCTTATTAAAAATATTATCAAAGTAT
AACTTTTAATATGATCATTCTAAATAAGTAAAAATATGATATATGATCATTTATAATTGA
ATAAAAAAATATGTAAAAATATTGTAGATGCATTTCAATCAAATTTTATTATATATTTAA
ATAAACAATATAAAAATTAATAATGTAAAGTAATTATATTCAATTTTTATAAATATAAAA
AATAAATAATTTAAAAGATATATTTACAGTGTAAAATAAAAAAAATTATTGTTTGCATGA
CTAAATAATTATTGTAGAAGTAATCAAATTTATAATGTATGATGATGATTTGTGATTAGT
TAATTTATATTTGTTGGTGCATCATCAAATTCTCAAAAATAAATTATAATTATTATTTTC
CAATAAATATGTTTTTTTAATGATTTGATTAAAAAAATTGTTTCTAGAGAAATACAATTA
ATGTTACTATGGTTCTTAATAAAAATAAATAAATTTAAATTCACTAGTACACTATAAGAA
ACTACTTAGTTTGAAGAAAT
>Glyma02g07150|Glyma02g07150.1
GGAATGGTAGCTAATTTTTGCCCACTTTATCTATTGACATTTGAGCTTACTATATTTCAA
GATGGAGCATATGGATTTGTAGGATCCTTTTATGGTCTCTCAATTATTTGAAGAACCGTA
TTTTTGTAGTTTTATAGAGATATATTTGTTAGTGCTTTAATATAGATATTTTAATTTGTG
TGCTTGAGATAGTTGTTTTAATTTGTAGTGCTTTTTTTTCTATTTGTGTTTAGTGACACA
TAATTTGGATTCTTGTTTTAGTTGTATTTGTACCTCACTTGGATAGTTGTAATTTAAAAA
CCATTCTGAATATATAATTAAACTTTGTGACACATTAAAATATTATATTTGAACTTTTTG
AGAGTTGTGGTGCACTTATTCTACAATTTGGATATAAGAGGCTAAAGCACTAAAGTTAAT
ATATGTAAAATGGCTAAGAAAGTTCATTTTTGTAGTAGTTCCTTAATGCAAGTTGCATCT
AATCCTTTGTTTACATTCTAGATTGATTAAGATTGCGTATGTATAGGCTGGCTACCTAGA
AGAGATGGGCATATGCATCACGTTCTAGTGGGTTTAATATTTCTTTGGAGAAATTATTAG
CTTGGTCGAAAGATATTTTGTTAATGTATTTTTTTATATAAAAAGTATCTTTCAATTGAC
AATTATATACTAATTATTTTTTAGACATAAAAATCATGAATGTGCATTTTGTGATTCTGT
AAAGTAATTTATAAGGTTGTTGAAGTTTATGATCTATAAGTTAAAAACGGAAAAGCTGAG
AATTTCTAAAAACTAACTTATAGAATGGAAGTGTTTAGTGAAATTAGATAATAAATTAGT
TAATAAATATAAAATGACATTAATGTAAAATATAAAAAAGAGTAAAAAAAAACAAGTCAA
TTAGTAAGGATAAAAAAAATGAAAAAAAAAAAGTTAATAACTTATAAGGTATAAGCTAAT
AGAAGTAACTTATAAAAATATATATAAGCAAGTTAAATAAGCTCATGTAGTAAACAAATT
TATTTTTATGAAACCAACTTATAATCACAGTCTTTTTCACAGTACTAGAGTGACTTGTGA
CTTGCCAAAACAAACTCATAGAGCCTTTTTCATACACACACAATTAGAAAACAATTCTAA
TCAACATATTTAAGAGACCTAATTCTTCTAATTGTATTGATTTTTTATTTTTAGTTTATT
AATATATTTATGAATTAAATTTTGGTTTAAAACTGCAATATCTTTTAACGTTATTATAAT
CAAATGCTGGATATAACTGTATCATTTTAAAAATTAGCTTCATATTAATTATAAATGGTT
GAAATCCCTAAATTTTGTAGAGGATGCAACAACATAAACAAATTAAGTTAAATGAAAATA
TTTTACGATAGTGTATTAGAAATACTACATTTACAATGTTTTAATACACGATTAATTGTG
TGCTGTACATGTGTGTCTGTGTTAAAATGTGTATTTTATTTTATACGGTCTATGAAAATT
TTGCTTTAGCTAATTACAATTTCTCAAAAACTGTATGTTTTCCATTGTTGTGACATGTTC
CATCTATAGTTGTCATCTCTTAGTCCAATCAATATTGGTTAGTGTTTTGAATATTAATGA
TGTTAACCTCGTTAGTTTCCTCTCCTTCTTACCTAGTACTACTGAACTCCAAAAACCAAA
AATGTCTTTTACCTCGAAGGTTTTTCTTTCTTTTGCTACTGAACACCAAATTCAGGTTCA
CTTTAATGAATCTCACATAAAATCCATTCAATAAAGTCACATAACAATAGGATTTAGATT
CTCTCCTGAAAAATAATCAGTACTATGATAATGTCATGCTATGAGTCACAAAGCCACAAA
TTAATTGCAATAAAAAGTAAAGCCCATTATTTGTGTAGGTTCCATCAATTTTATGTGTCT
ATGACGTTGGTCACTATAATTTAAATGTTTGAATATAATCAACAAGTAATTAAAGGGAAG
GGTGAGCTGAAAATTTCTAT
>Glyma02g47330|Glyma02g47330.1
CACAGATTGCGGTTCTTTTGGAGCGAGTATCTTGATTAGAGACCACAATGGATTCTTTGT
AAAGGCAAAATCTGTTGCACAAAGTGGAAAGTCAAAGCCACGTGAAGCTGAAGCTAGGGC
ACTCATGAAAGCACTTCTATGGATCACACAACTGTAATCCAACAATGTTTTCATTGAAAC
TGACTGCAAAGTCGTGGCGAATGCGATGAAAATTAGATTAAAAGGGTCCTTGGAATTTTA
CTCTATTCTTACAAATGTAAAAACTTACTTTCTCTCAACCAAAGGGTGAGTTTCATTAGG
AGGCAAACCAACTAAGGTACTCACACACTAGTTAGGACATCTAGGTTCCATGCTAATCAC
CATGTTTATGAGCATATTTCCAATTATATCTTTTCTCTTATTACGAATGAAATGCAGTAA
GTCATTTCCCTAAAAAAACATGTGATTGTTATGGAAATCTAGTTTGTTCGTTTCTCTTTC
TTTGTTTTGGGAATCTAGTCAGTATATATATATATATATATTATAAAGCAAAAATATATA
TTTTGCGAAGGTGATTGTTCTGGTGCCTTAATAATTGCAAGGGTCCGAGTATCCATCTCA
TGTAGATCAATGATAGCATAACATGTGTGTATTAATTTATCCACTTTACTAATGAAGTGA
CATCTATTTTAAATTTAGAACTTTTTTATTTTAAGAATATATACTTAATTGTACGTAAAC
GGATGTCTTCTCGATCCCTCTTTAGTAATGTTGTGACAGTGCAAGTGGGAAGAAATCACA
AGGGTAGGGTTGGGGATACGTCGTTGAAAATAAGTTGAGGACAAGTGATAAATACGGATT
AGGAATATTAAGAGAGAAACAACATTTTTTATATGTAAATTTCAAATACATCTTGACTTG
TAGTAACCAGTGAAGATTTAGTTTAATGATTTTTTTTTCCTGAACTCAACGGAGCGGATA
ACTTCCTCCACAGTTTTATTTTGGCTTGTGGAATGTGGAGGACCGATCCTCCACTTTTGT
TCGATCAGCCGTTGATTAACTCATGTTATAAATGAATGGTTGAAATTAAATAATTTTAGT
TCAAGAGTATGAAACAAGGGAGAAAAGGATCCATTTTACTAGTACTACTTTACATTGTAA
ATTCATAATCCATTTTTTCTTATTTTTATTTGTTTAATCAATCAAACATGTTGCATAAAA
GAAATCAATGTAACATGCAAACTGCAAAGACATTGAATGAATGGAAGTGAAATGCATGCA
CAGCAGAGGCTCAACTCAAATTGCAGCATAAATATCAGAGAAACCGACGCCACTCCATAG
GGTCACGTGTGCATTCGCCGTAGTGGATCATTCATCACCTTTCACCCGATTACCGGATAA
AAACGATTTTTCTTCATAAAGGCATCACGTATATGCCACGTAGGTCATTTCACGACTCAC
GAAGCATAGATTTTTTTCTTCACCCGATAGTGATACGCTGCTTCGCCCTTGCATCACTCC
ATAATCTTATGCACCTCAATGGCCTTATCATATCCACTCCGCCAATCAACGACTCTCAAA
TCTCAAATATCATTATTGTGGGCTCCACAAACAATTTGCTGTACTTTCACGTGTGCCAAT
GAAGTGTTTTTTTCCTTTAGGGAGAATAACTATCGTAAATTTATTTATTTAAGTTTATTC
ATAAAAAAGATAGCACTGCATTATTTACACATAAAGAATTTACAATTATATTTTAAGAAA
TTTGTAATCCGAATCTTTAATAAATAAGAAACGAGTAATATAATTAGTGCACTGTTTAAA
TAATGGAAAAAAAATGGTCATTGAAACTTGAAAGATGTTTGATTGCAATGTCCTTAAGCT
TTTGAACGTCTCAAAAGACAAAATGTAACAGACAACTGAGAAAAGGCCACATCCAAAGTA
TATAATTGTTTGTGTCAGAATATCTAAAAATTTAATAGTAAAAAAATGTGTAATATAACA
TAGATCCACATGAGTGGCGG
>Glyma02g12140|Glyma02g12140.1
TATTAATTTATTCATAGCAGTTTAATATTTTTATAATCTATTGGTTTTTATTCCCATTAC
AAAATAACGTAAATGCACAAGCAACTTTATTTATTGGTGATTTTTTTTATATATAAAGAA
TCTTTTAATACAAAGTATTTTTTTAATAATTTTCTCTGACTCAAGTAGAATTATCACCTA
TGACAAATATTTGCGATCTTTAAAAAATATTATTTTCTTTAAAGTTATAAAATTATATTA
TATTTGGAATAAAAATACATATTTTAATATGAATATATAATTTAATAGAATTGAAATAAA
TATTTAATTACAATAATGATTCAAAATGAGTTCATCATAATTAATTGAATAATTTTTTAT
TAATCTATTTTTTTGGAAATTATTAATCCTCTACTTACCCATTAAAGAAAATATTGAACA
TTTTAATTAAATTATAATTTTGGTCCTCTTATAATTTTAAACTAACGATTTTGCTTTTTT
TATTTTTAAATTGAGACATCTACTTCTTCTATTTTTGAGAATAAATAATTTTAATAATGA
CTAAATATTTTGATTTAAAAATAAAAAAACAAAATCATGAGATCAAAATTATAATTTTAT
CTATTTTTTAAGTTTAAAACATTAAACCATTTAAATACTTATTTTATTTATCACTTTTTC
ATAAAATGTGAAGGAAGCTTACAACGAAAGTGTAAAACAACATGATATTTATTTAAATAA
ATTTTATTAAATTTTTTGTGATAAATGTAAGTATTATCTTTAGTCTTAAATATAAGAATA
AATAGATATTTTTAAAAATATATACAAGTTTTAATTAATTTTATCTTATTTAATATTATT
ATCTTTAAAATATCTTTCATTTAATTGATATGTTAGTTTTAATAATTTTTTCTTAACTTT
AATATCAAATTTTAATAAAAATAAATAAATTTAAAAAATATTTTTAATTAAATTAATAAA
ATTAAACATGATTAATTAATGTGTTATATTTTTTCTTTTTATATTTAAGACCAGAGCGAG
TAGGTTACTCTATTCAATGGCTTTTAAGGCAGTCAAAACAGAAAGTTACCTGGGTTTACC
AGAAAGAATTACTGGAGTAGCTATTAAATTCACCAAACCTTTTGGCCGATTACCTAGGCG
ACTGCTAAATTCTGCTTCGGTGCTTCCCTTTCGTGTCTGTTTAAAAACAGACAGAGAAGC
AGCAAACTTCATGACTCATGAAGGAAGAGAAACCCGTTCACAAATATCTAAGCTATGTTA
TTAATAATTTCTCCGCATGCAGAAGCATTAATAAGAATTTTGAATATTAATTAACACTAT
TAAAATATAGTTAACAAGTACTACTATTTTAAAAAATACTACTTTCATTAATAAAGAAAT
TAAAAAATATTAAAAACACGACCATAAAACATTAACACTATTAAAATATAATAGTATTTT
TATATATTCATTTTTTAGTATTTCTTTTACATATTGAAAATATAAAAAAATATACTACCA
TCTAATTATAAATCATTAAATATAATAAATTTGTTAATTTTTATGAAAAATTTCTTATAA
AATTATCAATGATAGTGTATGAAAATTAGTGTAATTTTTAAATAATTACAGTGTAAAAGT
TTTATATTATAGTGTATAAACTTTTAAATTTTAATCGGTTAACTCTCTGGTTATGATAAC
ATTTCTCCATTTGAAAAAAGAACAGGAAAAAGAGTTGAAAAAACGTAGAAAGAGAGTGCA
AAGGGGTATTTGCGGCAAACAGAAGATGCTTGCATGTGGCAGTGGCAGTGGCAGCTAGTT
AAAGATCCAAGTTAAAACCGCTATGGCCCACATGGATTTTGTAGATTTTCCAGCCATGAA
AGCTACAAAACCACACGTATTCCTCTACAAAAACAGCTTCAAACGTGGACCCCTTTCTCA
ATTTGCACTGTTTCAATTTCAATGCCTTTTTTCTCAAACCGCTTATTATAGTATACCCTT
TTGCGGTTTTTGGTCCCAAC
>Glyma02g40000|Glyma02g40000.1
GGTCCCATCAACTGGGTCTCTTGATACTATAATTGTGTAATTTGAGTATATCGTAAATAT
ATTTTTGTTAATATATATGAAATAATATATATTTAATGACTAAAATTGTACAATTGTAAT
ATCTAAAAATTCAATGGACACAAATTAGAACTTGTGGGCTGAAATTTACATTTGTGATAC
TTGAAACATTTTATTGAAATAATTAAAATAAAAAAATCAAAATTACACCATTACGATGCC
TAAAAGATAGAAGGTATAATTAATCAAGCCTGAATGAAAACATAACTCAATTTATTAAAC
ATCAGCGCTACTCGTAGCATTTTAATAAATCAGTTGTATAATTTAAATTTGTCTAATAAT
ATACCTGTGTTTGAATTCATATGGTCCATGATAAATCAGCCAAACTACTAAATTGCATTG
ACTTAATGGTGGAGGGTTTAAATAACTTGCATGATGTTTTAGATTTAAATTTTGTTATTT
AACTTGTTGTTTTCCACAAAATATGTTCGATCTGGGTGTGGTAAGGTGAACCATTTAATC
AAGAACAATATTATTATGAGAAGTATTAATAAGACATTTTCTTTTATATATATGATTGAG
TGAATTTCATGTACCCACGCCTCACTAATAAATTTTAGTGAAATTCTCATAAAAATTATA
TATTATTGTAGTATTAAACAATTTATTGAAAGAGATATAAACAATATAGAATAAATTATA
CTGACTGATGTTTCATCGATCCAATTCCCTCCATCCTCCGTACGTTTCTTATATTACTCT
TATACTAACACATCTTAATTATTTGAAATACTTTACACTTACATTTCTTATATATTACAC
TGTCTATTTTCTCAGTAGGAGAGGCTATTGTAAACTTTTAAAAAACAAGAAGTTTAGTGC
AATCTTAATAAACTTTATGATGAATTGCATAAAAAAAAACTTCATGAAGGATGTCTAAGT
ATATTATTTCTAGAATTAATACATGTCTTAACTTTGATGTTAAGGTAAAAAACTGCAAAC
CTAAAATGACTGAATTAAACATATAATGAAAGTAATAGAACCTAAACCTAATCCAGCATT
TAGCCATAAAAGTCCAATCTTAAGACTATGGAGGAAAAAGGGAAAGAATATTTGACTGCA
GATAAACTTTGGTAGCATTATAACTACTCTGCGTTGACGAAGATTAGGCAATAGTCCAAG
CGTGCTGGACCCAACTAGCTTCATGAGATACCGGACTTCCAAAATTGTATGTCAATTATC
ACGGAACCAAATCTAGTAGTAATAGTAAATAGTAAAATATAACTAGCTAGTATGATGATG
TTTCAGCGATCTACTCTCAGATATGCTTCGCCTTCGGTGTATTATTAATGATGTTTTTCT
CATAATATTGTTTTTTTTATTACATTATATATAAAGAAGTTAAAATATATCATACTTTGA
TCGATTAATTCTATTTTAATGTCTTTTTTTATACATCAGAAAATAAATTCTATTTTAATA
TGAACACGTGTAAGATATATATTGCCTTTTCCCTGTCTGTGTGACTGTCGTTGAAGTTAC
TAGCCGTTAATTAGTTTTAATATGTACACTTTGATTATTACTTTGAAACATTAATTTATT
TATTTTTTGAAAATATAATAATATAAGAGTTTGAATTTCTTTCTTGTTCTAAACTCTTCA
AGTTGACAACATGGGCCCTCAAAACTAATTATTTTTTATGTTCTGATATATATCACCTAG
CATGTTAGGAATTCTATAGAAAAATGACTTACCTAATAAGAAATAAGACACACAACACAT
GCAGTAACACACATCACATATATAGTGAGAGTCATCACATGAATTTTACTTTTTTTGGAA
GGCAACACATGAATTTTACTTAATAGAATACAGTAGAAAAATGCTAAAATTAAAGTAGCT
AATTAGAAGTCATCATAACCATAGACAAATTGCTCCATATAGGGTCCAAAATGGAGTGCT
CGCACCACACTATAAATAAA
>Glyma02g31370|Glyma02g31370.1
CATTCTCCCTTCAACCACCGAATCCGCCTTATGACTCCCTAATAAATGCTTTATTTTAAA
AATAAAATAAAAAACTTAGTAGGAAAAGCTTTTGTTTTATTCAATATTTTAAGAATTGGA
CCGGTGATTAAGCTCGTGAAGATATTCTTTCAAGATTCAATGGGCTAATCTTACTTATAC
TGATTTTACATTTTTTAGTATTATATAATATTTTAAGTAAAAAAAATAATATAAAATTTC
TTAGTTGGACCAGTTGAATCGGTTAGTCTTATATGATTTTCAAAACGATAGTTTAGTTTC
TTTTCGACACCATTCTATTTATACCACAATGTATAATTCAACACTTCCAAGAAACAGGGT
CAAAGCGGTTTTTGACTTCTAGCCACCTAAGATTTCAGGGATTAATTTATCGTTACTTGT
AATTTTAAGGACGATTTTAGTAAATTATCCAATTAAATTTTATAGTATAAAATGTAAGTT
TCAATGGTTCTTGAATCGGAAATTTTTTTTATTAGATTGTCTTTCTTTTTTAATATTTAT
TTTATATATTTTTTAATTCAAAAATTGTTATTTTTTATTATTTTTTTAGTTTTTCCTAGA
ATTTTAGCGTTAGTTACCTTTTAAACTTTCTATTTATATTAATTTCATGTCACAAATACT
AATATTTTCATTTTTTCATGTTATTAAATATAAGTTGCATTAGTTTGAATAAAACTTAAC
TTGAATTCCTTTAATAATGTTTCAAGTTCGAACTTTGTGAATAAAATAAAAAAATGTTAT
TAGAAGAGAATATCTTACTAAAAGAAACTAGTCAAATTTTTTAATAAAAATTAATAATTA
ATAAAATTGGTGAATATTTTACACGAAATTCAAAAATATAATCTACTTATTTTTGTAGCT
ATTTATTTAAATTAATTATTCATATTTTCTTATAAGTATAAATAATTAATCAATTAATAT
TTCAAAGTTTAATTTAATTTAAACTATATATATATATTAAATAAAATAGATGATAGTTAT
TTTTACCTTCATCCAAATTATATATAAAATGATTATATATATATATATATATATATATAT
ATATATATATATATTAAACTATATATATATATATATATATATATATATATTCTTATCCTT
GAAAATGATTTTAAGTAACTAAAAGTAGGAAAAATTATTTTAAAAAATAAAGTATTTAGT
ATTCCTTTATATATCTTAAATCATATATATTTTATTTTTTCATAAAATTTTTCCAATTCA
AGCTGTTTAAAATTTACAATTTAGAGATAATGTTAACAAATTAAACCCATAAATAAGACA
AAAGCGTAACAAATCAATAATATATTATGTATACTATTTTTCTTTTATCCTTCATGGATC
ACATGCCTTTATTAATTTCCATTATTAAATTTAGAAATAATAATTAGTATTTGAGTAATT
TCTTATTTTATCATTGAAAAACATTTGAAATAGTCTTTTGGTCCTTAAAATATCAATGAC
TTCGATTTCATATTCAAATGTAATATCTAATTACCAATAAAAAATATAACTTGTATATTT
TTAAAAAATATTTATTATGAATTTTAATTATAATATAGTTTACAATTTTTTTTACAAAAT
ATAGTTTACAAATTTAAAAATAATTTTTTACTATGAATTATGATTATAATTATATACAAA
TAAATATTTATATTGTACAATGCGCTTAAATACTAGTTATAGTATAAAGTTGAATAAGAT
AATATTCATTAAACCTTTTAAGATCTGGGTTTTGCACAACTGAGGGAGGTGAACCTATAT
GGTGTCGAAAGGATAGAACCTGTTGTTCAAGATATACTTTTAATTATAATATAGTTTACA
AATTTAAAAATAATTTTTTACTATGAATTATGATTATAATTAGATACAAATAAATATTTA
TATTATAATATAAAGTTGAATAAAATAGTATTCATTAAACCTTGTATAATCTGGGTATTG
CACAACTGAGGGAGGTGAAC
>Glyma02g45120|Glyma02g45120.2
GTATAAAAAGTTAATATAAAAAAAAAACATTGAATTCAAACGGTAAAATTGTTAGTTATG
AATGTACCATCTCATACTATTTATATTTAATAACATAACAATAAAATACACTAACTATCG
AAATTTTAGTCAAATCAAACATTTTTTTTTTTATCGATGTACATATAAATTTGTCTCCTT
TTTTCTATTTTTACATTTGTTTTATTTTCCAACAAAAAAAATCCCTGGAAAATTAGACAA
TTTTGCACAATTAGTATGTATTCAGTGTATATTAATTGTTATAACCTTTTCAAATCTTAA
TTAATATAATAAATACAACTATCAAACAATCAATACATCATTATATAATCAGTATGATTT
TTTACTCAGGCACAACATATTAATTAAATAAATATCAGATGATATAACTTATATGCTAAT
TAATTAATATTATGCTAAAAATATACTAAATAACTCCATCTTTACTTAAAATTAGTATAT
TACAGTTCTTTTAAATAACTGGACCCCTTCTCACAAATTAATAAAATGAAAAAGTTCTGA
ATTTAATGTGATTTTATCCATTTTCCATCCACCCAAAATCATAAATATAATTTTTTATTA
TTATTTCTTTAAGTTTTAATATAATATCTCTTTTTCACTTCCCCCTTATCAGACAAAGTG
GCATAATTAATACACACACAAAAGATTGTATCCTAATTCTTAATTGTTATTATTATAAAT
TTCATTAATACAATCAATATGAAAATCAAACAATCAATAAATTCTATATAAAAAACAAAA
ATCAATAAAAAATCATTATAATTTAACTAATATGATTTTTTTAATTTATGCATAACACTT
TAATTAAATAAATGTTAGAAGATACATCTAATATGATAATTACATGATAATAGATTGCAC
TAAATAATTTCAATATGATAATTTAAGTACAATGTGATAATTTAACTTTTCATAAAAAAT
ATGATAATTTAACTGATATGATTGTTGACATGTTAGAAGATTTGTTTATACAAATTAATT
ACGATAATAGATTATGCTAGATAATTTCAATTGTACTTAAAATTAATACATTTATAAAAT
TTAATTTGACTTACAAGAGATTTAAATGACTTGTCAACAATCTATTACAATTTTCTTAGA
ATAATTTGACCACTTCTTATAAATTAATTTTATATAAAAAAACTGAATTAAATATGTTTT
TATCCATTTTCCATCCACTCAAATTAATGAATATAGATTTTCTATTTTTCTTTCAATTTA
ATATGGTATTTCTTTTTCACTTTGATTAGACAAAATTGCAAATTAATAAGTTTTCAAAGG
TATATTGACTGTTGTTTGTTTGAAGCAAGGTATATTGACTGTTATTGTTATGCTTACTTT
TACAAAGCTTAATGAATAATCAATACAAATATCAAACACTGAATAAAATTTCATCATCAT
ATAATTATAATGATTTTTTTATTCAGTCACAATAATATAATTAAATAAATCTTAAAAGAC
ATATCTAGCAGGTTAAGTAATATTATGATAAAAATGTACTAAATAATTTTATATTTTACT
TAAAAATAATATCATAAAATTTGATTTGACTTACAAAAGTTTTTTTAACCACTGTAACTA
TAATCTTTGACTCTCTGTTTAGATCTCAATATATTTTTAGCTTTTATCTTTTAATTATAA
GATTGATCTTTAATATGAAGTTTAATCATACTTAAACTCCTCAATCCCCTTATCATTATG
GGACAAAAGATTTAACCATCTATCAACAATCTTTTAATCTTTTATAGGAATAATTTTACA
TTTTCACCCTTTCTCATAAATTAATTTATATAAAAGTTCTATCTTAAACATGTTTTTATC
CATTTTCTATCCACCCAAATTATGAATTCACTTTTTGTTTATTTATTTCTTCCAACTTAA
ATATGATAATGATATTTCTCCGTCACCTTTTTTTCCTATTTAAATATGATAATTGTATTT
AAAAAATTATGTTGACCCTA
>Glyma02g41450|Glyma02g41450.2
CTTTCTCCTCTTAGTGCTCAAGCTGTACTTCGTGTAACCACCAGTATCGCTCGGGAGGGT
CTTGTTTCATGACACGCACATTAAACCTCACTTTGCGGCTTTCATCATTTCCTTGTTTGC
TTATCATTTTCTTCTGTAAATACAGTGCGACAATTGAGATGATTGAGTTGAGTTGTCGTC
GAAGCACGTATTGAGCCCAAGATTTATAATGTGTATTCTATTATTTTCCCCCTAGCTGTT
GTTACCTATATTACTTTTGATTAATACTACTACTACTACTAGATAATGGACCGGGAAAAA
TTATGAGTATAATCTTTGGTCTTGTAACTGTTTTTGGATGATTATGGTTACACTAAGTCC
ATTTTTTTTAATGAAAAGTAGTAAATTCCAAATTACTAATTTAATTATTCTTTGTTAACA
TTTTTAAAAATTTTAAAATTTAAATAAAGCATCTGTAACATTAAATAATTAAATTCAACA
AATTTGAAATTACTAATTTCTCCCCAACTATTCCTATTTCCTAGTTTCAAAAAATCATTT
ATAACATTTTTTTAAAGTTTAATATCTTTAGAAAAAGAGTTTCATGATTATCAAATATTT
ACTATGAATAAATTTAAATTTAATTATTTTTCCTCAATTATTTCCAATCTCAGGAAAGGA
TTTATGACATTTTTAAAAATTTATAAAATATGTTTGGGTGCTTGGAAAATTTATAAAATA
TTAATTTCATCCTCATTTTTTTATTAATATGGTTCTTGTAAAACTAAAATATATTTTTGT
TGGTTTTCATTTTATCTTGTCAAAACCCACTTAGAAGACATGAGAATCTATTGTTATTAT
ATCTTTCCCCTAATCTCATCATAAAAATGCAAGAAAATCGATTAGAAAGTAACAAAACTT
GCAATTTTAAGGAATGTTTAATTATTATGGAAAATTTTAACCATCACAAGTTGTTTAATT
TATTTATAATCAAATTAGATTGTAAGTTTGTTAATTCCTCTATGTTACTATCTAACTCCT
GAGAATTAACAAAAATATGTTTAAATTTTATAAAGATCAAATTAATACGAAAGTTTTTAT
GAGGATGAAATTAATATTTATACTTACTTTTTTTCAATAACCCTATAATGCCCATTCGTT
ACCTTTCACCTAAACATTAGAAACTCAATTTAAATATTTTATTTCCTTTTCAAATATAAA
CACAATGCATGAAACGATCTATGAAGGGGGAAAATATCACATTAAAGGGGATACCGTTTT
TACATGGCACCAAACATAAATAGCAATATTGATCCATCAAAAAAATTAAACATTGTCCAA
TAGGGATTATGGAAGAAAGCCACGCGAAAGAAAAATAATTGAATGCATTTTACAAAAGAA
AAACAATTGAAGGCTTTATTTAAATTTTAAAAAATTAAAAATGTTATAAAGATTTTTTGT
TTGAAACAAAAAATATCAATGACACTGAATTCACACATCAGGAGAGATAAACCAATAGGA
GTTGACAGGTTGAGAATGACTTAACCTGTCGTGTCATTTTTTATGGATCGAAAGTAGACC
AGTTAAACCAAGATCTACATAACTAATCCTAATGCGGGACAATAAGGATTCAATCCAATA
AAACAATAATTATTTAAAAAAAATAAAGAATAAGTATTAAGATTTACAATAACATACAAA
TTGGTAGTCAATAAGTTACTTCTTTAAGAGCTTATTTCTAAATAATAAAAAAATAAAAGT
GACTTTAACATACACTATTTTGAACAAAATGACTCTTCATATTTAGTTAAAAAGCTTTTC
TTCTAATAATATTTATAGAAAATTACTTCATATTGCTAAGTTTTTTTTAATTACAAGATA
TTAAGATAAAGAGATTTAGTCTTAGTTTAAAGTAAGAAAAATAGTTAAAAATACTTATGA
AAACTTACATTAATTCAACTTAAACAAAAAAAAAACTTGAATTCACAATCTAGTCCTACT
AAATATGAGAAGGAGAGAGA
>Glyma04g38400|Glyma04g38400.1
AGGATCCCAGTTGAATGGGGAATAAGGAGTGGTGAAAGAGAGAGATGGCACGCAATACCA
ATAATCATATCATGCTAGAATTGAGTAAGACGTAGCTTTACTCAATGAGAACATGTCAAA
TATGACTCTGGACCACTCTTCTTTTTTACCCTTTTTAATTGTTTTGGGTTAACCGGTTAA
TGTTGGTTATCTTCCTAAACCTATAGCTGGATTATGTCATTTCAAATCTAATGCACACTT
GCCAACTAGAAATGGCAAAAAATATGTAACACGGTGTTGCCGTTGTTATGTTGTTGGTTT
GGTTTTGGGTTTGAACCTGTCATGTCTCTAAACAGAGATCATTAATATGGTATTGTAATA
AGCAAACCATTAGTCCAAGTTGAGGACAGACATGTGACGGTGTTACTGTTATTTTAGGAG
AAGAACATTTGTATTTTATTATAAAGAAGTATATTATTTATATTTGAAGGATTAATTTTT
TTTATCCGTTCTGATAGAATTAATTTTATATTTTTTATCAGTAGAATTAATTTGATTTAA
TTAAAATGCATGTTTTTATTATTATTGAAAAGTAAGAAAATTGATTATTTTAATATCAAA
GTAAATAGGAGGCTAACTTATGAACAAAAATTTAGATGTAACTATCGAATATTTCAAAGG
GCTCCTTTTTTTTTAAGCTGTTATAAATGAATAAAAATATGTCAGTATTATTTATGTACG
TAATCAACTCATTTTAAAATAAAGAATTTGATAGTTACTTACACTTAATTAATTAAAAAT
CATGTGGTTTAATTCTTAAAAAGTTATTATAAAATTAAACAATTTTTTTATAATGTTAAT
AAATTTATTATACTTAAATAGTTTGTGATTAAATGATAATGTAAATCATTTTTATATTAT
AACAAAAGTGATAATATATTTTTTTTTACAAATAAGAAAAAAAATCTTTTTTTTTTATTG
TAATCAAGTAGTGTTTCGAAATTCATAATCACATCAATCACTCACTTATTATGAGCTGTT
TGGAGAGTTTAACTGTACATTATCGTTAAAATTGGTTAGCATGCTGCTGCATTAATTCTG
TTGGGCAGACAAAACAAGTCACACGCTTTCATGCACATTATTTGGTCCAATGATAATTTT
GTTTCCAGTTTTAATTACAACATTTTTAATTTCTAAACTTTATTGCTTAAAATACTCTGC
ATGAATGAGAGTCGTACGAAACATCAATGGGTTATATATACTCGTATAAGTAGTTATGTA
TCTTAAATAAACTTGTGTATTATGCTATGAAGAATATCTAACGCTTTGACCAATGCCATA
TAAAGTTGTAAGTTAGAAGGGATTAATAAAATAAATAAATTGGCATAATATCTTTATCTC
TAAGGCCTTCTCACCTAACTAAAAAGGATCATCAACCAACCTTTTTCTCCCCTCGGATGC
GTGGAATTGAAACAAAGCTAAGTTTCCACTCTTTGGAGCAATTAGTAAACCAGTTTGTTT
GTCCACCCAACCTATCCAATCCAATCCAATCACTTCTCAGCTAGATAAAAATCCAATTGT
GGACGAAACCCAGTGGGAAAAAATCAATGAGGAATAAATGAAAAATAAAACGTGTAGGTA
TAAACAAAAAAAATAATAATATCGGTACTACCTCATTTTATAAACTGCTAAAACACTTAT
TATACGGTATAATGATCAACATTTATAGTAATTACTATTTATTGCTCCTACATCATTCAA
CAATGTGATGATCTTAAGAATAAACGATCATTTCTAAAGATAAGTATTGAAAAAAAATCT
CGTATTAACTAAAGATAAAACTAAGTAATATTTATAAATGAAGGACAACTCTCACTCCAA
CTATTTTTTGGGTTGTGTTAAATTTAAATTCATATTCATTTTAAGATTATAAGACTATAC
ACTCTTTAATACAAAGCAAAACATGATGTTATTAATATAGATTACATGTATCTTTTACTA
GAATCAATCCTGTTTGAATT
>Glyma04g35130|Glyma04g35130.1
TACATCCATTCAACTAAGGTTCATTTAGTAAAATATAATATTTCACTTTTCATTTAAATT
ACTTAAACCTTAATGATAAAAATCTAATTCTTAATATGCATGCATCTTATATTTTAGCTT
GAATATATATATATATATTGCATGGTCTCATTTAATCTTCTTGGTCCCAACTATGGTAAA
AGAACCTGTTTTACTTGCTAATAAAGTACATGGTTAAACAAGTCAAGAAACTCGACCAAC
TTTTCTATTTGAGGAGACAAGCTTGTTTACAACAAAATGTTCTTAAGGTTATTTGTTCGC
AAAGAAGTGGATATGTCAACTATGTTTATTGCTAGAATTTGTATGAGTATAAGGGGCGCA
CAATTTGTAAATTCTTGCGATCGAGTCAGAAACATCATATTAAATAAGAAAAGGAATAAT
TAAAAATAATATTTAATTATAGATGAAAATAAATTTTAAAATAGGATATTAAATTAATTT
CTTTTAGTATTGGATCCTATTTCTATTTTTATATATAAAATTAATAATAAATATTCTTAT
AAAATTTATTACTTATTAAATAATTATTTATTAGAAACTAAATATTTAAATTACTGTGAA
GAAAAATTGACTTTTTTTCATTCCTAGATCGGTCCTTGGCCTCAATGATCATGACGCCCT
GAATAAAATCCACCATCAATTTGTAGCCAATAGCCATGCCACTCCCCAAGCCTCCTCAAT
GATTTTAAGTAATTAATCATATTATTCAAATATTAAATATTTTTAATAATTGTGTTTTAT
GTTAAGAATTTTTTTTTCTACTATACTAATAACACTTCAAGTTTTCTTAACAGTTTTTAT
ACCTTTATTTGCAACTGAATAAAAAAATAGAAAATTTATATGTAATTTTGTGAAAATAAT
TTGTACTAAAAATCAATTTTCTTACAAAACAAAATTTGTATAAGAATACATAAAGTAATT
AATTTTTTTATGATTTTTTTAATAAATTTAAACAAATAATCATTTTCTTTCCAAATTTAT
AACAAAATTTGTATGAAGTTTTTGTAGAGAAAATTCAAAAGACAATCTCAAAATTCATGG
AAAAAGTTACATTGAAGAAGGTCCACAAAGAAAATTCACAAATTTAAGTCATATTGTGTT
TTTAATAGCAACAAGAATATAAAGACATAAAACTAAGGAATTTAAAAATACAAAAAAATA
TATTATAAAAAGTTAATTAATGAATGAAATAGTTAACCTATAACAAGTGTTATTAAATCA
ACCATAATAACTGATGTTATAAAAACCAAGAGCTTAAAATGAAATATTAACATAAAATTG
TCTATAAAATTAATAATAAAAAAGAAAATATTAAAATTATCCTTTTTTTTTCTCTTCCGA
TGGCTAAAATGTTTCAAATTAAAATAATTTATATCTTTTCAATAACTTAAAACCGTTAAT
AATTAAAGAAAAATAACTTTAAATAATATATAAAAATATTACAAAAATCTTATTTATTAG
TGATCTCTTTTTATATATAAATAAGAAAAATTTAGGGGGGCATGACTCCCCTCAAGATTA
ACTAAGCTTCACCACTAATCACAGAGTATATACTACATTCAACTCAAGTATTTATCTATC
AGAAATAAAATAAAATAATAATGGTATTGGTTGTTCTGTTGGCACAATTTTTTAGAGAGG
CTAATCAAGTTAAAAATACATTAGATATTAGTTTGGAATTTTCAAACTATTCTTTTTCTA
CTTTTTTTTATCAGAAAAAATAAATAGTTTGAAAACTCCAAACTATTTTATTTATGTATT
CTGTTTTTTATTTCTCATGCTTTATGAGCACATCTTGCTTCCATGTATTAGTTTTTCTTG
AGGTTTCTCAGCTTTAAATAAATTTTATTTCTAAGCTTTAATAATATTTGAATTAACGAA
TAAAAATTATTATTTGAATAAAAATTATTATACCTAATAATATATAAAGTCAAATTGTTA
TAAATTGATACGTCTAAATA
>Glyma04g09010|Glyma04g09010.2
CCACACAGTGATATATAGATGGGTTGAACTTTGAAGACTACTGAATAAGAAAGAAAGAGA
TTATTGTTGCTTCTTATTATAAAGTGAATGTGCCCACGGGCTCAGTACTAATGATCAGTC
TATGTAACGTAAAAGACTCGCAACTTTTTTTCTTCTTTACATTCTCTTCTACTTTGTGGT
TCTATTTAATTTTGCCCTATAATTTCTCTTTCAGCTTTCTTTAGCCATGGCTCTGCTCAT
TCCCCTTTGCCTCACTTGTAACTCCTATTTGTGTTAGTATGGTACAGAGTCTACACACAC
ACACTACCCTTTTCCTTTTTCTCTCCCTTAAAGTTATTTTTCTTTTTTTATCTCTCTGCA
CCTCTTTCTGCTTTGTGAGAGCGAGAATCCAAGATAAGAAAATAAAGTCCAAGCAAAAGT
GGTTCAAGAATCTTGCTTTTTAACATGCCAAGGGAAAGCTAGCTGGTGTATCCTGCCCTC
CACCAACGCCTGCCCTTGATTCATAGAAAAATTACACGACCACCCCCTTCAATGTTAATT
TGTTGTGCACGCATGTGTGTGTGCCTTCAATTATAATTTTGAGAGAGTCCAAGGAATAAG
TGAGATTTGTTATGAAAGCGTCTGAAAGATAATCATAAGTCACCAATGAATATAACCTTA
TGCACTCAATGATAAATATTGTAATGCAATCGCCATGTAAGCCACAAAGTTAAAACGCGC
GTAGAAAAATAGGAGTTTCATATAGAAAAAAATTATTTCTACAACAAATTGTAGAATAAA
TTTTTAAAATAAGAGAGAGAGAGAAAATATGAAATGTAACAACTGATAATTAAATAATGT
GATAAAAAAAGAGAAAAATGCAGAAAATATTATAAAATAAAGAGAAATAAAATTATGTAT
TAATGATATAAAATAATCCGAAAAGTCATACTAATAACAACGATCATTTGTGATTACATG
ATTGTAAAATTATTTACCATTATTAATTTATTACCTTAAACTTTTATGTAAATTGTTTTA
TAAGATGTTATTTATATGAATTTATAACTTGTTTCAAATTCAATTATACATACTCAAAGA
AAACACAAAAATCTATGACGTGATCTAAATGTTGTCCGGTAAAAACTAAAAAATGTCGTC
AAAATTTGTTTCTACCTGTTCCCCTTTCCATTTCCGACAACACGATTTGTCAAGAAACAA
GTCATTAAGATTGCTGGCGTTCATGGGCGTGTTGTCCTCATCTCAGAAATAGAATTTGAT
AAGCTATTCTGTTCAAATACCCCTCCTACCTTCTTTGCACGCATGGTTGTTTTGTCCGAC
AGACAGAACATATATTAAAACATCTAATAAAAACCATACATATATAAGGTTCTGACAACA
TATATAAAACAAGCACTGAGGTACCAACATAACCCAAAACTTTACCAAAATCAAATTAAC
CATGCACTCCACGGCAGCCTCCATATCATATCTTTGTTCTCAATTCGCACTATAATTACT
GTAGTCAGGTCAGTAAATGAATACATCAAAATCAAAAGCGTTCATAACATTGATCCACCG
TTAATTAAGCTTATACTTTTCATATATGGAAATTATAGAAAGTTAGAAACTAATTAGTAG
AAACATGAAGCTGATGACACATGACCATTCACCAGGTTACATTTTTATCTATTCCCGTGT
CTATGCTTTACACCTTTGAAACCTTTCCATTAGTGTTTTTAATACTATAATAATAGCAAG
AGTTTGAAGAGTTTTGTTTTCAACGGTTTCACAGAAATTCTTTGTCACTTTCTCAAGTGC
TATGCCAGTGAATCAGTCAAAGAAAAAAGAACATTTTGGTAACAATCCGACAAAATCATA
GCCTTTTTCCAACATCTGTCCCTGTTTCCCTTTCAACCCGTTTGTGTTCAAACACCAATT
TCAAAGAAGTCAAGGTGCTCTTTCGTAATTATCTCTCAACCCCGTGCCCAATTCCACTTC
TTCTACCATTCCCATCTATT
>Glyma04g02260|Glyma04g02260.1
AGATATGTTTAGGCATTTTTGACATTTTAAATTTCTCACATTTTTTGTCTCCTTTTTAGT
TAATTTGCATATCATTTCTTATTGTATAAAAAAATAAAATTTATAGATATGTTTGGCAAT
TAATGAAAATCTTAATTGAAATATTAATTTCCAAAATTAAACCTTTCCTTTATTCTTTCA
AGAAGACTATTGATATTCCCCACAATAAATTTTAATACAGGCAATGCAACAGTCCCAAAC
TGCAGATTGCTTTCCTCTTTCTTTATATAAACGAGCATGTCTTTCTCTTCAAACAGTTTC
GCGATTCATCTTTTTTTGTTATGTCTTCCTCTTCCTCTAACCCTTCCTTAATTTATTCTT
CCTTCTCCTTCGACCATGTCCTAATTTTTTCTGTTTAAGTTTGTTTTTTCTTTTGTAAGT
GATTTCATCACAAGCCCCGAGCATGCATATATATAGTCGATCTTCTCATAATAATCTAAT
AGACACATCAGAGGACTGAGAAAGAGTTTGTAAAAGCTTTCAATTTTTTAGAATTTTGGA
ATGTTTATTTTCTTTCCTGCTATCTATGAAAGACATCCCCATCACCACGGTTGGATTTTA
TTGGATTTGGATAAACCCGGTTAACACATTTTTTTATAATTTTATTTTATTTATATATTT
TAAAATATTATAATTTAATTTGTTTTTTATATTTTATCTCTCCAATAAAATGTTCTTGTA
GTCTATCATCAATAAAATATTGTTTGATATTAAAACTTACATATTTTTTCCCTGATATAT
TATCATTTTATTTTATTTCTTTTATAATTTATTGAGTTTTTGTTTGTATTTCTTATGTTG
TTAAACAAAATCAAATATTTTAGGTCTATTATCATAGATCCATTATGTGTGAAACATTAA
ACTAAGAAAATACTAACCAATAAGATAATATTTTTTAATCATGTTACATTTTAATTTGAA
CAATAAAAGAGGCATGAAATAAAACAATAATTTTAGTCTATTTGCAAAAATAAAATAGAA
AAATATTATACAACCATGTAATTTTTAAAAAAATTGAACCCTTTTAACTTTGAGCCTTAT
GTCACTGCACCTTCATACAAGATCATCGACCCTGTCTATTTGGTATAAAAGAGATAAATA
AGATAGATGAAAAGAAAAAATATATATTAAAAATAAAAAAAAAATAAAAAAAAATTAAAA
GTATTTAGTCAAAAGAGAAATAAAAAGAAATAAGAATAGATATTAAGAGGATAGTAAAAA
TAAGTAAAAAATAGTACAAAGTAGATCCTATAATATTTTAAAAAAAAATATTTTCATCAC
ACACAATTAAGTGATTGAGTCTCTCTCACACACATATATATAGAGGTTATTGTAATTTTT
TTTAAAATTTTTTATAGCCATCGACTCTTAATAAAAACTTAACGTCTCTGGAAAAAAAAA
AACTTCACGAATTGAAAGTTTAATCGCATAACTTAGACGAGCTTTATGTCTAGTTAGATA
CAATTAAGATACTTAATCATAAATTAAATCAACCGTGAATTTAATCAGTGATCACGAGAT
GATTTTGGCCCACCTGGACGATGCTTTATTTGCGTGTAGAAAAAAAGGTAAACATAAACT
TGCACGCTTCAAGGCGTAAGTTGATCCTGGTTATTTGTATTATCTTTGACGCCACGCATC
CCGTTCAATAGTTAGATGATTAACGAAATACTTGGAAAAAAAATATCAATAATCAATAGC
TCTTCACATACGTGACTAAAAAATCTTTATTTCACCGTCATTTATTTGGTTTAGTTGAAA
GCTCACCATATTGCTCCACAAGAGCAAAAGCAGTAGTGAAGTATTTCCATCCTTTTTTAC
TTACTGCGACTGTTTGATTGATCACATGCACAATTGTGCGCTACCACGTAAAGCAATCGC
AAAAAGTACGCTACGCTTGCTCTTGTCGTGTGATTAGCTTTGAGGTCCTACTCATATATA
TATATATATAGGGTGCTTCT
>Glyma04g06720|Glyma04g06720.1
GATATTTTAGTATTTTTTACATTAATAATGTATTTTTTTCATTCTATGTAATCATGTAGA
TTAAAAATGTATTTTTTTACATTAATAAAAAAAGTACTTAATTCAAACGTAAATTGGTAT
TCTTAAAACAAACATAAAATTGGCATGGTAAGTTTTATTCAATCTCAATTATAAATAATG
TACTGATAATTTGAATTTGAATTGTGCCTATTAGTTCAAATTCAAAATTTATAAAATTAT
TGAACAAAAATTAAAAATTTCTAATGGAGATGTAATTTTTAATCACAAAATAACAGTGCT
TTAGTCTATAGACTAAAACAAAACCCTTGTATGGAATTTAATAAATTATAAATAAATATT
AGTATAATTTTTCAAAATAGCATTGGAATTTTATAAATAATTTTGTTATTAATAATAGTA
TTATTAGAGTAAGTTTTATTCAATCTCAATTGTAAATGCAAATCAATATTATAAATAAGA
TGCATATAACCCAAATATGAATCGTTCCTAATAGATAAATTTTAAAATGAAGAGATTAAT
AATGGAGATATAGTTTTATTTCTTACCAAGTGTTTTAGTCTATAAACGGAAAACTTACAT
TTGTTACATAATAATAATTGAATTCTTTTAAAATATTTTCTAATCATGTTAACTTACAAA
TTTATCAAATAATATTAAATTATTTTTAAATATCCTTTAATTAATTTTTACACTTATCAT
TAAATAAATTTTTAAAATTTTCACCTTATGACTTTAAAGACGACACTTATGCTATGACTT
TTAATTAATTAAAAAAATTAATATTATTTGATAAATTTTAAGTTAATATTATTTGCTAAT
ATTAATAGCAAAAGTATTAAAAACATAAGGCTAGAAATTAAAAATTAAAACTAATTTAAA
GAGGTTAAAAATTAATTTAAAAATAGAATTTTTTGGATGACTTTAAAATCGTATAATCGA
TCTCAAATTATCAATTAAAAAATAACTTGTTGTTAATTTTTTTTAAAATATATAAAATCA
TTTATCTTTTTACTATTTTAATATAATTATTTATGACTTATTTTTATTTGAGTATTAATT
TAAAATTTATTTTATTAATAAATTAAAAAGAAATATTAACTTTTGGTACTGTCACCCTTT
ACTAGGGTCAAGGAATAAGGTAACTTGGGACCCAATCCAAGGAGCAATTAAAGAGAACGA
CCGGCCGCCTTAAACGAATGTCGGTTATCAGCTACAACACCTTCCGTGAAATCACCATGC
CGTGTTACCCTTTCATCGCATGCCACGTGTACCACATTTTAAAACGACCGAGAAATCAAA
CAATTATAGAACACTAGTAATTTAATTGAAGGGCCTCACGCGGATGACTTAAACTAAGTA
TACGCGCCGGTCAATTTTCAAAATCAATCTCAGCCGTCAGATCATTCATTTCATATAGTA
TAAAAAAACTAACACGCTTTTCTTTTTCCGATGCGTTTGGTTTGGTATACCCGAAAAAAA
AAAACTGTATTTTCAATCAATCTTATCTCCCCAATCGACACTCGCAGGAATAACACGAGT
CAGCGTTGAACAAATCTTAATGAATTAAAGTAAAAATAATCAAATTCGTTTATAAAGATA
TAAAATACTAATAAATTAGTTTATAAAATATGAAATATGAAAATTATAAATTTAGTTATT
GAATATGTATGATAATTTAATAATAAGTTGATCTATAACAATTATAATTTAATGTTAAAT
TGATTTTGAAAAAATATAATTATTATTATTAGTTATTAAATATTATAATTTATAATAAAA
TAATTTTAAAAATTTAACAACGAAGTTAATTAATAATTTTTTATCCAAATACTAAATTTC
AATAATTATTATCATCCCATAAAGACGAATGAATACAAGTAACCACGAAGGTTGTTGTGG
TTTTCACGTGAAGCAATAGATGGCGAAAGTGTGGATGTAGCATCACTCTTGTACTTTTCC
AGATTCTACCCCTAAGCCGC
>Glyma04g39860|Glyma04g39860.1
ATAATTCATTATACATATATAAAAAAGTTAATTAACTTTTATAATAACTACTTGAAGTCA
TATAAACAATCATTTATAATTAAATGACATTATAATATTATTTTAGTGTCCATATGTGCA
TAGTCATTAATTTCTATTCCAATCCTTTTTATATGATATCCCTTCTTTTCAAAATCCTCA
GTGAGTGTTTTCCTTCATTGTTGCCTTCGTGTTCCTCATTTTAATTTCATGTATGTACAC
CCACACTTTGACCTAATATTCTCAGCTTTCAAAGTGTTATTTTCATAGTAAAATAAAATA
TACTGAAATTAATATGAAATATATGGCAATAATTGTCTCAATCTAGCAGTGTAATTTTGA
AATTAAGTCTCAAGAATTATGACGGCCCTAGTTTAGATTTAAGAGAAAATATTTGTCTCA
ATCTAGCAGCATAAGAATCGAATGAAGGATTGAGTCACTGTTCCAAGGTGATTTTCTCAA
TTTTCTTAGTTAAGAATATATAAATTTTTATGGTCACAATGGTATTAAAATTAAAATTTG
TCATATTATTCATACTTCAATTTTTGTTATATAAAACTATATTAAAATAAACAAAATTAT
TTTATTTATTAGTACATATATATATATATATATATATATATATATATATATATAATTTTT
TATGGTGATGTAATTAACTTCACTTGAAAGTTTAATAGTAAAAATATAAGAAAATTAATT
TATTGAGAAAACTTTCTCTAATATTCTCTTTCTAACATTCTAACATTCCTCTTATTTATT
TGAAATTTAAAACTTAATTAGGCGTATTCTTGTAAATAAATTAAAAACTTGGGTGTTTTG
AATAATCAATTGCATAGTGAGGTGATTGTTATAATATTAAATTTGTCAAAGATTAGGGCG
TGATTAATAATCATGTTCATGTAGGCATTATATTATTATTATACTCGATCATATATATGT
GAGGCTATAGTTAAGTAAAGCTTCTGACCTAAATCTTAACTAAATCAGACAGACGAAGAA
GTTTCTTACTATGTTATCTTGAACGTAATTATATGATTGCTGTAGGCAACATTCAGCCAG
CAAAAGCTGAAAATGAGCCATTAAAACTTTAGAGGCTTTGTCTTGTGGCATTCACACAAC
TAGGCAAAACCCGCGTTGAGACTTAGTACAAGCCTGACCAGCTACAGAGATAAGATTATG
AGATTGCAAAAGTTATTACTATTATTATTAATATTTTGGTTGAGTAAACTTGCAAAATTA
ACCTTACCAAACAAATATTCTCAACTATATATAGTCAATTACACATGACTAAAATAAGAT
TATAGTATATGCATGTTTTGGTTTTTGGAATATTTAATTTAACGAAGCAGTCAAATTAAT
TTGCCTAGCCTTTGGCTTTGTTCTGTCGCGTTGTTGGGATATCATAAAAAATGTCACACA
TCGAAGCGTTATATGATGGGCCCCTCCAGAGGAAAATAGTTTACCAAACAATTGTAGACA
CTTTGACAAATCAGGGCAAAGGAGGCAGCTGTCGTTGGATTCACAGAACATTGACGCCAG
TTTTCACTTCGTTATCTTTGAATTCATTAAAATCGAATCTCTCACCTATACCCCCCCATT
TTTCTAATCCATCATAATCAAAATTCATAAATGAATCAGTTACCATTACCATAATACCTT
TTTGAAAATGAGTTTGAATAATCAGTATCTTTAGAAAACTAATTAAGAAATTAAATAAAA
AATATTTATCATGAAGATGAGTGTAAGAAAAATTATGAAAAGTATAACTTTATACATTTC
TATAAAATTATTTTTTCTTTTAATTTCTTAATTAATATCCTAAGTAAATGAGTTAATATT
TATCTTTCAAAAATTCTTATAGTCGCCAATTAATTTTCCCATGCAATGACAACTTGTCCG
TATTCTACGTGGTAGGTTAGGCTACCTGCCGAGACAAATTGCCTTGAGACAAATTCAATA
GAGAACCCTTCCAAGGGACC
>Glyma04g05070|Glyma04g05070.1
CTCCTCATATTGATTGAGTGGTGTTTAAATCCCTAACCTTACATCATAGTGGTTTGGGTT
ACGCACACCATCATATTTCAATTGTAACATTTCGGATTTTTTTTATGAGGAATTGGATGG
TGTTAAGTTTAATATCGTATTGATTGAAGTTTGAGTCATAGCATTTTGTAGGATCAAATG
ATTTTGATCACTCTTTAATTGAAATTATAACCTAATGAGATTACACCCTTTTCATATTTC
TTTTACTTATGTTTCACTTCACGTATCAGCAGTTGCCCAATTTTACTCTTGAGTTGATAA
TTAGTGGCATATGCGAGTTGCTTCCCAAATCTATCCTCCCTTTGTCAAAAACAGAACCGA
GTAATCAACTGATAAATTTTACAAATAGGATAAAAATAAAAATAAAAGATAAATTGTGCA
ATTGAATGATGATGAAATCAGGATAATTCAGATGAATGATGATGTAATCTCAATTTTATC
AAATTAGAAAACCTTTTTTAGTAGAAATTTTATGGCTCTAAAACTTTAGAAGTTGTGACA
TTGAAATTGCCACATGAACTAATTTACGAGTATAAAACTTTAAAAGAACTGAAAACATGT
GTTCCTAAAGAGCCAATGCATTCTAAAAAGAGACTGGGAATCGGAACGAGAAAAGAAGAA
CAATTACAACAACTTAAAATGAAAAAGAAATTCATGTTTAGTAGGAAAGAAAAACAGCAA
AAAATGTTACGTCAAACAATGAGAGTCCCCACATGAGCTAAATCTGACCATATCCTTAAA
AACCAACCAAAACAGTACCGGTGAATACATACTAAAAAACACAGATCAGAAGACAGCACA
TGAACACAGTCAAAGCAATGCACAAAAAAAAACGTACACAACCAAATTATGAGGCTAAGA
TTAGAACATCCACCCTCCATTCCCCGAAATTCTAACACTAACAGTGCCAATTTACCATGT
TAGGGAGCAGCAATATAATGTGAATAACAATAAATAAAGTCAGCACAGAAAAAAGTTGTT
CCCCCTTCAACTCCATGGCTTCATCAAAGTGCTTCTGTAGAGTTGTTACAACTTGGGCAA
TGAGGAAGAGTTCCCAAGAGTTGAATTGAGGAGGTCAATGCACAAACTTGCTCTTTCTAG
GGTTTTATTCTTTGTCCTTGGACTACTCTCAGCACTCCTATTTCTCAAAGATCCAAATGT
TGTCTTTTGCAAAACCCCAGTGGTAGAAGACCCTAATGAGGGACTATTGTCCCACCCCAT
CACTCGTAAGGTTGAGAGCATTGTCAGCTTAAGCACTCATTTTAACAATTTTAATGTTTG
AGTTTATGTGGAGTTTAAATTCACGTGGCTTTGTAGGATTTATAAAATTAAGATTAGCAA
CCCATTTAAATAACTATGTAAACGATACTTATTTTAAAAATGTGTAAGTATAAACATGTT
TAATTCTTTATTAAAAAATTTAAATAACATACTTATACTTTTTTTTGACAAAACATATTT
ATACTTAAAAAAAATTAAAATTGGATTTAGATACAATGTTATTTTTAACTATTGATAAAA
GAAAATTTCATAAAAACATAAAAATTGGATTCAAAAATAATTATGAAAAGAATAAATGGA
TAGAGATAAGAAATTAAGAAAATTCCTAAAAATGCTATTGTTAAAATGTTTTTTTTCTAA
AAACACTCTTGTTAAGGAATAACTCATAACAATGTTCTCGTTGAAAAATAATTCATAAAA
ACGCTGCCATTCAAAATTTCATTCTAAATTATATATAAAGAGAAAGGACATTTTACATTA
AAATATAAAAAAAAAAATAGTGTGTTTATTCACTTGTTGTAAATTACATCATTTTTCAGT
AACATATGACATTTTTATTGGTTATTGTTCCCTCCGATAAAGTTTGGGCCAGTAAATTGA
GGATGGACTGGTTAAAAGAAAAAACGGGCTTATTTGGGCCCATAAAGGAAATCCATTCAT
TAATGGCCAACGACCGAGAA
>Glyma04g04760|Glyma04g04760.1
GCTAAATAAAATCATTATATCCCTAGAGATGAATTATTTAGACTCTTTTCCAATTTTATT
AGAGAATAACGCTTCTCAATGTCACCCCTAAAACATACCATACATACAGATGATCAAACC
ATAGACAATGAAATTAAGAATAGAAATAGATAATGAAGAAGTAATAATATTAAAAAGATA
AGAAGAGTAATTATACCAAGAGTAGTTGGTTGTTAAGCTCCCAACAAAAGGAATATTAGC
CTCTCATTGCCATGAGATGTTTTAAAATTGCAAGAGGGTAATGAATTGTAAAGGGGACAA
TTGAGAAAGGGAATGGAAGGAAGGAATAACTCATAATGATTACTGCTATTCATCTTCTAA
TCTTTTCATTTTGTAAGGAATTGTATTCTCTTAAATACTTTGTGTGTAGTTGTGTGTCTT
TTCTTTTTCTCCTCTTCCTCTCTTCATAGGTACAGTTCAGCTTGGATTTCACGTAATCTT
TACGTTAAGCGTGATTGTAGTGCTTAACGAGTATAATGGGCTCAACACATGACTTGCGCT
AAGCACACCTAAACATATAAGACTTTTCCATACTTCTTAGTGCTAAGCATGCTCTGCCCC
GCTGAGAGTGCTAGAGACGCACTAAACGAACAACTTTAGATCTTCACTTTGCTTTCTTGG
ACTTTATTTTATTTTTCTGTCGACAATTTTTCTCCAAGCACATGTAAATTCACAAACTTA
AACACTTTCTGTACAAAAACTGAATTGATGTTAAAATTTCAACTATTCACACAAAAAAAT
ATATAAGAAAAAAATTAATAATTACAATATAATTTAATTCCAAAATATACTTAAACATAA
CAACTATCTCTCCAAAACGTGTTTAATCGTATAAACTCCCATTCAATTATTGTCCAATCA
AGCCTTCAGTTGAATTAGCTGAACTAAGTTTGAATTGTGTATATGTAGCCCAAAACTACG
AGCAACGTACGTGGAGCCATGGAGCTGGACGAATCCGAACTCGGTTCGGGCAGTACGTTA
GCCACAAGTTCAAATGATCATATGCTCCTTGTGTTGAAAAAAGAAAATAGCCAACATTAA
TTCTGCATATATTCTTGAACCTTCTTGAACAGCTATAAATGTGCTTCACAGTCTCCACTT
GTCTGAATGGCGTAAAAAAAGAGAATTGAAAATAGTGTTAACATCCCACTCCAAGTCTAC
TCCACACACTCACTCCACTTGTTTTCCCCACCACAACAAGAAAGGATCTCCCATGTGATC
TGGCCGCTTCATACCTCATCCTCCTCCCTCGTAACAAACCAAACCGCGGTGTCCCAATTA
TCCTTTCATTTTTTTTTAACAAAAGTGTTAGAAAATATTAGTTTTTAAATACACTTTTTA
ATTAGTTAAAATTTATTAAAAATTATAAATTTTTTAAAAACAATCATTAAATATGATGTA
AAATCCATTAAATTTTATTATTTTAATAAAAAAATGATCAGAAGAATATGCTAAAAATTG
TCTTCCTGCCATTTCAATTCCCTCGGGATTTTGGATTGCAATTTGCATTGCATAGTTGAT
AGTGCATACATCCTGAATGATGCATGAATGACTCACTTTCGTTCAACTATTAAATTTCAA
GTCGCACCCTAAGATATTGACCGAGAAAAGTCGTTGGTGGCTTTCTAGTTACACTTGCCT
ACCGGCTGCTGTGGACGAACCAACTCTATTTTTAATAAGTTTTTAAAAAATAGAGAAATT
GTTGATTTAGTTTTTGCCGATTTTGACTTTTTAACTTGGATTGGAACTGGTCTTCCTTAG
TTCACTTGGTATTGTTTTTATTTCTCTTTTGCTAAAAATAAATAAATACTCGCAGTTAGT
AGCAATTAATTTGACCAACTTAGAGGTCCCACTAGCCACCAAGAAAACTATTCTCATGAC
TCTAACTAAAACAAGTGCTCCACTTTTTTTCCACCTGTATTATAGTATTACTACTCTTCC
TTGCGCCTACTTTTCTCAGC
>Glyma04g42520|Glyma04g42520.1
ATTGAAAAATATCCAAAAAAATTAATTAATAGCATTTGATATTAATGTGTTACTTTTATC
CAAATTGAAAAGCACTTAAAATTGATTAAGATGTATATAAATTTATGAAAATTAAATCAT
TAGCTTTTAAAAATCTCCAAACACTTGAAAAAAATCCAAAATTTTACTTAAATTATAAAT
TTTAATTTGAGAACACAAAATTAGTTTTAAAAATATAACATAATCAAAATAGGTCCCAAT
AACTAGAAGTTATTAGGATCAGTACACTAGTGAAAGATTTGAATAGTTAATACAAAGTTA
TAGGTTTAAACCTTATTGTCGTCATTCTATACCACAAAGTAAGAATTAAGTTAGATACTA
CATATTAATAACAATATTTAACAATTTAAAGTTACTTTCATCATAATTAATTCTATTAAA
CTCTAAATTAGAAAAGACACAACATTAATAGTAAAGTGTATTTTGTAAGGAGACAAGTCA
TTCTCTCTAAATGTAAATTTATTTTATATAATTTTTTAGATTCAGTGGTGAGTTTTGTAA
GAGATAAGCTAACAATATTACTCATAACATTATCTTTTGTTATTGTCAATGTATTTGAGC
ATGTTTTAAATTGTATTCTTTATCCTATTTTAAATGAAATGGTGCAACTCTGTTTTCTGT
AAGGAAAAAAAAAAGGCACAGTACGTTGATTACACTCCATTGACTTGAGAAATCAGCGAA
GCTAATTAAAGTAAAAGCATTAATACAAATGGGATTTTTGTTCTTGCATGTAAAAACAGT
AAACCACCCAATAGCGTCTTATCAATTTTTAATTTTATATATATATATATATATATATAT
ATATATATATAGTTTAAAAAATAACTTAAAGTAGTGAAACAGATATTCTTCCCCAAAGCA
AGGGCCTTCATTGTACCATATAGCATCCCTCTTCCCTTAAATGTAAAACGCAGAAACTTA
TGATATTGGAGATAATTTGTTGGGTTTGGAATACAAAACTGACTTGTTGACAGGGTTCCA
CTTATATGGCTAGTGCACACTCCATAATAGTAGTACATTATATATATATATATATATATA
TATATATATATATATATATATATATATATATATATATATATATATATATATATATATATA
TATATATATATCATCAATTCCATCATAACTTAAAGTCTTTCATCTTCAGTAACCGCAATA
ATTAATAAAGCAAAACCAAAATTGACTTAAATGATTCTACGCATAACTTCTTACAAAAAT
GATTCTACACCGTGAAAACAAGGCCCGTTTCATTAATTTATTGCAGTTAATTGTCCCCCG
GTCATTGTGGAATAACATTGCGCCGGAGAAGAAGATTTGTTTCTCTTCTTTTTGTAACGA
TAGATCTTCTTTTCATTATTTTTTTTTAATCTTCAATTTATATATAATGGATGAGGATTC
GATTGTATGCAAAAAAAAAAAAAAATTCGTAAAAACTAAAGATAAATATTAGAGATAAAG
TAGCTCATACATTTTGTTTAACCAGCTGGGATAGACTCCTAGATCCATTCTGCGTCATTT
AAAAACAAATGTAAAAATTATATATAGCCCTTAAAAGCAATTTCTTTTATGATAAAAAAA
TTGAAGGAAAAAAACTCGTGCTATTTTTAGCATTGTATTATTAATTGTAAACCTCAGGGG
ATCCAATTCCGTTGAGAGTCGCCAAGAGAATGTAGCGAATGACCTTTATATTATTTTCTT
GTTGATCAGGGACAGCAAAATCTAAGAATAATAGTTAAGATGCAACTTGTCTTCTGGAAT
TATTTTATTGGAGAGTCTGGTGCCAAAAATGCTTTTAGTGTGACATTTTGGCTATTATTA
AAATTACTAATAATACAGGGAACCTAATTCTGTTTCATTTCGGGTGGATGAGAGGCACTG
AATAGTAGAATTTTTTTTGTTCTAAGGTGCTCCTTTAAAGAGATAGATTATGATATTGCA
CGGAATGAAACTCCGAGTAT
>Glyma04g11040|Glyma04g11040.1
CTCCAACTGCACCACCCTCCGAGTCAAAGGAGTCACATCCTTTATGTCCTTTTCAGGCAT
TCAGCTATCTGTATTCTGTACTAGTACATTTGATTCCTGACTTTTAACCTTGAGGCTCTT
TCACTCATATGGTTTATTTATCCATATAGCTATAACTATTTTCAACAACTTGTGTAGATT
TTTTCGTTTACCTGTTTAGATATTCAGATAAAGTCGTGTATCATGTGCCTATAATATTTT
ACGTGCCAATTTGACCTTGACACATGCATACGTGGATTGGTGTGCGTTTGAGTGTCTTCT
GAATGGTGATGATTACATTATAAATGTATCATAACCAGAAGATTAAATTAATCAAGAAAT
GCCGGTCTTATGTTTCATATATAAAAAATGGAATAATTTGTTTTCTTTAATTAATTCAAT
TAGTTAAAATACAAGACATGATCATAAAGCGTGCAGTTTTAATTTTTGTAATGCTTAATT
CTCACATCTCAAGAAGAATAAATATTTGAAATTCAGAAAGAAAAAAAAAGGCTTAGTTTT
TCTTTGATATATACCGCGCGCATCACAAGTGCTTATTGTTTATGCACGTATAGATACACT
CATGTAGAAATATACCTACAGATGCATAATTAATGCTTTAGAATGAGGATGTTATGAAAA
AGTCTATAACATATAATATGTTTTTTTTTTTTTTTTAGTTTTATTAGGTTAGTACCAAAT
ATACAAAAGAGGATTAAGTCTGATAAAAGAATTAGTTTCTTACAAAATAACAAACCACAC
TTTAAAGAAAATAGTTTCTTCTAGTATGAAATATATCGATCTGTAGAAAAAGAAAAAGAA
ACTAATAGTACTAAATAACAACTAAAGAGTATTTTACTGTACTATTTATGTCTGTGTATA
GAACTTGTTGTAAGCAGATTAGTACAGTATATAGTTGGATTTACAACAATTATTATATAA
TTCCGAGATTGTTTTTCATGTTATTGTTGAGTGAGAAATGATTCTTTAAGGGGCAAAGGG
GGCATGAAATCCAAGAAGAGAGGACGTGAGTCTTTTGATGCCATGCAAACAATGACGAAA
GAGGGAAACAGCCTCCTCTTTGCGTGCATGGGAGGGGTTCCTCCGACAAGCATTCATTCG
CCACGTGTTACGTAATCTAATTTGGCAGTTCGTCCTTTTAACGATACTTTAGTCCGCAAT
TACCAAATTGTCCTGATTGCTTGGATGAATATCATATTTTATTCATTTTCGAAATTTTCA
GAGAGGGAAACCTACTGAAGAAAACATTTAATTTATAGCTCTGAATAGCTGCATGTACTC
CAAATTAACTGAAGAAATTGAGTTCTTAAGCAGATCTAAAATAACAATCATTTGCCATGC
ACGTATAAGTAAAAACTAAAATGATTGCTGCTATTTGCAAATAATATATTTTTACTAATA
AATCGGAGAATATAATTAAATTTATTAGTAGTTAATTTAATTAATTAATCAAATACAAAA
AAAAATGTCCGCATTTGGAAGAAGTGATTAAATATAAAGTCTCTCCCAGCATTTTTAATA
TTGGATTTTAAATTTCGTCTCTCCAGGATTAAAAAAAAAGTTAAAACATTTACCAGAAGT
TCTCAAATTCTGGCAACCACATATATATGATCGTATCTACATTTTTTTCACTTTTATTTC
TCTCGATGTACCGTGTACATCAAGCACTTCGTGTGTCCAAAAATCATTTTTGTGTCATTT
ATACATGACTTAATTATATAATTAGTAAAATGGTACGGTTGTTTTTGAATTCATTGCTTT
GAAGGGCATAATTGTCAAGGTATATACGAGACATTTTGTTGTTTACACACTAACTAGATG
GAAGTGTCAAATCTTTTATCGGCCTAATAAAGATTGCGAAATGTTATTTTAATCCAGATA
ATTAAGAACCAGAAGAAAGCAATTGGAATAATGCATATATAAATACTATGCTCCAGCCCC
CAGTTTAATTTGGTGGTAAG
>Glyma04g09510|Glyma04g09510.1
AACAATTCGTGTCATTCTCGCCCTTGCTTCAATTAATCGATGGGAACTCCAACAACTGGA
TGTAAGTAATGCCTTTCTCCATGGTGATTTATCAGAAGAAGTTTATATGTCTATTCCCCC
AGGTCTGAGTGGTTACAGTTCATCTCAATGTTGCAAACTCAAGAAATCTCTATATGGGCT
GAAGCAAGCGAGCCGAAAATTGTATGAAAAGCTTTCTGATTTACTTATTTCCTTTGGCTA
TAAGCAGGCACATGTTGATCATAGTCTTTTCATTAAGAATGTTGATGGGAAATTTACTGC
CTTGATCATTTATGTTGATGATATTGTCTTAACTGGGAATTCTGTCAAGGAAATTACCAA
TATCAAGCAAACCCTTCATTCGAACTTTCGAATCAAAGACCTTGGGTTGTTAAGGTATTT
CCTGGGATTGGAAGTAAGCCATTCTGATGAAGGTATCTCTGTTCATCAGCGTAAATATTG
TCTAGACTTGCTTGCTGACTCCGGATTGTTGGGCTGCAAACCTTCATCAATGCCTATGGA
CAGTTCTTTGTGTCTTCGTCAAGATGATTCCAGTGAGTTACTGGTTGATCCTTTGTCCTA
CAGGCGTCTTATTGGTCGTCTAATTTACCTCACAACTACTCGTCTCGACATCGTCTTTGC
AACCCAACAATTGAGTCAGTTTATGACTCATCCTACTAAAGCTCATCTGGGTGCTACAAG
ACGTGTTCTTCGATATTTAAAAGGGTGTCCAACAAAGGGTCTGTTTTTTCAAAGAAATTC
CTCCATTCATCTCCTTGGATTCAGTGATGCAGACTGGGCCACTTGTGTTGAAACACGTCG
ATCTGTCACTGGCTATTGTTTCTTCCTTGGCAATTCATTGATATCATGGAAAGCAAAGAA
ACAAAGCACAATATCCTGTTCTTCTTCAGAAGCAGAATATTGCGCTCTAGCCACAAGTAC
TTGTGAATTACAATGGTTGTCATATTTGCTTACTGATTTGAATGTCATATGTTCCAAGCT
TGCTGTATTATACTGCGATAATCAAAGTGCTCTTCATATTGCAGCCAACCCTGTATTTCA
CGAGCGGACGAAGCATTTGGAGATTGATTGTCATCTAGTTCGTGAAAAAACTCAAGCAAG
TTTAATGCGTCTTTTGCCTATCCCTTCATCCCATCAGCTTGCAGATATATTCACCAAAGC
TTTGCCACCACATTTATTCCACTCAAACTTATCCAAACTTGAGTTGGTAGACATCTACAC
ACCTCCAATTTGTGAGGGGCTAATAGAAAAACAAAAACAATCCAATTCTATTGATGATGA
AGCCCATGAATATTTGGCCCATATGTAAATATCTCTCAGCATTTTGTTTGTACAGATCAT
TCTATAACTTATGTGAGCTGTAAATAGGATATTTTTCCTTTTAGGAAAATTATAATTTAG
GAATATAGTACATTGGTTGTTCTTATCCTCAAATGGATATTTCTGTATATATTCTAGTCT
TCATATCAAATATACACACTGAGAAATATTCTCCTCAATTTTTGTCCTTGTCTCCTTTAT
TCTTTCTTTTGTATTTCTTTGAAATAGAATTTTTTATATAAAGAGAATATTAGTAAAAAA
GTGAGGTCATATGTGAAATTATTTTGGTAAGGTCTTTACCATATTACCATGCATATAAAA
AAAGGGATAAGTAAAACAAATTGTATGCATGAACATGTAATCTAAAGAACAAATTTAACT
AAAATTAATACACATACACGTATAAATGACACACGCCATTATTGTATGGCAATTTTTTTT
ATTAATTATTATAAGTGTTATCCATGCACTTTTAATATTAAATTTTTTATCCTATTAATT
AATCAACAGTCAATATAAAACTTTTAAAATAGTTATTATAAAAAATAATAAATTAGAATA
ATATAAATGACATTAAGTACATACATATTTATTTATTTATGTTATAATAATTATATATTT
TTCAGTATAAATTATCAAAA
>Glyma04g08410|Glyma04g08410.1
AATTAATACCAAAGAGTCACTTTTGTCTTTAATGTGTAATTTATTGAGGAATAACTTTGT
CATTTTACGTGGATTGTTAGTATAGGAATATATTTGTGATAATATTTTTTTTTCATTTTT
TCACTCTGCTGACAAATACATTCTTGAAAGATGAAAATATAAAATTTAGTCTCCGAAAGT
ATAAGAAATACGATAAATATATCCGGATGTTAATAATGAATTATATAAGAGAGAAATTAC
CAAAAAAGGGATTAAAAAACAGTAAAATAGAGCTTAAGATTTGAACTATTATACTTTGAT
TATCTATCTATTTATCCATCTATCAAATTGTTAATTAGTTTTTTAATTAATCAATATAAC
TACTTATTTTCCAAAATAAAATAAAATTCTTTAGTTTTATGATATTAAAAAATTGAGTTA
CCATTTTAAAAAATGAAAGCCTTTTATTTCTTTAAATTTTTTGTTTTTTCAATTAATTAT
TAATCTTTATTACGTACTATTCTGTCACAGTATGTCAAGGTCGTTGCAGCCCCTAAATCA
GCGAGAGATACAACTCTACATTCCAAAGGCGGCAAAGAATAAACCTGTGTATTAGTTTTT
TTTTGTTTTAAAATTAACTTTTGTATTAGTTTGAGCATTATTGTATTTTTTATTTAAATT
TATTTGAGTTTTTTATTTGTTAGTAACTACTTTCATTTCATTCATATTATGTATAATAAG
TGCAGTGTTGTCTCGAATGAAAGCACATAAATTTTATCCAATAGATTTTTTCATATTTGA
GATATATATATATATATATATATATATATTATTGATTAAGGAAAAAGATTTATAATTTCA
CTTTATCTAGTTTAAATTTTGTGATATTTTTTTTAAAAAAATAGTTGATTAAATTCTTTT
TTTTAAAAAATAAATAAATTTAGTCTCGTTGTCGGTTGTGTTTTTTCTACTCAAAACTTT
TGATATATTATTTTCAATTTAAATATGAGGGTACTTAAGTTGAAATTGTAATATGGAATA
ATTTTAAAGATTAAAAGTGATAAATTTAGTAGAGATTTAATAAAATTATATGATATAGGA
TAATTTTTTTAACAACAAAGATTAAGGTTTGACAAAAAAATTAAAATAATAAAAAATATA
TATTAAAAGAAAATTTAAAAAATATATTACACAAGTATTAAACGAACAGAAGCAATAAAT
TATAAAAAAATAATAATAATAACAATTAGTCACAATCTATTATTAACGTCCGTATATATT
TATTGCACTTTATATTTGTAGTAGAGTGAGAAGACGAAAAGTTAAAAAAAATATTATGAC
AAATATATTTCAAGGAACACATTTATCAATAAATTAAGATAAAAAAATGACTATTTATCC
GTTTAATTAAATATAATCTAGACTAATTGAAGGCAATGTGAAAACGATTAAAACAGCTTG
TTCCACGGTACACGAGTTTGTACCGTGATTCAGACAGTAACAAATTTTTTTGCTTTTGTT
ATGTCCCGTATTTATTTTGTTCTGTGCGGTAACCGCTTTACAAATCAAACGAGGGACAGT
AAATTTTGTCCTGTCCTTTCCCCCAAAATTTTGCTAATCAAATGGGGCCTAAATATTAAT
GGATCCTTAAAAAGTAGTAAATATTACAGTAACTTTCTGATCCTAAATATTACAGTAACC
TATTTATAAATTGACCTATTTTTAACCTGTTTTTAATTTTGTGTCATAATTATGCTAAAA
CCGTCGAACGTAGCATAATTAACCTAACTGCACTTATTAAAACATTTATAAATAGTGTCG
CCGCCTACCCATTCAATTCTCATGTACACGTTCTCAATGACTATCTCTATCTTAAGTTCA
TTATCTCTACCTACTTATTTAAAGACACTACTACATCAGTGAACCCGGGGCAGTTGAGGT
ATTTAATTAAAATGTATGATAATATTGGTGGTAAGTTAAAGTTTAACTGTTTAAGAAACC
GATTCTAGAACCTTTTCTTA
>Glyma04g11130|Glyma04g11130.1
ATTTTACAATATAAATTTTAAAATAAAATTATTTGATTATAAATATAATATCATGTTAAC
TATGAAATAAAAAAATTATTATTGATACACAATTGCTCAAAAAAATTATACTTTTTAAGA
GAGTATTAGACATTAAACTAGATTAATACGACTTGAAATATAACATAAATCATCCTAATT
AATTAAAAAATATACCAATCTATTTTCAAAACCTAAATTTATTTAACTATTTATTAAAAA
AAGCCTAACTATTTCGGGACGAGTTAACGGGCCAGGTTGGGCCATATCACCCCTAACTAT
TTCTACTGCCATTGAGCTCACCAATATATTGTGCAGATTCTGTAAGACAGCCATGCTACT
GTTTCTTTTCTGTTTTTTACTTTATTGTTGTTAGTGTTATTTCCTAATCCAAATCTGCAT
TACATCACACCTTGCTTAATATAGTGCTGTGTCTTTATCTTGAAAACTAACATTTAACAG
TGACTATTTAAATAAAATGTCAATTTTAGTTAATTAATAATATTAACAATATTTATAATA
TTCTATTTAAAATTTTCCCTTCACATAACTATCGTAATTAAGTTTGTCTTTTTGTAGCTC
TGACTTTGGAAGATAACGTTAGGTGACTGCTTGCTTAGCTATATGAGCAAATTAAAGCCC
CTTATTAAAAAATTATTGTACTTGACCAAGTAAACACCTTTTTAAAAAAATAAAAAATAA
AATTGATGCGTACTACGAGTTGGACCGTTTTCATTGATCCATTCGTAATTCATTATGGTA
ATGATATATTATCAGATCTTACACCAAACGATATTGGAGGACTGGGTAATGCAGTTTGGT
CTGTCTACAGATTAAATTGTGATTGATAGTAATTTAATTTAATCGAGATTGATTATCAAA
TTAAGTAGCAAAGAGGTTACATTCGATAACATTCCATTAACGGTTGTCTTTTTTTCGTAA
ATATTTTTGTCAAAAAGTAATTTTTATCACCAATTTTTTTATTAGAAAATGGTTACGATC
TAATTTAACACATCTTGCTAATAAAAAAAATTCACACTTGGACGCAAGCTAACTTGTAAT
GAAGTAGGCCAGCTATAACCTATCGTAATTAATTAAGTTTATCTTTTTTCCAAAATAAAC
ATTCTTGTTTTTTAAGTAAACATAATTTCAAATACTTAATATAAATTAATTAATTTTTTA
TATATAAGTTAATTAAATAACGTATTTTTTTCTGTACAATTAAATAACGTATTTAAAATT
TCATTATATAAGTATTTTTTTAATAAAAAAAATACGGACTTGATTAACACAGGTTGCATA
GCTGCACAAGGGTTGAGTACTTGAATATGAAGTTGACTAACAGTTATTAATTTGAGTTGT
GATTAGCCACATACAAATTAACCTGAATTGACATCCTTTATTTCCAGTTCAATTTAATAA
ACATAGGTGGTACTGTGCTTGCGAAGACTAATAGTAGCATATCCATCCCCATATCGAAAC
AATGAAGAGTTAACTACTTACTACCTGGCTAAAAAATGATAAGTAAAGATTGAACAGTTC
ATTGCTAATTAAGACATGACATATGGTGTGTTTGTCGTACTTATCTTATGTATAAAGTCA
AGCTTAGCTAAAAGAATGTATCACAGTGAACAAATACTAAAATAAATAAATTTGATTAAC
TTTGGCGTGTAGATTAACAAGAGCCAGTAAGTCTAACGTAATTGATAAATGATTAAAATT
TTTTAAGTATACAAATAGAGATTTAATTTCCTCAAATGTTAATCTCATAAATTTGGGTCA
TCAGAATACCTTCCTTCTAGGGGAAAAAAATACATCTGTATATAATATAATGACAATTTT
TTTATAGGAAAAAAAATACATCTGTATACCTTCCTTCTAGCCGCATTTCTTTCATTAATT
TGGGGCAACTTGCGTTAGACTGCGTCCAAACAACTCCACCCTTAGCCTATATAAATTAGT
TGCCAGGCTCTCATTACTAT
>Glyma04g37140|Glyma04g37140.1
GCTGGAAGTATTAAAGAAGTGGACCCTTTAAGTAGGTTAGGCTAATCCTGGATATCCAGG
TACTTACGGGGTTGCTATTTATACAACACTTTCTTTTCTAGGTATGGTGCATTTTTTTTC
TTTTCTTTTCAAAGTTGGATTTTAGCTTCTCTAAAACTTTCTCTGTTTTCGGCTTCTATA
ATTTTGAAACTTACCACTTTTGGTTGCTTTAAATAGCGCTTTATAGAAAGACAAAAAATA
GTTTAGTTTGTGTTTGAAAGACTAAAAATGATGTATTTCAAAATTAAAGGAACTGAAAAC
TGGAAAATTTTTAAAGGAATTAACATTGAATTTTGTAAATTTTAAAGGGATAAAAAACAT
ATTTTATCCAAATTTAAAATAGTCTAGACGGATAAAATGTTTTATAACCATGATGCAGCC
TGAATCAAGCAAAACTTACAAAGAAGAATCCTAAGTAGAATAAAAGGAAGTGGATCTCCT
TTGAGAATATTGCCCTGCACTTTTTGATTAAAAAGAGGATTATCCATGAAAATTTACACA
CATTTTTTTTGGGGTCAAATTTTTTTAAAATCTGTAAATCACTTTTTGATTTATTTAATT
CATATTTTGCAAAAATAAAATAAATTATTGTACGAAATTTTTTCTTTTGGATTTAGATCA
ACAACACAAATATTAACGGAAAAATAATTTTAACTAAGCATATCATAAAATAATTTAAAA
AGTAAAAGTTTCGAAAGAAATGAGAAAAACAACCCTTCCCTTTCTATAAACTAAAGTTAC
TAAACTAATAATTCGTCTTATTTTATCCTTCTACTTTACGCTAAATTAAGATATTTTGGG
TTTTGGATAACAATAACAATATCATTCAAATTGTAGAAGTCAAGAGGAAAAAAAAGACAA
GAATAATATATTCTCGAATCAACTTAATGAATAGTAAGTACCCGGTTCAGTTTGTCCTCT
TCTCGAATCAGCTTATAAATAGTGAATATCTGACTCATCGATGTCTTCATGCTTTGTTTA
GATTTAGAAAATAAAGAATGCAAATGAAAAAGAAAGGAAAAGTAGTTCGTAAATAAAACC
AAATAAACTCTTTGTTTATAATTTATAATAACTTACACATTTAACCAACTTAGTCAGACA
GCTTGACAAGTTAATCATTACTCTATGAGTACATTAAAATTATAACCGTTATTTTGAGAG
AGATTAATTTTTTTTAAAAATAAAATAAATGATAAAAAAGTGAAGATGTTATAAAAAAGA
GAAGTGATAAAAATAACTTCTTTAACACACTTTCACTAATTAGTTAAAATTTATTAAAAT
TATAAAATTAAGACATAATTATTCTTTAATTAGTTAAAATTTATTAAAAATTATAAAATT
AAGACATAATCATTAAACATGATATGAAACACATCAAATTTTATTATTTTCAATAATTTT
TAGCTGAAGAGAGAATGTATGTTTAAAACTTAAAATAATGTGTTAAATATTGTGTTCCTC
ATATTTCTAGTTAAAAAATACTATAGAAATATATTATCAATAATATAAAACCAGTTAAAA
TAAAACAAAACAAAACAAAACATAATTGTTTTAATGTGCAAAAGTATCTATCGGCGCATG
TTAGCACGGCACGCCATTTTATTGTTGATAGTAATGAAAGATTGTGTCAGGATGTGTCGT
GTGACAAAAAATAATGCAGATTTTGGATAAGCATGCCGCAATACAGCGTAGGACAAGACA
TTAGTATTACGTGGACATGAAGCAGTTCATCACACACAACATGTACTCTCATCATAATCG
TCCACGTTTCTTCATGCTCCAAAGTCAACGAATTATGTTCCAAGTTTTTCATATCAAACG
GTGTTGATCTTAGTCGTAGGAAGTAGCTAGTGGAGTGTTTGCAGATTGAGGGTCCTTCTC
TTCAGTTATTTATGGGGATGTGTAAAGAGAAAAGGAATTCTAAATAACTTGCCAGCATTG
GCGTTAGAGAGAGAGTTATT
>Glyma04g02458|Glyma04g02458.1
CTCCTCAAATAGGTTAAATCCATTCCAATGGGCTTAAAACAGGGCATCATATGACGAGTT
GATTCATTAGTAAAAAATGTCACTGAATCTTTGCTCCAAAAGAAGAAGAAAAATATTTAT
ACTACAAAACACAAAGAATGAATTTAAATACGAAATCGGATAGGACATTCCTTTGGTGCA
AGTTGTAAATAACTTGCATTGCACCAATGTTTCATATCATCTAATTCACTCATGTGTTGA
CATGTGCCGTCATCGTCACATAGTTAGGTCTATTTTTCTTTTTTGCATTTAAGTTCAAGG
TCTTTTTTGGCAATTCTTTTTCTATTTTTATTTTTAGTTTCTTGAAACAATCCCTAATCT
TCATATGTTGTAAATCATATCATTGATTAAGTTGAAATAATTTCATAATAATTTATTCAC
ATATTTGGTGATAAAAAATTATAAGATTTAATACAGTAAAATTATAAAAGAAACTTTATT
TTCAAAATTAATTCTGGCTCAAAGCCACGGACATGCCATGATCACAAAGGTCAAATGTGT
GTGATACATTGATATGGTACGGTGCTGGTCATAATTATAATTATTAATTACTGTACTCGT
AATTATTAAGGAATCTTTTTTCGCTCAGCTGAATCGCATGGCGACATGGTTACCGCGTTC
ATTGGGTAATTATATTTAAATTAATTTTATTAAAACCAATTCTATAAAAACTGTAAACTA
AAAAGGACACTTAATTTCTAAAAGAATCGTGTAATTAGCGAGCTAGAGTAATACAGCCAA
GAGCTTCTTTCCCCTACCTTAACTCCTTTATAATGACTTTGATTGATAGCATATATTGCC
AATTAGCTTTAACTGTTATAATATAATGGTATTTATCTAATCTTGACATGTTGCATTACA
TGTTACTAAATGTTGCAACCTCTAGTTTTAGTTATCGAATATATGCTGGCCGGCACCAAC
TAACAAAATTTCCTGTATGGCTAGCTACCAATACTATATCTTCAAATGTCTTACGTTGCA
TGAATTGAGTGCTTAACGGGTAATAGCAGTGCTCATAAGGAATACGAATGTTATAAGTTT
ACCATCGCAGATTGTAGCGTTTCTTTCACCATAAAAAAAAAAATCACAATCGCTGCTAAG
TGCTGACACAATTGTGCACCAAATGAACTAGACCGATTGCATTATAAATAACATGTGAGG
GTGGTGCGAAGCACACTGAGTGCAACAAAGTGTTAATTAACATGAAAGGAAATAATACAC
TTTTGTTGCCTTTATTCTACACTCTCTTGCTGTTTCTTGGAGTGTCAGCAGGGAATGGAA
GTAACGATGACACTAACCGTAAAGAAGTTTATATCGTCTATATGGGAGCCGCGGATTCAA
CAAATGCTTATCTTCGGAATGACCACGTTCAGATTCTGAATTCAGTGCTAAAAAGGTACA
TATATTATTATGTGGACATTAATTAATTTGATGATATGTTTAATTACTCCTATATTTTGT
GTGAATGAATATTGAAGAAATGAGAATGCCATAGTACGGAACTACAAGCATGGTTTCTCA
GGATTCGCAGCTCGTCTATCGAAAGAGGAGGCAAACTCAATTTCTCAGAAACCTGGTGTG
GTGTCTGTTTTCCCTGACCCCATTCTGAAGCTCCACACAACACGTTCCTGGGATTTCCTC
AAAAGCCAAACTCGTGTCAATATTGACACCAAACCAAATACGGAGTCCAGTTCTTCTTCC
TCCTCAGACGTCATTCTTGGCATCTTAGACACAGGTTGTCCATAATTAGAAAAAACATGA
TATTAATTTACCAAGTAATACACACACACACACACATATATATATATATATATATGTATG
TATATATATATTTCATCATTTTTAAAAATGTTAATATATACAAAAAAAGGGGATTATTAA
TTTCAGGTATATGGCCAGAGGCGGCGAGTTTTAGCGACGAGGGTTTTGGTCCTGTTCCAT
CCCGGTGGAAAGGCACCTGC
>Glyma04g00960|Glyma04g00960.1
CCTATTAAGATTATTGAGGCCACAAGGTCCAACAATGTATAACTTTATTATTTGTATTAT
ATGTATAATAAATTACACTCATTATACATGTATAACTTTATTATTTGTACTATATGTTAT
TAATTTATTACCGGTAGTGTATTTTTTAGTATATATTTATTAATGTTAATTTTATGTTAT
TAATATCTAGTAAATGTATACTAAATTAGATTCATTAATTTATACTTATTAATATTATTT
TAATAAATGTATGTGCAAACCTTTTTTTTAAAATGTATTATCTGCAAAAGATAAAATACT
ATCATACGTTTTTGTAATTTTTTTGTCTTTACAGATATGTTATAAAATATTTACAATAAT
TTTGATTTTATTTATCAAATGTGTGATAATTTTGATGCTAATATTTAGAAATACAATAGG
AAAAACATTCTTTACAATAGAACATTCAATTTATATCCTGTGATTGTATCCAAGATTCCA
ACTTTAACAGTTAAGTGTTGAGATCACATGTGAAAATGAATAAGAATTTACTTAACCGTT
AACCATGGGTTTTGAGGCCCCACAGTTAATAGGGTCCACAAACAACACTATTTTTTAAAT
TAACAAATTAATATCAATAAATTTTTATATTTGTAAAATCTCTATTTAAAAAAAAAATAC
TTGTTTAAATAATTTCATACAAAGTTGTTGATTCTGATTTCTGAATGTGAAGCAGTCAAA
TAAATACGCCTACATGTTGGTACTAATATCGAAGGCAAAATAACAAGCGGCTACTAACTT
ATGATGACGCGGGTCGATCGAAGCCGTCCACTGCAATCTCACCTTAACAGTAAACTCCCT
GTACAAACCTATTGGATCTGAAAATTGAAATCAGGGCGATATTTCGGGCAGTTTGTTTAT
GCTATTTTTAAAAAAAATATTTTTATGTTTTTCTTTAAGAAACACATTTTTATATGTTTT
TTATAAAAATAATTTTTTTAATTTTTTTTGAAGACTTTATCCTATTTTTTCCTCAAAATA
ATTATTATCCTTTTAAATAAAATAAATATTTATTATTATTTTACTCATTCCTCCTATACA
TATTTTGCATTACACTATTTATTTTAATTATTATAATATTTAATTTAATTTATTATTTTA
ACATTATATTTTACCAAATTGAAGGTAAATGTTAGATTTACTTATTTTTCTCTTATTTTT
AAATAATTTATATTAGATAATTTATTTTAATTATTACATTAATTAACATAACAATAAGAG
TATAATATCTTGTATATATTTTTAACATATAATATAAGATTAATAGTAAACTACATAGTA
TGAAAAAAATTAAATAATTAAAACTAAAAATTCTACGAAAATAATTTAATTTTAAATAAA
AATTACAAAAATTTAAAAGTAATTAAAAAAATAAAATTATAAATTAAAATGTATATAAAA
ATATGATACAAGTATTAGTATATTTATTTCTGTTATTTTATATTTTTTCAACTATTTTTT
GGGGACATTTTTGTCCATCTACTACATATAATTTTACCAGTTAATTAATTAGCTTAAAAG
TTTTCGAATATCAGTTAACTTTTTAAAGTAAGTTTTCAATTAGTTCTTATCGAATATAGT
TAATATTACGTAATTTAAATTTAACAAACTGAGTTGTTATTATACTTTAATAATCTCACT
GGCATACACTGTCTTTTGAAAGAGAAGGGTGAAGGAGGAGGGCCCACAGTGCAGAAGCCA
CGCGGCAACTCGACGCCGATAATTGCAATTATGAAGCAGAATCGTCCTAAACTCCAAAAA
CATAGTAATCTTAAAAAATGGATAAATATTAACCACCAGGAGTACATTTTATTTAAATTT
AAATTGAGTTATTTAAAAAATGGATAAATATTTATTTATTTATTTATTTATCTGGTGAGG
GCAGCGTGATAAACACGGAAATTTGAATAATATTAAGGGCCAGAGACATGGGAAGGGCCC
AAAAAGCCCAATACGTTTGT
>Glyma04g06860|Glyma04g06860.1
CATCTAATTCATTTTTATTTTTCATACATAAATTTTTATAAATATACATATTCTCCTAAA
ATGGGAGTATATTAAGTGAGAAGTAATCTTGTTTGTTATTATAAAAGCAACGCATCTTGA
CCATATTGCATGGTCGTAATTAGTTTTAGTCAATTTCTTTTACCTTGTGTTTGGTTGATT
GCATAATTAAAATTTACTTATAATAACAATTGAGAACATTTTTACTTGATATGCTTGCTA
TGTACAGAGAACATATCAAGTGAGACATTGAGAGGACTATTTTATGTAGGAAAATTATAT
AAATATTTACGATTAATTGAATTTTATTGTGAACGGTAGAATAAAATATGCAAGTCTTGT
AATTTTATAAAGTTGTGATTTTTTACCGTGATCACGTGACTATGAATTTTTAATCCTTAC
CGTGTGTATATAAAGTCACGTGACTGTGATTAAGATTTATTTTTCTCGCTTAGGAATAAA
AAAAAAAAACAGAAACTCTCAATAATACATGGCTTAAACTGCAACCAAATAACCTAGAAA
GAAACCTACCTTTTATGCTATAGATCCCTATTTTTTGGTTTAAATTACAATAAGTTTGAG
AAATTTTAATTACTCTTTAATTAGTTTCAAAACATTAAATGTGTTGTGAATTTTAAAATA
TTTTTTATACACATGATATATATATATATATATATATATATATATATATATATATATATA
TATATATATATATATATATATATATATATATAAGTAATTATATTTAATTGGAGTCAAATA
ATAATATTCAAGTGTTATATATTTATTTTTGGAAATATTTTATTTTACTTTTATAATATT
ATTTAATATTGTGAATATAATTATATCTTTCTTTTTTTAAGATGAACATTTTATTCTCAT
GTTGTATTTATTGCAGAGATAATTATATTTTTTTTATCTTTTTTAGATGAAATATTTGAA
TATGATCTTATATTTTCTTTAATAGTACTTTTCTCTTATAATCTATTTTATATGATATAA
ATAATTACATTTACAAGTTTTTACTAGCCATTCATTTATATTGATTTTTATTATATATAA
TTTGAAAATTAAAAATCATTTATTCACATTTGTCAATGAAATAAGTGTAATTATGAACAT
TGTATAAGAGATAGATAATTTGAGATCTGAGATAAATATACTCTCTTTCCAATTCGTTGT
TTTTTTTTTAATGAATCCAAACAAGTTACCCAATAAATATTGGGAAAACAAATCAAATAT
AAAAGTTATTCTATAGATCTACCAAATCTTACTTATAAGATAGTGATTGTAGTCATGGCA
TAGTATTTTTCTTCTTTTAATTTCCAACAATAAGAAAACATGTGTTTCTTGGGTGACATT
TATAATATTGAGTTTTTAAAAAAATACTTAATTTTCTTCTATTTAAATATATTTTATATT
CATATTATGATAAATTAATATAATTATATATTTTTAGGAATATATGAATCATATTTTTTC
CTTTGTCCCCACCCCCCAAAAAAAAAAATCAATCCTAATTCGACCCTTACAGTTATTAAA
CGAAACTTATAAAAACAGTCACAACGAAAATTAAAAATTTGTGAATATAGCTATTATAAA
AATTTGTGAATACCTGTATTTTGGTCATTATTGTGAAGACGTAACCCTAAAATAAAAATT
AGGGAAGCAAAGAAGAACGTTTGTGCGAAGCAACCTTGCGGGCGCAACAACGTAGGGACC
CCGCGGTTATTTACGAAAAGTTCTGGGAGAATAAAAGTTCTGGTACATTTGCATTCAACC
GTTTCCCTATAATCCTGTACGTGTCAGCCTTCTTTTCTATCGTTTTCAGCAGTCCGCGTC
GCACCAGCCGTTGGATCAGAATCCGGTCCTTTTCTACAACCAACCAATACTTAACCCTGG
TTAAGTTAACTAACTCCAGTCCCCTAGGTCGAGAAAACCCCTACCCCTTTAACTCCCTCA
TCTTTATAAGCGGCCTCTGA
>Glyma04g10950|Glyma04g10950.1
TTAAATCAGTATTTGAATGTAAATGCAATCATTTATATTTATCTTAGAAATTAAAATAAA
TCACTATCTTTACAATGACAACTATAAAGAATAATTAAGTATCTTATCAAAATTATGAAA
AAAGATATAATACTTTAATATTATCATTACCCTATCTCTAAAATAAAAATTAAAATCACT
TATACTATATAAAAAAAAAAAAAAAAATCAACCCACAGCAGACATACGTCCTTGTCCCTC
AGACCGTCGACCTACTATTTATATCAAACTTTGACCTTTATATCTTCATGGTCGAATTCT
AACTAACCTTGATTGCCATTACCCACCATCTCTGTCATACAATAATGTCTAATAGTAGAT
TCTGAGATAACAATCATGGTATCTAGTGTGTTTAATGAGGTATTAAACACCTAGATTGTC
GTTACGCTAAGGTGATAGGCATAAAATCGATGTGAGACCCTCGTAATGGATAGATTACGC
GTATACAATTCAATGCTTATGAGTTAGGATCCAAAATTTCTGAGATATAATTACAGGAAA
ATAACATAATTATATAGTATAAAAGGTTATTTGCCCTGCCTTAAAATATATATATCTATA
TATATAATTGTAAAATAGATTGTTAAATTCAAATAAGAAAGATTATGCGGTTAATATAAG
AATCGCTGAGTTATTTAACAATTATAAAATAATGCAAAATATGAAATAATAAATGATGCG
ATAAACTTAAATAATAATGTAGATAGAATCGTCTATGTTTTAAAACAAAAGATTAAAAAA
TAATTATTTGCAAATTTCAAAATTAATATGTTCAAAATCAAATGAAGATAGAATCACGTG
GACAAATAATGCCTTTCACGAGGTGTTCAAAATTAATATTTCAAAACTTATTTTCCTTAA
TGTCAGCCCACGAGGTGTTCCATGCCTTTCACATAATTAACATGATTAATTGCATCATCA
TAAGTAAACAACAAAGTTAAAGAAAATGAAATACAGACTTTGGTATCTGTAGAAAAGTAA
TATAGCCCTTCCATCTTAGTGCATATGATGCATACCAGTAATCATCAAAGTGCTCTTATA
GGTATGTTAAGGCAATTACACCCCATGCATTCTTACCACATGTTTAGAGGTTGCAAAATA
GATCTAATAATGAAACATTGACATATGTTAGAAAAATCGTGCAATCCACATTACTAGAAA
ACGCGATTTCAACATTGGTGGAAAATCACATTTTACATCGGTGGTCAACCGATGTTGAAT
AGGATGTGTTTTTTTTTTAAAGTGTTGGTCTCAAATGTATATCTCAATATTTTGTAACCA
ACAAAAATATGTGTTTCTCTTACCTTGAGTCATAAAAATTTTCATGAGAGCTTTTAAAAT
GATTACCTAAGTAACTCTAATATGTATGTACAGTAATAATTGATATATAGACATTTATAA
ACACAATTCATATTAGATTAATAAATACAAAAGAGATGTTAGGTTATCTAAAATGATGGC
CATCTTCCTAATTAAAAGTAAAATGAATGAGTTTCTCTATAGTAAAAGTAGATAAGAGAC
CTTTATTCTTTATGCAATAAGCTATAGCCAAACATATGAATCATTCTTCAAGGCTAATTA
CTTCAATTTTCCATCCATGACTTCATGAGTGTCTTTCTTCAACTCATGCCAATCTTACAT
AAATACAACAAATCATTTTTTTTGAATGAAAGTAACATCAATCATATATCTCATGTTCTC
ATATTTGATTTAATAGTTGTTACTAACTGTTCTCTTATTTTCATATTTTCACAATTAAAT
CTTACATATTTGATATTTATTAAAAATATATAAAATTTTAATATTTATTTCATGAATAAA
TATTAAATTTAAATACAACCTATCATCTAAATCAACTCATATAAGCAATCATCAATATAT
CATTAAAAGGTTACAAAAGGAAAAAAATAGTTAAAAGTAGAAGTAGAAAAAATTAATGAA
ATGATTTTGGAGAGTTTGGA
>Glyma04g37220|Glyma04g37220.1
CCACTCCAGTTCTTCAACCTTCTTCCAAGGCTCCTGTTGTGTAATTCTATAAAAAAAAAT
ACACCTAAAAACATTGTCAATTAACTAACTTTAACATCTACTGCAGAAGAAGTTAAATTC
ATAATATTTTAATACAAAAGAAGTTATAAAAGAGAGGAAAATTAGATAATTGTTATGTGA
TTTAAATATTCAAATTACGTAAGCATAACAATTATCAACAATAGATAAATATATTCAAAT
ATTAATATGTTAAAAATAATGTGTCAGTTGGAGAGTTCAACCGCTAAGAATCAAGTGTCT
ACGCTTTATTGTATGGCTAAAGTGAAGGGTTGACACGTATTTTAAAGTGACATATAAGAT
GTCATATGTATTATATGGGTCCTAAACAATACAATATGATAAATAATTATCATGTGTTTG
TTTATGAGAGAGATAACTTACCCAATGTGTGTGGGATGGATTGCTCACACCTCTTTTCAA
TAAGATTATTTTAATAACTTACACTAAAATTCTTTATTATATTTAGTTGAAATATTGGTG
TACACATTTTTATGTCAATTTTACTCTTATAAATACACCAATAAACTACTATTTCTTTCA
TAATATTTTATCCCTATAACCTTCACAAATCATTCACCATTATGTAGCCTCAATTATTTT
CATTTTTTAAAAAAACATGAAGAAGCAGTAAGGCATGAGATTCTTCTTTCCTCCTAGTAG
ATATAATAGGAACGATTAAATTATTCAAAAAATAATTCTCGTAATTTAATGGTTCTAATA
GTAACTCATCTCGTTAGATTGAAAGAAAAATAAAAATAAAAATAAAGAAAGAAGTAATCC
TCTTAAAATTATTTTTGGAATAACTTTATCTTTTTCTGCATATAAATACAAAAAGTTCTA
TAGCATATTAATTCATAATAACAAATTCAAAGAATAAAAATAAAAGCATCATGAAAATTT
ATTGAAAAATAAATAAAATTAAAAATAAAAATTGACACATATTGGTCTAATTTATTCGAA
TTAGTTGATATCAACCCATGAATCAAGTGAACAGGAGGAGATCAAGTTGCAAAAGATTGA
ACTAGCATTATTATAATTTATTTAGCCTTTGATTTAGGTTGAACCATATTCACTCAGAAG
ATATAACTAAATTTGTTAACTTTAAAAGTAACCCATTTTTAATTAAATACTCTTTCTGTT
TCTAAAAGTAACCCATCTCCGAGCCAGATCAAGTTTAATTTGTTTGTGCAAACTGAGAAA
ACTGATACTATTTTTGAATTTTGATGAAATTGGTATGCCTTTTCTTATTATAGCCTTGTG
AATTCATTGTTCTAATGTACTGATTTCTCTCTCCACCAATAACTTTTACGGTAGTTATGT
TTTATCCATTAAATTACTGGCTTTAAAACATTAAATTATTTATTTAAATGTATAAAATAA
TTAATGTAGAAAAGAGTATAATTGATAAAAATATTAATATAAATTTAAACTTTAAAAGGA
CATAAATAAAAAATATTTTTATATAAAAAGCAGTTAAAAAAGAAATGGAGAGAGTAATTA
ATCAATAACGAGATCTAAATTTATTAAAGTACAAAGATAACAAAAAGCATATTTCAGAAA
GAAAAAACAAATTATCCATGAGATTACACTAACTTTAACGCAAACTAAACATGCATATTT
TATGTTACTGTTAGAAGGTGAATAGAAAGCGCGAAGTACAAGGCAGGGAGGGAGGGGGAG
TGGAGGGCGCTGTGAGTCTGTGACTTTGACCAGTCCCACAAAATACAATTTGAAACGAAA
CCCTTTACTTAATAAGTAGAGTGCAAGTTCAGAACTCGAACCTTCAGAGCCATTATTATT
ATTGGCCTCCCTTACGTGGATCCTTTATGATTAATATCCTATTTATGTCAAGAATCTCAT
GCCAATTACTAGTAAAATAGTCCACTATTATCATTAATAAATAGAAAACCGACGCTTGTG
ATACGTGGTGGGTCCACCAG
>Glyma04g41680|Glyma04g41680.1
TCCATTTACTTTAATTTTAGTGGTTATTATAATTTTGGTCTTATAATAATCTTAATTAAG
GCATCACCATCAACAAAGATATAACCCTCTTTTTGGAGCAGTGAATTGGAATAGAATTCA
AGTGATGAGTTTGTCAAATGCGCACCATGGATGAAAACCCTTAAATTAGATGATTTTTAT
ACTTTTATTCCAAATACTAGGAATTGTTCTCCCAAGGTTCAAAGATTTATCGTCGATGCA
TTAATGAGAATAATAAAATTCTATATTCCACGGCCAAACAGTATGACTTAATTTCCCATA
TCATTATATAATCTTATTGATACTTTCTATTACTATTTTTTTCAGTAAAAAATATAGTTT
TTTTTAGTGGATTCATAATCTGGTACTGAGCCAGTTTATTATGAATGCAAACGATGTGTT
GTACTAATATACACTAATTTTTTATTTTATTTTTACCTTATATTTTTTTAATCATAACTT
CCCCTCTTTATTTTTTTCTATTTTTATTTTTCTCTTGTTGGCATTTTTGGATGGAGGTTA
AGTACTTTCCTTAACAAATATTTGCAGAATGAGTATCGATATACGAATTTTATCTGCAAA
ATGAGTATCTACGAATTTTATAGATAAACCAATATCTGCAAATATTTACTCATACATAAT
ATTTTAAAGATAAAAATAAAAAATATAATTAAAATAAAAATAAATATTTTTTAAACATAT
ATTTATATTAAAATAATATTTTTTAATATATATTTATTCTAAAAATAATTTAGAGTAACT
TATTTTGTATATATTAAAGGCATTTAAGTTATTTCAAATTGTGACAACCTATACAAGTAC
ATTTATTGAATTGCCCATTTTCAACCCGTAGCGGAGTTTACCTGCGAATATTTGTGGGTG
TGATTTATTTCGTTCCCTATATATATAGATAACGTTTGATTTAATTACTTTTTTTTAAAA
AAATTCTTATAAAGAGAAAAGTGAAAAAAATCATTAAAAATAAAATATTTTTTTAATGGA
TAAAACTCAAAACATAGAGCTCTTATAAAAGTCAATTATAACTACGTTTTTTACGAAATA
AAAAATGTAATCAAATACTACAGTAGGTATTTTTCTTCTTTTATCTTTTGGAGAAGAAGA
AAAATCTCTTGAAAAAAATATTCTCGGGAATAAAAATCTGAAACAATAATCCACCAATCA
ACTTATGGAACATTTAGAATACTTAACTTTCTTAATTGCGAAAATGACTTTTAATCTCAT
TGTAAAAATCTTTTAACTTATTTTAGCTAATTTTATGGTTAAATTTTTCATTTGATAATA
AATTTTCTTTTGACAGAAATTTGATAATAATTTATGGAATCTATAAATAAATTGTTTATC
AAAATGTGCCACAATTTGGCACCGTGCGATCTAAAGAAGAGGTATATACAACTAATAAAT
TTAAGTGAGATTTTGATAAAATACACGTGCTCATATTATAAAGTCATTAAAATTTATTTC
ATTAATATTCAAATATACAATTATAAGACCTAGCAAAAAAAGTATTGCAATTTTAGTTTC
TCACTTTGTCTGCTAAAACACCCGTTTAGAGAAGCAAAATCCAACTTAATATGCGCCATA
CCAAATATACTCCGATATCTCTACAAAATGGAAGCCACGTCATGAAGAGTATATCATTTC
AGTAATGTTTTGAGACGCCTCTATAATGCTTTACCAACAAAACAAAACAAAAAAAAGAAC
ATTTGAAACCATTTGTATTAAAAAAAAAGGTATATTAGGCCATAATATTATAGGTAACAT
GAAATATCAAATGACACGCAAGAGTTTTGTCAAAAATGAAACCATCACACATCAGAGATT
ATGGCAAATAATGTTTTGTGTGTCTCTTGCTTCACCCATAACATAAGCCTCTATAACTGG
AGAGAAGAAAAAAAAAAGTGGAGGGGCTAGGGTGGGAATTTGGAAGAATACAGTTATATT
GAGCATTGAGCAAGTTGATA
>Glyma04g01500|Glyma04g01500.2
GCAGATTGAACAGTTTTGTCAACGCTCTTGGATTCCCACTATACATGAGACAGACACCTG
CAATAGTCAAAAGAATTGATTATGACACACCACGATGCCTAGAAAGCTGGCCAGCAAGGA
GAGATTGGCATCTGATTTGATGCATGCTCCACTATTCTATTCGTACCTTATAGTTAAAAA
GTTTGCCAAATGGCTTTTTAGTAAAAAAGACTAAACTTTGATTTTCACCTCAAAGAGTTA
ATTACTTAATTTTTCCTTTTCGATGTCTTTGTTCTTCGAAGATAGAAGGAAGTGCAGGTT
GGCAATTTTAATTCCTAGGTTGGCACATTGCAGATGCTTCATCACGTTATAATGGCATAG
GGATTGGGCTTTTAGTTTCTTAGATTTTTTTTGGTCCTTTGTTCTTTTGAAAAATCAGAT
GTAAGGTGTTTTGGCTTGGTTAGGCACCTCTTGTGCAAAACTATGTGGTAGATCAATAAA
ATATCTTTTGTCTTTAAAAAAAACCCTCAAAGAGTTAATTTGATTATTAAAAATTTACAT
CAATTTGATATTATAAGTATAGTTTTAACAAAACAGGCATAATAAACAATGACATGTCAT
AGGCCATTGTCATGAGTTCATTACCAATGACAAAAATTAGGTTTAAAGACCTAATTGTAT
CAATTGGAAAAAAAATAGGGATGAAATTAAAACAATTAAAATAATGGAAATCAAAATTGC
ATATTGTTATACGTTATTTCAAGGTGAAGAATATTTGTGACAAAGATCTAGAATCTCTAA
CAATTTGATAGATTTTGAGCCAACATGTTATTTATCTGAGTTGAGATGAACATCATAAGG
ACTCAAAATATACACAAAATTTGGAGAGTAAAGATATAACTAAATTAAAACAATTAGAAA
TAGAAAGAGGAAGGAAAAAAGGAAAAACATATATATTAAAATGCATGAGAAAAAATATTA
TTATATAATATTATATATCTTATTTCATATTCAAAATATGCTTCGTCTTCACTCCACTAT
ACAAATATTAGAAAAGACGAAGTCTACCTTCTATTCGAAATTCTTTCTTTTTCTTGCATC
GTAATTATTTTCTATTGAGAAATGCTATCTGTGTCACAAATTTTACAACTAAGAGAAAAA
GTGATAGAAGAAAAAAAAACATGAAAGGTAATAAATGATGTAATGGAGAGAGAAATAAAC
TAAAAGAGTAACTTATATTATTGGACATAGACGAGAGGATTGGAGAGAGAAAGTTTTTTA
TGATATTTTTTAATGATGTGTTAGATTTATTCTACCTAAAAATTACTCAACAAAAAATAT
ATTGTATAAAATATTATATAAATGACATGTCTCTTTTCTCTTTTCTATTTGTTAAATGTA
ATTAAGTTTGTATTACATCATTTATATAATACTTTTTATCATATTTTTTATAACATTAAT
TTTTATTTTTATTTATTACTTTACTTATTTATTACATAATTTTTCTATTTTTTTGTATAA
AAAACAGTGTAAAAGACAGTATATAATTAACCTCTCTCATAATCACAGATGACTAATTAA
GTGAGTGGCATATATCAAATGGTGATAATGTATTTAAATTACGTGTAATGTTAACTTAAG
CAAATTGTTGTTTGCGTGATCACGTAGTACATCAAATAGCCAATTAAAAACAGAGTACAC
TAATTAACATAATGAAGCCCAATGAGGTAAATCAAAGCTTTGCGAGGAGCCCAAGGTCTC
CCATGTGTACAACACCCAAATCAAATTTCTCTTGAGAAATTCTTAAGCAAATTTTTATTT
TAAAAATCACTTAAGAAAAAACGCACACTTTGCCAACTAAAACAGTAAAACCTCCCCAAC
AACACGCATAAATTGACAGAAAACTACGGCACCAGAAGGTTCTGATTCTGAATTCTGAGC
TTTCTAGTTTTCCTATCATCCAATCTCTTTAGTTAGCTCCTGCTCCTTTTCTGCCAGAAG
CTTCAAGGAAAAACAAAGAA
>Glyma04g36520|Glyma04g36520.1
CTTTTTTAATGGGACCTTAGCTTCTCTTCTAGTCGGGGAGAAGAAAACTAATGTATGATT
TGATATATTGAGATGTGAGAACTACGATCATATATTTCTAATTTATATTGTTATGGTCAA
GTTTGATATCCTTATTTTTTTTCCTAATTAAATTTCAACTTCAGCCTAAAAAACTTGAAC
ATACAAAAACTAAAACTTATCATGAATTGAGAATAAGTGACCTTACCTCAATAATTTTAT
AAGAATATAATAAAGTACTATTTTTTTGTTCTAAGATGTCACAAGGAATGTATCACATAA
ATACTCACATGTATTAATTAGTTTTAAGAAATTCTTAACTCTTTATGTATCTAAGTTTAT
TATTTTTATTCATTTTTCCTTGATCCAGTCTACACGAACCTCAAACTTTGACAAATTTAA
GGGTTTAAGAATTTTCTTTGACACAAGTTTTAGTATTCCCTGCTTAAAGATTAACTTATG
CCTATATCATAAATCATAAAGAGATAGTACTCTCATCTAATTCAAGATTAACTTTTACCA
TGTGTGTTTATTTGCGATATTATATTATAAGTTCTATCAACATCAAGCGTATATAAATTA
TCGATTAAAGAATCAAAACTAACAATATTTAAATTATAAAAGAGACTAACATTATTTATT
TCAAAATAAAAAGAGTAACTAAATCTATCCAAACTAAAAATATAAATCAAATTTCCTCTA
AACAATATTTGAATAGTAAATTTATATTATATTAAATATCTAACACAATTAAATTGAATT
GGAAATTTACTTATTTATCCTTCTCCTAGTCTTCCAAAATGCCTCATGAACTAGAAAGCA
AGAGATGGACCCATTAGAGCAAATAAGTCAATATTTTCCACCGGGTAAATCTTTAATTTC
AAACAATCTAAACCGACCGTTCATCTCAAATGAAGTCAAAATATAAAGTAATTGCTGCCA
AAAGAATATACATAACAATATCAACGGGGTGGAGGAAGAATTCATATAGCTACTTTCCCG
ACCAATATTAGTTAATTTTTTTAATTAATTGAGCATTATACACTACTTCACTATACGCGA
AGCCTTCCCTGATGATGCTTCTACTTTCAGTCTCATTAATACTACTTAATTTAATTAATA
AAAGTAGTGTCCATTACTCATTAAGTGATTCCCGTGCATAATTTCATTATCCTCAACGAT
TATGCCAGAAATATTAATACGACAAGGAAATAAAGGAACTTTGTTGAATACGTCCACATT
AGGGATCCTAAGGGGACCCCCGCATGCTGTTGTACAATCAATTTCTACCTTCATCTTAAT
TAATGAGGTTGGTATAAACTAATTAACCTCCCTCTCAGAGCAGTTGTAGAATTATGCGAG
TAACGTTAATTATATTTAATTGAATTTCTACTCTCAAGTGTACATTATCAAACTTAGTAT
ATATATTTAATGAATATAACTTAATTCACAAAACACATTGAGTTTGTAAAAAAACGATTT
ATATTTAATTTTAACATAATATATTCTTAAAGGAAAATCATGATTAAGTTATGGAAAAAA
AATCATAATATACATTTCACTTTGTTATATAAAGTAGTTATAAAGCAAGGATATCCCAAT
CTCTTGTCGTATTTGATGTCCGATATGCGTCTGTGTCTGTGTCTAACATCGACACAACAC
CCATATTATATTTTATATTTTGAATATTATAGATGTTTACGTGTCCCTATCATATTTGAT
GATATTTGATGTTCTTGTCGATGTTGGTGCTTCATATTTAATGAGTTAATATCCTGTATA
TGTCCTTTTTTTTTTACTTCATTCTATTAAGTTTTTTTTTTTCTTTCTTTCTTTTGACTG
TTTTGAAGTTTTGATCTTCTACCATCATTTAGGCCTCGCTTAACGGCCGAAATCAGGAAG
CAAGTGGGTCCCATGTGTTTAGTTTAATCACACCATGTATCCTTGCATTTTCTCTCTTTA
TATACAGTTCCTCCTACGTA
>Glyma04g04270|Glyma04g04270.1
AAAAATTATAATACATAAAATATTATACATATATTTTGTTTTTTCAAATGTGTATTTTAA
AAATACATTTCAAGATTAAAACGATACCTTTACTCTACTCCAACTTAATGTTAACGCCAC
ATTTTCCAAGAATTTACTAGTAAATCTCAAAATAATAAACTAAACTCAATAAGAAACATT
AGTTCTTCCAAAAAAAAAAAACAATATTAGTAGTATTACGTAATCTGGATAACTTTTTTT
AGGGTGTAATTTGGATAACTTTTTTTTTATGCATATGATTGCAAAAGAGTATTTTGGTCG
GCCACTAAAATTTTAAAATTCTTTTAAAAAATCTATTGACATTCATAAATAGGCGATATA
TCTCCTCTTAACAATTATTTTTTTTTATACTTTTATGAGGCCTATAATTGTAACTTTTAA
TATTATTTAACATAAAGCTGATCAAAACAACCTTATTAAAAAATAACTCCTTAAAAGCTT
GCCTTTAAATGTGAAAGCAAAATATTCTAAATTATATTCATTTTTTGGTGTTATTCTAAT
GGGCAGAGTTCTGTAGCAATGCAAATCTCCAAAACGCATTTGCTTTCTTCTCCTGAAATT
ATATTTTAAATATGACCTTTAAAATAATAATTATAAAAATATATCATAATTTATGATAAC
AAATCGGACAATGTTAACATACGTACGTAACGCATCATTTAATATTTGTTACTTCTATTA
GCATCTTACCAAGAAGATTAGATCAATCAGTTTTTGAGTTTGAATGGATAAAATACAAAT
ATTCCTAGTCAATGTATCATTTTTTATATGTGACAAAAATTTCATAAAAAATGTCAAGAA
GTTAATAACACTGAATGTATTCAAAATTCTTGAACAAATAACTAATCTACCGTTGTGTAA
CAGATTTAACTATTTTTTTAAGAGATAATTTTTAAAACTATTTTTTTTCGCTTAAACATG
TGTATTTTCATTTTATGACGTCTGTTTTTTTTTTTAGTTCTCTTTTTTGCTGAATTTTTT
TGAAGTTCTTACAACGAAAGATATCATTACTCAATTCTTAATAAATACTGTAACTAAAAC
AATTAGTAATAGAAAATATTATATTCTCTTTAATTTATCTTCATTAAAACGAAGACCGCT
TTTAATTATTTAATTAGCGAAACCCAAACTATAAAGAAGGAAGATGCTAAAAGACGGGGG
TGCGTTTGAACACTCGACGAATTTGCTATTTTCAATTGATTTTTTTCTCATTTAAAAATG
TTTTAATAATTTAACTAAAATGAATTTATTGTATAATTATTCAATCATAGATTAATATAT
ATGGTAGAATTATCAATTTTTAATAATTATTTTAAAATCATATTTAGAATAGTTTTTAAT
GTGTATAAAACTTACACTTTATTTTAATGGATACAAGTTTATAGTTTTGTTATCTAAATG
TAAAAAAAAAATATAATACATATGATATTATATATATCTATATATAAATTATAGTTTTTC
ATATGTGTATTTTAAAAATACATTTCAAGATTAAAAAGATACCTTTACTCTGTTCCACCT
TAATGTTAATCAACGTCACATTTTCCAAGAGTTTACTAGTAAATCTCAAAATAATAAACT
AAACTCAATGAGAAACATTAGTAGTTCTTCCAAAAAAAAAAACATTAGTAGTTCTTCCAA
AAAAAAAACATTAGTAGTATTATATAATCTTGGATAATTTTATGAGGCCTATAATTGTAA
CTTTTAATAATATTTTAACATAAAAGCACCCTCGATCAATAAAAATAAAACTCCTTAAAA
AGCACGACTTTAAATGTGAAAGCAAAAGATTCTAAATTATATTGTAATGGGCAGAGTTTT
GTAGCAAACTCAAAAACGCATTTGCTTTCTCCTCCCCCGGTCATTCTCTAAGACCTTTCC
GGTTTCCGCTATTTTAATGAGTAGAAGTTTCCAAGTAAATCTCAAAAAGGCGTTTGCTTT
TTTCTATTTTCCGCCTCCTT
>Glyma04g01210|Glyma04g01210.1
ATTAAGTTTGTATCACTTAAATACAACCAAAATTCTTGTGAATTTGACACTTGAACATTT
TACTATTTATAATAAAATTAGTATAGTTACTAATCGGTTAACAATGCTCCAATGTATGTG
TGATAGTCTTGTCTCCCTCGTAGATGATATGAGATACCTATTGTGTGCATTTGACCTGTT
ATGTCATAATGTTTCTTTGATCTTATAGTCACATATTTGATGTACAACTTCATATCATGC
GTTCTATCATTTCACTTTCTTAGTCAATCAAGATGAAAGTCAAACATCACTTCAACTACT
TAGCCATAAGAAACCGTATACTTAGAATGCCTCCATCATCCAAGACTTCTCTATGAGACG
ATATACAATGTGTTACAAAATATTTTTTTTATATTATGATCAAATTATAAATTGTCAATG
TAAGATAAATTTTCAATTATATATAACTTGAAAATGAATTGGAATCACATGATTCAACAT
CATGTAATAATTTCTAAGAAGATGCAAACCCCTCTTGAACGTTATCATCACTTACAATGA
TCAAGAGTATAGAAGCCTTTTTTCACTTTTGATATCTAATATTATCTGGTGACTTTTTTA
TATTTAAATTTATTTTAAAAATTATAATTATAATAAATTTTGTATTATTAATTATAAAGT
TTTCAATCGGTAAACATTTAATTTTTTTATAAAATATTTTAATTGCATTTTTAATTATTT
AAAATATATTAAAATAATAAAGAAAGTTTTTTAACATCACACAAGTTTATATATTTTTTT
TTGTTAGACAAGAAAAATCTCTTTATCTTTCAAGCATCTTTATTTAAATTTTATAATACA
TCATATTTTATATTTTTTTGGTTTAATATCTCGTGAACTAAATTCAAACACCTAATTTAT
TCTGTACCAAAAAAAACACCTTATATATTCACGTGTTCTTTCGTACAAGTTTGAACTTTT
ATGGTTGTCTCTCAAGTCTCAACCATTCAAATTCATGTGTCAAAAGGAATTTTTTTTAGC
TTACAATATCTTTTTTTCTAGACGTGCTAAAAAAATATATTTCATCCCTCTCATGATATT
CGTAGTCTTAAAAAAATTTAAACAACAAAATTTGAACCAACTTGAACCAACTGTATTTTT
ATTCTATTTTTAAACCATCAAATCAAACCAAATTAAATTTAAAAAAAATAGTTTGATTTG
ATTTAAATTTAATGTTATACCTAAACTCAATCAAATCAAATCCTATATTTATTTTATTTT
TTGTTCGGACGAGTTTTTGATTAAAAATCAAAGCAAACCATACTATCAACACTCCTAATA
AATTGGATTGAATTAATAAAAAAATATCAATCTAACTTAGTGGATTTTTAAATATCATTA
ATTTTTTTATTTAAAATGTAAATATAAGTTAGTTAAATTGAAATTTGTTTGTAGTTGATA
TATTTTATTTTTTATATCTACAAATTTTTAAAATATATCATTACACATAAAAATATTTTT
AAATTAATTTATTAAAATATACTAAATATATATTTCAGTAATTTTATCAAAATTGAAATA
TAATGTTAACTTAACCAACACAATATAATATGATTGATAAATAATCTTGTCTTTTAAACA
TGTTATTACGTATTTTATCACTAGTGTGTATAAAAAAAATCTGTTGAAAAAATTAATCTC
TTAAATGAATTTTCATATCTTGGATGACTAATCCTTAGGATAGCTTGATTAAAAAAAATA
TAATGTAACTTAGGAAAAATAAGTTCACAAAGTATAAAAATAAAAAGAATATATAAGAAA
TGTTATTTACCAACAAAATCTGGTGCAGTTGGTAGATAATTGGTATATATAACTCTTTAT
TTTATTTGAAGGAATTGGTTTCCAATTATTACTAGATGAATATCTTTGGTGTAAACTAAA
AAAGTTTGATTTAAATAAATAAAAATGAAAAATTATTATTTTTTTACATATGTAGATGAA
CAGAAATAATGAAAAGAATA
>Glyma04g37810|Glyma04g37810.1
TTAAAAATAGAGTAAATACTTTCTTATTGTTCACAAAACATTATCTTAGAAGAAAGCATT
TATGGAAATTTTTTTTAGAGAAAATATTGAAAGTAGCCATTAATCAATAGAATTGTATAA
AATTTTCCTAAATGAAATTTTACAAGAATATAGAAACCCAACTTCCCATCTTAAGCTCAA
TACACATGCCTGCATCCAATATAAAGAGGGGTTTCAACTTGTTGTTTTTCACTGTAAAAA
AAAAAGTTTTAAGCATATTATTATTATAATCCACACTACTCCCTGCACCTATTTATTATC
ATTTTTTTAAGATAAGATTGTAATTAATAAATTTGTTAAATAGAATTTAATGAATTAAAA
GTTAGTAATTAATTATCATTTTTCTTCGAGATAAGAATGTAATTAATAAATTTGTTAAAT
ATAATTTAATGAATTAAAATTCAAGGTATTAATAAATTACAATTTTAAAAATAATTAAAA
TTTTCACTTAAATAGTAATTTCATTACCAAATATTTTAAGGACACCAATAAAGTAAATGT
ATCTAGTAATTACTTAAAAATAAATATTTGTTTAATTTTTAATGATGTTATTTTTACTAA
ATTCCTAATATGGTAAAAAAAATTCACTTAATATTTTTCTATTTGTTCATGGACTAATAG
TTTTTCTTATGTACATTGGTAGTAATGAGGATCGAAACCATCCATCTACTATAAAACCCT
TGCTATCAGATGACCCTAGTGAATTAGACTAATAATTTAAGCCATCTTTAGTAGTAAATT
AAATTAAATTAACTTATTATATACATGCTTATATGCTGAAAACAATAATAAATCACATGT
GAGTAAATACATGAACAATTTATTTTAAAGACAAATTTTTTTTCTTTTGAATACGGGTAC
GTTATGAGAATCCATTTAAAACATTTATATAACCATTATTTTGTCGCATGCATATACCAT
TATGTATCCTGGGATTTTATGATGCACAATAACTATAACTACAAAATTAAATAACTATGG
AATTTTAAAAATTAAATAACAAATGTTTTTCAGTTATACCTTAAAATGCTAAATGTGTAT
TTAAAACTAGGAAAATAAAATAGCAAGTACTTAGATTAATTAGTGTGGGTTATTTCAATT
TATCCATTAATCTTGAATTAAAATCTAAAAGTATATAATTGTATTAAATATTTTTATTCA
AGCAAGTGCATCTCTTGCATGTGTTTTTTGAAATCAATATATTTTCATTGTCGGAAACTA
AAAACTTTGAAACTAAAAAGACAACTTTGACACCGACTCTCAAAGCTTAAAGATTATCAA
AGTGATTTTACCTCTTTAAACAAAATATTTTTCATACAAATAACACATTTGGAAAACCAA
AAAATTAAAAAGTATAATAAAATCACCAGTAATTCACAATAAAACATAGATATGTGTATA
GATGAATTATTACATTAAGCTGGTATTCAAGCAACACTAAAAAAAAAAAGAAACAGATTC
ATGTTGGATAAAATCAAAAAACAAAACGAAACGGTTTCATTATTTGAATGTAACAAACCT
GACACCTGATATTATAATAATAACAACACATTAAATTATATTTTTAAAATACAAATATTA
TTTTTTTGTGAATATATTAAATTTATTTGAAACCATTATCTTAGAGGAAACATTTATGGA
AAAGAGTTTTAAAAAAAATACTGAAAAAGTAACTGTAATAAAAGTATCCATTAGTGAATA
AATTTGCATAAAAAATTCCCAAACAGAATTTTACAAGAATTTAGAAAGCCCCACTTTCCA
AGTTTCCATGTTAAGAACACACAGACTTGCATCCAATAAAGAGAGAAGCTTATCTTGTTA
TTTTCCACTGTAAAAAAAAAAAAAAAACAAGTTTAGTTTGAAGCTGCTTATTATTAAAAC
ACACTATTTCTGCGCCTATTTATTCTCCCTCCTCATTTCTAGTTTTCATTTTTTAATTAT
TATTATTTTTATTTTTTTTG
>Glyma04g41540|Glyma04g41540.1
AAGTGATAAAGAGATAATAAAAAATAAGGAGAAAATAAACAAAAATAATAAATGCGAGAT
TGATTGACAGTGAGAAGCATTAATTATATCAAATTATGACGAGGAGACCTTTGTTTCAAG
TAATCTTGTATTTTAAAAAATACGAAGGTAACAAAATTTATTCTTATGTTTGTTAAAAGG
TTATCGAAAAATATTTTTTCATTCTCAGAAAATATTTTCATCTTTACATAATTTTTATTC
TCACGCTAATATAACGAAAACTTTACATTCCCATTATGCGACAAATTCTTTTCAAATTCC
ACCATAACTTCCATTTTTACTTTTATTTTTCATTTAGTATTTTAAAATTTTAAAAATGTT
AAAAATCAATCAGACACATTTTTATATAGTTTAAGGAATAATATTTCCAACTACAATATT
CCTAAGAATGTGGTTATCGAAAATATAATTAAAATGCAGCTTACCATATAAATAATGTGA
GAATAACTAATCTTCTAATCAAACTTTTAACTAACTAATTTTACAAGTAGGAAGTACATA
TTTGCAGTACTTGCGATGGCTAATATCATGGTAAATGCCACCGAACCACAGTCTAAAGCG
GTTCCCTTTATAACCGTTGTAGGAACGATGTTGTAAAAGATCATTTTTGTAAGAGTAATC
ATCAAATTAAGCAAGTGTGAACAAAATACTTACTACCAAACATAATCTACACTCAGTATT
TAACTATCCAACGAAAGTAAATTGAACAAGCTGACTTAAACATAAAAGCTAGCAAAAGCT
AACTCCATGCTTAGTTACTTTGTACAAGTCATCAACATTATCAACTGAAAAAGAGAAATC
CAATCACCCAAGCAGAAGGAAACACATGTGCTTAAGTAGAAGAAAACATTTATCAATAAT
GACAAGGAAGAAGTTTAAGAACTACTACTAGCTTGATAAAAGCTAAACGTCAATCCTTAA
CCACTCACTCAAAAGCTAAAATCGCCAATAGTTATTATGATTTACATATATGCTTAAAAA
TTAATATCAAATAATATATATACGAGCAGTGTAAAGATTGAAAAAGAAAATATGCACCAA
CAATATACAAGTTTTAGTAAAGCAAATTACAATAATATCTTATGAGATTTTATGTGATTA
CACAAATACTCCTACTTTTTTAATATATAAGAGACATTGGTGTAATGTTTTTAAACTTAA
AATGAAAGTTAGTGTTTCTTTAAAAAAAATTAACGTAGGAAAATAACAAGGATAAAATTA
TGGGTAATTTAATAAAACTTCATTAGATGTTCATGCAATTTACTATTTTTAAAATTATTA
TCAAATCATAAAATATCATATTGTATATAATAAATTTATCTGATCTTAAAAATTAATATT
TAATTTCCAGACAATGTAAAATATTTTACATTAATAAAGTGTATAAAGAGTTTATTTTTA
AATTTATATAATTTTTAAAAATTTTATTCAATTGTATAAATCACAATACATTCTTAAACT
ATTTAAAATCCAATTTATTATAAATAACAAATAATTTTTATGCTACCATTTTTATTCACA
ATACATATCCATTAAGTTTATTGCTAACAATTAATATTACATCTATATTTGCTGTTAAAA
GAATCACATCCATATTATTAGAAATAATAAATAAAATGTTAATAATTGATTTATTTTTTA
CCAAGAGTTAATGTTATTTACTGTATTTTTTTTCAAAACAAAAGAAGCTAAATCATTTAT
GTTATTATGGAAAGAAAATAAAATAAAAAGAAAGTATGTTGGTAATTTAACAACGTGGTG
GGACCCATCCATAGCGGTTGTCGTATGCCGCATAGCGCACCTCACAAGTGGCCCACCACC
TGGCTGTCAACCAAGTTACTCATAGGACTTCTTTGTAATTACGCATTACTATTTTAAATT
ATTTAATTAATATTTTAATATCCTCGTGGCCCCCACTCCTCTCTTCAAGTCAGCCGCCCC
ACCTTTTCCTTTTTTTTTTT
>Glyma04g05580|Glyma04g05580.1
TCCGACCCTACTCTTACCCAGCCACGCACTACATTTGAACATTTGCCGCACACGGATATT
TGGCAACGAAAAGCTATGGCTTACGGAAGAGTTTAATTACTATACAAAAATCATATGACT
TTTTATATTATTAATTAATTAAAATCTATTATTGCTTTCAAAAAAAAATTATTAATACAA
TTTTTAGGATAATTATTATAAAAATAAAAACTACATTATTAATATACACTATTTACTCTT
CAACAGTTAACACAATGCATTCGGTAATTTTCCAAAATATTAAATTTCACCTTCGTTTTT
TTTTTTTTACAATTTTTCCTCATTTTCAAATTTTAACCCCATATCTTATTAAATATTTTA
ATTTTTTTTTTATCAAAAATTGACTAAATATTTACTTTTAAGATAATTTATGTAATAAAA
TCATCATAAATATCTAATTATTTTTATAAAAAAAACTTTGAATGATTTTAATAATTGAAA
ATTGATCAAAAGATTATTTTAAAAAAATTACTAATTATTTTTGAAAAAATAAAATGGCAT
ATATTCTTAACTAGTATTTTAGCCTTTACATTGCACATTATAAATGTTTATTTTATATAA
TTAAAATTTATAATAAATAAATATTTGTGAACTAATAAATTATATTTTAGATTTATCATA
AATAATTTAAAGTGTGATATATTATTATTTTTGTAATAAAAAATATTTCTATTTTTAATT
ATTGATAATTTTTATAAAAAATACTGAAATTTAAGTTAGAACTAAAAATATTAAAAATGA
TATATTAAAAGAGATTAAAAAAAAGTTGTTGAATCATTCAATTTATGTTAGAAGCATAAG
ATAATATATAAAGTGCATATTAGAAACGTACATCAATTTCAAAGATAAAATATATATTTA
AAATTGATTTATGATGTTGAATTATAGTTTGTTAAATGTAATTCCAATGTCTTTGCCATT
CAAGACATTTCAGATGGCTTGAGAGATTTGTTGTTCGCGGATGAGATAAGTACCTATTTT
CCCTCCAGGAGACTATATTTTTTTGTTTTTTTGCTTTCCTTTCTCTCTCTCTGCAAAAGC
AAAATTGCCAAATGCAACATAAGAGAGTGCGATCCATCATTTTACGTGAGAGCGGATGAG
AAGGAAAATGAGGAGAATGCCTAAGAAAAAAATAATAGTTTGACATTTTACACACTTATG
TATACAAGAGGATCCAAGACTAACCCTTTTTTTTTTTTATTTAGAACGAAATAAAAGGAG
AGAAAACAGATGAATAAAGAAAACACAATTTTTTACAGCTTCATTCGCATGAGAAAAAAT
TAGTAGAGTTGCGAGTTATGCTAATTTTAATTTTATATATATATATTTAAATAAGATACA
TAAAAGCGTTAAAAAGAAAGACAAAAGCTGAGAGCGTGAGACTCGAATTTAAGATTAATT
AATGAAAAGTATAATTTTAATATTATGTTTAAATTATTAGAGTGATTGTAGATTTTTTTT
CTCTTCAATGACGCAACTTACAAGTTTTTTTCAGGGTCAAATTACAAGTTTGCCATTGTA
GTTACTGAAAAAAGAAATCGTCTTTTCACCCTGTTACTTTTATTTATTTATTCCCACAAC
TAAAAGAATTATATAAAAAATCAATTAATCATTATTATATGTTTTTACTTTTTATAGCTT
ATGTTCATTTTATTCATATTTGATATTGACCTTAAATATTAATAATAAAGTTTGCCATTT
ATTTTAAATTTTGTGCGTTTTTTTTGTGTGTGTATTTAAACCTTTTACTAAAGCTAAAAA
TAGGATAAATTATACATAAAAATGATCAATTAAATGAATACAACCTTTGAACGTGCTTCA
ATGAAATCTTTGCAATTATAACAGAACAGAGGAAGGCATACTCCGAAAATGACAGGGGTA
AATAGATACGACGTCGGAACACTTGTGGGTCAGGCTGCAATTAGCAGAAAAATTCAGGGG
TAAAATCGTGAAAGAATTGA
>Glyma04g05080|Glyma04g05080.2
CGTCAACTAGTTTGATATCTTGAACAAATGACAATTTAAAAACACAAATTACAAAATAAA
TTATGCATGACTATCTTCTAAGACTTCTTGATGATATAATCCATCAATAGGCTATCAATG
TCATTAATTTCATTACTTGACAACAAAAATTAAAAAAAAATTTATAAAAAGTAAAATTAA
AACAAAACTATTTTTTTGAAGGACTAAAATAAAAATTCTCCTATTTTATAAGGATTGAGA
GGTTATTTAAGCCAAACAAAATAGTTTTTCTTACTTCCTTTAGAACAATAGGATAAAAAA
AATGGGCATTGCAATGTCAAGCGTCAATTTGATGTTCCATCCAATTATGTATTGAAGAGA
AATTGTTGTTTCAGAAAAATACTAATATATATATATATATATATATATATATAAACTCAC
CTTTTATCATTATTTAAAATTTATTCAAGTTCACAAATTTTTATGATCTCGCTTATTTTT
AATTTCTTTTCCTAATTTTATAATTTTTAATTAATAATAAAAAAATATGTTTTCACCCAT
TGTTTATATATATATATGAACAAAAAATATCTTATTATTTATAAGAAAATGCTAATTAGT
TTTCTTAAAGCACTAGTTAATAAATAAATAAAATAGAAAGTTTTTTTTATTAAAATGTAT
TTTACTATGATTTTTAACGCAATCTACAGTAACTAACAAGTTTATATTTATTAATTCCTA
AACAATATATCTTTAGTGGTACCGCTTTTCATATTATTATTTTTTATATATAAGGTATTT
ATAGAATTTTACACACTTTTCTCACTTCATTTTCTATATGGTTAAACAAGATATTTTTTT
CTTTTATTTTTTCTCTTGTCTAACAACAGGAAAAAATATAAATCTTTCATCTTTGTATTG
TTTTTTTTCTTCACTTTTATTTAAATTAAATATATCCTTAATAAAATCATGCTAATTAAG
ATTTTTTTTTAAAAAATACCTTTTAAAGATTTTATAACACCTCTTACTAATTGTTTGTAA
CTAAATTAAAAATATTAAATACTAATTAATCCCTTCACATGATAAATATTTTATTGTGTG
CTCATTTAAATCTTCAAAAACAATAACCACTACCAATATGTCGATATTTATGGTTAACAA
AATATATCCTATTATAAGTGATCATTTAATTAAGTTTTTATATAGAAATTAATCATAAAA
AATACCATTAAATATTTTGTATTAATATCATAATAGAAAAAAATAACAAACATGATATTT
TTTGCTTATAATAATTGACTCATTATATTTAATCAATTGATTTAGATCTATTGATAAACA
TCCCATTTCTTTGATATTACATTGAAATGTTTGTGTAAGGTCGATTTAACATGAAATTTA
AAGTAAATTTTAAGATTTTTTTATTTTAAACGACATAATTATATATTAGATTTTTTAATA
AAATATGTGACTTTTTTTGTTAATATATATAATTTTTTTTCATAAAAAGTAGTAAAAAAT
ACAATTTTTTTAATCAACATAAAGCTTAAGCTTTAAACATAAGTTTTAATTACTTTAACT
CATAATTTTTTTAAATAAAAAATACAATTATCTTTATTCCAACTCTTTTTTTTATGTAAT
AGTAATTTTTTACCCATGAAGGAGATATACAGCGTACAAAATGTATGGTAAATGTGTGTT
TGGTGAGTAGTGGGAATTTTGACATTCACAATTTGCTGTCAAAGAAACAAAGTGCCGAAG
GATAATATAGATAGATTGGGTCGTATAGTCAGCAAAGGTCAGATGAGATGCCCCACGAAA
TAAACCTCTCTTTGTCCACATCCACAGTGGGCGTTGGGTTGTTACCCATTTATCCTGCCA
TTCAAGTACTGTAACACTAATCTGTCCTTTTTGTTTCATTATTTTTATCATTTTTCGAAT
CAAACCCCCTAAAAAAAAAACAAAAGAAATAGGTTATGAAGTTCGAACCAAATTGGTGGA
GTATAGATTAAAATAAAATA
>Glyma05g02280|Glyma05g02280.1;Glyma05g02280.2
AAGAACCAGTAGGTGTCGATGGCGGAAGCTTTAAGGTTTCTACAGTGTTGCTGCGGTGAC
GAAGCTTTACTTCTTTTGTTTCTGTTACCTATATTTTTGCTCTTTTAATTTTTAACTCTT
ACAATTGTTTTGCCCTTTCAATTTCTTGCCCTTTCTTTAATATTTTTCTTTTAATTTTCT
CCATTTTTATGTTTGTGTAAAATTATTTCATAATTTATATATAAGTATTTATTTATTATA
AATTATAAATTTTAGTTATATAAAATAAACATTCACTAAAATACTAGTAATTGATAAATG
TACAACTTAGATTTATAGAACAACATCACATGATATTTGCTTTAAGCTCATAGTAAATTT
GTGAAAAAGCTGACCAATAATAATGAATTCATGTGATTGGTGTTTCTATAGTTGTTATTA
CCCTATTGCATGAATTATCGTAATTATTGTTTACAAAGGGTAAATAAATGAAAAGGAAAA
TTCTACCAAGAAAAAAAAAAAAAGAGTGAAGGATAAGAATACACAGTCCACAAAAAGGGT
TATGCCAGCTAGTTCAACTAACTATTTAACATCAATATACTTTTTGTTGAATCTGCGTGC
TAAACATGATAGTTGCCCGTTTAATTCATTAATAAAGAAAAATAATAGTACAGCACCAAA
AAAAAAAAAGAAAAATATTAGTAACATAAAATTAAAAGGGTTATGCCAGAGCCTGGGCAA
TTGCCCAGGGTAGCCGGGACTTGAAACCGCCTATGATTGCAACAAAAGGATGTAAATCAT
TATGGCCCTTAATGATAAGTTGGAGGGCCATCAACAAATCCGATTCACACTGAACATGCC
TAAATTCCACGCAAGAAATAACCCAGTGTAGATTGCATGTAACTCAACATTGATGTTTGT
TGTAAACCCTTATGAACCTCAGAAGATGTTAATCCATTGGCTTAGAGAGTCTCAAATCAA
GCCGCCAAAGCCAGAAGCCCTTGAGTTCCCAAGAGAACTCCCATCAACATTAACCTTCAC
AAGAGAACCCCTCAGTGGTCATATGACTATTAACTAACTTTTAATCTCCACTAACTTTTC
ATATATATTATTTTTTTAAAAAATTTATCTAATTTAATTTATATTTTTAAAAAAATTTAA
CATGTTAAGTTGGGTGGATCAAATTGTCTCAAACAATTTTAACAAACTCAACCCAATCTG
ACCGTTTTTTAATAAGTCTAAGTTCAAATCACTATAAACTCAACTTAATCTAATTCATGT
GAAAGAAGATTACATAGATGGTTGCTAAGGGGTAATAGGAGAGTAAAAAATGAAAAATTA
TAAATAAAACTATTAAGTAAGATTTACATATCAATAATTTGTTTATAAACATGATTTTTA
AGAAAAATAATAACTCATTTCAGTCATGTAATTTATCTCATCTAAGGAAAAACGACTTGG
TTCACTATTAGAAATGTTAATATAAATGTAAGAACCGTTATAACTTGGTTCACTATTACA
AGATGTTGTCAGTGTGAAAACTGTTTTTATATAAGAACCAATTCTTAACTATTAAAACTT
AAAAGATAATTAAGACTCATTTTTATAAAAATATAAAGACACGTGATAATTTGAGACCCA
TTTGATGTTCTTAAAGCGTTACGTCATTAAAATGAAAAATTACTAAAATTCTTTAAACTG
ATGTGATTTGGTAACATCCATTTTAAAAAAGTTAAGAACCTGCAATGATGTTTGGGGTTG
AAGATGCTCTTATGCTATAAACACTCTTAGTTGTCGCTGCATTGATTGGAAAATTTTAAG
TAACTTCAATTAAATTTGAGCAAGTTATTTCGAAATTAATATACCACCAGTGTAAAGTGT
CAGAGTAGGTCCAAAAATGAATGCATAAATATTTAATATCACGTCCTCTTAAAAAATATA
AACGATTTATTTTAGGAAATAAAATATCTTTTTCATGTATACCTGTGTTTACGTCACACT
TCCATTTGCGGTTTTGATTC
>Glyma05g00990|Glyma05g00990.1
ATAAATTTATTTGATCAAATAAAAGTGTTTGAGAAACAATTTTTTCTTATTGACTTATAA
GATTTACTTTTAAACATAACTTAAATTTACGATTACCATTTTTATTTTTATTTTCAATAA
AATAATAAAGTCTATCATTTATTATTTTATCTAAAATTAAATTATTTATTTTGATAAAAC
TCCTCCTCATCATTCGTTAACTAAAAAATTATTTTTGACTTAAATATGTTTTTCATATAT
GAAGAATAGGTCAATTTCATATCACTACCAAAAAATTAGTTTTTGTCAAATAATTACTTG
AAAAATTTTTATTTTAATGTACTACTTGTCGTTAAACGATGACGTGGACGAAGTGTTATA
TCATAAAGTCTAATCACTCACACATGATTGTGACATCAAAGATGATGACATGACAATGAG
ATGTCAATAAGTCATGATAATGTGACACGATCACATCATCACTTAATGAAAAGGGACTAA
AAACACATAGTAAATTGAAATATAAATTTTTTTTATGTACTTAGTTGAAAAAATGAATAT
TAAGTAGTAATCTAAAAATGACCTATTTTTCATATATGAAAAACTTAATTAAATCTTTCT
TTAGAATGCATAAATAAATTTTATTCATTATAATTTTTATAATTTAGTTTTAATTTTATT
TTTATTCTTAATTTTTTAATTTTTCACAAATTTTATTCCTAATAAATCAATTTAGGCTTG
GTATTATAATTTTTTTAATAAACATAAAATTTGGGATAAAATATATCAAAAAATTTGGTG
CAAAATTTGTATAAAAAAAGTTTGGATTAAAAAGTGCAATTATGTTATAAGAAAATTGAC
TGAAGATAAAATTCTTAAATTTCTTAAAATTTAGGAATAAAATGCATCAAATAAAATAAA
AAGTTAGAGAGATAAAATTTGGCAAAATATAAAAAAAAAATTGGGTGCAAAATTTGCTAA
AAAAAATAAAAGGTTGAGTTTAAAAAATGCAAAATATGTTAGAAGTAAACTGAGGGCGGA
GGATAAAATTATCACACATTTCTTAAAAATTGAAAATAAAATTAATTTATTTCATGTCAA
ATAAATAGTGAAAAATTATTTGTATCTTACTTCTCTTTATTTCCTTCTTTATTTTTTTAC
CAGCGGCTTTCTTTTTTTATGGTTTGGATTGCACAAAGGTATCCATATCCAATAGATTGT
GGCAACAAATTGTTATATTAAAAATTATATATAAAATTAAGATCACAACATTTTAATTAT
CACACACATCCTACTTTTTTACTTTTTGTGGTACAGCCGTACAGGTTCCCTTTATTACTT
TAATAAAGAGTAAAATTATGATTGATAATTAAAATTTTTTCATAATAAGAATTATATTGA
AATACATAAATACACATTATAAATATAAAAAATATTAATATGCTAATTAATATTTTTAAT
TAATTATAAATTGCAAGTCACTGCATGCTTGTTCTTAAAGAAAGAAACTCATGCCATTTC
ATTCATAATATAATACGAGAATGCAGGACTTGAACAAGTTTGGAATTTGGCGAAACCTTA
AATCCATGCCTTTTAACTTCTTTTCGTTAAACTGCTGAAGGAATTAGCGTTGCTGTCTTT
GTTTTGGGACATTTGTTTCCCGGTTTGGTTAACTTATCACTGCAAATTACAATTCACTCC
AAAGACATCCATGCACCGTGTTTGTTGAGAATGCAATTTTAAGGGTCATCGCCCCATATT
TCTTGTAATGGGATTTCATGTTCCAACATGAACAAAATCTAGACTTTACCCTTTGTTTGT
GATTTCACTCTCTAAGTTGTAAATAAATATATATGGGTAGTTGCAGTCGCTTTGAATAAA
CGAAAGTTGGTATATCAAACTATCTACTTCCCGCTTTTGCATGCCCATGAAATTTTCTCT
CTGTTTCTGCCAAACTCTAGACCAATCTCATCATTCTAATTAAGATTTCAAAATTCCCAG
CAGCTAGCTATTAGTATAAA
>Glyma05g01845|Glyma05g01845.1
TTAAAATTATTCAAGTGCTCAATCATACTATGACCATCCTTATACTCCAACTTCACCAAC
CGTCAAACTAAATTGGCTTTATTACGAGGTGTTTGCTTTTGAATCATGGACTCAAGCTTT
GTCCATAATTCATAAGCATTTGTGTAAGTAGAAACATACTCGAAGAGAGTTTTGTCAATG
TACTTACGGATCATAGCAACGACCTTCTGATTTAGTAACTCCCACTGAGTGTCACTCTTA
CCTTCTACCTTGTCTTTGTAGATGATAGGCTCATGCAAATCCTTGCAGTATAGATGATCC
TCCATCATCAACTTCCAATATGAGTAGTTGTTAGCCGTGAGCTTGAACATGTCTCCATCA
TGAGCGACGTTATCCTCCATCTTGAACTGCACGAGCTAATGACGGCTCCGGATGAACTTG
GCTCTGATACCACTATTGGAAAAACTCAGACTTTTCTGCTTCGTGAAGTTAAGATATACA
CTTAGTAATTAAAGGTAATAATGGGAGCACACGATTATAATTCTCCAATATGGAGATTCT
TCCACTATACAAAAGAATAGTAGGGTTACAAGGATGTGTTTACAAAATTGACTCACTCTA
CGGTGCCTCACTCAAGCTTGAGGATAGAGACTTCCCAAGCTATTTATATTCTCTCTCGAA
GAGTCTCTCTAACTTTCTAGCTTTCTTATTTATGTTCTCTTTCAAAGAGGCTCTCTAACT
TTCTAGTTTTCTCACTCTAAGAAGTGGATTCACTCTTGTCTTGAATGGTTAAGAATAAAG
ACTCCTACCCTTATTTATACTACTCCACCTCCACAATGAATGGTAGAGATGACTTGTCAT
TAAAAATAATTATAAAAGTGAGAGATTTTACATTAATTAATAATATGTTTAAAAGAATAT
TATAAATTGAAAATAACTTTCATTACAAGTGGATCTTCTGAAATTGAGATAGATTCAAGA
TAGTCTATCATAATAATTACTTTTGAAACTATTAGGCTACCCACTTGAGATATTTATTTA
AAAGAATGTGTTAAAAATTTTAAATTAGTCATTGATATGATCAAATTAATATATATAAAT
AAGAAATAATTCTTCCATTTTATAATGTGAAGTTGAATTAGACTTCAAATATATTGTAAA
AATAATTCTATAATTTTTTTAATTTCATTTCTTAAATAGCGGTATGCGTTTGTGAATGTG
ATTAGCATTACGTAAAATGAAAAATAAAATAAAAAGTTTAAATTAAAGTAAAATATAAAA
ATATAAATCTAATCCTATTTTATTATTTATTTTTTTTTCTTTTCGATTTTTTTCCCAAAA
CGAACGGACCCTGAAAACTATTATCTGATAACAGTTTTGCTTTTGAAGCATGCTTTGCTT
TGATGCATGGATGGATGAGTACGGAATGTACTTTACCCCCACAAAATCATTATATTCTCT
TTCTTTTCCTTTCCTTGTTGCTGATACTGAAACTAACAGTGTCAGAGTTAGGCTTTTCCT
TGTTGTCACCGACTAATAGGATAAGGATGGCAAGGAAACCGATAACAGTGTTTACAGCCT
TCATCCAGCTGTATGCAATCAATTCAACAACTTGGATTTGGATGCATTGAACCATGTTGA
ACTACTTTGACCTCAACACTAGAAAACGAAGCAAAATAATACAAAAGTAGTTCATTCATG
GACCATTGCAAGCGTTTTTGGCATCTTGTTGAGTATGTTACTCAATACAAAAGAAGAAAA
TGTTGGACAGGATTGCTACTTGCTAGTATCTAAAATTTAAATATGAAACTTTGCAAATAT
ATATACGTACGTACTCCAACATAAAAAAACAATAATAATACTGAAAGTCCAATGCTGTAT
CTTTATGTTAAAACTTAAAAATATAAAATGTAATCTTTATTTTTTAGTAGCTAAGAAGAT
ATTTATGAAAATGTTATTATTATGTATGCTAAAGTAGTGTACTTAACGGCCTCCCGTTAT
CGCAAACATTGACACGAAAC
>Glyma05g00500|Glyma05g00500.1
AATAATAGACACATGATAGTAAAGGCAATAATGATTATAAGGTAATTTGGTTAAACTTAT
TTGATGAAAAAATATTTATTTTAATAACAAAAAGTATTTTTTTTAGTGTTTTGTCTAACT
ACTTCTCCTTTAAAAAAGAGGATAACTTTTGCTTATTTTAATAACCAAATCATATTTTTT
ATTAAAAAATAATTTTTTAAAAAATACTTATTTTAAAATTATTTTTAAAGCTAAACAAAG
TATGTCCCCGATGATATCTGGAAGTTAACCGGCCTATAATTTGTTAACCATGTGTTTTGT
TTTGACAATTTTAGAAATTTAATTTATGACAGTTTTAAGCTCTCGAATTCTAGATTAATT
AACAATTAATGAATGTTTTAAAATATAATTTATGATTTTAAATCTCAAAATTTAGGGATT
TAACATTGTCATAAATTATATTTATAAAACTACAAAAAAAAAAGAAACATAATTAGCCAT
GTTAGCAGGTTTATTGACGACAACTTTGAAGATCAAAATTTGTTATTTCTAAATTGGAGG
ACAACAAAAATTACTTTTAAATTTAAGGGGCTAAAAAATTCAAAGCAAATTTTCACATAA
TTTTTATTAGAGTGACGTTGCTAACATGGTTGTTACTAATTAGCCACATCAACAATGAAC
ATACAATGAAGGACCAAAAGTAGTATTTTTAAAAAATTTGAAAACTAAAAAAATTAATTT
AAAGGAGAAAAAGAAAAATGGCCTAAATTTAAAGGATAAAAGATGTTTAAACCTAAAAAT
TAATATAAAACTCTCTCACCAATTTTTATTTTGTATCTATGAACGTTACCACAAACTTAT
TTTTAAAAAATATTATTCAGTAATTAAGTTTTTAGTCTCTTAACTTTTTCATATTACAAC
CTGTAGTCTCTCAAAATATTTTTGATAACTTTTAGCTTTTCAATAATTTTTCGTCATTAT
TTTTAGTTTATTTAAAACTTTTTGTCCAATTTTATCTTTTAAGATTTATTTTTATTGCTC
AAAAGTAGTACTAAATATAAAATAAACTAGGGATTAAAAATTAACAAAAAATTAACGAAT
AATTAAAAATTATATAAATTTTTTAAAAGGATTAAAAATTAAAATTTAAAAGAATTAAGT
GACTAAAAATTTAATTAACGTAGATTTAACTATTTCTCTATTAGTTAGACTTATGCGCTC
GACAGGCGTTGGTTTTCCTGGATCAAATGTCAAACTATTACCAAATGTCCAATGTAAGAC
TATGGGTAAATGCATTTTGTTTTGTAGAGTAATAATTGCCTATATCAAATGTCAAACTAT
TAGTTGGGGCAAAAAAAAATGTCAAACTATTAGTAGATGATGCATTGTGTTAAATTGTTG
GTTGATTTAATTGATTATCCTTCATAGACTCAGAGTAATTAATAACACAAAACTCAATTG
TCCTTTAACAATTAGCGATAGGAATGAAAAGGCCACTAACTAATTTTGATAAAGATTAGA
AAGTGTACGTGTTCTAATTTTAAAATATCAAATTCATGTATTAATTGTCGTTGAACCATA
GGATTTTCCATTATAATAAGGAACCCTTATATCATGATAATCGCCATATATTGTACCGAT
GATAATTAAAAACCTTATATTGAAATTGTAACATCTTAACCAATGAAATCCTTTCACCGA
AAAAAGAAAAATTACTAGTTGGGTCTTTAATCTGGCATGCTGTATGCTATGCTGGGTGGT
GCCGTGTGGACTTACATTATTTTGAGGGTGTGTATTTATTCGTTTTTTAAAATTTATTAA
ATTTATAAATAAAATCTTATATTTTTATATTTTATTTATATTTCTATAATTAAACTCACT
AATTTTATTTTTTATAATTTAAATCTATTTATTTAGAATTTTAGATTCGTCACTCGGTGG
GTGTTGGTTAATGGCTTGATTTACAGAATAAGGAAGTTGAAAAACAAATAGAAAACTCAA
TTATTGGATATATTCCAATT
>Glyma05g00686|Glyma05g00686.1
TTACCCGTATAATCAACAAATTGTGCATTTAACTCTACATGATTAACTATAACAAGGTAC
ATATATTTAATATAAAACATAAAATATTATTTTATAATTATATATTAATGTTTCTTGTTT
AAGTATTTGTTTCCATATATACAAAATATATATATATATATATATATATATATATATATA
TATATATATATATATATATATATATATATAATGTTTAACTACTAATGAGATGTAAATATC
TATTCCATAAATTAGATATCAATATAATTTTATGTTGAAGTTTTTTTTTTCCATGTGATT
CAAATTGTCCGACTAGATTTAAGACTTAAATTTGTATAGTGAGTTATCTCAACTTCAAGT
TTGCTTCAACTTAACTCATTGATGCAGATAAAAGTCAATGATTAGGTACATGATTTTTAA
GATACGCTTGTGCACAATGGTTCATATTTTAGTTTAGAATAAAGTTTTCATATCGTTATG
CTAAGACAATTGGACAAGGCAACATAGCCATTAAGAGCCACGTGTGAAGGAATTTAACCC
ATTTCAAACTCTTATAAATACAATTAACATCAGTATAATAAGTAAGCATTTATATACATT
ATCACTCTGGCAAAATCATTACTTACTTGAGTACCAACGTGCCTTTTGTAGGTACCACAT
TCCTTACTCATGGCATCCCAAACTTAACAAAGAAATCTACCATTGTTTGAAGATGTCGAA
CTTCAGTCTAATTAACAGTCCTATCTTAGACAAATTGTTAATGTTGTTTGTGATAATTTA
ATAAATCCAATTCTCACCTAACGTAGTCAACAACTTACGCCAGCAAACTCAGGCAGAGGC
CATCTCGTAAGGCCACAAGGTGGTCAATTCACCTTTAATCATGATGTTGGCACTATCTCC
ATGCATTTGAATCAATAAGATTTTTAGGCAGATTCGTCGTGGGTGATAGCTCAACAAGGA
CAAGGAAACTTGCATTGAGAGTCACAAGAATATGCTGATTAAGGAAACATTGTCACAAAG
CATGATCTATGGTTATCATAACAATAATAGCAAATATCAATGTAGGAAAAATGTTAGGAG
ATAAGGGAAGCTTGGCTAATATATTATACCATTAGACTTTTAGTCAGATGGGGATTGCAT
GAGAACAATTGGTAGGATTCGCAGGAGATTGGATCTAGTTATTCGAATACCTAGAGACGT
TGTTCATTGTGGGGGATGAAGTGACAAAGAAAGCCATCCTTACAAAGTTTTTGGTGGTAG
AGTGCCTAAGCCAATTAGTATAATGATATATTGTGACATCCATTTCTACCATCCATGAAG
TTTCTTAGAACATGTCTTGACGCCTCGTCCGGTATCATTAGGAGTGTCTGTTTATTTTTT
TATCGTCTTTTTTTATATATTTTTTTTAAATCAGCTAGGAGTGTCTTCTTGTTTTACCGT
TTCTTAAAAAAAAAAAAAACATAAAATTTATACTTAAAAAATAAATTGAAAACGTCTATT
TTTGGCATGATGAAACTTTTCACATTTTAAAAAAAATCTGTTTCAAGGTAAAGTTATGCA
GTGCACCGACCCAACCAACCAGAAAATAACAAAGCAAAGAGAAAACGCAATGCATGCTGT
TCCTCAAATCACCCCTATAAACCTCATTCCCTCCTTTTCAACTCTTTCTCTTCACTCCTT
TTCCAAATTATCTTCAAAACCCTAAACAAAACCGCATAATCCCCTTGTTCCACGTTATCC
TTATGATTCCACTCTCTGTTTTCGCTTCCTTTCGTCTTTTTCACTCTCATTTCTGGGAGG
AATCGCTTTCCCCACACTCTTGTTATAGATACCGTGTTTCAGTTTAGCTTTGAAAATCGT
TCCCAGTCGACACTCCTCGCTGTGCTTCAATGATTCTCGATTTCAATAGTGTCGTATTGT
AACATCCCCGTGGGAATTTTGATGGAGTATTGTTAACTTATTTTAACACCTGAATCACTT
ATTGCATTGGTATTTTCGTG
>Glyma01g42025|Glyma01g42025.1
TTGTACATTTTGAAATACGACTTGTGCATCTTTTGTTGAAACTTCGATGAAAATTGATTT
TAAAATCGTAATATACAGTACAGTTTCTGTTGTGAACTGTGTAGCTTGATTCTGTACAAG
CTTGAAGGATGGATGAACCAAGTGTACTTGGTGTCAGTAAAATGGGTTTAAATTGGCAAC
CTACTATTAGTTACGGTATGCAATTTTATCATTAAGGAGTACAATTTAGTCGTTAAAAAT
GTCAACCTGTGTTGCTTTAATTTCCGAATGTCCACATTTAACATAAATTAGTCATTGAAT
GCGATTTCGTAATAAACTGAGTCAATGATAGTAAGACGAAATGAAAAATCCTGATATAAA
TCATTTAACTATTTAAGTATACATATATAATATTATTTGCCAACCACATTAATTATCTAT
CTCACTGACATCCCAAGAACGCATAGTGTTCCTTCATTTTTTTAAATTTTTTTTTATGGG
TTTTAACTTTTAAAACCAGCATTAAAACGGTTAAAAGTAAAGTACTCCTTCGTAAACCTA
TTGCTTAAATAAAAGAACATGTTTTCCAAATAGAAATAATTGACGAAGGAATTGTTTATA
TTGATGTATCCTACAATATTGCCATTGGAGCTCGTGTTGTATTTACCGATTTGAAGAGAT
TGAACTCTGAAGTATATGATTGAATTTATGTGTGTTTATGTTGATCTAAAACTATTGTAA
ATTATTTAGCGTTTCATTCTTATGCATTGAGATTAATGCAATATAGTTTAAAAATATACA
AAACTAAGAATAATTTGGTTATATTTTTCTTGTTAATAGGGCTGTTCAAGAATTGATAAA
AAAAAAAAACGAAAACTGAACGAATCATTAACCGAAAATTAAAAAAAAACTACATTTATT
TATTTATTCAATTTAGTTCGGTTCTCAATTCTTTATTTCAGTTTTTAAAAAAATCTTTAT
TTCATTTTGTATTTAGTTTTTTTCACTCTATTCAATAAAACAAGAAAAGATTTGTTTTAT
CAAACAACTTAAATAATTATATCATTTTATACTCTCTTTCCTCTCTCTCTATTCTTTTTA
CTTTTTAAAAAATAAATAAACTAAACATAGCCTTGATTTGTTCCATTTGATAAAGAGCTT
TGCTCAGTGTTAAAAAAAATTGTACAAAATAATAAGGAATCCAATGTGACTTTATTTTAT
TACATAAATAATAAGTTAAAAATTGAAAAACAAGCTACAAAATTGACGAAAATCAAGTTG
AGTACTTGCATAATATTTTTTTTTATAAGATTTAGTCTTATACTATCTAGGGATGGGAAT
GTTTGTTTTACCAAATCTTCTTTCATTTATAAGTATGTTACTTTCAAGAATATAATATGG
AGATATCATTTCAGGTATTTTAAAAATAAATATGTTTGGTTATATTTTAATATTCTTAAA
AATATTTTTAAAATTTAAAATAGCTTAAATAAAAAATACATAAAAGAAAAATAAACTAAT
GATATTTTAACAAATAATTTCCTTATTCTCATGAGAATATCTCATTCCCTTCTATCCAAG
AATAAAAGTGTAGAAAAATATGATAAAAAATTATTACATTCTTGAAAATTAATAATACCG
AAAATAATTTTTTAAAACTTATAACAAACATAAAAAACTATTTATTATTTTTTTGTCTAG
ACAGGCGAAATGGTTTGGATAACAAATAATTTTTTTGTTGATAAATTTGTTATTTTTCTT
TTTCCTTAAGTCTAGAAGAATTAAATTGGGTATGCAGTAGTCCTGTGTTACATTTCTCGG
AATGAATTATTACTCGTTGAATCACTCTTAGAATTTGGTTTTTATTATTTTATTATATGG
ATTTTCATTCTATTAATTACACATTGTTATTTCAAATCTTTTTATATTCCTTCTTTTTAT
CTCTCCTTTGTTTTCATTTCATTTCCTAAATAAACATTAGTAACACTGTTATTGCGAGCC
ACGTAATTGAGTGAGACCCA
>Glyma01g39460|Glyma01g39460.1
TCTTTGAAACTGAGAGATACACAATATATAAGAAATTACATATATATGATAGGCCAGAAA
AATGAATATTGAAAGCTATAGAGGAAATGACATGGTTAACCGAGACATAACTACTATATT
GAATGTTGCAGTGGCAAGTATGAACAAAAAGTCACTCCTAATTAGATAAGACTGAGTAAA
TTAAATAACATATAGGTGAGATGAGTTCATACAAATAATGTTTAAAATTTCTTGTTAGAC
TTACAGCGTGTTTGGAAACTTGTTAAAAAAAGAGAAAGAAATCACGTTTAAAATGTAAAA
ACTATATAATTATTATCTTCTCAAAATTGCATCCTAGCTATAGAAAATCACATCTAAGAT
ATGAAATCAAACATGCTTCGTTCTAGTATACCGCAACTGAGAAGATGCTGCAATTACTAG
TCCCCTGCGATTAGCCAAACCAGTGTGTGACCTTTTATCAGAATAACACCCAAAACCAGA
ATTTAAGTGCAGCCTTTCAACATATAACATAGGTTCCTTTTTGTCCATTCAATGAAAGAA
AAGGTTATAAAACTCTTCATCTTCACCTTTAGCCAAGTCCAAAATCTAATCCTTGACCAA
TTCAGAAACAATGTGAATATCAAATCCTTGATTTCTAAAAAGAGTATTTTTTCTATGAAC
CCATAAAGAACAAATCACAGCAAACCATATAGATCGAACACCCTGCCAATTTAGCATTTT
CCCCCATAGAATGCACCGGAATGTTGAAGAATTTATTCTTTTATCTCATGTTTTTTCTCT
CATTTTATTATGTTTTTTTATTATATAAAAGAACCTACCAAAATTTTATTATACAGATTA
TCCAATAACGGTACATGTATATTTGTAAATTATTCTATCTTATATTATTACTTATTATTT
ACCTTAAATAATAAATTTAAATCTTTAGTTTTTATTCTTGAGAATAAAATATTCTTTATA
CACAATCTTCTAACAACATCATATTTTAATTTTTCTAAGACGCGTTTTTTAATTTTAAAA
TTAAATTAAATTAAATTGATTTTATATTTAATTCATTAGTTACTTAAGAAAATAATTTTT
TTAGTTTATTTTAATAAATATTTAAATATATTATATTAAAATTAAGTATAATGAGATATT
TATAAATTACTAATAAATATTTTATTAATTAAATTAATTTAGAAAATTTTCAAAGTTCCT
ATTTTTTATATTTGAATTTATATTTTATATTATCAATAAAATAAGCCTACATTGATCAAA
TCATTTTTATTAGATATTATTTAATTTATGTTTTTGATATTTCATTTATATTTAATATTT
CCAGATAATGACGCGTATGGAGGCAGAGTTTTGCAGAGGTCGTGCCTTACCCGTGGAGAT
GATGGCTTAGTTTTTGTAATAATTTGGCTAAAGGATCGCATTGTATAATCCTGGATAGCT
AAGGCCTAAGGGTACCCAAAAAAGAAAGCATATTACTGAATAAATTGTTTTTTTACTGCA
ATATTACTGAATAAATTAACAATGTAAAAATGCTCTTTGTAGCAGAGATACCTTACAGCC
GAAAATATAATACAGGGAAAATTTAAGATTTTCAAATAACATTTATACTTAAGACAATTA
TATGTTATATTGTCCTGTGGATCATTATCAATTTTCATTGCAACTACTAACTCCGTGCTA
AATTGAAGAATTTTAACAATAGTTATAATTAATGACCAGTTCACTCAGATAATGGGACAT
GTAATAATAATTAGAGTGAGGTGTTTAAGGATTCTCCAACCATAAAGTTTACTATATTTT
TATGGTAGATGAGAAAGTTTACTATATAAAGAGTCTTTGAAATATTATATATAAAGGAAG
CCTGCCAAATTTCAAAATGGAAGCTTCCGCCTACCAACCCCATAACTACCATTAAATTAT
TTCATCAAATCAAAATGAAAGGAATTACCTATAGAATACTTGCGCTAATTTCTATAAATA
GGCGTTTTGGGCCTTTGTTT
>Glyma01g38610|Glyma01g38610.1
CTTGTATATATTAAATATGTGGACATGTTTAACGTAACATTGTCTAGTTGTCCCTTAAGT
ATGCGGTAAAAACTTTGATTCTAAGTTTATGTGTATGAAAAATATTCATTAAAAAATATC
AATCTCTTATCTTAATATTTTTAAGGATTAATTCTTGGCACACTATCTTTAATAAGCACA
TTTAAATTTGTAATTGATAATTTTCTGTATGCATTCAAATTTAAATTTGTATTTTTTTCA
TTCAGAAAAAAAATAGTAATTTAAAAACATTTTATATATTTATAATAATAATTATTATTA
GATATTTAAACAAATAGAATTAAAATATAATTTATATCATCATGCCATTAGAAAAGTTCT
TGTTTTTCCACATGCATGTCTTTGTTGTAACTTGTATGGTAATTAAGAATCAACATATTT
TGTTTGGTAAAAAAAAAAAGAATGAACATATTTTGCAATTTGCTGATTTGGTCCTAGAAT
GATATCGTCCAGGCCGATATGGATGGAACCATAAAATATGAAACACATTTTCTTATTTCG
TGGATATTATAGTTTTTTTAAATTTAATTAGCGTTTATCATTTTTAATTAAAAGCATGAA
GTACACTTTCTATTTTCATGAATATGACATTATATAATATAATTTTATGCTTATCATTTT
TAATAAGTATTAAAATGAAATACATTTTTTTTATTTCATGGATATGAGAAGTTAAGTTTA
AATTTTATGTTTATAATTATTTTAATAAATATTATATATGGAACACATTTTCTAATTCCA
TGAATATGATAAGTCATGTTTAAAATTCATGTTTATCATTTAAAAATATATTAAACAAGT
GATATTTATTTAATTTTTATGAATATGAATCTAAATATAATTTTATCATGCTAGTGCTTT
TTTAATTGGTACAATTTAAACAACTCATTTTAAATTTCTTATCTTTTATTAATTGTCCCC
CATACAACAACAACAACGCCTTATCCCACTAGGTGGGGTCGGCTACATGGATCAACTTCC
GCCATAATGTTCTATCAAGTACCATACTTCTATCCAAATCATTAAGTTCGAGATCCTTTT
TGATAACCTCTCTTATAGTCTTTTTGGGTCTTTCTCTGTCTCGAATTGTTTGCCTTCTCT
CCATCTGGTCTACTCTCCTCACTACAGAGTCTACCGGTCTTCTCTCTACATGTCCAAACC
ACCTAAGTCTACTTTCCACCATCTTCTCTACAATAGGCGCTACTCCAACCCTCTCTCTAA
TAGCTTTGTTTTTAATTTTATCCTGTCGAGTCTTACCACACATCCACCGCAACATCCTCA
TCTCCGCTACACCTACTTTATTCTCATGTTGGCTCTTGACCGCCCAACTGTTCCGTACAA
AATCGCTGGTCTTACCGCAGTCTGATACAACTTTCCCTTTAGCTTGATCCCCCATAATTG
CCCCCATAATTGATATAATTTTAAATAACCTTTAGATGACCCCCATTTTTATATTTTTTT
ATTTAAACTTATTTTTGTGTCAATTAAATTTTAGTTTAATAGTTTTAATTGAGATATTTT
TTTAATCATAAAAAATTGTTGTTTATAGAAAACTCAATTTTAAGTAATTCAATCTATTTT
AGTTAGTTATTCAATTAAAAAAATTTACTTCCCTTGATTATTGAAAATACTATTCACTTA
ACTTTTTTCATTTATCATTAAGTGTACAATATACTGTAAATTACTATGATTTTATTAATT
AAATTAATATTTTAAAATTAAGAGTTTTAACATTTGTTTATATTTTTATATCATTAATAT
GAAAATAATATTATATCGTTTACTTTGAAATAATTGATGTGAAAACATCCTCTCTAAAGT
CTAAATGGTTTGAAAGCATTTCGTATGTAGCGTAAAAAAGGAGGATATTGAACGTAAGTG
ATATTTGAAAAGAATATAAGAGTACGTTGAGTGGTTTAAAAATGATAGATAGATCGAAAT
TTCCTTGCGGATTGAAGATT
>Glyma01g32430|Glyma01g32430.1
AGCTTGCCAATTAAATGATTTCTAAATTAAAATTGTGAAAGCGAAATGGAAATCTTATCC
AATTAAAAAACGGTAGGGTAACTTGGTGATGTTAATTGCGTGCTTATCAAAGTTATTTGC
AGCTTAGTCAACATCCAATTTAATCCATTGAGGTCATCCAATTTTGGCGTCTAAAAAATG
GAGTTAGTAAACCAAAACCATGCATTGTGTTATGTGTACCCCAAACCAGGATACAAATTG
TCAAGCTTTTCTTTATTTAATGAGTTTTGTAATATCTTCATCTAATAAATACAATATATG
AACTGTGGTATCATATTTTTCACGTCATAAGTTGCGTAGTTAATATATCATTTATGTACA
CACAAAAAAGTGCACATGCTTTCTATTTACCATATTGAACAGTTGTTGAAACTTCCCGAA
AATGTCAAACCCCAAACAGGACTTTTCCACACTACAAAAAATTTCAACAACACCCATGAT
GAAATTTATAGGGAACACGAATCCAACATTTATGCCCATTAAAGACATTAAACGGAACAT
CCTAAATAAAATAAGACAAATACTAACCATTTAAGACATAAGCACATTAAGAAATTAAAA
AAAATATTTATATAGAAATACGCAAAATTATGTTCATGATATTTTTTATTCTTTTCTATA
ATTTTATAATTAATATTTTTTCTTTTTAATTCTAATATTTAAGAACACTTATTAGATATA
CTCATAAAATAACGTCTTTGTGCTTAATTTAACTTGTAGTACCATAAAATAGCTCATTAA
TCTCACAGTATTAAATAATTAACTTTTTAGACTAGCAAGTATCAAGACACGTATTCTTCC
AGTTATATTCATGTATTTGATCAAGATAAAGTTATATGGGACTCTGAGCTGGGATTATAT
CATTGTTAATCATACATGATGTTTTAATACGCGTATCCTCTATGTACTTTATCATGATAA
AGTTGTAAAAGGAAAAGTTTAACATAAAGAGAACAAAAGAAAGTGAAAATAAAGGATTTT
CTTTAATATTAAATCCAAATAGGATATATACCAAACCGAAGAGCGATGCTCAAATTATTT
GATTGGTTCAATGAATATTTTATAATACAGTGGTGGAAGACCATATCATATATCATTAAC
AGCTAAGTCCACAACAACCCTTACCAATTGGCAGCCTCGCCAACTTGATCAAGCCAGTGT
CTACCAGTTCATACAAAGTCAAGAAAATCATAATTTGTAAACAACATTAAAAATACTATT
ATACACAGAAAACTTCAATTAAAGCTGATTTACAAATTCATCACTGTGAAACATTAATCA
TGAATTACGATGTAGACTTGAACAAATTGGCTGCTGATACTTTTATTACCCACCCACATG
CTTTGTCAACGAATGAATTTGACCATACAATATAAACAATCTTATTTATATGTCAACCGG
TATATCTTCAAAAGATTAGAAGTGGCACCGGAATTCCGTGTGCATAATTATCAAACGAAT
AAAATTAAATGAAAAAAAAAGCGAATCAAAATGTAGTCAAAATTCAAAAAATCACCCACC
ATATATGTATAATGCTATTATATTATAATAATAATAATTATTATATCTACTAACCACATC
AATCAATTAGAATAAGATTATTTCAATTTAATCAAAAATTTTATGATCAAATTTAAAAAG
AAGAATTTTATTATTCATAATAATCTTATTCAACTTAAATAAGATTAACATAAAAAATAC
ATATAATATAAAATAAAATTATATCATATTATACCTTAAGATCTTACTAATAAGTATTCT
TAAGACATTAGTTATGAAATTAAAAAATTAAAATATTTATTATGTAAATTATAATATAAT
TTTTTTACTTCTATTAAAAGTATTTTTTTTTTCCCAATATCTTAATACACCAATTAACAT
TTGCATATGTAATATTCATGGCTAGCCAGCATATCCATCCCTCATTGATTGAAAGAGTTT
GGCACGTAGGAAACAAAAAA
>Glyma01g12970|Glyma01g12970.1
TCAAATCTCACTTGAATTTGAATTTGAATTGGTGGAGCCAAAATTTCACTAATTATTATT
AGTGAATTTTAGCTATGGTTCAGCTCACTAATCCAAGATCAAGTCCAAGATTCTCCACTA
AGTGTGGTTAGGTGTCATGAGGCATGTAAAACATGAAAGACATGCACAATGTATGACTAT
ATGATGTGGCAATAGGATGTAGCAAGCAAATGCTCTCCTCTCCCTTAAGATGGTCCAAAA
TTTAATTGGATTGGACTTCTCCCAATTCAATTAAATTTATCTCCCAACACACACATCAAA
TAGTGCACTTAATGCATGTGAAATTATAAAACTACCTCTAATACAAAAACTAGTCTAGGT
GCCCTAAAATACAAGGGCTGAAAAATCCTATTTTACTAGGGTCCCTCCCTACACTATGGA
GCCCTAAATAATAAGCCCAAAAATAATGAAACTTTAATCTAATATGTACAAAGATAAGTG
GGTTCATACTTAACTCATGACCCAAAATCTATCTTAAAGCTCATGAGAACCTTAGGACCT
TCTCTTGAATCTCTGGCTCAATCTTCTTGGAGTCTTCTATCCAATGCCCTTGGGGGGTAA
GATTGCATCAACTCCTTTGCTTACGAGGACGATGTTAAAACTGAAGGCATGTTCTAGTTT
TTATGGTAATGCTCACCTATTGCGCACAATAAATGTATGAGGAAAAGGGTGAATTTTTTT
TCTCAATGGTGATAAGGAGCGATTATGAATGACAACAATTCTATTCTAGGTTAATACATC
GGGCACATTAGTTTTTGAACAAAGGTGGTCCTTCTACTAGGTATGGTTTTGACTCTATTA
AAGGGTAATGGTGTTGATTCTTAAACAGCTATAGAGACTGTTGGTCACAAGTTAATGGTG
GTTTGTGGTTTGTGATCTGTGAAGTTGGGTAACAATGACAACTAGCTATGTGGTAAGTTT
GGTGAGTGTAAAAGTTGGCGTAGTAGTGTTTGGACGGTGAGGTAGAGAGAGTAGCAGGAC
AAAATTTGGCAAGTTTTGAAAAAACAAATCAATTTGGTTGGCTTAAAAAACCTTGAAAGA
ACTAAAACCACACACCATTTAAATTAGAAAGATAAAACGTAAATAAATCCCACTTTTTCT
ATCCAACAATGTCAACCATGTCATTAAACATGAATCATGTCTACAATTCAACATCAATTG
TTAATAATTGAATGGAAACTAAAAATTGGGATCGTATTTGATAACACATTAACTATGTAA
GTAAAAATGTAATTAAGTTAAAATATAATAAGGTTTAATAATTGTATATTTTTTAAAAAA
ATAGATAAATACTTACACACATTCCTTCAGTCTAAAATTAGTGTTGTTTTAACAATTTTT
AAGTTACGTATTGTTTTTTTAGAAGAAAAAAAAAAGTAATTAAATCCCCCTTTTTTTACC
TAACAATGTCAACCATGTTAATTAAACATGACTCATGTCAACATCAATTGTTAATAGTTG
AATGCAAACTTAACGATGGAATCATATTTGCATACTTTTAAAAAAGCAAAATTAAAGACT
GCAACGAACAAGAAAAACTTAATAGAACCAAAATCGAGCAAGCGCATTACATTAACTATG
TGAATAAAAATGTAATTAATTATAATATAATAATGTTATAATAATTATAAAAATGTTAAA
ATAATATTATTTTTAAAAATTAGTTTGAATACTTACACACCCTCCTTCCTGTTGTTTTAA
TAATATTCTAAACTACTCATTGTTTCATAATAAAAAAATATTCATTATGAACTCTGATGA
TACCAACATAGGACTTAAAATTGATGTTAAACGATTGTTTTCTTAACATAAATTTTCAAT
AATCTATACCCCAAACAAAACATACGATACTTTCTTTTTCTAGAATTAAAAATTTCATCA
ACTTTCCAATCCGACACTTTAAAATGAATGGAGCATATATGAGTATACGACAGTGTGCTA
TAATTGGCTCAACTTACTTG
>Glyma01g41100|Glyma01g41100.1
TGGTTTTTTTTTTTTTTTTTGCTTATTATAATTTTATTTTTCCTTTTTATTTTTATTTTT
TCGGTCTAATGGCTACTAGTATTTATTTCATTGGGAAAATTGTTCATGGAGACTAAGGAC
AAGAGTTTGAGTTATCCGTCTTTGGAAGCCTTTTATTGGTTAAATTGTTCAAATTGAATA
TAATAATCTTCTGGTATCTAAAAGTACCGAAATGATAATTCTTGACGAGAAGGTAATCAA
TTTTCATTCATCTTTTTAATCTTAGATCATTGAGTTTCAAAATTTTAAGATTCTAGCTAG
GGTTTCTGTTTTTTCATACTTTTTGTTTATACTCATAATTTTGTTACATATTTATGATTT
TAATTGTTTATGATTTAATAGCTGATATGCAGACATTGATACATTGATAAGAATATTTAT
AATTAATTTTATGTTAAAAAAAATTGTTTCAAATTATACTAGACGAATTCATCCTACTAT
CAAACAAAAACCTTTTTTATCATTTCATAGAAGACGAAGGTTATGCTTATTTGCTATAAA
AAAATGGTAAGGATTTAAGCCAACTAAATGTAAATACATGAGTTTTATAAAAGGGGATTA
AATATATTTTTATTCTTGTAATTTAACATTTTTTTATTTTTTTGCCTTTGTAATTTTTGT
TAGTTCTTATAAATTATATTTGTTTTATTTTTTGTTTTTATAGCATTTTAGATTATATAT
TTTTTATTGTTTAAAACATAATTTAAAGTAATTTATGGACTAAAAATAAAACAAACATAA
TTTATAAAAAATAAAAGTAAAAAATAATTTTACAAAAATAAAAAAATAAAAAAATTAAAT
TACAAGAATTTAAGTAAAAAATTATTTAAACCTAAAAAACGACAAAATGTATAGAGTTTA
AGATTAATAGTATACCTAAAGCATATTTTGGTTTTGTATTATTTGTTGACTCACTATTAA
TCAGGTAATTTCATGTTTACTCCTCCAAATATATCTACAAATAATATAAAATCAAAATAT
ACTTTAGGTATATTATATTAGTCTCAATCTTAAAAGATTCTGTGGTCTTTATAAAACTCA
ATTTGTATGTGTGTTTCGTTGGTTTCGATGTTAGATCTATTTTATTCACCAACAAATTTT
CTACCAAATATATAAGCAAAACCTTCTCCTATACTTTCAAATTGGTAAAAAAAGGTTTCT
CATTTGATAAGGTTAAAATCTATTTTTTCTTCTTCCACAAAATAAATCTAATTCTTTGTA
ACTTTACAAAATCAGAAAATGAAACCTCACAATCTTTGAATTTATAAACTCAACTATCTA
AGATTAAAAAAGATGAATGAAGATTGATTACCTTTTCGTCAAGAAGTATCATTTCTATAT
TTTTTAAAAAAAATTTCAGAAGATTTATTATGTTAAGTTTGCTTCCAAAGACAGATAACC
CATTGTTCAGGTTGGGGAATAATCTTTTCAATGAAAGAAAATTTAGGAAATATTAGATTG
CAAAATTAAAAAAAAATCAATAAAAAAGAAAGTAAACATGAAAATAATGTAAGATACTAT
CATAAGAAGTGAACACTAAGATTGATGTACATGTTTTTATCTTCATATTTTTATTTGATT
TGCATTTTATATTAATTGATCCAATCAATTTTTTTATTATGAAGCTTTTTCTTTGGTTCT
GTTATGCAGCTAAATGACCACTAATAAGTAAATACTTTGCATGAATAAAAAAACAAGTAT
ATATTTCATTATTAATTTTCAGGAAATAAATATGTTTAGATTATTCTTAAATAAAAAAGT
TTATACTTTTGATTGTTTCTCAACAAAATACATACTATCTAATATAGTTTTTTTTTTACT
AAACTCTCTAATATAGTTAAATGCTATGAATCGAAAACATATTAATCTGTTATTTTATTT
TTATTTTTTGGTACAGATATGTTATTATTTAATTTGAGAATAGACGAAAAGTGACAAAGA
ATTAGATTTATTAGCTTAAA
>Glyma01g10100|Glyma01g10100.1
GTCTTATTAGATTGTTGCTCACATTTGGTTTTTGATTTCTCTATGATTATTCACCTTATT
ATAATCTTTTTGATGAGCCTTTGATGATATTGGATCGGTCCAAGGAGCTGTTTAAGCGTC
AAGTCGTATTAGTGTGGGGTCTCTAATGCACGTGCACCTAGGTGCTATAGTGAGGAGCCA
TGCCATGCAATCAAGTGGCCACTGATCCTGTTTCAGATGGAAACACCGGGACCCGTTTCA
CCTATAAAGGAAAAGGTGTTTGAACTTTGAACACTACTAGTCACCCCCTTTCACCAAAAA
ATGGAAAAGGAAACGTTGGTGGAGAAAAAGAGGCTTCACAGAAGTACTGCATAAAATGTT
ATTTTTGTTTCAATATTGAAAAAATTGAACGAATAACGATAAGATTTGTAAATTATAATT
GTGGGTTTCATTTCTTTAACCACTCTAACTGTTTTTTTATTATTAGTAACAATTATATGT
GTGAAATATTAATCAATTTTATTGTAATTAATTTCCGTTGGAAAATTTAATTGATGATTT
TTAATAATATGTCTTCGCATACGTGTTTAGTTTTACAGTTGAAAATATCTGAATTAATTT
TAAGCATGTTTGCTTTCGCATTTAGGTTGGATGGATCAATGGCCATCAAGTAGTTTATGG
TCTTCTGTGTATTTGACGTGTTATACGTGGAGAGAGGGTTCATGCACACACATGATATGT
TCTTCTGCATATTTGAGGTGTTAGACAATTTATGACATGAGTCATGTTAAACAATTCGTT
TTAAACACGCACTTTGTTTATACTCAAACATGATTTTATTTTTAGTATAGATACAAATAT
TTAGTTATTGATAGAAGTGATAAAATATAGCTTTTATCTTAAGTTGAAAATTTTCATCAT
GTTTTATGTCAAACTTACTTTCTGAATAAAAATATCTAAATAGAAGTCACTTTATTTCAA
AATCAGCTTTTATCTAAATTTAATTTTTACAAAATCAACTTCAGTCATTTTTACTAACAA
GCTTCTAAACAAACACATTAAAAAATAAAACAAAGAGTATTCTTTTTTACTTTAATTTTT
TAGAACTTTTTTATAAAAATAATCTTGTGTTTTTGATTAATAAACTTATATTTTTTTCTT
CACGAATCTATAAATTTTATACAAAAGTTACAAAATAAATTAAAGGGTTTAGAACTTATA
AATGAAAATTACAAATTTAATAAAGTATATATATATATATATATATATATATATATATAT
ATATATTGTTATTTCTGCCAGCAAATTACTAATAAACCATTATATTACACCGTTATTTAA
GGTACACCTTACAGCTGGACAAATGATAATACATGGCTAGCTTTATTTTCTTCATAAAAA
TTGTATATACAAAAGTTAATTCTAGTTGTGAGTTTCAGCTAAGTTTAAAAAACATTATAA
ATAGAATCACTTCAGATTAAATAGAACTATGTGCACACGACTCTGACAGAAAACTTATTG
TAGTTTGCATTACACTCCCATTTTTGATGAGTAAGATTTTGTGATTCTAATTTGATTCTT
GAAATAATCCGAGTAGGAAAACAAATTTTATATTAACTGGATGTCAGTTCTTTAGCTTGG
TGGGTTCTGCATGTCAGCTCTGATATGCAAACCAAAATTTGATGGAAAAAATTAAAAACA
AAAAGTTCCTATTAAAACGGGAGTGAAATAGACATCACAAATCCTTTGTATTTCATATAT
GACACAGCAATGATGGTAAAAACTAAAGAAGCCCTCACACCTTGGCTTTGTTAGTTATGG
GGGGCACTTTGGGAATTTCCTAGGGGGGTGAGGGGTGATAAATAATTCACAATAGTGTGA
GAACAGCTTTTGCTTTTAAAAGTAGGCTGTTTTGGCTTGTTTATTAGAGGAACTGTCTAA
TGAATGTGATTATTTGGAGACAAAATGAGTGATTGAGAATCAATAAAGCATAGCTAACTA
AGATTATTAATATGACCAAA
>Glyma01g38280|Glyma01g38280.1
GGTTTGTAACTTACCAACTGAAATCAACCAAGGGCTCTAGGATTTAGAACAACAAAACTT
CCATGGAGTGAATCCAACCATAGTTAGCTCTTAAAGGGTAAGGTTCATAGCACAATTAGG
AATGGAGATAAAAAGGAAGGAGATGGAGAGAAATGAGACTCTCCTATAATGTTTAAGGGT
TGATCTCCTTTTTTCTATTTAATTACCTTTTTCTTCTATTCGCACCCCTTATTTATTCAT
TTTTATAAATGGATCTAGTCCCAAAATTACCTTAGTCCACTAAAACTTATATACCACTAA
AATAATCATATAAATACAAAAACAACTACTACACCAAAAAACATGATAACACACTCGAAA
TCTCTGTTGCAACATAAAATAAATTAAGCACTTAAACACATGAAAGAAATAAGAATACCT
AAAAACATGACATTACATCTGACACCATCCCCTCCTCCAAAAATTCCTCTACCATATTTT
TTATAATTTAAACAATCTAAAAATAAAATTACTTGTTTTACATGTGTATTTCAAAACCAG
ACCCTAATGTGAAGGTTATTGTTGCTGTGACCACCAATATACCATCACCAATGTGTTTCC
AACATTCAAATATATATCATTGAAAGAAATGCTAGTGACACTCTTTGAACCAATTTATGG
TCATCGACCTAGTTAAGACACCTGGTCAATGGGTCAAAAGTCGAACTGGTGGATCACTTA
TTAGTCTGGTATATATAAAAATTAAAATTTATACAATATAGTTAACAAAATGTGATAAAT
CTATAGTTTATATTTTAATATTACATAATTATTTATTAATATAAATTATTTTATTGGATA
TTATCATTAAATTACTAAGGAAATTCTTGTTATTTTCTACAGTTATGTACAAAAGTAGTC
AAATGGTCATGAGCAAATATGGTGAAAATGTATAAATACATATATATTAAATCACATCAA
GATAAAGATAATAATTATTAGTTATTATATATTTTTATCAAGATCAAAATTATATTATAG
GAGCATATCACATGCTAGTATTAAATAATTAACTATTAACAATTTAACATGTTTTTAGAA
TTGTAAAAAAATCTCTAAAAAAAATTAAATAATGATCGATTGGGTGAAATCAGGGCAATC
TAGTCCGGGTCATCAATTTTGGTCAAATTCGATATGATCAAACTAGGTTGATCCAGGTGG
ACTACATTTTCAGTCTGATGATTTATCGAACCAGCCAGACCATCGATTCTTGGTTGAATC
GGTGTGATCAGTCTAGCTTCCACAACTATGCTTTCAATAGTCTTTATCCTATATTATTTT
TTTGATTAACTAAAATTTGTTAAAAATCATTAATTTTGATGAGACTCACTTATCATTTAA
CGTTTCTATCTCTCGCTTTAGATGTCTGATTAAAAAAAATGGTGATCACTGGTAAATTTA
AACCAATCACAAAAAAGTGTTAAAAAGATAATATAAGCTAATGTTTCTAACATTTTTCAA
ATTAAAAAGAGTGATTTTCAAGATAATATAAGCTAATGTTTCTAATATTTTTCAAATTAA
AAAGAGTGATTTTTCTCCAAAATTTAAGTTATTCATCTAAGGATAATTTTTTTATACTGA
TTAATATATTTTTCTCCTTTCTCTATATATTTTTTGTTACTAAATAATATATGTTTTTTC
ATTTGTTTTGTTAATTTCATTTTTCGTTGAAATAAACAAAGAAATTTGACTCTATAAAGT
AAATAAAATAAAAGAGATAAAACAATAAATTTATATCTCAAATAAAACAAATAAAAAAAT
CCAATCTCAACTCTGATTGGATTGACATGTAAATTTTTTAAAAAAAGCCGTCGTTGTTTT
CAAATAAATATTATTTAAACAATTTACAAATAAAAATATTATCATTTAAAAATTTTATTT
TTTCTCAAAAATTGAAAAAATAAAAACTTGATTATTATAAAGTAAATTTATCCATATATT
CAAAAGATTTGCCTAGTCAC
>Glyma01g21660|Glyma01g21660.1
TAACAATACCATTTTATTCTGCATGAAACAAAAGAAACATATTCTATTGTTACAGATTCT
AACGCTCTACAAGAAGATAATAGAAAATGTAAAAAATCAGAGAGAGGGTACCTTAGGCTT
TTGTACGCTATTTATATCCTTTACCCGAAGGTTCTCAAAGACTTCGGAGTTGATTTATCG
AATTTTGGTTATTAGGCCTAGTGGTCTTTACGATGCATATTTGGATTAAAGTTAAAAATG
TTGTGCTCTTGTTTCAATGCAAATTCAACGAATCAAATTAAAATGAAAGGAAAATAGGAT
CCTAATTCTTTGACAAAATTACTTTTGCCTAAAAAAATATTTTTTTCATTGAAAACCAAA
CATGCATGTAATAACTTAATTTATCTTTTGCTGTTTACACTTTCCAATATAGTTTATGCA
CTCCCTTTCTATTTTTTACATCAAATTACTTAAATAACCTCATATTCTCCCCTTTCAAAC
ATTACTCCCACTTGTCTTGTTTCATTGCACTCCTTTTGTTTCACATACTCCCCTACGTAC
ATGTGATTTCACCACACTTCCCTTTTTCTCGTTTCTCTTCTTAGTAAAAATAAGGTTTGA
TGAATATGTAGACTAAAATATATTTCTTGTCCTGTTTTGTAGCTAAATCGTGTCTTGGAG
AAATGAGACGTAATACAAGAGCATTCAAGTGTCAAATGATGTCTCTAGGTTAAACATCAA
GAATTATATGAGCGTGTATAATTCCAAGCATGTTGAATGTAGCTGTTGGCCCGAGATCTC
CGAGTGCATATCATGGGTGGTTATGCCCAGATTGTGTACTAGGATTCTCATACTCGTGGA
GCTCAGGTCGTGATTGACGATTATACCTAGTTAAAAGTCGAGCATGAGATTAGAGGTGGT
AATCAATCAGTTGAAGGTCAAAGGGGTACATAATCCCACAATCCTGAGTATGTAAAGCAC
AAAGGGACTAAGACCAAGATTATGGTCGTCTCACATCCGACTGAGGTTGCCAAATGGGTA
CATGTCTCTTATCTTTTTTGTTTTATCTTTTAAAAGATTTATTTTTGTAGTTTTTCTCTC
AAATCTAAGTGATTGTTGTCCTTTCAAAATAATGATCGTTTTCAATTTTGTAGCACAATT
TTGAACCCCTTTTTTGACTGATTCAAGTTGTAAGACTTGTCTAAATAGCTTTACCTATAT
GAAAATTATGGAACACAACCAACGTCAAATAAAAGAAAAGTCATAAACATGGTGAAAAAT
AACATAAAAGTGAGTCTCACAAAAAAACTGAATACTTGTAACATAATTTTTTTTCTAGTT
GCTCGCGTGACCCGTGTATTGTGCAATTTTTATCATGTTTTATGATTTTTTTTGTTTGAA
CATTAGTTGGGACATTTATCATCAAAAGACTAAAATCATTAACAGAAAAAAGTTGACGGA
CTAAGACTAGTAAAAATTTATTTAGAGATTAAATTAATTTCCTAAAAAGTTCAAGAAAAG
AATATATATTTAATTCTTACATTTATATACTTTTAATTAAATAGTTACGAAAAATATTTA
ATTAAATATATTTTTTATTATATATAAGAAACAAAAATGTAAATATGAGTTGTGTAATAA
ATTTATAAATAAAAATAAGTTTATTTTAAATTACTCATTAAAAATAACTTAATGGCAGAG
AATTGAAGTAGAATATATAATGTTATAAGTGCAAACTTCAACGTGATTATTGTAGAAAAA
AAATTCAGTTTGAATTAGAATAGATCAACTTTTAAAAATCAATTTTAAAATTCAATCTAA
TAAAAGTATTCAATTTTTTATTCATGTAATTTTTAATTTATTAAATATTTTTTTATTGGA
TTAGATGAATTTATCACCATCGATTCCTATTCACATTCACAATGCCTAACAAAGGATTGA
CTAAATTTTAGAGCAAACTATACTACGCCTCTCACCTTTTTTTTTTTTTGAATTGCGCAT
ATATATATTTTTTTATTTCT
>Glyma01g37296|Glyma01g37296.1
GAAATTTATAAAAATAAAATAAAATAAAGATTTCAAAAATACAAAATATCATGTGTTTAT
TTTGGATGAAATTTAATGCTTTGATTAGTTAATCTCAAATAAAAAAAAAGTTTAAAACTA
TTTTTCTTTCCATGAAAAAATAAAATAGAGAACTGGACTAAATTTACTCAGTTTTAGAAA
TAAAAAAAAATTAATTGACTTGAAAGTTTTGAGGGGCTAAAAATACACATAATTCAAATT
GAATATTTTTTTTACTGAAAAATATTATATCATTTCATTCATCATAAATTGTCCAATTCA
AGACATCATATGATAACAAGTATAGAGAGTAGAGACTAGGTTGTCTTAAAAAAACAAAAA
ACAAAGAATAAAGATTAGGTAAGGATGATATCACCCTAACAAGTTTATGGGCAAAATCAT
TAACTTATCTCTTAACAAATCCAATATCCAATAGAATGTGATGGATTAAGGGCTAGCAAT
CTTCTACACTCATTCAAATCGAAGAATTTAAAAACATAAATTGAGTGAATTAAAATTACT
ATGTACCAAGTACCAAAATGTATTTCCGTGACAAGGAAAGGGTAGTGGCGGGGGAAGGGG
TGGGGGATAAAAGAGTAATTGCAATCTGTTTTTTTTTTTTCAAGCAGAGGGTGCCAACAG
CAATAAGGATGGAGCCAATTATATTCGCCAGATAGAATAGAATATTATTATTATATTTGT
CCAAACTATCTTAACCCAAAAACACAATAACCCATCACGAGCCACTCTGAATGGGCAACT
CAAACTGATAATTTTAGAATATGCAAGAAATTTATTATGTATGTTGTGAAGTGAGTCAAG
TATGATTAAAACATTTGTCAATACATATTTTTGTTTTCACAACTTTCTTCATCAAATATT
AACTCTCGTATAACAAAGGGTAAAAATCTTTGAAATTTTTTCTTGTCTTTGTTTTGGTCA
ACCTAAACTCTAAGGTTTGAAGTAAACTTTACAAATAAATTAAATTTTTTAATTTAATAA
TATAAAAATTAAACATTGCAAGTATTGAAACCGATAGAATTAAATTTATTTCTTTGAAGT
GTGAATTTAACTTATTTCTTAAATTTAACATTGATATTACTTATTTATTTGATATAATTT
TTAAGGTCTAATTTTTAAATATGTACTATTAAACTTTTAATACATCATTATTGTTGTCAC
CATTATTATTATTATTATAATTGTTGTTATTTGAATAAGATTTTTTTTTATTACGTATAA
AACACTTTTTGAATTGTCTAAATACTAACTTTTCTTAAATAAACAAACTTTTAAAAAAAT
ATTAACCTGATTTCTCCAATAAATAAACTTAACCTGATTTTAAGCTTAATGTAAACTAAA
CTATAAATCTTACTCCAAATTTGTGAGCCAGTGGTGAAGATTTTAGTGGAGTGTTGTTTT
TTTTCTTTTTTCTTAAAAGAATTGAAATGAATTTTATACTACTTTATATTAGTCTTAGAA
GATAGTGTTATAAAAATCAGTCCGATTATTGACTCAATAGTGAGTCAGTGATTCAACTGA
TGAGTCAGTAATTGATCCAATTTGACTCGGTATATATTAAAATTTTAAAAATCATATATG
TATATATTATGTATAAGTATATAACTAATATTATTTGATTAAGAAAAATCTATTCATACT
CAACATTCAAAATAATAATTGATAATAATGAGACATTAAAACAACATAGTAGAGGTGTTC
TTTTTTTTTTTGCGTGCATAACTTAGTTCGAGTTTGTAAAATTGAATCGGATTATTAAAT
TTTCTTAAAATTGATCGAATTATCCCGAACTACATACATGAACATCCAATAACAAAATCA
GTTCAATTAGGAAACAAGATCTCAATTAAATCGGTTTCACATGTAAAGAAACCGTATTTC
ATAATATTACTTACAAGTCATTACAATTTTTAACTATCTAGAATAGAAAATACTGATCGG
GATAAAGGCTTTACTTAACA
>Glyma01g34570|Glyma01g34570.1
GATGCTTAGTGGAGTATTTAATTGCATGGTTCTCCCCACTTGAATAGGTAGCTTTTAAGG
GTGGATTCCTCCGGTGCTTGGGTGTAATCAATCTGTAATTAAATGTCAATCTCAATTAAG
TTTTGAGATGGAACCACCAAAAATATACTTATATTTTACACCTGTGCACAACAAAATACA
AACATAAAATATTTTATCAAAAAAAGAAAATATAAAGTGATCTCCTTTAAAATTAAAATA
GTTTAATTACCTATTTAATTCTCTTACAACAAATTTTTATTTTAATTCCTTTTAACTTAA
AACATCTCATTTTGATCATGTTCTAGGGGTTACCCGGCTAATAATACTAAACGAGAATGA
CTAAAGTAAACATAAAATACAAACCGTTATAAGATACAAAATTGGAGTAAGAAAACGGGG
AGTGTGGGATACCCAACGCAAATCAACATATGACACGTGCCATAACATATTCTCCCACCA
ATTTAGACCCCTAACAATTGTATAAATATTTACATTCTTCACAAATGTAAATTAACTAAT
ATCATATTAAGACAACATACTATTTTCTCTCTCCCTCCCTTATCCATTTTCTCTCAATCT
CATACATCTACACACTTGTGGCAAGCATACCAACATATTCCTATTCTTTATTTTATTTAT
CCTTTTGATCTTTGTCATCTAAAATTTGTTTGAAATGAATGTTGATTAAATGAATCACCT
TATGTTAGTTTCAAATGAGATTAGTCACACTTAATGATAAAAATCAAAAGGATAAAAAAA
TTGTAACTATAGAAACATGTTTTAATCTATAAAAACTAAAAAAGATTTTTTTTTTTTTTA
CGGCTTATAGAGCAAAATGCCCAAAACAGAAACATAAAGAAAACTAAGTAAGCATAGAGC
GTACTACATCATACGATAAAAAACAGTAACATAAGAAAGGAGGAGTCTCCAAGGAGATAA
AACTAGGAGGACTCCCTATAAAAGAATATTATTGCAACTATAGGGATAAAAAAAGAAATT
AAACCAATTAAAATTTGATGTAGCTAAGTGTCCAATACGTGAAGTAAATGCTAATATTAA
ATTAGTGTAAATGGTCACTTAAGTTCTTATTTTGTAGGTGCTGATAATTTTGTCCCTATA
TTATAAAAATGATCAATTTGGTTCACAAATATGCAAATGTACTAATATTTTAGTTCGACC
GCCAAGTTATTTTTGTTTTAGTTAACATTGACGGTAGATGTGGCATGTCATTGATGACGA
GGCAAATGCACGTATGCAGGAAACATTCCACATCAATCAATAGTGTTTTGAACTAAAATG
TCAGTGATTTTTTCTCATTATTACCACTCTTTGATGACTTCGTGATTCTGCCTTCAATGG
CTTAGCAATTCCGACAAACAACTCGGTAAGAAGTATTGATTCCGGCAAATAACCCCCAAC
GCCATTCTTCAAACCCCAATTTTGTTGCAATTCTAGCTTATCCTAGTTGAACTCACTCTA
AGTCAAGACCTTCAAGACTTTGGAATGGAGCTATGTGTGCAAGCAACTCTCAACATTCAC
CTCAACCATTGAAGGATGAAGGGGGAAAGGGAAGTGGAGTTGTGGAGGAGGGTTGGTGGG
TGGGTGACCACAATGGTGGATACATCTTGATGAAGCCGCCACAAGTGGTATACAATGGAA
GGATTGTTGGAAAAGAAGGGAGATATTTTCTTCAAAAAGATAGAACTGACAAATTGATAC
CTAGTTACTTGACCTAAAGCGGGAAAATCACTTTTGACATGTGTATTTGTCACGTTGTCC
TTTACTTGTCACGTCGTAAAAAATAATAACGAAAATAGATACAACTTGATAGTTGAACTA
AATTAACATTACATTTATATTTTTGTAGATTAAATTGATCGTTTTCATAATATATGCACG
GAATTGTCACTATTTGTAAAATGCAGATACTAAAGTGGTTATTTACACATTAAATTATTA
ATGTGTCATGCCATCCAATC
>Glyma01g38430|Glyma01g38430.1
AAAACGCTGGTATATAACGTGACTGGCTTAAATCAATTAACAGCGGGCTAACAGCCCAAC
AAGTATTATGGGAATGACTGAAAACGTTACCAGCTTATTTATAACAACATTTCTACCAAA
TGATATGTTATCTGAGTAATATAAAGGACAGATTTAACGCTTTAAGTTATACATTCACTC
AGCCTTACTCCTCTTTGAAATATACACCAAAGCTAGCTTTACAAGCGACTAACACCACCA
CTCCATCAACTATGATCAACTGATTACCTATGCAAACCAACCGGATGGAGAATTATGAGA
TAAAAATTAAAATCCACAGCGTGACGAAATGAAATTATAAAAAAAATGTCCTGAAAAAGA
AAAGAAAAACACTCATGATATACCTGCTATGAAATTTACAGGAGTGATGTGGAATGAATT
AAAATAATTGGAGCAAATGGTCGTCGTGCTCGTGCACACTAATTAATGATACAACTGCAG
AGAAATTAAGAGTAGGTTCTACTGAAAAAACTCTTTCTTACTCTCTATTTTTTTGGGCAG
GATAGGGATATTATATGTACCATTAGCGTCTGCTAAGCATATATAGTGGAGAGAAATTTG
TATAAGATATTAGCAATGGGGAGGATGAGGTGTTGAGTTACTTTATCAAGCACTAATCGA
AAATACTAGTAGAATAGAAATAGAACTGTCTTTTCATATAGATATCCCTTCAACACAATA
TAGGTCATCGAAAGGATCTCGAAGACTTACCAACGCACGAAAGTCAAAATCTTTCAGAAA
ATGGATTCCTATTCGAAGGGTGTATAACCGCATGGATAAGCTCACACTAACCCGTCAATT
TGAGATCCAATTCGGTTCCTTAGGAGTTATTGAGAAGGAATTTTGGAATGTAATAATATC
GATTAATACAGATATTGGTCCCACATTGGGTCCTACAAGTGGCGATGTTGAGGAGCTTGG
CGTGGGGGTGGGGTCCAAAGATTAAGCTCATAAAAGCATTGATTACATTAATGAGCCAAA
TCATTTATTAAAGTGTCTATTATCATTTATAAAATTGGTTGTGAATTTTTTAACCAATCA
TTTATTAAAGTGTCTATTATCATTATGAAAAAAAATTACGAATGATAATTTTATATTGTC
AACTAATAAATGTATTTGGTTTGTTAATTTTTATAATAATTATTTTAAGAGTTAAGTGTA
CAGTAGTATGTAATTAAATTTTAGAGTAAAATTCTATTTATATTTTTATTTTTGAATTGC
TTTTTATGATTTTCTATTACACCACTTATTTTAATGTTCGTACTTTTTTTCTTCTGTTTT
TTTTCCCTCTTTCAATGAATGAATAGTTATAAATGACGTGTGAAAGTAACTAAAGGTATT
ATTTTACTTTTTTTTTTACACCAAACATATTATAGTACTATTACCTAACAAAGTCAATGA
GATAGATATAATATGAGATAAGATAATTAGTTCTATGTGATGGAGAGATATAAAAAAAAT
TATTTTTGATAAAATCATTATGTGGATAATATATTAAAAAAAAGCACCGGCTGCTACACT
ATTTTGATCTCAATCCATATGTCATATTATTGACATATTTGTTTAATGTTTTTAAGTGAT
TTATTTTAATTACATGTAAATTTAATTAATAAAATATTTTATGTTATGGTGTACATTTTG
AAAAAATTCCTTTAAATCTATAAGTCAATATGTACTACTATTAATACGGCATTATATATT
TGCACAGTCCAGACAATACATATTTACCCTACACACTTTGTACTTTCTTGCAAGCCACGG
TCAACGTATAATAGTAATATTATAATAATAGAGAAATTAAAGCAAAGACGGCTACACGCT
TATCAGTTCATCTCAATCTCTATATAACAAAAATCTAGGAATGTGTCACAAGACACTCCT
TCGTTTGAGGAACAGGAGAAATATGAGTATATGAGTGTGTTTTTATACGGAAACTGAGAA
AAGAGCAAAAAGAAACCCTC
>Glyma01g04310|Glyma01g04310.1
AAATAGAATGCTCTCCATTGTTATTGTGTGTTGCTTTGTAGAGTGTAGATTATCAAGTTG
CTTAATGTAAAAGCAATTCCAAGATGCCTTTATCTGCTGCTTTTAGCCCTAACATGGGTC
AGATTAGATTTCATGAAGTTCTTCACACATACTACTTTCATTCACAATGGTTTCTGATGT
CACTTTACACATTTATGTTACCCTATAAACTTAATTAAGTCCAAACACTTTAGAACACGA
ATTCCTTGATCTATATTGAAGATAGAGGTTTGAGTGGTTAGCCTTAGAACTACGACCTAA
GTCAGCAGCAAAACAAGGTTGAACCTTCCTTGTTGTCGCATTAACTTCTAATGCTCATCC
TAGTGCGTTTTGAATGATGTACCAGTATATATTAAGAAGACATTTCAACTTAACATGTTC
TTTCTCCGAAGTAACATATTTTTGTCGTTTGATATCACATGACTGCATTATCATATTCTA
ATATACACATAGTTTTTCCTTAGTCAGTTTTGGCATTCTATCATGTCTCATAAAAAATTA
GTAACCCTAACCCCACTTTGGATTTGTCCAAAAGCAAGGGCAATACCCAGTGGCGGGAGA
GCAATGGTTTTTTTTTAGGGTAGGGACCACCGTTTGATATTCTCAAACCAACGTGTAATG
AAATGGAATTAGCTAAAATCAATCAATCACACCCAACAACGTACCCACCCACTTAGCCAC
CATAACCCAATTCTCCACCCTCTTGGCCTCTTTTTATTCCACATGTTAGGATATATAGTG
AAATATATGCTAGATGACAGCATGCCTACTTGGAATTCTCCTCCTAAAGCAAGAAAAAAA
AGGTTTAATTAATAAGCATGAAATTAGAGAAAAAGGAGTGGGAAATTGATGAGCATGAGA
GGCTTATTGGTGGATGAGGAAGTCAACCAATGGAAGATCTAGTTAGAGACAATGGAATAA
AACACAATCTAATGATTTTTCTAAATTGTCACAAAAGCAACAAAGTGTGGGGGCCAACTA
TAACAACTGTCCAACGCAAATGCTGCGTTTGTTTGTAGAATAATGTTATAGTTAATGACT
TGATTCACCTGAAAAATATCAAGTTTTTTTTATAAAATATAGGCTTTAATTTGCCTGCTC
TAAGAAGATATGCCCAGATCTTGAGGAAGACTCTTATTAGTATATATGCTTACATCATTG
CCCACTTCTTTTATTCTTGTTTTTAGCTTCTACTCTTTCTTTCTTTCTATATATTATAAG
ATAATTCATAAAACATGGTCAAGAAAAACATATCATAAGGGTCTTTTTAATGTGATTGTG
GGTGGAGGGATAATTACAAATTAAAGAAGCTTTATATTTAGTGCTGAATAATTACATTTC
TATACAGATGTCAGCAATTTATGAATAACATCAATTGAATTAACTCTAGAAGATAGGACT
CGGCTATGGCTTAGCATCCATTGCAGTAATATTCATTTGGCAATCTTTATAATATATGAT
TAGCCTAGCCTAGGTAGAGGACAGTACATGAAGCAACAAAGTTATTGGCTGGTCAGTAAA
ACAACTAGATATGCATTTTAGTACAGTAGTAGATATGTTATAAAGTTAGTGCCTCCTCTT
TCTTTGACTTTGTGCAGCTACAGTTAGTTTAATAACTTCAATCATGTCCTAAGCATGGAA
TATGTCTCTTTTTTTAACAAGGGAGAGAAACCCAAGTGGAAACTATTAATATTATTAAGT
GCTTATAGACCATCTGATTCCACCTTAAATAAATTAAACTACAGTGAATCCTCTTTGATT
GAGAAGTTTGAGGTGCATCTTCTACAATGCCAAAAAAGAGTTTTTCTTTATTAACAAACA
TTGCATGAGAGACGGCTTTCTCTTAATCTTACTTTTCGTTTTGATCTTTTATTCTATTGA
CCCTGGGGTACCCCTTGTGCTGTCCATGTACTATAAAACTAGTTATTTTAATAGATACAA
TGCATGCTGGGGACTTAAGA
>Glyma01g44040|Glyma01g44040.1
TTTATTTTCTTTCTGAAATTTTTAATCTTTAAAGTTTATATTTTAATTTTATTAATTAGA
AAGGTAAGGATTAAATGAGTAATTAAATAAAAAAATAATAAAATAATTTAAAGTATTGTG
GAATAAATTCTGAATTAAATTTCAACTAATGAAGGCAACTACTGCGTTCTAATTCTAGCG
TTTGACATTTGTCATGCACTTTGTATGAATAGAGCCAGTCACCACCAATCCGCGGCCTAC
AAGTTCGCGAAATGACTTTGTTTTTCTCAATCCCGCTTTCCAAACATCGGGAATTTATCT
CTCACACCTCTACATTTAAAATTTTCTATAATTATTTTTAATTATATAATTATATTATAA
ATTTATTGGATAATTTTAATTTTATAACATTAAAATGAAGAGTAAAACCTTTTTGGTAAC
TAATGACCTGTTTAGTAAGACCTAAAGACAAAACACCAGTGACCAGAAATTTGAAACCAG
AATATTCCATTATTCCTTTCCACGATCCGTGTCTGAGACGCGTTATTCCTCTGTAGCAAC
ACTCGAGTAACCGGACACGGGTAATACTTTTTTTCTGGGGGTAAATAGCATTTTCATCGC
TAAATACCCATAACATTGATAAATTTACTTTTAAAAGATAAAAATTTAAATTTTTATCTT
CGAAAAAAAATATGATAACAAAATAGCGAAAGCTAACAAGTTAAATGAGTAAATAAAGTA
AGCAAATAGAGGAATAAATCTACAGCTAGATTACATTTTTGTCTCTAATTTTTTATTGAC
GATTTTGTTATTTTATTTTTTAAAAAGTATAATTTTAGTTTAATTCTTAATTTTACATAT
TTTTTTTACATTTTAATAGTTTAAATTATTTTTTAATATTAGATTTAGGGTTTAATTGTA
CCAAAACAAACAAAATAAAACATATAAAATTAAATATTACAAATTTCTAGGGCAGACAAC
ATAAATTGTAAAAAAAAATAGAAAAATCAAAATCCCGAATAAAAAGGAAAAGACGGAGCC
AAATTACAATTTATTCCAAATCTTTTCATATTAAAAGTTACATAATATCAATGGGCTAAA
AATATGTATCCATCTTCTTCATAAAATTTTACAAGTATTTGTCAGATAGACTTATTTAAC
ATTTACAAAAAATAAATGAGTAAATCCCATTTCTGTCCCTGAAAGATATACGTGCTAACA
ATTTTGTGCCTGTAGATTTTTAGAGGCAAAATAATATCTAAAAATTTGCTCCATTGGCCA
TGTTAGTCTTTACGCGGACTACTTTGCTAGTGATAAAAAAATTGAATGACTAATTCAACT
AAATGGTAAAATTATTATTTATTATAAAGATTACTTTAATTTTCATTTTAAGATTATTCT
TAATTATATAATATTAGTACTATAGGAAAATTATCAAATTTAGATATTTATAAAAGAACA
ATGTTATATATTTTAGTAATTTGCTTTACAAATATTCCAATTACCGTGCGTTTGTTTAAA
GGAAAATTTTTACATACTCAAAAACCATGATTTATGTCATCAAGAATTATGTTAAAATCT
AGGTAAAAACATAGAAATATTGATATGTTCTTCCTTCAAAAACCATGATTTATGTTCTTA
CTCAAAAACCATGATTTTTGCATACTCAAAGATCATGATTTATAGAGAATCATAATTACT
CAAAAACCATGATCTATGTTCTTACTCATAATATTGATATAGAATATTCACTAATTTTGT
TAAAATCTAGGTAAGAACATAGAAATATTCTTATTTTTTAAATAATGAATCAAGTATGGA
AAACACACGTTTCTAACTTCAGATTTTTTAGAAACTAAGTTTTTTTTCTTTATCAAACAT
TCCCTAAAAAATATTACATAAAAGTAAAAAAAACTAATATGTTAAAAATATAAAATACAT
TTAATATTTATTATGGATAAGAAATAGAAATTACTAATAGAAAAGTGTTATAGAAAGATA
TAGAAATATTCCTTGAAGAA
>Glyma01g00820|Glyma01g00820.1
ATTGATATCACCTAAGATAATTGAAACAGTTTTCTTTTTACCACAAGCGTAAGTTATTCT
GGACAAGTAGCTATAAATTACTAAAATAATTATAAATTAGGATGTGAAAACTCTTATTAC
ACCAAGAATATATATCTTCTATTGAACATGGAGTATCTATCACATCTATCACAATCTTAT
ATAATAATATCAAATTAAAAGTCCCAACATATGGCAATGTTTACTGTGTAATGTTTCTTA
AGCTGTTCATGAAAGAAACGGTCTCATATCATCGGTTCTGATTTCAACTTCATGAATGTG
TTTATCATTATCTAAAATGGAAAAGAAAAAAAAACTTGAATTGTATGATTAATCGATTAT
CATCGTGCATCTACTCCCACTTATCCGATTGTTTTGGCTGACTCGTGAGGGCGTCCTCAT
GCAATCACACGCTTCTAGTTCTAGGTATGACCTAATTAAGATGTCGTTTCGTAAAATCCA
CCAGAGCAGTGCCCATGTCGTTCATATTCTACAATTCATTTATATGAAATCTTGTTTTAA
CATGATTTATCTATTTTGGCAATTTTTTTGAAAATTTACTCATTTTGATAACAATTTAAA
ATATTACACTTGTTTGATGTAAAAGGCTATTATTCCAGTAGGTTGTACACTGTACTGTCG
CGAGGAGTTCGTAGAAAATGAAAAGAAAAATTATGATGCACACCCAATATGCAAAGATGA
ACAGCTAATGAGAGAGATAAAAATAAAAATATATAGGTTTTTATGGATAATGTAATTTGA
CACATATATTGAGAGGGAATAAAGAGAAATGAGAGGTGTTTATTAAGTGTATAAAAAACA
TGAATGTTAATGTATTATTACTTAAATGAAAGAAAAAAAATTCTACGTTCTTAAACCACA
AATTCGTAGTATTTATAATGTTGACTGCTTTCACTATCATACCTATATTTATATCCTTTA
TCTTCACATCCTTCATATGTTTTATACAGCATTATAGATTTTAGAAATAAACATTTCTAA
GACTATTGTTTTTAAAAAATAAAAAGAATTTGTGAAAATAAATTTTAAATAGGTTTAGAT
GTAAATTTCTAAAATACCACCAGTTATATCATTCCTATTGTTCTCATGAGAAAAATGGCC
TTAAATATAAATATATGTAATCCGTTATAAATTATAATATGTAAGTTAACAAATAAGATT
TTTATTTTCTCATTTTTATGACAATTATTTTTAGTATATATATATATATATATATATATA
TATATATATACATATATATCGATTTATGATTGGATCAAGCTATACAAATACATATATAGT
ATTTATACTAGTAAGAAATGACTTAAAAATAATATTTATCCTTAATAAATCAATAGATAC
TAACTATAAATTCTAATTAAACTCTACAGATAATCTATAATACTACATTCAGCAGAATTT
TCAAGTCTCGTATAAGGCGTTGCTTTCCAAGTGGTCAAGTGGCCTAAAAAGAAAACAATA
AAACCCGATGACTTTATTAAGCAATAAAACAACACTCTGCCCATTGGTTCAATTTCACCA
TAAAATTGAAACTATTCTCTTCACTCCACTCTGTGGGCTTTCCAAATTTCCCCCACCTTA
TTATTTCTTTTCTTGTTTAAAGCGGATAAAACTATGTTCATTTATTATCATCTATCAAAA
AAATTGATGCATTTATCGTATAAAATATTTTACATGATCATTCATCATAACTGATCATAT
ATAATAAATTTATTAATTTTTAAAATAATTATTTTTAAAAAATTAAAACAATAATTTATC
ATTAAATAATAATGTAAAACACTATTATAATTATGGTATAACATGTTTTAGGTGACAATG
AAATAAATAAAAATTAATTATGAAATCATGGTGAATGTAAAATAATATATAATTATAATT
ATTTTTAAAAAATTATGATGACATAATAATATAAAAAGATATTCAAACATTCTAAAACAT
TCTAGTAATATTCTACTCTT
>Glyma01g24900|Glyma01g24900.1
GTTCTGAACCACACAAGGACAACCCTTCCTTTGTGTTCAGATTGCTTTACAACAAGAGAC
CCTCGGTCTCTTAATCCCTTTTCAGAAATAAGATGAAGAGAAGAAGAAATCTTTCTTGAA
AGAGATAGATTGAACAATGGAGCACTCAAAATAATTCCTTATTGAATTGCAAGTGTATTG
ACCAAGCAATTTTTTAAGAGCATAAGATAATTTTGCTTTTAAGAGGATAAGACCTTTTTG
TTCTGAAAAACTTTGAGCAAATTCGTGTTCCAAGTCACATATAAATAGACCTTTGATGGC
CATCAAAAAATCATTTGAACAGATGTGACTCTTGGAAATTATTTTCTGAAATTCTCCTCT
GGTAATCGATTACAAGATTTGTGTAATCAATTACAGGCTTTAAAATTTGAATCAAAATGT
TCAATAACTGCTGGTAATCAATTACCATCCATGTGTAATCGATTACACATTATAAATTTT
GAATTCAAATTTCTAATGACTGTTGTAAGCATTTTCAGCTACTGGTAATCGATTACAATC
CTCATGTAATCGATTACATGCCTTCAAAAATATTCAAAATTATTTTAAAAATGTTTCAGG
AAGTGTTTTGGCCACTGGTAACCGATTACATCCTCTGGTAATCGATTACCAGAGAGTAAA
TCTCTTGTAAAAACATTTTTGCTTAAATTCATTGGCCAAACCTCTTGCTGTTTCAACTTG
GAATTCATTTCCTAAATCACTAGAGATCTTCTTGATGATGTATCTTGAATTTCTTGGATT
TTTGTCTTGAATTAAACTTGAGAAGTGCATGATCACATGGCATCATCAAAACATCAAAGT
CAAAGTTTTTGCTTCTACAATCATCACTGAAACCTCGCTTGACATTTGCTTTCTTAAGAA
AACCATAATCATAAAAATATATAAACTGTTGCATTTAATCGTCTCTACTATTAGTTTAAT
AAACTTAACTGATTATACAACTGGTCCTTTGGGTTCAATATCCAAACATTCGATTCCACT
ATTACTATTGCATAGGGTACATTTGCCCTTGTGCAAGCCTAACAAATTCTATGCATCAAG
TTTCTAGTGCCGTTGTCGGAGACTAGTTGCGAAATTCCAAACTAGTTTAATTTTGTTAAA
CCAAACAATTTTGTTTATAGAAATTCCTTTCTTATTTATTTAATGTATTTCTATTTATTT
TTATTTTATTATTTTATTTCCCGTTGCACTTGATCTTCTCCTCTATTTTGTAGTGCATGC
AAACTAGGTCCCAGAATCCACCATTGCAATACAAACTTGATATTGATAAGCTAATATGAA
AACTTTGTGTAGAGATCCGTGAAGAGAGAGAAAGAGCAATGGAAGCTAATTAGGCTTAGA
TACTTATGGACTACCTCACCCCTACCTTGGGGGAAGCCAACATCATCCAACTTCTCGATA
TGTGTGTGGTTGGAAATAAATTTAATTGAATTACCAATAGAGTAAGTTGATCAACACAGT
GTGATAGAATTACCAATAGAGTACATCAGACTCTATACCTTTCCTTTCTCTCTCAATGGA
AGGCATGGGACTAGTTGTTCTTACTACCTAAGAACAATATCATTACACAGAACCAATGCA
CAAGTGCTTTCTTACGAAGGTATTTCTCTCCCATGAAGATGGATTAATACATCAGGGACA
TTGAAAACTTTGTGCAGAGGGAGCAAGAGAGTCTACCTGAAGCCTAGGAAAGGTTAAAAG
AGATGATCAGAAGTTGTCCACACCATGGCATTACTCAACATAGATTGGTCAGTCTATATT
TTCTTTGGTGGAGTGTGCTAACACAATGGAACAAGTTTAGATGCTGCTTGTCAGGGTAAA
AAAATGATAACTCAGATGGATCAATTTGATATTTATGTCAAAAATAAAAATATCGTAAAA
TGACCAAAAAAAAAAAAAACTCTTAAAGAGTAAAGTTTGTAAAATGATGAGAGTGAAGGG
ATTAACTATGTAATTAAGCC
>Glyma01g37820|Glyma01g37820.1
GAGTAACTAATATGTGGCTTGCTATCTGCCGAGTGCGCCCATGTCTTCCTGCAAGCATAA
TGATTCACAGAAGAAGAAAAAAAAAATAATATTTGTCTTGTGATTCCATGATGACTAAAT
AGTAAACAGTGTTGTGGTGGACCAAGGAGCTATACGTACACTATGTTGGAGTTAAGTAAA
GTATGACATTTCTTAATTATTTGTTTCTTTTCTTCTATACGTTACAGTAATGGGGCTAAT
ACCTAGTTCACTCTCTCTATATAGAATGAGACAAATATATATGGCAACATTTTTCTATCT
TGCTTCACAAATCACACATTTCAGGACTGGTTGCAATACACAAACACTAACATACACATG
ATATTACTATTTATGTTTGGGATGAATAAATCTCGAGAGCTTGCACAGCTAAGCAATGAT
CTGGACTATTCTTTTCATTGCCAACCGTCTTTATAACATTACTATTAACTTCTCTTGTCT
TGAACTCTTTAGTACTAACTTTGGGAATCTTACCTTAACTGACGATAAGAGATTAAAAAA
TAAAATAAAAATGTCTCGTTAATATTAAATAATTTGGAAAAATACCTCAATTTAAGAAAA
AAAATATTAGTATTAATTAAATTTGTTATATTTCTTAATTTTAATAAATTAATTAATGGA
GTCTTATAATAAAAATGAAAAGCCCATTAGTTCAAGTAGTTCAGTCACAATCAGGATAAT
AAAAGTTAATAAATCACTTAAAATGGCGGGATTGGTCACAATATTTTACTGTTGAGTTCG
ATTAGGAAACCAAGGTTTATCACGGGACCAAAACTTTCCTGTAAATACCAGGGAAATTCA
CCCCTTTTCTCATCAAAGCCACAAATTCATTGCGTATTTTGATCTTAACTTTGTAGCTTT
GTTATTTTGTGCAATGACAGCGAAGAGCAAAATCCTAGTCCTTGGAGGAACAGGATACAT
TGGAAAAGCTTATTCGACAAAAAAAGTGAAAATCAGAAGGGCAATTGAAGCTGAAGGAAT
CCCATACACTTACATCAGTTCAAATGCCTTTGCTGGATACTTCTTACCTAACCTGTTACA
CCAAAATGTCACAGCTCCTCCCCGTGATAAGGTTGTCATTCCTGGAGATTAACACTAACA
AGTAAAAGACATGCAGTTCAATTATTTTGTCATGTTTTGCGCTTGAAATTCTTGTTTCAG
GAGTTTATGTGAAGGAGGAATACATTGGGACTTATACCATCAAAGCAGTGGAGGATCCAA
GAACCTTGAACAAATCTCATGTTCGTGAAACCCCTTGGAAATGTTTTGTCTGCTAACGAG
CTCGTGTCCTTGTGGGAGAAAAAGATTAAGAGCACTCTTGAGAAAACCTACATTCTTGAA
GATCAAACTCTTAAGATCATCAGGATCAATACTTTTTTTTAAAATATTGTTTGTATAAGC
ATTCCACATAAGCAACCGTATTGAAAATGTTTGCTAGCATTCTTTTAATAAATAATAATT
TATAAAGCTATACCACTTTAGACAATCACCCAAATTATTTTTTTCAAATTAAAGTTTAGC
ATCATTGTTTTAAAATTAATTATGTTCGAGTTTATTAGCGCAATTTATAGTATAGTGGTG
TCAAAGGGAATATTATTTGCAGGGACCAAATCAAAGTCAAACTTGAACAAAGAAAATAAA
CATAGCAACGTAAGCAACTTATCTATAATTATTAAATAATAATATAGGGAATAAATGAAG
CAGACAAGGAAAACAAATCACATCCCAACTTCAATACTTCATATCAATGAATTCAGTTAA
TTTGTATTCTAAACCGGTTCATACTTCGTTGAACATTGCCCATATAGCGACTAAAAACAG
ATCATTATATTAATTTATTTTGTAGGAATTCCGTCACAATCAGAGTAATAAAAGTCAATG
AATCCCTTTAAGTGAGGAATTTCGAAGCATTTTATCATTGATTATTCAGTATTGACTAGT
ATTAACTTTGATTGCAAAAC
>Glyma01g40850|Glyma01g40850.1
ACAACATGCATAAACATCGGTGTCGTACACACTAGTAACATTACTAGTTACATAGAAATG
AAACTCTTATTTACTGTGGTAAAATTTGTAAAGAGATCACCTAATCTTGCGGCTCATTCC
TTAGTTAGTGCTATAAAGTTATATGTTTACTCTCATATTTTTCATCTTATATTTTTAATT
TTATTATAAATAAAATGATATAAGTATCCTTTTATATATATATATATATATATATATATA
TATATATATATATATATATATATATATATATATATATATATATATATATATATATAAGTT
AAGCTATTACATTTTATATATTTTAACCATATGCAGGCGGCTAATGGATAGGAGGTGTTT
TGGATTATCAATGTTGGGTATTAGCTTAAAGCTTGAAACTGTCATGACCAAACTCGAACT
GTTTTTATTTCAGTGTCGTTTTTTTTTTAAAAAAATATTTCAGAAAAATAATAATAATTA
ACGAAAAAATATTATTTTTTAATAAGGAAAGAGTTAAAATAAGTAGACAAGTGATTTATT
TGCATAATGAAATTATTAGAAAGCTTTTGATATAAGGAAAGTTTTTTTCATATGTAAATT
ATGATTCTTAGAGGTGAATAAAATTTATTTAGATGATCACAAATATTGATGAGAATATTT
ATATAATTCTTTTGAAAATAAAAAGTAATATAATATTTTTACTAAAATTTTTAAATATTT
ATCACGTTAAGTAATCTAATAAGATTAATTTTGTGTTTTTCTTCCACCGGAAATGTTAAA
TTTTTACCTTCCGTGAGAATAATTTTCATAGCTAAAAAACATTCTTAAGAAACAATATTT
TCTGGGTAGGAATGTTATTTTTTTTAAAGTTAAGTCAAATGAGAAAACAAACATTTCCCA
CTTTAGATTCGGAATCAGAAAAACTTAAAATTTTATTCTATCAAATGCCTTCTAAGAACT
TAGATAATTAAATAAAACTTGATAATAGAATCAACAAATATTTTACAGAATAAGTTTTTT
TTTTTGCTGAATATATTATATTCCTTATTCCATCACAAAGAATAATTGATATTTAACAAA
GTAAATAATTTTAAACTCTAACTAATGATTTGAAGAAAACAGTAAATACCTTCAATGCTT
TTAAAATATTAATCATATTCTATTTCATTTAACAATTTTTTTTCCATCAATCACTAAGAA
AATTATTATAAAAAAAACTCTTAAAAGATGTGTGTTCTTTTAAAAGAAAAATATCTCTAA
ACTAACCAATCTTAATTACATTGTTTGTTATTTCTAAATAAAACATTATTAAATATTTTT
ATATTCTCAAGATCTAAATGCACTCTTTTTTATTTGATTCCTTTATAATTAGTATCACGA
GAATTATTTGATAAGCCTAGTCCCAATAGGAGATATATATATAGTACAATTCTTAAAAAT
ATCAAACATGTTACATCAATCACCAAACTAATTTGTAAAATGAAAATATTCAAAAGCTTA
TTTTTAAAATCAACGAGTAAATATATTCATCATTTTTAATTTAATTTCAAATACACTATA
AATTTAACCTACAAAAATTTTAAAAATAAATAAATTTGATAATTACTTATTCAATCTCCC
ACACTCAAAAACTCTACACACTGTCCTTTACATTGATGCATTTACTGATAGAAAGGAAGG
GAAAATGTATTTTTGTATCCTTTTTTCGTATACAATATTACGGTGTAATTAATAGGCACT
ATTCGTTAAGGTGTAAAACATTACGGGTCAAATAATCTTTTGGTCTTTTTCCTTTCATGT
AGTAACTATTTGTACATCCCACAATAATTTTGCAAAGAATTAGGCCCTATTTTCTGTTGT
ATGTATCTTATATCACTCAGTTTATTTTATACTTTGTTTCTCCTTTTATTTCTCTTGTGA
TTGTAAAAAAATATTGTAGATATTTCTCTTTTGTAAAAGTGCATGTTATACACAGTGTAT
ACCCCACTTTTTGGCTTAGT
>Glyma01g38970|Glyma01g38970.1
CGCATTATATTGATTATTATACATGATTGATTACTGATATAATGTTACATATGGAAGCAA
ATTAAGGGATGCCTACACTAGACACAAAAATTCTTGTATATACACGCATTCCAAATAAGG
AGAAGACATTTATAGCCGTATATATATATATATATATATATATAGACCAAATTAAGATAA
GGCTGAGTCAAAAATCCGTGAGAACAAAAAAGGACGAATTTTGTGTGATTTCTGTTAGTA
TGCATGCATACAGAAAGGAAAATCAAACTGTTTGGATCATTTGAAAATAATGATGAGTCT
TTATCGATCGGCATTGATTAGTCCTAAGTGGGACAGGCAAAATGATTTTTCTCCTTACAT
AATTCATAATTGGTTGGGCAAATGACCACACGTATGATATAATAAGTGTAATGATCAAGG
CATTAATATATGTCTTCTAAATGTGATTGAAAACTTAAGATAAGAGTAACGGTACGGTGA
AGTTTATAAGAAACAAGAAAATTTGTAGGTGATATTTTGATTGAGTGTTTTTTATTTTTA
TTTTTAAAGAAAAAAAATAAGAATGAGAATATTTTTATTTAAAATTTAGAAAATATTTTT
TTTTGGAAATATTTTTAAAAATAGGTCCAAAATTAAAAACAACAAATTAATCAATGTTAT
CTGTTTTTTTAAAGAAATAAAAATACAGTGACACCTTAGACTATTTTTAAAAATAGAAAA
TAAAAACACAAAATAAATACTTTCAAAAATTGAAAAGTTGTGACATTGTAATTGAAAAAC
TCTCTCTCACTATACTTAAATTCATGAATCAATGATATTGTATACTTAAATTCATTTAAC
TATTAGTCCAACAATTAATTGTACCAAATCTCTTAGATTTCTCGTATCAGTATCATGGTA
AACTCTCAAGAAACAACAATATCCCCCCCTAATTTCTAAAAAAATATTTAAGTGGTCAGG
GGACATTAAACACTTTAAATTACCAATTCACATGTTAAATAAAAAAATGTAATATGTTAA
TAAAAAAAGTTGACAGCATATAAATTTGTCTGTCTTAACATACTCTTTAACATAAAAAAA
AATAGTTGGTCCAAGTGTTAATATACTCTATAGAAGTTTGAATTTTTATTCTATAATTGC
TATCAAGAAAATCTTGTTCAGAGAAGGCAATCCGCCTTTGAGTGCCAATAAATTCTATGA
AAGAGATCAGTCTCAGTCAATGATTCAGGATGATAATCTTTGTAATCATTGAAAAGATTA
TTGTACAAGTCTAAACTACAAGCAATTTTATCTAATCATAACTATGTAGCTCCTGGCTTA
TTGAAGAGAGGATCAATCTCCTTAAGAAAGATTGACCATCAAACAAGATTTTAGCGATGT
TAGAGAGAATCATTCCCACATTATAAAGAAAACAAGAGTTTGTTATAAAACCTTGACTAA
TGTCAACTAATATATTATACTAATAATACGATATATCATACACTAATTGATAATTTTGTT
ATATGAAATTGATACGTAATATATTGGCATGAGTAATGTTATTTAACTTCTTGCCATTTA
ATTTTGTTTAAAAGAAAGAACTATACTAATAAGCTAGGGTTAAACCTAATGATTATTTTA
TCAAATAAATGTATAATGACTTGGACAAAATTTATGTATAATTTTATGGATTTTTTAGTA
TTATTCTCCGATCAGAATTTAAGTTTTACTATGATCATTTATTTGACCTTTAGTGAAATT
TTTTATTACATAAATTACGAAACTTTATTGCTAATAGTTTCACAAACTACATCTATGTTG
TCTTCCAAATATATAATTTTTACTGTGTTAAAGTTATTTGGAAAAAGGATATAACATAAA
TATATTACTTTAAATACGTGAGTTGTTTATTTGAATGAATACTATAGACTTACCAACCTA
ACAATTTTCCCTATAATAACAATAAACGTTGTCTTGAAAAATACAAATTCCAAAATTAAT
AGAGTTATCGTTTATGACAT
>Glyma01g38870|Glyma01g38870.2
TAGGCATGCCTACACTGGAATATATTTTAAGAAAAAAAAAACATAGAATACACCACTGGA
TTCCAAGGGGAAGCACTTCCTATTAGCGGCAACACTGCTGCTATCATAGACAACCCATGT
GTGTGTCGCTTGCGGCAACACGACGGTTCGGTTTTCCTGCGCACAACATCAACATGCAGC
GACCCTTCACCATCATGTGCCGGAAGAGGGGACTCGGTAGATTCCACTCCACCGAGCGCT
CTCCATCGGACGTAGGAAAAGGGGACTATTTTTTTTCTTTTTAATTACTCCAGCGCAATT
GTTTACTGCTTAACTCTGACAGCGCATACTTTAGAAGAAATCTTTCTGTTGAGGAAAGTG
ATTTGGTATGTGAGACAAAGAGCTTAATTTTTTCCAGATTGGAAGCCAATGGTAAATGCA
AAGGGATATCTGTTTGCTCTATCTAAAAGGAAAAACTAGTTTTACGTTTATTTTAAATTA
TTGGGATTTTTTTTGCTGAATAAATAAAAAAATTCCAAAGAATTTAAAATAAACGTAATT
TATTAGCAATATCGTAAGTTTTTTCTGAACAGAAAAAGGAAATAATTCTACATTTTTTGT
GATGAGAAAATAGTTTATTAGAGATAAAAAAGACACACGTAGAAAACTAATTTATTCCAA
TGTAACTGTGTAAGGGATTGATATATTTTAATATTTTTTAAATTTATTTCGGTGTGGACA
TCTATGATAATTTCACACGTATCTAAAAAAAAGTTTATATCTTATAGATCATATTTGTAA
TTTGGTGTAGTCTCCCACCTTAGAAGCCACCTTAATAGCCCATATCTATCAATTTAATTT
TCATGTTGATATATTTTACTAATATCTGGAGACTAATTTGAAGAATCATTTTAATACTTT
AGGAACTACTACTATTTAGAATGATTTCTAATTTCCCAAGGCAATTGTATTGTTTGTTAG
AGATTATTTAAGGAAGAAGGTGATACTTTAGAGATGAAATTGACGAATTCAAAATCAAAT
ATATTAGCGGTTGTGTTTGTGTGAGGGAAAGAAATAGGTACTAGAAAGAGAGAAAGATGG
TATTACCAAGAAATTAAATTAGATATCAACATTATTGAACAAGTATTTGAATTGATGTGA
GATTATTATAATATCAAGTTTAAGGATTGAGTTTGTAATTGCATTAAATATTTAAGGAGA
ATGTTATTATTCATAATTATTTTATTCAACTCTAGTAGAAGTATTTATTGTAGAGGATAA
TAATAAATAATAACATATTCGTGATATAATTTCATCAAGTCGCTATATGAAGCCCAATCG
ACCTTTTTGAAAAATGGTTCAAATACTGCGTATAGTGTCGGTCCATTTAGCTAAGAAATA
TTTAATTACGATAAGAATCATCTTAATCTGCAATGAATATTCTAATGTTACTTTCTCAAA
GGTGGCCTACGCTTAGTGGCACTTTTAATTGCAGAAAGTCAGGCAAACTTATCTTCTCAA
ATGAGAGAAAAAGACAAAGTAATCTTTCAATGACCAAAAAAACAATAGAAAGAAAATGAA
ATAGAACCAGGTGAATGAATACTTACATAAGAAAATATCCAATCAAATGTTTATTCATAT
TCTGCACTTACACTTGCATATATGCAGAACTAACTATAATGTTTCTCACCGAGTTCCTAT
GAATCAGTTAGACGATTTGAACAATTAAAGATTCGGGTCAATTTTTGCTAAGGGATCTTA
TCAGAAGTTGAGTTGCTTGCATACTTTCATAGTATAGTACCAATTGAATAACAAAAAAAT
CACTCGTGACAAAAACTAGATAGGTCATGAAATTAATACTTTATAGTAAATTCAAGATCA
AACAAATTATTGTGAAAATTTTCCAATTCTGCAACTAAGCAGACATCTGGACCGACCCAT
TTTTAATTGTTAAAGTCTATTCAATTGAGCAGACTTTACATGAATCATGCACAAATAATA
AAATCTGAAACATTTGATTT
>Glyma01g34580|Glyma01g34580.1
TATATATCAGTTTTCCAATCTATTAATTGAAAAAACGGTTTTCTTTGACTTCATAGTTTT
CCAAACATTACAGTGGGTTAGAAACTGTCAAAAGAGAAATTGAAGTGTATATTCTTTTGT
TGGTTGGTACGAATAATTTTCCTGAACAGAAGAAATTAATATTCATTTTTATAAAAACTT
GCAGCTCCAAAAGTCATATATATAATCGTTCTATATATTTAGATATTTTTCTGCTGGTGA
GTGTGTATATTTAATTGACTGACTCCTTTTTTTTATTTTTTTCTATCTTTTCTTACTGTT
TAATTTTCCATTTTTTTAGTTATTTTTAAGCATAAGATATTTGGTTGCGATATCCAAAAA
GAAATTAAAAAAAAATCTCAAGAAATCTTATCATAACTAATTTCGTCACATTTTTGTAGT
TGATGATATTATTAACTGTTATATTATCATGAATAAACTCTTTTTATTATTTCATGAATA
AAAATACATAAAGTTTTACAATAACACATCAAGGTCGTACTTCTAGAAATCATTTGAAAC
TCCTAGTACAGGGTTTTCTTTATTTGGGATCAATGATTATAAACTTTTTAATATCATTTT
TATTAGTTTTTATTGAAAATCTAACAATAATGAAAATACGTGCATATTATATCGAAATTC
TAATATCTATATATGTATATCTATATATGTATTGATAGTGTAAATCTATATATGTATTGA
TAATGCAAAAGAGTTATATATTATTATTTTTCATAAAAAAAGAATTATATATATTATCAT
TGAGTTACAAAATTATTATATACATATATGATAAGTATAAGTTTGTTAGTTTTTTAATAA
CTTTTAAAAATTATGTTAAAAATAATATATAATTAAATGATACCATAAAATACTAAGTTA
CACAAAAGATATATTGTACATTTATGATTTTAATATAAAATATATGTGTATTTAAATTGC
TCATACTAAACTATCAAACACATATATATTCATTAACATGAAATCATTTCAACTTTATCT
TTGGAGTTTGAATTTATATATATATATGCTCGTGCAGTTACTTCAACTATTTATTGATGT
GATCTTTGTTAAGAAAAAATTGCTCATATTAATATGTGTAGTACGTAGTTAATTGATATA
ATATAGATTATAAATTTTGTATGAATTTCAATTTTACTCGGGAGTAGAGTCATAGAAAGA
AGAAACAGTTACTACAACGTTTTTTTATATAAAAGAAATGATAAATTTTAATGAGAGAAA
GGTTACAATATACTATATATTTATATTATGTAAGAAGAAAGTTTTGAAGCACGGGATATG
ACTGAACTTTGAAGTATACCGATTCTGGGAACCATCAGAGGAAGCAATAATGAGTTCCAA
AGGCAAAGTGATGAGAGTGAGAGAGGTGGCTGGGTGAAAGTGAAGGAGCTCAGAGAGATC
ACAGCAAGATTAAGGATAGTGGAGTGAGTAAGGTTTTTGGCCAATTAGTGAAGAACACAA
TGTGTTCTTTTTTTGCAGGCATTTTGGTTAGAGATACAATACAAGAAGTGTTCTTAGTTA
CTTCTTAGTTCCTACACATACACACACAACTTGGGTTAAGAGAGAGAGACATTGAGAGGA
AGCAAAGCATGGTAGTCTTGAATAAATGGGGCCCTCATAGAGAAGTGTGGGCCCCACACA
CCGCCCATGCGCACGCTGTCTTTCTTACCAATATGAAACCCATCATCCATCATCGATCCG
ATTCCTTCGACCTAACCCTAACCCAGCAACGCAGTAATAACCCAAATGGGGTTTCGCCCA
AAAGCAAAAACTAAAAAGCCAAAAAAAGAAAGAAAAAAAAAAAACAGCACCACCATCTCC
AATATTAACCCAACACAAAAGCCCCCCAAACTCGTTTCTCTTCCCCTCTTTTTCCCTTTC
TTAAGAACTCTTTATTACCTTATTCCCTCCAAACCCTGAACTACCTCTCCCTTACTCCCA
TAAAGGTAGCTTAGCTTCAG
>Glyma01g36290|Glyma01g36290.1
CGTGTATGATATAGTTAGATGAGTTATCAATAACTTGAGTTGTTCGGTTTAGTGATGGAT
TTTCAAGGAAGAAGATAAGGGTATTTAAGACTAAAAAATTTAATTAAAAAGCATCTGGTA
GGCACATGCTAGCTTTAGTTAACTTTTTAATGATGTTTGAGAACTTAAGTGTATCAATGT
AACAAATGATAAAAAAATAGGAAGGTTTACTGTAGGGTGAAAATAAGAAGGTGTACATAA
GGGTGGATATTCGGGTTGGTCCAATCTGTTTAAGTCTCAGCCCGTGAAACTCGTGTTTTA
AGTGGATAAGTTTGTTTTGCGAAATAAATTGATTTTTTTTAGGTTCGTATCCGGTCAGCC
AAGCCCGCAGATAAACAGACCATTTTGTGGGTTCAATTAATAATTTCTTTTAAAAAATAA
AAATATGTTCTTGGTTGTTTGGCACAGCTACAAGCAAGAGAGAGATGCAATGTGGTGGGA
TGTGTGACTTGCAAGAGGTGGGACACGTAGAGAGGGGCGACACATGTAAGCCGAGGAGGA
GGAAGTGACCTTCTCACGCGGTGTTTGGTCTAGGTAAGAGAAGTGTGACGCAGTGCTAGC
CAGACTAAGGAGGTTGCGCGTGAGCAGGGGAAGAGAAAGTGATGTCGTAGGCCTCACAAC
AAAATAAGGGTTGAGGAAAGAGACACGCGACAAAGTGAGAGCTGAAGAAGAAGAAGCGTG
CGACAAAGTAAAGGTTTGAAATGAAAGACTTTAGAATTTGAAGTCTCAACTCTCAACTCA
AATACTCAATCTTTATAATTTTATTTTAAAAATTATCTTATACGAATTATTTGCGAGCTC
AAAAATAAAATTCGTTAAGTCTACAGACTTAATGAACCAGACTCAAGTACATGTTTGTAA
AAAAAAAAAAAAAGGCTCATAATCTTCCTAATCTGCAAGTTAATGAACCGGTTCACGGAC
CTGAATCCATCCGTATATTCACCCTTAGTGTTCATCTAATAAGTCCTAAAATAAGAAAAA
AAGTGTAATTTGCTTTAAAAAAAACATATGTGAATCCTATGTTTTGTAAAGGCACGTGAT
GGGGTTAACTAGTTTAAAAGTCACGTGAGCCAAATTTGTCCAAGACCCACAAGCCCAAAC
ATCAGTCATCTCCTTCACAGGAACCCTAAATCTGAAACTACCTGGAGTCCGTTCTGCCAC
GGCTGAGAAAATAGCGACGCGGAAACACGCTCGTCTTCACGATCCTGCGATCCAGCGCGA
CGTGTCCAGCGATTCCTCTCTCTAACGAGTCTACGGAGGGCGAAGAATCGCGAGGCTAGC
CGCCGGTGAAGAGTCGCCCGATTCAAGCCCGATTCATCCCCGATGCAGAGATTCAACCAC
GATTCAGGAACAAAAACGAGACAACCTCCGATTCGTATCGGTAGCAGCTGGAATCTTATC
GAATCGTGAGATAAGTATCGTGAATCGTACGATACTAACTACCATGCTTGTAACTATTGG
TACCATGGTGTAAACCTAAAGCATTGGAAGAACTGAAAAATTGCCTTATAAAGACTGTGG
GGGTAAGCTCCTGTGAAGTGACATTATCTCTAAGATAAAATTCTCAACTCAGAAAGTAAG
AGTGCATCCTCTCTGTTCTCAGTCAAATAGACCCACAGATCTTTTTTTTTTTTCTTTTTG
TTTTCTAATCTTAAAAGAGTTTTGATATCTTCACTGTTCTTTATGTTTATTATTGCTTGA
CTTTTGTTCTTATCCACTTGTGTGCGCTTAGCTTAAAACTATGGCTTTTGACTGTTAATC
ATAAATATGTTTAATTTTGGATTTTTTTTAATTTTTATTTTATCTTTTGTATGCGTGAGT
ATTAATTATTTAACTTGTATTTATAATCTTCAAAATAGTGGTTATCCCACTGTGCACCAT
CCCGCTATAGTGATTATGTGGCCAATGTTGTTAAGTGGTGGCAACATGGCGGATTTTTGC
CTAACCGGCATAGGCGATTT
>Glyma01g01550|Glyma01g01550.1
TAAGTCTTTGATAAATGATCGATTTTTATTTTAAATTTTTAAATTTTTTTCATTGTAATG
AGTTATTGATATATTATAATTTTTGTTTTGAGTTCTTAACATTAGTTAAGTGATGATATT
ACAAATAAATATTTTAATATATATCTACAATTAAAATGATGGTATGTCATTACGTAAGAG
ACGATGATACCAATACATTGATATTAAATATTTTAAAAGTTTATAAATAATTTATTTAAT
TAACTAGATATTATTTTTCTTAACACAATTTATAGGATGTTAGTGTATTTGGCTCCATAT
CTGGAACTATCAAATGTGAGTCCCAGCCATGTGAAAGGCAATTTCTCCATTTTAGAGATG
TTTGGAGGCAAATACCTCAGAGGGGAAAACAAGTCCAACTTGAAAATGACGGGAGTAGCT
AATGCATCAATCCTAAATCTATTCTCTTTTGTAGACAATTTATTTTCTCAACTTTGTCTT
TTCCTTTCAAAACCAAACCCAACCATATATCTCCCGGCCCCCACGTTCATTTGTACTGCT
ATTGATAGCAGTTACACTATTGATTACTGGATAAAATCAAAAACCGTCATTACTGGAGTG
GGGCATGTTATAACTTATAAGATTTCACGTATGAACAATTTTTTTTGAAGAAAATGGGTG
AAAATGGCAGTATCCTTACTTGTTTCCCATCAAGTGATTTACGAAGAAAATAGTCACTAG
CTAGTTTAAACTTGAAGATAGCAATTTTCTTTCCCCTTGCAAATCACTAATTACTGATGA
ACAACTTTCCTTTGGAGCAACTCTATTTTCCTTATAAATAGGACATGTGATTATTACTTT
GTGAATTGTAATGGTTAAATTATTGTATTGCTTTGTTTTTTTTAAAAAAATTTACTTTTA
AAACTTCTTATGGGTCGGGGAATGAAAGGCACAGAAAGTTGAAAATCATGAATTAAGTTT
ATTTGTGTTTTGTGGGGTGAGACCTGAATGAAAAATTGAATCTATTTATATTTCTTTTTT
TTTTTGAAAGAGAAACTTACCATATTTGTTTTTTTACTTTGTATTTGATTGTTATGTTAA
TTTATTTTCTGAGTTTTTAATAATTTATGCATTTTGTTTCAAAAGCTATATATTATGTAA
ATATCATAATTATTATTTTTAAACCTAAATAATTACTCCATCTATTGCTTTTATTTGTAT
TTTAAGGTTGGTACGTAGAAATTAACCCACAAATGTAATTAATTTTCTTGATTCTAATAA
AATAGTTGTAAAATTTTCTATTTTACCTCATGTTATTTTTACTCTACAATAAATATATGT
GTAAATTAATTAAAGATTTAAATATAAATAAGTGTGTAATTAATTTAATATTAAACTTTG
CAAACGACCAATAAATAAAAAAACTCCAAAATTCAACAATTAAAAAGGAATAGAGGAATA
TGTAAACGACATTGATTCAAAATCAATTCTACAAACATATATCTAAATACATATTTACAT
GTAATTATTTGATGAATATCTTCATAATATATATAAAACTAGATTACAAACATATTCATA
ATCCTATTTGAATATAATAGAATAACTATGGACACCAAACTCTTCCTTTAAGTCAAATTT
GTGGGTTTAAATGTTTGGTGTTTGACCAATTCAGATTTTAAACCCGTTTTAGGACAAGAC
ATTATTTAAAAGAATTTAAATTGTTGGTATAGTGCAATTGCTTCCGCCTCTGGTGGCTTT
GCAATCCGTTTATTAATTAAGAACCCGTATTTTAGTTTTTTATTTTTTATTCAATAAAAA
AAAACACAAACAATACATGTTCATTTTAGCTTGTATATTGTACAGAATACATGTTCATTT
TATACAACTAAAATTATGATAAATAATTAATAATGTAAAACTGTTTTATGTTTTACACCA
TTATTGCGTAGTCTTTTTTCCTCAATTAAATATGGGTAAAGATGGAACTGCATGACCCTA
CAGTTATTTCACTACTGTAG
>Glyma01g39590|Glyma01g39590.1
TTCATTATTTTATAATATTTGCTATAATATAATACACATTAGTATATTGTATGAGAATTC
ACAAAAATAAAAAAGTATATTAATACGATGATATAATGTTGTATTTATTAGTATAAGAAT
AATATGTAACGTTATTTATTATCGTTAAGAAGGGAAACAAAAATCCCCAAAGAAAATATT
TTAAAAAAACTCAAATTATATCTTTTTTTATAATTAATCATGTCATTAATATAAAATATT
TATCAATTTTATTGATGATTAATTTTTAAAAAAATATAATTGATCATTTTTAATAGACTC
TTCCTTCTAACTTTGTTTTTCTACTTACAAGATTTTAACTTAATATCTTTTTTTAAAAAA
AGGAATTGTTGGTCAAGATTATGTATAAATATATGATATTAATCGTTAATTTTTGCAATA
AATTAATTATTAAGATACTACATTTACTTTTGCTTTAACATGTAATTAATTTTAAGGCAG
GCAAATTCTTTTTTGCTTTAATATTTTCGTGGTCAGTAGTGGTCAATGATGCTTTTTCTC
TGACTTCCGACAAGTCTAATATAGGTTTTCATTTTTCTTGGTCATGGCTAGTTTACCCTT
TTAAATCTTTGGTACAACTTCTTATTTTTCGTTGAGGCCTTGGGATTGTTCACTTAAAAA
TTTACAACTCACTGGACCCAGTGAATGTGAAACCTTGATTTTCCCCAAGGCCCAACACCC
AATAATTTTTCTTATCGAGCCGCATTGTTTTCAACGTTTAGAAACAACGCACCCTCTTTT
GTGGCTCAGAAATTTGGCCAACACAAATAAAGCACAAGGAAAAATGCAATATTTTTGTAC
AACTATACCTATTTTTGGTGTATTTAACCAAGTTATTTCTTCTGTACTTACAATCAGGGG
TTGTGTGATATGGATAAATTATTAGGTTATTTTAAACCATGATCATGGATGACAATGGTT
CTTATTAGTAATATATACATGATACATAATTAAGTTTTGTTTACAAAAATAAACTAAAAC
AGTTTTAACTCATTTTTAAAATAATTTTATATTTATTTTTAAACTCAAGAAAAAGAAATT
TGTAAATTTATTTTTTATATTTAATAATCACTCATTCTATTATTATTATCACTATCACTA
ACACTCTTTTTATTATCACCATTATCATCCTTACTTTTGTCACCATTCCTATCAATATTA
CTATTACTATTATCAATCATTACTATAGACATGATCATTATAAATTATTATTATAGTTGT
TATTATTATCACCTCACAAAAATATCCTTAAACTAATTTTAATAAGATACACTTTTAAAA
TAAGTTTATTTTAAAACTAAAATTAGTTTAAAAAAACTAAAACTAAAACTAAATTTAAAA
ACTAAAAACTGATTTTTTTTAAAAAAAAAATGAACAACTAGGTATCATTCTAAACGATCG
ACCTTAGATTTTAGGTGGCATAACTTAACTTAAAAACTAACTCATAAAGAAAGACTTATC
TCCCACTTAGATACATTAATGTCCATAATAACTACATCCTTTAAGTAGAAATTTGCACTT
TTTAAGAAAGTTGTATCTTGAAAATTAATCTTGCACTCTCGGCAACTTGAGGAATAGTCA
TAACAAGTGAGAAGTAGTTGCTAAAGTAGAATACTCCAAGAAAGAAGTACACATTTTTCT
TTTCTTTTCTTCGGATTCTCACTATCATCAATTTATGTTATTATCAGCTGCGCCTAGCTG
GAAGTTCTGCTTCCCCCAATCTGAATTATGAGTACTTTTTTCTTTGAAGTCGTTGCATAA
CGATACTCACAACTCACAAGTATTTGAAGGAGAGGAAACGTTCCAGCTGGTACTTAGTCC
CCTTCATAGGTAGCTACTTGTTTAATAAGTTGCCAATATTCTAAAGGGGTTACTTAGAAA
CCATAGCTTAAATGAAGAAGGAAAAGCGACCTCCGGTTTGCAATTAGATACTGGGTCACT
ACAGCTATCGGCTACACCTT
>Glyma01g41440|Glyma01g41440.1
CATGAGGAAAAAAAATGTTGTCGAGAAAACTTTATATTTTTAACATTACCACTGACTCAT
ACGTTCTCTATGGAGTATCCTAAATTTCTCAAACATACATAATGTTGTAGTACCTTATCA
TTGACCACTTTTTTTTTTTTTATCAGCCAAACAAGATCATATATAAATATATATGGGCAT
AAGAAATACCCGAAAGAAATACATGAGTCGGGATAAAAAAGTGCAACAAACAAAACACCC
CGACATAGTTTTGGAAAACAAGATCAATGATCACTCTAAATTTAGTTTTGAAAAACATCC
TTTCTTTTTTGCAATCTCCATGACTATAAATATTATATTGTTATTCATTCTTTTTTGCTA
CTTCAAGTGTGTGAAACTCAAAATCTTGAGTTGACCTATCATTAATTATTAGCCACAGTA
AATAATGTTTGTACAGACCAAACATCACATCACAAGAAAAAATGTAAGTACCATAAGCAA
AAGCTCGATAAAGTATTTTAGATTTTTTCACTTCAACAATAAAAAAAATTATCCAAATAA
TATAACTTCAAAATTATTTATCCAAATTATATAAATCGCTATTTAAGGCAAAAAATCAAT
TTTTTCAAATTAATTTCTCACCTTCATTTTTTTTTCATTGTAAATTTTGCAATTATAGTA
TATTTTTCATTTTTATATTTATATTTTATAATCTTAATAAAAAATCAAAATAGAAGTTAA
CAAAGTACGTATGAATGAAAAAAGTACTTATTTTTTAAAAAACATTTTTTTAATAAAATA
AGAATTTTTTTATAATCTAATATAGATTTTTTGCATTGACCGGACTCACGCTAAACTTCA
CGGTAAAAAAAAAAATAATAATCGATTTTGGAGAAATTTATTTCTCACCTTAAATAATGA
TTTTTATTATTTATGTAAATAATTTTTGGATTGAATTATTTGGATAATTTTTTTATTTTT
TGTATTATTGGGGGTGAAAGATTTACATTTTTACATTTCTTGTGTTCCTCTAAGTTTAGA
GCTTAGAAGGATTTTTTTTTTTTTTTATGTTGACACTCTTTAAAAAAAGGAGAAGAAATT
GTAAGTCGGAGAATAGTAATTCATCACTGGAATGGTGAAGAAGTAGTGGTGCGTGTCAAT
GAATATGCATTTTAAGGATAATACGTAAAGGATATAATTAAACTCTCATTTATTATTTTG
GAAAAAAAAAATGTAAATTATATTAAATCTAAAATGATACAATAATAAACGGGGACATAT
CCCGCAAAGAAAATAAAAAAATTTCTTAATATAAAAAGACCTATATCAAGATGCTAAAAC
AAATAAAACAAGTGTCTATGTAATATTAAACTCTAATTTATTATTATTATTAGAATAAAT
GATTCTTCTCTCATCTTAAAAATGTAAGTATTATTTTTTTCTCTTCGATATTATGTTAAA
ATCTAATATTTTCTCTCTTGATAGAGTCAAGTATATGACAATTTTACTCCATTTTAAATT
TTTTCGTTATAGTTACATTAACTTCTGATATGTTAAAATATACTTTATTACCAATTATCA
TCTTTAATAGATGTAATTATTACACTATTCTTTCTTTCTGTGTTTATATATATATATATA
TATGACACTTTATTTTATTTTATTTTATTCTTTTGTTAAGAATTATTTAATGACTAAAAT
ATTCTTTATACTTTCCAATCTGCTAGATTTAAATATTATATATTTTTTATTTTAAAATAT
ACAATTTTCTCGTTTAATAGATAGAAATACACCACACACTTTCGCCATGCTTATATTTTC
TAAAAAAAATCTAATAACTTATACTATTAAAGAAAAATTGTGTAACCAAACAAATCATTT
ATTAATATATTTGTGCATTTTACAAAAAAAATGTTACTAAGTTATTTAATTTTTATAATA
AATTATTTCTTCATCGAAATCATTTATTGTAAAAAATATATATATAATCCATAAATAAAT
AATGCCGGCACCGAGAAAAA
>Glyma01g36980|Glyma01g36980.1
AATATCCTCCATGAAGAGATGAGATAATTACCTTCTTTCACATGTATAATGGCTATAAAC
AATGTCATTGCAGTTGCAGGGTGACGATCCCCCAATCCCACTAAATTCAAGTACAACTAT
GATTCATAGATCCTCCATTCTGGGTTTGACATTCATGCCCCTTAATAAATTTAAATGTAG
TTTAACCTAATCCACCCATGATAACAATCAGAACAAACAAAAAGTAGGATGCCGTAGTAG
GAAGGGGGGTCGACAACTACAAGGGGTCAATATGAGTTCAACTAATAGCATGTAAAATAA
TTTTGGCTTGTTAAAAAGAAATGATGAAAAGTATTTATCGACTTTTGTTGATGAAATCTA
TATTGGAAAATTTTTCTGTACAGTGGGGTTATTCGTCTTAATTGGTCTTTTTTTAATATA
TAAAATTTGAACTTGAGATCTATCTTACCTCAAGTAATGTTGGTTGGTTTTCCGATGGAA
ATAAAAATTCAGGATATTTAATAACTTAGCCTCTCAAAAGAAAAGAAAAACTTAACCAAA
TGAAATAAAGCCTCCTAAATTTTGATTAAAATGTGTTTGATCTACATCATTAAACCTACT
CTTTTGAGAACATTGTATCATGTAATCCTCTGCTAATATTATCTTCTTTCAATTTATAGC
ATTGACCATTTTTTAAATGAGGATTTTTTGAATACATAAGAATCAAAATCAGATATTACG
GAATTTAGGATAGTTTAACCTATTAAGTTAAATATTTTTATTAAATGAGTAAAGTCTAAA
GTTTAGAATGAGTATTAAGTATAATTTGACATAAATTGAGAAACATCGATCCATATAATC
TGTCACAAAAACTTTAATCTATAAATGGGATGTGCTATGATACAATAAGTGCTCAAGCCT
TTATTACTGTTTTTTTTTTTATTGGAAAAGAATCACTCTGCACTCATATCTTGAGATGAT
CTAGATACTTCAGCATACGGACCTTTTTTTTTAAAGAAAAAAAATACTAAATTTAATAAA
TTCATTGAACAAAATCAACAAATACTATCTCTATTCCTACGTACAAAAAATAAATGAAAA
TATTTTTTTTCTAAATATAAAAAATATATGACTACTTTCAAATGCATTGATTGTTAATAT
TTTTATATTATTAATTTATTGTGAAGCCTTTTAATGAGATAATCACTCATTTTTAATGAA
AGTGATTGAATTTATTAAACTATTGACAATATAATTCATATTTACTGGTTGAAAAAAGTA
TCTCTTGAAATGTAAGTAGTGTCATTAAATACACTTACCACTTAAATCATTCAATTTTAT
AAATATTTCTAAAATAAAATTAAATTTATAATATTATTAAAATAAACTAACTGTAACTAC
TTTTTTTTATTAGTTTTGATAAACTGGTGTTTGTTTTTTTAATTTATAAAACGAAAGTAG
TGTTACATAAAGGACCAAATTTTATTAATTTATAACCAAACATAGTCAAGCTTCATTTAA
TATCCATTTTTTCTTTAATAATTAATACTAGTAGGTTTCTTTAAGAGCATTTAAGATTAT
GAGTCATAACATCTTTTCTTTAATGAATCTTCATTATTTAAAATAAAAGGTGAGACAAAA
AATATAATTTTAAGGTGAAATATTTATTGGTGTCATAAAGATAAGAATTAAGAAATTAAT
GATAATATATATGATTACATATCATATGAGATAAAGATATTTTACATGAGAGTGAGTGAA
TTAAATGTGGACCATATAATCAAACATGAATGATCAAAATTTAATCCTTTAAATTTTATA
TAAGATATTTCTTTTCATAAAATATCTACTCAAAATATTTTTTTATATATATAATTTTTA
AAAATATTAACATATCACCACTAATTACGTTTATCACAAGATTATTTTAGCTTAAGTAGA
AGTGTTAGAGATAGAATTTAATTACCTTTAAGTCTATATAAGAAACAAATTAATGTACCT
AAACAGGGATTTCAATGCAC
>Glyma01g02070|Glyma01g02070.2
TTTGGATAATATTTATTGAAAATCTCCTCTCTTAATTGCTTTTAATTTTGTCCTTTGACT
ACGTGCTTAATGGGTAATAAATTTTGTTCAGTAACAGGATCGTATTATCAACAAAAACCC
AAAATAATAAAGAAAAGTATAGTACTAAAAGAGGATCATCTTTACAATATCCTAATGAAT
ATAGGCAATTGGAGAAATTTTTGCACGCGCCCTCTTCTCTTTTTGTTTTAAAGTAGATAT
TTTATAACGTAGTAACTGTGGAGAAATTAAACACTACTGTTCCGTCGTCTGAGAAATTTG
AATCCTTGAAACGAGTACAATGAATGAGGAGCAGGTGGAGAATGGTTCTTGCTTGAGAAT
TATTATCAAGCAGACGTTCGTCATGACAACACGCATGCTCGAGGGCATGCAAATATAAGA
AGAAAATGACAAAGTTGATGACCACGCTGATGAAGAAAATGAACAACGACCTCAAGATAT
ATATTGTGACTGAAGAAGGAACATAGGAAGCATCCATGCATGTTACTTACGACAATGATT
TTACACCACCTACGCACTCGGATGGACCCACGAGGAGACCTTATTTGCTAGGGGATTTTC
AACTTCAAGCTTCAAAAAATTTTCAATGTCATAAAATACACTTCTTCTTTTTTTGTTTCC
CCAACATAATTTTTTTACTCTTCGAACTCTTATCCTGATAAATGCTACTCACCACATCGT
CAAATATGAAGTTTGGATATATAGAAAATTCCATCATAAAAAAAGATATTATGGTCTCAG
GCTAGTTCCCAGCACATGCAGCTTGCAGGACCGAATATATAGATATAATTCTAAGATCTC
TTTACAATGTAATAAATAATTTAACTGCAGAATTAATATCGTGTGTATGTATATACATGC
AAGACTAGCTAATTTTTTTTTTTTTTTATATTGAAAGGAGCAAGACAAAAGCTAGTTGAT
GGTGCAATTAATATTTCAGGTAATTTATACTACAATAAAACTTCAGAATCTCACTGAAAA
GGTAGGGCACACTACAGGGTCATTAATTTTGATGACAAGCTAATTAAACAACAAAAATTC
ATTTGATTACACTGTAGAAAAAAGGCACTGTTCCATTAATACAAGAGAAAATTGAGGCAT
CGATCTCATATTTATACATTTAACTAGCAAACAATCAGATAAATTTTACCTACGCTAGAT
TTAAATTGGATGCAGTTTTGTAGATGTTTTTAGTATTGTTTTTTAATTAGAATTGGATCG
AGTTTCGACTCGGTAATCTGCTTAATGAAGATTTTTATTAAAGGTTAATGTAAATTAGTA
AGATAAAACTCTAATTATAGGTAGAGGATAATACCAACAACACTTGTAATCGTTTTAAAT
TCATTTGGCGCTAGCACACTCTTTTTGCATGGTTAAACTTTTTGTTTGTAGTAGTCCCAA
TTCAACTGTAGTATATCATAAGACATAACCCCCCAAATTAAGTGCCAAACACCCCTCCAT
TCATGGGCTATCCTACTACTTAAAAAAAAAAGGTTTTTCTGTTATTCCCATGTCTCGATT
GTATCGAAGATCTTCAAACGCTGAACCAACAGGTCAAATGCAAAATAACTTAATGAAAAA
ACAATGGATATTTCAAACCGGATTCAAACCTTAATTATATGTATAGGTACTTTAGGAAAT
TCAACGAACTTACCTTATGCTTAAACGGCACTTGCCCTACCTAATCCTGATTTTCGTTAT
AACTTATCTGACAATAAAGTTCTCCGTGTGGCGGAAAATTGCCAAAGGGTAATCTCTAGG
TAACTTCTTTCACACTGCCAAACTAAGCCATTTCCCTGGTATATACATGTTTCCATTTGG
TTTCTCAATTCAAAAAAAAATAATTAAACCTAATTGAAAAAAACAATAATAATGATGACA
TCATTTCTTGAATATGCACATCCCCTCTGCACCTATAAAACCAAATATCACGAGCAATTA
ACCTATGCTATACGGTCCTA
>Glyma01g38550|Glyma01g38550.1
GCTTAGCGCACAAGACAGGCACAACGCATTGCCTCGCTTAGCGACCAGCTCAAGCTTAGC
GTGAAAAGGCCCACGAAAAAGCCTAAAGGTGCGCTTAGCGTGAGTCCCGCACTAAGCGTG
TGAGCACCGCCATACTCGCTAAACCCAGAAGCTTCGGTGCTAAGCGCGTCATCACCGCCA
TACCCGCTAAGCCCAAAAGGGTGCACTTAGCATGAGGTCATGTGAATTTTAAGCTACCTT
AGACTTATAAAAGGAGTAGGAAGGGAGAAAGTCATACTGAGACTTAGAACTCTCTATTGA
ATACACTCAAAGTCCGAGTATCTCTAATAGGGGAAACCTTCTTTCTTTAGTCATTCTCTC
CTCCTCCATTATTCATCCCTCTTCTTCTTCCATCCTCATCAATCCCTAAAGTGTAAAGTC
TCTCATGACCATGAGAGGCTAAAGCCCCATTGTTGGAAGCCTAGCAGCCAATACCCTTGT
AATGTAATCTTTTCTTACTATTTATTGCATGCAATGCCAATTTTTATTGTTCTTTCTTGC
GCTTTATTGTTATTGTTTATGATCTGATCGTCCATGCATCTGTTTAGGGATCAAGCATTG
AGAAGTGTTTAATTTCTAAGGAACTAGGAAAGAGCATTTAAAAAAATCATTGTTAGGGAT
AGAGTGGTATTGTTTAGCCTATGCATACATTTCTTAACTTCATGCAATTTACTGTTCTAT
CTCTACGAAGAGATTTGAGAAAGAAAATAGATAAATTAGACTTTTCAACGTGAGGGATCA
GGATTGAATATCATAGTAGATGTTCGTAGGAATTGAAATAGTATTAAATAGAGAAACACA
TTAACATTGCATTAAGGGTAGTTAGGCATGTTAGGTCCCAAGATATTTAAATTCTGAAGT
CATTTTTTGCATTCAAACTTGTTTACTTCTCTTGTCTTTTATCTTCTAATTCTTTCTCTC
TTATTTTCATTGTAATTTCTTATCTCTTGCTTAAAAATTGGATATACATAAACTCAAGTA
CAAATAGAGTCCATGTGGATTCGACACTTGAACTTTCGAGTAAACTTTATTACTTGAAAC
AAATTGGTGTATTTGTTGATGAGTTAACATTTATTTATTATTTGTGAAAATTATAGGTTT
TAACATCTTGTTGGTTTCCTATAATTGTTAATCTAGGAAACCTTTAAAATTGACAAGAGT
CTGTTCCACGAATCTATAATAGGTTGCTGGTTCACGAGGTTGAGCTTGTTAGCACTAGAG
AGATCGTCAGAGAGGAAGTTGAGGTGACAAGGGAAAAAAATGCCATTGCCAAAAATTGCC
TTCGACGATGGCAAATGATAGTTACTTGAATGAGATGAGGGATTCATAGTTACTTAAAGG
AGATGATGGATTTAGTGTGGAATGACATATTGTAGTAAGATTAATCTAATGATAAAAAAT
CATGGTTCCCTTTGGACCACCTATAATACTAGTTCACCGAATCAATCAACTAAATATTAT
GCTTAAGTTGCTTGGTTAAAGATGCTATTACTATCAGTAAGAGATTGACAATAATGTCAC
GCGGAGAAGATACAAGCAAAGCAAAAAGAACTAATTCAGCGTCTCAGTCAATTTAAGTTG
TCTTTTTCTTCTTCTATTTTTAATTGATTTTTTGAAATTGATCCTCGTGAAGTGATAAGA
CAAGAGGTCAAGAAAACAAGTATAATTCAAGTGTTGTTACTTGTTATCCACTATTTGGTC
AACAACAATCCAAGCCAACCCGTTGTTTGAAAATATTTTAACTCTCAATTCAACTTCAAG
AAGAAGCAAATCAATAGGCTTGTTATTTCTCAGAAATTGTCTTCCATCTGAAATTTTGAC
CAACAGATCAAATAATTCCAAAAAAATTGAAACAGGCACTCCCTAAATCATTTAATAAAG
TGTTACATAATTGCTGGGTTTAGGCCCCGCTTATGTACAAAAAGTGGTGCATAATTGCAT
TCATTTCTCTGCAAACAACA
>Glyma01g01580|Glyma01g01580.2
ACGCATGATTATTTATTAAATTGGATGATAGCTGTTTTAATTGGATTATACTAATAGGCA
AATCATGCCAAATATAACTACTCCCATCCTTATTCCTGTAGTTTTCGGGCACTCTTTCTT
TTGCAGTATTTTATTTTATATTTTTCTTTTTTGAAAAAGGAGAATTTGGACTAAATAATA
AATGTATTTAGAGAAAACTTTTTACAAAATTAAAAATCTAATTTTTATAAAATAAAAATT
AAAGTAGCTTTTAAAAAGTAAGTTTATTATTTATATACCTTTCGTTCCTTTTTCGTTGGG
CTGCTCTTTCATGGTTCGGAAACCTTCCTCCTAGCATGAGATATAATGCAAGTGTGAAGC
ACCAGATGATGACCACGGAATTGTTAGTAACGGATAACAGGCTCGTGCTAAGATTCATGG
GTTCATGCTAAAATACTAAGTGAGATTTTTTTTTATATTTAAGTATTTAAAAATAATCAT
ATAATATCATAAAAAATATACTGAAATATATTTTTATTTATTGTAATTTAGTGTTTTTTA
TTTTATTCCTTGTAAAATTATTTTTATTTTAATTTTTGCAAATTATGTTTGGATTAAAAA
CAAAACAAACATAATTTAAAAGAATTAAAAACAAAAATAATTTTACAAGGATGAAACGCA
AAAAGATACTAAATTATAAGAATATTTAAATCTAAAAATATACATTTTATTTTACTAAAC
AAATAAAATAATTTTAATAAATATAAAAAAAATATATCATATTTCTTTTATTTAAACAAT
TCTTATCTTATTGTCTATTATTCAATTTATATTTCTAAAAAAATTAGATACACATAAGTA
TTTATATATAAAAATAAGCATGACAAAGGATTAAACAAAAAAATAAGTTTCGCTTTCCTT
GTTTTTGTCCGGATAAAAGATAAAAATGATTTAAAAGATATAATATTATATTTTTTAAAT
CAATTCACACCCGTCAAATTTTATAAAGTTTAGATAAACTCATATGGATATATATTTTTA
AAATATTAATTATTTTATGATTTAATTTATTCTTTATATTTGATCCCACAAAAAAATTTC
CTAACTCAATCATTATCATTTATCATGGATAAAATATTTTTTCATATTAAAACTTATATA
TATATATATATATATATATATATATATATATATATATATATATATATATATATATATTAT
TCTTTATGAAAATACTAATTTTAGTTTTATTTCGTTTATACTTTTAATTTTTTGATATTT
CTTCAATAGGTTGGTATATCACTTGAAAATTTAATTAATATAAATCTATGATCGGAAAAC
GTTAGTAAAATTAATTAAGAGTGCGACACTAACATGTCACATTTTAATTTAAATAAAGAA
GGAACATTAAATACATAACAACTTCAATTTATTTATAATAACAATATAAAATAATATAAA
AATATTAAAAACTATATATATATATATATATATATATATATATATATATATAATTTAAAA
AAATAGGTTTCTTTAATGACTCTCTGCCCTTGATTGATACCGTAGTAAATTGAGGGTTTT
GGTACACAAACATTTTTTTTTCTTCACATTATTGGTCAGATTAGTTTATAAACTATTAAA
AAATTTATAACTCTACGACTATTTATTATTATTATTTTTNNNNNNNNNNNNNNNNNNNNN
NNNNNNNNNNNNNNNNNNNNNNNNNNNNNNNNNNNNNNNNNNNNNNNNNNNNNNNNNNNN
NNNNNNNNNNNNNNNNNNNCTTACTTACCTACCCATTCATTTTTGTGCCCTTCTTTATTT
ATTATATATACGAGGAAGGAGTTTCAAGAGTAATTATTTTAAAGTTATTTTTGATTTACA
AATAAAGGTATATTTATTTTTTTAGCATGAATCAATTCTTAGTTATAACTTATTGACCTA
CTCATACTAAAAAATGTGTTAACAAATGTCAAGAGCATTTATCAAACATACACATACTTA
TTTTGTTGGGAGTGACGCTT
>Glyma01g36170|Glyma01g36170.1
TATGAAATATCATCATCTTTTTAGACAAAAAACGGGGTGATTGCTGAGTCAAGATTGAGA
CAATTTAAATTAAGTTGATACCCTTTCAATGATGAGGCGAATGTAGCTTGCCTCAAGATA
TCATAAATAAATATGAAAAAAGAGAACCAACAAACACCTTGGGGGCAATAACCAAACCCA
AGCCAACAAAAAAAGAATGGAGGTGTTCACAAACTAAATTGATAATTTATTTACTGAAAT
AATATCTATTGAATTTGATTCCTAACTGGATTTAGGCTTAACTTAAAAGTTCACTATGAA
GTATCAATTTAGTTTGTGAAGTATCACCTTAGGTTAGCTTAGAAAGTTTTGGCCTGCGAT
TACATTGTTACTACTTAACCTAAACTGATATTTTGTTTATTAACAATGGGTTGTCTTGAG
CGCCCTACCCCAACTTGAATTGACACCACTGTCATTACAATTTTTTTTTATGACCACTAC
TATTAGATATATACTGTTATTGACATAAATAAATATCTAAATATATTAGTTTAATTTTTA
TTTATAAGATTCAATTATCTAATTCATTAATATTTAAAAAAATTAATTTAATTAATGATA
ATTTTATCTTAAATTTATTTTTTTTCAAAAACATAATTATCATCGATGTTTCTCTCTTTT
AAATACACGTTAATATAAAATTTCTTTTATTTAACTAGGAATATTTTTAATCTAAAATTA
ATTAATGTATAAGACAATATAAATTAAGTTATATATATATATATATATATATATATATAT
AAACATATAAACATGAATCATGATAATACTATACTCAAACTCGATTAATTATCACCCTTA
CCTTAAAAGTTAGTGTCAACGGGGAGTTTAATGTTAACCAAACTCAACTAGTGTCCGGAA
AATGTTTTGGCTGATTTTTTGGATGCCCTTTAATGGTGGCATAACAATTTTTTCTTTTGA
TTTATAATAATCTCGTATTCCCTCTTCTTCTTTTATCATAATAACAATTTTTTTTATTCG
ATCGTATCCATGGAGATCATGCTGCATTATTCAATGAGCATCTCAAAACCAATGAATATA
GAACGTGTCAAGAGGAAGACACTAAAAAAAAATATTTATCCTGTGGACTAACGTTAATTA
ATTAAGTCAAACCATGTACAGCTTCAAACAACGATGAGCGAGATTGCTTGATACATTTTT
ATTAATAAATAAATATATCAGCATCAACCAATATTTTATGTATAAATATATAGTAATTCC
TCAAATAAAAAAGAGAAATATTTTACATATATTATTAAATATTCGATCCTCAATTAAGGA
GTCTAGCTTAATTCCAATATACCTGATACATATCTTTGATTTATACAAATAAAACAAAAT
ATTTGATCCTCAATTTTTTTATATCTATATTATTAACAAAGAAAATACTTTCTCTTGATA
TACATATTTCACTAGATAATTTTATATTTATATTTAGATGTTTAAATTTTTACTATTCTT
TTTGAAACTACGATAACTACCCAACCCTTATATTAGTTTCTTCCTTTTCGACTACCTTTA
TTTTTTTCAAGTTAACCTCTTAAAATATTTTATTTTCTTATTTTATTTTATGTTTATTTA
AAAATAGAGAGCCCCTGGTATATACAAAAAAAATTATTAAAAGTTGAACTTCTTAAATAA
GTCTCGATAAATTGATCTTTAATCTAAGACAGATAATTTTGAATTCAACAAAAAAAAGGC
AAGTTCTCTAATAAAAAAAGAAAACAACTATATTTTCCTTCCATAAAAACAATAATAAAC
TAAAAAGAAGGAAAAAATATTTAATATAAAAATAACAGAAAAACGTAAAAAAAAAAAAAG
TTATGCGTAATATAATTTTACATATCTCAATAATTTTGTTAACACTTTAATGGATGACAT
AAGAATAGCTGGTAACATTTGCATAGATTAATAATGGTGTCTGTAAAATAGCATAGGGAA
CCGGGCTACCTGACCCAAAA
>Glyma01g05710|Glyma01g05710.2
NNNNNNNNNNNNNNNNNNNNNNNNNNNNNNNNNNNNNNNNNNNNNNNNNNNNNNNNNNNN
NNNNNNNNNNNNNNNNNNNNNNNNNNNNNNNNNNNNNNNNNNNNNNNNNNNNNNNNNNNN
NNNNNNNNNNNNNNNNNNNNNNNNNNNNNNNNNNNNNNNNNNNNNNNNNNNNNNNNNNNN
NNNNNNNNNNNNNNNNNNNNNNNNNNNNNNNNNNNNNNNNNNNNNNNNNNNNNNNNNNNN
NNNNNNNNNNNNNNNNNNNNNNNNNNNNNNNNNNNNNNNNNNNNNNNNNNNNNNNNNNNN
NNNNNNNNNNNNNNNNNNNNNNNNNNNNNNNNNNNNNNNNNNNNNNNNNNNNNNNNNNNN
NNNNNNNNNNNNNNNNNNNNNNNNNNNNNNNNNNNNNNNNNNNNNNNNNNNNNNNNNNNN
NNNNNNNNNNNNNNNNNNNNNNNNNNNNNNNNNNNNNNNNNNNNNNNNNNNNNNNNNNNN
NNNNNNNNNNNNNNNNNNNNNNNNNNNNNNNNNNNNNNNNNNNNNNNNNNNNNNNNNNNN
NNNNNNNNNNNNNNNNNNNNNNNNNNNNNNNNNNNNNNNNNNNNNNNNNNNNNNNNNNNN
NNNNNNNNNNNNNNNNNNNNNNNNNNNNNNNNNNNNNNNNNNNNNNNNNNNNNNNNNNNN
NNNNNNNNNNNNNNNNNNNNNNNNNNNNNNNNNNNNNNNNNNNNNNNNNNNNNNNNNNNN
NNNNNNNNNNNNNNNNNNNNNNNNNNNNNNNNNNNNNNNNNNNNNNNNNNNNNNNNNNNN
NNNNNNNNNNNNNNNNNNNNNNNNNNNNNNNNNNNNNNNNNNNNNNNNNNNNNNNNNNNN
NNNNNNNNNNNNNNNNNNNNNNNNNNNNNNNNNNNNNNNNNNNNNNNNNNNNNNNNNNNN
NNNNNNNNNNNNNNNNNNNNNNNNNNNNNNNNNNNNNNNNNNNNNNNNNNNNNNNNNNNN
NNNNNNNNNNNNNNNNNNNNNNNNNNNNNNNNNNNNNNNNNNNNNNNNNNNNNNNNNNNN
NNNNNNNNNNNNNNNNNNNNNNNNNNNNNNNNNNNNNNNNNNNNNNNNNNNNNNNNNNNN
NGAATGTAAAGAATGAGGTGAAGTCTTAATCGCAACCAGCATTTTTTGCCACCTGCTTTC
AGTCTTATCTGAATAACAAATCATTAAACTTCTGAAAATTTTCACGAGCAATTCTTTTTC
AATGCTGTTTTACCAACAAATCAGAGTTATTCAATAAATCATTACTCCCTTTGAAAGAGT
TTCATCTAAGAAATTCAAGGGCTTCTTTATGATTTAACCCCTTTACTTCACAGGCTCGCT
CAACACCATAAGCATGTAGCAAATGCTTCTAGTTAATCCAATTTGTTGACGACGTCAACC
TCGAATTATTGGAATACCTTGATTAACATTCCACAACTTAAAATCAATGGAAATCTTCCG
GGAGGTACTTCATTTTCTGCAGAAATTCTTTATTTCGCTGTTCACATGGTGCATTACGTA
CCTGATAAGAGGCTCGTCCAGGAGGTAATTTATATCCGGTGCATGCTTTGCTTTGTTTTG
TTTGGTTAATGTATTACTATTCTGTTAAGCCAGTGACAAACTCTATTATTGTTTAATATG
TCTGCTATTTTTCTTCTTTGATATTTTTGTTAGTTAATTTTTCTCAAGCAAGAGCTCTAT
TAACTAATTTCATGAGATAGCGGATGTGCTCGTTAATTGTATAGAAAATTAGGCAAATGG
TCATTTTCTTTTTTAGTTTTCTTGGTGACTAATATTCCCCACTGAATTCTTTAGAGCGTG
CTTGTCTCATCTTTAAAAAGCTATTTTGTATTGTAAGCAATAGAAAACTTGTCAGCATTT
ATAATTTGTTTACGTCAATTCACTGGTATCAGCAAGGAAATTGCCTCAATGGATTGCTAT
TGTGTGACTTTATTTTTCTTGACTCAATTGTTGCTTCTGTTGCCTGATCAAACATCTCAA
GAATCAATGCTGTGGCTACC
>Glyma01g00950|Glyma01g00950.1
TGCCCATGAATTGATACCATCAATTAGCATTCTCTGTAAGCTCTGCAGTAGGAATTCTCT
TGCTTTTAAGTACTAACAAATGTTTTAACAAGTTCAACATCCAAACAAAGTGAAAACCTT
AACTTTCACATATTCACCCTTCCAATCAATGAACACTATGACTCAGACCCGACCCCCACC
CCCATTGAAAATTAAAAAAATAAATAAATAAAGACTTACACACTATGTACATAGTATTTC
TAATTTAAAATTATAAGATAGAAAATGCCATCACCTCAGCTATCCACTTCTTTGACAATA
CAACATTGACAAATCCAGGACCAGCTACAGAGCACGAATCTATCATTTCAGATGGAGGAA
GATTGTTAACGATAGCCTACACATACAAAAAACATACAGATGACCATCTAACAACAACAA
ACCAAACTCTAATCACAAATAAATAATTATAAAGAGGAATAAAAAAAGAGCACACATAGG
TGGTGAAAATGCCACAAAAGTGAGTGAATTAGTTGTGATCATACCTGACCAATTGCTGGG
GGACCCCTAAATCCTGTCTGCTTTCCCTTCATCTTAGACCATATACCCATTGCATTATTA
CTGCACCAAGTAAAACTCTTAGTTTCAGTTTGCACATATACATAACAATATCAGTTTTGA
ACAATGCAAAACCCAATCAAAACCTGAAATTCACTTCAAAATTCAAATACATGCAACAAG
GAGAGAAAAAAAAAAGAAGAGTGAACTAACCATTGATAATCACCAAATTTTACGCCACCT
TTAACAGCACAAGCATCAATTAACGGCACAACATCTGGCTCATCGGGCACAGTTGCCCTC
AGAGACAAGTCAAACAGCTGCGCCAATTGCCTTTTGACACTGGCCGGGTTATCTATTTCC
TAATATCATTCCAAACAGAACACAACACAACACCATTTTATCACAAAGAAAACAATGAGG
GAGATATAAGGTTGGCTTGGTGATAAAGGGTGAAGGGAGGGAGGGATACGGCATGGGTTT
GAATCCCCCGATAACAAAAACTAACAAGCTAACAACTAACATTTGCAGCTAAAAAAATAA
AATAAAATAAAAAAACAATGAAATCAAATCAAATCAAATAAATAGGAACGAGAACTTATT
AATGAACTTGCAATTATAGCGGTGGAGGTGGATTGTGGCTTAGTGACTGGAGATTGCTGC
GTTTTAGTCACTGATAAAGCGAATCTACGAGACGCAACCTTAAGTAAATCTGTCGTTCAA
AAAAAAACCAGGCCGTGTTAGTGAATTGAGTTAAGGCGTTGAAGTAGATATTGAAGAAAA
CGAGAGAAACTGACCGGAACGAGAGGATGGTAGAGAGGGAGGGGATGGGAAGTGAGAGAA
TCGATTGAGGTTTAAGCATCCTAACCCTAACATTTCTTCTTCTTCTTTTTTTTTGAGCCA
AACACCATTCTTGTTATGGTTTTAGCCGTTTTTGTGTGCTGTGTGCTCACCCCCGCTGAA
GATAACCAGTGGGCCACCACCACTCAACAGAGTACAGACCATTTTATATTAACAAAAATT
GCACCAATTTTTTACATTTCCAAATGCATTTCATTTTATATTAGTTAATAATTTAATTTA
ATTTTTTTTAGAAGGATGGTATCACAGCTGAAAGTCATGAGAAAAAGAAAGGTTTTTTAT
GTTATTACAGGTTAAGTGCGTGTTTAATTTGGTGTTAGAAAAAAAATTCTGAGTTTAGAT
TTAATTTTAAATATAATTTTATATGCTTAACAAGAATTTATAATTAATTATGAGATGAAC
AATTTATGTGTTAGAATTGAATCTTATTTTTAACTTAATTTTATAATAAAACATTCAAAT
ATAAATCACATCATTTCAAAATCAAATTTAATCAAAATCAATTTTATTAACATTTATTTT
AAAGTACACTAAAAATATGCATATAAAAAATACTTTAATATATTTTTAATATTTCAAATT
TGAATCATATATTTTTGTCC
>Glyma01g02570|Glyma01g02570.1
TGATGATTTCCTTGGGCAGGGGCATTACACTCAGAGGAGAAATGACCAATCTTGTTACAA
TTGTAACACCTTAGCTTCTTGCGATCAATAACTTTCTTCTTGCACCGATACCTTTGATTT
CCCCCATTTCTATGCCCTGATGATTCAGCTGGCTCTTGATCAGATTTTGAGGGTTCATGA
TTCCCAGAACCCTTTCCTGATGAACTCTTGTATTCTTTGCCTTTCACTTTGCCCCTATTG
TTGCCTTTGCGGTGAAAATTGTTCTTTCGTGAAGACTGGGCTTGTAAGGCTTGATCCGAA
GCTTGACCTGTGGTACGCTCTAGTAGGCGTTGTTCGTGAGCTTCGAGAGAACCTTGAAGC
GCAACAATCGTCATGGACTCCACCTTCCCGGATTCTTCCATGGCAACAACCACATGGTCA
AATCTTGGAGCCAAACAGCACAAGATCTTCTCAACAATCGGCAAGGTCTTCAATTCCTCA
CCGTATGCCTTCATCGCATTCGTGAGGACAAGCACGCGATTGAAGAACGCTGCAATGGTC
TCGGAGTCCTCCATCGCCATCAGCTCATATTGCCGTCGCATTGTCTGCAATTTCACCTTC
TTAACCTTCGCCACTCCCTCATTCGCCGTTTCCAGGATTTCCCAAGCTGCATGAGCACTG
GATGCCTCAGCGATCTTCTCAAAATGGGCTTCATCTACGCATTGATGAAGGATGTACATC
GCCTTGCAGTCCCGCTTCTTGTTCTCCTTGAAGGTGGTGCGTTCTGCAACGGTGGGTGCT
TCGCCGAGCGCTGGGAATCCCTCCTCCACAATCTCCAGAACCTCCTGATACCCAAGAATC
ACGCGCATCTGGATGCACCATCGGCTCCAGTTCTTGCTGTCGAGGATGAGGAGGGTTGTG
GGGAGAGAGATGGCTGAGCTTTTCTGGGCCATGGTCACAGATCACAGATGGATCTTGATT
TGGCTCTTGATACCACTTTGTTAGGAAAACTAAAGAGAGAGAGCTGAGAGAGAAAGATGG
AATGCTAACATAGATGAGGAAAGAATGACTTATTCTCATTAACTATTTAACAGAATGTTA
TTACACACTACTTATAGTAGTTGTCCACTTACTAATCAAACTAATCACACTAAGCTTTTA
TACTACACACTACTTAACAGAGTTCTTATTTTTATAAATTATTTTGTTAATGTGGTTCTA
TCTAAATTTCTTTAATGTGTGTGGTTCCTCCCTTCTCACTTAAAGTGCTGACCTCCTATT
TTAGTTGTGGCATTCTTCTCATCTTAAATGTCTCTATTTATATATTTAACATCATAAATT
CTTAATTTACAGGTAATATATCTTTAAATCTAAATAAATCCTAAAAATAAAATAATATCC
TTTACAAATGAATTTGAACTTACGGACATTAACCTTAAAATACCATATTCAGCAAAAAAA
AGGTCTGGAGGGTGTTGCTAATCATACTGAATTGACCTCCCTAGCTTTGTAAAAGAGGAA
AATGTCATATGCAAAAAGCAGGTGAGAGACCCCATTCCACCTACCTCTAGTGATAGATAT
AGGCTCTCATACGCATTATCAAACTCACTTTTACATTTTATTTTAATTCATTATCTTAAA
TATATTTTTTCTCATATAATTTAGTCTTTTTTTCTTATAATTTTCATCTTAATTCAAAAT
GTATTAAGCGCTTTAAATAATACTTTAAATAGTAAAAAAAATTGAACAGCAAAAAAATAT
TATCTAAAACATTTTATATATAAAAAATAAAATAAATACATTTTATAAGAATTAAAATAT
TTTTTTAAAAAAATAAAAAAACACTAAATTATCAGAAAAATATATATTTAAATCTAATTT
GTTCTTATTTGAGTCTGTCCAACATACCATAAATGAAAAAAAAACTAGTGCATTGGGTTG
TCCTTTCCTTTCCATTATTTGCCTCACTGTTAGCTACGCAACAAACACCTCAGCCTCAAC
AAATTACTTATTGACACATG
>Glyma03g15805|Glyma03g15805.1
AAAATTGTTTTAATACTTATAAAATATTTTTATTTTATTTTTCTTAAAGTACTTTATATT
AGCTTTGAATAATTAAAAGTATTTTAAATAATAAAAAGCATATTATTTAAAATATTTTAA
AGACAAAAAATAAAATAATTATATATATATATATATATATATATATTTACAGAAATGAAT
ATAAAAAAACGTTAAATTGAAAAAACAAAAATGTATTCAAGATGATATTACATTATGAAT
ATTATACATGTTAAATTTAATTAATTAATACTACTTTCTATCCATTAATTAAATATGATT
GTCTACGCATGCAGGTGTTTGGCTTGTGCATTGCCATTTGGAAACTCATTTGCCGTGGGG
GCTAGCCATGGCTTTCGAGGTTGAGAATGGGCCCACTCCTTCTTTATCAGTGCCTCCGCC
TCCAGCTGATCTTCCTAGGTGCTAAGCGCACGCCATGCGTTCATGACTAAAAACATTTAT
AGATTGGTTAATGTTTATACACATACATACTTTCATAATGTGGATTTCTAATATCATTTG
TTTGATTGAGAAAAATAAGGTGTAATAAAGGAGGAAAGTTTGGCTATTCTTTCAACCATG
TGACTTGATGGCCAATTGTACTCTATCAAATAACATATGTTAATCTGTCATTAATTATAT
TTTTTTATTTTCTCGTATGTTGTGTTATTTTCTTTTAGATAACGTTGTTCTTACCGACAT
TTTTACGTCATAATGGTGAAAACTAATCAATAATTTCCAGATTCCATGCCATTTTTTCCC
TTAACCGCAGTGTTGTCGACTACTACAATTATATTAGCTAGCTGTTACCTATCTTTTTTC
CTATAGAATTTCAAATATTTATTATGAAATTAATACTTGATAAAAGTTTGAAAACTTATC
TCAACAGCAGATATATACGGCCATGAACACTGTTTTGCACCAAAGTACTATCCATAATCA
CAATTTAAAAGTTCCTATAACTATAAGTTATTGTTAATAATGAACTAGCTCAATAAAATA
AATAAATATTTAAATAAGACTAATCATTTCAACAAAAAAAGGAAACAAATACTTAAACTA
GAGCCTTAAATTTCTCGATTTTAATTAAAAATATCAAAATATATAGGAGTATTATGATAT
ATTTGTCAATAATATAAACCAAGATGTTCTTAAAAAAACTAGCATCGTTATCAATACATG
CATATAAAATAAGTAACTAGCTTGTCGTAGAAAATTTATATCATTTCCTAGTAAAAGATA
TACATCAACCTGGCCAAGTTTGGGCTTTGTTAATTTTATCCCCATTCGACTGTGAATTTG
GTTGAATTCTTGAAAAAGCACTCTCATTCTGACTTTTCATTACAAGACATACAGCTTACT
GATCAAGCTTGACACGTCTGCGTGTACAACGCGCTTTACTAAATTACAACTTGATTCTGT
TATGACCTAATTAATGTAAAACTTTAACGGTAAATAACTAAATAAGGGTTTTCATGCAAC
CTTAAGAGATTCTTTGACTTTAAGATATGGTTGACAAGTCGCAAACTTTAGCCTTTGTTC
ATTTTTTTGAATCAGATAAATATACAATTTTAATAAGTATTTTAATTTATCAATTAGAAA
GTTTTTTCTACCTTGGAGTTAAACTCTTCTCACCCTAAACTTTAACCAAAAGAAAATAAG
GATCATGTACGTCTTTTAAGCTGCGGACATAGTCAGAGTCAGAGGCTCATCCATCGATCA
CATTCAAAATTTCCGGTTAGATGATCAAAACAAGTTATTGACTAAGTGTTATTTTTTCCC
CCATTGAAGATATTCCTTCTGATGGCGAACATAAACAATATTTAGCATGATAACGATAAT
TAATTTCCTTCTTCAATGTAGCGAAAATTCAAATGCTAATGTCAAGACCACGTTGCAATA
TCATAATTGCATATACTACAAAACACGTAATCGTGCTAACGTGAATTCTGAATTAGTCTC
AGGAGTCTATATATAGTACT
>Glyma03g31310|Glyma03g31310.1
ACTAAGGGGAAAATTTTGAAAAAAAAAGACTTAAATATATTTTTGTTCGTGTAATTTAAT
GTTTTTTTTATTTTTGTCTTTATTTAATCATTGTAAAATGTGTTTATTTTAATTTTTTTA
AAAATTATTTTAGATATAGCTTTGAACGGAAAAAAATGCTTTGGATAGTAAAAAAGTGTT
ATCTAAAGTATTTTAAGGACAAAAAATAAAATAAACATATTTTACAATAATTAAAACAAT
TTTTTTTTTGCAGAAATAAAAAAAATAAAAAATTAAATTATAGGGACAAAAAATGTATTT
TTTTAAAAAAGAAGACAAAATTTAAGATATTGTAAAACTTTAGAGGCAAAAGGTATAATT
AAGCATATATTTAATAAATACAAAAGTTAATATTATATAGGGGAAAAAATCTACTTATTT
ATATATTTTTAAATAAATACTATGATAATACTTGTGCTTAATTAATCTATTTTTTATATG
AGACGTGGTTTCTTTTTAATTTGTAATCGTCTACATAATATTTTGTTTCTCTTAAATTTA
CTTGCAACGTGTATTATATAAATGCTAGTTTATTTAAAATTAAAAAAATTGTTTTAAAAA
AATTAGGAAGTAATTTTTTAAGAATAAAATAACATTTTTAAAGGAAAACAGAAAATTATT
TAAAAAATAATTTAAACAAATACATTAAAAAATGATAAATTTTTTTATTTTACTAAAAAT
TACATTTTTAAAATAAAAAAATTGAACAAACGTGCAGAAATAGCGTTATTACATTAGCTA
GTAATGTTGAATTTTCATTGTTCAAGTTGTTTCTTCATAAAATACTTTGTTCCAAGGAAA
TATAGACGTTTGGTATGGGACAACCGGACAAGTGATATATGGAAATTAAAATGGGATTAT
ATGGGGAAGTGAAGTTTCGCGTTTTAATTATTTCTGCCAAGAAAAATCTTGAGGGACCGT
GAATTAGGTGAGAATGTTTCAGGATATTTAGATGGAAATGACCTATATTTTTGTTAGTTA
TAGATGCTTTGATCTTTATTACCAATAAAAGCCTACATGAATCTATATATAAGTGAAAAT
CATGATATTTGTAACAAAATCCACGTCACAAGGGAAAAGATGGAATCAATGATCTTAGTG
TCGAGAGTATCTGAAGCTGAGATAGGGAGTGAAGTCATAAGCCATAAGAAGATGCGTGAG
CTTCCTGGCTTTTACTTCCATCATCGTTTATATGTGTTGAGAAAGAGGGCAGGTCCAGAG
TAAGGTAATATTTTATTATTTAGCTAGAAATAATGTATATGTTAAAGTTGAGATCCTTGT
TTAGCATGTCTCCCTTCCCTCCGCCACTAATCTTGTGCACTATTCTAGCCATTTAATGGG
TCCCTTCCAACACCCTCAAACCTTAAAAAGAGAAAAACTTACACTTTTTTCTCCTTGGTT
ATCATTTTTCTATTAATAGAAAAAAAAGAAGAAACTAGCTCGAATTAGTTCCTTTTAAAA
ATATACGTAATATAAAAGGCAACTAATTAAATGTAAAAATAATACAACAATGGATAAATG
ATTAGTTCTAGTGATATATTTTCTATTTTTCTTCATACAAAGTCTAGGTTTTGAGTTTTT
TTTATAAAAAAAATAATTTAGATGATTTTCAGGCATCAGCTCTCTTTTTAGTCTCTTTCT
CCAGCAAAATACTAATAGCATATATTGCAATGAACGGTTAATATATAGTGATTTACAGTT
AAAATTATTGTAATGCACATTTCATGATATAAATCTAATTAATAAAAGTAAAATGAAAAC
TAAAGTAAAAATGTAGATCCTTTGGTAAAATAATTTTTACTCAAAAGTTATTTTGCAATG
AATTTTTAAAAATGCACTAAGTCTACAAGATTATCATCTGTGCTAAAGGATAGTTGTGAT
TTGAAAAATGAAAAATGAAAAAAGCAGAAGTAGTATTAGTGAAAGAATAATCATTCCACA
CCTCAGCATTCCATCGTAGC
>Glyma03g07972|Glyma03g07972.1
AAAGTAATAAAAGATTTTAACACAGCAATGAAAACGGACAGAAACACAATAACCATACAC
AAACCTGGAAAAAGAAGAATCAAATGACAGCTTCACGATTGGATATAGAAGAAGTCAAAC
AGTACTAATCAAAATGAGAGTGACGATGAGACAAAGGTTACATTTGTTTTTAGTCCAAAA
AAAAAATCAAAATGAGACAACATTTGTTTTCAGTCCAAAGCAATATACAACCAAATACAA
CGAAAGTAAATGACAATCAAAATGAGACAAAGCTCAAGTATGTTTTTTTTTCAGTACAAA
GCAAATATACACAAAAAAAACCAACTACAAAGGCAAAGCTTTAAACATGAAGGAAAATGA
AGAGTCCAAAACAATACACATAAAAAACAAACACAAAGGTAAATGTTTTTTAACACATGC
ATGCAAATGAACATAAAGGCCAAAACGAACACATGCATGCAAACGTGTAAAAAAAAACAA
AATAGAAACAGTTGTAGGCATCAAAACGAGCAGAAAGGCATAAACAATAGCAATGTAAAT
CAGAATCAGGCAAAGCTCATGCATGTTTTTAGCACTTCAGTCCAAAGGAAACCGAAAAAA
GGTAAACTGACAATGAACACATAACCGAAAAAAATAAGCAAATGCAACACAAACCAAAAG
TTTAGAAAGCAAGCGCAAATGAGAGAAATAGTGAACGGAGTGAGCACAGGAAATGCGAAA
AGAAGAAATGGGAAAAAATGGAAAGCAGAAAAGGGAAGAAGCAAAAAGGGACAGGATGAA
CATAAACAAAGGGACAGGACACGTGGACTGAAGTGAGCAATCAACAAAGAAGCATAAAAA
AGGGTTTTTTAATGGACAGGTGGCAACACACAGGCTGAAGAGCAAAGAAGCATAAAAGAG
GGTTTATTATTGGACAGGTGGCAACACACGGGAATGAGGAAAGAAGAAGCATAAAACACG
GCAATGAACAAAATGAGCAAAGAAGAAGCATAAAAGAAGGCCTATAACTGGACAGGTGTC
AACAGGACAGAGAATAGACAGTGGACAGGTGTCAACAGGACAGAGAAAAAGGTAGTCAGG
GCCTTGTTTGTATAAATAGATAGAAAGTTCAGTGAATGAGGAAGAAACTCAAGAGGGTAA
CAAAATAGGGGGGGGAGACTGCACGAAAGTGTGAAATGAAGGAATTAAAAGCTGTTTTAG
TGCTTTAAGAAAAAGAAGACGTGTTGTTGTTTTGGAAAAAAAGCAAAACACGTGTTGCTA
TTGAAAAAAAAGCAAAACACGTATCCAAAATAGGTGAGCAAGTGGAGTTTGGAAAATCAG
ACACACGTAAGAAGCAGGAGAGTGGAAAATGAAAGGGCTAAAAGACCAAAAAATCAAAGA
AATAAACAGCTGTCACAATCTTAGACAAGGATATTTTAGGAATTTTCAGAGGGTTCTCTT
TTATAGATAATATATATATATATATATATATATATATATATATATATATATATATATATA
TATATATATATATATTCACTATGATAATAATTAATCTAAGATATTTTTAGTAAACTGTTT
CAAGATAGACGTCATCAACAGTCTAAGAGAAGAAATTAAGCTTATTGAAAAGCTAGTAAA
TATTTGGAAAATATCCATTTGCAACATGGTAGTATAAAAAAGTAACAACGATAATAAAAT
TAATTAAGGCGTACCCAACAAGCTTTCTCTTGCTTTGAAAAGTCATTAATCGTAATGAAA
AATAACAATTAAACAATTAATAAAAGAGAAGTCAAGCTTATTGAAAAGCTAGTAAATACT
TGGAAAAGCAACAGGGCCGGGTTCCAAATACTATAATTTCCATTCAATATTTACAATTCA
GAAGGTCTTGGAATGTTTTTGTTTAATTATTTTCTTATTTTACATGAAACTTTCTTGGTA
GATCTTTATTCCTTAATTTGGCTTTCTTCAACTTATTATGCCGATTTTCTCTCTCCTCTC
TTTATATATTCTCAAATACA
>Glyma03g02852|Glyma03g02852.1
AAGTGAGAATGATTGAGAAAGAATACATGGAATATGATATGAAGAGTTTAAAGAAACTCT
CAATATCAATTTATTCAATTATTTTTAAGAACATTAATATATGGTGGCTTTTTATCTTTT
GTTACTAATCACAAAAATAAGAGATAAAAAAAAGTATAGTATTATTTATGAAATTGAGTG
AACTCATACAATTTGTAAACATATGGGCTAAAACACGGGTAAATAACACCGCTAATAACA
ATTTTTTTAATTTTATATTTGACATATCTATTATCTATTATCTTCTATAAATAATTTTAA
AAAATTTATGTTGTTAGTAATTTTGGAAACCAATTTATCAAATAACTAGATAACAATGGT
TTTTTAAATAAACTTGATGTTAGTTCTTTTTTAATATTTCTAAACCTCTGGCACTAACTC
ACTTTGAAACCCTCTCATTATCTCGAACTTTCACTCTTTCGTTGTTGTCACTCGTATTCT
CAGGGACTCACGTAATACTCAAAAAAATAACAATATTCACTAACTATGGCTTTCAGAAAC
AACAATTATAATTTGATTGTAACAATATAAATACCAATAAATGAAACAAACATAAAATTC
AAGAGCAAAATAACAAGAAAATATTTTAGCTCAATTTTATTGACACAAGTTTTAGCTCAT
GTTTGCAATCTATATGAGTTTGCTCAATTTCATAAATAATACTATAGTTTTTTATATTTC
TTATTGTTCTGATTAGTAACAAAAGAAAAAAAACTATATATTAAGGTTCTTCAAAATAAA
TTGAATAAGTGAATATTGAGAATTTCTTTAAACTCTTCGCATTATATTTTCTGTATTCTT
TCTTAAACATTCTCACTTTCACAATTTAAGTACCACACAAAAAATTGGAGAAAAAAACAA
ACTTGAACCATGCATATGCTTATCTCTAATTAACCCAAATTATGCCAATTAATTATTGTG
CTGCAAACTAGACCAAAGCCGGCTTTATGAACCATCAAATTTTCAGCCAAAGAAAAATTA
AAGTTGACCATCAAATTTTCACATTCTAGCCTATGCGCTGTCCAATTTGCCTCGTACCTC
TAGAAATAATTGCACCAATTGTCTCTATGCATTTTATTTAAGTATGCAACAAAGGCATAC
GTCACTTTGTTTATGTAAAACCTTATTCATAGGAGTCTCTATGGGAATGAATAATTCATG
TACTTGAACTGATAAAAAACTTTTAATATGAATTTTGTTGCTATTTCGGTGGAAGCCAAA
ACTATATTTGAAATAAATAAGAAAATGTTAACCGTTATTTAATTTTAAAAAGTTTTAGGT
ATTAATTTGATAAAATAAAAAATATTTCTTAAATGTTAATTTTAGAAAGAATAGTCTAAA
CGAACACTTTCGTTCTTTAGTCATGTAGATTAATTCACCTCAATAATAACTCACAAATTT
ATTTTATGGATTTCATACATAAATTAAAACTTTGGAAGAAAATTTTTTTATGTGCCAATG
ATAATTGATATGCAGGACTAGAACGATTAATTAGTGTTATGAACCATCAAATTTTCAGCC
AAAGAAAAATTAAAGTTGACCATCAAATTTTCACATTCTAGCCTATGCGCTGTCCAATTT
GCCTCGTACCTCTAGAAATAATTGCACCAATTGTCTCTATGCATTTTATTCAAGTATGCA
ACAAAGGCATACGTCACTTTGTTTGCGCAATGTGAAAACAAAGGCATATATGTCACTTTG
GATCCCATGTATATAAAAGTTGTTTCTTCATAAACATCGATCCATAACTTGTGGATCCCA
TGTATTTAATATAGTAAGACCTGAATAAGATGATTTAATTAAGAAGACTTTGATTAATTA
AAATGTTTATCCAAAGAAGGTTAGTTACATGTTCACACACATAAAACAATAATTAACTAG
AAATATTGTAGTATGATTTAACAGATATTTAAAAATTTGATCCAATCATCTATATAAGAG
GAAGGAGTGGTGTCCGATAT
>Glyma03g33763|Glyma03g33763.1
AATCTCGCTCTCGCAACACACTTATCCAACTCCAACAAGTCTATGTTGTCACTCGCCACC
ATTATGTCATCATGCCACACCCTCCAGATTGCTCTCCAAATTATTAATTTACATAAGTTT
CATTTTTTTGGGTAGGAAAACATGATGGTTTTTACAAGTTTATTTCGCTATTTATTTATA
TTGGTGATTTGTGTTACTTATTTGTTTGAATTTGAATAATAATATTTTGATATCTAATTA
TCTATGTTATGAAATTATATTAATTTGTTATGTTATTTTTAAATATTTTAAAGATAAATA
TAAAAAATTAATATTTTTTTATTGCAAATCATTTAATAACTCATCGACACTAATCCAATA
ATCTAATTATATGATTGAATCAGGATCAATTTTTAATAATATGATTATGTCTTACTCTTA
TATTATCTACTTCGCTAGAATAGATCTACACTCCCTCATCACAGACTCTGCTTCAGATCT
ACCTCACCAAAAATAAAAACACTAACTTGTTAGGTGTAATGTCTTTTTCTTCGAATACAA
AACACACCAATATTCGACAGCTTATGAATATAAGCTCAAGAAAATCTTATGTACCATGAC
ACACAAAAAATAATTCTCTTGAACTATTTTAAAGATATATTTTTATAAATTCTCTTGTTT
TTCACAAATATTTTTTTTAATTTCTCTTAAATATTCACATAAACAGTTAAGAGTCTAAAT
TAACATAATAATTTTTCAAAGGTTAACTTTGTATCTACGCTAAATAAAAGCGTTAACTCT
GTACTTTTTTTTTACGGAGTAATAACTTTGTACATCTTCTCTACTGTTAATTCCATATTT
CCATTAGCTATCTTCTTAAGAAATTAGAATCCAAATATCAATAATGGCAATGTAAAAGAC
AAGCATATTAAAACACATTAGTAGTTTTAACAGAAACAGCATTCAGAAAAACATTGCGTC
TTTTTTAAATACATAAAAAAAACATTTTTTAAGATTACAGATATATTTTATGAGACAATT
TTATTCAAATTAAATATATATAGAGAATAAAAAAATTTCTCCAAATATTATTTAATGCAA
TCATATTAGAAATATGTTTGAAACTGAAAATTCTATATATAAAATTTGAATAATTATGTT
GAATAAAAGTATTTTTAGGAGTTATTATTAACGATAACAATTTATTTACGGACAACAAAT
TTTAAAATGTTTCTTCAGTCTAATATTTTTATCATTAATTTCTAAATTAATTTTTAATAT
TTTTATAAAAGAATATTAATAATTAAAAATTATCTTATATTATAATTAATTATTTATGAT
AAATCTAAAATATAATTATTATTATATAAAATAAATATTTATTATATACATTGTACAAAC
TAAAATACTAATAACTAAAAAAAAATAAGAAGAAGAAAAATATTTTTGTCCAACTATATT
CATTTAATGTGAGAATCGCTAATTATTTGTTCCTCTCAAAAAAAAAAAAGAATTATTGAT
GGGCCTACGGAATCACATCACAGATTGCACCTTCACTAGCTACGCATTTTGCCTTGCGGC
ATTGTTGTGTCTTACTTTTATATTATCTTCTTCGCAAAGATTAGATCTACACTCCCAACA
CACCACTCATCACAGACTCTGCTTCAGATCCCCCTCACCAAAAATAAAACCTGCCAAATC
TCATTACACACACAGACACAGTGCATGTGCATCCATAAACATCAAGTAATGAGGTAATCT
AAAGTGGGAAAAAATGGGTGTGGGTCGGTTCAAACCGACGCTGAAGAGGAAGAGGGTTCC
GATGAGGGTCTGGTTAAGCTTCCAAAAATCAATGGGTGTCCTCGTGGGTGGAAACCATAC
TTCCTCCAGGTTTTGCACTCGCTAATCCCCCTCTCTTCCCCCCTTCGGCTTCCGATTTTT
CTCTCTCAATCTTTGTTCATCAAAGTGCTGCATCTCTCTCACTCTCTTACTTAACTCGAC
AACTTCAGCCACATTATTCC
>Glyma03g04760|Glyma03g04760.1
AGAACTCGAGGGAGAAGGAGGAGGGAGTCCACTCCGGCAAGGCTTCGACATCGTCAGAAT
GAGGCACGCAGCGGAGGAGGAGGAGAGGAGAGTGAGACGGAGTTGGAGACACAAATCGAG
TAGGGAGACGTGGTCATTCTTTGACAACGTGGCAAAGATGCTGAATGAAGCGTTTGGAGT
GACCGAACACGAAGACTTTGTGGTTGGGGTGGGGAAAATGAAACGAGGAGGGAAGAGGAG
GGAGAAGAAAAGAGTGGGTGAATTAGGATTTCTAGAAAAGAGTATTTAAAAATATACTTA
ATTCTAAGACGGTTATTAGAAAACTGTCTTAGAATGTCAACCTTCTAAGACGATTTTTGC
AAAATCACTGTGCTAAAAAATTTCATATATACTTTTAAAAATGATTTTCAGAATCATCTT
AAAAAGTGTGTCCTAAAAATTTTTTTTGTAATAGTGTTTCATCCTCAAATCTCAAAATCA
ATGAAGCAAGCCAATCAATCAAAGAAAAAGTTTTTGAAAAACTGAACAGAAAACAATATA
AAAATCCAAAGTTTGTTTTCATACCTTGTACCAGATCCCTTCAAGTCAGATTTCCACAAT
GCATTAACAACATAATAAAAGTTTATAAATTTCACCATGTTAAAATTAATTATTTTAAAA
TTTATAACTCTAATAATAACGTTAATGATAAATGGATAGAAAAATCAAAATGAGTCATTT
ATAAATATAAATGACTAAATTAAAAGATGAAAAATGTAATAGACCAAAATAATATTTAGA
AAAAATATATTTAAACATAACCTAATATAGAGATCATTACAATAAGTTTTGTAATCCCAT
TTCAGAATAAAAATACAAGTAACATCTTTAGCAAGTTTTTATTATTTTATTTGGAGAAAA
ATGTGATCTCCTTTCAAGACGGAGCGTAATTATTATATTCCCTCGTTAAAAGAAGTTAAT
ACTCCTCCATTTAATAGGATTTCAATTCTCTATTTTTATTTTTTTTTTTGCTTTTATTCC
ATTACTTCAATACTTCTTACTCAAATTGAGTGGTATATATTTGTTTTATTTGTATTATAC
ACAATTGATATTAGTTTTAAAAATTTATTTTGTTATTATAATATTGATGTAGAATATTCA
TTAACTTTGTTGTTAATTAATAATATTTATTAAATAATTTGGTTGACTATTTTAAGTATA
GTCCCTTTTAATTATTAATTTTCATCCATAAAGTTTGAAATTTTGTTTAAAAAAATTAAA
CTCAGTTTTATTGGGATCAACAATTTGTGGGTAGTTTTAAATATTTATTTACAGGTTCAT
ATATATTTGAAACTTTCCACCAAATAATTAAAATGGATATAAAAAACGTCATTGCATTAG
GTGTTGATTTTTAATTGTCAAATCACTCGAAAGATAGATTATTCAACAGTATTTTCTAAC
CATTCTGGATGATTGTATTTTAATTTGGTCATGATAAAAAAAAACATTATAGACTCAACG
GTTCAGAAACAAATAAATAAGGAGGAATACCTTACATCACGCCATAAAAAAAAAGGAATT
ATAAACTTAATTAAACCGTAATTTGAGAAACTACTCTTCACCTCAGTTTAAACTACTACG
CGTACGCCATATAATTAATGATATGCAAGTGAATGAGCATTTGAAACTTTCAAATGCTTC
CACATAATAATAATAAACTAATAGTACTACTTTTTTATATATTGATAACCCATGTTAGTA
GTACTTACAAATTATTGTAAAATGAGAACATGTAACAGGATTAACTAGCATGACAATGAT
ATCTTGGATTGACTAGATCCAACAAGGATCGAGATCTATTAATTCCATGTACGTTTCCGG
TAATAATAATTTACTACCTAATCTAGCTTGTATGGTGAACTTTCAATTAAAAATTAAATC
CCATGGACTTTCCCAAGTATTTCATTATTAATGTCTTGATGAACGTTTCTTTGCACGAAT
CGGTCAATTTTATTAGTCTC
>Glyma03g17920|Glyma03g17920.1
AGGAACCTTGTGCTGAAGGACGTCGGAACACAATGTTCTGATAGGATGTGACATTGAGGT
ATATGTTTCTATATTAATTGTATGAAGTGTTGGACGACCTTGTTTAAGCCGAAGTGATTT
TATTATTTATTCGAACAAGTTTACTATGATGCAAGGAAAGTGAATGTGAGTCTTTTACCC
TTTTGAAAGATTTCTATTTAAACGTGTTTTAAGAACTTTTAATTAATTATAATTTATTAT
TCATTTTATTATTAGTACATATATGTATGGGGTAGAGGGTGTCACACGAATCGCCAATTC
CTCTAGTGACAGGCGTTTGATTGATATGGGTGGTTGTTTCGATGGTGTGGGTAAAAGGGA
AGGTGATGGGCTGAAGTTCGAAGCTCGTGGCAGCAATGGATCAAAAGGAACGGGGAAGTG
AGGGTTGTCGTAGAGCATCCAATGAGAGTCACTGAGTTTCTCTTCCTATAGCCGAGCCAA
AGCTTCCGCCAGAATTAACGTGAGCCCTCTCAGTGAATCTCCGAAGCCAAACCGGAGATG
AAACAACTTAGTTAAAAAGGTGCAGGCAAGCTTGACAAGCTTACCGCCTATCAGCTAGCT
CTTATTGCAACTCAAAAAAATATTTCCACCAAGCTTGACGAGCTTTTGTAGAAGATGGCC
CTTCTTGAATCCAACCCCTACTCCCCATCTTCTTCTTCTGTGCATCCACACCCTGCGTCT
CCATCTCTGACTCTGCACCATATGAAGCTAGAGGTGCTGCACTTCAATGGGTCAGACTCC
TTGGGTTGAATCTTTAAGATCACCCAATTCTTCGAATATCACTTCACTCAGGACCATGAA
CGCCTCACCATCGCCTCCTTCTAATGGAGGCACCTGTGTTGGCTTGGCTCTCGTGGATGG
CCGCAATGGCCAACTTACCTCATGGTGTGGTCTCCTTCAAGCACTCGAGACTCGTTTTGC
CACATCAACGTATGAGGATCCCACCAGAACTCTGTTCAAACTAATGCAACATGGCTCCGT
CAATGATTACTTGTCGGAGTTTGAAACCTTGGCTAACCGCATCATTGGCTTCCAGCTTAC
CTCATGGAATGTTGTAGGTTTTTTCTTTTTCTTTTTCTTTCTACAGGTTTTTACGGTTTA
CTATTTTATAGTTTCCTTTCTAATTGAACCAATATATCTGAAAGATTTTGGTTTTGGGTC
TCTCCAAAAAGTCAATACGTGGAACACATGGCGATTTGGCATATTATTAGTACATTCAAT
AATTTAACCTTTAGTCGACATTGACAGGTTCAATTAATAATGCTTTTTCTATTTTTAATA
CCGAACGTCTCTACTACTAGTTACTATCAAAGAAACCACCACTTTCTTCCAAAAAAACAA
CATAGCAGCAATGACAGTAGACGCTTCAAAAAAGTATCGCCCCCTATTTCAATTATAAAA
AGAAACTGATTTTATATTTATTAAAAAGTTTATTAATTTCCTTAAATTATGTTAATCTTA
ATTTTTTTAAAAAATTATCATTCAAATTTGATATTAAACATTATTCTCCTATTTAATAAA
AACTATTTAAAAAAATAATATTATTAAATAAGATAAAAATAATTGAGATTAACTTATATT
TGATATCAAAATATATATATATATATATATATATATATATATATATATATTAACATTTGA
GACTAGAAAGAGTAAAAATCACAATAGAGTATGTTATTATCTTTTCTTTTAGGAATTCCA
ACATCAAAAATTATTTTTTTTAAGAATATTAATGGTTAATTTTTATTAGAAAAAATATTT
AAATTCAGTATCTTTCTCTCCTTTTTTTTCCATTTACATCTAAGTTAATCTTACATCCTC
TCCCAATATTAGTAGTGTATGGTTAATAGGATGAGTTTTATAAATATAATTTTCAACACT
CTGATTTTATAAAATTAAATCTAAAGTGAAATACATTTATATTTAAGCATTTTTATCTTT
TAAAAAAATAAAAAATTCTC
>Glyma03g22360|Glyma03g22360.1
CTGGACACTTCAAGTCAGAATGTCCAAATTTAGAGAAGTCTAAGGACAAGAAGAAGTACT
ACAAGTCCAAGGAAAAGAAAGGCCTCATGAGCACCTGGGAAGATTTGGATGACACCTTGT
CTGATGAAGAAGGAGAAGAGGAAGCTAACCTATGTCTGATGGCAAATACAACCTTTCGAG
AATCTAAATCAGACCAAAAGGATGAGGTAGATTTCAATGACCCTAAGTCTCTTAAGTAAG
CTTATCATCAACTGCTTTCAAACTCGTCCATTCTTTCAAAAGCTTACAAAAACTTGTGAA
AAGATTTTAAAAAGCTATCCAGAGGTCATAAGGAACTTGAAAAAGGCTTTCAAGATAAAG
CAGATGGTTCTCTAGAAGAGTCCACTCAAGCATGTGATGCTTGTGAAACTCTTAAGATAA
AAGAGACTAAGCTTTGTCTTCAGAATGATACAATTACCAAAGAAAATTTGCTTTATTGGA
AAACTTTCAAGAGTTGGAAAACAAATTGAAAGCTTTACAAAAAGATTTAAAATAGCTTAA
TGAACTTCATGACCATCTAAATAAAGAAAGATATGATCAATGGAGAAAGTGTGCACAAAC
GCACAAAGAGTATAGGGACTTCAAAAAAAGTAAACATAATCTTTGGGTGGAATGTAAAAG
CCACAAAAAGTCTATGAAGTTATTAAATGAAAAGCTTTTGAAGAATGAAGCTTTAGAAGG
TCAATGTCAAGATGTTGTAAAACTTCATGAGGAAATTGACTCTTTAAAATCCATATTGAC
CAAATTTGTTAGAGTAACAAAAGGTCTTGACAAATTGTTAATGTATAGTAGATGTCCTAA
AGACAAATCTAGAAATAGGTAAGAGGGAGAAATATATAGCCATGATAAAAAAAAACATTG
TTTGCAACTTATGTGACAAGGTTGGACACATGACGTCCAAATGCAGGGACTTACCTAGAA
AGGGAGTGTTCAATGCATTTTCCACTAATAAGAAAAGACCTAAAAAGATTTGGGCACCTA
AGAACAATATAATTCATGTTACATATGTCCTTGATAGTAGTAAAAATACACTCATCATGG
TTCATTGGTATCTTGATAGTAGATGTTCACGACACATGATAGGAGAAAGGTGCATGTTCC
AATGCATGACTTCCTGTCATGGTGGAACCGTAACTTTTAGAAGCAATAAAAAGGGCTAAT
AATAGGAGTATAGAAAATTGTGTCAGTCTTTAATTTAGAATAACTGCTTGAGGACAAGCA
ATATTCAAGTGTGGTGTGGTTGACAAAATGTTATTTGATTGTGTTTGAACCCCAATTTTT
TTCACATTTTATCTTGTTTGGATTTGTTGTCAAAGCTCATAGGTATATGCTAAGTGTGAA
TAGTTGAACAAAGAAGCTGAAAAGTTGAGAAAAAAAGCCAAAAGAGAGGAGAAAAGATGC
AATGCTAATTAAGCATCTTCAAATAGCATGGCATGTGCTGATTGCAGCATGACCTATGTT
GTACTTGCGGGTCATGCTATTCCAATATAACCATGCTAATTTCAATCAAATCTCCTATGT
CACAAATTTGAGAACAATCATTCTATTGATAACACAACTCATACTATTCCATGACCAAAA
AGTAGTATGAGTATTTCTTCAAAGATGATCATGTTGCTCTCAATATATTTCATGACCTTA
ATGCTATTGTTTTAATTGTCATTAGTATAAGTAGAAAAGTGGAGGTGTTTTAAAAACAAG
GCTAAAATATTTTTATGATCATTAATAAATATTTAAATTTTGTATTTGTTTTTTAATAAA
AAATTATTTTTAATCCTTAACAACTTTTATATTTCCCATAAATTAATGAATTTTGTGTTT
GTTTTTCGATAATTTTTTTTTATTATTATTAGTCTGAAAAAAATTACTAACAAATAAAAT
AATTATCAAAAAATAAATACAAAATTTATTAATTTATAAAAAAAATTATCATGTAACAAA
CAATTTTTTTCCGAACACTT
>Glyma03g34040|Glyma03g34040.1
ATCGGAAAAAAAATAGATTGAAAAATGAATATAGTTTTTTTTTTCAAAAAAGAAAACAAA
AAATATTTTTTAAGAGCAATTAGGTACTTAAGATTGCTATTTCTTTTTCAAAGAAAGAAG
AACAAAGAAGTTATGAGTATTTCATGTGTGTTTTCAAATTCAATTAAATAATAACAACAT
ATATTGTGACATAAGACTTATATGTGGATATCCTTAATAGAATAATATTTTAAGATTTCA
TTAAGAGATTTTATATATTTTTAAAATTCACTCAATAATTATTATAGTTTATTAGCAATA
TTGTTATTGGAATAAGTGTAGTATTTTAATCACAAATAAAATAAACGGTGTATGATATTA
AAAATAATATATATTATTTTTATCACATGACATTTATTAGTTTCTTGCTTGTCCAATAAA
AAAATACCAATAGATGAATATTCAATTATGCTCGTGTTTGGCTATAAATTAAAGTGATAC
ATATTTTTTTTTCAAAATTATACAAATTTTTTTAAATATTTTAATTTAAAATTAAATATC
AATAAAAATATTTATAAATGTAATGATAACGATAATTCATCTATTCATTACATTCTCATT
CATAGTTAAATAATTTTTCACCTAATTCATAGAACTGACGCAATAGAAAGAATTTATTTT
ATAAAATAACTCGTATTGAATTTTTTTTATGTGCAAGATTTTATAGGTCATTGATAATCA
TATAGTATGAGCAGATGAATCTCTTACCTATGAGTTAATTGGAAGACACTCATGTTCTTT
AACTAAAAAAGATACTTATTTTTTCACACATAATTCTATTGTTACATAATATGATTAAAT
CATATAATTAGCTATCATAATTAATTATATAATTATTTTAAAAATATATTTATCTTAAAT
CAAGAAGTTTCTTAAACAAAGAAATATGGATTTATTTTAAATCAAATCTTTCTTTTAAAA
AGTCCCAATTTATATATATTTAACACTATAAATTGAAATTTCTGAGTAAAGTACATTTTA
TACTAAAAAAAACTTAATAAAAGTGTATTGTCTAACCCTAAAAGGAGAAAGTGAGTTCTT
TTATAGTTACATTTATCAAAGATTTGATAGAAAAAATTAGTCTCACTTTAAATACGCATA
AAGACTTCGCCTAATTGAAGAAATTTTGTTGTTTCTTTACATCTGGGTACATAATTTTCT
CTATTCGTTTGTAGCGTATTTGAATGAATGAAAATAGATCCTGTTATTCTGTGGTGAGTA
TGCCATGAAAATACATCTTGTATATCTTAAGATGTAACAATTGAGATTTTTTTTTAAAGA
TTTGATTTGATTAGATGAATTTTGTCGAGATTTAATGATGACATGATATTATAATTTAGA
TTCTTAAAAAAAAAAAATCTCATAATAGTGATTAGAATAATTAATTTAACCATTAAATTA
ATCAAGCTGAATATTAATTTTATTTATTTAAATAAATAAAGAAAGAAACGAGATTGATAG
ATTAAGAAGCCAAACTCGAATAACTAATGAATAATTAGGTGTTAAGAACATTCATTCTTA
ACTAGTATGAAGAAACTGGAGAAACCGTGATCCTTTCCTTAGGGAAAGCCAACGGGATTG
ACCTTTATTAATTGGGTACTGCACCAGCTACTCCTTTTCTCAAGATCTGCGTCCGCAAAA
GGTTACTAACTTTATTCCCGTTACACCGCAAAGCCAAGGGCAAATCAGTCACTTCCCTGT
CAAGTCAGGGTCCGGTCAAATTTATAATTTTCTCGACAACTACAAGTCCTACCACGCGCC
AACACCGGAAATAAAAGGTTTTCACATAAAAGCATATTCTCATATTCCTCCAAACACCAA
ATAAACAAAAATAATGAAAAATCATGCCATGTCATGTCGATATCATTGTTCACATACATA
CATACATACCACATGTACATGAGTGTGACTCATTCTCACTCCCTTGACTCTTTATAAGCG
TTCCTTCCATTTTCTCCTTC
>Glyma03g02810|Glyma03g02810.1
AAATAATTATATATGGATTATTCCACAACTACTCTCATCATAAATATCAAATGATGATAT
TTTAGGTTAAATATATAGTTTGTAAGTACTATTAATTATTTCTTAAACTTTGTATATGAA
CTTTGAAAATCAATAGTTTAGGTCAGGAGAAAAAAATTTAATATATTTTGGATTCAAATG
CAAAAGTGACTTAAATAAGCCTTTAAGAACTTTGGTAGGAGGACTCTTTCAAACATTCTC
TATAATGTGTTGTAATGTATTTAAAGCTATAAAATAAAAAAGAGATAATGATTAAATACC
ATGTGAGATTCATAAAAGTTTTCTATTTTTAGTAAATTTCAATCAAGAAGAGAAATTGTG
TTAAAAAAATGCTCAAGATCACATTATCCTTTATGAGAAGTAATCATATTCAAGATGTAG
AAAATTGATTATAACTATGCTGAGTTATTTTTCCACATATATTATAATTACAACCTATGT
CAAATCAAAATCATCATCTTTGGTAAATAGTTGCTGAAATCACCTATTTGATATATAGTT
TTACCTAACCACGTAATTTGGTAAAAAAAAATCATATATTTGAAAAAAATATTAACATGT
TAATTGTTTATTATTTAGTTTAAAAAGTTTAAGATATTGATTTATCAAGTTATTTGACAA
ATTGGTTTTCAAAAACTGATGTTAACTAATTACTAACAACATCAATTTTTTGAAAATATT
TATAGAAGATAATAGATAATAGGTAGATAATAGATATGTAAATTATAAAATTAAAATAAT
CGTGATTAGTGGGGTTAGTCACCCTTGTTTTAACCCATGTGTTTACAAATTGTATGGGTT
CGCTCAATTTCATAAATAATCCTCCCCTTACAATCCAATTTTGTATGGTTGAGTTAAGCT
TATGAAAAACCCACTTTTTGATATTGTATGATGAGCGTGAGGAGAGTTGTGGTAAAAGTC
CCATGATCCATCATCCCCATGATTGTTTCTCAGATTTCGTTAAATTTCTCTTGATACTCC
TTATTTTAATTTTATTTTTAAAAAAATATAAATTTGTTAAGATTTCTTATATTAAACATG
TTTAATTTTATTATTTATTTATATTTAGTTAGGATTAATTTGACATGTTGGTTCAGTTTA
AAGCCAAGATACATAATAATATATATATATATATATATATATATATATATATATATATAT
ATATATATATATATAAAGCCATTATGAACCATCAAATTTTCAGCCAAAGAAAAATTAAAG
TTGACAAACCTGGTCTACTTTCACATTCTAGCCTATGGGCTGTCCAATTTGTCTCTGCAT
TTTTATTTAATTGCACCACTTGTGTCTATGCATTTTATTTAAGTATGCAACAAAGGCATA
TGTCACTTTGTTTGCGCAATGTGAAGAGTGATGGAAGACAATAAATTCTAATTTATTAGT
AAGACATTAATTAAATTAAAATCGACTAGCTAGAAAATTCCAAGACTAAAACTGTGAAAG
AGAATAAAATTAGAAGTTATCAACCCAAATAACATTTCTGATTTGGTGTATGCTAAAAGT
TGTTTCTTCATAAACATCAAATTTTCACATTCTAGTCTATGCGCTGTCCAATTTGCCTCG
TACCTCTAGAAATAATTGCACCAATTGTCTCTATGCATTTTATTCAAGTATGCAACAAAG
GCATACGTCACTTTGTTTGCGCAATGTGAAAACAAAGGCATATATGTCACTTTGGATCCC
ATGCATATGCTAAAAGTTGTTTCTTCATAAACATCGATCCATAACTTGTGGATCCCATGT
ATTTAATATAGTAAGACCTGAATAAGATGATTTAATTAAGAAGACTTTGATTAATTAAAA
TGTTTATCCAAAGAAGGTTAGTTACATGTTCACACACATAAAACAATAATTAACTAGAAA
TATTGTAGTATGATTTAACAGATATTTAAAAATTTGATCCAATCATCTATATAAGAGGAA
GGAGTGGTGTCCGATATAAT
>Glyma03g02760|Glyma03g02760.1
AATTTATAGATTTTATTTTTCATTATTTATGTTATAAGAAATATAATTAAGTGGAAAAAA
CGAAAAAAATCATTTTGAGATTTCTTTTTGAAATTTTGAGAAAAAAATCACCTAATTGAT
ATATAGATTTACATGACCACGTAGTTGGTAAAAAAATCATCTATTTGAAAAAAAATAAAG
TGTTAATTGTTTATTATTTAGTTTAAAAAGTTTAAGATATTGATTTATTTAAAACTAAAT
GTATTTTTACCAATTTATTTAGAGAGAAAAATTGCTAGAAGGAACACTTTCGTTCTTTTA
ATTATGTAAAATTAATCCACATGAAAAGAACAACTAATAAATTCGTTTCCACTACGCGTG
TATCAGTTGGATATTAGTTCTTCTTATTCTTCTTCTTTACAAGATATTGTGGCCATATTT
TGTTCTAGTTTCTAGATGTGTTTTTGGTAGACTTTTGGTTCTCTAATATTTATATCTCTG
ACTGATATAAATATATCATAATCAATGTCCTACTGGCTTCATATATTTATGTACAGGGTA
TCTTTGGCACCTTTCTTTAAATACAATATCTTTCCTTAGCAGACAAAAAAAAAACTAAAA
AAATGCAAGTGAATGATTTTGTAAAAATAAATTAAAATTTGAAGTTATGGATACGCACTA
TTTGGTATATGTTTTAGTTGTTTTTTCATAAAAGAAAACGTTTCTGTAAGGGTGTCAATA
ATTGATGGTACTTTAATCAAAATAAGTGAAAAAATTTAATGGTGCATAAAAGGTGGCGAA
AAGAATGCAAGTTTCTATAAGTCAACAAGTTTATCAATGGAAAATCCAATGAATTTATCC
GGTTGTAATAAAAAATAAAAAATATTTTTGCACTCTTAAAATATTTCACAATGCTAGTTT
TAATTCTTAATTATAAAAAATAATATATTTTTAATTTCTACATTTAAAAAAAAAAGTGAT
GTGATTTTAATCAGTTGGCTGGAGAGACTAGAAACATATGTTTATGTAAAATTATAGGGA
TTAAAACATTATTTTCAAATATTAAAAAAATAAAAAATATATTTTTATCAAAAAATCACT
TGGATAGGATTGCATGATTTAAAAAATGAAATAAACAGATAAGAATCTTTCTATTCTCAT
TTTCAAATTTAATGGATCATCCATTAACACTAGAAAAAACCAGTTAAACATAATTTTTTA
ATATTTCAATTTCCTTTAAATTTATTAAAAAATATTTTTTTCATATATTAATTTTTAGCA
CTTATTCATAGGAGTCTCTATCTATTTTTTTTTAATAGACAAACTAGACCAAAAAATCTT
AAGAGTAAAAAAAAGTTAAAAAGAATATATAATGCAAACATATGTAGATTGAGAAAGAAG
AAAAATTAAAGAAAACAGTGTATTTGTATATTTTTCAAAATCGAACAGCTAGCTAAAGGT
TGGAAATAAAATTTAGAGTAAAGTATGTGGTGAAATCTCACAAAGACAGTGTCGATGTAA
ACTTTATAAGTGGGGAGTAATCCTCACCTTACAAACCGGTTTTGTAGGGTTGAGTGTGAG
GGAAGGTGTGGTAAAAGTCCGCCAAAGAAAAATTAAAGATGACCAACCTATGTGCTGTCC
AATTTGCCTGGTACCTCTAGAAATAATTGCACCAATTGTCTCCATGCATTTTATTTAAGT
ATGCAACAAAGGCATACGTCACTTTGTTTGCGCAATGTGAAAACAAAGGCATATATGTCA
CTTTGGATCCCATGTATATAAAAGTTGTTTGTTCATAAACATGGATCCATAACTTGTGGA
TCCCATGTATTTAATATAGTAAGACCTGAATAAGATGATTTAATTAAGAAGACTTGGATT
AATTAAAATGTTTATCCAAAGAAGGTTAGTTACATGTTCAGACGCATAAAACAATAATTA
ACTAGAAATATTGTAGTATGATTTAACAGATATTTAAAAATTTGATCCAATCATCTATAT
AAGAGGAAGGAGTGGTGTCC
>Glyma03g31200|Glyma03g31200.1
NNNNNNNNNNNNNNNNNNNNNNNNNNNNNNNNNNNNNNNNNNNNNNNNNNNNNNNNNNNN
NNNNNNNNNNNNNNNNNNNNNNNNNNNNNNNNNNNNNNNNNNNNNNNNNNNNNNNNNNNN
NNNNNNTTTTGGTGGAATGTAAATAACAGGAAAGTTGAGGATTCGATTATCAATACAATA
ATCTATAGAGTGTGGGATAGAAAGAGGTATAGGAGGTATATTGCTGAGTTGATGACATAG
GTTCTTTTTGGGGTTTTGGTTTAGCTTAGAACCAATTTCTTGGTCTTTTTGTTTTCTTGG
CTTGTTGGGGCTGGATTGGTTGCGATCGCCTTGTGTTTATCGTTTTTTTGAATTAATTCA
TCTCTTGATTCAAAAAAAAATGTACTTAAAAGAAACTAAATTACAACAATTTTGACTAAT
AAAATTAATGATTTCAATGTTAATATAATACTTTTTATTTAGATAGAAATAAAGTAATGT
GTTAACATGAGAAAACATAAACAAAATTAAGACATAGATAAAAATAATAACTTAAAAAAG
AAAAAAAATTATGATTGATTTAATTTAATAATTTAACAAATTATGTGAGAGGTAAATATT
AATGTGTTTAATATTTAATATTAAATTATTTATAATAATAAATTTAATTATATGGTTAAA
TTAGGTTAAAAAATAGAATCTATTATCTAATTTATATATGATTAAATTTTAATTGAGTTT
GATTGAATTGAATTATAAGTTAACTGCTACCCTAAACCGTGAACATTACTGGTACTGTTT
GGGAGAGAGTTAGACGGTGCATGATGGAAATTGTCTCTAACATGTAGAAGAAACATTTCT
GTGACAATGTTAGATCACCTAAAGTTAACAGAGTTACTAGACAACTAACGGTAGCTACTA
AAACATAAAAATATTTACACGTACAAGAACTGAAACATTAAATGTATAAATATAGGGACT
AAAAGCCCCAAAGTGTTAGCAAATGTAGGATTCAAATAAGTAGTTTAATCTAATTTAGAC
TAAAGAAACGTACAAAAAAGTTTATCTGTTACTACATCTAAATTATTTTAAAAAATATGA
ATTTTATCTTTTCTATGATGCTTAAATACACATGATAAAAATAGAAAAATAAGTGATGTA
TTGGTAATTAAACTAATTTTATATTCATTTCATCATAAATTGTTTCATCTGATTTTAAAT
ATTAAAAAAAATCTTTTATTTAATTAAGGTTTTAATCTAATAATTTTTTTTAATTTTTTA
TATTAAGTTCCAACAAAAGATAAGTTGAGAAAAAATATAATAGTTTTTTTATTGAATTTG
GGATAATTAAATATGATTAATTAAATTTTTTAATTAGTGTAAATATTTTTTGTATATTCC
TTTTGGTCTCAAATATAAAAAAAAATATTCTATACTTATTAAAAAAAATTATTTATCTTT
ATTAAAGGTGAGTCACAATTAAAAAAATGACATTTTTTTAAATTATTATTCATTGAAATT
TGATATCAAACATAAATTTTTTTATCTCATTAAATAAAATATATTTTAGAGATAATTTTA
TTAAATAAGACAAAAATAATTAAAATTTACTTATATTTAATATAAAAAAATGATTACTTT
ATTCAAGATAAAAAAAAATTTAATACTAGAGAAGTAGTTGACAATGTAAAATTTTTTACC
CTGTATAATCCTTCAACTAAAAAACAATAATATTATTAAAAATGAAAATATTTATAATAT
ACTAATATAAAAAATTTAAACATTTAATAAATATTTACACCCCTTAAATGAAATAATAAA
TGCCAGTACTTACTCCAATACGAACAGTTGTCTACTAGTCTACCAACCTTTCGAAGAAAA
TGGCAACAATCCGGCATGTCAAGTTTCTTACATCACTCGCTAAACCACAACATAGAGGGG
TAAAATGGTAACATCACGTAATCCGTCCGTTACAGAGTGAAGAAAATGTCATATTCGTAA
ATAACTCTAAAAAATAGGCA
>Glyma03g32520|Glyma03g32520.1;Glyma03g32520.2
ATATTGCAAATATCAGCCTTGTCGTTACGTAGACATCACTGATTATGTAATCTTAGCTTA
TTCATCGGAACTTAATGATTTTTTTTTTTTAGAACAAATATATGCTTTATGCAACATCAT
GCTCTTATTCGAATCATCGAATGATACTAGGCTTAAATTATTTAAGTAAAATTTCGGGTT
TTAGATTGTGTATAGAAAAAATACTATTAAAAAAATTCATTAAAAATAATCGGCTATATT
TTTTGGAAAAAAAAATTATTAAAATCAATAGATACGGTTTTTTATTTATCATTTAGAGGT
ATTTTTTAAAAAATTACCAAATGAAATACTTTTTTAATTAATTCTTATTCAGACATAAGT
TGTAAAATTAACAATAACTTCGTAACTAAAAACCATAAATCTTTATATCATTTCCACACA
AAAATCATAAAAGTAGTTACTAAAAATTTACAACTTTTGATTAAAAAGTTATAACTACTT
TTATGACTTATCTTTAAATGAGAGTTAATTCAAAAATATTTTCATTTGATAATTTTAAAA
TAAAAATTACCCCAAATAATAATAAAAAACGATACTTCACACTATTAATATTAGGAAGAT
TCAAAAATATATATATTCAAGTTAAAATTATTTTATTGTATCACATCTCATAATATATAT
TATGTCTGTCAGTAACGGAGTTTTTATTTTATTTTATTTTATGGCCCATATTAGTTGAAC
ATGTGGGGGAATGATTACTGGTCCAAGCCTCCAAGGTCATGTCAGGCGGAGGCGGATCTT
GAGCTGAGAAAAAGCTTGAAAATTTTATTTAAGGACAAATTCATTGAACTGATGAAAAGC
ATGGGATGAGCCTCCACATACTATTAATCCATAATTTAATATTGCATAAAAGCTTCTTAT
TTTGACAATTTAAAAACCTTTCCCATTTTTGTATATATGACATATATAAAATAATGTGCA
AACTCATTTTGTATTATAAAATGTTTTAGCTTTAGCGCATTTTTGGAAGAAAAAAAATAC
TTGTTTTCCTCCAATGAAAATGTGATTATTTTTAAATTAAATATATTTTTAGTTCCTCAA
AATATAATAAATTTATTTTTTATTTTGTATAAACTTTTATGCCGTTAACTATGAATCACT
AATCACTTGTGTGGTGTCAATTTCGGCCATCAACATTTGTGATGTGGATTTTAAATTATT
TTTAATAAATAATTATATAATTGTCAAATTTTTAAAATAATATTTTTATTTATTTATTCT
TTTGTAAAGTTTTAGATCACATTAATTATTTTTTATTAGTTATATTCTTACTTGAACTTA
ATATATTTATATCAATTAAAAATTAATGTTTTATTCCATTATTTTTATTATAAAATTATA
TTCATTATTTTTAAAAAATGTTATAAAAAGATATTTAATTGTTCTGGAAAATAATAATTC
CATGCCAAAAGAAGAAACCAATTTCATGTTTGAGAGGGATGGAAACAATGTCAATTAAAA
ATTCACCAAAAGTTATTTTACTTTCCTTCCAGTGCAATAATGAATAAATAAAAGAACTTT
CTTCCTACTTTCATTATTCTTAATTCCTTGTGTGTCTTACTTCCACTTAAGACAAATGTG
GGATCACTAAGATCAACCTAATTAATTAGTATAGAGTATTAGGTTAAATTAAATTTCCTT
TGTTTTTACTTTAGAAAAACAAAAGTCAACTGAAGTGATATGTGCTGTAAGAAGGTGAAC
TAAAAGCATGACATAATCAATGATGTCACTCATCCTTCTATCAAAGGAAGTAAAAGAGAA
AATAAACTAAGCCTAGTTTGGACGTGTAGCTGGCTTGGTCTTGGCCTCCTTTTTCCACGT
AATCCCTCAGTTGCAAGGAACATCAACATGCCCAACCATATATGCTATGCTATCTTACTT
AATTTACTTTATATTTTATGTGGCGAACTTCAAATCCCCGCCAATTTTGACACGTTGAAA
ATAAATGAGATTTACCCCGT
>Glyma03g14210|Glyma03g14210.1
TACTTCGGCGAACTTCACTAGCATGAATGTTAAAACGTGGGTTTCTAGGAAATCGCAGAA
ATCATCACATGTCTTTTACATTTATATGTTGTGGAACTTATGGTGTTTCTATTCACCTTG
CCATTTTTGTTTCTCAAAGATATGATTGTAAAACGCCCCTCTTAATTTTAGAACGAAAAT
AACAAAAATTTTTACAGTTACGTGTGCATGTTGATCACAATATTGATTTTTTACACTAAT
ATTACCATAAGTAGAATATTGATGACCAGAAAAAATTCTAATAATATACTTTAAAATGAT
TTTATTTTTTGTTAAAATATATAATATTATTTTATTCATCTAGAAAACCCTTCTCTTTAA
AATTTACTAAATATTTTTTATATAACAATATTTACTGCCAGTTTATACAATATCAGTTGT
TTTAAAAATAAAATTGATAACCCTAAGGCTTAAGTGATCTTAACTTTACTAAATTTACGA
TATAATGGACTGAGATATCAACATTATTGTTGATGATGACTCTTACTTATCAGTTTAGGT
TTAAATCATTCTCAATACGACCTTTACAGAGATGAAGGACCCAATTAGCTAGTCAAGAAT
TATATAGGAAAATTTACTTATGGTAGTATCATTAATTGGACATGTGAATTGAAGTTTCCT
TTTATGGGTGTCATGCACAATTTTAGATGTTAGGATTAAAGACGCAGAGGTTGAATAAAC
TAAAACATATAGTGAGTGTTACTCCCTGGAGCAATTTGAAAAGCACCTATTGGTGCTAAC
AAGAAATCAAGAAAGAAAGAAAGAAAGAAGCTAGACCACCTAAAAAGAAAGAAAAAAAAA
ACTCAACATGCAATCGGTCAACCATTTAAAAAAAGAAAGAAAGAAAGAAAAATCAAATAA
ACTTCAAGAACCAAGTAACATATTCTTAGACATCTCTCTTAACTTTTTTTTTCTCTCCCC
AATATTTACTCATTAATTACCTGCCTTAATTAGTTATAAGAGAATTGGAAGTTTTGTTAG
TAGCATAGTCAGCCTTTAGCCTCTTGAGGTAGACGAACAAAAACTATTAACTTGGGTACG
TTTTCAGAAACCATACACAATTCGACTTAGACCCTCTTGCAGCTGGTTGGGGTTTCTTCA
AGCTTTGGTTTTGGTTTTGGTTTTGGTGAGAGCAAAGGGAGTCAGAAGTTTGTTCAACTT
GGGAATCAGTGAATATGCATCTATTTTCATTCGCCTCTTCATCAATTTTCAAAATAAGAC
ATTTTTTTTATGTTTTTCTCCTTATGCTTATTTAGCAACAAATCCAGTGTGCCCACATTT
CCGATTGAAGAATAGACCGTCTTCTTCTATAAGCAATTTCAAATATGTTCTCTATTGAAT
CTGTTTTGTGCTACCAAAAATAGAATCTATGTTTTATAATATTATAAAGTAACAGTCCAT
AGCTCAGTTCATTTAAAGATAGCATTTATGTTTAGTTCAAATAATAATAATAATATAAAT
TATTTTGTAAGTTTTATATTTTATGATATTATAAATTAGGCAAGTTATATGTAGTGAAAT
AGGAGAAGAGACAGACGAAAGCATTATTGTACCTTTAGTCCAAATTATTTTGAAAAACAA
CAAATTTAATTATACAATTAGCAATGATAAGAATACTTTTAAAGGATAAGATATATAGAT
ATACAGTATTTTCAGAACAAATAAAATATTCACATTCATATTTATATTATACAGAAAATA
AAATATAAAACGTACAGTTAAACCTTTTAAAACAGTAAAACGCCATACTCAATAACTTAC
AAAATGAAAAGAAAACGAGAGCTCAAACTACGAAAATAACATGCTCTCTTCAATGTAGAA
GACCCCCAGCCTAAAGAAAGTGCACGTGTCCACCCCAAGTGCCATAATGAGCCACGTCAC
CACATTCACTCCAATATCTTTTCTGACACAACTTCCCAACGCAAAAAATTTCCAAAAGAA
AAAACGAAAACGCCACACCA
>Glyma03g05190|Glyma03g05190.1
GAAAACATATGGAGATGGAAAGGAGAATAAGAAGATTAAGCTACAAACATTGAGAAGACA
ATATCAACTTCTCATTGTGGGAGGACAAAGAATCCATAGCAAATTACTTTGATAGAATTC
AAGAAATGGTCATTGCAATGAGGGCTTGCAAGGAGATAATCTCATATCAACAAGTGGTAG
AAAAAATATTGAGAACTTTGCACCACGGTTTGATCATGTAGTTGTTGCATTTGAGAAGTC
AAAAGACTTAGACACGATGCAGATTGAAGAATTACAACATTCTCTTGAGGCACATGAGAT
GACAATCAATAAGTGAAGATCCCATCAAGAACAAGTACTTCATGTACATTCCAATTACAA
AGGGAAAGAACCATGGAAGGGAAACAAGTCAAACACCGCCACAAAGAACCAGGAACAAGT
GATAGTTGAAGGTAGTGAATCCTCCAAAGGAAAAACAACATGCCAAACTTCTCAGAAATC
AAACTACAACAACAACAAGGAGTGGAAGCTCGACAAAAGAAAGGTGAAATGCTACAACTG
TCAAAAACTTGGTCATTATGCAAAAGAATTTTGGCAAGGAGAAGGTGCCAAGAACAAACT
CAATAATCATGCAAATTTGGCTCAAGATGAAGGCTCAGATTCTGAACTTGTATTGCTTAT
GGCTACCATTAGCAGTGAATCATCAAGCGACTTCTCATGGTACTTAGATTCTGGTTGCTC
CACTCATATGACAAGGAAGAGGGATTGGTTCATCAATCTAAATAAATCATCCAAGAGCTG
AGTTTGCTTTGCAGATGATAGTACATTGATTGCTGAAGGTATTGAAAAAGTAGCATTCAG
AAGAAGAATGGAAAAGACACTGTCATTGAGGAGGTGTTGTTTGTACCTGGCATGAAGACT
AATCTGTTAAGCCTAGGCCAACTACTTGAAAAGGGGTTTGTTATGAGGATGAATGACAAT
TGTCTCAAAGTGTTTGATAAAGTCCAGAAACTTGTGATTAAGGCAGACTTGTCTCAAAAC
AAGACCTTTAGGATTGGGATGAATATTTTGAAACATAAGTGTCTTGCAACCTCAGAAAAC
AAGATGGAGTGGTTATGGCATCATAGATTTGGTCATCTCAACTTCAAGGACCTACATCTT
CTTACCTGACACAAAATGGTTGAAGGACTACTTCAGGTCTTAGTCCCATAGAGGTGTGCA
AAGAGTGTATTGAATGCAAGCAAGCCAAAAGCATCTTCAACAAGTATATTCTCACAAATA
ATAATTAATTATCATGAATTGCATCTCATAGTAAATATGATACCGGCCATTTCTCTCTCT
TTTTCTCTGTATTTTTTAAATTTATAGTAGTGATATATAAATATCACTATTTAATAAACA
CAATCAATAACACTCATTCTTTTGTCTTTCTATCACATTATAATATTTATTATGCTTATA
TTTCTTTTTTTCCCTCTCTTTTTAGGTGTTAAAGAGGACATGAGTGTTCATTGATATATA
TTTTTCTAAATTTTATTATCAATGTAGAGACTTTTTTTAGGATATCCATGTAAAAACTTT
ATTAACTGGGTGATACTTGTGTAAGAATTCTATGAATTTTGAAATATTTAATAATTAAAT
ATATTTACATTATTGTCTCATTTTAATTTTCATTTTTATTGATAATAAGATTGTTCACTT
TTATAATAATTATTTTAAAAAATTAGGATTAATTTTGATGGATTAATAAGATAAAAAAAT
CTATTATATCCATATTAAAATTAATTAAATTCATATCCTTGTTGCCGGTAAACTTTCTAG
GCTCATCTTATATATAAAAAAAATGTACAAACAACAAATCATGAACTATTGATATTCAAT
AGATTTTCATTTAAAAATTGTACCGCGACGTGATGTTTGTGGAACGATCCATGATCTTTT
GTGCATTTCTTGTTAGCATTACTCAGTTATAACTTGGTTAGGTAACACAACTTAGATTCC
AGGTGCTATTCAACGAAAGT
>Glyma03g13780|Glyma03g13780.1
CAAAAGAGGTGCTTAAGCGTGAAGATGACAAAAACCTAACGTAGACTCCATTTAAATGAG
GATGCGACCTTTTGGTAATTGGCGTGAATTGAAATGACGCCCTAAAGACCTACACCACGG
CGTAACCGCCACCAAACCTCGTAACGTATCTTTAAGGCATGCCCTATCGTAGAGTGACAT
GTGTATAAAAGCATCGCGCGTGCATATCACGAGCCCACCTTGAAGTAAAATGAAATGTCT
CTCTTCAATGTGCTTTCTAATGGTCAAAAAAGTCAGAATTTTCAAATAAAGGGGCTTCTC
ACATAAGAACATCAGACTCTACCTGAAGGGACGAAAAGCATGCTCACCCTAGACAATCTG
TCAATTTTAACTTGGACAACATTTGTCCAGGCTGGGGGCCTTGACCAGCCCGCAACCCTT
AAATTTGTCGAGGTTACCACCTTTGACATTGAACAACCTCTTTTCCCAACAAGTTGGACT
CATAGCTTAGGGGACTTGTGTACTGTCCGGGGTCCACAAATTGATGTGGTGTTAAAATAT
ACACGTCAACCCTAATACAGGAGCATAGACACTACTCGCTCAACATCCAGAAGGTTGGGC
TGATGAGCTATTGATATACGTTTGAATTTTAATGATAATGATATTATCTCCTTATCAAAT
TGTAGGTACCCACTTATCTAGTGGCTACAAATTATCTATAGAGTTGTTACGCTACTATAA
CAACTCTGAACAATCAAGGACCCAAGGCTCTCATCCATTGTTATAAATAACTAGGTTTTA
CCTTCACTTTTCATTCATTCTCAGCTCACTCATATACTTACTTGAGCGTCAAAGTCTTTT
TTGCATATACTCCCTCTCATTCCCCTATTGGAGGACACTTGCATATTTGATATAGGAGAT
TGTGGAATCCATCTTGAGAGTAGTTTATCCTTACATCAGTCCAATCTTGAGAGTAGTTTA
TCCTTACATCAGTCCAATCTTGAGAGTAGTTTATCCTTACATCAGTCCATTCTAGATTTT
GATAAATATAAACACTCATCATATACAAGGTGTTAGCAAGAGAAGGATTGGAACTGGTGG
TAAAAACCAGAAGAACGATGGCTTATATAGACACACATGTAAAACAATGGGTGAGAAGTT
TCAAATATGTGAAACAGTCCGTGAATATAATTGAATGACACATCAGAATCAATCATAGGA
TATGACATAACAAGAAATGAAAAGACAATTTGTAAGGTATATTTTGTCTATCATGCATCA
CTGAAATTAGAAATCAGAAATGAGAAAACAAAGTATAGAAGAATCGAAAGCTCGAATCTG
AATCATAAATCGGAATTAGGAATAGGAATAAAGACAAATAGGTATATCAAATAAGAATCT
GTAACAATGTAAAACAGTTCCTGTTCATGTTTGCTTTCTAAGTCAACATGTCAAAGGATT
GTTTAGAATAAAAACCGTACTCTTTACTCGGATAGATAGGCAAGTTATGTAACCAAAAAA
AAAAAAAAACGAAAGACAAAAAAAGACGAAAAAATGTGGTACTGTTATCTAAACAGTACC
AAAAACCCCTAAAAGAGTCCCGAGTGTAAAGTTAAAGATATAGATAGAAATATGATGATA
ATAGATATAGTACATAGTATAATGGTAGATTATTTTTCAACCTAATTAATTAATGGTTAT
TAGTTTTTTTTAATCTTTATAAGGTTGATAATGTATTTTTCATTTTAATAATATATAGTA
TTTATTATAAAATTACTAAGAATATTTAGGTAAAAAATAATTAATAAAAAAAGTTTAAAA
AGAATCTTATAAAAAAATCTAATATTTTGGGACGAGGAAGCTAATATTATTCAAAATAAT
CAATTTATCAATTTATATAAAAAAATATAAAAATTTATAGTATAATGTAATATTTAAGTT
AAATTAAAAGCAAAAATACACGAAAGGTGAATATAAAATTCTTGAATGAATTGCTGGAGT
GAAATAAAGCAAGATACTCT
>Glyma03g31691|Glyma03g31691.1
TTATATTCAAATAATTAAAGAGAAATTATTTTAAAATTAAATTGATTTTAAAAAATTAAT
TTTACATTAAATTAGTTTTTAACAAGTTTTAAATTAGTTTTAAACATTGAATCAGTCTCG
AATTAATTTTTGAATTAGTTCTTGATTTATTATTTTTAAATCCAAACATTTAAATAAAAA
CTAATTCGATTGTATAAACAATTCAATTAAACCAATTAATTTTATAAAATAAGATATTTA
ATTTTTCTGAATAAATCAAGAAAAAAAATCAATCGAATCGGATTCAAACTGATTTTTTGA
ACACTCCTATGTGTGAGATAAATTCTTTCGGAGACATGTGATATTTTTTCCCAAACAGAA
TCTTCTTCTTACACGTGATCAAAAATTAATTTTTTGTTAGTATGCTTAAGAATTATTTAC
TGTTGTTGTGCTTGACCATATTGGTTATTTTGTTGTTATACAAACTATTTGAAAACATAT
AAACTAAAATTATTTTAAATTGATCAATAATATTTATATTATTTAGATAATTAAATTGTA
AAGTTATATTTATTTCCTTTTTGTTTACGAAAGTTATATTTATTTGGTAAAATCGTAAAA
CCAAAGAAAAAAGCACTTTGGATTTTATTTGTAAAAGAGTGACGACTTTGCTTATGTATG
GGAAAAGTATATTCTATACCAGAAAACAAGCGGAAAATATATTCAGCGACAAGTAGGAAA
CATCGTTACATCATGCGTTATGTCACCAGACACTTATACGTAGTTACGTACTTAAGCTGG
ATTCGTTATTTATTTTTATTTTATTCATAAATAATAATCGATTATTTTTATTCATTAAAT
TACTTTTCAAATTTGTAATTAATTTAATATTTTTTATGTAAAAAGGAAAAACTATTAAAA
CAGAGAAAACTTTCATTAAAAAACAAAAGGAAAGAAAAATAAAGACTGTAATAAGACTAT
GAGAATTATTTATTAATAAATTTTAGATAAAAATATAATTTAAAATATATTTATTTTCCC
TCTTAAAATTTGAATTAGATGTTTTTTTTTAAATTATAATTGACCGTTTTCATTTGTTAA
AAATACTATTTTAAATAAAGTCTTAAAAAATTAGATTTCAATTAATTTTTTTGTATTTAT
ATAAAAATTTAATTTGTGATCCTAAATGTTAATATTATTCTATGTAAATATTTCATCCTC
ACATATGTATATTTAAAGAATTGACATTACATAGACTCTCAGATTTTATATATAATCATA
AAATAATATTTTCAAATTTTATTACATATATAAAGAATATGTAAATTTATATTCTAAAAT
AATTTTTTTATTATTATGTTATAAATATGAAGTATAAATTTTACAAATAATTAATTTTTT
ATATAATACTTAAGTGACTATGTAAGTCTCCTATCCCAATTATGTCACTTCCACTCAGAC
CAATTGGTACATTTTATCAGAATCAATTGAAAATATGTATTTGATTTCTAATAATAATTA
TACAAATATATACATTTTTTTTACACGTTTTAGTTAATTGTGGAGGCTTTCATAAATCAC
CACACATAAATCAAAGGAAAAAGAAAAGGTGACGATTTTGCTTACGCAATGAAATGCGTA
TTCTAGTTGGGCTTGGGCTTCGGCCCTTCTTGTCAATCTAGAATAAAAAAAGAGGGAGGA
AGCAAGCTGGTAAAAGCGTATTATAATAAAAGTTGATTACATTTATTCTCAATTCAAAAT
GAAGTATACTAACCATAGGTTTAGCGAAGTTAATGCAACCAGACAATCATAAGCTGCCAA
AATACATATATCACCCAAGTGTGAACATCGTGCCAGAATTAAAGTGTCCATATACGGCTT
CTTCGTTCGTATGTTAGACTATATATAGAGAAAATTTCCTTAACATGATCACATCCTATC
CTACAAATTACAACTGAAGATCAAGATTTCCACTACAAAGTTAATTATACTACCAATTTC
TCACTCAAAACTTAGGGAAA
>Glyma03g30380|Glyma03g30380.1
GGTTAAACTGCTATATCTTTTACACTATTAAACTACTGTATGTTGTCAAACCTTATATTG
TCTTCCTAGGAGAATATCTGATTGAAGTAATTTAAATAACTCATTTGATTATCTTATCTT
TTGTTAATTGGATTTTATAATATTATATTATATTTAAGCAACTCATACATTTATTATTGT
AATAATATATTTTAAAGCAATTTTTGAATGGCCCGTACTTTTATACTTTTTATTTACACT
TTTGTTTCAAATTAAATTTAAGTTCAATTATTTTAATTGAGATAAGAAAATGTTTTTTTA
ATCACAAGTAATCGTTGTTTCTATAAGGAACAAAGTTTAATAGAATTGATTTTGTTTGTC
GCATATGCGCGTTCATTTACAGACAAATTTGATCAAACTATACTGCACAATGTTTGACTA
TATTATGCAAACTCATTTTCTATGTGGCAAATGAACATAAATATTATCAGGCAATTGTTT
AAATATTCCTCCCCGTCCTCTGCCACCTTCGCTAGTGAAATCCCAGTGATGTTATGTATT
AATCTCTTATAATAATATTTTTTTTATCGGCAATACGAATATATATATATATATATATAT
ATATATATATATATATATATTTAATATAAACGTTGCAAACATGATTTTAAATATATTATC
AATACCAAAAATAAGTTTATAATTTTTGCGTTAGATTAATCTAATAAATAATCTTATATT
GTCAAAATGAATCATGTTTTTGGTAGTATAAATTTTATTTAAAATTAAATATATTATCAA
TATGAACTTTATAATTTTATAAATTTTATTTTAATAATATGATTTCTTTTAAATAAATTT
TATACTACCAAAATATGGAATGTAGGTGAGTTGTGGTTGGTATTTGCCATTGCGCCATCA
GCGGTGTGTAAAATTCAACAAAGAAAGTTGTACAAGTTTGAAATTGAATAGCGGAAAGGA
TTTAATAAATGAAAAGGTACGATCAGAAGCAGACGGTAGACCCATCTTATAATAATCGGA
ATACATGTGCACACCATTTAAGACACTACACATTACTCCGCCCATTAAATTAAGAAATAG
AATTTTGTCATCTGAACATAAGTTTTTCTCATATTTCAATTTCGCAAGAAGATTAATTAA
CTAATTACTCTTGTTTTGAATATCACTTCAAACTAGGGAGAGTGTTCAAATCCAAATAGA
TACAAAATAAAAATTGAAAACCATTTCAAAAACTAAAATAAATCCATTATTTATATGAAA
CTTATATTACCTTTTTATATGACTTTTTAAGATATATTTAACTTAAAATAAATGAAATTT
TACAAATTTTTATTATAAAATATTTAACATATTAATAAGTTTTGTAAATTGTTATCAATA
TTTTTTAATGTAATTTTATTAAAAATATGAAAAGGTGTATAAATTTTAATAAAATAAAAT
TTTAGTAAAAATGGTAAAAATCAAAGAGTAAAACTATAAAATATTAATTTAATTTGATTC
AAATTTTTATTTCAAATAAAAATTAAACCACATATAATTATTAAAATTTCCCGAGTGACT
TTCTTAATAAAAAATCAAACCAAAACCAAGTCACCAACGTTATTAATTAAGATCAAGAAA
TATAATTATATCATTTGCACACATAAGTTTTTCTTATATTTTATTTTCGCAAAAAAATTA
ACTAACTTATCTCTCTCGTTATTTCCCAGCGGTTTCAGCATCACTTCAATCGTATCGTAC
ACATCTCTTCCTCTTGACAAGTGTCAGATTTTTGTTTTTTTATTAGTTAGCTGGGGGGGA
AATATAGGAAAGTTAGTGTTGATTGAATTCCTCAGTTACAGCATTAGAAAATAATAATTG
TTTAAGTAACCCTGCGTATTATATATAGTTTGTCACAACTTAGTAATTCTCACATCGAGT
CCGAGAAGCATTCCTAGCTAGAAGAAGGAAATCACTTTTCACTTTCGGGCTATTTGCTTT
CTTAGGGCATCTCTAACAAT
>Glyma03g04450|Glyma03g04450.1
TCCAGCACAAGTGACTGATATGTGTTGAAGTTAAAATTAAATTGTTTAGGTATTATGCGA
GTTTGATCATTAATAAAAATAATTTTTAATTAAACTTTACTTACCTCCTAACCCAATTCC
AAATTAATCAAAGTCCATTTCTTCAAATGAATCGAAACGTTAAGAAAAAAAATAATAGTA
TGTTATTTGTAACCAAGGCATGTTTTGCCAATTTACAATAAAAATTGAATTGAATATATA
TATATATATATATATATATATATATTATAATTAGTAAAAATATCATCAAACACGCAAATT
AATTGTTGTCAAGTTCAAATTTTAAGTGTGTAAAATTTGAAAAAAAAATTATGATTCATA
ATAATTCTACCTATTTCAAACAAGATTGTATTGGGTGATACTTAAGTTAGGTTAAGATTT
TTCTAAAAGAAAGCTCAAATAAAACATTAAAAGATATCATACAGTAAAAATTAGGTTTTG
TGTTAGTTTTTATTCATATAATATATCTTTAATTAAAATTAAACTGTTTTATATAATATT
TTATATGTTTTTGGTCCCTATTTTTAAAATTTTTCTATTATTGGTCTTTAAAAAATTATC
AATTTTACTTTTTAAACTTTTTCTTCTTTTAGATTTTTTATCTTTATCTTTAAGTATCAA
CATTAAATGATGATGTAATAGTCATATCATTAGCCATACATGAGTCGAGACATCTTCACT
ATTTTGATGAGGTATCCTTGCATAATTTTTTTTTATAAATTATTATTTTAATTTTTCATT
TTTCACAAAATTTACTTTAGTCTCTTAGTATTTTTTGACCAGTTTAATATTTTATCTTTT
CATCACAAAATTCACTTTTAATCCTTCAATAATATTTTGACCCATCTTACTTCCTCATCA
ACAATGTTTGTTATTATTTTTAGTCTTTCCATCCAATATTATTGTTAATCAATAATGTGA
TAGTCATGTGATTTTTCATGTGGGTTACTAATTTGATGTATCAATCATATGTGGTAAAAT
ATTGTCAATTCAAGATATTTTTTAGTTGTTTTAAGGTGTTGCAAATTTTTTGACAGTATA
AAAATGCCAAAACAAGGGATTTGAAAGTTTGAAAAAAGAAATTGAGAAGATGTAGTAAGC
GAAACAAAAAATCCACAATACACAAATCAACAATTCACTTGAAAGTATTTGCAACATAAA
ACATTGTCATCGTGGTCTAAAGTGACATTAAGCCACTAATGATGGTGAGTCAGATCTTTC
TGACAAATATTAGTTATTAAAAAATTAATAGCAGATATTTGATACCTATTTCATGTTAAA
AAAAAATAAGAATATATACACATGCCTGTAAAAAAAATGTTATACATACGCAGTAAATAT
TTTATTTGTTTGGGTTCCATAGAAGATATATGTTAGTTCTTAATAATGTATAGCTTCTCA
AATATGTGAAAAAAATAAAACAGATTCTCAAATTACCTACGCAACCATCATTAGAACAAT
TGCATTGACAACTTGATACGACTACAGTTCTAGTTTTTGTGTGAGAAAACGACTGAATTA
TTCTATAAAAACTGTCTATGAGCAGCAAGTTATGGAATTTTCAAGTGAACGAAATTAAGA
TAACAATATATAACAAGAAAGGTAAAAACGAGATCAAGTTATTGGTAAGAGTAAATCTTG
ATGAAATTAGTACTCTTTTGACTCTTTTCAATAATTATATATATATATATATATATATAT
ATATATATATATATATTGTAGTTATATAATCTTAGAGTTAATATTTATTTATATTTTTAA
AAATATATTATATATTAAATTTAATTTATTTAATGAAATACTAATTAGTTTTAAAATCTT
AATAAAAGTTATATTTTCTCAATACAAATTTTTAAACTCATGATTAGATTAATAAAATTT
AATATATATATATATATATATATATATATATATATAAGAAGATGTTCCTGAAATAATTGA
TACTGATTTTTAATTTGGTG
>Glyma03g02775|Glyma03g02775.1
TTATAAGAAATATAATTAAGTGGAAAAAACGAAAAAAATCATTTTGAGATTTCTTTTTGA
AATTTTGAGAAAAAAATCACCTAATTGATATATAGATTTACATGACCACGTAGTTGGTAA
AAAAATCATCTATTTGAAAAAAAATAAAGTGTTAATTGTTTATTATTTAGTTTAAAAAGT
TTAAGATATTGATTTATTTAAAACTAAATGTATTTTTACCAATTTATTTAGAGAGAAAAA
TTGCTAGAAGGAACACTTTCGTTCTTTTAATTATGTAAAATTAATCCACATGAAAAGAAC
AACTAATAAATTCGTTTCCACTACGCGTGTATCAGTTGGATATTAGTTCTTCTTATTCTT
CTTCTTTACAAGATATTGTGGCCATATTTTGTTCTAGTTTCTAGATGTGTTTTTGGTAGA
CTTTTGGTTCTCTAATATTTATATCTCTGACTGATATAAATATATCATAATCAATGTCCT
ACTGGCTTCATATATTTATGTATAGGGTATCTTTGGCACCTTTCTTTAAATACAATATCT
TTCCTTAGCAGACAAAAAAAAAAACTAAAAAAATGCAAGTGAATGATTTTGTAAAAATAA
ATTAAAATTTGAAGTTATGGATACGCACTATTTGGTATATGTTTTAGTTGTTTTTTCATA
AAAGAAAACGTTTCTGTAAGGGTGTCAATAATTGATCGTACTTTAATCAAAATAAGTGAA
AAAATTTAATGGTGCATAAAAGGTGGCGAAAAGAATGCAAGTTTCTATAAGTCAACAAGT
TTATCAATGGAAAATCCAATGAATTTATCCGGTTGTAATAAAAAATAAAAAATATTTTTA
CACTCTTAAAATATTTCACAATGCTAGTTTTAATTCTTAATTATAAAAAATAATATATTT
TTAATTTCTACATTTAAAAAAAAAAGTGATGTGATTTTAATCAGTTGGCTGGAGAGACTA
GAAACATATGTTTATGTAAAATTATAGGGATTAAAACATTATTTTCAAATATTAAAAAAA
TAAAAAATATATTTTTATCAAAAAATCACTTGGATAGGATTGCATGATTTAAAAAATGAA
ATAAACAGATAAGAATCTTTCTATTCTCATTTTCAAATATAATGGATCATCCATTAACAC
TAGAAAAAACCAGTTAAACATAATTTTTTAATATTTCAATTTCCTTTAAATTTATTAAAA
AATATTTTTTTCATATATTAATTTTTAGCACTTATTCATAGGAGTCTCTATCTATTTTTT
TTAATAGGCAAACTAGACCAAAAAATCTTAAGAGTAAAAAAAAGTTAAAAAGAATATATA
ATGCAAGCATATGTAAATTGAGAAAGAAGAAAAATTAAAGAAAACAGTGTATTTGTATAT
TTTTCAAAATCGAACAGCTAGCTAAAGGTTGGAAATAAAATTTAGAGTAAAGTATGTGGT
GAAATCTCACAAAGACAGTGTCGATGTAAACTTTATAAGTGGGGAGTAATCCTCACCTTA
CAAACCGGTTTTGTAGGGTTGAGTGTGAGGGAAGGTGTGGTAAAAGTCCGCCAAAGAAAA
ATTAAAGATGACCAACCTATGTGCTGTCCAATTTGCCTGGTACCTCTAGAAATAATTGCA
CCAATTGTCTCCATGCATTTTATTTAAGTATGCAACAAAGGCATACGTCACTTTGTTTGC
GCAATGTGAAAACAAAGGCATATATGTCACTTTGGATCCCATGTATATAAAAGTTGTTTG
TTCATAAACATGGATCCATAACTTGTGGATCCCATGTATTTAATATAGTAAGACCTGAAT
AAGATGATTTAATTAAGAAGACTTGGATTAATTAAAATGTTTATCCAAAGAAGGTTAGTT
ACATGTTCAGACGCATAAAACAATAATTAACTAGAAATATTGTAGTATGATTTAACAGAT
ATTTAAAAATTTGATCCAATCATCTATATAAGAGGAAGGAGTGGTGTCCGATATAATCAC
ACCAACCAAAGCCACAAAAG
>Glyma03g41030|Glyma03g41030.1
AAAAACCAGAAACGGAATCTAACAAAGCTGAGAATACAAATAAAAAAGGAGGGGTATGAA
TGAGAGAGAAGAAGAGGATGGTGAGGGGTTAGGAGTTGTAATGCACACGTATTTGAGTTT
GTCGCGTTTAACTCAAACAAAACAATCTTAGAACCCCAACCAACGCCGTCAACTATAGGC
TCTTGCTTTTGATTCTAGTTCTAGAGTGACTATGGTAACAAAGTGAAGCGAAAAAGAAAA
AGAACAAAAACATCCTGCGGCTCACACGTGTGGGTCACATTGGTTCTGAGCCGTCCGATT
CTAGTCCATGTCGTATGATTGCGTTTATTTGTTTGTTTGTTCTTAGCTGCCATTCGCAAG
TTGTTGACTTTGATAACGCAAGCAAGTAATGTAATGTTGGCTGCTGATGAGTGGTGTGAA
ACTGGACACACACACGCACACAAGTCCAAAATGGCCAATCCAAGTCACTTTCTTGGCAAG
TTCGCTGTGTCAATTTTGTGGAAAATGAATAGAAGCCATGCTTATGCTGTACTGTGTAGT
TCGTACCACCTTCCTACTAATGAACTAATAATTCTCAAATTTCATATTTTCATGGATGGC
AGCTAAATATCACGCACCAACCAAATACAGTATGGAAGGTGTGCATAATTCCATACATTT
AATTTCCAAATTCCATTTGCACAAACAATTCCCTTAATCCCCAATTTCTACCAAATCCCA
ACTTCTGAACTTCTTCTTCCACATTGCTTTGACCTAGTTGGAGTCATTCTCACTAGCTAT
CTCCTCCCATCTCACCTTTTCCGGATGCAGCAATTCCGCTTTCATTACCAAACCAAAGTT
GAAATAATTATTCATTTAGTATATATGCAACAGGTCGGAGGAGGGGGTGCGGTCTTCTGG
AGAACGTTTACTATAAATTATAATTTCCAGGCTATTTTAGGAAAAATAATTATAAAGGGG
AGTGTATTACTAACTAGAGGGAGTGGAAATAATAATTTTCTTATTTCTTACGCTACTACT
ATTATATCTTCCTTCTCTTGTATTCCGAAAAATCTAATCCAGAATACAAATTTATAGGGT
CTGTTTGGGTGTAAGCTTCTCTAGAAGTACTTCTAGAAGAAAATAAGAAAAAAAAAATGA
AATGAGATTCTCCATTAGCTAAAATGAGATTTCCATTAGATAATTTGTAGATGTCATCTC
ATCTTTTAGAGAAGCTATATTGGTGAGCTTCTAAAAATTAATTTATGAAGAGCTTATTTT
TGTTTATGAAAAAATTCATCTCATCTTTTTTCTTCTTTTAGAAGTGCTTCTAAAGAAGCT
TACCCAAACATGCCCATAATCCCAAATAAGTTTTTTGAAATGCAATTTGAGGTGCAAGAT
GCAATAGTGGAGTAGGAGTGTAGGATCCAAAAGACAAGCAAATTGGGCTTAGCCCACGGC
AGCAAGAAGAAAAAAATCCAACTCCACTTGTAGTTCGGTTCGGGGTTCCTGCATTTGAAC
CTCATAATCATAAACATTGACAAGAAACAAGAAGAATAAAGACGAGAACAAAAATATAGA
GAATATACGAATGATGGTGATAAAAAGAAAAAATATTTATTAATGTTTTTCAAAGTTTAA
GTTGCCTGTCCCTTAGAGAGTGTAAGTTTGTTCCATTAGAAAGGGTAATAAATAACCTCT
AATATCAAATCAATATAAAAAAATTAATGAAATCATTTATACATCTGTACTAATACTAAT
AATAAAGAAAACATTTTCATTTGGTGTAGGCATTTTACTATATCATTTTATCCTTTGACA
GTTTTTAAATTTTGATTATTTCTCTCCTAATAATTATCCATTATTTTTTAAAATTAAAAT
AGGTAAAGAGGCATGGACTTGCACGGCTCGGTCTATAATTAAGATCAAGATAGAGGCTAG
AGGTTGGTTTTGCGTCTGGGTGACTGTTAGGTGCGCGTAGCTTAATGGACGTGAAACTAA
AATGCTAATACCATTTCAAG
>Glyma03g33756|Glyma03g33756.1
AGATCGCACCTTCATTGGCTACGCATTTGCCTTGTGGCATTGTTTTGTCCATAGTTTTAA
AACTACGATTTGATAACTTTTATTGGCTCAAATCTTCAAATCTTATATTTGATTTAATGT
ATTTTTGATCCCGAGTGATTCAGTCCAGTTTTGTGATCAAATTGGTGACTCGTTTCAATT
TCAAACCATTTTAGAAAGTAGAAATCCTCTCAATTTTGAGTCTCAACTCCTTCTTCGTTT
ATCTTGCAATCTCGCTCTCGCAACACACTTATCCAACTCCAACAAGTCTATGTTGTCACT
CGCCACCATTATGTCATCATGCCACACCCTCCAGATTGCTCTCCAAATTATTAATTTACA
TAAGTTTCATTTTTTTGGGTAGGAAAACATGATGGTTTTTACAAGTTTATTTCGCTATTT
ATTTATATTGGTGATTTGTGTTACTTATTTGTTTGAATTTGAATAATAATATTTTGATAT
CTAATTATCTATGTTATGAAATTATATTAATTTGTTATGTTATTTTTAAATATTTTAAAG
ATAAATATAAAAAATTAATATTTTTTTATTGCAAATCATTTAATAACTCATCGACACTAA
TCCAATAATCTAATTATATGATTGAATCAGGATCAATTTTTAATAATATGATTATGTCTT
ACTCTTATATTATCTACTTCGCTAGAATAGATCTACACTCCCTCATCACAGACTCTGCTT
CAGATCTACCTCACCAAAAATAAAAACACTAACTTGTTAGGTGTAATGTCTTTTTCTTCG
AATACAAAACACACCAATATTCGACAGCTTATGAATATAAGCTCAAGAAAATCTTATGTA
CCATGACACACAAAAAATAATTCTCTTGAACTATTTTAAAGATATATTTTTATAAATTCT
CTTGTTTTTCACAAATATTTTTTTTAATTTCTCTTAAATATTCACATAAACAGTTAAGAG
TCTAAATTAACATAATAATTTTTCAAAGGTTAACTTTGTATCTACGCTAAATAAAAGCGT
TAACTCTGTACTTTTTTTTTACGGAGTAATAACTTTGTACATCTTCTCTACTGTTAATTC
CATATTTCCATTAGCTATCTTCTTAAGAAATTAGAATCCAAATATCAATAATGGCAATGT
AAAAGACAAGCATATTAAAACACATTAGTAGTTTTAACAGAAACAGCATTCAGAAAAACA
TTGCGTCTTTTTTAAATACATAAAAAAAACATTTTTTAAGATTACAGATATATTTTATGA
GACAATTTTATTCAAATTAAATATATATAGAGAATAAAAAAATTTCTCCAAATATTATTT
AATGCAATCATATTAGAAATATGTTTGAAACTGAAAATTCTATATATAAAATTTGAATAA
TTATGTTGAATAAAAGTATTTTTAGGAGTTATTATTAACGATAACAATTTATTTACGGAC
AACAAATTTTAAAATGTTTCTTCAGTCTAATATTTTTATCATTAATTTCTAAATTAATTT
TTAATATTTTTATAAAAGAATATTAATAATTAAAAATTATCTTATATTATAATTAATTAT
TTATGATAAATCTAAAATATAATTATTATTATATAAAATAAATATTTATTATATACATTG
TACAAACTAAAATACTAATAACTAAAAAAAAATAAGAAGAAGAAAAATATTTTTGTCCAA
CTATATTCATTTAATGTGAGAATCGCTAATTATTTGTTCCTCTCAAAAAAAAAAAAGAAT
TATTGATGGGCCTACGGAATCACATCACAGATTGCACCTTCACTAGCTACGCATTTTGCC
TTGCGGCATTGTTGTGTCTTACTTTTATATTATCTTCTTCGCAAAGATTAGATCTACACT
CCCAACACACCACTCATCACAGACTCTGCTTCAGATCCCCCTCACCAAAAATAAAACCTG
CCAAATCTCATTACACACACAGACACAGTGCATGTGCATCCATAAACATCAAGTAATGAG
GTAATCTAAAGTGGGAAAAA
>Glyma03g29610|Glyma03g29610.2
TCCGAAGTGTGGACATTAGGTAAACAATCGTGTCAATTTTCTATGGTTATAGCAATCTTG
TCATTACTCATTATTATTAGTATTATTATTAAGCTAGCTATATCGTGTCCCACTTGTGTT
TCATCTGTTTAAATCAAACAACCTGTTTGGAGCGGTGTAATTGATTATGAAACAAACTGC
TTTTCTTATGAAGAGGATGTGCATTTCATTACTGGATAAATCCTTGTTGAATATCATATC
TCATTTCAGTTCTGGTTTGAAATAAATATATTGAGATTCTATAATAATAATTAATAAGCC
ATGCTCACACATTTATATTGTGTCAAGACAACTTTCTTTATCTCTTGTTGTTGGAGTCAT
GTGACTATTTAAAAAAATTGTATTTTTTTTATTTTAATCATTTAAATATGATTTAATATT
TTATATTTATAATTAATTTTTATTTTTCACATTACTCAAGTATATATTCTCAAAGATCAA
TGATTCAAAATGTGATATGTCAGTAAAAAAATGAGAATTAACAAGTGATTTTTGTTAGAC
TTTTAACACGAGAAAAATATGAATGAAATAAATATATATCGAAAAAGAGAAGGATATAGA
AATTGTGAATATATAAGATTATACAATTAAGGATAATTAACTTAAAGGATTTGATTAATA
TTGCTTGTATACCAAAAAGGTGTATTTAATATATGCTTATTTTATTTATATATAAGTAAA
AATATAAATAGTTTAAATTTAGGAGAATATAAAGTTAAAAATGAAAAAAAAACTTCATAA
TGAGTAACTAAAATTTGGCAGAAGAAGAAAAACTTAATGCATAAAAGAAATTAAAATTAA
TTAAAAATGAGATTTTAGGGGTAAAAAGAAATTTTAATATAAAAAATTGATTTTTTTAAA
ATTAAGTTGTGAATAATAATTAATTCTTAATGTAAGAGCGACACAGATTGATAGATATAA
TTCTCGTTAAAGTTCGGGTCCTAAATGCAAATACTTAAATTTATAGATAAAATCGTTTTG
AAGTTATAATTTACTTTCTCTACAATTAATCACTATTGAATGAAACAAGTGCTTTGATTG
AATTAATGCTTTGAGCTATATAAGTGTGTATATACTGTATTTTCATTGAACTATGCGATG
GCCGAAAAAAAAGTAGTGGCTAGACAAAAGTCATATATTTGGCTAGCTCGTGAAGCTGTA
TATAATAATGGGCTAAACTTTTTGTATTAAGTAGACAAATTCAATCATTTAACTTAATAT
CCAACTTTAATTTTTTAATTTCCTTACTCAAAGTTAAAGTTGTTTAAAACATATATTTTG
TCATTTAATTTTTTTTACGACTAATTAAGTACCACTTCTATAGATTTAGATTCTTTTTAT
AATTTCAACTTTTATCTACAGTACCGTTGTTGTTTTATGGTCGGATGTATATATAATCCT
AAATTTCATTTCAAAATTGATGTGTATAAAAAATATTATTAAAAAAATTATTTTGGCGTG
CTTTAATGTTATTCCAAAAGATTAATTCCTTTACTTATTTGGTGAGATATATTGTTAAAA
AAAGAAGAAAAAGGCAACTTAGAATAATTTTAACAAAATATATATAAAAAAAACTAATTT
TTAACCCAGAAATAAATCTATGTTTAACAAAAACTAGAAAATATATTATTAAATAATAAG
TATTTGGTAAAATTATTTATTAAAATGAATGAAAAATAAAAAAAATTACATAAATAAACA
TATTTATGTAATGTTTTTATCTTAAATAGAAAAGATTAAAAAAATCTAACAAATTAATAA
ATATTCAAGGAAAAAAAACAGTAAATATAAAAAACAAACACTAAAAATTAACGTTCTAAA
AAATATTAGTCTCAAAGCTTTTCGGCTAATAATTTTTTTTTATGAAACTTCTTAAAATAT
TTGTTAGACAGACTCTAAGCATCTACAAAAACCCTACTAATAAGCACTTCTATTTTTATT
GGATACGTAATTCGAAGTGA
>Glyma03g34210|Glyma03g34210.1
ATTTAAGACTAACACTTATTTTTGAACAGAAAAATATAACTGTTTGTAGGTTAGATCAAT
CTTTGAGTCTTTATATTTTTACAAAATTTTCAATTATGTCCATGAACTTTTTTTTCAATT
GGGTCATTCTGTCTAATTACCGTTATAAAAAAAATATCTATATACACTTAACCAGAGATA
TTGACAATTCACAGGTGCTTTTGAAATGTATTATATATAAAGCTAAGTTGTAATACATCA
TAGTTTTCTATAAAATTTTAACCTTCGGTGAAACCAAACAATTATAAATAGCTTATGAAA
AATACTTTGGTAGAATTAAAAAAGAAAATTGTGCTAAGTAATCTTGAGGTTTTATGAAAT
TATACAATTTTTATTATATTTTTTTAATCCTTAAACTAATTCCCTTAATTATTTGAAAAA
CATTGTTTCAACACTCTTTATGCATTACAATGAGTAAACTAAGTCACCAGCGGGTCAGCA
TTGCATGTGAAGTTAATTGTAAACAAGTCTACGACAACATGTCATCTCTCTGTTGCACCA
ACACATGGACTGATTTCATTATATCTCGTGTAAACAAAAATTGTATTTAGTTCATAACTC
AAATCTAGAGTATTGTTCGCAAACACGCCAATTAATTTTTTAGCTAGAGCGTCTCAAATC
TTTGCTAGTCTGTAAATTTTCTTAACGTTTCCAATTGTATTACTATACTTTTTTTCTTGA
TGATATGAAATAATTATTTTGCAGTAAAAAAAAGTACTCCTTAATTATTTGTAAGACATT
ACACTTAAAGGAGAGTGTTGTAAATGTTAAAAAGAAAGATTTTTTTTTTTTGTAAATTTA
GAAAATCTTTAATGATAGTTAAAACAATTTATTCTTAATAAAATTATTAAAAACACTTAC
TACCTCTTTTTTTAATGTTGATGTCACCTTAGAATCCAATTTTCAGGAAATAACGGGTCC
AATTTATCAAGTGGGCTATTTTTTTTTTGAAATTACTAATTGAGAGTGGATTTTAAATTA
TTACCTATTTTGAGATAAGTTATAACATTTGTTAGTTTTGAGTTCAAAGTCATAATATCA
ATTACAACTTATATTTGTTACTTGAAGTTGTAAATTTTTTTATGACTTTCATTATTTTCT
TTACTTTATGACCTCTAAGTTGTAGNNNNNNNNNNNNNNNNNNNNNNNNNNNNNNNNNNN
NNNNNNNNNNNNNNNNNNNNNNNNNNNNNNNNNNNNNNNNNNNNNNNNNNNNNNNNNNNN
NNNNNNNNNNNNNNNNNNNNNNNNNNNNNNNNNNNNNNNNNNNNNNNNNNNNNNNNNNNN
NNNNNNNNNNNNNNNNNNNNNNNNNNNNNNNNNNNNNNNNNNNNNNNNNNNNNNNNNNNN
NNNNNNNNNNNNNNNNNNNNNNNNNNNNNNNNNNNNNNNNNNNNNNAGATGAACTTGTTT
TCTTATGACTTCATGGTCATTATTTGTACTTTTTTTAGTTTTTGTTTTTTAACTGTAAAT
AATTTTGTATTGTAATTATTTAATAAAGAAATGTTCTTTTTACTTTTTTTTATTTAATAT
TTTTTATATATTTTTTATATGGTTTCATTGTAATATTTAATATATCTTTAAATATTGTTT
TATTTTAATATATTTTGTATATTTTTTTAATTGAATAATTTAATAAATAAATATTTTTTT
ACCTTTTTATTTTTATTTAATATTTTGCATATATTTTTTAAATGGTTTATTTAATATTTT
ATATATATTATTTTATTTAATATATTTTCTATATTGTTTTACTAGTATTAAAGATTTTTA
TTTGTTTTACAAATAAAAAAAAACAAAGAAAAGACTTAAATTTAAAAAGACGACGTAGTA
AGTGACTTTAAAAAGACTTAAATTTAAACAATTTAACAAGACTTTGTATGTGATTATCAC
CTTCTTAATGAAGTGTTTGTCTCTTCTTATGCGTGCAAAAGGTATTAGTAAACATGTTTA
GTCGGCATTTAGTTACTGTT
>Glyma03g37710|Glyma03g37710.1
CGAAACAAAATATTCCTTATAAATACATTGAGAGATCTTTCCTTCAGAAAATGGAAAAGG
CTTCAATATTAATTATTTCTTTCTGTTGTTGTGTTAGGTAACTTGGGTTTAATACACCAA
AACAGGATTCGATCATATTTTATTTTGGTAGTAGTATTGAACATTACATGTGTAGTAGTA
TTGAACATTACATTAACAATAAAGAGATTAATTGGGATTTGGGAGCAAAGATTAGAAGGA
TGTAAATGGGTCCAGTCACGGAAGAAGGCAGACAAAACTTTTGTAATACATTATGGAAGC
TAGCCTTCCCAAGAAAACCTAACAAAGCTTTTCATTAATGTTCTTTTGCCAGCAACTGAT
CATCCACACACAAGTGGCCATTTTCCTTTTCTTAATACTATCTCCCCATTCTCTGCCAAG
CGATCACAACACGTGCCGACAATTATACTGTTACACATATCTTCAACTTTGATACCCAAT
TGGACAATTAGAAAACAATGAATAAAGATGCCTCCTCCTATATATGTCTGGTAAATTATA
TATAAGAATGCGATATCGACCGAATAGGATACTTGATTGAATTTCCTAAACACTCTTGAT
AAGCAATTTATGAACTATCAAAGCAAAATTTCCGTGTTCACCAAATATATGTAGTAATGA
ATTCGGCCTAGGAGGCTAGGAGCAACTAGTAGACATCTTATATTTTCATAGAAATTAGCC
TTCATCTATCCAAGGGAAATTCTTGTTCATCACTACTAAAGGTGATATTACTATATTAGT
TATATGTCCACTTTCCTTTTCGACGTTCTTATGCTCCTAACTTATCAGTTCAATAAATTA
AAGAATAAAATAGAGTTCCTTAGAGCTAACGCCTATCTTTTTGTTTTCGTACGAAGTAAT
GTTTATCTTTTTCTATCTTTCACTAATGCCATTATATAATTTTATGTTAAGTTTTCACCG
TCCTAATATGAGATAATCCACTATGGCTCACTCTATGTTTGAATATCTCTGAGGAGCCAG
AAAAGCTAGCTAGCTCTATGCCAAGCCTAACTTCTAAGTGAAGCTACTCTCAACCAACTA
GCACTTATGCAGATATCTAACATTGTCAGAGGATAGGGGCAGTTAACTTCTTGATCTCTA
TTATTAACTTCTAATTGTGATTCAACCGCTATGCTTTCTTGATCTATAATTTCCTTGACT
CTCGAGTCTTGACCTATGACTAGCTCCACTTTTTCGGTGCCTGAATTTTTCATTCGCGTG
CTACCCTCAACCCATTTTACAGAATGCTTGCACTAAGTTAACAGCTTAACTTAAAGGGTG
ATAACTACCAAGCCACTGAATCTTGGTAAAAAAAGTTTAACAATGACGTGACTCACACTC
TTTTGATTCATTTGAATATGGATTGCACCAAGGGTGTCAATTATTCTTTCTGGATATGGG
ATATTTGGCAGAGAAAATAAAATGAACAAGTTGATAACGCTTTCCATAAACATTGGTAAT
TAAAGTGATCAATGCAGCTTCCTCTTTTTGTTTTTTTGTACCAGACCAACTAGACTTTGT
ACTAACATTAGTCATAAAGCATATTAACCGAGGAAAACAAAATTAGTTCATTTAAAAAAA
GTCATAAAGCATAATATCTCATTGAACATTGTATCGCCTAATCATTCTTAGCCAAAATAA
TTTGTGCTTGCCAGGTGTGTGACAATTATACAAGACAAGCAATGGAAATACTACCTCCAA
AGCGAAGAGATTCGATCCGATTAAATATTAACTCATACTTCCTAATTATGGATTTCTAAT
AAGTAAATTTGGCTCTCATCATTCGAGGAATAATTTTTAAGGAAAATAATGCATATTTAA
AAATAAAAACATTTTATAAACAAATTATGTAAAGAAAATTAAAAATAAATAAAAAATAAT
ATTATAAATATGATATAAAAAAATTCCAAGTGTTATATAACTCTTTCCTTCATTATTTAT
AACATAAACATAGTTGGCCT
>Glyma03g29860|Glyma03g29860.1
GAATTGTGCCCACAGTTAACCGATGGGATGAGCCTCTAGCATTGGGCATGGTTGATCCCC
ATGATTCATTATCTCATCCAGCGGGTGTCTCTGATGTTCAAGCTGAGTCTGCTACACGTG
TGGACCCTGATCAGTTCACTAATTTTGTGGTATGAATGTTTCTTTAACATTGGGTTATAT
GTAAGATAAAATAGTGGATATATATGTGTGTGCATGCGCATGCACCATTAGATGGTATCT
TGTGTGTTTGCTTTGTAAATTTTCAGGGATGAGCAGTGTTCAAGGTTTATTTCCTTCTTT
AATTGGTCATATATACTTTTTCTCTGTCCACATTGTCATGCAGATTCCAAATTGGTTTGG
AGCAGAGTCCACAGGGGCTACAAAAGGCAACCCATTCATGTTACCAGATGCCTATATGGC
ATCTCAGCATAAAAATGTATGTGTGTTGTTAATTGATTTGTATATTAATTAATGATTGGA
TTTCCAAATCTTTTGGTGATCTAACTTTATTTGAATGAAATTGTATCTTCTCTGCAGCAA
AAAAATTTAGGGGAGATAAGGCAACTCTTACGAGAAGCACCTTTAGAAGAAAGTCGCAAA
CGAGAATTGTCATCTGCACTTCATGTCTACTTCAAGGACTGGTTATATGGTAACTATCAT
TTGTTGTCTTTCAGATCCAATTTATAAGTTAACTTTTCAACAAGTACTTGTAGGAGATGA
AAATAAAATGAATAAAGTAAAATGAATGAACTTTTTCCACAAGTTAAAATCAACTTTACA
TCTCAACTTGTGATGAAGCTAAAATTGATCAAGCTTCTAAAAAAGGGAGAAGTTTCAATC
AGCTGAAAGGCAATTGATGAGCAGTATATTATAAAAGGAGAGGATTGGTACAAAGGGGGT
TGCTCTAATGAATTGCTATTTTCAAGAGGAAGTTAAGCAGATAATGCTAATATTTAGTTT
TCTGTTGTGGCAGCTTCAGGAAACATTCGTCAGCTTTATTGTCTACAAGGCGATTGATCT
TTGTCAGACAATGGAATGGCACAGTTAATGGTACAGGAACGAGGTTTCTGGTTTCCTTTT
TGTACTTCCTCTTTCAATTCCTCTTGCCAATTCTATTGGCGGCGTAGGTAGCTGAGATCA
GAGGACGTGAATTAGAGTAAAACCTATTTATGCCGTGACATCAGCGGTGCACAGAATCAA
ATGAAAAATACAGTTGCTAATCTGATTGTAATATTTTTTGTTTGTGAAAATAATTACTGT
AATATTTTGTTAGCCTAAATTAATGGCTTTTGTGAAAAATTTCAGCTCCCAAGAACTAGT
GTAGTGCACTGTATATCTCCCAACTTCGACTTTTTCCATTTAATTAAACTTCCCGGGATT
TTCTGTTGGGTTCTCTCGCATTATGAATTCACATCGTATATTAACGCGGCAGATTTACAA
GTAATTGGAGAGGTTGGGTTGGAGATATAGCTTTACTACAGTAAATAAATAGACTTAATT
TTGCCTCAATGTGCAATAGCTAATATCTGTTTTTCGGAACTTACACGAAGTCATTTTCTT
CTGCCCGTGGATACTGTTATGAAAGAAATATGTAAACGGTGGTTTGGGTTGGGTGATAAT
GCTTTGCATGGCAGACGTTAGTTGATGATGTCGAATTGTTCCTGCCAGTATCCATATGAA
TGTTTTGTAAGGAAATCAATTTAGGATGCCTTAATATCCTAATAATGGCTCAATTGAATG
AGAAATATCTCCTAACCGTAATTTGATGAATACGTTTAATTATAAATTAATCAAATAAAT
TATGTTACGTGTTCATGATTTTCGATAACAATTAATCATTACTTTTTGTGAAAATAATTT
TGTATTGATATCATGATTAAAAAAAAAAAGTTAAGCCATCAAAATGGTATGATCAAGCAC
AAGCGAAGCTAGATTTAATATTTAACTAACTATAAAAGAAAAAAGATTCCCTCCAACCAG
TAAAAAAAGGCCAAAAGTCA
>Glyma03g31700|Glyma03g31700.1
AATTTTATAAAACTAATTTTATTGAATAGATGAAAAATAATTATATTAATATTATGTTAA
AAAATTAAAGTGAATTTTTTTAGAAAAATTACTAAAAGAAATAATTAATATTATATTAAA
AAATTAATATAATTTATTCGGACAATTTTTTTTTTCATTTGACACTTATCTTTAGGACCA
TAAGAATAGAAAACTATTATTGCATATTTGGTCCGTGAGGTGACAACCTTCGAGTAGGAA
TGAGTTCCATCATCTGCTTGGCATTTAATGTTAAGCTAGATGTTGTAGCAGCAAGTAGCA
GTGGGGGAAATGAAGTCATTGTAGTAGGTGGTGATGTTTGTGTGTTGCGGGGCTTAAATG
TAGTTGCGACATAATCAGGACCAACTGTGTAGTGAATGAATGCCTTCTGCATGAATAACA
CATAAACTCTGTAGGTAGGCTTATCTCCACCATCATATGTTTTGCGAGCAAGATCACAAA
AAGATCTAAAGAGAAAGAAAAACGACTGGATGAAAATAGATGAAAAACGAGTAATAGTTT
TATAAAATTAAACTTATTATTAATGTTACATATAGTTGGTGTTGCAACGATACTTGTCAT
GGGTCTCGAGTTTGGTTTATGGGATCAGTATGGAACTTTTCTGGGTTGCCTTAAGCTGGG
AGGTTGGCTATCATTTATGTTTATTAATTATTAGGGAGTTCTGTCTGTATTAGGCTTTGT
TTTGGTGCACTGGTTTTTTGTTTTTTACACAGATTCAGGTTATGCTAGGAATGCAGTTCT
CTGTTCAGTTTTGCTTTCTATCTGTACTTGTAACTGGGAGTCTGTTGCTGTATGCTTTGG
TGGTACAACTTGTTCCTATCCCCATTTTAATGAATTTCATGATTGGCTTATAAAAAAAAC
ATTAAAAAACTAAAATAATATTTATTAGGAGTATAAGTAAAAAAAAATATTAATATTATA
TTAAAAACCAAAATGATTATTATTTTAAGATTTATTTTTTCGTTTTACACAACATTTATT
ATGAAATGAATGGAGTATATGATGATCCTCAAAGTCAAATTAATTACCATACATCCTTCT
ATCCCCTTAGGTACTAAGTAAGGGAATACATGTGAATTAATGACACCCAAACAAAAACAG
TAATTAATAAATAATAATACATACATATATAAGTATATAGAGGCAACACTAACAATATCC
AATCTCTGAAACAACATTATTCATTTAAATAAGATATATAATCATATACATGTTAGCAAA
TACAACATTATTCATTTAAATAAGATATAATCATTTACATGCACCAATGCAAAACAAACT
AAAATGCTCATGCATCTGAAACAACTTTTCTTTAAGCAATAATAAACTAGTTGCGTCTTC
TAACATGGTAAATATATCTATATCTGCTTTGGGTCCAGACTGTATTAAAATGATTGCACT
GACAATCAACAAAGTCCAGCCTTCTCAGACCCTTTAATTAAAGTCTTAAAAAGTATTATT
ATAAGTTTAAACCATGGGAGTTGTAAACTTTGTCTACAAGTTAATTATAAGCAGCCGACA
TCTGATTAATGATAAACACTTAAAACAAGAGAGTATAGGACTATTCAAATACTCTTAAGT
GAGTCTTGCATGACTATTATGTTGGCAACTTTTCAAGATGTATTGTGCCAATAGCACACC
TAAAACATGCCTTCACCTTCACGTGATAGTTGTGTAATTTTAATTTGTAATGTTGTTTTA
GTATTACAAAATTAGTCAAACTGACACACTGTGAGGACGCTATATAAACTATCGCAAAAC
ACATAACGAAAATCATTTTAAATTGATAAATAATATTTATATTATTTTGATAAAAAAAAA
AAAACAATTGTACGTAAAGTTCTACTGTATTTTTATATCGTAAAACCAAAAGAGAAGCAC
TTTTGAATTTATTTGTAAAGTGACGACTTTGCTCATGTAAGCAAATGTATATTCACAGAA
GTAGGAAACATCGTTACCTC
>Glyma03g04080|Glyma03g04080.2
GTTAATTTTTTTAATTGTTGTAAATATAACATTATAATAAATACTTTAAAAAAAATAGAA
AATCAAACATAACTTAGAATAAACATAATAATAAGCTTTTAAATCAATATTATGTTTATC
ATTATGTTTGTTTTAACTAAGTTTTGTTTTCCTATTTTTTAAGTGTTTATTGTAATGTTA
TACTTGCAACTATAGTTGTGAAACTCAGTTCGATCATTGACCAAATCAAAATATTTGGTG
GGTGGGTTAGTGGTGTTGGACCAGTCATTGGACTTGTTTGACCTGATATATTATAAAAAT
TTAAAATTATATATTTATCTATATATAAGTATATAACTAACATTATTTGAGCAAAAAAAA
TCCATCCATACTTCATAATCTAATATAACAATTGATAATAATAAGACATCAAAACAACAC
CGTAGAGGTGATTTTTTTTTTTTTTGTAAAATCAGTCAGGTCGGACTGGTCCAACCGGGA
TCTGGTGGCTAATTGTCCTAGTTTGGCTGGGTCCTCCAGTGTCAATTGTATGATCGATCC
AATAGTGGAACTGGTTCGGCTAGACCACCGGGTCTCAGTTGGATTGGTCCGAATAGCTGA
GCCAAACTGGATTTCACAACTGTGCTTGCAACGATTGAAAAATGAGAAAGATGAAGATTA
AATTATATTTTGGGTGAATAATCATTTTTGTCCCTGGATGTGTTGAGCATTGACAAATTC
GTCCCTGAATGTGTCATGTTTGCTCTTTCATTAAAAGTAACGAATGGAAGTTAATAGATG
AATGAATTTATCACACTTTTTTCACTTTCGAGGACCAAAATTAGAATTTACATCTTTCTG
TAACGAATTTGTCAGTGTTCTACATATTGCATGACGAAAATGACTGGTTACCCTTTTTTT
AACGGCATAATAGTCATTAATATAAAGTTCACTTAAATCCATTTCAACTATGGATAAAAA
CTTATACTTCAAAATAGCTGTTGATTTAAAATAAAAATATATTTTATAGAAATTATTTTA
TGAAATATGATAATAGAAAAATATATCTTTTTTTTAAATATAATAAAACCTTTTCATTTG
CTCACCATTTTTTTTTCTTGACTTAAATTTTCTTTTTCTCTCATTTTACTATTTTTGTTT
GAGATAATCTCACTAAATATTTTTTACTTAACTAATAATAACATTTTTATATAGATAAGA
TATGAAGGATGATCAGAAACCAAGAAATTTCATAAAAATATACATCAAATAATTACAATA
GATATACAACATATAAAAATAGAGTTGAATTGAATGATAATTTTAATGACACAATTTCAA
AGGAATTACTTTAATCACTCCCTCTAGAGTATTATTATTATTATTACTATTCTATAATAG
TATCTATTATTTATTGATTTTATTTAGTAAAAAATCACACACTTTTCTTTCTACATACTT
CTTTTCTTTTTTATGTACAAATAAGGACATATTGAACTCTTTAATTCATTAATATTATGT
TCTTAGGGATCAATTAGCATGTGTCTTTTGTTCAATTCTTTCTTTTTATTTGTTCAATAC
TTCTTTTTTTTTGGTTTAATATTTTTTAATTTTATATTTATTTATTCTATATGTAAAGAT
TAATCATGATTTGAATCTTGTACCACTTGATTAAGAAACATAAATTACTACTACTAATGT
CAATTATTTATGAGATCATGGTTTGTTATTAAACCTTTCTAGAACAACACATCTCTATGA
CAACTTTAATCGTGCATATTATATTTATGTTTGATTTTCTAAAATTATGTTAAAATATAA
ACTAACATGAATTTGAGTAAATGTTCAACTATTTACTGGAATTGATTTTAAATTTTAAAT
TTAGAACTAATTCTAAGTTAAGTATTTTTAGATAACTTTTGGATTACACAAAAAAAAATT
ATTTTCAATTTTACTACTAACTTATTTTTGGAATAAAAATATCCAAATATAAATTAGATT
TGTGAAATCAACTTTTGTAC
>Glyma03g24020|Glyma03g24020.1
AACCGCATGAGAATTCTTTTGTTTCTTCCTTCTCCCTCTTGCCAAAAGATTCAAAGGACT
AACCGCCTAAGATATCTTTTGTTTCCCCTTACAAAGATTCAAGGGACTAACCGCCTAAGA
ATTTTTTGTCTTAACACATCGGAGGGTACATCCTTTGTGGTACAAGTAGAGGGTACATCT
ACTTGGGTTGTAATACTGAGAACAAGAGAGGGTACATCTCTTGTGGATCAGTTCAAGTGA
AGGGTACATCCACTTGGTTGTTCAAAGAGAACCCTTGTGGATCTTTGCTTGTAAAGGATT
TTACAAGATTATTGGAAATATCAAGAATCAGTGGTTGCTTGGGGACTGGATGTAGGCACG
GGTTGTGACTGAACAAGTATAAATCTTGTATTTGTCTTCTTCTTCCCTACACTCTTTATC
TTTCCGCTGTGTACTTTTTATTTCCGCTTTACTTTTGTCTAAATTATTGTTTTTGTTCTT
TACTTTCTCATAACTTAGTAGTAAAACCTAATTAAATCTAGTAATATTAAGAAGGATAAA
TTTTTAATTAGTCAAGACACGTTCATAATTAATTCAACCTCTCTCTTCTTAATTATTCTG
AGACCACTTGATCCAATAGAAAAGTATCTTTCTACATCAGTTGTGGTTATAATTGATGTA
AAATATCACTTTTCTATATCGGTTATAATTACAATTGATATTAAAAGTCAAAATCATCTA
TCTTTTATGGTTGGTAAAATACGCAAAAAAAAATTGTGAAAGTAAAACTTAAGTGGTAAA
ATTTGTAAAATAACAAAGGTTGTGTGATAAAATTTTTAATTAAACCTTATTTTTTATAAT
CATGGTATTTTTGGTACAAATTATCCTAATAGAGTGACATCTTTGTTAGAAACCTTGAAT
CACATAAGGTGTGTATTTTTATTCCTAACACAATTTATTTCATATTCAAAAACTGATTAA
AGAACACAAATAACTATAATGTATACCAAGACATCTTAAAAAATGATACTCGTATTCTTT
TTATTCGGTGGGAATCTACTATCTGACAAATTTATCGTTTATAAAAATACCATGTTATCC
AAATATTCGACTTTCAAAGTATCATAAATTCAGAAAGTCTCACCACGATCATGAAAACTA
AATGACTAGATCATAATCAGATTGCACAATTAGATTCGAAAAATATTATTGAAAACAAAA
GTAAATTACTAAATGAAAAAAAATGTAAACCAAGCTAGACGAGGAATAATAAGTAGAATT
TCTATTGTACATAGTTTAAATTTCATTAATACCCTATCAACTTTTTTTTCTCAATTGAAA
AAATAAAAAAATTAGGCCAAACAAATACCATCACTAGTTGATAACCAGAACTATATCAAT
TTTTCTGAATAGTTGCACCAAAATCGGGAAGATTCAGATATAATGGATTGTAGGCCACAA
ACTTTAGATGAGAACATGTTAGAGCTTTCACATTCAAAGCGTGGCCAGATGTGAAGGTTA
GCAACTTTTTTTCTAAATGAATTCCATCTTTGTGTAAAGTTTATAAAATAATAAAGAAAA
TTCACATAATTAATTTCATAATTTTTTACTGAAACTTAATAATTTTATGTAAATTTCACT
TAATTACTACAAATTGTAATAAAAAAAACTTGTTTAAAAATATATTATAATTAATTTTGT
AATAAATATTTAAATGTAAATTAAAGAATAAAACTACAAAATAAATCAAAATTTTCTTAT
AAATTAAAATTAACTTAAACATTTTATTCTTGTATACATTCTCTCGTTAATTTCTATAAA
AATAAAATATATACTAGTATAAATTAAAAGATTAATTTGTTTTATCTCTTTATCATATTA
ATGTATTCATTTAAATTGTCTTGATTTACCAATAAAATTTGACACAAATGTGAACTGCTT
AGATATTTAAGATTGATGAATGCTTTCGACGATATTTTGCTTGACCAAATAATGTGAAAC
AGGTACCCACACTTACGACA
>Glyma03g37420|Glyma03g37420.1
TTGACCGGATGAAAACATGTCGCATAATTGGGCTAAAATCCTCTATCAACTTTGAGATGG
CAAATGAGGCCCGCACTCTAAAGTCCAAAGAGACATTCTGACTCTAAGAAAATGGGTCAT
TTAATAGTGTCCAGCAACCAACCTGAGATCACGGGATGTAAATGAAACCGGAGTAGTATA
AGTAATGATGAAACCATGTAGAGTACTTTTTATGAAACGGTGTTAGTCGCAATTAGAGTT
ATCATGCTTCGAATTACACCTTAATCTCTGTTGGCAGAAAAGAATAATATTTGTTTTTGT
TTCCCTTCATAAAAGGATTTTGCTCAAAGCACGTGGAATCTTATGAAATGGTGATAGTCG
CAATTATGGTATTCATGGAATGTTTGTGTGCTGTGATAGGTCTTTTGTGGCAATGAAAAC
GCCTTGGTATCCCCTTCAATCAAGAATTGGGATTTCACAATGACTGGTTTTTTAGTACAC
TTTCATCTTGTGTCTTTTTTCGGTTTTTGTCTACATGGTTTCATAATTTGGTGTTTTACA
CTTAAAAGGAAGTTGTTTAGGGATGAAAAACAAAAACAATTGTACATGTCAAATTAAATT
TATTTATCAAAGAATAAAATATTTGAATCTTTGAATAAGATAAAACCACTTTCTAAAATA
TCGATCCACTATTTTAGCTATGTACAGCTTTTTCAAACAGACATACTTGCCAAAAAAAGT
ATGTTCGCTTACACTCCCAGCATTTTTTTAATCAAAATTCTATGCATAAGAGATGCAAAT
ATGCAATGCATTATGAAGCAGCATAGTGCAGTAAAACCATGAGGAGGTGCACAACTTTTA
TGAGTAGCGATACAAAACATATCATGTAGAGTAAGGTTGGTATTTTGTGTGAAGGATCAT
AATAACCAGATCTATCTGTGCATGGGCCTTTATATCGTGGTTCTTGGACCTTTTTAATTA
GTGAACTTGATCAATAAGGAGGATATTTGTTCTCCATGCTTGTGTTCATCACCTTTCTCC
GACAGTTTTTCCGTGTTCGAGCACCGTGCACTTTTTTTATTTGTTCACTGACAAACAAAC
AGTTACGTTCATATGTGCTCATTGCTCACCGAGTTGTGGGTAAGAACTTCTCTCGGCAAC
CGCAACATAACATGGACTGGAGCGCTCGGGCTATCCATTGGGGAAACAACACAAATTTAA
ACAAACTCATAATATATTAACATTATTTCTATGTATGTGTGACCGTGATACAAACATATA
CATATGCGATTATTATCACTCCAAAACTAACATGTTACATTTGCAAAATGTTTTTTATTC
TCTCATAAAAAAAGGCTGAAATGGAAGATTATATGCTCTAATGTGTATGACAATCTTATA
TAAGAAGTAGAAACTTAAAAATAATGGACACCAATAGAGGGATACTGCTCATACAATTCT
TTCAGAGCATGTGTATTCCTTAGTGTGATGATATTGAGTTTGCCATTAAAAAAGAAGTAC
ACTGCATACATTACTGCATTAGTATAAATCCAAGTCTAGCCATGCTAATAATTTGTAACA
ACCTGCTAACAAGTGATATATGTTTAATTAATAGCACCAAACAGTAGTTTATGTATAGTT
ATCTAGTATCTACAATGTTTTCTCTGGGAAGATATATACAATTACTGTTTTTTCTAATTT
CTAATGAAAAATAGCCACCAATGATGGTATAGTACACGAATCACGAGAAAATTGTAGAGA
TATGATTATTTTTTATAAAATACTCAACTGGAGTATTAATTGATTAATGTTCCGGTTGTT
TTCGATTTTCCTTTAACAGTAGTTTCTTAAAATGGACCTTGGATGACCGGCTAATTAATA
TCTCCTTAGAACTTTTCAGTTTAGAAGAAAGTAATCCAAAACCCTGTTGTTGTAGGATGT
GGACCTAATTAGTAACTATTGTTGGTATTGTAACCAAGCAAGCAGAGGCAGCTTTTAGCC
TTTTATAAATAGATAAAAGA
>Glyma03g14450|Glyma03g14450.1
AAAAAAATAAGTAAGAATATATAATTGATAAAAGAGTAATTAATGTGATCTTAAACTTTA
TAAATGACAGATAAAAAGTAAAAAAAATTCCAAAAATCCAACAATTAAAAATTAAAGGAA
ATGATGGAGTAAGTTTTTGGTACAATAATCATTTATCAATCAAATTTGAACACCTTAAAA
ACCATGGTAAAAAAAACAATTGTGATTATTATTACTACTATTAATAATTAATTAATTAAT
ATGTATTGTTTTCTCCATTTGTCGGTTCTTTATTCTATCTGAGATATTAAACAAAAACGT
ACTACCTTGGCGCGATTGATCAACATCAACAAATTGCAAGATCATGTAGGTACATTTCTA
ACTAAGTTGACTTTAAACCACTGTACCTAAATATCATTTTAATACACATTTCATCAAGTT
AAGTAGTTTGCGGTTTATCTAGCTAGTCACTTATGTGTTAGTCCGTTACCTACTGCAAAA
GTGCAAATATATGGAAGAAAAAAATAGCATTAAAAAATTAAATAAAATAAAAAGCAGGTA
CGGAACAGAAGAGAGACCGGAAGGTGACAGAGTTGTTACTTAGCCAATGTTGGTTTAATC
TTGGCTTTCAAACCAAACATGATGTGCACCCTCTATGTGTTTCTACCTGATAAATGACCC
TAAACTCTGAAAGCCATATCTCAACAATACTTTGTTTTGTGAACTAAGCAATTAGGATCC
TCACAAGAAGATTCCGGTTCCTTAGCATCGACTATGCATTATGGGTGAATTTTTAATCCC
TTTAATTTGCAATGTGTTATTTCGATCTTTCAAGTTTGTTTGTTTTTCTTCCTAAAAGAA
ATCAAATGTTGTTTTTTTAATATATAAATTAAGTTCATTTAATATTAAAAATAAACAAAT
ATGGTCCTCTATTAATTTTTATTTATTTTTGCCTAAAATTCCTAAATTCTCATTTCTTAT
TGAAAATTTTCATAAATCGAATCTATTAAATTACTTTAAACTTTAATTGTCTAATCAAAA
TTCATCAACAAAAACATTGAATTTCACCAAAAAAAAAAAGCTTAAACATCAAACAATTCA
AATATTGTTGGGGAGTATTTATCAATTTTATTTATGACTCATTTTCGTCAAAAAATATGA
TTAATCAATTTTAATAAAATCTTTCTTTACAATCATATTTTTTTAATTTATGAGTTTTTA
ACTTAAAATTTTATTTAAAGAAATTGAGTTTAATTTTACTTAGATACTCTTTTATATTAT
TGTATAAGAAGGAAAAAATGAATGATATCTTCTTGAAAGAAGAAAATAAAATAACAACAA
TAATTAGAGGGAAAAGTATTGTAATTGAACAAAAACCTTAACTCAAGTGACATCGAATAC
TATATCGTTTTCCTTGCACTTAAACTTACCAAGTTTCCTTAGACATGGATGTCTTTTGTA
TATTAAAACTAGAAAAGACAAATACTAAGAGAGCGTGCTTATGTTTCACATGTGCTAAAT
GCTGTACTTTTCTCTCTTGCCCTGAAAAATATTGTACTTATTATTAAAAAAATCTTTAAT
GGCTAGATAAAATAAATATCATACAAGATCACATTACTATTTACTACTAATTAAGGGCTT
CTGGTAAAAGGGTGTTTAAGGCCCAAAATGACGAATCAGGTCCTTTAACTAAACTACATT
ACCATACTTTTATTGGTTAACTTTCTAGATGAACCTCACTTAGTGGGGAACTGAGAAATG
TTTGGAAGTCAAAACACAACTAATCCAAAACAGCTATTATCAATTTATCATAACATATAT
GTGTCTAATTAAGGAGGTTACTAATAACTTCTATCCCAAAATATATATACACCGATTCCC
ATTATACACTTTATGTGACATGCAAGATATCATGAGATAAGCTAGTTTAATTTGTTTAAT
TTCAGTCTTAATTTCCAAGAATGCCACCATCACTCACCTAACATAGTTAAAACGACGTGG
TAGCAATGCCCATTGCGGTC
>Glyma03g27030|Glyma03g27030.1
TCATAAATCTAATAAAATATAAATTTTTTCTTGAGATAAATCTAAAATATAAATAAAACT
ATTTTATGTTAGTATTAAAAAATTAAGTTTTTCATACTTGAAAAATAAGTCGTTTTAATA
TTACTACTTAACATTCATTTTTTTTCCAACTAATTACCTAAAAAAATTTGTTTCAATTTG
CTATCCGTCATTAATTCTCTTTTGTTAAGTGATGACGTGACAACAAATTTTTTTTTCCAG
GTAATTATTTGACAAAAAAATGAAACTTTAGGAAGTAATCTAAAAATGACCTATTTTCCC
GCTATAAAGAACATATTTAAGTCAATTTGAAAACAATTTTTTTAGATAACAAATGATAAT
GATGAGTTTTATCAAAATAAATAATTTAATTTTAGATAAAATGATAAATGATAAATTTTA
TTATTTTATTGAGAATAAAAAAAATGATAATTATAAATTTAAGTTTTGTTTAAAAGCAAA
TCTTATTAGTCAATAAGAAAAAATCATTTCTCAAACACTTTTATTTAATCAAATAAATTT
GTAAACTTGTCAAAAAAATTAAAAGTTAATTAAAATAACTTCATGAACATATATGTAATT
TAATTTTATATAGACTTAAGAAACTTTATCCTATTTATTTTTTAAGATAATTTCTCATTC
AAAATAAGAAGTACATTACACTAATAAGATATTTTTTTTATTGGTAGGAATAAAAAAAGT
ACTATTTGAAATTTATAACTCACCTATCAATTTATCATATTTAACCAATTGAAATAAATT
AATAAGATAATATTAAAGGTGAAATTAAAGAGTTAAGATGCATACATTTAATATCGGGAT
AAAACTAAAAGAGAACCCAACAAGATCAAATGGTAGGATATATTTGGATCCAAAGAATAG
TGAAGGAAGAGGAAACACATAACATATTGCATGCGTACATTGACTCCAAAAATACCAATT
ATATATGATTGACAAAATTGTATTTTTGGTCCCCCAGTTTATCTCCAGTTTCGGATTTGG
TCCTCCAGTAATTTAATTCACGAATTGAGTTCTCCTATTTTGTAAAATCGTGCAATGTTG
GTTCCAGGTCACAATTGGACGTTGACTGTTAGTAAGTGATGTTGACTATCACGTGTCATG
TTCTGATTGATCAATGAAAATAACAATGCATTTCATCTTTCATGGAGTTGACATCCAATC
AGAATATGACACATGATAGTCATCATCCAATAAGAACGTGACACTTGGCAGTCAACATCA
CTTGCTAACGGGTCTACGTCTAATTGTGGTCTGTGGAACCAACATTGCACGATTTTACAA
AATAGGAGAACTCAATTCGTTAATTAATTACTGGGGGACCAAATCCGAAACTGGAGATAA
ACTGGGGGACCAAAAATACAATTTTGTCAATCATATATAATTGGTATTTTTGGAGTCAAT
GTACGCATGCAATATGTTATGTGTTTCCTCTTCCTTCACTATTCTTTGGATCCAAATATA
TCCTACCATTTGATCTTGTTGGGTTCTCTTTTAGTTTTATCCGATATTAAATGTATACAT
CTTAACTCTTTAATTTCACCTTTAATATTATCTTATTAATTTAGTTCAAAAATATAATTT
TGTCTATATGATTTTAAACATGTTTTTCATGTCTGAAAAATAGGTTATTTTAGATTATTA
CCTAAAAATTTATTTTTTGTCAAATAACTACCTAAAAAAAATATGTTTCCTATCGTTAAT
TTGACTTCATTAAATAATGACATGACAGATTAAATGTCACGTCATCAAATCTAATCGTTG
ACACATCATTAAAGATGGTGACGTGACAATGAAATATGAGTAAGAAGACATGATAATGCC
ATATTCTATTTATCACATCATCATTCCATAGAATAAAAAATTTTCAGATATTTAATTAAA
AAAATATTAAGTAATAATATAAAAATAACTTATATTTTAGATATGAAAATCTTATTAAAA
AAAATATGAAGAGGCGCAGC
>Glyma03g42480|Glyma03g42480.2
AGTAATCCCCAAGCTTCACCTTCCAAAACGTTAAAGTAAGGTATTTTTCAGCAAGTCATA
GCTGCTACAAAATTACCTTGATCTCCTCGTGCACACAACGCTGCCAGAGTGCCAGTGCAG
TTTCGATCCGAAAAAACTTGCATAATCATTACATTTAAAACCCCCGGCAGTTAATTCATG
ACATCACAAGGCAAATAATGCATTTTGTATTGGACAAATAAAATAAATTACTACCAGCGA
AAGTTGAAAACTATTTATGCTTTAGTTTACTTTTATTTTTAATTATTAATATTTTACAAA
TTTCACATTTTATAATTATTTTTACACATTTTTTTCATTTAAATTTTAAAATAATTAGAT
TTAATTTCTATGAGGTATGCTACATTTATAGTTTATCTATAAAACACTTCATCAAACAAC
AGATCACATTTACATCTTATATTAAATTAAGAAACCTTAAACTAAATTAATTAATTTATA
TTTATTCTTAATTATTTGTATAAATAGTGAAAAAAATTATATTTATAAGAGTGGTAGAAA
CATAATATTCTTTAAGATATTCTTTCAAACACACTCATATAAAATCAGAAATACGAAATT
AGACCTATAAAAAAAAGTATGGTTTATAGTTAATTTTAAATAATAGTAAAGTGTGTTAGA
TATGTTATTTATATTTTTTTATATGTATATAATTTTATACTTTATTTTTTTATCATATCG
TATAATATTACATTTTAATTGTAAAATTACTATACAAATAACATTTCTGTAAAAAACATT
TTAAAAAAGAATCAATACTAAGCGAAATTCTTTTTGGAGAGAGCTCTTTAGAATTTTAAA
TGAGTATATTATTGGTTAGTACGGATAGATTTGATGTCGCGTTCGCGTATACAAACGAGT
ATTTTTTTTTATTTTTTTTTGCGTGATTTTCTTTGAACTCCATTTTTTTATTGCTTGACT
TTTCGATTATTTAATGAAACCTATGTACTTCCGGTATTGGTGCAAACTTTTTTCCCATAA
CTAATAATAACGATTTTAAATTATACTTTAATTTAAGAATCTCATAAAATATTGCAACCA
CAGCACCACAGGTTGTAACAAAAAAATACTATTTAATTAAAAAAGTATATTTTTAAAAAT
TAATTATGAATTATTATATGATTTTTTTTACATTCATACCACTTTTGTCACGACATCATA
TATATTAATTAATTATGAACTATTATTTGAAAAAAATATCAAATTTATAATAATAATTTT
TAAAAATATAATTAAATGTTTGTATAAATAAAAATCATTATACTGATCATTTATTAAAAT
TAATCTCATTTTATGATATTTATTTTATATCAGAGAAGTAGACACTAAAACACCTATCCA
GACTCACATAATGAAAATATGACCTAAAATGTATATAGCCAAATACCATTTTGGCCCTTA
TGATGTATATGGCCGAATAACCCTTCGACCTTGATTAGAGATGGTAACCCTGATTACTAG
TAAACATTAGGTTAGAGTTACTTAAGCAAGGTTATAAAAGGTATCACCAAAATAGTAATT
AGTGTAGATAGGCCTAAAAATCCAAGGCTCAACAATGTTAATGAATAAAGGAAAGAAACA
CGAGGTAAAAATGATTGTTCATTTAAATATACTCTTGCTATTGAATATATGAAGTCTCAC
TTAAGCGTAACGAATCTTTTGAAGGTAAAATAAAAATAAAAAGACACATTCTACATTAGT
GACGTCGCGGCAAAATATAAGTAACCAATTAAAACAATAAATTCTATGCTTTGGATAGAG
TAAACCAAGCAGGTGTTTTCATAACCCATACGAACGTAAAAGTCAACTCGAGACCTCGCG
AAGGAGGCGCGGTTTAAAGATAAAATAGTACAATTATTGACGATAAAATAATATGTAGAA
ATGAATGAGGGTATCAAGATCTGACTTGTGTGCCTATAAAAACCAATGCAAAACGCAACT
TGATCATGAACATCTCCAGC
>Glyma03g29825|Glyma03g29825.1
TAATATTTGCAGTTCGTATCTTAATATTGGAAGTTAGAAGAAAAAAAAAAATTGTGGTGG
CTCATGATGCATGTATATGTTGAAAACTTGTAGCCACATATGGTAATAATTTCCTGACTA
ATATACAGAAAAAATATGCCATAGTATGAATCAATTACTTGTTAAGAAACTAGCTAACTA
CATTGTTCTGCCGTAAGTTCACCAATATATATTGCATAGGTGCATTGTTTCTACGAGATG
GTGTTGACGATGGTAATGAAGTGGCTATCAGACTTCTAAAAATCTCTGTCCCCCAATTCG
AACACCTTAATGAATTTTGTGGGTCAATGCACGTGCCCCTCCAGAAGCAAATTTACCTTG
TGAAGTTCAGATTAATTACCAAATAGCAATTGATATTGGCGACGCTTACTAATCAAAACA
TAGACAAATTTAATATATACGTGGGACACGTATAAGAATCTTGCCTTCAGGATTTTCAAC
AAGGTTTAAGAATGTTTGAAGTAATGACAAAAAAAAATTGTTTGGGGCAAACATGTTTAG
TGGCATAAGAATTTCAAGAGGTGTTGACTTTAGTGGAGCATGTATATTTTTTTAGTAATG
TTGATAAAAGGTAAAATAATCATCATTTAAAAAAAATCAGAAAATAATTTATGAATTAAA
AAATTGCTTGATTTCCCGGAAACAACTTGATAGCCTTCACATAGCAAAATGATTCCCAAA
GTCAATGTTTTTCCTTAGTTAATTAACATCTCAATTTGCGTGCAATTTCAATAGAAGCAT
TATGAAATGTTTTGTATATATTATTTCTCATTAATCTTTGAAAAATACTTAACTACCAAG
ATTTTTTTTGTTTGAATCATTGTTATAACGAATTAGTATTGTTAATGACTTTTTCATAAA
TAAATAATTCTTACCTTGACAAATGCCTTTGATTCTGAGCAAATTTAAAATGAATTTTGT
CATTTTTTTTATGTAGCATGTATTGCTTTTATTTACAGTATATATTTATTTATTTACTTT
TGCTTGTAACCTTTTAGAATTATAAAGTTGGCTTTAGACGCCACCTTTGGATCTGGAGAT
AGAAACTTGAATCGCTATTTTCTTGTGCCTTGAATTTGTATTTATTGATTTTTAAGTCGT
AATCTCCCTTCATAATTTTATTGTTTTTCCAAAGTCAATTTTGTCTAATGTTGAGAACAA
TTCTAAAATAGATTATATATATATAGAAGTATTTTCAACCATCCACCATTGAGATAATTA
TTAACGTCTGAAAGCTCACTTCATATGACTGTAACTATTCAATAGATGAATTCTTCATCC
TTGAAAACGATCTATAAGATTCAACCTGTGATAAAATCATTTTCAAACTTAACTAATATC
ACTGTCTACTATTTATACAACGACTTGATTAATTAAGAAGACACGTGGAAATATAATTTA
ATATATCTCCTTCGAAATCATTAAGGGTGAATATCAATTACCTCTCCAAGTTGATAAGGG
ATTTCAAAGTGGAAGAAAAAACTCCATATATATATATAAATTGATAATTATTAGCTATAT
AAAATATTCCATCACAATTACCTTGTTTGATTTGAAATTGGACTTGTATCAAACAAAACA
AAATAAAAGAGGGAGGACAACTGTTTTAATTAAAAATTGATCATATATATAGATAAAAAA
AGGACTAAACGTCTGAAAACAAATGTGGCCAAGTAAGAAAGTGAATTATAACACTAAGTA
TAAATTTTTAATAAGCAATAAATGATACTTAATTAGCTAGGTTAAATAATATTAATTGAA
TAAATATAAAACAACGTGTAAAAATTCGGGGTGTGCTAAAATGTTTAAACAGACAGAGCC
GCCCCAGGGATATCTATCTACGTGTAAGAGTTTGCATGAAAATGTCAAGAGTAAAAGTTG
AACATAGCAGAAGACTTTTTGGTCATTTCACGCCATAGAATAAGTTGGCTACGCACGGAA
GCTTTTAAGGTGGGTTTTTT
>Glyma03g04030|Glyma03g04030.2
TATATTTAATAATAAATTCACGCGCGTATTTATAAAATTATATGAGAATTTTTTATATAA
AAATTTAAACACATAAATTATATTAAATTAAAATATTATGGTAATTTTAAAATATGAATG
ATAAAATGATTCAATTATTATACTTTAATTTTTAAATAAAAATTAATTTTTATAATATTT
AAAGTTTATAAATAATATTTTGAATAATTTTACATATAAATTAATTAAATTAAATGCAAA
AAACTGAAATTAAATATTTCTTAAAACTAATTAATTATTATATGAATCTCTAATATCACT
TTATATTAGTAATCGCGACCTGCTTGTCTCTTCTCTCCCAACGGCTCCCGCCATTCAAAG
TTTGGAGATAATTAAAAGCAATAAAGCAACAAAATCTTGGTAGAGACTATAGAAGTAGAA
GGAAGCTCAAGGGTTTTTATTTTAAAAAATATATAAAAAATGAATTTAATAATTTTTTTA
AATTAAAAAATAATAGGAGCAAAGAGAAGTTGGGTTCCCTAACCCCGACTTCTCTCTGCA
AGCTAAAAAGGAGTGTTGTTTAGGAAACAATTTTGAGGCAGGTGTATTTTGAAAAAAATG
AGGAGAGAGCAAGTGTAGTGGAGTAAAAAAATCCTATAAGATTTTGTTTGATACTAAAAA
GAAAAATATCTTCAACACTTAAACAAACAAATAAAAAAGTTTTTCTAGAAAGTTCACTTA
AATCTATTTTCACTATTGATAAAAATTTATACCTGTTGATTTAAAATAAAATTATATTTT
ATAAAAATTATATTTATTAAATATGATAGGAGAAAAATATGTTTTACATATAGTAAAATA
TTTTCATTTGTTGGACTTAAATTTTCTTTATCTCTCATTTTAGTATTGTTGTTTGAGATG
ATCTCACTAAATATATTTTACTTGACTAATAATAAAAATTTTATATAGATAAGATTCAAA
GGATAATCACCAACCAAAAAATTTTATGGAAGTATTTATCAAATAATTACAATAGATATA
TAACATAAAAAAAGAGTTGAATTGAATAATAATTTTTCATGCCAAATTACTTTAATCACT
CTCTATATTATTATTATTATTATCATTATTATAACATCTTCACAATATTCTTTATTTTAT
TAGTATCTATTATTTATTTTATTGATTTTATTTAATAAAAAATCACACTTTTCTTTTTGC
ACACATCTTTAACGTACATATAAGGATATTCAAATCTTGAATTCATTAATATTATATTTT
TAGGGATCAATTAGCATGTGTCCTTTCTTTAATTCTTTCTCTTTTAATTTGTTCAACATT
TTTCTTGTCTTAATAATTTTTTAATCTCATTTTTTTATTTTCCTCCTAACAAAATTTATT
CTATATATAAGAATTAATAAAAATTTAAATCTTTTACCACTTGATTAAAAAACATAAATC
ATTATCAGTCATTTTAAATTTATAAAATCATGATTCAGTGTTAGATCTTTATAAAATACC
ATATCTCTATGACAATTTTAATGATTAGGTTGAAATATAAACTAACACGAATTTAAGTAA
ATATTCACTATTTACTTTCACATTGAAAAATTGATTTTAAATTTTAACTTTAGAAAAAAA
ATTCTAAGTTGAGGATCTTTACATAACTTTTGGATTTAACAAAAAAAATTCATTTTCAAT
TTTACTATTAACTTATTTTTTAAATAAAAATATCCAAAACACATGTGCAAACTGCTTCAA
TACAACTTGTCTCAGCATTAAAGCACAGGAACATAATTACGCACAGTACCCTTGCAGCCA
TCCACACATATCACCAAGAAAAAAACACACACCACTGCTCCACACGATTTGGAAAGCGAG
AAAGCTGGCCATCACAAACTTTAATTAAAGCATTTTAGAAATATAATCCATTTTTTTTAA
ATTAACGGTAGAAATATCATCACTTTTTAAATGTGGGGAACAGGAAAGAGACTCCCAACG
TGATAAGTCACCCACCACCA
>Glyma06g40790|Glyma06g40790.1
TTGAACTCTATTCAAGGTAATTCCATATATCAAAATAAATGCAAGCTGTAGCTTGAAACT
AACTGAAGTGAGTGTGATTATTGCCTCTGCATATTAGCTTGAGTAACATACCTTGCTTCA
GAAACGTATGTTGTGCTGTTCTTAGAGCAAAATGGGAGTGAATTTTCACATATACATGAT
CTATGGATCTTCTTTTTTTATATATAAAAGATTAAAATTTAGCAATTGAATTTGTACCAA
GAGTTTTCGGTTTCACACTATTTAGGTGTGAATACTTGGAGAATGTTTAACGCTTTTATT
TACAAGCATGCTTGACCATTTGAGCTAGAGTTTATGCAATGTCAAGAGAGTTTTGGGCAC
AATACAGAGTTTTGCAAAAATAAGGCTTTGCCATATGCTATTTTTTCCCGTCTCACTTGT
ATCATACACAATGAGAGACAGTGTTGGCAGATTTAGTTTCTAGGTTGGATTAACAAAGTA
ATAGACGAACTATATTTGTTTTTAATTTGGATTAACAAATTTTGAAAGTACTATAATCAC
ATGTGTTCCAAATTAGGATTTTTATAACATTAAGGATTTGTTAGGATAAATTTTTCCAAA
AGTACTTGTAGAAAAAAAAAGTAAAAAAAATTATAAATTAAAATTAACTCATGTATAAAT
TAATTTCTGGAAGAGGTTCTTTTTTTTAGGGATTCGGCTATCCTATAGTATATGTCAATT
GGAAAAAAAAAAAAAAATACGCACTTTGCCACGAGAGTGAGGAGAAAGGAGAAAGAGAGG
AGAAAGGGACTGGGAGGAAGGTCTCCGCACACTAAGGTATTTTTGCTCTTTTCATGGGGT
GCGGGAAGTAAAAACTTAATTAAGTCTTAAAATACCATATTATTTTAAGTTTCTTAACTT
TTTTATATCAATTTTTATTCCTTCAATTTTTTTTACAACCCTTAGTCATCAATGAATTTT
ATGTCAACATTTTTTAATCTTTCTAAAAGAAATTATCTATTTTTATCCCTCATTTGATTT
ATCATTAAAAATTAATCTCTATTTTACTTATTTTTAGTTTTTCATTTATTTTATATTTGA
GATTAATTTTGAACAATAAAAATAAAAATAAATGAATAATTAAAAAACGAGTGACAAAGT
TTTAAATGACTAAAAATGCTATAAAAAATTTAATAAAAAAATTAAAATTAACAAAAACAT
ATTTGAGGGGCTAAAAATAAAAATATATGAAAATGTTAAAGGACTATAAACTTAACTAAC
CTTTCTTATAGTATTTTTTTTAAATAATTATCCAATAAATGAGAATATGAAAGATTTTGT
TTCCATATATATTGAGAGGTTTTTAGTGATTGTTATTCAATTAAAACTAGATCGTTTTTA
TGATTTTTTATTTAACCCTTTATTTTTTTGGAATCTAGCTTTTTTATATTTAAATTTAAA
CTTTTTAAAATAACCTATTAATAGTTAAACACATTCTTATTCTTATATTACAATATAAGT
TATTTAACATTAAATCAAAAGATAATTTATATGTATAAAATTTCGGTTATTGTATATTTT
AATTATATAAAATAAATACTTATCATGTAATAATGTAGTAATATAGAACTTGGCCCGATT
CAGAATAGACACGTGGCGCCATAATACCACGTGTAAGATTTCCAAGCTCTTGAAGACTAG
CTAATAGAATAACCAAATTAGAACGGGCCCAAGTTACATACTGTTTTGGCGGCGGCTTCT
AGAGTGAGACAGTGGGTGTCATATATTTCTATTTCTTTTTCTTTTTTAATATATCAAAGG
CTGGGATGTTTATCAAAGATGAGTGCGTCTAGTGTTTTAACTTTTAAGACACTAATTTCA
AAAAATTAATAAATATATTTTTTTAATAAAATATATAAAATTATACTCTTTACAATTCTT
TTTTTGGCTACTTTATCCGCATTAAAAACTTTATTGATCAGCAAAATTCAAATATTTATA
CTTTCAAAGCAACAAATTTT
>Glyma06g08390|Glyma06g08390.1;Glyma06g08390.2
TTTGTTTTTATTTCAAAGATCCCCCTATGGTTAATTAGCATTTATTTTTCTTATTTTTTT
ACTAATTAATTAATATGTAGTTAATAGATTTTTTTAATAAAAAAATTAATGCAGTAGACA
TATTTTCTTAATCATGAAAAATTAAAGATGAAAACTATTTATAGAAAATGAAACTAAAAA
ATATGGTCAAACTGAATGAAACCTGAAACACTATTTCAAAAATATAATGATAAAAATATG
ACCTTCCACATTTATCCCATTTTTGTACAGATAATAATTTTTATATTATAATAGTGAAAA
TAATAAATTTGGAAAATTATACTTTATTTTATAAATAACCATCGAGACAATAGTTTTAAA
AATTTTAAAATTATATATGGAATAATAATGATAATAATAAATGTCATCTTCTGGGTACTT
TTTAAAAAATATTTTTTATAATTATTTTTCAAAGGAGGCATGATATATTAAAGAGTGATT
CAGGAAAACAAAACTTAAATTTTAAATATAAAATTGTCCGTATCATATTACAAATTTTAG
TAAGTTAAATAAAATGATTTCTTATAAAAAGTATGTTGTTCTAGAAAAAGGGTGATATAT
TTTGTTCATCTCCCTTTCTACTCCCTGTTTGGGATGAGTTGGTGCAAGTTGTGGATTTGT
CCTTTCACCATTTTGAGAGAATGAAATTCCGTCGCCACTTGCCCATCAATGTCAAACCGC
CCTTAACTAGCAAACTTGTCATTATTGCTCAACACAGCAAAACTAAATAAATTATGCTCT
CTTTTTATATTCTTTTAAATAATATAAATTAATTATATAAATATTTCTTGGATAATTATA
TAACTATAATTCATGTAGTCATAAATGTATTTAAGAATTTAGATTAAACATTAATATTAT
TAAAAAATAATTAAGAATTTTTTTTATTTAAAAAATGACAAATATGATATGAAACGGAGA
GAAGAGTGATGATTGAGTAGCCAACAGAATCAAGACTCAAGCTCATGAGCATGCCATTAT
TCTAATATGCAAAAGTCATCTATAGTTCAATTGGAATTTTCAATTTTGGACGGGTGTCGG
GTGAATCCTATTCCCATCCCCTTTATTCCCCCTTTGTTCAAATCTATTTTGAATATGTAT
TAGAATTATTCTAATGTTTTTTTATTGATACAATAACATCATATTGCAAGAGAAAATTAT
ATAAAGACAAGATTAATAAATTTTACACAAATATAATAACAAAACATATTAATTCTTTTT
GAGTTTAATACACGATATTGTAAAATATTTTTATCTTATTGTTCAATCATAAATCATTTT
TAATAATATTTAAAATAATTATCATAGAAATTAATAAATTTATTTTATATGATTGAATGA
TGTAAGATTTTATACACTATTATTATATAATCATTTTTTTCATTCTTTTATAATACAATA
TTACTCCCTTATGTTTAATTACAAGATTTTCTTTAGAATTTCGTTTGTCTTGTTATAAGA
TGTTTTTTTAATTGTTAGATGTATTAATTATTTTTTTTTATATTTTTATTAAATTATTTT
TTAAAATATTAATGAGAAATAAATAAGTGAATAAAAAAAATAATTTTAAAAATTATAATA
TAAATAATTGATAAATTTAATGTAATAATTATTTTTTCAAGAAATATAAATTAGTTAAGA
GTATTTTATAATTATATATAATTAAAAAGGAGGGAGTATAACTAACAAGGACCCAAATCC
AAATATTTTACAGAAATCAACGGCGAAATCAAGAGGAATTTTAATTTAGCCCCAACCTGT
AATTTTCACTATACTACGTGTTAGTTCACGAGCGGTTCCACGATTCGTAGATAAACGGTC
AAGATTCATCACGGTTCAAACACGTAATTACACGTGACGGATTAGGTCACTTTCGTAATT
TCAGTCACCAAAAACACTTTTTTCTGGTACGTTTTAATGTCAAGTGCCGCCCATACTTTT
TCCATTTTTTTTTTCCGAAG
>Glyma06g04960|Glyma06g04960.2
AAGTAATTGTTTATAATTTCAAGAATTAAAATGACACATTTTAATTTTTGCTATCATTTA
GTCAGAGGCACCCTTCTTCCACCAGAAGCCGTGGATAGTTCCCTAAACATGTGTTAAAAT
AACGCAGTTGACTGTCATGAAAATTGAAAATGCGTGTCAGAGCCACTTGTTTCTTAAGGG
ATATAAAATAGGAAAATGTTGAGTTGAGTTTGACATTGAATTGAACATGTCAATGATTAC
CGTGTTAGTTCTCAATCTGTATTTGAATATTTATTGAATACGAGCAAATTTTACTACACT
GAATTTCTACACAGGTTTGAGATTGGTTCTAACAATACTAGCTTTTATTTATATAAAGAA
TAAATTTTCAATAAATAATGGGTGGAAGGATAAAAAAAAGCAAAAGGCATCACCAGTAAA
GTTAAAAAAACACAACTAAAGAAAATAAGTTAGTTGTGACTTATAATTGCTAGTTATGAT
ATTGTGTAAAAATTCAACAATTTGAATCTAAAATGAACTGTATTAATTGCAAACTTGTAG
AAATTAATTTATAAAATAAAATATTTGACATTTTGAATTATTTTTTATTATATGATTTAT
TTCTTACTTTTAAAAAATAAATCAAAATAAAAACTAAAAATTAATTGTTTATGTAAATTA
TTTATGATTGAATTGGATTATATCAATATTTAAAATTTGAATGAAGAACTTACTTAAGAG
ATTTAAATCATGTTATTAGAAGTTATGTATGAATTATACTTGCGAAATTGCACATACAAG
TTTATTCTTGTAAAATACCCCATATGAATTATTAGAGAAACAAACCATCCATAAAGAATA
TACAGATGAAACTAAAGCAGATTGATTCATCTTTTCGATGGAAATTTAGTCATATTTTAT
AAATATCATTTCTAAAAATTAGTCAGTGTACTTGTTCAAGTTATTAACGAAATTATAATC
TTAAAAAGTGATAAGATTATAATTAAATGAAAAATAAATTTACTTTAAATTAAATTTCTA
AAATTAAATTATTTTTCAGACAAAAATTTAACTTTTGATAAGTTTAATCAAACGGGTCCA
ATTCAAACAATTAACATAAATCAAATTGAAATCATTTAAATCTTGTTATATTATGAATAT
ATTTTTTCAGTGAGGTATTTGATTAGATTATTTTGTATACCAATTAAAATGAAAAAAATT
CAAAATCAAATTACATGCTATTAATAAATTTTGTTGCAATTAAATGCTGCTTAATTTAAA
AAAATGTGTTTCCAACCAAAGCATTATGGTTTTTTCCTTGTTAACTACCTTTGTTGCGTG
AAATTATTACATGATACTGGACTATATAGTCCCATCTAATTTTCATGAAATATATTATTA
ATTAATTTTTATAAATTAGACCATATAATAATTCCCCTTCTGCTGCCGCCCAGTTTCAGA
TTGAGGATTCGATAAACCCAATTTCCTATTTTCCTTACATCCTTCAATAAGACACGGTTA
ATTGATTGATACTAGTAAAATATTGACGGCATTAATGTCAATGTCAACGTTAACGTCGAA
TACGTTATTACTAATGAATGACATAGACCTATTCAATATTTAATCAACACCCTCCTCCCC
AAGCAACAACTTGTCCACAATTCATTTTTCTACGCCATCGTCATGTTATAAAATATTGGA
TTACATATATGGTTAGAGAAAAACAACCTAAGCAATGAAGCAACCCTTTTTTTTCTCTCT
CTCTCGAATAAGTCAAAGATGAAGATAGCCACGTTGGAAACTTTTTCATGATTAAATTTC
AAACTTTTGTTTTAACCCTAAGGCGTGTTTTGGATTTATTATTTGAATGGAAAGTCAAGT
CATCTTTTCCTCCATGAATAAATACATTTCTCATCTCATCTTTTTCATTGTTTCACTATA
ATCTTAAACCTTCCGAAAAAACTCTACCCAACAACGTTAATTGACCAAAACCCATCTTTG
TTGTTCTTCAAAATTTCCAT
>Glyma06g18370|Glyma06g18370.1
ATGGCTTATGCCTATGTCATAGAGACAGCAGTACTCTCATTTAATTTAAGATTAATTTTT
ATCATGTGGATTTGTTTGCAATATTATATTATAGGTACTATCAACATCAAGCATATATGA
ATTATTTGAATTATACAACCAAAACAAACAATATTTAAATTATAAAAAAGACTAACATTA
TTTATTTCAAAATAAACAAGAGTAACTAAATCTATCCAAACTAAAAATATAAATCAAATA
TCCAAACTATGTCTTAATTCCCTCTAAATGACAGTGTAACTATGTCTTACATAAAACGAT
TTGAAAATCAATCTATAGCTATAGTTTAAAAGTTTTAAAAGCTTATTTACTATAATTTTA
TTGTCATTGCCCACATAGATAGATTTATATGGATTATCAAGGATTAATTAAATAAATATC
CAAACTCATAATTATCAACTATTTGTCTAAATAACATGAGTAATAAAAGCAAAACTCAAA
TAAGAATAGATAGTCTTACAAGATTTTGTTAATCAAATCTCCTTATTTCTTAATATATAA
AACTTTTAGTCTTTCTTTTAGATTGGGAGAAGAATTTTTTTTTAGCTAAGCATAAAAAAT
GATACATTTTAAATTTAAAGCGATGAAAATAATACAATTTTTTTATAGATATCAAATACA
GATATTAATCATATTGGAGGACCTAAAATAAATTTTACCCTAAAAATTACAACCATGTAT
TTCTTATTATATTAATCTATTAGAGTTGTTTTTTTTTTTTTTTTACTGAATTTAATCTAT
TAGAGATCTCATGATTTTATGGGGATTAATACTGATATGAACTCATTAGTCATATATCAA
TTTATTTGATAATCTATGCGCTAACCATGAACTCACTTAATAGAAAGTAAATTTATATTA
TAATTAAATATGTAACAAAATTAAATTTAGAAATTTACTTATTTATCCTTCTCCCAGATC
TTCCAAAATTCCTCGTGAACTTAAAAACAAGAGATGGACCCATCAGAGCAAACAAGTCAA
TATTATCCACCAGGTAAATCTTTAATTTCAAACAATCTCAATCGAAGTCAAAATATAAAG
TAATTGCTGCCAAAAGAATATACTGTACACATATCAACGGGTGGAGGAAGAATTTATATA
CTACTTTCACGACCAATATTAGTTAAGTTTTTATTAATTGAGCATTGTCCACTAGTACTC
ATTATACGCGAAGCCTTCCCTGATGATGCTTCTACTTTCAGTCTCATTAATACTACTTAA
TTTAATTAATCAAAGTGCCCATTACTCATTAAGTGATTCCCGCGCATAATTTCATTATCC
TCAACGATTATGCCAGAAATATTAATATGACAAGGAAATAAAGGAACTTTGTTGAATACG
TCCACATTTGGGTTCCTAAGGGGACCCCCATGCTGTTGTACAATCAATTTCTACCTTCAT
CTTAGTTAATGAGGTTGGTATAAATTAATTAACCACCCTTTGAGAGCAGTTGTAGAATTA
TGTAAGTAACTTTAATTACATCTTGATTGATTTTTTTTTAATCTATTTTTCAATTTTTCC
TTCAAAGACAATCTTGTTTGAGAGAGAATTATCTATTAAATATGAATATCATTTCTAACA
AAAAATTCAACTTTAATTTATTATGTCATGAGAGACTAATCTCTTTTAGTAAACTCAATC
CCTTTGTTAGTTTAATTGAATTTCTACTCTCAAAAGTGTACGCTTACCAAACATTGTATA
CATTTCACATCTATGGTATAGTTAAATAAAGTAATGAGTTTACTGTATATGCCCTTTTTC
TTATGGAATTTTTTCTTTTGACTGTTTTGAACTTTTGATCTTCTACCATCATTTGGGCCT
CACTTAACGGCAGAAACTACCCAATAGGCATCTCGTAAAAACAGAAATGAGGATGCAAGT
GGGTCCCATGTGTATAGTTTAATCACACCATGTAGCCTTGCTTTTTCTCTCTTTATATAC
ACCCCCTCCTACTAACATTA
>Glyma06g36520|Glyma06g36520.1
GAAGGCCCAAAACTCAAAAAACTTGGTTTCGGGCCATGTAAACTTGCCTAAGTACCCCTG
TTCGGAGTTTTTTAAAAATTATCTGGGAAAGGTGTGAGACTCTCCAAAGGTGGCCTGTGT
CATGTTTGCACGTCAACGAATCCAAAAATAATAACAGTAGAGACTGGTTCATTCGAACAG
GTCCTGCAACGGAAGGCCCAAAACTCAAAAAAGTTGGTTTCGGGTCATGTAAACTTGCCT
AAGTACCCCTGTTCGGGTTTTTTTTTAAATTATCTGGGAAAGGCGTGAGAGTCTCCATAG
GTGGCCTGTCTCATGTTTGCACGTCAAAGAATCCAAAAAAAATAACATTAGAGACCGGTT
CATTCGAACAGGGCCTACAACGGAAGGCCCAAAACTCAAAAAAGTTAGTTTCAGGCCAAC
ATTCCCTCTTTAGGGACGACACGTGGGCTGCTACTCTGGCCCTTATCTGGCATGTCCATC
CTTCTTGGCGCGACATTTAATTCGTCGTCAGAAAAAACTGAAGGACACCTCGCTTGTTTC
TCTTGCGACCGCCACCGGTCTTGTCATCGTCGAAGGCACCCTTGCGCTTGCCGGTAGAAC
CTTTTCCGGCGACCTCCTTGCCTTTTCCTTTGGCCTTGTTCGTCATTTCTACATAGAATG
CAATGAGACCAATGCCAATTGCATGCTCAAAGTTAGAGAAATGGAGAGAGGAAGAAGTGT
GTGAGTGGAGTGTGTGTAACTGTGAAGAACGAGGAGTTCAAAATTAATTTTATTGTAAAA
AAATTGAGGAAAAATGTGACCGACACATATCATGCGGTGCGTAGAAGAATCGGCCAGTGG
TCGACTTCTGAGAAGAAAAAATCATTTAACTAACACAAAATAATCTTAAAATTAAAAAAA
TATTTTAACTAATTAATCCACGGAAGAACCTTCTTCCGTGGACTCCAGCGGAAGAACCTT
CTTCCGTTGACACTCGCGGAAGAAATTCTTCCACGGGATTCCACGGAAGGACCTTCTTCC
ACAATTCTTCTGCAGTTTGTCTCGCGGAAGAAGTTCTTCCGTGGGATTCTACAAAAGAAG
GTTCTTCCGTAGTTGACATGACAACTGTGGAAGAAAGTTTTTCTGTGGAATCCCGCGAAA
GAACTTCTTTCGAGAGTGTCAACAGAAGAGCGTTGTTTTTAAAGAACAAAAACGCTTAAG
GGCATTTTTAGGATTTTGAAAATTTGTTGGGTGTCCCTAGCAAATCCACAAACCTAAAGG
AAGCATGGGTGGAATAAAGAAATAGATAAAAAAAAATCTTGTAGTTGATTATATTGTAGA
ATTGTAATCCCTGTATATATTTTCCTTTCTTTTGCTACACTATATGATTTTAATTTCCAA
AATAGTGCTGATTTTTATTATTTTTATCTCTATCTTTTGTCATATATCTTATCATCAATT
ATATTAAATATTTATTTTTCTTCTCTATTAATTTCTTGGTGTGTTTACATCAAGAGAGGT
ATCTGTGGATTTTTTCCTATCCAGAAGCACAAACGTTTACGACAACATTGTTGACCAATC
TATGGAAGACACTGTTAACATATTTTTTCTAAATATATCATAAATATTATATTTAATTAA
AAATAAATAATAAACTTTAATATATTATTTAACAAAATATTCCATTAATCAACATAAAAT
TGATGTATTTAAATAAAATTAGACTCATGTCTTTTTTAAATAAGATCTTAAATTTAAATT
CAAACATTATGATATAACACTGTTCATAAAAATATATTAATATAACACTAAATTCATCGA
CAGTACTACTATAAACATATTTTTCTATTATTAATTAATTAAAACTTACGTTTCTCCTGC
ACCTTTCTTACTTAAACTCATATTACTCTTAAGTTTATAAGCTGTATAATATAATAAGCC
GATATTAAAGATAACATTGACACCAACATGTAAATACCTGTAATCCAAAATATAAAATAT
AATAGAAGTGTCGTGCTGAT
>Glyma06g03200|Glyma06g03200.1
CATAACTTACTGGTTTTTCTTGCAACTTGCGGCCAACATTATTCATCAACCCCGCTAATT
GTAGTTGTAGGTTACTAATTACGCATTTAATCAAAGGAACCCATAAGACATTTGATTTGC
CACTGCCATGGATAAACATCACATCCATAGAATAGATCGTTTAACAAATTAAAGCTAACA
ATAATATATATCTATACGTAAATACTCATTATTTTTGTTTGGTATGACGAATACGGGGTC
TAAGATCGGAATTATAGCTAGGATTTTGAAACAATTAAATGAATATGTGCTTTTTGAGTT
GTAAGTTATTACACCCTATTAAATGCAGTTTTAAATCGCTATCTCTGGTTGTTATTCTAG
GTACAAGACAAGAAAAAGGTCAAGTGCCAATGAAGATAACATATATAACAGTGGCGGTAA
ACATAAGCAGATGTATGAAAGCGATATTGAATCTTTATATTAAATGGATGAATACCTAAG
TTATAACGACTTAGTTTAAAATAAAATAAAAAAGGCCGACGAATCGAAGAAAAATTAAAA
AAATAAGTGAGAGTATTGAAATTCACCAAACATGAATCTTGCATCAAGTGCTTTTCAAAA
TTAGAATGTCACTGAATTTCAGAAATACTAAGAACTACTTTTATATATTAAAAAAAACAA
TGGAGAGTACTGATCATTTCATGAAAAACCAAAAGAAATGTTATGTGAAAAAAAAACGAG
GAAAATTATTACCTCTCTCTATATATACTTAATAATATTATACATGCACATATACACACA
TATATATATATATATATATATAGTTTATATTCTATTGCTTGAAAATGATAACAGATTTAC
ATGTAATCTAATAACTTGGTACTTTATTTCCCTCCTGCTCGAAAGGTATTGGATTCTTAA
AAACTAGTAGAAGAGGAACCTAACTCCACTGTATATCGGAAAGAAGAAAGAGGGAAAATA
CCTCCTTTAATTTATAAACTTCGACTCCCGAAAGTCAATGAACCATAGGAATTCAAGAGC
ACAAAATATTAATAAAGCATTTATATATATCAGATGATATGCCCGTGGGGGATGAGATCG
AGAACAAAAGAGAAGAAAGTTTCTCACAAATTAAATATTCTTATCTTGAATGTATATATA
GTAATAGAGTCAAAAGAACAATAATGGTTAATGTACTGGCTTTTGATGCTTGACTATTAA
GCCGATAAAGCTATATTTTTCAGTTCAAAAGTCTTTTGCTATTCGAGAATACGTAACATA
CATATATAGATAGCATCTTGTCATCATTGGTTTAATTTAATTTCTTCCAAATATTGACCT
TTTATATAGCCCCATATTAAAATGAATACTAATTAACTAATACGTGTATAATGTATGCAA
TATTAATAATCAGAAATAGTGCATATATAGGATGAATAATAAAAATGATGAGTATATTAT
ATGTATGGGGCCAGCAATGAGCATATAACATAAGCGTTGGTCGTATAAAAGGAACGTAAT
CATTCGTGGGGTGCAGTTGCAATTAGAAGACATGAAGCATAAACGTCGACGCGTGAATTT
GTCACTTTCACCTACTCCCGAATAGCGAATCCAGCCAACTTTATATTCTTTCGATTTTCT
TACATTATTATTATTATTTGGATGGGTTTGTTCTGAGATATTGCGTGTGCAACGTTTTGT
GTGTTGAGTTCATTGCACCAAGATAGAGAGAGAAAGATTACATGATTTAAGCGTTAAGTG
GGGGTTTAAGGGAGGGAGGGTTACAAGTTACAGGTCCACCAACTGGTGGTTAGGGTTTGA
ACCCTTCCAAGCAAACAACCACCACCTTCCATCTTCTATACACACACACGATTTTCATGA
GGCGTTTGCCACACGTGAGAAACTCGACAATGATTGACGCTGAAATTTACTAATTATTTA
TTGCTTTTTACCAATATCAATTTTTCTTTTTAGGAAAATGAATAAATAAAGTTGTTGGTG
TTGGCGAGTAGACAAGTTCT
>Glyma06g19480|Glyma06g19480.1
AACATCTATCTCAAGTCTGGATGGCATTGAAGCATGTGCGATCCGATATGTCAGATATAT
ATAACTGCAATGCACGCAATACTATGGGCTATTCCTATTTAATTTGGGGTAAGTACGTTT
TATCATTATTAATTTAATTTCATACTGCTTAAATTTTATTTAAAATATAGTGCAAATTGC
AGGAAGATAATATACTTTATAATAGTTTTTCTTAATTTGTTTTAATAAATCGTGAGCATA
TGTAACGGGTGAATTGTGGTTACAGATGACTTACATTAACTACAACTAGAGCTCCAAGAA
ATAAAAGCACCCTGGTAGTCTCACTAAGAAATCTAGCTTTGGGTGTTCTTAACCTAATTA
AAATGACCAAATGATTAGTCTTAACACAATGAAACTGAAGATCAGCAACACCAAGAAGCT
AAGAAACACGTCTAAATATTGTTTAGGTCTTGTTAGTAAGTGTCTTTAAGATATTAATCA
AAGAATTAATGAAAAAAATATTTATTGTAAAACTCGAGTTAAATTATAAAAATAAATTAA
AATAACATAATTCTATACATTTCAATAATTGCTTTCCTTTTAATTTTTTGACATAAACTC
TAAGTGTCATATTGTGCCTTGTGTTGCCTTACCACGACTCCAAGTGCCATCAACACCCAT
TGGGTGGCATTTGAGCAGCACTACTATCAATACGCAAGGTAGTAATTTAAAAATAGGAAT
AAGCATTTAATTTCATTCATTGAGTTAGGTTTGTCTCAAAATATTTTCTGATAAGTTTTA
ACTGTACTAGAGCTAACAACCTACTCTGCCTTGAGTATCCAATGGTTTCAGGATAGGAAC
ACATAACCTGTCAGACCCAATTAATATGCTAAGAAGGACTGAGACACCAACAGCTAACAC
AAGGGGAAAGATGCTCCTTATAGCCTAGAAATAATTTGAATACCCCAGCATTTAATTTAT
CTTACCTAATCCAGTTAGTTACATTAAGAAAAAAGTCCATAGAAGGAACTTCATGTCAAT
ATCAATATAGTATGAGACACAATTTCTACCTCGCCAACTAAATTATATATACCTCTAACC
TTAACTGATTAAAGAATCAAAGTATCAAGGTCTTCATGTTATCTCCCTCTACACATTTGA
CTAGGATCTCACATAACAGAACAAACAAGCCAACAAACCCACAAACACACGGACTTAGAA
AACCTTTAATAAGTATGCACAGTGTACCGCCGAAGCTTGAACTTGAAGGAAACACTAGCT
AAGCATGTCCCAACTCATCACATTGTTAATTGTGTGCTTAATACAAATTATTTTGTAGAA
ATAAGTATTTCTTTTATTAATTTTTCACAAGATTTTTTTAAAAAATAATCATTCATGCGC
CGACTCATTCTCTGTGGTCAGCACAACTTTAGGATAAACGGTAGTACTTGTCCACATTCA
CAGTTTTTATAAAAGTAATAAACTCATCAAATTATCAATGATAAGATAAAAACGTAGTTA
GAAAAAAGGAAGGCCCCACTACTTGGTTAATGGATAGCTAAAGTCAAAAAGGAAGCATCT
ACTATCTACACTCTACAGAACCCGAGTTCAGAGTTCAACGTACAATCTCCAATTAGAATT
GCCTAGTTTATCTTCTTTAACCATACCTAATCAATTAAATAATGTTCAAAACTCTGATCC
AATTCTCATCATCCACTTGATCATTATTATCATTATAATAATAATAATAATAATATAAAC
TCTATGCGGTTCTTCACTCTGTTTGAACCATTTGCGGTCCACTAACTATCCGAACCTATC
TAATAAAACCTTCACCACCTGCATTTATAACGAGGCCACGCACGATCGACCTTGCCATAT
TCATCTGTCTGAGGAGTGTAATAGCAGAAAAGACAAGCAAATATATATATAAAAAAAAAA
CTCTTGAAAAGCTGTATTTCATATAAATATAGTAAAAGTATAAACATACCCATACATATC
TTCAGAGGCTGCCATAAAAC
>Glyma06g12190|Glyma06g12190.1
AAAAATTATGACTTAATCATAAATTTATCATAAAAAATATAATATAATATTAAATTAGTC
ATTAAACATTACAAATTAATGACAAAACGGTCTCATGAAACTAACAACAAGATATAATTG
TTACAATTTTTATACATTTACAGACTAAATTAGAATTTTTATTTTTTAGGGACTAAATTA
TTACTAATTTATACATTCAATATCAAAATGATCATTTTTTTTAGAGTACATTACACTCAT
GTTGATACGAATATTACATTGTGTTTTCCTCTTATATTAAAAACATTGTTTAGTCTATTT
AACTTAATATAATTTAAAAATATTATTGATAATTACTCTTTATTTCATGTGAGATACGAG
TAATGCATTCATTTGATATGAGCTCATATTTTTTTTAAAGAAGGTATGAGCTCATATTTA
ATAATAGTTATATTTTTTATTTATATTTAATATTGTATTTTAAGCGATTTAATCAAGTGA
GTTTGGCGGACTACTAAAAAAATACAATATGAACTTAATTAATGTGTGAATTTTATTAGT
GATATTTTTCTTCTTCTGAATATTCTATTATTAGTATACTTAAGCATAATGAGAATCCTA
ACAAAGTTAATAAGAAATTCTAAATATAGTCTCGAATTTATCAAGTTACATAATTTTCTC
TTTTCCCATTTGAAATTTTTTTCATATAGGAATTAAATTCCTCGACTAAGAAATAATCAT
GAATTTACAATGCAGTTATTTATACGAGTTGCTCAAAAATAAGATCGTGTTGTTTAATAA
AAGTTGTCATTATAACATATCAGGTGACATTATATATATATATATATATATATATATATA
TATATATATATATATATATATATATATATATATATATATATATATATATATATATATATA
TATATATATATATAACATTCTCAGACATGATTCAAGCTATTTTTGTTAAATTAAAAAAAT
TCTACCCTCGCCACATTTTTCTCACAATCAAGAGAAAAAAAAAAGAAAAAGAAATATAAA
ATAAGATAAATGGTATCAACGATAAAAAAAAACATAAATAATGTCATAAAAAACAAAATA
TCAAATATAAAAAAAAACATCAAGTTACTCCAAAAATAATTCTAGAAAAGTTATTCCTCA
ATTTTATTATTTATCATCTTAAAATATAATAATTAAGATATGCAATAATTTTGAAAAAAA
AACAATTAGGTGAAAAGATGATACGTGCTAAAGAGAGTAATGAGACATGTGTGGAGTAAA
AATGTGCCAAAAGAGAGAAAAATTTAATAAAAATAAATTTGACCTTTTATTATGTATTAT
GCAGTGAATAAAAAGTTTTCTCTTGATTTTGCAAGTTAATTATTTTTTTTTCTTTTTAAT
TTTTGTAATAAGCATGTAATGATTAATTTTGTAGTTGTTATTTTTTACTTTTAAGCATAT
CAACCGCTACACAAGAAGAAGAATGTTTTTAGCATTATACTTTTTCGCTGGAGTTTGACT
GATGCTGAATCAACTACTATTTGATTTTTCTCTTTTATAGTTTCAATTCATCTTGGTCCT
TTTATTAAAATTAAATGCTCAATTTTTTTTTTATCAAATTCTTTTATTCAGTTTAATGGG
CCAATAAAAAAGAATAGCAAATTTTGTTTGTTCACTGTGGTTTTGTCCATCTGAACTTGG
ATTAATTAAATATTTAATCTAATATCTAAGTACCTGATTCTACACGAAAAGAAAAAAAGA
ATAACAGATTAATAAGTGTTCTAAGCATTACATTACTTTTTTCACGATTATTTTCTTTAA
ATAATGAACAGAACTATTAATTAAGGTGAAGAAGATTAAAATGCCCTCTGACTCATGCTT
GCATTGAAGACAGGGACGTGGCTGTTAGCTGGCTCTTTGTAAGAGGCATGAAGATGGAAC
ACTGACTTGTTTGAAAGCCAAAGAAGTAGTAAGGATCATCTCTTTTGACTATAAATATGT
AAACTTATAAGCATACTTTT
>Glyma06g45150|Glyma06g45150.1
TTGCTTGATCTACCACCTTCGTAGATCAATTTTCTGACACATGCTAATAGGGAAATAACG
TTATACATGTCTTGGTGCGTTGTTTTTGTCCTAAAGTTCCAGTGTGTAAAACTTCTGTAA
TTTGATCTAACATAAAGAATATGGTTCAATTATAAGCTAATTTGTACGAAGATAAATTGA
AAGGTAAAGTGTGGCATTTTCTATAATTATACATATTCTGTTATATGTCTGATTACAATT
TCTTATTTTGAACTGTGTACTTAACGAGGGTATCTTAACTTTTAAACGGAACAGAGTATT
TCGAAAGAGGAAGTAGATTATAAACAAGAAATTAAATGATGAAATATGAATGCACATAAG
ATAAGATTTTTTTTGACAGCTGCATATAAGAAAAGATATATTTTGAGAACCGGGGTTTAA
TGCTTTATTAATTACTAAAATCAAGTAAATGTAGTATTAATTAATAATATAAAACAATTT
TATATTATGATTGAATCACAATCTTAAATTAGTTAAATATATGATAAAAGTTATTCACCT
CTATAAAATAATTAAGAGTGTGTTTGAAAATCCATTTTCAAATAAAAATTTTCACTTTTT
AAAGCATAGAAATGAGAAGCAACAATCCGTTGAACAAGAGTTTGAAGAAGGTTTAGAATT
ACAAATATTAATAGTACTTTTTAATTAACTAAGAATGTAATTTTTTTATACTATCAATAT
CAATATATAACTATTAAACTTTTAAAAGATACTTACAATTGTGACAATATCCAGAATGTG
ATAATTTATTTTATATGAAAGAATATATGCTAATTTGAACAAGCAACTGACTTGTGCTCT
AACAAAGGAGATAAAAAAGTTGGAATCAAATTACCTTTTCTCAGGTCTTCTTCAAGGTTG
GAATAATTTCCAACGACATAACACAAAAGCACACCATTAACGGGAAACATATACATACAT
GTATTCCATGGCAAAAAATAACAGATGAAAGCAGAACCAAGCAACAATTTTTTATTATTT
TTTATTTATGTTAAATAATCTAAGACGATAATTATAATAAAACAAAAATATTTAATAAAC
AAGATTGGTAAGAATTTAAGATTAAGATTACAAATTTACAATAATCTTAACTATTCATGG
AATGCAAGCAAAGCAGAGAGAAGGCACGCGCCGTCGTTGGCGCGTGGAAAGGACAACTCT
GGCATTCTGAAAATAACTTTACAGAGTAGATATATATGACTTGACTTCATTTTTCTTGCA
CACCCTTTTCCTTTGTTTATAGAAAGAGAGAGAAAGAGAACAGTGAGACACAGAACACAG
ATAGAGAGAGTAGTGTTTCAGAGACAACCTCTTACCTTCGTCATTGAACCTTTCCAAATT
TGCCTGTCTTTTTTTCCTTGTTCCCAGCTCCTTCTTTTACAAAGGTTAGGGTTTTACGCA
AGTTTCAACTACTTAACAATAATAATTATTAGTTTATTATTATTATAAGCCAAATTCCCC
TTTTTGATGCAATGCTATGTGTGTGCTTACGTTTCCTTCTTTTTCATCAATCTCATACGC
CAAGTTTTATTTTTTCCTTCAGCACACCTCCAGCAATAGTAACTACTTCTTCTTAGTAGA
ATCTCAAAGCAAATTCTCAGCATTTGCCAACCTTGTTCTGCTCTTCACTTAACTTTCCTA
CAAGTAAGTTCATTTCATTGTTTTATTTTGTTTTGTTTAGTTTTCAGATTTTATCTTTTC
TTGGTCATGCTTAATGCTTGGAATCTAAGTTGCATTTTATTTCATTGTTTTTTTATATTG
GGGTGTGTTTCGCATATTTATGGTTTGTGAATGGAATCATGGGGTGTGCATTTTTTTTAT
TGGTAGGTTGGATTTGTTGAGGTGGTCGAAAATAGCTTCAAGGGGGTTGACCTGGTTCTT
CTTCTGTTTTTGGAGGATGCTTCTGTGATTGAGTTCACTGAGAGGTGTGTACTGAAGATT
AAAGGATGAGGTGGAGATCA
>Glyma06g46040|Glyma06g46040.1
TACACGTAAAATTGAAAATTTAGATCAAAATCACATGTTTAAATTAAAATATTGATATCA
ATTATATATTTTTTCCACATCGGTGCTTAAGTCTTAATTGTATATATATGTAGCAAAGTT
CTTTCTCTTTCTGGTGTTCGTACGTTGCATGCGTTTTTTTTTATACTACCTGTCCGGAGT
GGCCAGCTAGCATCTCTGTCAGCTTTAATATCTAGTAATAAATGTCTCATCTACTACTAT
GGTTGACGAAGACAAAGTATTCCCAATTTCAGCAACGTAACTCTCTCCCTCTTCCCTCTC
TGTTAAATACATGCGAATAACAGCTATAAATCCTAGTCATAATTTGGCATAAAGATTCAT
CTTAGTAACTTCCACTTAATTTTAATAAGTTACTTCAACTACAAAATATATCTCTAGCTG
TTGGATGAAGCACTGAGCCCTCAAACTCTACGCGAGTCAAGTGGAAATTCTGCATTTCTT
TACGTAAAAAAGAATCCTAATATCCAACATTACGAATTTTAACTTTTTTTTAACGATTTC
TTTTCTCTTTTCAATACTAATATCTTTTTCCTTAATATATTGTTGCCATTTTTATATTTT
AACTAGAAAACACAAGGAGACATGTAAAGAGATAGAAAATGAGTTATTTGAGGAAGTATG
TGAGTTGTTGTAAACTCTCTTGATACTTTTATTTGATTATTCTTCTCTAAAATATTAATT
ATATGTTTTTTCAATTCAATTGCTTCAGTATTGTGCAATTTTTCTTGAATCTAGTGTCTT
GCCTGAATTTTTTTAGATGTTCTAAGAAATACTTTCCAGAACAATTTTTTTTTAATTTCA
AAAAATGTTTTTCAAATTAAAACACAAAATAGGATTCCAAAAAGTACTTTAAAAAATGTT
AAAAAAATAAATGTGTTTGGGAAATTATTTTTTTGAATGTTAAAAACAAAACATCATTGT
AAAGATTACATCATGCATTAATAATTTTGTATTAATGTTATAAGTATAAAGGGTATATAT
GATAATAAATTAAAAAAAAATTGGAGTGTACTTAACAAAATGGAAGTGAGATGTTGCCCC
ATACACTTTCACTCCTGTTTCCTGCACTTTTGATTGCATTGTGGAAAATCATTCCGTATT
GTAATTCAATATGGACAGCTTATTTCAAAATACAAATTCTATTTTGGAATGGACTTTCCA
TAATGCAATCAAAACTTGGGAAGTGCGGAAAATAATAGTGGGAGCGCATGAAGTTTTACC
TTAAAATTGTATAGAGCAAAAGCTCCCATGAAGGCATTTATTTCTTGCACCAACCATTTT
TCTTCTACACATAACAATGAGAGGAAAATTCCAAAAACACCCTTTCATAAGGCTTATACA
GATTGGCAATCCGTATGCCAATATGGATTATGGATTTTTTTTAAAAATATAGTTTATGAA
TTAATTTAAAATTAATGACCAATGCAAGATTCGAACCTGTGACACAATGCTCTAACAAAC
TAAGTTAATGAGTCAATTATGTTATAAAATAATTAATGTCGCTATATATAACACTACAAT
TTCTAATGTATATTTAATAAACATATAAGTTTACATAATAAATTTTGTGACGATTAATTT
TGATTTAATAATTAATTTTTTTACATATATAATTTTTTATTAAACCTATGATTCGTACGA
GTAAGTCTCTTATAGATTACGAATCCATAAGTCTCTTACAGATTACGAATCTGTAAGAAG
CTTACGGATTATGAATTTGTAAGCTTATTAATTATGAATCTGTAAGTCTCTTATGGATTA
TGAAGTTGTATGTTTATTAGAAGGGGTAATTTTGGAATATTCGAAAAAGTGATGGTGTAA
AAGAAATCTAACGGTGCAGGAAGAAAAGGCCTCCAGTGAACTAGTTAAAGCCCAAAATTC
TTAGTCCAATACAATCTGTAGCCCATTCTCCAAACCCACCCAGAAACCCATACCCCCCTG
TCCACAATCGATTAGTCCAT
>Glyma06g19600|Glyma06g19600.1
TTGGTTGTATATTTGAACTCGTTGGGTTTATATTATACATGGATGTCATTCAGAATCTCA
TATCATCATTTGTAAACTATTTTTCGGTTTGTGAGATGGGGGTCTCTGAATACCATTCAG
CGTCAGCTCTTTTTTTTTTTTTCTTTTTTCTATGAAAGTCCGGATACTCCAAAAATAGAA
AAAGTATCATTGTTGTATCTGTTTTGGATATTGATATTCCTCGAATACCTTTTTTAATCA
GTGAAAATTGAAGAGTGTAAAGAAATTTACAATTCACGTATTTTCCTTAATCAACCGACC
TATATTTGTGTCTGAAAAGTGTACAATCATTTTTTTTTCTAAGATACTTCTCATATATTT
CTCAGAATTTTCTGGATATGTATTGGTAAGTATCTAATCTTTTTTATTTGATTTTTTCTT
TTATAAGAATGGTTTGGATGCTTTCGGATATGTATCTGAAAGTTTGCCTTAAAGGTTCTT
GTATAGTCACGTTCTTCCTCATGTTTTGATTAATTGGAATACATACTCCTTTATTCTTTG
AAGAGAAACAAAATAAATCCAAAAAGGAATGAATATTTGGTTTATGTGCATTCCAACCTT
CGAGTTTTGTCTAGAAAAGATGAAAGGCATAATTGTATAAAAAAGAGCATGATCCACTTG
ATGATGGTGTTTGAATTCTTGAATTGGCAAAGTTGTCTTTTGATGAATCAAATTTAGAAG
CTATGCTCTTTCTGGATGATGGTAAAAGAGGCCAGGAGAATGAGAATTAGCATTAGACAA
CAGTTTAGTAATGATGCTTCTAAATTGTAGGATATTGTATAAAGTCAATAATTGTTTTGA
ATTTTATCAAAGATGCTTTCGTTGATATAGTTAGCCAAGACTGATTATGATATATAGGCT
GAAATTATATATGTTTTTGTTATGATTACAAATATCTTTTTTTTTTATTTTTAAATTGGG
ATTATCATAGTTATAAATTAATGGGAAATGATTAATGTCTTTTTCTTTACCAACAATATT
CTACATCTATATAAAATATTTTATAAATTTTTGTCAACATTTTAAAATGTATACTATCTT
AAACGTCAAAAGTTATCATATTTGTATCTTGTGCGTGTCTCTCTTTTTCCTCTTCCTCTT
CCCCTTCCCTTTTTTTTCCCTCCCTTCTGTATTTAGCGTGAAAATGTTGAGAGTGAGAAA
GGTATGGTGGGTTTATGAGCTAGGCCCTTAGTGGATCTTATGGGCTCTTTCTCATCTGTT
CTAGTCTTGGCCCAATAAATATACAACATATATATAAATATTAAAAAAAATAATTTTTTT
TATAAAATAATATTATACGACGGCTTGTACACATAAGAAAAAATAAAATATTTTAAAAAA
ATTTATAAAAACATACTATCTTTCTTTTATACCATTAGATATTTATAACTAATGTACAAA
AAATTAAAAATATTTAACAAAAATAAAAAAAACTATATTAAAAATAATATGTCGTTATTT
AATTGAGATCATTAATACGTGTATCACTAATAATAGTGAGATTTTAATTTAAGATATAGT
AACTTAAAAATAATGTAGAACCAGATGGATGAATTGGTTACAACACTGATTCAAGGATTA
ATGATTGAATCGGACTCAAATTAGGGTCAATTTGGTTTTACTAAAATTAGGATTTCAAAA
TAGTAAAAAATGCTGTATCAATTAAACTTTAAAATTCTGATATAAAAAGGAAATAACCAT
AAAAATACGTTACAGTATGGAATAGAAATAAGGTACTAATAATTCTGACAAAAAGGCATC
TCAAAGATCCAGCAATGAAGTGGATATGCATGACTATGAGACTGAGAGTGACAGTCTGAC
ACCGAATCAACGATCCAACTCAGCAAATGTTGTCAACATGCATAAAAAGTCGTGAACTTC
AACGGCTCATAGACTCTTTGCTTACCCAATCACCAACGTCACGAAAAACAGTAAAACCAC
AGTTGTATAGTATTGTATTG
>Glyma06g11600|Glyma06g11600.2
TAAAAATAAAAACACAAAAATATGAGAAAATAAATAAAAATTAATTTAAAATTCAAATAA
TAAGATAGATAACATTTTTTTCCTAATGTTCTAAATTTTATTTATTCAAGGAAGTTGAAA
TTTATAATAAATCATTTAAAATCTCCTAAAAATAAAAGAAAAATGGGACAATTCAAAAGA
TTTATGATATAAAAAAGAGTATAAATTATAATCTCCCCATATTCTTATATAAATAATTAA
GTTTATTATAATACTTTCAAGTCTTTTTTATCGACCAAGTATACCCAACTCTTTCAGTAA
CAAAGCCTAGTAGACATCAATTTTCAAATATGTAAAAATTTCTAATAGTTCTCGGAAGAG
TATGATCCGGATAAAAACTTGACTATTGTCTAGATGAATGATAAATTAGTTAGCATCAAA
TGTCAAACAAAGGAAGAAGATTGTTACATTAATGTAGCATCCAAACCCAGTGAGCTGCAA
GAGAGAATTTAAGATCACACGTATAAGTTGTAATGAAGCTTCCTGACCGCAGCCACCTAC
CAGCAGGTTGGGCGTGGCTGAGCTGTGCGAAGGCAGTTGAGAAACGAATTGTTTTCTAGT
CATACAGTATAGTAATATGTCAATCACAACAATTCATGCAATTTGGAAAATACTTCGGAC
GGCGTATCTGTATATGAAAAACATTTAAGAAAATATAGTTCAATTAATTAAATAATATGC
GTAAACTGTTATAAATATATTGATACTAAGTTTGATTCCCGCTAATATTATAATAATTCC
ATCATATCCTGTCCAACACACGCCCTATGGTATTATCGTTCACGTAGTTTACTTGAAATT
GAAGCATAGACTCGCGTTCGGTGGGCGATTCAAGAATTTAATTAGTTTGCTTAACTCATT
TTGTTAGACAATTACCCCTTTGTTTTGAACATTTCAAGTCGTTCGGCAGCTGAAAATGTT
GAAGAAACATCTAGCTAGTTACATCAGTATCACTAACAAGAAAGATAGGCTGGAAGGGGA
AAAAAAGTTATAAAACATCACTCATTCATTTGTTATATTTATCAGATTTTATTTTTCTCA
AGATATTACAAGTATTCTGTCCGAAAATCGTTTTCTTATAGACCCGAGGTACTTGGTCAG
TTACTCTCGTTATATACTTTCCGCCCGGTGTTATCTGTTTGCATAATTAAGCAAGCAATT
TAGAATTGACCCATTTGGCATTTTCGTTTCACTATCCCTTTTATCCGCGTTTGAAGGCCG
TGGCACCGATGCTTATGTCCCTTGACTTTATGATACAGACAACTTGTGTGACATGTTTTC
TTTTTTAAGTGTTTTCTCCAATCTCCCATACTATGTGTGTGCGAAGTATCGTTGAAATAA
AGAGGAATAGTGTTCTTTTTTGTCAAATTAAAAATTAAATAAATATAATATTCATAAAAA
GATGAGTTGTGGAAGAATGCATGATGCGTGTAACTCCAATTATTTCAGATTAAAATATAG
TAATATTAAAAAAATCACGTCATGATGGCCCATAAGTCGCTGAATTTTAAAATATGTCGG
CTTTATTTTATTAAGAGAGCAATAATTTGAGGAGAAGGAGGATCGTGGGAAATGTGAATA
CCGGAATAACAATATGGCATGCATTACTGCTTTTAAATGTGAGGAAGAAATGGCAATGAG
TCATTAGTTTTGACATATAAAAATTTCATTGTCCCTTAAATTTCTATCCTTCCGTGTCTA
TCTGCGTAATCATCATATAATAAACAATTACCACCATTACACCTTCACTTTCATTATGAA
TTGGAATTTGGAAACAGTTTATTAGAGAGAGATAACAGTAAGATTTTCAATAGTCAACGC
AAATATGGGTAGCACCATACGAGAAAAGAAATTTGAAAACACAAAAACTGACCAATTCCA
CCCTTTCCTGTTCTCCCTTCCTCAACTCCTCCAAATCCATTTCTCACATGTCTCAAATCT
GCACTTCGTCAAATTACACC
>Glyma06g10500|Glyma06g10500.1
CCAGGTTTCAGACTTTTTAACTATAAGTAATATACTAAATTAGTTCCTAAAATTATGAGT
ATAAGTCAATTTAATCCATGAAAATTAAAAATGCCATTTTAGTTTTTTAAAATTGTTAAG
TGTTAATCATTTTTTTTTCTTACCATGATATTGTTGCAATGACAAAATATTCACTATCAA
AAGTAATGATTAATCTTCGTTGATGGTTTATGAATACACATAAAATAGGTATTCTTCATT
CAACATAATTTATTTTATACTCATGGTTAGAATTTGAGCCATGGACAATTTAGTTAAGGA
ATATAATTGATTACCACTCTTACCAATAATGGGTATTTTCCTATTAACATAATTTATTTC
ATGCTCATGACTAGAATTCAAACACTATAACTTAATTAAGAGATATAAGCATTTATCACT
TATATCAATCCTTATGATAAATGTTAATCACTTAATATAATTCAAATAACCATTACTTTT
CAAAGATTAAAATATTTTTATAATGTTAAGGATTAAATTAACCTTTTAAGAGAAATGATT
AAGTTAACCGGTTATTATGATTCTAGTTTCTAGAGACTAATTTAACGTGCTACTCAACTT
TAATTAGTCACCATGTTTGGTAAGCTGTTAAGATCAAGATTTCAGATGTCACATTCTTTC
CCAAACCCCATTTTCTATCGCCAGAAAGAAACACTTCTCTCCGTTGCCACGTTCTCCATA
TTTTTTTCCTGCCGGTTTGCACTTTTTTACTTACCTCCAAAGCAATCTCAACAAACGAAA
CTTGATATTTTGCGTGACAATTGACAACACTTGAACCTTCCATTGGATGCCTAGAAGTTT
TATTTCACCACCTCCCCTTTTGGTGAAAATCTGGAGCAAAAATAACACAAATTTGTAAAT
TGCCCCGTTCTGTTTAGCCAAATTTTGTTTTGAGATGTAAATTTATATCCCTATATTCAA
ATATAAACTACTCAAGAAAAAAAAATATATAAACTACTCAAAATTCTTTTTTTTTTCTGG
TAAAACAAAGGATTAAGAAAAAAATAATATAAACTACTTGGTTGAGAATTCTTTTAAATA
TCATATTTACGGGAAAACAGCCTCAACACCAAATTAATCTCATTCTTGAAGAGATTGTTT
ATATATATATATATAAATAATTTAGATGTGAATTACGTCATGCGATTATTAATTATACTT
TTTCTTAAATGTTTCAATCCCCTGAAAAGTAGAAGCTTTTACTTTACGTACATGTCCAAT
AAGAATGGCCATACCGAACAACGCAACGATATCCTCCATACAAACGTTGATGTGTAAGAC
TCTATAATTATTAATGGTACCTTTTTAGCATGCCCATATATATTATTACGCGTCATTCAT
GATTAAAAAGGATATAACGAGAAATTATAGCATGATTCCAGATGATTATGGCCTTACCTA
ATCTTCGTACGGCTCGTAGTCGAATGTTATTAAATTTCTATTGTAAATTGATAATACTTT
ATAGTATATGACGCGTTAGGAGTTGCATTGTCGTGTGCATCACAATGAGTATGTTGTAAG
CAAATTCATTTTCAAATGATCTTGTTTATATAATTATGCAAGGTATTGAGGGACCCTCAT
CAAATATAGTTGACAAGCGTTCCTTCGAAGCATCAACACATAACCTTCCCAACTGTATAT
ATGGTCGAAACAAATAGCTACAAAATTGGAACAATGCATTTCCAATATTGGGCAAGCAAA
GGAAAATATGTATAAAATTACACAACTTAATTGGCAATCCATCATAACCGATCATGTTAA
ACTACTACAGATGAGTTCCTATTGGAAGGTTTTGTTAAGTCAAAGGGCATTATGATTGCA
AAAGAATAATTCCACTCAACCACTATTTCATCTCATAATAACACCATCTTTTCTGGGCGT
TAGGTATGAAGTGAAACTCAAGTCATCCTCATGCAAAATGCGACAAACTGGGCCTAACTT
TCAACAACTCGCATCCTCTC
>Glyma06g01540|Glyma06g01540.1
ATATATATCCCATAACCCCTTTTATGATCGGTCTACCTTGATGTATTTATCACGTGTATT
GTGTACTTTGTTACCTCTTTCTAATATACTTTTTGCCGATTTTTTTTAAAAAAACTCTCG
ACAGAGAGATATTCTGGATTTCTCAAAAAAAGAAATTGTTTGTCTTGAAAATACACATAG
TCTTTTTATAATAAAATACACATAGTTATAGACATTAAAAAAATGTTACGAGAATATCAA
AAGTTGGATTTTTTTTTTTTTTGTGAAGGAGTATATTTATTGGGTCGTAAATTAATTTAA
CTCACAGTGCATAATTATAATCCAAAAAAACTACATATGAGAAAAATTGAATATAATTTT
TTTTACTAAATAGATTATTTCAATTAATTAATGTGACTATTGATGAAAATTAAAGTTAAA
GTAAATTTCGATCAACGGCTTGTTTATTTTCTGTTTTTGAATTTTTTTTTCTATTTGAAA
TAATAATAAAATATAAAAAAACTGTTTAATAAGAGTATTTTTTTTAAAGGATGAAACATA
TATACAGTTTTGTAGGTGTTTTTAGCATTGATTTTTTCGGAGTTAACTCATGTGACTGCA
TCATACTTGAAGAATCAATGCTTCCTTTTGTTCCATGGTTGTTGTGAACTCATGGGGACG
GTGGCGTTACCAGAAGTAGAAAAACTGAAAAAATAAAATAAAATGAAATTCTTAAACCCC
TCTCAATTAATAATTAATATCAATATCTTTTTATAGAGGAATTACTATCAATAATATGTC
TAGTTATAGTATATATGACCCCCTAATACAAAAATAGTATATATGGTCCACTTGGATCCG
ATGACTACCTAATCCGATTTAAACTAATATATTCAGTTTTTTAAGAGATATATTTATATA
TCCTTAAAACTCTATTATATTGTCATTTCTTATTGTTATTAATTAGTGTAGTAACCTCTG
TAAAAATAAACTTAGTGTAGTAACCGTGCAAGGCGCGAGATATATTAGATTGGTATGTAG
TGGTAACCTTACCTATCAATTTGTAATTAGGTAAAAAAATATGTTATTAGTGTATAAATT
ATTTACTTTAATTTGTATACCATCCATAATGAACATATTTTCTTTATCAGTATAAAAAGT
GTTTGGCCAGCTTCTAACTTTAAGGAGAACACAAGTTGAAAAAAATTTGGCCAAGCACTA
CCTAACTGATGAATTATATATAACTATATATTATCTTAATTGATTGTTTATTTTAAATTA
TATTAAAATCGAATAATTATAAATATATACATTATCATTTTATGTATATAATATTGTTAA
TATTTTAAAATTAATTTTACACGAGCCACGTATTATCTTTGTAATTTAATCACATGAAGG
TCCACTTAGATCTCATTATTTTCCCAATCTTGTTGTCAAATGTGTGTTTGTTAGTCTAAT
AATGTTAATAATATTTTACTGTAACAAAATTTGATCCATAGGAAAACATTGTACCAAAAA
ATATTTTACTATAAATTGAATACTATATATATCATCTTAAAGCTTGAATGTTTTTTTTTT
TTTTTACTAAAAGCTTGATTGTTTGCGTTAAATCATATGAAAATTGAATAGTTATAAATA
TATAATCAATGAGTTGTTATTATTGTTTTATGCGTCTAAATATTATTTTTTATGAGATTT
AATTAGTTTTTTATTCACAATAAAACATTTAAACAATGAAATGATAATTTTTTTTTTCAA
TTTATTTCACTTCATGCGATTGTTCATTATTAGACTCATTATTGAATACGTATCTTCTTT
TGAAGAACATTATTAACTATCTAAACATATTATATTCCAAGCATGCAAATCATATCAGGC
AAGGTAAAGCAAATAAACATCGCAATTCTCACCCCACTGAAAACTTAAGGAGTGTAAAAC
GTGGGGAATTACTAATTTCTAACCCAGGAATATGGAAATAATTTCCCGTGCTTCATTAGT
TTTCCAAACACAGCACATGA
>Glyma06g15550|Glyma06g15550.1
TAAACAATTTCAGAATTAAATTGTAATTAAGACTGAAATAATTGTTTTTAATTTATAAAT
AAAAAAATTTGTACACATTATCAAGTGAATAACTTCCGTACAATTAATGACTAGAGAATC
TTGACTCTAGAGTCGTATTTTGATCCAAAACAAAGCTAACCAAAAGATAAAATAAGAAAA
AAGGTGGAAGAAAGTAGCAGCATCCATGACTTGTCTCCGCGTACCTTTCTTCATGAATTT
AATAATATCCCATCCCTGAACGCAATTACTTTCCACCTTTAATACGTGGTTTTTAAGCCA
AAAAGTATAGTTGGAGACAAGCAAAATCAGATTGAGATCAAATTTGGCTTATACATTTGG
CCAATTAATTGATCAATTTATATCGTTAAGGATGTTGCTTTTATTTGGAACCACAACAAC
AAGGGAAGTCCAAGAGATCACTTGCACTCGATGTAAAGATTGCAAAACAATTTCTTATGC
CAACGGAAAAACATACGGGACCATTCCGGATATAAACTTCTTATGATCTGATATATAGAG
ATAGATCACTAAAGATTGCAAGCATATCATCCATTATACAAGAAGTGATACATACAAAGG
TTGGACTTAGACTATGGTATTTGAATTTTTATACACAACTAGATTTAAATCAAGCTTTTT
AGTAGATAGCTGGTTTGAGATTTTCGTGTATGTTCTCTATTATTCTGAAATAGGAGTATG
CTGTCAGCTAATTAATCACCAACAAGTGATCCATTGGGCTTCTAAATGTTGGAAAATAGC
ATTCTTGTACAGCAGAAAATGTAGATGCCACTTGCCACGTCTAGAATGGAATGTACAAAA
CAAGATAGAATTATTTCCATCATTTTGATCAAAGTTGATGGGATCAAATAACAAACACAA
AGAATTTCCTTTTCTAATTTCTACATCCTTGTCTTTCATCTTGCCTTTTTTGTTATGTGG
AAGTAGGGAATAATATTCCCAGTTCCCATGACTATACAAAGGATGATGCTTAAGATTAGA
ATTTAGAACCTCCATTTGTTGAATTGCAAGAGGAAGGTGGGAAAAAAAAAAGATCCTTCA
CCTGAACTCTTTCCTGTGGGCAAGTACAGATAAAACCAGTTGGCTAATCCTTTTATTTTG
GGGCCCAAAAGATGGGACATAAATGAACATTTGTAGCTCATCCTTTTGGTTGGGACCCAA
AAGATGGGACATAAATGAACCTTGGAATCAAAAGCATATATTTTTTTTTTCTTTCAATTT
TGAACTCATCTCCATCAGAAAGCTTCCCAATTCCTTCATGTGCTCGTGGGTCCCTTGGGG
AACAACATTATATAGTATATGAACACATAAAAAAAAAAGCCTCATCGTGGGATTATCTTA
AAGATATATCCATGCTTATATTTAATAAAGATGAACTATCTTTCGCTAATGGGCAAAAAT
TCAGGAAAACCTCCTTCCTCGTATGTGTAATATGCAACTAACCTGCCACGTGGCAAACCC
TGCTGCGTGTAAGGTGGGATGATTGAAATTGAATGGGCCCATTTTGATTAGGAAACCCAA
TCAGAAAAGGTTTACAGTGAGTGGAGGATCCTTGTGCTAAGACATCACAAGAGGCAACAA
CAACTAATTAAAGACAAAGATAAAAACCTTTAAACTGACCACAACCATTACGAATATTCT
AATTACCAAGCAACCACTCTCCCAAATAATAATAAATAAATAAAATTATATACTCATGTT
ATCACAAATTTTAAGTTTATTGATTTTTTTTATAATTACTTTAAAAATAATATTAACGAT
AATTATAAAAATATTTTACTCTATCAATATATTACCATTAAACTCTAATAAAAAAATAAT
TTCACATTCCAAATCAAAGGAAGACACCAAAATCTAACCATGTGAACACCTTGCCTATAT
ATAATCCCCTTAGACAACCAACCACAAGAAGCTCTAATAACTCATTATTCATTAACACAC
ACCTCAAACTAAAAAAAAAA
>Glyma06g04430|Glyma06g04430.1
ATTATATGTGACCTAATTTTTCGCACAACCAAAAGTATCTGGGGGCGCTATACTCAGGTG
ACAAATCCGACAATGTCAACATACTTTTATTATTGAAATTGCTTTTAATGTATCATTTAA
TATTCGTTACTTTTATTGACATCTTACCAAGAAGAGTATACCAATCAGTTATGAGTTTGA
ATGGATAAAAAATAAATATTCCTTGCCAGTTTATCATTTTTTATATACGGCAAAGAAATT
TCATAAAAACTTTCAAGAAGTTAATAATATTGAATGTATTCAAAATTATTGAACAAATAA
TTAATCTACCGTTATATAACAAATTTAACCATTTTTTTTAAAAAGAAGATAAATTTGAAA
ACTATTTTTTCTCACTTAAGCATATGCATTTTCATTTTACATATGATATCGTTTTTTTTT
TAAGTTCTTTTTTCTGCTGATTTCTTTTAAGTGCTTACAACAAAAGATATCATTACTCAA
TTTTTAATAAATAACTAAAATAAATAGAGAATATTATATTCTCTTTAATTTATCTTCATT
AAAATGAAGACCCGTTTTAATTATTTAATTAGCGACACCCAAACTAAAGAAGGAAGATGC
TTCCTCTAAAAAAAAAGAAGGGAAGTTGCTAAAAAACGAGTGTGCGTTTTGAACAGTCGA
CGAATTTGCTATTTCAATTAAGTTTTTTTTTTCTCATTTTATTTTTTTAATAATTTAATT
AAAATTAATTTATTATATAATTATTCAATCATAGATTAATATAGATGACAGAATTATTAA
TTTATAACACATAATATTGTGTGTGTATATTATAGTTTTGTTAACTAAATCTAAAAAAAT
TATAATACATATAATATTATATATGTTTCATTCGTGTATTTTAATAAAACATTTCAAGAT
TAAAAAGATACTACCTTTATGCTGTTCCACCTTAATGTTAATGTCACATTTTCCAAGAGT
TTACTAGTAAATCTCAAACTCAAACTAAACTCAATAAGAAACATGAGTAGTATTTTATAA
TCGATCTGGATAACTTTATGATTCCTATAATTGTAACTTTTAATAATATTTAACATAAAA
GCACCCTCATTAAAAAAAAAAAACTCCTTAAAAAGCACGAGTTCAAATGTGAAAGCAAAA
TATTCTGAATTACGAGTACTATGCTCTAATGGGCATTTGTGTTAAAAAGCACGACTTTAA
ATGTGAAAGCAAAATATGCTGTTTGCATAACGGATTCTAAGGTGAAGTTTCAACTTTAGT
GTCTCATGGGTGAGATTCATTTTTTCCCGGCTTTAACCAGTTTTTAATTTATTAAATTTA
TGAAAATGCCCCAATTTTTTAAGACTTCTTTACTATCCTTTATTGGATATTATAAAAGAA
AACCCATCGGCACAAAATTGTTTAATTCCCCAAGTAAGCTTATCTTTATATTACTATATT
TTTTTTTAATGGTCGATGCTTGTTTATAACCCCATTCTCCCGAAATAGTGATGGTTGACG
GTAGTTTCTTTGAAATTCATGAGCTAAGGTGTGTGTGCGTGTGGATATTGAAATGTTTGG
TCTTCTTGACTTAGCAGGGTGCGTCACTATGACCTATTCGAAACCAAGGTGAAGGTGTGA
AGCTCATTCACATTCCTCATAAGATTTTACTAATTCAAGGTTAGCTCATTGCATCACCGT
ATCCTACATCTTTGGAATTTTTCATCTCCTTCTTCTTTAAAACGAAAAATAAACTAAAAT
TAATTAAACATGCAACGAATAAATACGTAAGTAAAATATGGAGATTCAAAAAACAATTCA
ACTTGCTATTTTTTGGTTTGACATCGACAACAAAAGATCGAATCTCCCATATTAGCCAGC
CATTCTTCGTTTTCCCCTTTCTAAATTCACTTTACATTTTTGCATATTTGCCCAAAATCT
TCTTTAATATTGTGGTCAAAGGGTAAATTTTAAATCACAGTTTCAAACGGTACCCGGTGA
AAAATCTCAGCCGCTGAATA
>Glyma06g20300|Glyma06g20300.1
CTGGAATGTCAAGTGCTCCAGGGGAATCTTGAATTGGTGTTTATTATAGATTGATCAATC
CGTAATATATTTTTAATATAGACTATTTAATATGTAATGCATTTTTTGTATTACAAATTT
ATCAATCCCTAATACATTTGTAATACGGATTGCTTAATCTGTAATATATTTTTTGTACTA
CGAATTACTCAATCCGTAATACAAAAAAAATACGTACTGATCAATCCATAATACAATTGT
ATTACATATTGATCAATCCATAATATATCGTAAAGGTGCTTAAAGTGAAGTCAAGTAGAG
TTTAAGGTCACTCATTGAACATCTACAATATATTAAAAATTCCACAGCCAGATCTGAAAC
AAGATCTTCAATATCAGTATTTGTTTTAGGTTGTATGACATTACTCAGAAATTATTATGT
TAAAAATGAAGGGAGAAACGGACAAAAGAGTATTTGAGAACTTGAGGTTGAGTAATTTCC
ATTTTAGATCTAACTTGGCAAATTCTGGCGGTGAAAATGGATTTTACTTACTAAAGATTA
TTGTGAAGTAATTTCTGAAAATTCAAAACTGCTAAAAAAAATGAATTGCCACAAAATACA
ATACAATATAAATAAAATTAATGTCTAATCATTAATTAATGATGATATTAATTTGACAAT
AAGAGCTAAAGGAATTAACGGAATAAATATTCAGGATTAAGACCATACAAACTTGTTTTC
AAGAATTAAAAATCAAAATTTTAATAAAAAAAATCTAGACTGCAATAACTAACCCTTTAA
AATATATATGGTACGCATAAACAAATACTTTGAAACCCTAGATACTTATCCTTAATAGAT
CATAGCATGCACCAATCAGGAAGCGCGCGTTATTGTCATATGCCCTACTTTGACACGTCT
CAATTCTTTCTATATATTTAGGCGTGTATGTGTGTGGTTGCACTCTTCGCCGGAAAAGGG
AAAAGACAAAGTAAAACAAAGGGGATAGATATATAGCCCCGAAAGAGAAAAGTAAAAGGG
GATAACGTGGGTATATTATTCTTTAGGTAGTAAAAGCATTTAAGAGAGTTGGAATTAATT
TAGTTAATCTTGAAGTCAGCACATATAACAAGTCTCATGGATGATTTGTTTTATCTATGG
AGTCAGCCCTCTTCGGCAGATATTTAAAAATAACAAGCCAAGGCAAGACAAAAGTAGTTC
TAACAAGTAACAAGGTTAACATAAAATTCATTCTAAAATAATTAAAAAATGTATTAAAAT
ACTAGTTTTAATCTTTTAATTGTGAGTTTTCTTTTATTTTATGTCAGATATCACGGATAT
CTTTTAATTTATTGGATCTTAGATTAATTTCACTCGTTATATGTGACTCTTATTGTCTTA
AAATTTTTTACATACGATAAAAATTAAATACATATTCTCTTATTAAATAAATCATTTTGA
TATATGTGAATGGTATAAATTCTTAAATGATTATGTTAAATCGTTAATCCCTTTGAGGTT
TGTGAGTTTAAAATACTAGTTTTGAAGTTGAAGAATTATTCATGTAAAAGGAAAGGGTTA
ATCTGGTCATGAGCGGTGGCAAAAAGTTTGACCGTGAAACCCTAATTGGCTCCCATGTGA
CTCTTGCAATGTTCGAAAGTTCAACGATTCCACTTGGATAGTAGGCGGTGTCCGACCATT
GCGGCTTCAACCCCTCTTTCACTTTCTCTGACATCTTTTCTCAAACGTTGAAGTTGAATT
CTTCCACTTATTATACATATTTTCCAGTTTGAAACAATAGTTTACTCTTACAATGTCTTT
CGTTGTTTTCTTTCTTTTAGTGCAACTGGATTGGTCCATGTTTGACATTTTAGTTGTACG
TGTGTATCCGTGTTGGCTACCCTCGAGCTCTAATTAATAATTGTCTTCTTTTATTTTAAT
TTTTAATTGTTATTATTTTCAAGAGTCAAATACTTCATGCAGGTCCTCTCTATATTAACA
TAGGAAGAGGGGCCTTGTTT
>Glyma06g05300|Glyma06g05300.1
GTTCAGCATTATGATAAACATATAATATATATGATATTGCATAACTTTATGAGTTTGATC
GAAATAAAATATAATTCTTTAAAAAAATTAAAAGTTGTTATAAGTAGTTATATATATTTT
TTGCAATGGTTTGAATATATTGGGATAGGGAATGGCAAAAGCAAGAATGGGAAAACTATA
GAAAATTTAAACTAAGGGATAAACCAAAATAATAATAATTTAAGCTTAACCATGGTCAAT
ACAAAATCTTCATAAACAACCCGTGGGTATAACACAGATTGTGGGTAATTAACCTCACAA
TTCAATAAACCTTAATTAATTTCATCTTTTTTATAACGTTTGAAGAAACTGCAGCTAGGT
ATGATTTTTTTTTTTTTCTTATAGTCATAGAGTAAAGGCAAAGAAATGCAGCATTTGTGT
CTTAAAGACCTGGAAGACAGTCGCATCCGTTCTTATCCAGAAACATGATAGATGAGTCTA
ATGTGGCAATATTTAATTTTGCATTGAAATAAACTTGAAAAAATGTATTAAACTAGTCAT
AACAAAGAAAAAAAATGACCAGTTACAACCTTAAAGTTTAAATTATAAAAGCTCCAATTA
TACGTACCAGCCTATCACAAATCTAAAATAGATAGAATAGCAAAATACAAAAGCGCTACT
TTTTGTCCTGCACTATGAACATTGAATGGCTTATGGCTGGCATTTGTTGTGGTGGTGAGG
CTGAAAGTTGAAACTCTAGGTGCAATTGAGCCTAGTTGAGACAACCATTTGGTTCACTGC
CCTTACTTGTAACAAAAAATCATCACCTTCAATAACCTACCACCATCCTCGTCACTAGCC
AGTTTCATGTATCATCGAAATCGAAAACTAAAACTAGAACAACTACACCACCCTCAAACA
GACAGATTCTAGCGTGCAAGACCTGAGGTGCAAAAAGAATTTTAGGCCATTGGATATAGG
AGCAAATTGGTTAATGGTAGAGATTTTGCACCGTGCAAGACCTGAGATGGTTTTGCACGC
TAGAATCCGCCCCCTCAAACATCCTTCACCACCGACTCTATTTATCCTGGTCATAGGCTC
ATAGCCCCAGCCACCTATATAAACAGAAGAGTTTTATGTTTTGTCTTTCTATTGTCCATT
TATGACTCTAAAATGTTTCTTCGACAATGCTCAGGTCTTATTTCCTTTTGCATAAAAATT
AACTAGTTTTTTATCCGTCCAATGCATTGCATGGGTTTTTTTTTAATTACTATTTAAGAA
TTATTTATAATATAGATTTCATAGATTTAAGAAATAGTAAAAAAATAATTTCATGTTATA
TTATACTAATACATCCAGCATATTTAAAAAAACAAAGCAAGTGTACTTATCCAAAATGTA
GGTGCGCAATAAAAAAAAAATAAGATATTTGTCTCATTTGAATATAAAAATTAATTTTAT
GAGAAGTATGTTTTAACTTTGTAACTGACTTCTTCCTAGCCAATCTCCTATGTGTGTATC
CACATCTAATTTAGGATAAATATGTTTTCCTTTGTCATTACTATTATTTATCAAAGCAGT
CACCCTATTAAAATACCATAAACAACAACTAATGAAAAATTGGTATATAATAAAAAAAAC
AGTAATTCATCTTTAAATTTTATCTCAATTATAATTAACACCTATAAAATTGACATTAAA
GTATCAATGGAAAATATATTCTAACCCTTTATTTAATTAAATTTTAGTTATTACATATTA
AAATTATAAAAAAGTATTTTTTATAAAAGTAAATAATAATATAAATATACAACACTAGTA
GATATATTATGCTGCAAATAATCCACCATAATAAATATATAACACTAGGATCGGAGAAAG
CTGATGTAACAGTTAAACTAATCATTCTATTTTTTTAAAAAAAAACCAGCATTCCACTCT
TAAACAAAAATCCAAACAAGCCTATATTCCTTTGCAAGTTCCTCATACACGTGCATAGAT
AGTAACTATCAACCCCGTAA
>Glyma06g05730|Glyma06g05730.1
TCTCTTTTGTTGTGGTGTAAGCATTGTCATCTATTAGTTGTTGAATGTTAATTTTTTTTG
TTGATGGAGAGATTGGAACCCTCGCATCTTCTCTCCTTCCTTCTCTCTTCACAAATTGAA
CCAAGTACATAGGCGAAAAAATTTGTGTAATCTTGTTAGTTTATTTGTTTATCCTCTCTT
TTGTTGTGGCGTAAGCATTGACATCAGGTTCAGCTGGAATGATTGCTTCGCAACAAATAG
GCAGTGGAAAGGGTATGCATGGGTGCTGACAGGCAAATGAACAATTCAAGATGGTTAGAA
GCCAATGTCTACTTATGAGTGAGGTGAAGAAGCAATAACACCAATACCAATGCCTCTTTT
TATAGTGTCTTTTCCTACAATTTTCATTTAATGAAAGATTATCTTGCAAATTACTATCAT
TTTAATAGCAAAAGTATAATTTTAACATGTCAATTATTTCCCTAAAATATGAACGATTTT
GACTTTGTATTGAAATGGGACACCAAAACCATCGTGTTGACTCAAAATGAAGTCCACTGC
TTTCACATATTCTTGAATTCATATACAGCTTGTCCAATAAATGAGCTTTCATAGACTCTA
GTTAGCTTTGATGGTTGACAAAACTATAGAGCGACTATAGATGTTCGATAACGTGGAGAA
GAAATGAATCAACGATTTTGCTAGACATTATACATAGTCCCCGTAATTGGTAAAAGGTAC
CAAGGAAGTTCACGAGCATCTTCCTCCGATACCGAATACATATAATATAAAATTTATAAC
AACTCGTACTTCTTCTTAGTTAATCAATTAAGTTAACTTCTTTTGGTAGAATTATATGTG
TAATTATTCAATTCAAAATTTAATCACACTTAAATTTTTTATTCCTTTTTGAAGATGAAT
TATTTGGAGATCGAATCCATATTATTTCTCACAAATTTGTGTGTTAACAATTCAATTACA
TTTGAATATATACCATCAATTGATCGGCTCCGACTTAACATACCAATTTTCAAGACAAAG
ATTGAATTTCTTGTGGGTAGCTTGATTTGGCATGTGTCAAATCAGAGCATCCACTCTCCA
CGTAACCCTTATTTCTAGGAAGCGTCGTGGATATTGCTTTGAGGTTATATCACTACTAAA
ATTTACAATATGATTTTAGATTTTATAGTCAAACATGTAGAAATATTGCGGCACATGTAA
ATGAATTGCCTTCTTTCTGTCATTTTCAATAGCAATTATCTCACACTTTCATTTCCATTT
GTAACTTTTTTAATTATTGGAATTTAGTATGAAAAAAGTGAGAATAATCGTTGAGTCTAC
CAGAACATGCTAATGACACTGAAAGTGCACATTCACCTAGCAAAAAGACTAGCTAGCCTG
TGCGATGATGGATCAGAAATTACAAAGAGACATTACTGCTCTTTTACAAGTTTCAATTAT
AGAGGTTTAAACTGGGTTTAAAAAAATGATCATTGTGTTCCAAAAACTTATTTATGGTGT
TTCAAATTGTGTTCTGAAAACTTAATTATGAAATGTGAAAGAAAAATTAGATTTTTTAGA
ATTTAAATAGCGGAAAAGTGAAAAAAATCGAATACATAGTTTCAAAATTTAAATTTAAAA
AATCAATTCTTATTTCCATTGTCTTGAAATTTAAACTCCAAAATAATGAAATGAAAAACA
TGTGTAAAAATATTTTGACCCAGATGATGCGAACCTAAGTAGGAGCGGATCATTTGATAC
AGGTTATAAAGGTTTTTGGATGACGCCACTTCCGGTGAAGGAAGATAAGTCAGGGAAGCC
ACTCCCGATGAAGGAAGATAAATTTGGGTAGACGCCACTTTCGGAAGATAAGTCAGACTA
GACGCCACAAGGATTAACTTGATAAGTCTGAACAAGGAACCCAAAGAGAAACTCTCGCCC
AAATGAAAATGACAAAAGTTTTTTGTGCATGGAAAAAAAGAATTGGGAAAAGAAACAAGC
ATATAACAAAAATGCAAAGA
>Glyma06g01240|Glyma06g01240.1
TATATATACATATATTAATTATTACAATAAATATAAGAGGTGTATATTTAGAAGGTTACT
TTTATCAAATGTATTTAGAACTTTATAAAGAATTTATTTAGTAAACTAATTAAATAATAA
ATGTTTTTTAAGAAAATTGAATAATAAATAATAACTATTGAATTAAAATATAAATATTTT
TATTTTATGAATATAAAAGCATTTATTTTTTTCCGAGTAATCAAAGTGATTTATAAATTA
CATTTTTGTCAATAGATGGTAATTTTTAGTAATATTGATTATAATGCTCTTGTTAATGTG
AGATTAATTATATAGATAGTAATATTATTTTGTCAATAGATGATATAAAATACATTCTAA
TATAATGTGAGATGTGAGACATATACATGTATAATTAATCCTTTTGGTGACCAATTTGAT
AAAAGTACGTAACATGAGCTAAAATTGATGTTCTCACAAGTCTTAATGCCACCTCCCCTC
CTTTCCTTGGTCCCTTTTCTTCTTTCCACGATCCGTAGCATCGTGTAAACTTCCTAAATG
TCTTTTCTTGAACCAAACTTATTACACATAAAAATAATTTTAAAATTAATTTATTAAAAT
ACTAAATATATATTTCAGTAATTTTATCAAAATTTAAATGTAATGCTAACTTAGGGGGAA
AAAAGTTCACAAAGGATAGAAATAAAAATAATATATAAAAAATGTATTATTTACCAATAA
ATTTCTATATTGTTATTTTTATTGACAAAGTTATTTATTATAGTACATACTGTTTTTTTT
TGTTATAAAAAATTAATTATAGATAAACTAAAAAAAATAATGAAAGTTGCTGCCAAATGA
GAGGATTTTTTTATAGTAAATTATTATTTTTCTTCTAAAAAAAATTGATATTTTTTTTCT
TCATTATTTTTCCACCGGTCTCGACTCTCGAGTGTGTCTTATTCTCTTTCCAGTCTAATT
ATTAATAGGTTAAATTAATTTTTTTCCTTTTAATTTTTAAAATTAATTTAATTTGGTCAT
ATGTTAATTAAACTGACAATATTAAAAAAATATGTATTTTATTACTGTCTAAACTAATTT
AGTGATAATTTTAAATTATTATAAAACATGATTTTTTTATTTTTGTTGATCCTATGTTAG
GACTAAATTAAATTAGTGTTAAAAAATAGAAGATCAAATCAAATTAAAAAAAATCAAAGA
ACTAAATTAAATATAAAAATAAATTAGTGAAAATAAAACTAATTTAAACGAATTATTATT
ACTACTTTTCTCCGCCGATCCCTTTTGTCAACCTTTAAAAATATGTGGAAAAAATATTGG
TCGACGTATATTAAAAATCTAAAAAATAAAAGAAAACTAATAAGTGGTTTGTACTAGTGA
AGTTGGGCGGATGTCTTTAAACAAAATCTTAGGTTGAGTTTCATAGATAAAGAAAATATG
ATTAAAAGAGAAAATTTTATTGAAGTGGTAGTTAAGATTTTTTTTTAAAATAATTATTAA
TAAATTTGATGCATATTTTATACAAGTAACATAATTAAAAAAATAAAAGTTTAATAATTA
TATATTAACATATAAAATAGTTTTTACATTATCAATCAAATAACTATAATTATATCTATT
AACTGATTATTAGAAAAGTTAATAATTTTTTTATATGTAATGATTAATAATGAGATAAAA
AAAATTCACTGAAAAATGATTAAATATAAAGTTGTTTTATATTATATATATATATATTAT
TTTCTAAAAAATTATACATATATAATAATATGATGCAAAATAAAGAAAAATAATAATTAT
TAATAAAATATTTGATTTGATATATAGCGATGTTTATCTATTATGATTCAGAAAAAAAAA
AACATTCTATTTCTTTATTATATAAAAGAAAAAAAAAGTTAGATTTTTATTTTCCCTTGT
TTCTTTGTTGATCGTTTTGGATTTGAAAAAGACATTTTATTTTCTTTTGAGAGCAAGTTG
TTGGGGTTTTTGGTTCTATA
>Glyma06g12680|Glyma06g12680.1
TTATGAAGCTATGCCTATTGAGTGCTGAGGGTTTATTTATTTTAAATATGGTTAGATAAA
ATTTTAAATATCAATGTTAAAATTAACTATTAAAAGTTAAAGAATTATAAAATTAATTTG
AAGGTTAAAGGAAAAAAAGATAAATAATAAATCTTGAGTTCAAATCGATCTTATTAACAT
TTATAATAAAACTAACAACTAATATTGTCAGATAAAAAAATACTATTAAAAGTTAAAATA
ATTTGTTAAGGTCTTTCTAGAAGTCTAAAAGGGCATGTTAACATGAAAGAACAAATAACT
ACTCATCCTATAGTCTAGAGTCTAGACTTGGAAGTATTATCTCCTTCAAATGTTCCCACA
GTTCAATAGTGTCAAAGAGATCGACAAGGATAGATATATAAGAGGTTGGCACAAGTGCTG
TCCAATCAAAGCTTCACGGGTGTGTTACAGCAACTTCATCAGTCAACATTGCCATTCCCT
ACTTTAATTATATTGCTTTAATCATTTCTTCCTATCTAAATCTTTGCCATAATCTCCCTC
CTGTCTAAAAGGCTAAAAAGCTTGGCAAAATCTCCTCCGTTAAGCCCCCAAAATTCACGC
GACTAATTTTCCAATTAAATTTATGTTGATCTTTTCTGGGGTACTGGTGATTCCCCACCA
CACACAACACCTACCCTAGCCATTCACATGACACTGTTAGTTTTGTCTCGTTCAGGATAA
TTACTGACTTGCTTCTTCTTCTTTTGACAAAAATTATTCACTTGCTTATATGCACTAAAC
TGTTATTTTTTATTTAAATAATTAATTATTTACATGGGACCATTTTTTTTGTCTAAGAAA
CATAGACTCACTTTTAACTACTGGTTTTCTGTCGTTGTACTAGTTGGCCGACTCTTATTG
AGTTTATTTCTATAGAAATTTCTAGTTTATTTCACACTATTTAGCTCCGCCTCAACAAAG
AAAAAACTTTTAAATGTATTAATTATTAATATTTTTTATACTTTTAATTAATTCATTAGA
AAGTCTATTGATCTGTTTTTATTTATAAGACTTAAATTTAAAATGATGTTTATTTATTTT
ATGAGACAAAATTTGTAATATTATTTGCATTAATTATTTATAAACTATAAATATGTTCAA
AAAAAGAAAAAAAATATATTAATAAACCATTAGAAAAGAGATAAATATTAATGATAAGAA
TAATTTTTAAAAAATTATAAATTTAAGATAAATTTATTGTTATTAACTAAATTAATTATT
TCTCTTAATCTTGATGAATTAGTTAATTGAGTCTTATATATAGAAATGGAGAAAAATAAT
TTTTTATGAAAGTGAACATATTTATTGTACTATTAATAATATAAGTCAATCCATTAGTTA
AAGAAATTATTTATTGAATTACGAATAAGGTCATTAACTGTATCCTCTAGTTATATAATT
TATTTTTATGGAAAATTTGAGAATAAAATTAAAATTAATGATATTATTAATTAAATTAAC
TAATTTTATTGATGTTGATGAATGATTTTTTTTATGATTTGCATAAAAATTCAAAATTGA
TAGTCGAAGGGCTAATTTCTTTTGAGCTTTAAAGATGATTGAAGTAAGTTTTACTTTTTT
TTCAATAAAATTTTGATAAAAAAAAATTGAACCCTTGACAATATAATTAAATTTTTACTG
TATTAGCTAGGGGACTACTGAAGGTAGTGTAAGCTGTCGTATCAAGATTGCTATTAAATT
GTTAAAATTGAATTTATATAAATAAAAATCGCAAGGCACAGAATAGACTAAGTTGCTACT
TATTTAGACCCCACCTCATCATACAATTGAACAGTTAAAATGTCGAAGGTGGCATGGCAG
TTATCATGAGGTGCCTCGTAGTTGCATCCATCTTTAACAAACTAATTATTGAATTGACCT
TAATTATTAAAGAAAAGCCATCGATCTGTCTCTAACCTGTGTCCCCATTTATATATAAAA
CAATCCTAAGGCCCCATAAT
>Glyma06g17680|Glyma06g17680.1;Glyma06g17680.2
TATTAATGATAAATGATAAAATTTTAAAATAAATTAATGATGATATAAATTTAATTTTAT
AAAATTATTATTCTCTTACATCTATTAATTACTTTTTATTACCTGTAAAATAAGATAAGA
CCATGATTATGTTGGGACGAGAAAATTAATAACGTCACTTATTTTTAGGAGAATTAATAA
CGTCACTTTATTGCATAATTAAGAGGTTATTTAATAAACAAAGTAATTAAATTAATGTTT
GATTAAACAATTTAATTAAATAATAAATTAAGTTGAACAAATATTATTTTGATAAACTTT
TTTTTTACGTAGATAAACTTTTAAATAAACCCAGAAGTTTATAAAATAAATAGGTTAAAA
AGGAGTTACCTCATAATCTTACAAAGTAAGACCAAAACAACTCTATATAAATTCTTGAAA
ATGCTCGATTAATTTACATCATTTTATAAATTTGCATGAACAAGTATTTAAATTACATAT
GCTTAAACAAGTATTATCTAAGAACACAATACAATAAACATTTTTCCTAAACAAGTATTA
TTATATATATTTCAAACAATCTAATTCAAAATATTATAACTATTAACAAGTATTTAAAAT
ATACATGCTTAAACAATATATAAATACGTGCAAACAATACTTAATATCTTATATTATATG
GAAAATAATATTAATTATTAAAATAATATACAACTGTTAAGTAAAAAACATTTATAAAGA
CTCTTAATTATTTTGATTAAATAAATCAGGTGAAAGATATTTATGAGATAACATTATTAA
ATAAGATAAAATTAGTTGAAATTTATTTATATATATTTTTTAAAAGTATTTTTCTTTTGC
TTGTATTTGAAGCTAAAGGGAGTATCTATCAATATCTTGTTTATTTAGGGACTAAGAATG
ACCAACCTAACGATAATGTTACTTATTAAAACACAAGTTTGAGTTCTAGCAGTATAAAAA
TATTTATTATTACTTTTGATAAAGCAAAAAGGTCACTTATATTGATAAAAAAAAGTCACA
TAGATGAATAAAAAGACAATATATAATTCTCTTATTTAAATGAAAAAACTTTCTCTTCAA
TTTTATTTTAGAGTCATTTACTGTTGAGTCCACCTTAAAAAATTAGACATACTATAAATA
TTTTAATGATAACATTCGATAGGGTGTTATATTAAATAATGACAAAAAATATATAAACAT
ATTAAATTATGATGTTAAAATTTTAACAGTTAATTTTTTAATTAATAATTTAAACTGAAT
TTAGGGTTGGATAATTACCCAACATATATAACCTTTTAAGGCCTAAATTGACTTTCTTTT
GGTGTGTTTTTTTTTTATATAAAATTTGTTTTATCAGTACTTTGAATTATTTTATTTAAT
TAATAACTCTAATTAACCTAACATTAACTTAATATGAAACATGTCATAAGTTTTTAACAA
ATAACGTGTCTATTTTTACCCATGATCGCATTAAATGATCGAAAGTACGATTCTTTTAAA
GAAATAAAATCACAAATATATAATATGTATGTGTAAATGTGGAGATTTGGTTTGGATGTG
GTTTTGGATGCGGTTTTGTTACCTGGACTTAATTTTTTTTCCTACAATGATCCAACTCAG
ATTATTACTATTATAACTTGATAGCTAGGTAAAAGTTTTACTCATTACGTATACTTTTTT
ATATCCATTAAATCCGAGTATGACTTTCTTCTCTAAATTGTTAACATATCATTAGTAAAA
AAAAAAAACTTTTTATCAACCACACTAATTGTTCAGACTGTAAGTTCCAAACGTATGCAT
TTTGGTTTTTTAATTGACAATTTTATTATTAAAGACAATCCTAATTTTGCTGTAATAAAA
AAAGAAGACAATCCTAATCTTCAATTCTTTTAAATGCTTAACTTATATTTGAATCCCAAA
TTTAATATTAATTATTAATCTTAAAAATGAATTATTATTATTATTATTATAAATCACAAA
ATGGGCATATTTTTTTAAAT
>Glyma06g21020|Glyma06g21020.1
TATCTTGAGCAATCTGGTCCACCTGACCTTGCTCAACAACTTTTTTTGGCTGTGGATCAA
CATTTTGTGCCATGTTTAACATCAATCCTTCTAGAAAAGTTTGCTCTTCCTTTGAGAGCT
TCATTCTATCTTCTTCTGCTCCTCTTTCATCATATGGTCTCAATAGTCAATAGTATATTT
TTATTTAGAAGACAATTATTAGAAACAAGATTAAGGTCAGGGATGTTAGGTTTACCTCCT
TCAATTTTCTTCCTCTGATCCTTTACTTCTGCGGAGCCAAACAACTGTCAGAGGCTTTTG
AAAGAATATTGGGATTGAATTAAATCGCAGATGTTAAAAAATCTCTTACAATTGACTAGG
TTGTACTTACAATATACTCCAAAAGCACTAATCCGTTTAAAAAAAAAAAAAACCAATTTA
GAACTTAATTCAATTCGATGATCCAATTAAAAAAAATTAGGGACCCAATTAAAAAAAATA
AAGTTCAAGAACTTCATTCAAACTTAAACATGCCGCAGCAAATTAGAAACAACCATAATA
ACAAAATCTTAATAACGTGCAAAATACCTTCAACAGATAAAAGAACTAAAGACTTGGTTA
AACATAATTTCTTAAAGATAAGAATAAATAGATAGGAAATAATTTTTATCTTTAGAAAAA
AATATATTTACTTTAAATTTTAAATTATAAAAAATATTTTTATCTTTAGATAAGAATACT
TTAATTTTTATGCTAGATAGAATGTCATTTTAGATAGAGGTATTTAGTAAATATGTTTAT
TTTATTAGTTTATAGTTTAGTAAAACAAAAAAAAAATCATTAGTTTATGGTAGTATTTCT
TTGGATGCTATATTTCTTTCTTATTTTTATCCTCTATAAGTAAAATAAATTTTTTCCATT
TACCGTCTCATTTAATATTACATTGTTTATTTTAATGATTACATTATTTTATTTTTAATA
AAATTTTTGACATCTAAAGTATGAAGTGAAGTATAAAACTTACCAAAAAAAATGCTCTTA
AGCAACTTAATAAACAATTATGCATTACAAATACTCAAAGTTAGGCTAAAAAAAAGTTAA
AACAATAAGAGTTAAGAATAAATTAAAAGTAAAGTTAATCAGCTCGCAAAGCCATAAAAA
AGCCAAAATAATATATTAAAAAATGCTTTCTTTAAATGCTGAAATACCGGATTAAATTAT
GGGTTAACGGTGATATATGTGTCGATGTTGGATTTGCCACTCAAAATTTCACTTCAAGTT
GATGTAAAAAGAAAAAATAATAATAACTTCAAGTTATCGCAGATATTGTCCAAGTGTCTA
TATTTTTCAAGAGCTACGTGCTTCATTTATCTTCGCTTATTTGCTCTTCATCACCCAGCA
CTAAGTGCAGAAAAAAGAAAGAAAAAGAATTAATTAATTTGCTCGGTCCTGCAAGTATCC
ATTTTCTGTTTTCAACTTTAATGGTTTGAAATATCTTTTGCCATGTCAGTTTCGGAAACT
TTAACAAAAAAGCCACTTATTATTCTCATATCTTTTCTTTGTCGTTTTCCTCCAATGAAC
CCTGAAGGCCAATTTGTAATTTAATTATAATAAAGTGGTGTAACGGATTCTCGAAAGCAA
GATGCTGGGTTTTGTATGATCAACATAAATTCTTTGCATCAACACCACCACCTGATCCTA
ATTTTCTCTTTCTTTCACATTGAGATAATTTAATATATATATATATATATATATATATAT
ATATTATTAAATTGTTTGTTAAGTTGAGAAGAACTAATGAACATCGATGTCTTGTTTGAT
GATTGGTGTTGAATACTTAAAAACTCTCAAGTGGGTTATTTTTAGCATTAATTAATCTTA
CACAAAACAGTGAATTTAAGAAGCACTTGAGAATATCATAATTACATGCATGGTACTTGG
GCACAGTGTGTTGCGTCATAATAACAGAATTAGGATGATAAAATTATGATTGCATAAATG
TTTACAGGTGTGTGCTATTA
>Glyma06g47540|Glyma06g47540.2
GAAAAAGAAAGGGTTTTGAGAGGAGAAGGGGAAAAACGAAAATGAGGCCAAAAAGGAGGC
AGCTGACTTAACATAACTATTTATACCTAGGGTACTCAGCCTATTATTTGCTCTATATTT
ATTTATTTATTTATTTATTTACTAAAAAGCTTTTTAAATTTATTTACGAAAAATTGGGAT
GTTACACCTTCTGCCAAAGAAATCGAATGAAGGCCAAAAGATTGTCAAATTTAAGAACTA
ATTTTTGTAATACTTAACAACTTCAAGGACTGGTTAACTAATTTAGTAATGTTAATGGCC
ATATCAACTAGTGATGTCAATTTCAGAAGCTAAATTAACTGGTAATTATAAAAGTCAAGA
CACTAATTTAGCATGAATTCTCATTGTGTGCAAAATTTGCTTAAAGTCACGCACTGCGAA
AGATATTAACATTCTGACTCAGTAAATTTGAAGACACCCATGATTTTTTACCCATGATAA
AAAATAAAAAAAAAAAGATTGAGAAACTAATTTTTCTTATTTTTACAATTTTAACTAAAT
TAACTTCCCACATGAATCATGATTCCGAATATTGCATTTAACACATCAACTAGTTTTGGC
AGTCAGCATAAGACACGAAATTATTCTATTATTTATACAAAGTAAACTTATATTAAACTA
AACACTTGTCTTAGGCGGCTAGAGGTTTGACTAAGTCGACATGTGAGTTAGCTTGCGTTG
AACAAAAATTGGAAGCCAGAAACCGAAATGAAAATGTTCCTAAAAGTTAAGTAGTTGTAA
ACTCATTTTATATTATAGGAAATTATTGCATGAACAAAAACCTGGACATGATAGTGACAG
TTTCCTTTACAAGTTAGAAATTGGCTGAAGGCATGGTTAGGTTGATGCATTTAAATTTTA
ATTTAATACAAGTGTGATGGGGCCACGAATTGCTCAGTGTTTCACGTTATTTGTTGTTTT
ATGGCTCCGACAAACTTCTAAGAAATGTTGGAGTACCCTGCTGGTGTTTTTGTTTGAAAC
TTTGGAAATGGTTTCACATTGGAGAAGAGTGGTGGGAGTATCTTCTTTTCCAGACAGAAT
TTGAGGCACTTCATAGTATCAACATTCAACTAAGCTGTGGTTTTATTGGTTAGTTAAAAA
CCTGTTATGGTGGTTTTTGTTTGTTTGAGTTTTGTTTTGTTTTGTATATTAAGCATATGG
TTTCTGAATTTCTCTCTCTCCCTCTGTCCCTTTGTTCATGTAGTTGGATCTTTGAAATTT
CCCTTTTCCATTTAAAGTTGATAATTGTACACTAGGTTCTTTCTGTGGATTGTTATGCAA
ATATGGGAATTGGGGGTAAAAGGTGCTTTTTTCCTTTCTGGGGATTAGGTTTTTCTTTTT
TGGCTCATGCATTCAGAGAAAAAGTTTGTCCCCATGAATTCAATTAAGGCCTTGTTTGGG
TAAAGTTTTCTATAATCACTTATAGGAGAAGAAAATAAGAAGGTAAAATGAATTAGCTAC
TTCCATAAACTAAAATTAGATTACACATAAGCTAATTTGTAGAAATTCTCTCATTTAGCT
TCTCCAAAAGCTGATTTTAGCTCATAAGAGAATCTTATTTCATTTTCTTCTCCTATAAGT
GCTTATGGAGGATATCTGAATTTGAATCTTGAAATCCTTTTCCTTGATTTAACTGGTTAT
TTGTCCAATCAATTGGGATTTATTTTTCTCCTTTTCTCTTATTTTTAAAGAAAAAAACTT
TGTATAATACTCATTTCTTCACATGCTTCTAAGTCTCCACTGTATTTCTGCTTTTGTTAT
GATGTATACGTGGTACAGGAGCAGAGGTTAGTTTGGTTTGAGAGATTTGTGTTGCAAGTG
TTGTAATGTGAAGTTGTTTTTACACAGCTGAAGCTTTGTTATCTTTAGTGCCTGCAAGTA
ACTTGCTATTCTGGTTGAACATTCATTTTCTTGATTGTTTGTTTTCAACTGTTGGAGATA
ATTTACTTTGTTCTTTGTAG
>Glyma06g41010|Glyma06g41010.2
CTTGGTAAACACTTATATGAAAATTAAATAGGAAGGAAAATTAAAATAAATATTTTCATA
AATTATAATTAGATGGATAATTAAATTATGTTTTAGATCCTCTAAAATTATTAGTGTGTT
CGAATTTGGTCCTTCTAATTTTTTTGTATTATTTTGACCTCTCTAATTTTAAAATTTATA
TATATATATATATATATATATATATATATATATATATATATATGTATTGTTTTAAGTGCT
ATCTAAATTATTTTTACTCTCGTATAAAGTATTATCTAAAAAGTACAAAAAATGATACAT
TCCAAAGTTAGAGGAGTGAAAAAAATACATCTTAAAATTAGAAGGATGAAAATAATATGA
AAATACATCACACATAAAATATCTTAATACATAAAGAAGAGAGTTTCAAGCATATCAAGA
ATAACAAATATAAAACCAAGGGTTATCGAAAACTTTATATTAAGATTATTTTTCAAGAAA
TTCTAACAGGCATGCATATGGACAAAGCTAATGGAAGTAGGAGTTAGTATAAAAAGGAAT
TGAAGAGTCAAGACACGTACAGGAAAAGAGTTAACGAATTTTTTATCCCCGTTTGAGAAG
AGTCATCTACCATTCCACTCGATCATACCTAGGTTTTTTAGATTTTTTTTTAAATCGGAA
AAAATTTCATTGATAAAACTGGTACGAGTGGTACCTAACAATTGCAGAAAACACCAGTAT
AATTACCCCACAGGCCACAGTAGCAGCACTGAACTCGGGAATTTCGACAACTCCACATCT
ATTTGATAAAATCGGGTGGGTCTTATTTAAAAAATAATAATAAAAGGTTTGAATATGCAA
GTACGACTGGAGTAAAGACTTGAATTTCTATCATATAAAAAAAAATGTCATTGTATTTAT
TCTGTCAAACAAGCTAGAATTTTTTTTTTAAATCGTTTGGTACTATTATCAGATACGATT
TCAATAAAACTATATATGATATATTGAATAAAAGCCAATTCAGTAGACAAATGTTATACG
AAAGTGTAAAAAATTTGTCACATGCCATGCAGTGAGTGGTGATTGACTGGAATATATACA
TGATGGTGTTTAAGACTATGCAATGTCTTTTTTCTTCCGAAGAACCCGCGAGTTTGCTTC
TTGTTAAGAAGGTTAAATTATACAAAAGAACATATGTGTGGCTAAAGTTGTAGGCGAATT
AAAATAAGTTTCTTCGTAAACACTTGTATGAAAATTAAATAGGAAGGAAAATTAAAATAA
ATATTTTTATAAACTAAAATTAGATGGATAATTAAATTATGTTTTAGATCCTCCAAAATT
ATTTGTTTTCGAATTTGGTCCTAGCTTCTAATTTTTTTATTATTTTGATCTCTTTAATTT
TGAAGTTTATATATATATATATATATATATATATATATATATATATATGTTGTTTTTGTT
TTAAGTGCTATCTAAATTACTTTTACTCTTGTATAAAGTATTATCTAAAATACTTTGAGT
ACAAAAAATGATACATTCAAAATTTAGAGGAGTGAAAAAAAAATACATCTTAAAATTAGA
AGGATGAAAATAATGAAAATTTTAGAGGGATCAAATTTAAACATTAGCAATTTTAGAGGG
ACCTAAATCATAATTTACCCATGCATAAACTAATTTACAAAAGCTCTTTTATATTAGTTT
TTCTAATAATTTATTTTTAACTTATCATAAGTAAATTTTAGCTTATAGAGAATTTTTATT
TTTAATTCTTATCTTCTCTCCTATAAATGTTAATAAAAAATATTATGATACTTTTGGAAG
ACCAATTTGAAATTACCTTGTAAAGTTCATGTGATATATTTTCATGAAGTTATATACAGA
TGTATTTGTCGCATTTCTTATCAATTTAGAGACTAATTTTAAATTTTCATTTTTTTATAG
ACTAAATTTTCACTAATTTACACATCAAGTATCAAAATGGTTATTTACACAGAAGTTTGT
CAAACAAGAACCATGTACTC
>Glyma06g43630|Glyma06g43630.1
AGTAATTCAATTTATTTTTTTTATTAAAAAAAAAGCAAATTTTGCATGAATTTATTTAAA
CTTAAAAATTAACTTTAATGGTGGGAATAAATTAAATCACTAATTTTATTCGTTAAATTT
TAAAAAAATGAATACTAATAATGAAGAGTGTCTCTTTTTAACTCAAAGAATTCTTGATGT
AAGTTGATTTCTCCCCACCTTTAAAATAAATTATTTTTATATAAACATTTTTTAAGAAGC
GAAAATAATTTAATAAACAGAAAATTGTTTTTTAGTGGAAACAATTTAGATAAATATACT
AAGAAAACATAAAACTATTTATTTACTAAAATAAATATTTTTTCTAATAAATAAGTTTAA
ATAAACTGGGCTAATTAGAATAAGAAATTTATATTGTGGGATAGAAACATTGCTGTTATT
AATTATATGCTAGTTTTACTAAATACACTCTATATACAAAATTAAAGCAAAAGAGAATGG
AGCCAAGTTACAAAAGGAAAGATACATATATACACATACGTAAGAACCTTATAAAAATTA
ACACGTCTTAGATTAGTGTAAACTGATATGTTTGATTCAAGATTTATATGCATTATGCTT
TTATTTATGTGACTGAGCCAAGCGTCTATTTTAATATCTAACACCCTTTGTTAGGAGATG
CATGCATTTGCGGGTATGCGAGTTCTGAATATTTATAAGGGTATTTTTCTCTAGTTTTCA
ATCAACAATTTTAACTGACTCATTCTTAATCTCCCTACAATTATAAGAGCGCACAACTCA
CTCAAAAATTAGATGTTTATATTTTTCAGCTAATGAAAACAAATTTTCCACATACAAGCC
AATCAATATATATATATATATATATATATATATATATATATATATATATATATATATATA
TATATTGAAAATAGAAAGTTCCTTTGTTTTTTTACACTAAAAGCACATCATGCACATGAT
AGCGAGGGAATCACTTACCTGTGGAGTCAACGAAGGATGGTCAGTATCCGAATCCAAAAA
TGATGTTTGTGAAATCTTTACAGCAGCCAGCATGGCAGCTACCAGAGTTAACTAGAATCA
CTAGTTCACTACTGAGGAAGGGTAAACCTAAATGATTCATATTTTTTTTTATAGTACCAC
ATACTTACACAAATAAAAGGTCAAAAACCAGTCAAGGGTAAAAATGTCATTCAACATTGA
TTGGTCCATATAAATGTTTTTCTTATCATTTCAGTAGAACATTTTGTTTACTTTTTAAAA
AATTGAGTATATTTTTAAGATGTGATTAAATAAAAATTATGAAAAATAAAATAAAATAAT
TACATACATATAACATTAAATTTAGTGGTGACTATTTGATGTTTTAATAATGAAATATAT
TGGTATACCTCACCTCTTTTTTTAAAAAAATATTATATGATCTTGAATCACTCCATGTTT
ATGTCTAAACCATTCAAGCAACATAAAATTAAGATTTTTAATTTATAAAAAAAATTAATA
ACCCTCAATTACATATTATTTATCGAGATTATAATTATCTTGAACTATATAATAATTTCT
TCTTTCTTATCTTATATCACATACCCATGTCTGTAGTTAAAGATTTGTATCATTATTTTG
ATACAAAAGTCAGAAAATTTTCTGAATCTTATTTGTGTGTATGACGTTTCTAAGATGTTT
CTTCCTATGCACATATATTTTCCGTATGATATTTGTTTGACACGGGCGGCAAAAAGAAAA
AGGAAAAAGAAAAAAAACTATAACAAGAAATTTTCAATTCTGTCTTTCTTGGTGGGCAAA
GAGTTGCCATTATTTTTTTGAATCACCATGATCACGATTCCAAGAAATTTAAAAGCAAGG
ATTTGCATCCAACCCCACAAGCTGCCACGGTTAAAAGAATCAACCCATTCAAAGTTTCAC
TACATTATTAAAGTAAAAAAAAAAAAAACACTAAAAAACAACAATAAACGAGGAAACACC
ATAGCAAGTTGTTCTGTTCT
>Glyma06g02970|Glyma06g02970.1
TATAATATCACTAATAATATGAATCATTTTTTCTATTTTTTCTTCCTATCTCTTTGAAGG
TATTTGGACAATTGACACTAGAAGAGTGTTCAAGAATCATTTCTCCGAAAAAAATATATT
TGACAGTAACATGATTTAAACAGTTGAATATTATGCATTTAATGTTATGGAACATGTTTC
TTATCTATTGGATGTTGAATCGAATTGCTTTTAAATCTTGAGTGTCATTATGAAGTTGTG
TCTCAGTTTATAACATTTTTTATATTTAAATGTTTAAATAAGGGGAAAGTCTCTTTTTAT
AAAGTTTGGAAAGAGCAGTGTTGTATTTAGCAAATTAGCAGGCACAAGAGTACGAAACGT
TGGTTACTTCCATCGTATTGTTTATCAATAAGAAATTTTTAGAAAAAATTTAAAATAAAT
GTATTTTAATATTTTAATTCAAATGAATAATAAATAGTACAATTTTATTTTCCTCTATAT
TTTAAATCAGATAATTTTGATAAGTTATGATGTTTGCGAGTCCTACACTTTATACCTCCC
GGCCACGTCGTCGCTAATTATGAATTATCCTCTAACACTTGGTATGAGTCATTGACGATA
TTCACAGTTGGGCGCATAATTAATATAAATGCGTGTATGATGGATCTTCCACTTGGAAAC
CTCTTACAATAAATATCAAAAGATCCATCAACCTCCTTTAAAGAAAAAAATAATCCTTAG
AGCATCTTTAATAAGGGTTATTATAAGCAGATTTTAGTCTTAATATTTAATATCTGATCT
TACTAAAATTTATTTATGGAACATTTTGTTGAATGTCTACTAGAAAATTCAGTTTTTCCT
ACCAGAACTCCTAAAATCAGTAATAATTGCAAAAAAAAAAAAATTGATTTTTAACTTTCT
CTCTTCACAACATCCGCACGGGAGGGAAGCAATTGTTAGCAAGCAAGGAAGAACAACCAG
GGGGTGCACGCAGAAGGGAGGGAAGGAGGAGAGGGTGACGGCAAAGAAGGAAAGAAAAAA
AAAAAAGGAATAAGAGAGGGTGAAGACAAAAAAAAATGAAATTTTTATACCTAAAAAATA
ATTTAAGATCTCAATCAAATACATATTCAAATAAAAAATGAAAAAAAAATCTTTATAAAT
GTTATTTAAAAAATATAAAGATTAAAATTAATTTTTCAAAAAATTAAAAGTAATTATATG
AGAACACTATATTATAAACACATATTTGACTCTTTTTATTTCATTATATATGTTATTATC
AAATATTAATTCATATCACTTATTATATTTATATTTTCCTTCTTTTATAACTTTTCATTT
TATATGTTAATTAATGTTAAAGTGTTTACCAATCTTTTCCCTTTTAAAAGTAGGGAACTA
AAATAAGGTTAGGACATTTTTAAGACATTAATCATTAACCCTTTATATATATTAATAACA
AATGCTTACGCAAGAGACTTCGTCATTGTGATCGTTAAAAACTTAAAAACATGCGAATCA
CGTGAATTTGTGTAGATTTACTTTTATGTTAACTACAGTTATGTATCTAATCATGACTTG
TTAATAATTAATATGATATGATTAAATACATGGTGTAATCGCTAACTCGTGAAAAGGAAT
TATAAAAAATATACAGCATCTTTCTAGTATACTCAAACCAAAGTTCCGTATTTTATTAAT
TAATTAATATATATATATATATATATTTATCAAATACTTAGGCTAGACACTTTGTCACTA
TAGTTGTTAATAAAAAACATGTAAATTTGTGTGGATTATAACAGAAAAACGAAAACGATC
TAATTCTATTGATGATGAAGTCTATGAATATTTAGCTCATTTAGCTCATATGAGCTCATA
TGTAAATATTTTTTATACAGATCATTTTAGAAATTCTATAAACTATAAGTAAGATATTAT
TTCCTTTTAAGAAAATTATAATTTAAAAATATAGTACATTTATTATTCTTAGACATGTAT
TTATAGCGATAACAACTAGT
>Glyma06g10733|Glyma06g10733.1
CCATAAAGACAACATCTACCTTAGCTAGTGAGTCCACTCCGATACAATTGTAAGCAATTT
CGTAGGAATTAAAAATGAAGGTCGTAAAGGGAAATCATCAAGAGTAGGGTTGAAACTTGA
AAGTGACCTATAATCGGCCCACTAACATGATCAATCCAACTCACTTCAATTATATTTCAG
CCACTTAAATTGATTTGAGTTCATTTTGACCGACTCAATTATAATTAAGTTGGATGTCAA
ATAAATATGATTTTAACGGAAGGAAACAAGACAAAAATGAGAATCATTTCATTTGATAGT
CATTGTTTGAGTTTTAAATAATTCATCTTTATTGTATAATTCAAGTGATTGTGAGTGTTC
TTTGGGACATGTATCATGCCATTTAGGACATATATTTTTCTAGTAATAGTGTTGGATTTG
GATAATTGAACAATTGAAGTGGTTTATTTGAGATTTCAAACTTTTTGCATAATGTACATT
GTCATTTTGATTATGGTTTCATTGTTAATGTTTGGCTAATTTTTTCATATTTGAGTGTCT
TGATTTTCAGTCAATTGAATTAATTAAATATTTTATTTTTTAAATTATTTTAATTAGTTG
ATTTGACTACTCAATTTGAACAAACTTAGTTAATATTGGGTTGGTTTAGGTTGAATTGCT
TAACAAAAAAAATGAATTCAACACAACTCACACACAATTATATATATTTCATACAATAAA
GTCTTAAATTAGATCAGATTTAATCCTATTTGAATCACTTATACCCTTAATCCAAAGTAT
ATTTATACCATGATAATTATCTAAATAGTTTAATTATAAAAAAGAATATAATTTTGCTTA
ATTTAGCAAAATTGATTTTGCCAAGCATAAGAATCTAGGTGATCATTTCACAGCATCCTA
TACCTTATGGTAGTTTTGGGTTGCCCCTAACTCACAATTAAACATGCAAGTCTTACTTGT
CTAACTTCATAGCAAAATATTATTCTTCGCCACCTGATTTCGCTTTGATTCAACAAAATC
TCCTACACAATAAAATCGCAAAGCTTAAAAAATTATTTTTCTCTCTAATTTTCTTTTTCA
AAGCATATTTAATTTTCTTCTCTAGTAACTTGATTCCTATTTCTGAACTTTCCTAATTTC
TTTTATATTTTTCCTAATTTCACTCGTCATTTTTGCATAATATACATTTTTCTAGTAGGT
TTGAATATACATTGAAATCCCGTTCAACGTAAAAGTTTTATTTTTTTACAGTCACGTTCG
GTGTTTGAGAATATGTGAAATCCCATTCAAGGAAGGTCAAAGCGCCTCACTTACTGTTAT
TACAGATCATTATTTACTATTTTACTCTAGTTTTCCTTTCACATATACGTGTCACGTGTG
CCATCACATTTCAAGACTTCCTTTGGCAACTCACAGGGCATTGTATTTGTACGGTTTGGG
CCTAGAAAAAATTTAAGGTTTTTTTTAGTGGGTCTCGTTATGGACCCAAGATGATTACAA
ACACATTTTTCTCAGGACATATCCGCAGCACCAATAAAGCCTAAACTGCAAGTCCACTGC
ACTATTAAGCATATTCCTCCCCACTGAAAATTTAAGTAGCATATTCTGATTAGTATAGCA
GCTACTTGAAAAATGTTCATTGCATAGTGTTCATGCATATATATCTTACAAAAGAACCAC
CCAGATTGAAGTTGAAAAAACAGTGTGAAAGGAAGGAGTGTTAATAGATGTTATTAGAAG
TTGAAAAAGAACCACCGTAGAAAAGTGTGAAAGGAAGGGGTGTTAATAGTAGAAGCTGTA
AAAGAGGTGGGGCCGGGCCCTGCCCAGCAGCACACGTCACTGTTTGCAAGATTTGCATAT
TGCATGCAATGAATTGCAGCTCTTACTTTGCTAAAATAATTTAGTTTGTATGACTTAGAC
CGCTTTTATTCAACTTCTTCTCAGCAAAATATTTTTATTATAAAAGGAAACTTTCCTACG
GCATATAATAGAGTAATCAA
>Glyma06g01570|Glyma06g01570.2
TAAAAAATGTACATACCTTTTACTCATTAAGCCTCATTACAAAGCTACTACCATTTAAGT
TGGTGGTTTTTTGTGTGAGAGGCTCTCCTAAATTGAATTTCTTGGTACTAATTGTTTATG
GTCATAACTGGTGCTTCACATTTATGCGAGACATATGTATTGTCATAAAGGTTCTCAAGT
GATAAGGAATATTGGGTTATATATAGTTAGGTGTTAAATACATATTTGGGTTTGATAGAT
GCTAGGCCAAAATGTTGTTTGTTTATATGAGTTGAGATGAACAAGATCAGGACTCAAAAT
ATACATAAAATATGGAAAGTAAATATATATAATTAATTAAAACATACGTATGTGATAGAA
GAAAAAAATATGAAAGGTAATAAATGGTGTAATGGAGAAATATAAATTAAAAAAAATAAT
ATTATATAAATTGTTATATAAATACCACGTCTCGCTCTTTTCTATTTGTTAACAAATTAA
GTTTGTATTACTTTATTTAAATAGTACTTTTTTAATTATATTTTAATAACATTAATTTTT
ATTTTTATTTATTACTTTACTTATTTTATTACATAAAATTTCTCTTTTTTGACATAAATA
TTGTAAAAGATAAAGTATATAATTAACATCTCTCTAAGTCATAATCAAATGACTTAGGTG
AGTGACATATATGTTTGACTAACAAATGCTGATAATGTATTTAAATTACGTTTAATGTAA
ATTGTTTTTTAGATTAACGTGTATTGTTAACTTAAGCAAATTGTTATTTCACTTATTTGC
GTCATCATATACATCAAATAGCCACGAGGAACCAACCCGTCGTGAATTTAAAAACAGAGT
ACAGTAATTAACATAATAAAGCTTAATTTGAATCAATATAAACAAGTATTTGCAATTAAA
AAAAAAACATAATAAAGCTTTGCGAGGAGCCCAAGGTCTCCCATGTGTGCAACCCCCAAG
TTTAGATGTCACATTTAAAATACTTTTAATTTTTTTTGCCAGTAAAAATACTTTTAATTA
TTTTAATAAAAATACACTTTTTTTATTAATTCATGCAATAAAAATGAATGTTAATTTTAA
AAATAAAACCATTAAAAAATATCATTGAAAGCACTTAAATTTTTTATCTGAAATTTATCC
TTTATAATTTATATCAACATTTACAAGTTATCTTCAACTAAATTTGAGTTTAAAGCAAAA
TAATTTAATAACATATTTAACAATAAATTATATAAAACTTAGAGTCCGTTTGGTTGAATT
TTTTCTCAACACAATTAGCATAATTTCATGACTATACGCATGTTTAATTTATTGAACATT
TTCTTTAGTCAAACGGTAACTTGAGTGCCTTAAGCCTTTGTTTGTACAGATGAAAAATGC
TAATATTAAAAAAAATAAAAAGATGAAAAATGCTAATAATATATTTTCCAATACACTTTT
TTTATATATTCTTTATGATTATTTAAAATGTACGGATTAGTATAAAAGTTTTACACTTTT
TATTTAATGAGTACTTCTTCTTAATTTATAATTCTTAATCATATTTTGTTTTATTTTTGA
AAGCCATAAAACATGTTTGGAAAACCAATGGAAACCTCTCAAATATAAGTTGAGTCCAAA
AGATTCAAAGGAATTCTGTTTACAAATCTAGATCTTGGAGTCTTCGAGCAGAAATCCAAA
CAGGCTCATAGTTATTTTTATACTACCCTTTATTCATATATTTTAACAGCTGACATTTTT
TTAACTGGAGATAAAATTGTGATTTTACAACTATCCTTATTTTCTCTCTCTTCCCTTTTC
AAAATAAAAGTAAAAATACATCTCTTACAATTTAGATGACATCTTTATTTATATATTCTT
AATATCATTAATTCTATCAATATAATAAACAACATAATTTTTATTTGAATTCCACTGCTA
TTTCTTTCTCTATTTCTTTCCTCCCAATTTTAACTTCTAAGTTCTAACCAAGCAAAGTTT
TAAATTCAAAGGTAGACTTA
>Glyma08g09810|Glyma08g09810.1
AAACCCCTTCCCAATGCTTTCATCATAAACCTTGGTGACATGTTGGAGGTAATTAATCCT
TTTTTTTTTTTTTAACAATCTATTAGCTTGATAAAATAAGTTTTTTTAATCATGTTATTA
GTGCAAAATATCTATTGATTTTACTGATAAATAGTTTTTGCTTGAAAACATTTAATGTCT
CCCCTCTTATCTATGTTTTTTTTATCTATAAGTCTTGATCCTAATATCTTAGTTCAACTA
CTCATTAATTCATAAAACAGTTTAAAATAGAGAAAATAATTTTTTTTTCTAACGTTTTCA
ATTCTTACAAACAGTGATTAATTTGTTCTTACCTTATCAACTAATTAATTTGGCAGGTGA
TGAGTAATGGAATCTACCAAAGCATAGAGCACAGGGCAACAGTTAACTCAGAGAAAGAGA
GACTTTCCATAGCCACATTTTATAGCACTGCTATAGATGCAATTATATGTCCAGCACCAA
GCCTTGTAACTCCAAAAACACCAGCAATGTTCAAACCAATCAGCGCGGGAGATTACTTCA
AAGGATACCTTGCACAAGAACTTCGCGGGAAATCTTTCCTTGACACCATAAGAATTCATG
CTGAAAATGAGAATAGCTCTTAGAACTTCAAAAATGGATGGAAAACATTAAATTTTAATG
TACGACACAGGCTTCTGTATTTGGCAATGCATTTACTTTTGCAGTGAAGCATGTCATTCC
AACAGCTATTGTATGAGTAAATTGAGGCCATGTCCAAAAATGAGAGGCTTTTAAACAAAG
TTAATAAATCATTAATAAAGATAATTATTATAAAAATTATTAAGATGGAATGTGGATTCC
GGTTCAATCTCTTCCAATTGCTTTATCATTAAACATTGGAGACATTTTAGAGGTATTTGA
ACAAAACTATTCACAACTTTTTGTGTAAGTTGAGTATCTATCCATTAAATCATTGTAAAA
TAGTAGATGTAAGATGAGAATAAGGCCTTTATAAGAAGCATCTATACTTGTGATGATTTT
GTTGCCTTCATACTGCTCAAACCCCAAACACCACTCAATGACTCAATTGCCTTTGCAACA
TACATGGTTTTGCAAATGGTAACAATGGGATTAAAAAAAGGAAGATAACAAGAAAGCATT
TCTCAACTGTTTTTATTTTTTAGTTTTTATATACATGTTTTAGAAGTGATTTTTAAAACT
TAATGTATTTTACATGATAAATTTATTTTTGAGTAATGTGTAAATATTGCTTTAGAGAAT
ACTTTTAAAACAAAAAATTTATAGAAAAAAAAATCAAATATGGCCTAACATTGTGACTTT
TAAATTTTTGGGAAACTATTTTTTTCCAATCAATCACCTCCAAAAATAAAGTACTTTAGA
AATTAGTGTGCAGTTATTTTTGGAACCAAAATAAAGTATATTTTTTTTCTCTCTCTCCTT
GATGTGTTCTCTCCATAGTCCCTACCTTCAAAAGTCAAATCATATCATATTATCATTATC
ATTTTCAATGAAATTCATTCTTTCAAAACACATAATAAGGACTTTTAAAAAAATATTTTT
TATAAGCAAATAACATTTACTTCCCACCAAATATATCTGAAAAGATCAAGTTTAAAATAG
TAATTTTAACAATTAACAAGACATTAAATCTTTCTTTTAGTCGGCAAAACAAATATATTT
ATATACGTGATAAAACGCACAAGAAGTGTTACAATTTGTATGTAAAAGGTGCATATGCCA
AGATACCAAGCTATCACTACCTCGTTGACCACCAACCCAAAAAAAGATATAACGTATCAT
GTATACATAAGCCTTCACGGGGATTAAAGATATTTTTTGCATTAATTCACAAATCTAGCC
GTAATGAATTTGTCTGAAGAACTATGCGTATTTAGATCGGATTAGATTAACAAAAAAAAA
AAAAAAAAAGAAGGTAAGAAAAAATTATCATGGACTATATAATATATGCTATATAACCCT
CCATAAAAGTAAGAAAAAAA
>Glyma08g00260|Glyma08g00260.1
AATTCCAAACAACAAAAAATAAAAAAAAAATCAAAGTTTTAAGCACTTACAGAAGAAGTT
CTTCCGTATGAACGATTTTCACACCCAAACGCATATGGAAGAACGTTCTTCTGAGTTCTA
AAAAACTCTTCGTCTCCTACCTCTCTCTCCCATGGATTCTCAGACCAAAAATCGATAAGT
CTCCTACCCTAAAACCACCGTAAACTACATCATACTAGCAGATAAAAGGGGAGGGGAGAT
ACGAAATACTAACCTCGACGGCAGACGCAACAAACGCACCAAAAAAACTTGAGCAACGAG
CGACAATGGCAGAAGGAAGAGAAGGTTGAGTGTGCGGAAGAAGAAACGTTCATGCAGAAG
AGAAGAAGATTTTCGAAATGCAGCGGAAGGAGGAAGAAGAGAAAGGTAATTGCTGGGCAA
TATGGCTCATTCATATAATTACTGGGTGCACCTAGCAACATCCTTGAGCTAAAGTGGGCG
TTAATGCATTATATATGAGGCAATTGTTTCGTGTACCTAGTGTTCTACTAATACACCCAG
AAAATTATTGTAAATTCCAAAATTCTCTATGCTAATAAACATACGGATTCATAATCCATA
AGAATAAGTTTACTGATTCGTAATCCATAAGAGTAAGCTTACGGATTCATAATCCATAAG
AATAAGTTTACTGATTCGTAATCCATAAGAGTAAGTTACGAATTCATAATTTGTTTATGG
ATTTATAATCCGTAAGTTTACGTAATTTGTAACACGTAATCCATATACGGATTGTCAATC
CGTATGTTCATACCTGTGACTTTCGGGTTATTATTACGACGCTCTAACCAACTAAGCTAA
TAAGTCAATTATGTTATAAAATAATTAATGTCGCTATATATAACACTAAAATTTCTAATC
TATATTTAATGCACATGCAAATTTACATAATAAATTTTGTGATAATTAATTTTGATCTAA
TAATTAATTTGTTTACATATATAAATTTTTATGAAACCTATGATTTTTATATATGTAAAA
AATTTATGAAACCTATAATTAATATTTTACATATTTAAAATTTTTATAAGCCTTATTACA
ATTAATTTTGATTTAATAATATATTTTTTACATATATAAATTTTAAATAAAAATCATAGG
TTTCATAAAAATTCATATATGTAAAAAAATTAATTTTTAAATTAAAATTAATTGTCACAA
AATTTATTATGTAAATTTGCATGTGCATTAAATATACATTAGAAATTTTAGTGTTATATA
TAACGACATTAATTATTTCCTGACATAATTAACCTATTATCTTAGTTAGTTATAGCCTCA
CTTGAAAGTCACATGTTCAAATCCTAGCCATTAATTTGTAAAACACTTCAAAAAAAATTG
TAATACATACATACGAATTACAAATTTGTAAGCTTACTCTTATAAATTACGAATTCATAA
GCTTATTCTTAAAAAGTATGAATCACATGATTCAGTATGTTTATTAGCAGGAATATAAGG
TGGATTATTAGGTATTATATGCAGAAAAATAGAACAAAGAATTTTTAGTTTAGAAACTGA
AAAGTGAATTAATTAATAAAACATTTATATTCTATTACTAAAAGTATATAGTATGAAACT
CGGTGATTATAAAATATTGAAACAATTAAGTATAATATAAAAGCACTAAGATTATAAATA
TATAGTTCTAGAATATGAAACTCGGTTATCCCACTTCCTCTATAACGTGCCTGTCTCCAT
CATCAAGTTGAGTTTGTATCTTTTTCATTCTTTTGGAGCAAAGCTTGGTGCTTACTTTTG
AGATAACCTGTGGGAAAGAGATAACATCTCAATCACACTGGTATATTGGTTCATCGGATA
CTAACAGAAGGTGATGACTCCGTACTAAGATATAGGTCGTACGTAGACATAATAGGTAAA
ATTGTACTGTCATTTAACATTCAACCGTGGAGCAGTTAAATCCCAAGACAAATAGTTCTG
ATTTCGTAGGCCCCTTGATG
>Glyma08g09250|Glyma08g09250.1
TTTCAAATATTACTTAATTTATTTTTTATTATGTTTATTGATCTACTATTTAATTTCTAT
GTAATCTTTAAAATATTTAACTAATTATCACCAATTAATCCATGGATTAATATTATATAT
ATAGACCATAAGTATTTTTCATGAGAGACAATTTTTTGAGTTGAGTAAAATTATCACGAG
TAACAAAATTCTTTCTCTAAATAATATTTATTGCAGTTGCATATCAAAAATCTAAATTTA
AAATTACTAATTAAAGTATAACAATTTCACATAAGTTTATCCATGAATTTGATAACGTGT
AGATAATAAATTGTTTTTATTAGTTTAATGGTCAAGCCAAATTTTGAAAATGGATATCCA
ATCCAATTATAAATTAACAACACCATGTGAAGTCTTTCAGTTTTACATTGTAGTATTTTT
ATTAACTTAACGTGGATTTTATTTAACTTAATTCTTTTAGAAAAGTAGTTGTTTGTTTTT
TAACTTTTTAAGAAATTTTAAACAATAAACAGTTATTTTTCTTAAAATAATCGTTAGCAA
ACATGTTACGAATATATAAAAAAAAAATAGTTTTTGGATATAGCTTTATTTTGGTTATTT
ATAATTAACTACCTCATTATAAGAAGGCTGAACCACGATATAACGTGTTTAAATAGTAAA
GAAATAAGCGAAGGAAACCACTGTTTGAAACATTGAAACCAAGAGAGAGACTTTTGAGTG
ATTTTTTGTTGAGAAGTTATATAAACAATTGATTTTAAATACGATTGATTAGGTGTGAAG
AAGTCGTATGAAAAATAGTTTATTACTATGAACTACGTAATCTGGCAATTGATTTATAAA
GGTGCCATAAGTTGCTCAAGAAGGAATATATGTGTAATATTGACACGAGTCATTTGAAGT
ACTATCTAATATTTGATGGTAATTACACATCGATTAACGGAAGCCTGGATTTTTGTTAGC
ATAATTATTTTGTAATTATAAATTTTTATTCAACCGATTAAGATAATTTTTATTCAGACC
ATTAAAAGTTGCCCTAGCTAGTAGTGGGAGGATTCAGGATTCAGTAGTTCACAAGAGGTT
CAAACCTTGTAATTTTAATGCATAATTCATATATTTCCATATCTAACACGATAATTAGTG
GCTTGTATAAAAAGTGAAAAACTTATTAAATGGAAGTTAGGTGGCTTGGTGTTGGTGTGT
GTGACTGAGAAGTAAGAACACATTTATCTCAGGATTTTCAAACTTTCTCTTCTGATTAAG
AACATAAAGACCACCTCAAGACCCAAACAACAAATTAACAAGACTCCAAAAAGTGATGAG
TAATCAAACACTGACTTGAATATCACTAATATATATTAATTAACGAAAGCATGTTACTTC
GTGGAAACAACCTATCCCTTTGCCAATAAGTTTCTCCCTTATTTCCATCAAAGAATAGTC
AAAAATTGAAAATCTTTACTTTGAACAAACGCATCTGTCTTAGTTCTTACCCCCCCTCTC
TCTCTCTCTAAATTAAAAGTCCTTGTTATAACATCATATTTATAAATTTTACGTTAACCC
AAACATTACTTAATTCTCGATTTATAAATAATTTTAAAATATATGAACATATCATTCATT
TATTGATCTTTTAATAATATTGTTTAAGATCTAACAAAAATAATCAATGTAATAAATAAT
CATATTGCAATAGTTAAGTTGAAAAAAGCAAGATTTTTATATAAAATCAAAGTCTATACA
GAAATACTAAATAGTGTATAAGAATATTAACTCTTGCGCAGATGAAAAGAAAAGTTAGAA
GAAATGATTTTTTTACTCCTTGATATCTTTCAATTGATAGTTAGAGATCTATTTTTTTTT
TCTTTTTATGCGTAAAAATCACTTAAGTGAATTTGTCATCTTTTAATAAGTTTTTTCCAC
AAAATCAAAGGTGATCTTGACCATGTACTCGTGTGAACAAAATTGATGTTACAAAGACGT
TTAAATTTATGGTCAATGTA
>Glyma08g05240|Glyma08g05240.1
ATAAATCCAAATATTCTTACTGCACATCCTTTTATTTCTTTTATATGGTAAGAATTAAAT
ATTTTTTATATTTTAATATATTAAATTCATTTATATTTTATTTAATAATTTCTTTATATG
TAATAAGAGAATTTGTAAAAAAAATATAAAATTACTCTTTTAAGGATTGTTTGATTCATA
TGTAAAAAAAAGTTTGTTTGTTTCATATGTAAAAAAACCTATTTGTGACAAAAGAGGAGA
GAGATTTTAATGGGAATAACGCTTCAATGAAACTTGCCTGAACCCAATGTTGTGAATAGT
GTAAGAGAATTAAGCTCATTATCTTAGGCCTCTTAATTTTATTTTATTTTACTTGTTATT
ATGTAAGTTTTTTACTTGAATCCGTTCCTATTTTTCTAATTGCAATGGACAAGAATACTT
TATGATTGGAAAATTGTCCAAAAATTAGCTACTTGTCTTAATTAACAAATAAAGGTAAAA
AAGTTAAATATCAAAATCATATATATCATTCAAAATTGAATTTGTAGTTTATTATAAAAA
ATTATACCGTTAATTAATGGCATGGTTAGTGATGTTAGAGAACATTTTTTTTTACATTAA
GAATTAGAGATATTAATGCATGACTTACCAGTTAATTTAATTAAAAATAACAAATTATTC
AACATTCTCATGGTTTCTCTATCTCTTTTTCATATAGAATTGGGAGAACTCCTCAACAAG
TGACACACCTCCCCCATTTGTGTCATAGAATAATTATTCTATAATATTTTGATCATCAAA
CAAAATTTTTGGTATTTAGCATGTTTATGAAGGTTGGACAGGCCGGTTCAACCGGTCATG
AATAAAAAAAAATCAGTTACAAATCAACAAAATCATTAAAAATTGATGGTTGGATTGATT
TTGGTAATTCGATGAAAGTTATAATTTTTTATATATTTTTTATTAATTGATTTTATTTGT
TATTTTTAAACTTGAGCAAGTAGTTATTGATGAATTTTATTTGCTATTGTTGAACTTAAA
ATATATTTTTTATTTGGTTTAGTTTTCAGATTTTATTATAAAAAATAAAATCAAACCGAA
CAAATTACATATTATATAATATATTAATTTAGTGATAATTAAGAATAAGTATTAAATAAT
TTATTATTTTTTTTACAATTAAGATGTATATTTTACTTTTATATGTTAAAGAAAGATGTA
TTAATATTGTTTAAATATGTTATAAAAGAATTGGTAATATCTTTTTATATTAATGCTAAT
CTTCAAGTAAAATATGTCAAATAAAATTTAATAAAAAATAAATTCATTTAAAAATAATGT
AACATAATAATTAAGTAAACTTAATTGATATATTTGAAATTATAATAATAAATAAAAAAC
TGTCAAATAAAACTTTTATTTAATGTTTGATTTGAATTATCTTTTGTTTAAAAAGATCAA
ACCCTGACTAACTTGTCATTGTTGTCTCTGCTTCTCATGCGTCACACTTCCCATTGCTCT
GTCCAATCCCTGAGTCTGACGCACGCACGCTTCCCGTTGCTTCAAACTTGCACGAACATT
TTCATGATAAGAAAAAAACATTTGACAAATTTTATTACGCAAACAAAAAACATTGCGACA
GTTGCGACTTATTGGAGTTCATTCTTCGCACTCTCTCGGAAACCACTTGTTTCCAATCAT
CTAATCAGACGATAGCAGACTCAAGAAAGACGTTTCCTTCCCAGATCCTTCTAGACCATT
TGCAAACCGTCTCCTTCCCCGAATCCATTCTCCAAACCCTCGATCCTTGAGGAGCTCCAC
CACCGTGACGGCGCTCCGGTCTCCGCCGTCAATTGTGCCGTCGCGGTGGAGCATGAGCGT
CTTCATGAGTCTGAAAGGGAATTATAGGAACTACTTTCCTGATTAGGTTATTGGAAACAA
GTGGTTTCCGAGTCCGAGGAAGGAACTCCAACGCCCAACGTCACCACTCTCCATTCCTGT
CCCCACAAGTCGCAACTGTT
>Glyma08g02290|Glyma08g02290.1
TTAAAATAAAATAACATAATATATTAATATAAAATGAATAATACAAATTAAACACAAATA
TAAAATTAAAAATTAAAAATAATATTAGTGGTCAAGTTTTTCGTATGAATAATTGTTAAG
TTTATATCGTTCAATTTTACATAATGAATATTTTTTAGCTTATTTAAAATTGGTTGGTCC
ATCTTATTATGTATATCACTTGTATAGACATTTATTAAGTCATTTGGAAGAATTAATTTT
GAGATATTATCCCATTATTAATATTTTTCTTAAAGAAATATGTGTAGTATTTTTTTTTAT
TTTTTTTATTAAAATTTAAATCTTTTTGTTTACAATATTTTTTCTAATTTACAAAAAAAT
AATCCTTAACATTAGTAATAAAATATAAAAAACATCAAATAAAATAATATAAAAATATTA
AATAAAACAATATATAAAAGTACAAATTAAAACTAATTTAGAGTCCGTTTAAAACTAATT
TAAAATTTTTACAAAATTTTAGCACAACTTTGGAGTTGTTAAACATTTTATGACTTCAAA
ATAAATAATTTAAAAAAGTTAGAGTGATTTTGAAGTCGTAAAACATATAAAAAAAAAAAC
TAAATTCGTTTAACTTTTACAACTTCAATAAAAAAAATTAAAATCTAACAATTTTTTACG
ATTTTATAATCAATCATAAAAATTCCATTAACTTACTTTTATTTAGATATTAATTCAAAA
TTCCCTCTCATTCATAAATTTCAAATGAAATTACCACTCTTGTCTCTGGCCCTGTCGTCC
CCTCCCGGTGACAAGGCTACTGTTAAAGTAAAGACGTAAAATGGGAAGTACTGTGCAGTG
TGCATATTCAGCGATGCTAGCCATACCAATGTCATAATGCCGCATCTCTTACAAATTCCA
CGGATGCAGTTAGGCTTACGCAGTAAATAAACAAAAATTAATTTATGTTGGGATGAATAT
GCTCTTAATAATTGTATTTGAAGAGTAATTGATGTAGTACTGATTGGGAAAAATATGAAA
AGAAAAACATATTAGGTAGTTTGGATAAGTAAATCATATTATTTTTGGTCCAACAAAGAA
GAAGAGAGGAAAGTCAAGAGAAACATTGGAGGATTTTGTCCCAATAGATCTCAAGATAAA
TAATATATTTTTGAAATTTTAATATTTAACGTAACTTAATGACATNNNNNNNNNNNNNNN
NNNNNNNNNNNNNNNNNNNNNNNNNNNNNNNNNNNNNNNNNNNNNNNNNNNNNNNNNNNN
NNNNNNNNNNNNNNNNNNNNNNNNNCTAGCTTCTCGTTCCCCTCATGGCAACGCGACACA
CATGTGTAGTTGATATTACGAGAATAAAAATGTCATTGAAAATAGAGAATCTAAATAAAA
TAAAATATGTTTTGAGAATAATTTTATTAAATAAAATGAAATTAATTAAAGTTTATTTAT
ATTTTAGACTATTGTATATTTTCTTATGTCCGAATCTAGAAAGAATAAGAAGAAATGCTA
ATAAACGACAACAAGTCAATAACCTGATGAAGAAGGAAAAAGCCACATTCAATCCCCGAT
GAGATAAAAATGCCAAAAAAAAAAAATACAGAATTACATGATGAAAAAATAACATGTGAT
CAACAATGACCGCAAGGTTTGGATCAACCTTTTAAATATTAGATTGTAAAGGAATAATAT
TATTTTATCAAGACAATTATCCAATCTTTCACCTAAACTTTAGATTTTAGAAAAATAAGT
TGACGATTATACGTGGAAAATCTCTGTTTAATTTTTTTTTTTTTTGTGAATGCCAATCAA
ATACTGAGTAGAATAGCTAATGGATTGGAAAAACTTGTGATATCTAACAAAAAAAAAACT
CATTAAAAATATTTTATTTTTATATTTTAAAACGCAGTTAAGAAATGTTAGTGAATTTCA
TTTGTTAAATCATGGTTGATCCTTATATGGAATAAAAAAATTGTATTAAGAGTTATTTTG
TATCAGATAGCATGATAAAA
>Glyma08g20220|Glyma08g20220.1;Glyma08g20220.2
TACAATAAAATATAAAATATATAAGTCCCGCAGAAAAGTATAAAATTTGCTCCAATTTCT
CACCTTTCATCCAAAACAAAAGAGAGTCTTAAGGACCTAATAGCGCAAGGCTGATATATA
TTGCATAGGGTTCTTTAAATAATATTATCCTTGGAAACGGTGCCGGTCATATTAATGCAT
CAATGCTCAGACCAATTTGACATATTAAAAACATTTCTTGGAGTCCTCGAAGACCAACTG
CAACTACAAGCGTGCGGGACTTGTTTATTTTTGGATCGTACTGTATGATTTATATAATTT
TTTTGCATTAAAAAATATTTTCTTAGTATTAGATTCAATAAAACTTCATTCTTGTTTTGC
ACGTGATGGCTTTCCTAATTGTAGGTCTGTGAGTTTTCTAATCGATCTGTGGGCAGTGAG
CTAGCCTCTTTTATTTTAAAAATATATATTTGATGTCCTCTAAGATTTTATAACTTATTG
TTACAAAATATTGATATAATTGTTAATTGATAATCAATCATTTTAGTCCCAAAAACATAT
TTCATCATCAGTTTTTTAAAGATGGTTTATCTGTTATTTTAATTCTACCATTAAAAAGCT
TTAGTTTAAATTAATGTTTATGCTTACAAGACATGTTACTTACTTATATGGCAAATGATA
ATGTACATGTATATAATATGTTACATGAATGACAAGATTGACGTGTTCAATTTAAACTTA
TTTAAAGAAAAAACTAAAAATTTCTAAAAATATTTGAAAATTGAATCAATCCGATATTTT
TTGAATTTGTATACGAATAATATTATGATCAATTGGTCCATTTCAATTTCTGGTTTATGT
CTTTGGAATCTATCCAAATCGATTTGAATTGCATATGATTGTAAAGTTATGCCATTTAAT
TTGTTTTTATTTTTAATTAATCACTCTATACAATACTCAAGTATGCATTTTAGTACTGTT
ATGCCCTTTTATGATTTTATTTTTTCAATAAAAGAAAACTGAAGTAATGAAATGTATACG
AAACTAAGCAATTTCTTTCAGAATTGTAGTTTGTTGTTAATAATAAATATGTTTTTTATT
CTTACATGCTCAAACAGGCTTTGTTAACCTTATTTGTTGAATTATGCGTTATGCGAAAAT
AATTAAACATATTATGAATGAACCTTGTGGAGTCGACTCTTTAAAGCTTCCACTCTTTTG
ATAAATAGTAGGTACTATTAATTAGACAAGTTCTTCTATAAGATATTAATAATATAATTG
TTGTCATGTATTTTTTTTTTCTTTTATAAGATATTAATAATATAATTATTGTGTAAATGT
CAAATTCAAGCCTTGGATTATGACTCAATTAATTACTAGCAGGTTTTACAATATTGCGTC
AATTACAAAAACCAAAATAAATGTAATAAATTGATATAATGATAGCATAAATAAAAATAT
TGATAATTGAAGTATATCAATAAACAAAAATAATAGTGAAATATTTATTGACAGAAATGA
AAGTGTCATAGTCTAAATCTAACACATGTATATATGAAATAATATTATATAAATTTTAAA
CTTTTTAGTGTTGTAACTTTTTCTAGATTAGACAATTAAACCGTATAGGTGATTGGTTAG
ATGGTATATCTCTAATATTTCAAGTAAGGTTTCTGACTCTTCTAAAAAAAAGAAGAAGGT
TTCTGACTTCAATTTTTGTGTTTGAAAATAATTTTCATAAAGAGAGATAATCTCTTTATA
TTGTATGGATATAAATTTTTGACACAAACAAAATTGTTTTAAAATTATAATTAACCTCTA
TTAATTTAATCCTTCAATTAATGCAATTGATCATGACGTTAAGTTATTCTTTTAAAATTT
TTGTGATATTAAACAAATCCTTTGAGTGTAAACAGACACAAGAAAAATTAACAAGATTAA
ACTAATCAATAACTTTATGGATAACATCAATATATGATATAATAAAAAACACCAATAATG
TGTTCAAATATATACATCAT
>Glyma08g12400|Glyma08g12400.1
TTATTTTGAAATGTTTAATGTCTGTTAGAACTTAGAAGTGAAACTTCTCTTGCTAGGTAT
CCTCGTGCAAATCTTATTACATTTGGTATTCGAGTAATTGTTAGTGAATACTGAATAAAG
TAACTCTTTCTGCTGTACATTAACAAGCTAAAATGGAATGCATAATGAAAATGAACCTTG
ATATTTGCATATTATTTCGCGATGTAAACTTTACTGCATTGTAATTTGTGTACAGGGATT
GGTCAAGTATATTTTTGTTGCTGCATTTGTCACCCATTTTACATATAATCCATAAATGAA
AAAAATATTTTAATTTAGTTTTACATGCATAATTATCTGAATTTGGTCTTCCTTGTGTGT
CACTAACTATTCAGATACTCGTTATTATATCACGGTGAAGCATGGGAGCCAATTTGAAAA
TGAATGCAATGTAGTACGTTGTTAAAGATTTTGTGTAAATGTTTTTATTTTTTATTATAA
AAAATGCTACTTTACTTTTTATTTTTAATTTATTTTGTAAAAAAAATTACAAATAAAAAA
ATATGTTCGTGGTTTTTATATATTTTTTTACTAAATAGAATAAAATAATGTATTTATATT
AAAAATGAAAATAAGAAATAAAAAAAAGAACATTTTCTCAAAGTAAAAAATTCTTACATA
TTTAATTTTTATGTACTAATTATTATTAAGTTGCTTCTATTTTACGATGATCTTACAATT
AAAAAAAGCCATGATCTTAGTGTAGAATGATAACAGACTAAGGATCCCATCGAATTGTCA
TATTGATACACAGAATGATAGGAATTAACTTTTTTTAGTTTAGAAATCAAATTAAGGATT
AAAAATATAGTATTTAGAATATTTAATATTTCGGAGGATAATGTGTCGTATCATTTCTAG
TGTCTATGATTTGCAGGAGAAATGGCATATTCGATGTATATATAGCATGACCTAACGTTC
TAGCAATATAGAATTGAAATACATTTATTGCTAGCAACAAACAAACCAACTGATGTAAAG
TTCTTCGTTTAAAATTGGAAAAACAGAGATAATTAAATCGAGCAGCATAGGCAGGAAAAT
AAACTACTTAAAATTTAGAATAAATTATAATGACTCATCTGTAGTTTGCTTTTATTACAT
TGGGGACTCTGCTTTTTTAAACCCTACAAAAATTATAATTGTTGATTTTTTTATTTCACT
GATCATTTTTTTAATTGATTACAATGATCATTCATGTAATTTATTTTTATATTACTTTTA
ATTCCATGAAATTTTTATTAATAAATTTAATGAAAGAAAAAACAAAGGTAAAAAAATAAT
ATTTAAATAATGACATGAAGAATTTTATCAACAATCATTTTAATACTTAATCACATGTAT
TTTTTTGTTTACTTAATTAAAATTTAAATCTTAATCCTTGAAATTTAATGTAAATCATTT
TATGTAGTTCTCGATAGTTATTTTAATATGAATCAATTGCGAATAAGAGCATTTTAAGAC
AAATTTTTTTTTTATTAAAAATTATATATTTCTCGTGTGATAGTTTCAAACTAAATTTCT
CACATTTAAAATATTAAAGGTGATTTTCACAGTAAAAAAATATCAAAAGGTAATCATTAT
AATTTATTCTAAAATTTATTAGGAAAATAATTTCTTTCAAGACACTTGTAATATATATAT
ATATATATATATATATATATATATATATATATATATATATATATATATATGTGTGTCCCC
TAATCTTTTCCTTTTAAACACACCGAGTCAGTGCACATACTTCCTTGTACTTCCAAAATT
GACATATTTTTCACACTTTATCAGCTGATGTATCCTCACACAACTGTCATCTGAAGCCTC
CCTTACACTTCCCGCATTAAATGGATATATTGCACACTTCACCGAAAAAATAGACTTTGC
TTCTCATCTCTGAGGCTAATAGTCTTACGTTGTGTACCACTTAAACTATGACACTAACTT
TCCAACCTCATAAAAAGAAC
>Glyma08g13590|Glyma08g13590.1
GTGCCGCCCGTCCGCCCCACCCTCTCTCTCCCACGCCACCCTACCCCACCTTAGTAGTAC
TGGATTTGTGGACACGAAAAAAAAGCTTAAATTTTACATAAGAAATAAAGAGTATTGAAT
AAAGTGACTAGGAAGAGTATTAAATTTTACATAAGCTTAAATTTTACTTTTGACATTTTT
AGATGAGGTTTTAAAAATATTTTAGAATGCAAAAAAAAAAAAAAAGCAAACTACCTAAAG
ATTGTGATTTGAAGGAAGGTCCAAAACGTTTGAACTTTGAAGAATAGAGTAGAATCCTGA
AATTTCGGAACTTGAAGAGATTGATACAAAATTGGAAGGAACAGAATCTCACACCCAAAA
GCCTTTTCTTCTGGTATTGGGGACACATGCATGCACAAGGTCATCAATCGAAATAGAAAA
GAAAGCCGTACTGGTAGTAGCTAGAATCGGGTTCTTTCGCCATTCGAAGAAGCTCTTCAA
CAGATATTTTTAAAAGATATATTGTTCCTAAAGTGCAGAGAAAGATGGAATGATATCATG
GCCTGTCACTTTGACCAATGTTACCCAAAAAGCTAGTGAGTTTATTATTAAGTAATAAAT
AAATAAAAACATATATTTTAAGAATTAATAAATTATGAGCATGATATATTTTATTTTATT
TACAAAAACAAAAATAGACTAAGAGAAGAAACATCGATCCGTTTGCTAGACTAGAAAAAT
CATCAATTTCAGTGAACATTTATAGTAAAATTTACCTCTTGCTTATCAACAGAAACATTT
TTAATAATCGAACTCAAGTTACAACTAACATGAGTACAAGACTTGATGAGATGCAATAGA
GATTAGTTCTTAGTTTCTAAATGAGATACTTTATAGTTAAAAAAAAAGAGGCTTTTTTTT
TGTTACAAAAAAATGATTAATGTAATGGGAAGAGATAAGAAAGTAATATTATATAAAAAA
ACATTATATAAATAATATAATTGTCTTAAAAATAATCTTTATTTCATCAATCTTATCAAG
CACGGGCATACACGACTTTGTTGGTAATCCATATTTTATCAGTTTATTACTAGTGGTCAT
TGCAATTTGCACCTCAACTATATTTTATTCACAACCAAAAAGTTTCATATTAAAACAGAA
ATTTGTCAAAATGTGGCAGTCTACTAGCTTCAAGGTCTCAAATAGCCACCAAAGAAAAAA
AAAATGAGGCATGCGTGGGTCTCATAATAATAACTAATCAACAAAGCAAAAAAAGATTCC
AAAACATTGCAATTTTAACTTAGAATGCTATGAGATAACACTTTTTGCACTGGGTGGAGG
TGCACTATCACTATGACATGTGCGCAAAGGCACTTGCACTTGAAATGCCACCGAACCATT
ATGTATCCACTTTCTTTGGGGCACAGCCAAAAAGCAGTGCCTTAAATATTTGTAATGTTA
GGTTGAAGTCTACACGTACATGCCCCACTCACACCTTCCCTTTATAAATGTTATCTAGAC
TAGATTTTTAGTATAGGAATATTCAATATTCCATTGGTCGGTAATACTAAACCTATACTA
TTGAATAAAATTGCGTAATCTCACAAAATCTCATAATACCGACTCAGTATGCAGTGGATT
GTGTAATCTTACAAAAACTCAATATAATTTACACTAAGTTTTATTAATATATATTTTTAT
TTTTTTTAGAACACAGCTTTTTTTTCATTGGAAGTAAATCCATTCAGAACATCAAAATTC
TCTCTCCAATATGTAATTGTATATCCAAGATTTAAATCTAATACCTCTAATTAAACTTGA
ATAATCCAACGTCAATTGATCTATGCGCTGGGTGGTTATTAATATTCTCTCTTGAGTCTT
CTAAATACTTTTTTTTTATCAAATGATATTAAATATATGAAGTCCATTTTTTATTTAATA
GATTTCATTTCAAATTAGTTAAATCCATATAAATTTCAACAATTATAGAGGATGCATGTT
AAGGCTTCTTGTTGAACAAA
>Glyma08g13620|Glyma08g13620.1
ATAAATCTTAACTTCAAAATCAATCTAAGCCAAGTCGTAAACCGCGTTGAATTTGTTGAT
ATATTTGTTTAATGATGATGATGGAGAAAATAATAATAATAATAAAATTTGTTGAATTTG
TTAAGAATAAAGTGTTTTTTTTTATACGACGAGTAATTCAGTGGAGATGATGCATTTGTT
TAAAATGCTCCTTCGTTGTCAATAGCGTTAAGTTAAAAAATAATATTCTAAAAAATTGTG
TTGAAATTTTAAAACTCACATTTACAGTAGTTTTTTTTTTTTTATCTTGTTTACGGTGGT
ATCTAAATTCTAAAGTATAAACAGGCATTATCCTCATAATAAAAAAATATATAAACAAAC
ATAAGCCCCGAGGTTGACACAATAATATAAACATATGTTTGGTTCACATATGAAAAACAA
TATATTTAAAAATAAATCGTATTCAACAGGACCGTGTTTAGAAATTTTAGGGCCTAAAAA
GGCAAAACTTTTACTTAATCTAATATTAATCATTAATTTTTACATTAATCTTCTTTTTTT
TTTTTAGTTTTTGAGTTACAAAACCATTATCAATATTTTATATAATCAATTATAATTTTA
ATATTTTATTCTCAATAAATAAGATGACAGTTCGTTTAATCTATCTTACAACATATTGAT
CTCAAATCAAATCTAAACAAATTGATATCCTCAAAATCAGAATCCCAGAATTTGATTATT
TATCTTCTTTACTTAACTGTACATTTTACTTATTAGTTGCAGCCACACATTTTTATAATC
TCTTAAATGCCTAACGTATATATGTATCATTACTGCTTAAAAAGTTAAGCCGTGACATAC
TGATGGACCTAAGCTACTTAAAAAAGGGAACTTGTGATTAAGCTTTAATTTTTAAGGGAT
GTAACTCAATTGCCTTATCACAAATACCCTGGTATTTAATTCTTTTTGTGTGCAAATTTT
ATTAAGATAACAATAATTATGTTCGTAAGAGAAATTAATATCTAATCAGTGAGCTGGTGA
TATCATAGTCTCTTACATAAAAAAAGAAAAGAAAAAAAAACTATAAACAAGTATAGTAAA
ATGGTAATAATTATTTATGAAACTTTTTTTATTCATGGTAATTTTTTATTCCTTTATTGA
AATTTTTGTATATTCAATTAATATATTGATCTAGTAATAAAATAAATATCAATTAATTTT
ATTTATATCAAAATATTCTGCCTCTTAGTTAAATTTAATAAGATTTTAGGAAAATATCTT
CAACGTAGTGTAGATAAAAATATTAAACATAAAAATAATTCTTACATTGTGGAGAGAATG
AGACATGGGAAGAAATCCAGAGAGTTCAAATCGTAAAATAAAACACACCGTGATTTCAAA
AACAAAAATAAAAAATAAAACACACCGTTAAAATTGTTTATCTTACCCTCCAATAAAGTG
ACTTGCTCATTTAGAGAAACCGGTATAATAATAATAATAATAATTAATAACACACCCACC
CCACGCACATCTTCATTTATTCAATGTCAAAGTTAAATTAGGCAAAGTTAATATAAAGTT
TGAACCTGTAGCAATATGTCAATTTATTCATGTTACATGCTTATCGATTATTATTATTAT
TATTATTATTATCATTATTATTATTATTATTACAAAATAGGCATTTTGTGTCATGAACTT
GAAAGTTAACTTTATGTATAGTTTTTAGTGGAAGTTAAAATAAAATAGTACAGTAGTTTC
TAATAATTGAGATAAAAATAAAAAAAAAACATTAAATGAGATTATTTTTTTATAATAATT
ATAAATTATTATTGTTGTGTTTAACTTCATACACGTACGGGTGTGTGTATGGTATATATG
AAACACTACTTTATTTTATTTTTTAAAAATAAACAATTAATAGTTAAATTGAAATTTTGG
AGTTGCAGCTACTCACATATTTCTCACCAATTAACAACAACTGAATGTAAGTTGGTTCGA
CAACCTTAAGAATTTACAGA
>Glyma08g00370|Glyma08g00370.1
ATTAATTAGAAGATAAAATAGTCCAAGAAAATGTATAAAATAGGAACAATTATCTTGATT
AATAGTTGTAAATAACAATAACAATTAATCCTTTCTGGATCTGCCCCCATAGTGAAAAAT
AAGAAAAAGAGGTTATTCTTCCTGGAGCAGGAGACAATTGATCATGACGCCACCATCCAA
AATCATCTTTGGCCACAACAAACACTGGTCAAAGTGAGAACGATAATTGGAGAAGGAAGG
GATGGGATACCTTATGTGAAAAAGTGTGTCCTACCCTTAAAAATATTCCAAAATAGTTTC
ATTGTTTAAGGCGAATTTCTAATATGAACTTAGTTTGTTTTGAGGTACACCAGTAAAGTA
ATGGTTAAGACCTTAAAATAATATGAACTTAGTTCCTTCATGGTTGAAAATAATTTTTTA
TATAAGAAACTATACCTAACAATTAAAAAAATAAGTTTCCGAGACTTAATAACTATCTAA
ACAATAAAAAATTGATTTTCTCAACTTCAACACGAGAGAAAATAAAATTGTCAAGGGAAG
AACATGGAACAAATATACTCGTTGAACAACCATAATAAATCCCAAAAATCATAAAATTTG
AAAAAAAAAAGTGATTTAAATCCAGATTTAAGCAAAACAGTAAAAGGAAAAGAGGGGAAA
ACCAAACGCAATCAAGGTGAAGGCAAACGCACCATGACGGAAACGAGACCATGGCAGGAG
ACACGAGATGCGACCATGGTTGGAGATGCGACATGCAACCGTAATGGAGACCCAAGATGC
GACCATGGCCGGACCATGGCTGGAGACTCGACCATGTGCTTCATTGTTGACGCCAGCGAA
GGTGACGCGAGACTACCATGGCCAGAGGTGGAGACGCGAAGTGAAGGTGAGGCCAGGCGA
AGGTGTTGCAGTGGTGGCCGGAGGTGTTAACGAATGTAGCCATGGAGGAAAGGAAGAAAA
TAGAGAGAAGGAGATGAAGAAGATAGAGAGGAGGAGAGGGGGAAGCTTATGGAGAAAAGA
AGAAAAGACGTGCTGGAGAGAGAGAACAAAGTTATCGAGAAAAGAAGAAAAGTAGTAAGT
AGCATTTTAGGTAATGAGGTGAGACGATCTGGACCGTCCATCTTATTAATGATGATGAAT
ATGAACTATTGAGCAATTGAGGTAATTAATGAAGAAAGATTTTGACTGTTGATGGAAATG
TTACTGTTGCCATTGATCGTTGATCTAAAAATAATACCATTGAAGTGCAGAAATGAACGT
GCTATGGAAATGTTTTCAGTTTGATTATTCACTATACATTTATGCACGGTACACCATATT
TTTACAAGTTTTGTACTGTTAATTTTATTTGTTGTTGTTGCTATCAAGTGTCAATTTTTT
TTATTCTCCTTGAAATGGATCCCAACCAGTATAATTATCAATGTTACTATAGTTATTTGC
AAAATCAATCACTCCCTATTAATGAAAATTCTCAAAATCCACCACAATATGTTATGTATC
GACCACCCCATAGCAGTGAAAATTTTCAGAATCCACCGCAATATGTTATGTGTCCACCAC
CACCTCTTACTAGTGAAAATTCTCAAAATCCACCACAAGGATTTTCTTCCATTTATTCAT
ATTTATTATTTGTATACATAAAAACTGAAAAATGAATTAATTATTTTATTGGAATAATGA
TTAAATTATAATAAAATAATTTAAATATTTAGATTTCTTGTTATTTCTTACAATTTCTTA
CATTTGAGTAAAATTTTATATGAGTTTCTTATGAGTAACATAACACTATGAAAATCACAA
AAAATTATGTGGGAACCACAAAAAGATAATTAAAAAACCTATATAGGAAACTTTTTAGGT
CGAAGATGCTCTTATGCAACTATAGAAGATGATTCCATCACGTAACCACTCCAGGCAGCT
AATCATTTTTTAATACAAATAAGGTAAAATTAATGTTTTGATACAATAAGCCAATGAGCT
AAGGGTTAGGGTTTAGCTAT
>Glyma08g12590|Glyma08g12590.1
AGGACAGATCTAGCTGTTTGAGCGATAGAATACAGATGGAGGAGAAGATCCTTATCATCC
TAGATGATCTTCGAGGTCAAATCAACTTGGCCACGATTGGAATACCCTTTGAAAATGATC
ACAAAGTTTGTTAGTAGCTGAGGTGTTGTCTAACCAAATTAATGCCCCCCAAAAAACAAT
AATCATCTGAGTCTGCGGGTTAAAGAATTGTTAACATATTTATAGAATTAAATTTGAATA
AAATTTGATTTTATAAAATTAATTTTGATTTGCAAGTTATTTTCCATAGCAATGAAGCTA
CATAACATTTGATTTGGTGCGTCATGGATAGTCTTCTCAAACTGCTGTAACAGGCATAGC
AGGGATATTGTGACGATAATTAACCAATATTTTTCTCTCAAATGTGAATTATGAAATGTA
CATGCCTCCGCCCACAGCTTGTATATAACTCGTATTTCCTTTCTGCGATTGGGGTGCATT
TCTGCTATTGGTTTCAAACTTAATTTGTTTCAATATAAGCTCCACTTAACTTTTAGGATA
GTTGGTCCTTCACAGCATACCACATCACGATATTATTATTCAATGGGGGCTGCTCTTGCA
ATTGCTTAAACTTTTAAGACACAACCATGCCATCCAGTGACATGGAATCCCAAGCAGAGG
AAAAACTCCGCAAAAGAAAAATGTGGATTGTTTTGTACCTCTAAAGCAAGAAATAATTTC
CATTTGTTTTGAGCTCTACGGATTGTTAAACACGGCTCTGGAAAAGACCATGTAAGCTCT
AGCAAATCCAAACATTAACATGGTTGGGGTGAGTGCATCAAGCACTTTGCTTACAAACAA
TTTACTTGAGAAAATGTCAAGTAGAGTAAAGAGATATAACTTGTTTGATTTAACTGTGAT
TGCAAGAGTTAGAGTTGGATGAAGAAAGAGCAAGGGATCCTTGTCATTCTAAATGATCTT
TGTGCTGACATTAACTTGGTCCACTTGGATAGAGAAGGAATCCCCTTTGGAATTAAAAAA
TTGACCATAAGGGTTGCAAAATGGTCTTGTTATCATCAGGGTGTCCAGAGGGATTGTTCA
ACCAAATGAACACTGTATTGAACTATTTCTCGTGAGTCTTACTTTCAAGGGTAGCTCACA
ACTTTCTAGTATTGACATCACATGACAATAGAAATTAATAAAGCAATTTAAGATAGCAAA
TAGAAAACAGTATCTCTTGCAAGCTCTAGTATCTAGACCTATGAATAGAAGCATTTTTTC
TCTTGTTCTATTTAATAGAAATCAAAATAATCTCTTTTTTCATGTGTACTTGAAGCTCAC
ACAAAGCATAGTGTTATGTTGATGAATTGTGAAGATGGAAGGAAGTATATAAGCCGTAAT
AGAATGTTATGATTAAAGAACCTGGCTTCGATCTGGTTTGTTTATTTCCCAGAGTCCAAC
AGTAAATTGAATCCTGCTATGTTTAATTGTTCGACGGGAGAAGTGAGGCATTTACTGGTT
TTCCAACCTGGCTTTTGGATGATTAATTGAAACAAATGATAAAAAAAAGGCTTTAACAGT
TACTACAGCTTGGTTAATTGTGATTGATTTGATTTCACATCTGCTTACTTGAATGATAAT
GGGGAGCGCTTTCTTTTTCTGTACAATTCGAATCTTTCATCAGCTCACAGCCTATTGAGA
TTTCATTTCTCATTCAATTTTCCCTGCATTTCAAAGCAAAAGGCCAAGCCATATAGCAGC
CAAATTCACTTCTCAATCAACTTTATCTGCCTTGATATATCACTTTACTCTTCCTAACAC
ATTGAAAAAAGATATCCCCACAAAATACAACCATAAGTTATTTTACAACTAAACCTTGTA
CCTAATTATCATCCACTTGGCATCTATATAAACTAACTCCTCTATTCCACCTTCCACACA
TCAAAACATTCTTTGCAGTAACAACTTCAAATTCATTTGCAATTTAGCAGCAAAGCAATC
TATAGCCTTCGATTACCAAC
>Glyma08g18170|Glyma08g18170.3
TTTTTGAGTGACGTATTATATATTTTTGTTTTGTTTGTCAGACGTTATTCTAACATGCTC
CATCAAGTATTTAACATTGGTGGATGAGTCAAAATGTGACATAAAATCTAGTCATTAAAT
ATGTATTTAGTATTGGTTTGACATATACTGAATACTTGACAGGGATGAAGTTAATGACAC
CTCTTGCTATATGATTAACAAAAAATATAAGGTGATACTTTTGCATCCTATATGACAAAA
ATCACCCATAACAGATAATAGTTTTTAAAAAACATCTACTTTGATAATTAGTTTTACAAA
GTAATTCATTTTGATTAAAAAAAGGTTTATATAAAACGTAAGGTCAACCTTCCTTTTGTG
ATTGTATAAAAATAGAAATAAAAATTATTTTTACATTAATTTTTATGATTTTAATTTTCA
TAATTACTAAATTTAAGTGTAAAATTTTGTATACTTTCAACTAATCACAAATTATATTAA
ATATGATTTTTAATATAATTGTTATAAAATCTAACACTTGTCGTATAAAATAATCTTTAA
TTAGATGGGAGTAGTGTAATTTTTTTATACTATTTAAAAAGTTTAATGATAATATATTGT
CAATATAAAAAGTTTTACATTCTCAAACAATAAAAAATGACTACCACTATGACCTTTAAA
CTAGTTATTAGTCTCTCCGTCCCATGTGTAAAATAGTTGAAACTCAAGTTTAGGCCCACA
ATTTTTTAATTGTTTGTAGTTTCTATAAAAACAATAAAGATCTCATACATTGTAAAAAAA
CCACATTTATATGTTAGCACAAGAAGCCCAAATTATAGTTTTTATTAAAAGTAATAATTT
TTTTTCTTAAAATTTGTTTTGGTTTTCACTTACCATTGGATTGGGTTAGTCTTGTCAAAA
TGAAAGTAATTTTAACCTTTGAAAAAAAAATTAGATTGACGGAGTCACTTTTTAATGAGA
TATTTAAATATTTTATTCTAGGATAAATATTGTTATTTTGAAAGACTTAATAATACATAT
ATTAAAATTAAGAAAGAAAAAAAATGAAATTTTAGTAAAACTGTCTCCTAATAAATATTA
TTTTTTGAAATACTTACTTTTCTTGTGTGAAAAAACATTAAATATCAACTGTTATGAAAC
AAAGAGAGTTTAAAAGTTAATAAATTTATCATATACTCTATTCTTTGTTCTTAATTATGT
AACACTTTCAACTAATTCACTTTTCTTAAGAAAAATAGTTGATAGTGAACCACATTAAAT
CTGCCAATTATTTATACTATCATTTTCTTATTTCTTTATATACTTAATTATTTCTTAATA
ATTTTTGGAAAAATAATAATTAAGTAAAAGTATGTAGGAAAAAATAGTTAACGCATCTAA
AAATGAAAAAATGATCTTATAAAAAATGACAAACAAATTTTTAAAAAAGATCTTATAATT
AGAGACAAATGAAATATACAATTTGTGGTTGAATAACAATGTAAAGTTAATTAAGAATTT
AGTTCCTAAACTTCTTCGTATTCTAATTTTTAATCTTTCAAAATTTATTTGACAACTTTT
AGTCTTCCATTAATTTTTGGTGAGCATTTTTGTTCCTCAATTTTTTTTACTTATTTTTAG
TTCTTCATTTATTTTTATTGTTCAAAATTAATTCAAAATATAAAAAACAAGGGATTAGAA
ATGAAAAAAAAAATTAAGGAACTAAAAATACTGATAGAAAATTAACGGAGGAACCAAGAT
TTATTTTTAAAAAATTTAAGGCTAAAAATATGAATGTGAAAAAGTTAAGGGATTAACCTT
AAAAATAATTATTTATTCTTAAAAATTATTTTAAAAGTAGACATTTGCCACTTAAATCAA
ATATTAAATCCTTGCACCTTCTCTAGTCTTTTGCTCCGTCTCTTTCTTTCTTAGTCACAC
CTAAAACGCGTTTTTCTTTATTTTATTCCATAAGGTCATGGCAGCTGTCCTAAAAATCTA
TTTATATACACATCATCTTC
>Glyma08g08381|Glyma08g08381.1
AAAAATTGGAATTAATTTAAAAAATGTTACTGCTTATTTTTTTACATCACATCAATTTTT
TAAAAACTAATCACATAGATTTTTTAAAAACTAATCTAAATAAAAAGGTGTTAAATCATG
ATTTTTAGTAATGATATATTTTACGTTGTATTATTTCCTATTCCTAAGCCGGGCAGAAGT
TAGTTTAGCTTGATGCCCCTAGAATCATGTAGAGCAACTACACACACATGCGAAAGTGTA
ATCTCAAAATGAATGGATTATTAGATTCAATACAATTTGCAAGCTATATTAAAAAAGACC
ATGAACACAAACTAAGCAAAAAATAACACATAAGTAGCTAGAAAAGGACTATAGCAACTA
CAATGCAGTCAAAATACTAGCACACAACCACAATGGATTCGTATGAATAAGAATCCAAAG
AGAAGAAGATCGAAACATAACAATACAACAAATATTTTTAACAGAAACTGAGTAGAATTT
GATTTGTATTTTGTTGTCACTTACAATAAATTTCTCAACAAGTGTAAGTGGACATCACAC
AACCTTACAAACATGCATGTTACACCACCCGTACTTTAAATTTTTAAAAAAATAATCAAA
ATGATAACCTAATAAATTATTGCATTAAGTACCCAAATTATCATAAGACTATTACATATT
GATATATCACAAAACGAGCTAAAACATTAATTAACATTGATTTATGCATGTAACATGTGT
GGAAAAAAGCCGAGCAACCAAAAGTGCATGTGATACTCCCTCTAATAAGAAACAAATATA
ATTCATCAAGATGTCTAAACACCTCATTCGAGAGCCAGCTTTTTTCTACCAATGAGTTTG
CCTTATTACATTGTTAAATATATATAGGCTTATATTGGAACCAAATACATGAAAGATGTC
TAAGCCCCTAAATATTTTTTAGTTATGATAATAATAATGGATATGAAACCTTGATGGACT
AATGAGTTTGATGAGCTATGCAAGAAAAATATGTGTTCAAGGCTTACAAAAGTATGATTC
CTTCTACCTTAACTTGACGCTAAAATTGTTTTAATTTAACTTGTGTTCACATTAAAATGG
ACTTTCATCAAAAGCTTTCTATAAAAGAAATTGCATCTAAAGTGTTTTTGAGAACTACCC
ATTGTCTAACGTATTGTTTCATCCAATAGCTCATAGGAAAAACTTACACCTCGATTTATA
TATCCACTTAAGTTTTTCATCCTAAGTGAACACATGATGACCTTTTTATTAATTTTTTAA
AAGTATTTTTAAAAAAAATAATAAAGAATCACCTTCTAAATATAGTCATTTATAAAAATT
TACTTATATTATTTCAAACACTTTTTTGTTTCCTTGTTAATTAAAATAAGAATTAAGAAA
ATTTAGTTCAATTGGTTGATTAATATATCTAAATTATTGTAAATTTTTTATATGTAAGTT
TGACTCTTGCTAGGACTGTGGTTAAAAAATTAAAAGAAAAAATAATTATTATAAAAATCA
TGAAAGAGTAAAAAAAATTATAAACAATACAATTTCGCATATCTCATTTAATTTTTTAAC
TAGTATCCTTAGGATATATTTTTTAGGTCACCTTAGGACATTTACTAGCTTTTTTAAAAC
ACATTTAAACTTAATTTAAATGTCGAGAGTACTTTATGCGTAGATTATCCAAACAGAAGT
GGTGATGAGTGATGATCATCAAGATGTTAATGAGGTCAAAGACGTGTATTTTTTGAAAAG
AATATTGTATATTTAAAAATGATATTGGAAACCTATAGGCTGTATCCATAGTATTGGCCA
GTTGAAACCTATATCCATTTAGAACGCAAGCCCAGTGGAGGGCGCGTACAAGCGTGACCA
TTAAGATCACTTCCATTACATTTATTGCGAAATTTGACCGTAGAATTGTTCGAAAAAGAC
GTGCCTGGATGGATCAAAATATATATATACATCCTTTCCTCCTTCATTTTTCAAACACTA
ATCACATTCATTCAAGATAG
>Glyma08g00535|Glyma08g00535.1
ATGTGTGTGTGGAGAGAGATATAAATGAATCTTATCATGTGCACAGGATGTGAAATAATT
GTCTTCGACCTATTTGAAGAAAAATGATCGACTCTAATCATTACGAAGCATATATATATA
TCTTGACCTGATATAATTTGTTTCCTAACCGCGAAACTTGCATGGGTAAATCGTATCAAA
GGATCCAAAACTATTTGTTGGCGTAGGAGTTTAATATAATTTGCCTTTCAATAATTTAAG
AACATTCATTCCTTCAACTTAGTATTTTGTGCATGACCAAGAATAAAAAGATGATCCCAA
TCCTCATGAGAAAAGGTATGATTACAATCAGACTATGCAAGTGCTACTTAAACTGCTCCA
GAGACTTTATGGTACGCATTAAATGGCCGAATTAATTTGTTGCAAATATTAGTGTAAACT
CAAGTTACGCAAGCTTAACTTAAGAAACTAATCCATGATTGATAAATTAATGAAATTATT
CAATATAAAGCGATTATAAATTTATTATTGACTGATGTAAATTAGGTTTATTACTCTTAC
AAGAAGCTGCTGTGATGTTACTACCTTCTTCCCATAATTATTGATAAAAAATATTTAATG
GATGTAAAATATTTATATTTGGTCTAAACCAACCTTTTTAATATCTCATTATTAGTTAAA
ATATTATTTATAGTAGTTATTAAGGGTATAATTGAAAAAAAAATAAACTTTGAATTTTTA
TAATATCAATTGCTGTTTTTTTCAAAAGCAATTCTAAAATATCAATTGTTGTGAAACAAA
AAAGAGAAAAAAGGGATAAAACATTTGTAATCATGGGAAGTAATCTGTTTCTAAGTTGCA
TTGGGTTGAACTGTTGAAGTAATCTATTACTTATTTATAATTTGTTAACCCAATCTATTT
TTATAGGCTGATTCATTGTCCCATGATCCCATCTTTTCTTTTTCTTTTTTAGAAATTACT
TTACAACTAAATAGACGGCAATAGATTCCTCCTAGCCACTAAGCTATCCTTATATCTACT
CGGGCGGGATTCACAATGTTTTTTTTATTATTATTATTCTCTTTAATGCAATTCTATTAA
TACCATATAAATTTTATTGCACTATGAAAAAACTTTCCTTATTTATTCATTAGTCAGTAT
CAAAATTTGAAAATATCAAAATATGGAAGGATATTACCGGAGTACCGACAAAACTATATT
TCAACATTTTTGCTCCGACCACTAAAAACTAAAAAGAAACTCCTTAGACTGTGTTTGGAA
AGCAGTTTGAATGGTGTTGAATAGTTTTTTTTTTTTTTTTGCTGGTTAGAATGGTGTTGA
ATAGATTTTATTTTTTTCTGGTTAGAATGGTGTTGAATAGATATTTTGCACATTTCGATA
AAAAAAATAATCTAAAGAATGGTAGTGCTGGATTAACATTATGGCCAATGTAATAGCTAT
ATAAACACACTTAATTCTAAAAATGATAAAATAAAAAACAAATACAAATTCACTAGCTTG
CTACTTTTACAATGAGTTTTTGTTTTAGCAATTTACACTATAATAAATAAAAATTGCGAA
AGTATTTTATGAATTTTAATACATAAAATAAAAAATATCATATGCATGTATTTTTTCTTA
TTATATTATATGACTTATCTCATTTTTCTCTTTATTTTTCTCTCTCTCTCTCTTCAATAT
CTGACTTGGTGTATATCTTGATAGAGTAAAGTACATACAATAACTTACATCATCAATCAT
CAATCATCATGCATTAAATTGGATTTATGGATTTGACTTGCAGGTAGTCTGTTTACCCTG
CGAACTAAATAGGTTAGGAGGAGATAATATATCAATCTATTTTTTTATATTCATAAAAAT
TAAACTTAGATAGTAAAAAATTTAGAACAATTCATATATACTCAATTAAGTTAATATAAT
TGTGTCATTTTGGTGACGCCTGACGCACAATATCCATATATAATCATGCAAGGAAACAAA
AAAATATATATTATAAACAA
>Glyma08g04070|Glyma08g04070.2
TTTTGCCCTAATAAACCAAAATAAAATTTACAAAACCATCCACCTGTGGCTTTTATACGT
GGACCAAATTGCAAATTCCTTAAATATTACTGAATAAGTATCCGATATTTGTACTCATTC
CATCTCAACACCCTGTTATATATGTATATTAATTAACTTACAATTTAAACAAATCATAAA
TAATTATATGGTCCAAAGTTATAACTTTTTATTAATTAGAATTATTTATTAATAATTTAA
TAGGATGATTAAAATCACCAATTTATAAAAATAGGAAGACAAAATATTATAATTAAAATT
CAAGAGACCAAAATGATAAATTTAAAAAATTAGAAGATAAAAATTACAATTTTGAAAAAA
AATAATTATCATATATAGAGAGCTACCGTTCACTTCTCACACTCTCACATAACGGGGTTT
TGTCTCCCACCAACCCATATTTTTCGCGCGGATTTCCTTTGGGTTAGTATATTATTCCTT
TCATTAAAAGACTACATCCAACAATTCTACAATGTATTATATAAAAGAAGAAGAAAAATC
TCTAATCAATAGAATGTTTTTAAGTTTAATAAAAAAAATATTATTAATTAATTAAAAATA
TCCTTAATATGACTAAGACAATTATTATAAAAATTAATAAGTTTAATATATATAATTACG
ATTAAATAAGAGTGTAAATTTATTATTGTATATATATTATTATTATTAATAAGCTTCTTT
TTTTTCGTTTTCCTGTAGATATTTTTGTAATTTTATTATACAGTACACTCATGAATCATT
TTGTAACCAAAAAAATACAGCACAATCATTTAACCTTTTACGCGTAATCATATTTCCAAG
TTTTTTCCTTCAAAAACATGAATATTTTTTTTTTCTTCCTATGCTTTTATACGTTATTAT
TACTAGTATTAAGCAATGTTTCAACTTTCAAGGGCAAGTAGTAAAAGTAATATTACTACT
ACAAGACCCATAATGATAATAGGAATTGCAATTAATTAACTAATGACAAAAACAAAGCTC
ATAAACCTGACATGAACCTAATTAGCAGTTAATTGTATGATAATAGATAGATTCAATTCT
TTTTCTCTCATTTTTTTTTTTGTCGTTTACTTTTGTTTTTTCCTTGCAGATCTCTTCTTT
ATCTTTCTTAAGTTGTCACTTTTGTTGTATTTGGTATTCTTGGTTAATTTTCTCTTTGTT
GGCCTCTCCAATGCATCTTCAACTTTTTGTTTTTCTTTTCTTCACGAGAATCCAAGAAAG
CAAAGCAGCATAAGAGCCAAGAAAATCTGGAACTTGTTACGGTCACTGTTTTTTTTTTTT
TACTTTTTTGTTTTAGGCGCATGAAAATTTGGCTTTTTGAGAGACACTGTTCGTTCCATC
ATTTTCTTTGATTAATGCTCCCGCTTTCCACCCTCACTGTCTCACCTTCCTTCCCTGCGC
TACCAAAGGCGCATCTTAGCTTTTTGGCGCACACTAGCACGTTCTACAAAGCATATATAG
CAAAAATATAAATTATACGCAGTTTTAGTTTTTTTTTTCTTTTAATATTATATATGTGTC
AAATATTAACTTACTGATTATTAATGTCTACAAATTTGACTAATTATATTTAATAGTCTC
TCTTTCTAACTATACATTTTCTAATGTATTAGTTTTGCTATTTTTTAATTATTTATTTTA
ATATATATTTCTTTTTTCCATAGAGACTTCAAATGTTATTCATTGAAAGTAAGCATCGAT
GGATAAAATCATTATGGATAAAGCTTAGGGTTTAAAAATCTGCATGATCATTTTATAGTA
AATTATAATTATAATAATTCTACATTATTAACAATTAATTTTCATGTAACATACAATCTT
CTATTTTTAAAGAAAAAATAGATAAAATAAGGAAAGTATGCCGGGTACTTTCTGTGGGTT
GTCGGAGTAGTTGGCCACAAAAAGATTCACAAAATTTATAAAAAACTAAAAAGGAATCAC
AACCTTCAAAGATTTTTTTT
>Glyma08g09750|Glyma08g09750.1
TTGTTTAATTTACTCTACCTACAATTTTTTTTCCCAGGAAACATTCAACCATAACACACT
ATCATCATTTTTTCCTTTCACATTTCAACACGTGGGGCCCTCACTAAAACATTTTTAATT
CTTTTGAAGGCTATATTCTAAATTAAAGAATCACGCTGATGAAAAGCTCATCAGTAGAGT
TCCATTACAAATACAGTCCAGAGAGTATAGTTTGAGTGCAACTGGAAACCAGTAAAGATT
ATCACACTATCAATATCAATAACAATAAAAATTACAATAGTGGGAGCCTGTTTATGTTTA
TTTTTTGTTTGCTTATTTATCAATCTTGTTATGTCTATCAAAGATTAGAGATAGTTTAAC
TGTATTTTTTGACCATTTAATTTAAATATGTATAGTTTTGGTCTCTCAAGTTTTTCTTTT
AACCAATTAATTCTCTTTATTTATAAAATCAAACAAATTTAATTAGTCCTTCCATTATTA
TTTTTATTCAAAACTCTCAAAATCTTACTTTCCATCCAAATATGCGGGGGTTAATTTATA
ATGAACTTGGAATATAAAATAATTTGAAAACTAGAAATTTAAAAATTTGAAGATTTGGTA
GGATGTAAGTAAGATTAGAGTTCAAAGAACGTAATTGAGGGGGGTTTTTTTCTTGTATTT
TTGGTTAAATTTGATGTTTTGGTTGATGGGATTTAAATGAAAAACGGTTTAAAATAATTT
AATTTGTTATAATTTTGAGTAAAAATGACAATTTAATATGTTTTTAAAAAAAAACTACAC
AAATAAATAAGTTTATTTTATTTTAAAATAAAATAATTTAATTTGTTAGAGAAAAAAACT
TGACAACAAAATTGCACATTTTATAATTAAAAGAGCTAAAACTAGAAGTCTAATTAAACT
TTAAAATATAATGCTTTATTTACCAAATCAGTAAGCAATAGGCAGAGAGCTATACGTGAT
TCTGTAAAATAGAAAAGCAGATATAGGTGATTTGAATGTCTGGAAGACAAACAATGCTTC
AAATCAGAAAACAAGCAGATATATTGCACATGACATATGACATGGTGCAATATTATGTTT
CAGTTGTACTATGTATATGTGGAAACATTCTCACGCTCTCTGACAGATAGTGACTCTTGG
ATCAAGCACAGCGCCTTTTCTTTTTTCTTTTTTTTTTTTATAGCGCCGATCTTTAGATAC
AGACCTTTGTCTCTGGCTCCCAATTCCTTTACCAAAACTCAAACCATTCCGTTAATTAGG
AGTTTGTTTCGTTTAGAGAAGATAAATCAATTAAATAATTTTTAAAATAAAAATAAAAAT
AATATGTTGTATTATTTAATTTAAGATAAATAAGTGACAAATAATATTTTGTGCCAAAGA
AAATCGATTTTTTTTTACCTAAAAACCAAAGGAAATTGATTTTCTTGGTCCAAACAATCG
ATTCCCCCCCCCCCTAAAAGAATCGATTTTTTTACCTTAAAAATCACAGGAAACAGAAAA
ATTTTAAGCTTTGAGCCCACCAACTGTAACTTTATTCTCTTATACCTAACTTCATCGCTT
CATTTCCATCTTCGATCTTTTATTCTATTAGCGCTACCGAATACAGCCTAAATTCTCTCA
CTTATCTATTATGCTTTATTATACCAAAATACTGTCATATGTTTCTCCCAATGACACTGA
CTTTGTATCTTTTAAATAATTTTTTAAATTTAAATTTCATGGATAAAAAATGTAATTAAA
AGATGAGACTTTACTAAAATGATCAATTAGATTTTTCAATAATAATTAATCATCAATAAA
ATTAAAAACTTTACACTACAACATAATAAACAAAAATGAAACTTTGTTTTTATCTTTTAA
AGTAAATTTTTATGAATAAAAAAATATAATTAAGAGATGTAATTTTATTAAGATGGTCAA
ATAATTTTAAAAAAAAATAATCACCAATATAACTAAAAAATATGCGGTAATATAACAATT
GTACAACATACTTACCCGTA
>Glyma08g06520|Glyma08g06520.1
AATACTGCATAAATAATTCAGCAAATTAATGTACCATGTCATTGAAAATAAAGTAAGAGT
TTTGTAATTGGATTTAATTGGTATCATTAAAAACTGAGTCTTATTCTAATTACCTAAAAA
GTCACACACAATATGAGTTGTGATTGGTTAACAATAATATTGACAATGTGTAACAATTAC
ACTATTTATAATTGAAAATAGAAAATGAAAAAGAATTTTTTTAAAATTAAATAAGAACCA
TCTTCAAGGGTCTTAAATATTTCTCTATTACTCACATTGGGTTTTCCTTTGAAATGGTGG
GCTATAAAAGCCAACCCTTGAAGCCATTCAGAAGTGTTAAAATGCCTATCTCCAAAGAAT
CCATTTTGATCATCATTGGCACAGCACCACTTTGCCAAACTAACATGGTTATCAATGAGC
ACCATCACGCCATGATCCCCTAGAGCATCAACCACAGCCTCATAGGCCTGAAGATGGGTC
ATGTTCAACACCCTAGGGTTATAATTCTCGATTGCTGACACAATGCCCGGAATATCATGA
GTGTGGAATATGTCACGAACAGTGTTATTAGCATAGCGAGTGAACATGTACGTAGCATAG
GACAAACGAACACAATTGAATCCTGCTTTGGCTATATTAGCAGCAATGTCATTCATGGGC
GATTTGTCAAGACCCTCAGCAAGCATTGGCGTTGCATGAGCCACCCAATGTGCACAATGA
AGCTTCACACGTTTTCCTGTTGCATCATCAATGATCCATCTCTTGTGAACTGAGAGAGGC
AAAGAGTTGCAACATGATGTGAATATGGCCAAGAGGCACGCCAAGAGAATGGAGGATTTT
CTCACCATTTTTTTCTTTGACTAAGGAAACATGGTTACGTCCAAAGCTTTATGTGTTTAT
ATAGTAGTTGTAAATAAAATTAAATTTAAATGTTTCGTTCAAGTTAGTTTTTATATCTAG
TCCATTTTTCTAACTTATCTATTTACTTTATGTTTTAGTTCAAATCTAAGCTCGATATTC
TTGTTTGTATTTTATTTCTTTTCGGAGATTAGTTTTCAGATTTGTAATTTTGTATAACAG
AATCTGTTTAAGATAATTTTAATTAAAACTGTTAAATCAAAAATACTTAAGAAAACAAGG
TGAATTATATAACTAGAATATCAAAAGTAAGTAATACCGTATGATAGTTAGAGTCATTTC
TAATTTTTTTTATAACATCTAATTTTAAATTTTTAAAGTAAGTACATAATTTCTTATTAA
TCTATAAGTATTTTTATTTTTTCAAACAAACATATGTTAGCTAATTATAAAGTTTAATTA
ATTACCCATAATTTAAGTATAATTTGAAATACTTTTCTTTTTAATATTTTTTACTTCTTG
TTAATCAATTCCTATATTATAAACTCGAGTACTAATTACCTGAGACTCTTCTCTCTTTAG
TCTCTTAATTAACTCATTTTTTACATTATTTTGTCATTAGTAATCTTCCCACATACAATT
TATGAATGTAAAAGTGAGCTTTTTTATCAAATGTAATTTTTAAAACAATTGTAATTTGCT
AAAATGGAATTTTAAAAGACTTTTACATTCATTTAAAAAAAAACTTTATAAATTTAACTT
TTAATTTATTTAAAAAATATATATTTTACAATAATCTTTTCCACGGTGATTGTCACCACA
CCAATCTCCACTACCATTCTAGTTGCAGAGACTTTACCACCACAGCCGGCCGTTGGGGTG
CCATCGTGCCACTGCTATGGCCATCATTTTCAACATTTTCTCTGCCACCTGCCACTACAA
TCATACAAACATATCTTTAAACTAATTTTATTGGACATACCAAGGTGCTATCCATTTTAT
TCTTTGAACATGTGTTCACGCTCCTAAAGTAAGCCTATGGATATCAAGCCCAAACTCACG
AAAAGCCCAGAAATCTAAATAATCTCTTTCTCTCTCTCAATATAAAAATTGGTGAAGCTT
TATTTTGAAAGAAAACGGTA
>Glyma08g13271|Glyma08g13271.1
TTTTTTAATTACTAAGCATTAGATGTCAGATTTTCAAGTCGTACTACATATGTGATGGGG
AGCAGGGCATTGAGTGACACAAGTCAAGGGTTTATTTAGTTAGAATCTTTCGAGCAAAGT
AAATAGACTTCAATCTTTTCCCCTAAAAAAAAAAGACTTTTTCAATCTCTAAATTAGTCT
CTATTTAAAGATTTTTTGTGCTCTTAGCTATAACTTGTTTTAGTATAAGTTATTATTTTC
ATAAGGTTAAACACATTTTATAAGGTTACCTACACTGTGGGGAATCGTTGGAATAATATT
TAAACATGCATGTGAGGCCACAATGCAATTATTATAATGAAAAAAAAAAATATTAAAAAA
CAATTAAAATTCCAAAAAAATGAGATGCTTGAAATTATTTTTAAATTATCATATCAAACA
TAAGAATTTAACATTCTCAAATCTCAACTAAAGATTCCTAAAAACCTTAAAATAATTCTC
CTAACAAACACTCCTTAATAATATGAAAGACTAAGACTCTTAATTCTATATCATTAATTT
ATAATGGATTCCGACACGCTTCTATTTTCTAATCAATTTTTATATACTTTTAATGATTTG
ACAACAAACTTTTATTTAATATATAATGCTTATCATGTTTGATATCTCCCTCAAATTTCT
GATAATGTTTGCTTGTATTTTAACATGCATTTTGCTTGTTAGTTATGAAATTTGTGACAT
TGCGCAGTGTATTTTTTTATGAAACAAATTATTGAATTCGATATGATTCAATTATTTTTG
CATTTGTAAAAGGCCAGTCATTCTATAGATAATTTCATTAACATGATGCGTAACATCTTC
CATTTTACATGAATAACTAGATTTTGTACCAATGTTTATTCGTAAAATATGTAACATTAT
ATTTTAATGATATTAATCATTCAAATTATTATAAGACGAACGATCAACAACAACAAAATA
TATAATAACAATAATAACATTTAATAGGTTGATATTTTTCGAATTATTTTACATATAAAA
AGTATACAAAGTATTGTAATTACCAACTGAGCTAGCAAGACTCCTTTTTTATGAGAAGGA
AACTCAAAAATTGATTGCTCAGAAAGGACAAGAAACGAAAGAAGTAGGTCCCTATACCAC
CAAAGGCTTTTGTGGGCAATTATTTTTAAAAGAAAGATTTAATTATTAAAATTCGATGGC
TTTCTGCTGTTAATGCGCTACTCTTTTATATACCTAATATTATCTAATCTTATCATCAAT
GTAAGAACCAGCTAGTAATCAAATTATCACTATTCTTCAGTTCTTTCAATTAATTTAATA
AGAGAGATCTTTCCTTCTCTTCAGAAAGAAGAGCTTATCCATAATTAATGAAAAACTCGC
ATCATGGAACGCGTTGTTAGAGAAAGGAACTCTAAAACTTTAAAAAGAAAAGTTACACTA
CACCAAATATAATTATATTTTAAGTGGCAATTAATTTTTTTACTGCTATTCCTTTTTAAA
GTTACTGCTGTAATTATTCAATTATTCAATATCAATTATGAATTAAGTACTAATATTATA
TTGTTTAAACAAAATTATTTATGACTATAACATATAATTGTCATCAAAAAATCATTTATA
AAGACAATTATTAAGAATGGTCACTAAAAAACACAACACTTTATTCAAATCTATTTTTTT
AACTCTATTTTTTCTATGAAGGAGGGTCACCTGAAAAGAACTATCACAGTAATATTTCAT
GCATCTTAGTCGTTTTCTCTAATATTATGAATTATTGGATTTAATTGATAAAACTAATTA
AATAAGAGACAATTAGTGTAACCCAAAAGGTTGGTGCAGTTACATAAAGATTTTATTATG
TTTACATGAGAAAAATTGTGTTTAATTTTTACTGTGTAAAATTTTTAATAAGTTGAAGGA
CAAATGTCCTTTGTGACCCAAAGACAAAAAAGACATTATAAAAGACAGATAATTAATGTA
TGATGAGGACATTATAAAAG
>Glyma08g09960|Glyma08g09960.1
TAAAATTCAATCCATCTTAAAAAATAATCAATCAAAATTTGTATATTTTTGAATATCGAA
AATAATTTTTTTAAATTATAAAAAATCTTAATTAAACACCACTAGATTTTGCTGTATTCC
TTAACAAATCATAAAAGTCTTAATTAAATACCCAAAAACTTATTTATATCATTTAAAAAT
TCTGATTGAATATCACTTGACTTTATATATATATATATATATATATATATTTTAAATTCT
TTGAAATCCTAATCCAATACGTTCCCTTAGTTAAATAATTCTAATTTCAACTCACAAATT
TTTATTTGCATACTTTTATGCCTTAAACTTGAACATAAAGTATCTTTAGATATACCTCCA
TCATAATTTATGGAGAGACTCACCAAAGAGCATCACATTAAACAAGTCTTGTCAAATATA
ATAAGAGCACTAACATATTATTTATAAAAAAATATATAACACATTATTTTTATTTTATAT
ATTTTATTTTGATTTTAAAAAGTTCTATACAGTATACGGTAAACTTGCTATTCAGTTATG
AAAAATAAAAATATCCAAATAAATAAACTTGTTATTCAATGTATAAATGGACCTCTATCA
TATCATTTATTCATGTCTGATCACTTATGACAAAAAATAATTATTATTTAAAGAGAAAAG
TTTTAAGTATCATCTTTCTACTTTAAAAAAAAAAAATCCTCTTTCGAATTTGACTGTATA
CACTATACATTTATGATTTACCCTTTACAAAATTTGGAAGGAAAATGAGGAGAAAAAAAA
AAGGGGAGCATTTTCACTTTCAGAACATTGACTTTTTGTTTGTAGTACATTAAATGTATC
GCCGTGTTGTATATTTACGGGGGAATTTATTGTCTTATTATTTTTCCATTTGGATCCATT
CAGCCGAGTTTGCATACCAAAAGCGACACACAGCTTTGGCCAACATTTAACTTTGAAACG
AAAGGAAGCAACGTGCCATTTTCCGTTGTTCATTTGTGAGCCTGCCGGCGGCTTGTCCCC
CCTGCAATAATCTCGTGAGTTAAATTATTTTTAAAATTTTATAATAACTTAAACATCTTA
TTCAATCTTAATAAATTTGAACCCTTTCACATCTTTTAATACTAGTTCAATTTAAATTTG
TATCGCAACAGTATTTACATGATAATTAAATAAAAAAGTGAATTTTATCAAAAATAGTAA
TTTTTAATAAATTTCAATTTTAACTACTAATTATAGAAAGAGTTTTAGAAGAAAAAAATA
TCATTAAAATTTCTTATGATTTAATAGTGACGTATCAACAATGTATAATATTTTTTCATT
ATTATGTAATTATAAATCATTAATAGTATAATTTTTAATATGTTAATATAGAAATCAACA
AATTTATTATATAGACTGATTATATTCCAAGAAAATAAATAATAAAAATAAAAAAATAAT
TTTCTTAAAGTTATACTTTGAATAACTTATCTATGAACTAAAAGTATAATTAAATGTTTT
CTATTATATTATTGATGTAAAATATTTAATACTTTATGATTAATTTTTATCAAAACATTT
AATTAGTCATCTTTAATAAATTTTTTTTTTAATTATATATTTTTTTCATTCACAAAACTC
AAAATAAAAACTTTTCTTAATGAATCCGGGCACAAATTCACTTTCTTAATCAACTTTATA
TTTATAAATATCTTTGTAAAAAACTTATGTTGATTTTATCATAAAATAAAATAATACATA
AAAAAATTAGATGTAGTTTCTTAATTAATTTTAGTATTTTTTATTAGAATTAAAGCTTAA
TTTTAATACTTACTAAGGTCAGTGACTGAACGACCACTTCGACACATTTGAGAGCTGGGC
TGTTTGATAGGGAAAATTAAAGTTGCAGTTAAAGAAAAAGAAAAGAAAAAAAAAAAGAGG
TACATTTGAGAGTAATTCTCTTCACTTTCAAGGGTTAAGACTGTAATCTCACACATCCAG
AAATGCATTCCCTATATCAC
>Glyma08g14340|Glyma08g14340.1
TTAGAAACAAATTGTCATTTGTCGCTGACAGCTGCTGACCTTATCAGAGTAAGACCAGCA
GTTAATTTCATGGTAATCTGGGCTTGGCATACCCATCGGCTACTAAATCCAGAAAGGACA
CTACTATGTTCTATGCTTGGTGATTGGCCAAGTAAAGAGGCCTAGAGATCAATGCCCTTT
AATGAATTGAATGGTCCTTCCACCCCTACATTTGATTCCAATTTCTGGCGTAGATCTAAA
TAATGAGACCTGCCAACTTTTACTTCAACAATAAAATTCTAGCATCTCATCTCTCTATGC
TACGAGCAGGAAAATACTGTGAGAAATAGATATGCATGTAGGAGTACTTGAACTAGGTTT
TTCTTTTGCTTGATCAGGTATTTTTCTTATATGCATGTTTATGAGTTCTGCTAGATGCAC
TTCAGTTTCTGTGTCAATAGATGAACATGTCAATCTTTTTCTGTATCTTAGTCCTTGTTT
TGCAATCATTTTATTTTGTTTTTACTCTTAAAGCCACTATCTAATCAAACAGCGCACTTG
GATCACAGTGCTTTGATAGCATGTTGAATACAAGATGTGCCTAATGGAAAGAGGGAAGAG
CATTTTCAATCTGGCCATACTGGTCTAGCCTCATCTTTATAATTTATTAGTGTATTTCCT
TTACGTATAACTTCAAATGATGACGAATTGATACTAGAAGTAGAAGGCTTTACTGACAAA
TAAGGTCAGTCTCTGGAGTCTGCATAATGCTTTGCATTTATTGTCTCTATGTTACTTTTT
GGGTGAATGATAATGTGACTGCAAATATCCATACAGATTGCTCGCATGCTTACTGTGAAG
CGGGAAAGAGAAATTGAGGAGGGTATCAATAAGAGGTTGTCTAGAAAGCTTGATAAAAAA
TGGAAGAAAAGCATTGTTGTAAGACCACCTCCGTCTTTAAAGAAGCTTCGGGAGGAAGAA
GCAGCAGCAGAAGCTGCAGAAACTGAAAAAGCTGCATGAGCTTACACATAAATATGCAAG
TTACAGAGTTCAATGGTTAAAATTATTGTTCAGTCATAATTTTCTTGTTTAAATGGATGT
GGTTGTCACGTGTATAATATTATCTTAATGGTAGTAATTTATGTTTGTTCCTGCCCGAAG
GTTCATGCCTTTTATTTTGTGACAAAAGATACATGATTCACATCCTTCAAATTAGGTAAA
ACATTTTTTTTAAAATTCAAATTTTCAATTCCATTAAAAAATTGCTTTTAATTTGTTTTA
TGAATGACTATCATTTTTTGGAGTTTCAAAGTGACAATTTGTCAATCAGATTGGTGATGC
ATGTCTATTTTTGAAAGGGCAAGTTTTTTACATTATTTACATTATTTTTCTACATTATTT
TTCAATCAAGTGCCTAAGCCAAGGTAAAGGTAGGGTTTCAATGACAAGGTTTTTAATTTC
CCCGTGGATTTCTTCAGCCAATAATAGAAGACGTGTTCGAATTGACTTTGGAGTAACTAA
TTTTCAAAAATTATGTGATTAAGCATGTTTTTTTTTTTTTATCATTCTTGAGCATGATGT
TTTAAAACTAAGTTGAGAAGAATTATTTTAATTTGGTTAGTAAAATAGAATTTTTATTGG
AGTATAAATAAAATAATTTATGTTTCTGTATCAAAAAAATAATTTATGTTTCACACATGA
ATGAGATGTTACTATTTGCTAAAAAAGAGAGTAAATTACATTAATTATCATTGTAGTTTT
TAAAGATTGTACATAATTTCTTTATTTTTTTAAAACATTTATAGCAATATCCTTTGTAGA
GACTAGAGATGTACGTTGCAATTTTAAATAATGATGAGGATTAATATAGAAATAGAAAGA
AAAAAAGTATCGAGTAAAAATGGACGAAACCAGGGAATGTTATTAACTTATTATTGTAAT
TTTAATTTAAAAATATTACAAAATAATTAACCTTAAAATAATACTTAAATCTACGTGAAG
ACAGTGTTGTGTTCTCTCTG
>Glyma08g18080|Glyma08g18080.1
TTTTACCACAAAAGTAAGGAAGATGATGCTTCAAGAAATGGAGGTTGGATTCATCGAACC
CGCAATCCAAGCAGACACTCTTGATCTGTTGAATGGAGAATATATTACATTCATGAATTA
ATCCAATCTTAGGATGTGAAATTGAATGAAGTTTAACCCAGTGCAGTAACCAATCGAATT
AAATCCCTTTCTTTTGTGTTCTTTGTATTTTTTTAAAAATATTTGAAAATTCTAAAAAAA
TAATTGATTGATTTTCGGATCTTTATATTTGATATTCAAAACTCAAATCTAAATTTCTGT
TTGAGTTTTTATTATGGGTGATGATATTTAAAATCTTATAAATTACAAACATCTCATCAA
CATTTTTAATTTCTTTTCATCTTTTTTTCTTATCATGTTACATCATTAATCAAATCAATT
ACTTATGTATCTTATCTTTCTATCTCTTTTAAGGTGTAAATACTCAAGGGTATGTAAGAA
TTTTTTTTTTTTATTTTTTGAATAAAAATAATTTTCTTTTATTATAATTATAATATAATA
GTTAGTTTTATAAAATAAATATTAGCTATCAGTCTCTAAGAATGATATTCGTCATGTTAC
CATTTTGTATTATAATAGTTATAACTTTAATTAGTACGTACATACTTAATTAGTACTTGC
CGTAGTTTTATAATTTATCCTCTCTCTTTCTGTTCCTTACATAACCTTCAACGGGGCTTA
TCTTAAATATAAAAAAGTAGAAAATATTAAAAGTATTTATTATATTAAAATATTGAATTA
ATTTAATGTTTTTCTTTTCTAGAAATTAAAACCATCACCTTAATCAATATCAACGAACAC
AGGTTGAAAAAAAAAAAAACGACTGAACAAAAACATTTAGTGGATTGTGAGCTTATGGCA
CTTATTTAAATTAATATTTGAGCCAATTGGGACATTAATTCAACTTGGTATTACATCATC
AAGGCATGATCTTGGCCTTCAAGGGAATCAAAATCTTTTTGTTACAAGATAAAATTTAAT
ATGACAACTAACAACCACATTTGAAAATGTTAAAACACCAAGCCAGTTGGTACCGGCCCC
AGGTTAAACATTCATGAAAATATGAAAAGAAAAATATATCTATTTTGGATTACACTTTTT
TATTTGTTATAGGTGTGAACTATTTATTAGTTTCATTAATGATTAATCTTCATTATAAAA
GTTATCTTAAATATGAGAGATTTGAGTCCATTTTTATATTTTTTTATAAAAAAAAAACCC
CACTTAATAGTTACCATGTAAAAATAAAATAGGATTAACTGGATCACTTCTTTTCATAAT
CTAACCAATCTTTATGTGACACATATAGTCTTTTAGTTTAAGAAAAAAATTAATAACACT
TAATTAAATGTTGTATATAAATTAGATGAGACTATGGAGTTAATATTATAGAACGGTGAT
CCAAGATTAGCTAATATTTTTTTTATTAATAGAAGGATTTACAATTTTTTTTTCTATCAA
ATACTTTTTATAATATAAAAAAAAATATAATTATAATTATATATATTAAAAATTATTTTG
AAATATTATTTAAAGACTTAAATACGTTTTTTACTTTTGGAATATAGTTGTATTTTATTT
TTGGTTTTTTGTTCTTTTACTTTTGGTCATTGTAAAATTTATTTTTTAGGGTTTGATGGT
CTTTGCTATTTTGTTTTAGTCCTTTAATACATCTATTTTTTTTTATATTTTAGTCCATGT
AATATGTAGATTATTTTCTTTTATATATTTTTCAAAAAAAATTCAAAAAAAATAAAATAT
TATAGGGATTAAAACAAAAAATATATATTAAAAAGACTCAAACAAAATAACAAAGATCAA
AATAAAATAAAATTTCAAAAACAAAAAATAATCAAACATTTTTAAAAAAAATTAGAAACA
AAATATAGCTGTATTCCAAAAATAATAAAAAAAATATTTAAGCCTACTTTAAATATACTT
CTCTTTTCATTGATACTGCC
>Glyma08g12600|Glyma08g12600.2
AGCACTGATACAGTATCATGTTCTTCCCGTTTATGTGTCCAGCTCCAACTTTGATGCTCT
GAGCAACCCTGTGCTGACATTGGCCAGTGACAGCCCCACAGGGTATCAGATAAACGTGAC
AGCATATGGTAACAGTGTGAACATATCAACTGGGGTGGTGAATGCCACACTCACAGGCAT
TGTGTACACTGATAAGACACTTGCCATATATCATGTGGACAAGGTGCTCATTCCTTTGGA
CTTCTCTAAGCCAAAGCCTATAGCTCCAGCACCAGCTGTGGCCAAGGCTCCTAAAGCTGA
TAAGGAGAACTCTTCAGCAGAAGATGAGGACCAGGCTCAGGCAGCCAAGGACAGCTCTGG
TGCAACAAGTTTTGTTAGCATTCATGGAACAACGTTGGTGTCCTTTGGAGTTGCTATTCT
TGCAGCAGCAGCTACAATGTCGTTTTGATTTTGAAGAACATCCATTTCTCCAAGTTTCTA
ATATGTTTTGAGGACAAGCACGCAACTGCTGTGGAGTTCTGTTTATGTTGTTTTCTTCTT
GAGCTGTGTATTGAGTAGGAAAAGTGGTGTCTGTGAGTTATGTGAACGTTTGTTCTGTTC
TTGTTTTATCATCAAGCGAAAAAATATGTGATTGTTTTATTGTCAAAGGCAAAAGGATTA
TCTGCTTGTTTTTATGCTTTTCAGTTATATGCACCGCTCGGAATCTTCTTCCTCTTCCTC
GTCTATGGGCAGCATCAATTGCAGCCTAATTTGTTGAAACTGAGACCGGGGAAGCATATT
AGTCTCGGAAATATGTATAACTATGAAATAATAATAATAATATTTTTGAATTTTATTATA
TCTAATTTATATCTATTTTTTAAAGATAAAAATAAGGTCATGTTTGATAAAATTAGTTAA
AAAGTTATTTAAAAATTGAAAAATTAGTTGACAGTTAAAAATTGAAAGTTGAAAAACTAG
TTTATTAAATTAGAAATATTTGATAAAATTAAATGTAAAATGATAAAAAAATAATAAAAT
TGTGATTTATTTAAAAAAGGTAAAAAATATCAAAAATAAAAATTAAAGAAAATATAAAAA
ATATAAGCTAACATTTTTAAAAATATTACTTTAAATAATATTTTAAAAAATACTAAAAAC
CATTAAAAAGAATCTAGTGAAATATTTTTCCAAAAATATACATGTACTGAAAAAGTACAA
GAAGTCAAGAACTTATTAATCTCATGCTCCTGGGAATTGAGCTCACCAAAGAAAAACTAT
TAACAAGCATTTCAAAATGTTTCTATCAATTAATACCATTAGTCTTTTAAAAAAAAATTA
AAATGTTTGTTACGCATCACTTGTCTTTTACATTTATTAAAGATGTCTCCATTAATTCTC
TTTTTCTTTATTTATCTATTAGGTGATTTGTCATTTTAAGAATGTAAAAATATGTGAAAC
AATCAAGGCTAGCTAGCTTCTCACTTGATGGCTTATAATAAGTTGACAATCCACTAAACT
ACCTAATTAAACTACTCTTTACTTCACATAAATAATATTAAAAGTAAATATTAATACGAA
TAATATAACCGTTAAATAAAAAAAATAAGTATGTTAAATAATCAATACGAATAATTTAGC
ATTAAATAGGTTATAGTAAAAAAATGCTTCTCGTACTAAAAATACAACCGTTATGTGTGA
AGGATACGCCCAAAATTGCTAAGGGAAAAACGTAATCTTACAAGTAAATAAAGTAATTGA
AGGTGCACTTATACACATCCTCAAAAAATTCACTTCATTATAAGTCTTTAGATTAAGAAT
TTGAGGAATATATTTATATAATTTTACCATACAATAATTTGTACAAAAAAAAAAACGTGA
GACAGAATATGTCATATATATATAGAGAGAAAAAAAATCATACTAATGAAATTGTTGTAA
AATTTGTTATATGAATAATATATTCTCCAAAAAAAAAGTTTTATTTTTAATATTATTATG
TTTTGGGATGATATTATCAA
>Glyma08g03240|Glyma08g03240.1
AAAAAACTTAATTGTTTCTTAACTCAATTTTGATTTCTAAAATTTGTATGTTATTATTTA
ATTATGTGTGTACTTGCGGTATAATTTTTTTATGCTAAATAATATCAGATGTCGAAATTA
GAAAATAGTACATTAAACTTTATTGATATTTGTAAAATGTTTTCCCTCTCAGAAATATTT
TTTATGCATTTCTTGTTTTTATATTAATATTCACAAATTACTTTTTTAATATTATTTTTA
CTAAAGTTAATAACGCATGTTATATAATCATTGAACTAATAGGTAATTAATACAATATAT
TAATGTAGAAAATAGTGCACTAAAATTAAATTTTATTTTTCAAATGTTTTTAAACTTTTT
ATTTATTTATAAAAAAACAGTTTAACACCATAATATACGTATCTCTAAAACACAATCTTG
ATAAGAGAACGTCTATGGTACAATATATTCTTCCAACATTGATTGTTCATACACAATATT
TAAATTTGAAAATTTACTTTTAAAAACTAAATATGTCTATTTATAGTAGTTAAAAAAATA
AAATCAAGGATTACTTATTTATCATGATTATAAATTGTAGATTATATATATTCTATTGTC
TTATATTAAAACAATAGTTATAAATCTTCTTATTACATTTCTTACCGATTCTCCTACGTT
ATTTGTATAATAAATATAAATGTGTTTTACACTTTCACAATATTAAATATATAGTTTTTA
ATTTTGATATTTTTTATAAAGCAATTAAATATTAACGAAAATATAACATATAATATAATA
TCATCATTAAACTTATGACATATTAATAATTTAACGAGACATGGGTTACTATTTTTTATT
TTTATTTCCAAGCCTAAAACATGTTTTTTTTTATCATTATATTAATATAAAATAATTTTC
GTTGAAAGCATGTTTATTGAAGGCAGTAAACATACAAAATGTGGGTATTATTTTTTTTAA
TAAGATTTATTTTATCTCCAAAATTAAGATTTAAATTCTAAACCACTAAACTATATAACA
ATGTATCAATTGTGAATAACCTGGCTTAAAACATTTTCTTTTTAAGACGCAGGCTATATA
TATCGTGAGAGAGCCAATTAGGTCTCCAAGATGGTGTTTGAAGGCGGTACTAGTTTATGA
CACCAAGAAGTGTTTTGAGCATTACAATGTTGGTGCATTGCATTTGTGTGTGAGAGTGTA
GCTATAGAGAAGAAGGAAGAAGAAAACAAAAAAAGGGTAAAAAGAAAAACCCAGGCTTAG
GCCATTAGGGTTAAATTGGAAAACTAGGAAAGAAAAGAAAAAAAAGACAAAAGATAAAAA
ATCTAGACCATTGATTTAAAATTGTTCTTCATGGTGAGAGAGCTCAAAGCATCTTTAATT
AAAAAAATTTGAATTCAAAAAACCATCCATTAGATATATTATTATTTTTCTTTTTCATGC
TAAAGGTTGAATTTTAAGAAAAAAGATTTCAAGATTTTTTTTAACTATTATTTTTTAATG
TTATTTGAGAGAGAAAAAAATTCTAAACAAGTAAAATTAAAGAATTCAAAATTAATTATA
CTACTAAAACAAAAAAATAACAAAAATTCGTAACATCATAAAATCCAAAAAAAAAATTAA
AAAGACAGATGTACAGGTTTGTCCTCTAGTTCGGAATAAATTTTTAATTTTAATTTATTA
TCAAGAGAATTTGTATTTGCCTATATTTTTAATTTTTAGTAAATTAAAAAGACATTTTTC
TTAGATTTTTCTATTATAAAATATCAATAAAAAATATAACACCACGAGTTATTTTTACGT
GAATATAGTTTTAAAATATAGAGACACAGAGTGTCAAACTTAATGGTAAATGATAGAAGT
AATTTACACACGATCCCAACTTTAATTTTTATTTTTGTTATTCTTATGCTGTTATGAGAA
ATTCAATTCAGCATGTGATATCAAGTCAACTATATCTTCAAATGTATTTACAGGAATAAA
TAATGATAATAATAATAAAT
>Glyma08g01770|Glyma08g01770.1
CCAAGGGGAGTTATTTATAATATTGAGAAAGCAGAGCGATCTTTTATTTGGGGAGACCAA
GAGGGAAGGAAAGAAAATGCATGCTATAGGCTGGAATTTAATGACTCTGCCTAAAGCTTA
TGGAGGGGTGGCTATGTGTAATCTCAAACATATGAATTCTGCTTGTTTGATGAAGTTAGG
GTGGTCTCTCAGAAATAATGGGAACAATTTATGGTGTCAGGTTCTTGGAGGAAAATATGC
AAGACAAGATTTGTCTAAAAATGCTTTGGTAGTCAAGCCTCAAGATTTCCCCCATTTAGA
AAGCTGTAGTTGGGATTTGGCCTAATTTGGTGGAAGGGGAAATTTGGGCCATTGGGGATG
GTAGGCTGGTGGATGTTTGGGACAACATTTGGATCGGTAATGGTGTGAGATTAGCAAGTG
CTGGTTTAAACATTGCTCAACAATTCCTGAACACCAAAGTCAAGGACCTGGTGGGAGAGA
TGGGCCTTGGAGTTCAAATTTACTGCAACAGATGTTCTCTAATGAAATCATTGAGCTTAT
CAAACCGATCCTACCCCCCTCAGATCAGGTAGGTCCTGATAGAAGACTCTGGCCAGGAAA
CAGACAAGGTGAATTACAGTGACTAGTGCATACCAGAGGCTTATTGGGAGTAATTTTCAA
GTGATTCTTTCCCATGTGTATTGTGAAGCTAATAAGGTGGCGGATGCCATTGCTAATAGG
GGCATTGGTACGGAGGAGGAGTTTTTGTTGTATGAGCAACAACCAGATTTCTTGGACCTC
TTGTTACTTAGGATGTTCTGGGATTTCAATCTCCCAGAGTTGTAGCCGTGTAGTTTTTCT
TTGGGCTTAGTCCCCGATTAATCCCCCAAAAGGGTGTGACTCAAACATGATTGGAACCTA
AGAGGTTCTACCTTATGTTATTAAAGGGATACCACTTTGGTAAGCAACTTGTATTTCCAA
TTTTTAACCTCATTTCAACTCAAAACTTTGCTAGTAATACATCCTTCAAACCAAATAATT
GTTGCTCTATCGATTTTTACCATGATCATTTTATACCAATAGACAAAATTTGCCTAAAAT
TTCGACCCAAAACAAACTACCTTTTCACCTAATAGTCTATCATTGTTTTCTTCGTAATGA
AATTTCATAAGATGCCTTGGAGTGTGATTAAAAACCTCAAAGCACAGTCTATTCATAATT
AGAATTTCATTTCATATGATCATTTTTGTTTTTTTAAAAAAGTTTTACCCGATAACTTCG
TTGAATAATATTACAAGTTGATTCTTGATTAGTATTTAACTGCAGTTAACGTATTTTAAA
ACCAACAAATGTTCCTACTGCAATTGATAAACAAATCTGGTCATTAATTAAGCAAATATT
GTTTCCAATTACCTAAGCCAATAATGCACTAATACTATGTCAAAAGGCATTTCATCTTAA
TATTCCTCTAAATCCATAATGAACTTGGAGCTTTCAATAAATAAGAAAGAAATAAATACT
AATTTAGTCTTTAAATTTCTAGCTCATTATCATGTTGGTTACTGTAAAGGAAAACTCAAA
TAAAATTATTACATGTAAGTAAATTAACTGTTATCGTTCTTAAATTTATGTTGTTATTAT
CACTTGAATCATAAACTTAGGATCAAAATAAGAAAAATGTTAATTTTAAAGACTTAAGGC
GTGCTTAGATTATATATTTACTCTAATTTTCATTTACAAAAAATATCACATTCAATGTAT
ATTGGGTTTTGTGTTACCGCATCTCAATCAGTAAAACAAATACATCTCTTTAAATGAAAT
TAAAAAATTTTCAGTTACTTATTAATTTTTTCTCAAAAAGAATAAATATTTAAATCAAAT
TAATGTTGTAAAAATTTGAGACCCCATACAGTAAAAATTTATTTTCCTTTCTCATTGATT
TCATCTCAACCAAACCATGGGTAAACTTGTAAGAAAAGTATAAAAAACTTTCCTTATTCG
AAAGGCTCATGAAAAAATAG
>Glyma08g17190|Glyma08g17190.1
TAATACTCTAGAACAAATAGAGACAATGCAATGAATTTATAAGATAAGGAGATATAGGAT
TACAATAAATCTTACAATTGAATTCCTCCAATTGTACATTAATTGAATTGAATTCTCAAT
GTTTATCAATGACTAACTTGTTAAAAGATTTTGGCCAAACATTTTCAGTAGTCTTTCTCT
TAATTTAATTCTAATTTGATCAATTAAGAAATAAATTACGAGAAATCACAAGTACATAGA
GAATAATAATAAGAAATCCCTAAAATGTGTTTGGTCAATCTTCATTCTATAGGATTCGGT
TGTTCTATAATTTCATTATTAATGTGAAATTTATCACAATTACACAAATAACTAAATTAT
AGATTGATTAAGTCTAATAAAAAATTAGGCACAATAGAACAACATAATTGATTCAATAAA
GACAATTTCAATTATGTAAACTTGGGGTTCATCTATATATTACATCATAATTCATAATCC
TTAAAAGAGGGGTTTAGTCAATAGTTACAAACAAATAAAACAATAACCTTTGATACGTGA
GAAAGAGAAGGGAATAAGAAAAATTACAATTAGAAGGCTATGCAATCTTCCCCCTCGCCT
TCTTCCCAATCCAAAAGAGTTCCCACAATATACCAAGACATTCAGAGTCAAATTTTGTAC
ACAAAGCAAAAGATGAGGTGTTTTGGATGAGTACGACCGTTTGTGGAAAATCTGACGTTG
TTTTCCAATTCTTGAGAATCAAAGCATGGATGTGTTGGAATGAGCAAGACCATTCTCCCA
AAGACCATGGTCTTGCTCTTCATTAGAGTTCTCTTTTAACTCTTTTTCAAACCCTTTTAA
GTTGAATTTCTGCATTCTATCACTCTCACCCTGTATCACACTTTCACAGAATTCCATGAG
TTTTACCAATAAAATCAAACAAAATGCATTAAAACAAGGACAAACTCATGTACAAAATTA
CACAATAACCAGTTTATCACTCTGAAGAAAAATGAGAACATCGAATAGGATTAAAATTTG
ACCATTGAAGATGTAAGAGCATTTTGACCGCGATATGTAATGTTAATCAATATCCATAAT
TAAAATCCCCTGCTATATGGAAAATCCTTGTGTTCAAATAATTTTCTTGAGAGATTAATA
AAAATGTTTAGAACCTTGAAGCAGAAGTATGTTAGAGAAATGTTCCTTCAATGTGTTTTC
CTCTTCAAATTCCTTACAGTAGCTTGGTAAAAGTAAAATTGAAATCGCACGTCAGATTTT
ATATGTTTTTCGTATTCATCTGTGGTGTTAAGATAACTTTGAAAACCTCAGAAATTTGCC
CAGTTAATGAAAGTGTACTTAGCCAAAGACATGATTCGCTTTGCAATATTTTTATTGGAA
GGATTTTATTACATTTTTTTACTTACCTTCTAAACATAACGGAGGGCGAAAGACAGGTAC
CAAACTTCATAAGAATAATTTGAAGGTAGAAATTAAAGTTCAACTCAAAGAGGTTCAATA
AATATTGCCAATATTTAATTATAAGAATAAATCAGTCACATCCCTGTTAATGATAATGCT
TGAGACTACTTGAACATCAAACAGTATCTGTGACTACTGATAGATGAGAATACAACCTTA
AAAAAGTGTGATGGGTTTCAATCAGACAAAAATATTGGCAATAATTGTGGAAATGGTGAA
CAGCCAAGCAAATGAATCTATCAAAAGCAATAACTGGTGATAGAAAGACCCTCTGGTACA
AATTAATATAAACTATGAATATTATATAATGTATGGTTGAGATATCCAATTGAGGGGCCT
ATTGCTTCTGCCAATTGAAAACAGAATTCAGAGCCAGATAATCATCCTGTGCTAACAATT
GCACATGATTTTGTTCCTTAACAGACAAGCTGTCACTGTTACCACTGACAAGGTTTACTT
TCATCACAATTAATAGTTTTTTAAAGAAGGTTAAGTGATCAAATTCTTGCATGAGTAGAA
AAACATAATAAGAAAATAAC
>Glyma08g13150|Glyma08g13150.1
TAAGCTCAATAAGAATTTCAGGGTCAAACCTTAACTTTTTCATATGACCGTGTTCGGAGC
ACTTAATTAATCTAACCCATTTCACCACTTCTAAATGAAAATGTAGTTTTTAAATTTACG
AATCCAATTAACCAACTCACATTAATATTAGACAGCCTTAATTTAACAGGATAGATTGAT
AGATTAAATTCACTAAATGATTAGAACTTAGAAGTTCCGATGGAGCATCAAATTCTTATT
GCAAATAATGATAATAACATGATATATATAGATACAACATCTTAAACTTTAGTTTCACCA
AGGTGATGAAAAGGAGGAGGAGGATGGAGGCTACAAACTTTCCAAACTTATTCACTATTC
TGCCAAATTTGGGAATCCTCTCCTTAAACGTAACTTGTCATGCTATCATGGCAATCTTTA
CCAACATCAAGAACAAGGTTGCGGCAGCATTTTTTGTTAACTTCTCCGGTGTCATAGAAT
ATCTTCTGGAGCATTTGGTCGCCACAGTTTGAACGTAACTTGTGCATGCAACTAACCATC
TGATCCGCATAAGGTTGGATTATTAAAAATCCTCCTTCATGCCCAGCGTAGAATCTCCTC
ACAGTGTCTACTACTTCAGCTCATGAAAGTCCTTTTTTGTTGGCTAATAAAGTGGCAATA
ATTACCGCAAACAGAACCATTAGGCAAAAGTTGTTAAATGTCCACGCCATGACCACTGTT
TTTTGAGATGAAATCTGATTATTGTGGGGTGTGTGATGAAAAGCTTTGTTGGAACAGGAG
GTGAATAGTAAGACCTATTTATTTATGTGTAAATAAAAGCAAGACCTATTTATAGTTAAA
AAAAATAAAGTTTCAAGATCCGCATTAATGGATTTTTGCTTAAGTCTAATGAAACAAACA
AAATAATTTGATCATGTACGGTTATAGTTAAGTTAATAAATGGAAACTTTTGCATTAGGC
CTTAGCATCCGTAACGAACTTTTTATTCCCCCCAGTATTTACGTTTGTCTATTTGTTAAG
AGTGGCAGTTGAAATTGAATAGAAGTTAATCAATTAACTATATATGAATGAATAATAGGA
TAATTTATGATTAAATGATAATATTAAAATTAAAAAAGTTTTATTACATGTATTAGTTAT
TCTTCTCATCAAGTAAGAGCTAATTTTTTAAGATATAATTAAGTACAATATATGGTAGTA
ATTCTAAATTCTAATAGTAATTTTTCATACATATATAACTTAGAATAGAACATGTCAAAT
TTCTTCTACTCATAAACACATATTGGTAGAAGACCCTCTCATATTAGTAGCGGATAGAGA
[truncated: 1,566,652 more chars]
