# Supplementary material for: Regulatory interplay between soybean root and soybean cyst nematode during a resistant and susceptible reaction
Source: BMC Plant Biol. 2014 Nov 25;14:300. doi: 10.1186/s12870-014-0300-9 (PMC4262236; doi:10.1186/s12870-014-0300-9)
Supplement: Additional file 3 — TFBSs over–represented across all inoculations. A collection of 46 TFBSs over–represented in atleast one inoculation. [file 12870_2014_300_MOESM3_ESM.zip › 8dai_R14_suppressed.fasta]

>Glyma02g41810|Glyma02g41810.2
TATAGTTTTTGTTTAACCCTTCAATATTTAATCCTTTAAAATTAATAAATCAATTCAAAA
CTATAGTGAATTAAAAATCTATTTAAAAGTGAATTGGCTAAAAATATTTTTTATTTTAAA
AATTATATAATATTTCCTTTTACATTTATTAACTAATTCTACAATTAATTTTAGCCAACA
CTTCTCACTTAATAAATTAACTTTAAAAATAACATAAAAGTGTTTAACTAACGGTTTATA
ACTTTTAAGTGTTTACTTTTTTACTACTTTTGCTAAACATTAACGTATAAGATCAAATAA
ATTACAAGCTACTTGTAGTAAATTTGCCACACCCTCCTCGGCAGTGTTTTGAACTTATAA
ATGTAAACGTTTAACTTTTTCTTTTCTTTTCTTTTTTTACCCCCATTTTATCCTTAACAG
TATCTTATTAGAATTTATTCTTTGCCTTTGTTATGTTTAAAATTCTTTTTAGTCTCCCCT
CCCTCTCCCTCTTTCTTAATAAGAGTGGTAATCAAGATGAAACTTAAATTTTCCATGTAT
TTATTGCAATTCTTAACTTTTATCATTAAGTTAATCTTATTGGTCCAATCTTTCCCTCAT
CATATGTTATTTTTTTATGATATGGAATTAACAAAAGTATAAAATACGTCTTTTTATGTT
ATTTCATTTCATTAATAAATACACTTATAAATTATGAGAATGAAATTAAAAAAGTTATAA
TTCTTATTTTTAAAGTGAATTAAGACAAATTAAAAAATGAAATTTCAAAGTCATTATTCT
TCCTTTTAAAAATGTTAAAATCAACCTTTTGTAATTATTTCATAAACTTATATGGTTATT
ATAATTTATGTTTATTTATTTTTGACCCGATTGTTATTATAACTTCAAAACATATACCTT
TTAATTAATTTTTTTCTTGAAAAAATAGTCAAATAAACTCGTCGTATAGTTCTTTCAAAA
TTTGCAATGGTCCAAGAAAAAGGTCACACGAAGCAACCATTCATTTATTGCTATATTTCT
ACGTCAAGCTTTTAATGTTTTTTTTTTTTCAATAAAATGTTACCGATCAATTTACTTGCC
TATAGTATAAATTCTATTCCAATTATTTTAATGTATTTATACATGACATTCTTACAAACC
TCATTTATAAAGTTCAGTAAATAAAAACTCATCGATTTTTTTTTTTTAAATATAATTCAT
TCAAGTTCAACTACAACCTTTTTTTTTAAGTTCAACTATAACTTTAAACCTACTCTTCCC
ATCAAATAAAAAATTTATTTACCTCAAGTACAAAAGACTCATGAGAACATATAACTTAAT
TAATAATACATGTTAAATTTGTGAGAATTTTTTTTTTAATTTGATATAATATATTCTTAA
AAGTGATAAATTTAAGTATAATTAAATTAAACAAAAATTAATTTCATATTTCTGAAGTTT
GTGACAATACCTTAAAATGTTACCAGAGAACTTAAGTATTAACTAAGGTGGTATCAAATA
AAAGATAAAAGGGTTCAAGAGTTAAGAGTTTCACTAGGGTAAATGATGATGTGTTTTCCG
TTTGGGTCTGCAAAATGCCACGTGGCGACACAATGATTGGACTTTTTATGCATATCAAAC
ACGTGGCGACGAATGGAGTGAACAGGTATCACAGAACGCGCGTGACCTTCCAGAAACTTC
GGCGGGAACTGGTGGCTAGAAATGGCGGAGGCATCTAGCGGCCAGCATGAGGCCACATGG
AAGCGCAACCACGTGGGCGTCCGACGTGGCACCCTCGTTCCGCTGAAAATGATTCGTTCA
TTTTATGCGTTGGCCACTCCAAAGTCCAAAGTAACAAACAGACGCACTTTCTCTCTCTTC
AGCGAGAAGAAACCGCCAGAAAATAAAGTGTGTGTGTGTAAGTGTTTGTGTGGTGTTGTT
GACCTTTGGAATTGAATGTGGGAATGGCCATGAATAATGGCGATGGAACCGACGGAGGGG
CATTGCAGAGGGTGCTTTAC
>Glyma02g09640|Glyma02g09640.1
ATGTGGACTCCGATGCCACATTTGAAATTGGAATAGCTGGTATATCAGCAACCATCTTAG
ACAATATCTTATGTTTCATGCTATTGTTCCTCCACCAGTCCAAAGCACTAAAGGAATTAG
TGTTAGGAGCATAAATACCTTCATCAAGATAATCTTGCAACTCTGATTTTATAGGAGAAG
CAGCTTCCTTTTCACGTAGCATGCTCATAATTTCGTCAAAACCAGTGACAACTGAAGTAT
TGAATTGGGAGGATGATGAAATATTATCATCCAAATTAACAACACTAGACGTAGACTCTT
GTAAAGATAGACCTACATACTCATCATACAATTCTTCAAATGAACTTTTCACCTCCTTTA
TATTCTCATCAACAACTTCTTTAGAATATATCAAGGGAAAACATATACTCACCATATGAA
ATTTGCACATAGGATCCAAAACACTTGCGATAGCCATCAACATATTACATTCCCCCCAAT
ATTTGTCAAACTTTTTCTTCATTGGACCTACCATTTCCCTCATGAAGAGATCTTCTTCTT
CAATCTCCTTATCAAGTATTTGTTTAACCTTCCAAATTTATGCTAAATACAAATTTGCAG
TCGGATATTCATTACCTGCGCTTAAATAATAGTTATATTAAAGACTTTTAGGGATAACAA
AGTGATATAATAAAATACAAAAAAAAATTGTTATTATACCTGAGATGACATGAGTAGCAA
GATTAAAAATTCCAACAACTTACAAACTTTCTCAACTTGATTCCACTCCTCAAGTGAAGG
TGCATAATTATAGTGAGGCTCTCTTTCTTTGTAAGAAGCAAATGCAGTCTTAAATTTCAA
AGCAGTTGACAGCATGTTAAAGGTTGAATTCCATCTTGTTGGACAATCAATAACAAGTTT
CCTTTCTTTCAAGCGTTTTTTCTCAACAACATCACAAAATGCCTTTAGTCTTGCATCGTT
GTGGTTAATATATTTGACACTTTCACGAATATTGAAAATGATATCCTTAATTGTACTAAG
GCCATCTTGCACTAACAAATTCAATGTGTGAACACAACATTTAACATGAAACAAAGAGCC
ACCAAAGAATAACTTACTACTTAGAGATATATTCTCTTTGAAACATCTTATGAATGAGTC
ATTGTAAGAGGCATTATCCACAGATATTGAAAAAACTTTATTTTCAATCCCCAAGTTTTC
AAACACTTAAAAATAGACCCATCTCTCATAACTCTAAACAATTTTTCACAAGCAAATTCC
CTATGTAGTCACTTCCTTGCTCGCTTCCACAATTTGCCTAGCATTCCTCGAAATGCATGT
CATCTTGTCATGCAACATTACGAATATAGTGCGTTCACCTTGATCCTCACACTATAAGAG
AAAGGATAACTTTTTCCCTCCTCTCCAACCAAGTCACTAGAACTACTCGAATACACCACA
ATCCACAAACAAATGCCTCAAAGCATTTTCAACATTACATTGCATTAATAACGTTTTAGT
ATATTTTAGAATTAAAAAAACAACCTTGTATAAAATTATTTTTTATCACATGCATTCCTT
TTTTAGGTAATTAAAAAAATTATTTGTAAAAAATTTACATACATAAAAATAGATTTATCC
CCTCATTTATTTTAGAAAACATTTTTAATATTATAAACACATTTATTTGATTTTTAAACT
TAAAATAAAAATTGAATAAAAAAAACCACAATCATTTCCACTCATTTCAAATATATTGAA
GAAGAAATTGATTTTGGTAGACCATAGTAATACAATTTCCATTTTTCCTGTTTTATCAAC
CCATTCAAATAATAAAAATATTCCATTGGTTCTCGATCTTTTCCTCTCTGATTCCATCAT
CTCTAATCCACCACATCTAAACAAAAGTTTAAAAACTGAAAAATATAGTTTGTGTTGTGG
CAGAGTAAATACGATAGTGCCTTTATTTTTTTTTTTAAATATAAAGGATGAAATGAAGAT
TTCATTTCATCGCAACTACT
>Glyma02g31480|Glyma02g31480.1
AACATCAATTTTGAGCAAAACCAATGCTGTAAAGACAATTTTTACATCAATTGTATCTAC
AACCGATGTAAAAAGGTGCTTACAACATTGGTTTTTGAACTGTCGTCAAAAGTTGCCCAC
TTTCATTGACAGTCAATTCAACATGAGTTCTAAACCAATCTTGAAGGCTTTTTTTTTTTT
TTTTTATAGTAGTAAGAGTTTCCATGGTCCAACGAGATAGCCTTCACTAAGATATAAAAG
AAGGTGGGTTGATTGGAATGAACACTAAGTGTCACTTAAGTTCTATATTAACTAACCATG
AGAGATCAAATGGCTCTTCAACAATTCATGATTGTCAAGTAGATTTTTTTTATTCAAGAT
ACAATATTTTATAGATAAGTGAACTTTTCAATATGAATTAAATTTCAAACCATAATAGTA
GTCTATTTTGTTGTGAGAAAGTGAGTAACATATGTTTCTTAATTTGCTATAGGTAGAATT
TATCATTCCAAGAATTGGTCAGGGTGACTCCCCTCATGTCTAGAAAGCAAACATTCCAAT
GAAAAAAGGTGATTATCTTATATATGGCATTGCTTATATGCATATTGGTTTTATTAATGC
AACTCTATGATCAGATGATATTTGATATACGCCATCATTAATCCTATATAATCTTTTATG
ATTTGATGTAGATTGAGTTTTATTAAACTTTATGTGCTTTAGGATATTCTTAATTAAGCA
GTAAAATTTGTTGATTAATTCTTTATCTTTGTAAGATGTTAACTATTTTAATGTATTTTT
TCTAAATTTATGTCTTTGATTAACTTGGGATGGTAGGGTTTTATGTACTTCCACACAAAA
ATATAACCATGCTCTATCAAGATCAAAGATGGAGAGATTCTAACTCTAGAATCTAGATAT
CAAAACAAGTTTAGTAGGAAGTTATGAGACATTTCTACATTTACTTGATGTTCAAGTTGA
TTCTAAGGTGATGGTTAAAACATGCATCTGGTTGAGGTTTGATTCAAGAGATTCACTCTT
GGAGTGAAAAGAGATTCAATATATGGATGTCCTTGGGGTGGCTACTCCAAAATCTATCTT
GATGTAATTTTCTTTCCTTTGAGCCTTTTGCACAGTTGATATTAAAAAAAACTCATTTAT
TAGGGTGGAGAGAATTAGGGGCTTTGTCCTTGGGACTTGGGCCTTAATTATAATTTTTTA
AAGACAAATAAAAGACTTAATACTTAGCTTGATCCCTTAGTTTATTAAAATCGCTCAATT
AGTTTTCTTAATTTTTTGAGTATTCAATTGAGGCCTTTTGTTTTTTAAATTTTACTCAAT
GGATCCTTTCGGTCACACGTCCATTTGGTGATGATTTATGGTTGTTATTAATTACGAATA
GTGGCAGTTTAAACCCCCCCCCACAATAATTATTGTTATTTTGAAATTAAAAAATGAAAA
AAATATAATTTTAAAATGAGTGAATAAAATTTCCAAACGCAACATCCCCTCCTGAGGCCC
AATCCCTCGAACCCCCTCAAGTTCCATATCCCAATCCCTCGAACCCCCTCAAGTTCCATA
TCCTAACATATACAAAGAAAGAAATTTGAGCAAGATGGACCTTGTTGGATGTAGACTTCG
TGGGAAGCATTGGTGTAGGAAGGTTAGCTAAGGGAATTGTTTTGGAGGGTGCAGCAAGAG
AGGTCAACACAGGCATACTGGAATGTGTTGTTGTTAAACAGATCCAATTGATTTTTTTAA
AATTTTTTAAAATGATAACAAATAAAGTGGGGATTTTTTACTGCCACTTTTTAAAACACT
ATTTTCTTAAATTTCAAGATAATAATTGCAATTGATAACGGCCAAACTCATCACATAAAG
GAAAAAATTCAATTGGGTAAAATTAAAAAACAAAAGGATCCAATTTCATGCTAAAAAACT
AAGGACCAAATTGAGTACTTTTAATAAATTATGGGATGAAATTAGATATTAAGCCTAAAT
AAAATAACACTCACAAAAAA
>Glyma02g05350|Glyma02g05350.1
TTTTTTTTTAAATATCATAATTTTTAATCATTTCATTCAAATACTTACAATCTAATAAAT
GAGTTTTTTGAGCTCTCACTTACCAATTTTTAACTTTTTAATTAGTTTTATCAAACATTA
GAGAATTGAAATAGTGAGGATAAAAATAAAGGAATTTTTTTAAAATAAAGTATAAAAAGC
GTGGATCACACAAAAAAATATAATTTTTTTCCAATATTATTTCTCTTCTCTTTACCAAAT
ACGAAGTCCAAAAAGCTTTCAGCATCTTGAGTAAAAACCGCCCCCATTTTTAGCTTTTAT
TTTGCTGTTTGAGCCCAATTGCTTGCAATTTTGGGCTGGGCTTTGGACAGTTTTCAGTCA
CAAAATTGGGCCGAATTTGCAAACCACTTTCCATGTGCTATGCAGTCTCAATGGTGTTAT
ACACTGCTTTCGAAAGAATAGGGAAATGAATGATTGACATTGTTGACTAAAAAAAGAGAA
CGATTTTGATTTCTCATAAAACACATATACTCTTTTTTTCGTTCCTTTTGATCCCCCCAA
AAATGTTAAAATGCAAATTTTCTCAATTAAAGTTTGATTATTTTATAAATGAGGAAATAA
TATACCAAGTCATAGCATAAAGAGATTTTATATTATCATTCAATAATAAATTATCATGTT
TATTTATTTTTATTACAATTTTATTGAAAATTATACATATTTACCTTGATTTCTGATTAA
TTAGTTCTGTAAAAAATTTACATTCATATCGCATAAAGATTGAACTTTTTGATATGTTAT
GAATAAACTAATGATTTGAGAACGGCCATTCTCAGATATTTTCCTTTTATTAATTAAGCT
AATTTTAAAAATAAGGACTTAAGTTTCATTTTTAATCCCTTTCCATCTTGTCATTTTTTT
TTCTTCTACAACTCTTTTCCCATTTTTTTTACCTTAGATGCAAACATAGTTGCCCAGTCA
AGTTGGTTTTCCAAAGGGGAGAAATATTATTTAAAAATAAAGCAAAAGCAGTCTAGATTT
TTATAATTTTTTTTTTTGTGGTGAAGCAAAATTCAAGATTCTAATGATATTTGGCTCGTT
CCCTATATTTGATCAAAATGTCCTGAAAATAGTTTTTTTTTTTTTAATTAGAAACCTGTG
TTTCGATATGGTAAAATGAAAAGAAATATATAATGGCGACTTTTTGCGCATATATTTGTG
TTTTCTCTCTAAATCATGAATCTATACTATATTACTTGATGGCAGTGGAAGGAAAGGAAA
CAGAATAAAATTGTGTAAGCTATTTTTTTTATCACATTATAAATGTGAAATATTCATTAT
AATATTGGAATAGGTTGTTATTGTTTAAAGAGAGGGAATGGAATTATTTCAGGAATAATT
TTTTGATAAAAACATTTCATCAATAACTATTTATAAATATTAAATTTTATTATTTCAACC
ATTAATTATTTCAATATTATGTTAATGATCACACACAATAAGTTTTAGATATATAAGGTA
TTTGTAATTATGTAATATTATAATGAAAATTTACTTAATATTTTAAAAGATATATTATAG
TTAAGTTGAATTTATTTTAATGTAGTATTAGATAGTCTTATAATCATATAAAAAAGTTGC
AGGGGTGAATTTATTCAATAAAGTATCTTAAATTTTTAAATATTTTATTTTAAAATGAAA
AAGAATTATTTTGCTATTATGTGAGAAATGGAGTTTTTGTAATAAAAAGAAAATCTTTTT
AAGAGAAATAAACTATTTTGCCTCATATTCCAAATAAAGAAAAAAAAGGTGAATTAAATT
TTATTATTTATTTAATATAGACTATATGCATCTTTTTACGAGAGACAATTATTAGAACAG
AGTCAATTATATTTAATATTATTTTAAGTAATTTCATTTCATGTTTTCAGGTTATATTCT
ATTCCATCACATATATTTTTTTATTGCATTCCAACGTACACATATGTAAGGTGATAGTTG
AAAGCCGGAGATACCATCAC
>Glyma02g03990|Glyma02g03990.2
GATCCATGACCTGAATTAAAAGCTGTAACGTGAGAACTTTGTGAATCTTGATGCACTGAG
TTACTCAAAATTCCCAATGGGAACGATGAAATCCCCGATGTGTCCTCGCCATCATCATCG
ACACTCATGCTGCACATGCTAAAGATGATCAATATCAATATTTTCTTTCATATAGATTCC
CCCTCTTTCTTGGTTTTGGCCAAAAAATCTGTTAGTTTGTTTCTGTACTAAGTATATTAG
ATGAAACTAAGGAAAAGGATCCATATTTGTTACTTTGATATATATATAGTGAGGTTTTTC
TTTTATCAACGGAGATGAACGATTTAGTTTGCTGAGATGCACCTGCACCTTTGAGTGCAT
CTGCTACTGAATCTACTGAAAAACCTCTATCCTTTCTACAATTTTCAGAAGACCGTACAT
AATCTCAATCCTGAAAATTGTAATATTCTTCTATAAAAGATATATAATTAAATAAATCTG
AGTGATATTGAATAGAAAACTGCGCAGCATATATTTATTTTTTAAAATCTTCCACTATTA
ATCACACTTTGACTAATTTAAAATTTGTCTAAAAAAATAAGTAAAATTTAACAAAAAATT
ATTTAAAAAAGTTAAAAACAAATAATACTTAAATTCAACCTTCAGCACAATAACACTTAT
ATTCAATCCTTGCTTAACTACACAGCATATGGTTACATTTGAACAAAATAAGACATTATC
TGTCACGCCAAAAGCCACGTGGAACACCAACCTGCAGTTTAGTGTAAATTAAGTTTACTT
GAAAGACTATATTTTTTTATTTTTTTTACAAGTATTCTTATTTGGAAAATTAATTTATGA
TTTCAATATAAATAAATTATTTTTTATATTTGTGATTTTGATATAACATTAAAATATAAA
AAGCGCCTCACCATAAACATTAAAAAAGAATCGAAATAAATAATTACGTGATTTACAATC
ACTAGAAATGATAATAATAATAATAAAAAAACTTAACACTCTGTTTGGAGCATAAACTGA
ATAAAATTGGGCTGAGACAAACAAATGAAGAATATTTATATTATTTCGAATTCCTTTTTT
ATTTTTTTTAAAAAATTCTGAATAAAGGAAGAAAAAATCACTGAAAATTCATTTTTGTAC
ATATTTATTATAAACTTCCAATTTAGAAAACTTGTTTTTCTTCTTCTGATCCCCTTTGTT
TCGTTACCTTTCATTCAAACAGTAGAAGGATAAAGGAAGTAAAATCAGAAATCAGATCAG
CGGCAAGTTAATTTCGATCTGCTTTTATACCAATAAACAATAGTTATATTATTCATGTAA
CAGACTTTTATAGAATACTTTTATAACTCATCTCATTTAATTTTTATCATATCAATAATC
TTATTTTGTAATTTTCCTTTTTATTTCTCTATTTTTAACAGAAACTAGGACAATAAACGT
AGAGCACTGGAGATAAAGTGAGAAAGTCAATTGATTCCAATTTGCCGATAAAAAATAAAA
TTCTAAAAAAAACAGAAGCAGGGAAAAATATATATATTTTATGATGGAAGCAGGGAAAAA
ATATTATTGAATGAGTAACAAATGGAGACATTTAGACAAATTTAATATAACTATTAATTA
TACAAGTATATGATGTACAAAAATATTTTCTCCAAATTATATTTAGGTAACATTGATCTT
TCGTAAAACAAGATTTTTTTTATCATTAGTGTATAAATTATATAAAAAATATCACAACTT
ACAAATTTTTAAATGATGAAGTGAATAATATAAAAAAAAAAACTCAATTCTGAACGGACT
AGTTGAAATGCATACAAATACCATCCATTGAAATGCATTACATGACAAATCGGCAACGGC
GTCAAATCAGATTCACAAAATATTATTTTTCCAAGAAAACATTTTATGCAACAATGATAG
GATGATAGTTTCATAGTCACCACTTTTTGTGGCTTCAGGACACGTAATATTGGCTATGAG
AATTGAGATAAGGAAGCAGT
>Glyma02g00330|Glyma02g00330.1
CCCTAGTTGATGTCAACAAAAAAATTCTAACCGACATTAGATAAGAAAATCTAGTAGACA
TTAGCCAAAACACCCTAGCTAACATCGACTAAAAAATAACCCTAGCTGATATTGACTAAA
AGATAGCTTTGACTGGAAAAACCTTGTTGACGTCGGCTGAAAAACCCTAGCATGTGTCTA
CTCAAAAGTTAGTCATTACCAATGTCAGTAGAAAAAATCTAGCCAACGTCGGCCAAAAAA
ATCATTGGTCAACATCAACTAAAAAAACCTGTATGACAATAACAAAAAAAATCCTTGGCT
GACGGCGGCAAAAAATTTTCATGATTGACGTTAGTGAGAAAATAACCCTAACAAACATCA
TTTAAAAAAAAAATCTTAGTCGATATCGGCAAAAAATAGCTTTGGTTGACATCATACAAA
AAAATTCTCATAAAAAAAACCTCGACCAACATCAGTGAAAAACAACTTATGTCGATGTCG
GCCGTAAAAACTTTGATCACCCGTAGTTGCGAGTGTTGAGCGAGAAAGAGTTACGAGCAA
GAACGTGAGTTAGAGTGAACATCTCTGAAAAAAGAATTTCAAATTCTATATTTTTTTAGA
GAATTTGAAATTACACTGTTTTAGTCAATCAAAATGATTCATAAAAATCCCAAAAAATAA
ATCTCCTTTCAAATATTCTATCCAAACAAGCTATTTTATCATAAATCATTTTAAGTTCCT
TGAAAAAATGAATTCTCCTACTAAATTGCTCCATCCAAACACACTATTAATTCACTACTA
TAAAAATTGTCTTTTGCAACACTCCATTAATGATAGTTAACAAAAATGCAAAAATAATTT
TGTAAATAAGTGGATATGGACAATGATGGTTTTCTAAAAGCCGTTGAGGAAGAGCACTTT
TAATGTCAATTTTTTAAAAAACTGTCGTGATCGAGTGAAATTAACGAGGGTTTTTGACAA
ATCATCTTGATTGAGAATCTTTTTCCACCTTTGACCCACATTCATCTTCCTCAGTTATGC
ACTCATCACTTACTTTTACCCTAGTGTCTCTCGTGCTTTGCTCACCCTCATCATTGTTCT
CCTTCACGTGCCCTCACCATAGTTGTGGTGTACCCTTGTTGTCGTGTTCCTTTGTCCTCG
TTGTCGCACTTGTTGTGTCCACCATTTTTAGTTGGTGCCATTGGGAAGCCTCTGCCATCA
TTTGCGAACTTAAAGCTCTTAGAGTTGTTTAGGTTTGACATTTGGTTTCTTTCTTTGTGA
ATTTATTTGTCCTTTTATCTTTCCTTTTGGAAAAATTTTCATTTATCTTTCCATTTGATT
TGGCTTTTGATTCATAAATCTCTTCCTCTCCCTATTTGTATCTTCTATATCTCATATCAC
ATATTGATTTACTTCTTATACTTTTCGATTGATTTGAAATTAGAAATAGGGGGATACCTT
TGCCACAACCCTCACTAGAGACGCCTTCGCCAACAATCGTGGACTACAAGTTCTTCATTT
TTTTTTGTGCTTTGCAGTGATTTACAGCAACAAAAGGTGAACAATTTTATTAAACAATTT
TCTTACTGATGATTTTATTTTATTAATTTATATTTTCTTGGTTGATAGAAAAAAAAAGAG
CAAACAAAAGTAAAACAAGAAGAAAGGCGGGCAAAATTTTGGGTTTAAATGGGTCAAATT
CAATTTTCAGAAATTAAGAGATAAGATTGTAAAGGAATCACAAAGTAAATAAAACTAATT
CATTTAGTTTAGAAAAAATAATCTTGAAAGCTAAAAAGAAAAGAACGACATAATAAATGG
AGAAAGAAAATGAAAAAAACATAAAATAGGCTGATTTAAAATAATAGGAATTATTAAGAG
AGAATAGTAGACAATTATACGTGTTCACATTTATAATTAATCCTGTCCATTTAAAAAGAA
TAGAAATACTTAATTTAAAAAATAATAGCCATTTGCTTGGGAGGATTAAATTGAAGAGAA
GAAAGAAATAAAAAAGAGAA
>Glyma02g41180|Glyma02g41180.1
AAATCCCAAAAATACACCAACAAAATCTCAAAAACAAAAAGAAAGCAACAAAATCTTGAT
TAAGTGTCACAATATTCATAGGAAAATGTTTTAGTTAAGATGGAATAGAAACTTTTATTT
TAAAATATTTATTATATAAAAAGATATGTGCTTAAAAAGTATTTGATAAAATATATTTAG
TGTTCCTTAGTCATCCACTAGTTTTGCTGGATACTTGTCCAGATTTTCTCAATGTTTTGT
CACAATTGATGCTGTACGTAGGAGCTGTGTTCCTTCGTCTGTAATCTTTTTCTTTAATTT
TCATACGGATAAAAAAATACTTACAATACTTTTTTTTTATCACTTTTACAATTTTCAAAA
ATAAAAAAGAATGCAGTATTTTATAATTTTTCATAAAAATTAAACATAATAACATTTTCT
TAAATTATATACTGTTTGGCTATTTTTTTTCTCAACGTAAGTATTAAACTACGAGAGGCT
CATGCTGTATGACACACCATCGTTGGGTCGCTCACAAATCCTAAGTGGCTGTTTCTATAA
TTTTCGTAATAGAGTGGCAAAAGGTCAAACCTTATTATGAATACGTACAAATAATCTTTC
AAGACCTTAATAGAAAAAAAAGAAAGAAAGAAAGATACATATAAATGTGATGTGAGGAAG
CATGACTAAGGTTGGTTTTGATAAGTTCTTTTTCTAATTACAAGTAAACTTTCAAAAAAA
TTGTAATGATTGAAAAAGTTTATTTTAACCCACTAAAATTAACTTAATGTGATAAAGTAG
AGATATAACATTGATCTAATAAGTGAGAAAGGATAAAAAAAGGAAAGAATTTGCATGTTC
AAATTTCTCTAATAAATAATACTTTTTAATAAAATTATTAAACTAACAAGCTACCATTTA
CTGTTTTAAAAAAATTGTGATAAAGTGTTTAGGTAATACAAAGTTTTAAGTTAAAATTTT
ATGGTTGTCATTGCATAAAAAAGAATAACATTATTTTAATGTTGTATATATATTTTTTTT
CAAAAACATAACCGCCTACTTTAATTTTAAAACTACATATTCTTATCATCTTTTTAGAAA
AATTATCCCATATATATTATGATATTATGGAATTTTTTTAATTTTGTTATTATACATCTA
AATGAACAATTTTTATTTTTGAACCAAAATATCCATTAATTGAGAGCTAAGAACTAATCC
TTCAAACCATTAATCACATATTTAAAAGATAAAATTACAATTATGTTACAATAATTTAGT
ATCTAAAAGAACAATTAATCCTGCACCCTTTTCTTTTGTTGGCATTGATGGCCAATCTTT
CTTGTTATATGTATAGGTGTTAGCCCTCCCATTTGCCGCTTAAAAAAATAATAGTTGCAA
ATTTTTTGACAATATTTTATTAAAATTTGGCCTAGGTCTAACATTTTTTATTTTCTAGCA
AGGGTATAATAGAAATCTAAATCGGAATATTCAAATTTCAAACTTCTGTTTCATTGACTT
GATGTTTTTATCCATCCAAAATACTAGTTAAAAACAAATGATCAATTTCCCTGTTTCTGT
CCCTCTCTTGTTCTCACTTCTCACCACGTTCACACATTGGAAGTAGTAGTAGTTATAGTT
ATTATAAATTGAAAAAACGTCCGAGAAAAAAAAAGAGAAGAGACTTATGATGTGTGTATC
ATTTGCGGTAATGTCTTACTTTTACTTAATACTCTTACCATCCTCATAGTCATAGCCATA
GGTTTGAGTTAGTGAGTGGAGTATCTCACGCTTCCATCACAAGCAAAGCTGGTGGACGAG
GTGGTGCTTTCTGATTGAGACCCGGCACGTGCCTCATCCCCAATGCACACGTGCCCATTT
TAAACACAAATCCATAATAACCGATAAAACAAGAACAATACAAGAAAGTAGTATTAGAGA
AAGAAATAGTATTGAATAATGCACACAATTTTGTTCATCAATAAATAAAATATAAAATTG
TGATAGTGGGATTTAGGACT
>Glyma02g04820|Glyma02g04820.1;Glyma02g04820.3;Glyma02g04820.2
TCTCACGATGAGAAACATATCTCACCTATCTATCTTCGAAATGTCTCTGCAAAGACTTAG
ATGAAATGCATGAAGTTCTAATTCTAGATGTTTGCTTTGATGCATGAGCATGATGCAATC
ACTCTATATCTAGAAATGATTTTATCAAGATATCTCTTCCTTTTAGTTCTATTAGAAATT
ATACTCTCTCGAGCGACTAATTCCTAAAACATATGCATGCAAAACCTTCATTGTTTTCGA
TTAAAAATTACCCTCTCTCGAGCACCTAACCCTCAAAGATGATGCCATGATGAATAATGC
ATGAAATTAAAAGTAAAAGATGATGCCATGATGAATAATGCATGAAATTAAAAGTAAAAA
ATGATAATAGGAAAGAAAATACCTATTTACATTGATAAATATGAAGTGTACAATACATCT
TTTAACTTTTAAGCCTACCAGACCCTAACTAGGAATTTAGCCACTCATGGCCATTGAGGG
ACTTTACAATGGGTGGGGTATAAGAACAGATGGAATAAAATGGGTGAAAGAAAAGGAGAA
AATAATTTCCCATAAAGGGGATTCTATAGTGGTGTGTTCTTTTCTACTTGATTTGATTTT
TTTTTTTTATAGTTGTTGTAGGGGACTTGAACTTAATGCTAAAAATCTTTCTTTTTGATA
TTTTTTGGATTTGTTTAGCTTTTAATCATATCTTCATGAGATTTCCTGATATTTTGGATA
TTTTCTCAATCTTTTTCTCTTTTAATCTCTCAATTTCATATCTGCAAGCCATAAATAAGA
AAAATATCAAATCTTAAATTTAAGCCAAAAATAACTGTTAAATAAATATTTTTAAAGATA
TTTTCAATATATTTTTATTATCAGAATAACTCATAGTAATGACGACAATGACAATGGTAA
TGATAGTAACGACAATAGTAATGGTGAATGCAATGACGGTAACAATGATAGCGTAGTAGT
GACAATGATGACGATGATTGTGGTGATGATGACGGTGATTATGGTGATGATGATGACAAG
ATGGATGCAACAACAATGGTGACAACAACGATGATAGTGATCATGATGCTGATAATGATA
TTGACAATAATAATGATGATGTGATAACGACAAAGGTAATGGAGGAAATAATGGTACTGG
CGATAATAATTAATGGTGGGATTGATGATACCAATGATGGTAACAATGGTTGTAGTGATG
GGGTTGTTATGATAGAGATAACAATAATAGTGACAATGATATAAAAATGACAATGCCAAC
AGATAACACTGATGATGACGATAATAATGATGACAATAACACTCACAATAAAGATGATAA
TAATGACGATAAGGGTGGTGAGATAGAAGAAGAAAGGAAGTGACTATCCTATTCTAGTTC
TCACATTAAGATAATAAAAAATACATTACACGAATTAATAAAATAGTAAAATAGTATAGT
CAACAAGATAAATAAAAATAATTAATTGAGAGTACTGTTCATAGGCCGGATTAGACCGTG
TTTGAGGAAACCCATGATTTAGATGCATATATACTAATATGTACTTATATTAAAATTAAC
ATCATTAAAAAATCATAATATATATATATATATATATATATAATATGTAATAATACGTGG
AAGTCAAGGACATTCAAACAATGTCCATGTTTCTTTCCTCAAAATAAGGCAAGATTGATT
GACAAGTCTGTCATTTCTTTCGTTATTTTTGACGGTCTAACACCGTTATTGTTTGGACAT
AACATAAAATATCCAATTAATTCAGGTAGAATTAGACAGAGCCATTACGAGTAATTTTAA
TAAAAAAATTCTTGATTTACATAATTTATTTTTCGTTTGCAATATAATCAATGTACCCTC
TCTTCTGGAACGTCGTCAAATGATGAATATTACACCACAAAGTCATAGACAAGATAAAGA
TAGCAAAGTGGAATGGAAACATGCAGCAGCCAATGTTGAAAACAAGTAAATAATAAATAA
AAAAAATACTCTCATCATAG
>Glyma02g45190|Glyma02g45190.1
AAATATGTAAAAATAGAAAAATTAAATTATTTCCAAATTATTTTACTTATGATAATAAGT
TAAAATAAAAAATGCATGAGTGTATTAATAAAAAAACAATTTTTGTTGTTCTTACATAAA
AAAAAATATTTCATCAAATTATGCTTCACTGCTTAAAGGTGTCCATGAATTTGTTTTTCG
CAAATATGGGCTCTCCTTGTATGTTGAAAAGTCAAGACGAGGATCAATCAATACTTGCAT
TGTTAAAATATCATTGTTTGTATGATCATATTCAAAATAACCAACATTAGCAATCATATT
GCTGTATATGCATATATATGCTTAAGTGTATCCATGTGTTAAGAATACGTTGGACCATAT
ATAAAATTGAAAATAAAATTGAAGTACTTCCGATACTTGTTACATATTCTTTTTTGTTGA
TTTTTAATCTTAGACCAAATAATTTTTTCTTTTCTCCTTACAACATTGGAATGATCTTAG
ACAAATTTATAAGTTCACTTGAGACAATTAACATACCTTAGATAATACCTCATATTATAT
GGGTTCTACTGTCCCAAGAAGTGGGAAATCAAAATGGCCTATTTTCAGTTTTTTTTAAAC
TGCTGCAAATTAATTAAATGGTTTTCTTATATATGGTTAGCATGAGTTCAGAGTTTAGAG
AACCAAGTGTAAGATGGCAAGCTCATGCATCTAACAGATATGGAAGTGAAACATAAATGT
AATCAAGCACTGGAACTTGGCGTTCCATTTGGCGAACTTTGTCAAGCTCTTGCATTGCTC
GAATGATGTTATTATATGCCTTCAACTCTGCTCAAGTAAGTGCCCAACAACAATTAGTCA
ACACATAAGAATCATCATCCTGCGCATTAGGACCATAAATAAATCAAAGGATGTTCAAAT
TAATTATTGCATATGTGCCTATAATTAAATTGATAGTATAGCTTTGACGCCCATCACTTA
GGGCTTAAATTAAAGGAATTCATGATCAAGAGTTTTATCCTATTAATTCCTCGATTAGTT
AATTGTAACTTTATATTGGAAATAGTGTTTCAGATAAGCTAGTATATATGATTGTAAACA
TTAACAGAAATGAATTGCACAAACTTGACTACTTGAGTAAAGCAAAAGAATATTATAAGG
ATCGAGTTGATTACAGAATTGAAGAAGTGCTAATTTACAAAATTAGAACTAAAAAGATAA
TTGAAGTTACAGAAATATTAGTAACATATTTTCTAAGACATTTTTTTTACACTCTAAATA
ATAATAAATTTTGATGAATTTTACTTTTGATTTCAGGAATCTCTCTTTATTTTATAATTT
AGAGTAAATTTTTATGAGGTTTTGAACTTTATAGAAAATTTAGAGTAAATTATACTCAAT
ACTCCTTCATTTTTGAACTTTATAGAAAACTTCTTAATATTTTTACTTTCGTTACACTTT
CTCTTTAAATTATAAACGTCGACCATCTTTTTAGGTGTAATAACGTTACACCAACTAGGG
AAGCTCAATAATATAAAAAAAATAAAGGAATATCAAGTGTAATAAAAACAAATTTCAGAA
AAATCAGTATAATTTTGTTTCTAATTTTTAATAAATAATATAACGAAGAACAGAAAAATA
AAATATATTATTAGTAACTGTACCTATGTTCTTATACCTAATATCTAAAAAAAGTAACAA
AATACTGATGCACCAGTGAAGTTACAACCTTTCAAAAGTATGTTAGACTTGCTTGTTCAT
CGGCACATCAATGTTTTATTACTTCATCCTAGTCAGACTCATATCTAAAGCACACAAAAC
GTTGGAAGTTAGTCTTTAATTTCTTGAACAAAAATATTAAAAACAAGTACTTGAACGGAT
ACAAGACTATATACAATACAAGTTAATGAATATGACAGTCTCTTGCCAAAATGGGTGTGG
CATGAGAATATGCATGTGATACGACGTGGCACCAATGAGAGTCTCTATTACCTTATCCCA
CATCGAGAATCTAATCCAGT
>Glyma02g14331|Glyma02g14331.1
GACGCGGTTGATTAGGAAGACACCTCTGGTTGGACGCGACCCACCACGTAGACACGTGCG
TCATTGCCCATTAAGAGCCTTAGGTTTTTTTATTATTTATTTTAAAATGCTTACAAAAAA
AATACCTCTTCTGTCGTTCTGTGTCTTCTCCTTCTTCTTCCCGCAAGCACCTCCATTGCC
GCATTGGTTTCCTTCCCCGCGCAGGTAAGCTTTGCTTCCTATTTCTTCTCTGATTTTTCT
TTTCTTGCTGCCTGATGCCTCTGGTTTTCCACTTTATTCTTTAAACATTTACACATTCTC
TCTCTTTGGCTATTATCCGCTGGGTATTACACGTTTCTCCATTTTTTTTATTTTATTGTA
AAAAGCAACTTCTCAGCACGTAAAGGCTGTTTTCTCTCTTTCACACACACACACATACCA
CTTTACAAAGGCTTATTCATTAGAATATGACATGCCAACATCTAGGAGCTTCTAAATGCA
TTTACCTTTTTTGCTGTGAAATAGTCAACTTCACTATTTAATTATTTATCCATCTTATTT
CAAAAGATAAACAACTGTCCACCTTACTGCACTCCCATCCTTTTCTTTTTGTATTGGTTT
TGGTAAAGGTCAAGTGAGAAGCCCCACTAAACATATACTATATATTAATTAATTAATTAA
TTAATTAATTATATATTGGTGGATTCTGTGACAAACGTTAGTTTCTTTGATACTGAAAGA
CAATATGGGGCATCTCTTAATTCCCTCAAAAGACATGTAGACAAAGAGAAACCCCACAAA
ACCTCATTCCTTTCAAGCTTCCAACGTCTATTATCCTTTAGCTTTCATCACTTTTTAGAT
AAACCCTTTTTTTCTTTCTTTTCCTTGCAAATTAAGCCACTATTTTTTGTTACCTAGTCA
CTTGTTTCCTCATTATTATTGGTTATAATCTGTGAAAACTTAATCGGTCTAGTAGGACTA
GTGCAAACAAAATACCTTTTTCATGAATGGACATGACAAGTACAACACCAAATATGAAAG
AATTTTCAAATCAATTTTCGAGCCTTCAATAACACCGTATACCGATTAATCAAATGTACC
TACCTAAACAAATAAATTGTACCAATGTTGGCACAACCAAAATGTATATCTCTTCGACCA
AAAATAAACAACTATCTTATTTTCATTCCCACTTTATTTTATTGTAAAGACTGTTTTCTC
TCTCTCACACACGCATACCACTTTTCCCTCTTAAATGCATTTACCTTTATTTTATTGTAA
AAAACAACTTCTCATTGAAAAAACACGTAGGCCTTCCACTTTATTTTGAAAACCAGGAAA
ATATTCCTCAATTGAGAGACTCCCTTGTTGGCCTGATGCTTTTTGGGAGTCTCTTTACTT
TTGATCCCCACATGTTGCTTTCTTGATATTTCTATTTTGAATTTAGCTTCTCTAAATTAA
AGACTCAAGAGATTTAAAGAGTGACGATATTTCTACGGTTAATTTAAAAAAATGGATTAT
ATTTCTAAAATGCTTTAATTAAAGTTAGTGATGATCAGCTTTCTCGCTTTCCAAATCGTG
TGGAGCAGTGGTGTGTGTTTTTTTCTTGGTGATATGTGTGGATGGCTGCAAGGGTACTGT
GTGTAATTAAATTCCTGTGCTTTAATGCTGTGAGACAAGTTGTATTGAAGCAATTTGCAC
ATGTGTTTTGGATATTTTTATTTAAAAAATAAGTTAATAGTAAAATTGAAAATGAATTTT
TTTGTTAAATCCAAAAGTTATGTAAAGATGCTCAACTTAGAATTTCTTTCTAAAGTTAAA
TTTTAAAATTAATTTTTCAATGTGAAAGTAAATAGTCAAATATTTACTTAAATTTGTTAT
GTATTTGTCATGTACATGTTTTTGGAACTTATTTATTTTCACATTCCCGGTCAACATTGA
TTACAAATTGCTTTTTGTTGTTTGTTTTTTATTTAGAAATTATTTACATTAATTTTTTAT
TTTTTTAAATTGTTGTAGAG
>Glyma02g38410|Glyma02g38410.1
TAATATATTTTGCTTAATTATTGTTATGAATTTAGAGTATGCATTTTTTTTTAGTCTTTT
GAAATTTAAAAATATTTTTTTAATTCCTGAATGTTTGAATTTTTTTAATTCTTAACATAA
GAAATTGATATTTATATTAATTTTTAGTATTTTATAACATTTTTTAGTACTTTATGATGA
TATTAAAATGCAAATCAAGTGATTAAAAGATAAAAATTAATTCATAACAACCTAAAAGAT
AAAAATTAATTTATAACAAGCAAACAATGACACAAAGCCTCAATTTTAAATTTTAAAAAT
TAAAAAAGACACACATCTCAAATTTAAGGATTAAAACACAGTAATTAAGTCTATTTTTAA
AAAATAATAATATGTGTTTTTATTTCTTTAATTATTAATTAATACTTTAAAAAGCTTGTG
AAGTAGTATGATGAAAGAATTAAAAAATAACAGCCTTAGCTGTCTTGTCGAGGGACAAAT
CTCCATTTCCAAAGCAAAATCCTATTCTCTGCACGAATGTCTAATTATTTAAAACAGTTT
ACTTTTACTTCCTCATGTGCGCGTCCTACGGAATGCAAAATTTGAATTTGGGGACCTTTT
GAACCACTTGATCATCTGAGTGAGTGCATCCCACTCCACTCACGCAAGTGCAAGACCTTA
TCTTCCATACTAGTCCTAGTTGACATTATCAAACTTTCTTATGGTGAAAAAAGTATCTCT
TCATAAACTCCTTAATAATCCAATAACATGATTTTTTTTATAATCATATCAAATATTTAT
TAATTTTGTTGATAATTAATTTTTGTAAAAAAATTTGATTGATGACTTTTAAATAAATTA
TCTTCTCTTATCAAGTTCGGTATTATTCTTATTATTACCATTGAAAGTTAAAATGTATAT
GTTATTTTTGCAATTTTTCCCAATTATATCTATAATATAATTGAACTTAAATTTTATGCA
CTTGTAGTGTAAATTAAAGATTTTTATACAATTAATTAATAAAAAATACAAATAACTTTC
AGTTGATTATTATAAAAACTAACAAAATTATTGTATATAACAAATTTTTTATTCATGGTA
TAGGTTTTTCTATACATTATTGTGAGTGTATGCGCTAATTACTTAATATAATTTTTTTTA
CTTTAATACTTTCCGTTATATCAATCATGTTTTCTTATGGACAAGAGTAAAGTTATATGC
TCAGTGCATGTACTAATTAATTTATAATTTTTTTGGTAAAATTATAAATTTGATCTCTAG
TTTATCTTCAGTTTTTGAATTTGGTCTCCTAATAATTTAATTTATAAATTTGATCCCCCT
ATTTTATAAAATCGTGCAATATTGATCTCCTAGGTTACAATTGGACATTAACCGTTAACA
AGTGATGTTGACTGCCACGTGTCACGTTCTTATTGGATGATGATTGTCACGTGTCATGTT
TTGATTGGATGTCAACTCCATGAAAGATGAAATGAATTGTTATTTTTATTAACCAATCAG
AATATGACACATGACAATCCTCATCCAATAAAAACATGACACGTGACAGTCAACATCACT
TGTTAACGGTCAACGTTCAATTGTGACAACATTGGACGATTTTACAAAATAGGGACCAAA
TTTGTGAATTAAATTAGTGGGGGACCAAATCCGAAACTGGAGATAAACAGGGGACCAAAA
ATATAATTTTGCCTAATTTTTTTTGTTTGTTAATCTAAAGGATTTGACGTAGTATTGTAA
AATTTCATTGCATTTACTTGAGAATAATTTATTTACCAGGAGAATTTGTGTTCAACTTTC
TTTCCATGTATTAAAATTTTCTTGGACGAGTGATCGTCACGTGTCTTGTGTTACGAGTGA
GATTAATTTTTATTATTTTTTGACCTAAGAAAAAAAATTGTTCATTGATATCTTATATTT
CTCTTTCTTTTTTATTAAAAAAATTATAAAACTGTTCAATACAAATATGAATTTCTCCTA
ACAAAAAAGGAGGCATCATG
>Glyma02g16000|Glyma02g16000.1
CTTTTTTTGAAATAAAATTATAATGGAATAGTTGTCTAATGTATTTGTCTGGGTTAACGG
TTGCAGGGTTTGTGGAACATTGGAAGTCTACCTTTAGGCTGGCTGACTTTCTATAACAAG
ACAGAGTTGTTGGATAGACAGTGGCATGTTCTTGGCCTTGGTTATAGTTCGAATGTCGAT
CGAAATGAGATTGAGCAGGCTGCCGTTATACACTATGATGGGCTTAGGAAGCCGTGGCTG
GATATTGCAATGGGCAGATATAAAAGTTATTGGACCAAATTTTTGAATTTTGACAACATT
TTTTTGCAACAGTGCAATCTCCAGGCATAGTTCAAAATTCAAAGTTCCCTCTACCTGACA
TGACCGGGATTCTGCAATTGTTTAAAGTTCTCCATATCTCTGACCTCCCCAAAATTTCCA
TGCACTTCTTTCTAGAAACTTAGTAAATTTATAGTGACAATCAAGATGAGAGTCAGTGAC
GTGCATTTTAGCTGCTTGCAGATGCAATTGGCTGTTGTGTATATAATCTTTGGTGTCTCT
TAATTTATGCCTACATTCTTTGCCCTTTAGTGTGTATTTGGTTGGGCGTCACAAGGCCTG
GATGTGATTCATGTTGAAGCAATTTATACTTTCTTTTGTGTTATTTGAGAGATTTTAATG
TGAATTTGGAGGCAAATGTGGATCTTGGACTCCTATCCTAACACAGTTAGTTCCATGCGT
CGACTGGGAGCTGGCCTATTTGAAGAACAAATTTGCAAATTAGAGATTACGGCTTTGTTC
TGAATTGTTCCGTGAGGATGATTTGATCTCTAGTCTTTACAAAGTGGAAAGGAATGGCCA
CTTCTCTGCATAGTGTTTCCCATAGCTAATATCTAGCTGTTTTTCATTCTCTTTTCTCTG
GTGGTTATGGAATATCAGAAGTTAAATTGGACAGGAGGGTATTATTAGGAAGGCTCAGAA
GTCACAATGGATGAAGAGGCAGACCTATTATTAGTATTTACATTGAATTATTTGTTTAAA
ATGCTGATTTTTATTGTTCTTTCATGTGGCTGTGTTATGACCCCTCTAGTTTTTGGAAAG
TACTCTAGGGAAATTTCCATGTATTTTGAGAGGAATGTTAATTATACATTAATATATATT
TATATTATTGGCTGAAAGTTATTAATATTTATAAAATAGTGTGTGAGGATTATTAAATGA
GTTTAATGGATATTACACCTTCAATTAATGTGTGGAAACGTAATTAAAAGAAGAGATCTT
GTTAAAAGTGATTATTAGATTATTCAATAGAGATTAATCATTGACAAGCATGATTGAAAT
TTGATTAAATATTTTTATTTTTAAATTAAGATATTTAATTCTCTTATTTTTTCTATAAAA
AAATAAGCTTGATCTTATTATTCTAAAAAAAAGAAAATTAAATATTTTGATTTAGAAATA
GAAAAATTAAAATTGTGAATTTAAAATTATAGAAAAATAAAATTACAATTTAACCTTAAT
ATTTTGCATCTACGGTATGATAATTCTAAAAAATAAATTTAATGGATATGTATTAGCAAT
TACAAATCAATACATATTAATTTGTGATTGGGAGAATTTTTTTTTTCTCTTATTAAATAG
GAAGTGCTATTCACAACAAATTGACATTACGTTAGTTTGAGTTTTTTTTTTACTACAATT
TTTTGTGCTTCTTATTTCTAATTATTGTTGTCTATATTTATCCCCTTTTGCTCTAATTAT
TTATGTGGAGAGAGGGAAGAAGCTCAGTGTGTATGAATTTGAAAGAAATAAAATAACTTT
TTTTTCTTACTCCTACAATAACTTTTTAAAAATGATAATTATTTTTCCGGGAAAAAAAAT
GTTCCAAGTTCCAAACATCACCTTAGATTATGTGAGGGGAATATTGGTCATGAAACCGAT
TATTTGACACATGGATGAAAACTATTGGATAGCTGTAGATAAGGATATCTTAAATGGGGC
CACGAATCTATCCATGTTTT
>Glyma02g15120|Glyma02g15120.1
GAAGGGTTACCCGGGTTGAAGCTCGAAGGGGTTGTTTTGGTGCATCCTTATTTCTGGGGT
ACGGAGCCGCTCGAGTGTGAGGTGGAGCAGGCTGAAGGCGCTGCCAAGGTGCACCAGCTG
TGGCGGTTTACGTGCCCCACCACAACGGGATCCGACGACCCGATTATCAACCCGGGTCAG
GATCCGAATCTGGGCAAGCTTGGCCTCTGGGAGAGTGCTTGTTTTTGTGGCGGAGAAGGA
TTTGCTGAAGGGCAGAGGTTTGTACTATAAGGAGTTGCTTGAGAAGAGTGACTGGTCTGG
AGTTGTGGATGTGGTTGAGACTAAGGACGAGGGTCACGTCTTTCATATGTTGGATCCGAA
CTGTGAAAATGCTAAGGCTTTGCTTAACCAGATTGTTTCATTTATCAAACAGGATTGAAC
GTTGTTATGTGTGTGCTCTCTGTCTTTTTTATGTGTTTTAATTTATCCTTTTTAGTTGTC
AATGTAATTGTGTATGCATTCTATCTTGTATCGTATGATCGTATCAATCAAGTTAAAGAA
AAGTTGAGTATTTAGTTGATTGGAAGTGTGATTGAGAGTCATGTGTGCATTGTTATCATA
TGTTTACCTCCACTGTTATTATCATATATACGCTGCCAATTCAAAAGTATAAATTTATAT
ACTGTAATGCTATTTAGTAGTAGCACTTAATACGTGGAAATCCTTACAAAATTAAGTATG
AACCAGTAGGATACTAATAAAGGATGATCTAGGTATGTTTAAACTCATTATAATTAAGGA
TCTAAGTTTTAATTAATTCCTCTTATGTAAGTACGTATCTTCTTGATGAGATATAAGGAT
TTTGTTGAAGAGTGATCTATCAATTATAACCAATTTAATATAAATTGAAGATTAATAAAG
TCATTGATTGAAAATATAATCATTTAAAGCCTTTAAAATAGCAATAACAAATTATAAAAG
CAAAAATAATATTAATAAATAAATAATACTTAAATATTTTGTCTATACAAAAATAATAAT
ACAATTATTTGCACCATGCAAATTATAAATAAAAGAAATAAAATATTTATCTGAAAAAGA
AAATATCATTATTTTTACAATAAAATTATAAAAACAAAATAAACTATTATCAAAAATAAA
AAATAACATTGAATACTATTTTTTTCAAAATGAAATTCCATCAAAGAAAAATGATCACCT
GACTTTGAAATAGCAAAAAATTAAGGATATACACATAAGTTCGTCTCCCTCGGTCATTAT
AGTATTAACTATTGTTAATGTGATATAAGTCTTCTAGGAAGCTTATAATAAGATCTTTGG
ACTAGCTTATAAATTATAATATTTTAACTAGTTCTAAACATCACATTGATTTCTAACTAA
TCAATGTGTTGCTGGACATGTTATGTTATATATATATATACTTAAAAAATAGTACAATAT
TTTTTTTAATTCAATTGTTATTAAAGACTGGTAAATTAAAAGTTGATGGTTTTATTTATA
TTCTTTAAAATTAATTTTTTAATAAACTTATATGATTTAAAATTATTAATTACTATTTAA
ATAAATTTTAATAATAGTACCGTAACAACGGATGAAGTAGCGGTGACAATTGACAATTGT
CCGGTGAGAAGAGTGATAAAATAAGTAAAATGAATTTTAAATTAACAAAAAACTTCAAAT
AAATTAATGAGATTAAAACTAAAAAAAATAACTTACAACTTAAAAGCTAGCTTATTTTTA
TAAGCTAATAAATGTATTTACGAGTTACATCAACTTATAAAAATAAGCTATAAATTTTTA
AAATAATATGCCAAATACATTAAATAGTTTGTTTGGTATATTGGCGAATGCTAAGTTCTA
TATACGGTAACATTTAGAGAGAAAGAAAATTATATATATCACTTATGATAAAAATAAAAA
AAATAAAAAATTGTTATTATATTATTTAATATTACGAGATATTTATATTTCTCGACCCAT
CACACATTTCTCTTTCCCCT
>Glyma02g43860|Glyma02g43860.1
TAATGTCTGGTAAATAAGAAAAGGAATGTAGAATACAACTGTTACCATTTTTTTTATTTT
TACAATGGTGTAGTGAAATTCGAACCTATGAACTATGCATACTATAAGGCCGACTTTAGT
GATTTACCGTACACATGTTACCATTTAATTCTTCTGTTGCAAAACAAATTTATGATATGC
CACCAAAAAAAGAAAACAAATATGCACCAAGTTCTATTGCTTGTAGTCTGATTTGCAACT
AAGGGATTCTTTTGTATCAGTAAACAAACTCCGTTTCTTCACTGTGATTTTTTCTTGCTT
TGGGACAAAATTGCTTGGGAAATTTGTGTTTTTTTATTTATTTATTTAATAGACATGCAC
TGTTACTATAAAATATTTTTACATTACCAATCAATTGAAACCGTGTTTAGTATAATATTT
AAGATAATTATTACAAGCCATAAAAAATTGTTATAAAAATTAATAAGTTTACAAAATACA
ACAGTTTCTAATGAGACAAAAGTGTAAAAATGGTAAGTATATATTCTTTCTTTTTTATTT
TTTATTATTTATTTATTTTGCATTTGCTAAACCTTTGTGGAAATACGACAGCCAAACAAT
CAGGCTAAAAAACGGTGAGTATTTAATTACTTACATTAATTTATAGTTTATATATTGCCT
CGTTACCTTTTCATGGCAATCAATATGCATTTGCATATCAAATTACTATTTAATATATAC
CATCCGTTGGAAGGTAACACAAGTTCTTTTTTTTTTTGCTGAATGAAGGTAACATAAGTT
TAAAATAACGACAATTCACTAAAGACTATTTCTTAATCGCCAAGAAGTATACGTCCAAAA
AAAATCGCCAAGAATTAAAAAAAAATCATTGCAAGTTATAGGAATAACCAAACTAAATAT
AATACCATTAAATAAAGTATTTTTATATAGATAATTAAGAATCCAATGCTAATAAATGCT
TTTAAGAGACTAAATTATCTATTGTTATATACTAAATTCTGTTGATACATAGTGATAATT
GAGAATCTAAATTAATGATAAATAATATATATGTTAATGATCAAATTAAGTAAAATATTT
ATATTTTTAACTGATAAAACATGTATTTACTGTGGAATTAGCATAGATTAATTAAAATTT
AAATTAGCTGATATAAATAATAGAGGAGGATACGTGCCTATCAATTTATTTGTCTTTGTC
ACGATCTTGTTGAAGGATATATAATTCCACCAAACAAAGTAACGATCTCCTCTCATTTTT
TATTACTTTATATTTACTTCATCCTATCAGAGATTTTAACTTATTAGAAATTTTGTGACT
ACAAACTAGTAATAAAATATTAATTATGCATTTCAACTATATCAATATAGTTTATAGTAT
CTATATTAGGTGAAATGAAGAGCATTAACGAATCAAGAGATAATATAATTAATTAAATAA
GTATATATTCTTTTAATTGATCGTGTTTATGAATTTATTCTATTTTTTAAACAATTGTAT
CCTTCACAAGTGCCGTGAAGCACTCTTTAGCATTTCTAGTAAAGCCAACAATAAATTATA
CAGAGATGTGCGACTATGCAATCGGTGATATCACACAGATTCCTTTTTGTTTGTTATTAG
TGAAGTCAATGAAGTATATTGGGTCATAGCCAAGCTGCACAGGCGTGCCTCAAAATTTAA
AATGGAAAATTGTTCTGTGTTTGTTAGAACAATGAGAAGACGCGATAAGAAGTGGTTTGT
TGGCACATTGGCCGACATGGTTGGCATTTCGGATACAAAGGATTAAACAAAGCCAGCATT
CTCAATCACAAAGATTCCCCTTGTCGTTCTGTATCCCTCTCTACCATATTCAATGTACAC
CAAATATGCCCTTAATAAATAAAATGGCATGCAAGTTGTTACCCAAGCATGCAATAAATA
AATGACATGCAAGTCAACTACAATCATTTTCTAGCCTATCCTACTGTTTCCTTCCACACT
CTCATTGAAACTGTTAAATG
>Glyma02g36600|Glyma02g36600.1
TTTTTGTTGGTTTTTTTTTAAAGGGTTACTTTTGGTTAAGTTACTTTTCCATTATTCAGT
ACATATTCTAAGCAGTATATATAGGTGTATCAATGTATTCTTTCAGTTCAGTTGTATGCA
TTTTTACATCCACATTACTTTTAAATATTGAGCTGATAGAGTCAGAGAAAAAATCTGTTT
TATTTCTTATATACATGGGTGTATCAATGTATTCTTTTAGTTCAGTTGTATTCATTTTTA
CATCCACATTACTTTCAAATATTGAGCTGATAGAGTCAGAAAAAAAAAATTTTATTTCTA
ATTAATATACTGCTTACAATATGTACTGAATAATGGAAAAGTAACTAACTAAAAGTAATG
TATTTCTAATATGGCAGCCATATGCTTCATGAAGAAATTCGGTTTTGCTGTTAAATTCAC
ATGACCCATGTGTTGGCTCTAGATAGCAAGTTATTATGATTTATGAACCTTAATTTACAT
ATATAAGATCAAGTCACATGCAAGCCTAGAAACAAAATAATTCTTCTTGTAACCTATGAT
GAAAGCAAGAAATAAACTCATCTTTGACAGAACTCCTCCAAAACGAATAACACTTTTTTG
AAATTAAATTATTTCTCGTTGATAGCATCTGATAACTGGAAGACTTATGTATCAGTTAAT
TAATTAACACGTAATTAGCTAGTGATCACTGTTGATAGCCTTTTTAAGCACGCATAATTT
TCATGAGAAGTGAATGGTAAAATTGATTTGCCTCATATTTTGTATTAAATGCACGATGGG
TTTCTGGAATTTCTTCTTTCAGAAAATAATTGTGTCTTCGACTTTGCACCATTTATGATT
CTTACAGCATCAGCAATTTAACTCTCCAACAAAAATGAGGCGACAAGAACTAGCGTTTTC
TTGTGAGCCCTCAAATTAATGGTTGGGAATGGGATGGGGCGGCTGCAACCCCTGTCTTAT
ATGTCAAGGAATCAAAACCCTTCGTCCATTAAAGGTCACAAGATATTGATGCAACCCCAC
GCACGTCTCGCTGTGCCTCTTTTTCCTTCTAATTATGACCACAAGCGAGCTACCTAGGGA
AGAATATACTACATATATATATATATATATATATATATATATAATACTTTTCATTGTTTT
TTATATATACGCGTATATAGTACTATAAAATACGCATCAAATTTAAAAGAGAGAACAAAA
ATTAATAATCTCACGGTACATTTTTTTTTCATATAGCAATATTGAATTGAAATTAATTGA
TTCAAGACAATAATATATGCATTAGTTAGCTGGCTTGAGGAGGGTTGAAGCTGAATATAC
CGACAATGCTAAGCTACCTCATGTTACGTAATCTTCCAATCCAAGTTTTTAATTTATTTG
ATTGAAGTCAAAATGAAACTTAATATGTGCATATGAATGAAGCAACTACCATTTAGTTTG
ACCGAATAATGCTGATATTAAGGATCGACTAGTGTGCTGTCTCTAGCTTTTAGTGTTGTT
TTTTAATATTTGAGTCAAATACAAGGCCAGGCATAGCCGGGTAAGTTGGATAGATCATTG
CACATGCATGCTTCCAAATTATCCCCGAAAGAAAAAGGGAGAAGGAAGAAAAAAAATACT
CTCAATTAACTAACTAACCACATTATACGTACATCAAAAAAGAGTGCCCGACGTCTTTTT
AGCAATTTTCATCAACAATTTAAAGACGTGCTTTGTCTTGTTTCACATGAGTAATGTCTA
TCACATTTAGTTTAATTAATTTGTTTTGAAAAAAAAATTATATGCATATATATATATATA
TATATATATATATATATATATATATATATATATATATATATATATTAAAAAAGATGAAGT
AATAATATAACTAAAACATATGTATGATATTGATGGCCATTATTTCAATTGAAATTGTGA
GTGACTGGTCAGACATGATTTGAGACTGAAATAAAGAGGGAGGGACGGAGAAAGCAATGC
ATAATGTGGATGTTTGCTTT
>Glyma02g47460|Glyma02g47460.1
GCTTTTAAATTAAATTAATTAATTTTTAAATCTTAAAAAATTAGTTAATTAAATCTTATA
ATAAGGACCAAAGGAAAGGAAGTATTTGATTCAATTTCTTAATCCTGATTAATTAGTTAA
TTGAATTTTATAATTAGACTTTAATCCTTATGAATTAGTAAATATTTGACTAATTAGTTG
TTTAAAATTGTTCAACGAGATGATTCTCTTAAAGTGACTAACTTAAAAACGAGAATTTGC
TTCTTAATAAGGTTTTTAGTCCAAAGAGCTTTTAGGAGTTATAAAAAGTTGACTATATTA
TACTATTATAAGGAAATATTGCACAAAAAGTTGTAAATGAAAGATAAATGGTTGAGAACC
TGAATTACGCCGTATTTTTCAACTATTTATAGAGTACAATGGACATAAGTTGTTTCCTGT
GATATAGCTATCCATGTCCAAAATTTATTAGCTTGTCTCGCTTCTAGGTTGTGTTCATTG
TTTTCACCCCTTGTTAGCTGTGCCTCCATTCTGCTTCCAAAAGTTCGATTACAACGGTTC
TCGTATCATAGAATTAATAGCCAAACCTTAACTGGTAACTTGGTGAAATCGTCCTTCTAG
AGGGACTCCACAGGTGAATTGAACATGGAATTGTATTGAAAGAAAAGATTTAATCAATGC
ACTGACGCCATTCGCGAGCAAGATAATAAAGAAATTTTGCTACCCATTTTTAATAATTGC
CACTATACTACGATTGGTGGCCTTTAAAGAAAGCAAAGCAAATTGATTTGCCAATCCAAA
GTTCCAAGCCCATAACACCCAAAACTCCATAAATGAGAAACAATGCTTAATAAAAATCAA
GAGGTGTACCAATTCCTCCACCTCAAAAAGTTATTAAGGAGTTCGGAATTATAATAGTCC
CCATTAATTCACATTAATCCCATACTATTTAATATTTGTCCTCTAGCACCCACCAGTTCC
ATCAAGTCCGTGCTTGAAAGCTACAACCCATATAATTAATTAAGCTCGTGTATGTTAGAA
GTCCATTCCTTTCCTTGAAGTCGTGATTCCTAAGTAGTAAATGAGAAGGCAACCTAGTAC
TAGTCAGTGCATAGGAAACTTTTAATTTAAAGAAAAAGTACAAGAATGCAGTGCCAACCA
TGTGATCAGCTTGCTATGGATCATGGATGCCACTCTTTTTTTCTTAACCGGGATATGTGT
AAAATAACAATATACAAGGATGCCCTTGACTTTGAGGCATTTATTTATTTTACGTTATTT
TCTTCTATTTCTAGCAATACCAAAGTGGAGTATTTATTTTCATATTTATTAAAAGGTTAT
GAAAAGAGATTTCGAAGTAACTTTTATTTGTCGCAAAGTTACATTCCTATTTTAGCTAAC
TTTTATTCTCACAAAGAAGAGTGGGAAGATGATATTCCTTAAAACAAACTCCCCCTAAGA
TAAGGGCACAATAAAGATGCACATCCACAAGGGATACGCAAATCAGGCTAGCAAGAAGAA
GGGGGATATGGATCACGTGATTCCCAAATGTGTAGCATATATTAACTACGTACCCACTTA
AGCACCAAACGTCATAGAAAGCCTTGAATAAGTTCACTCACTATCAGTCCAAACGAACTG
TTGTTTTGTATTTTGAATACAATGAATGGCCATCTAAATTTTCTTTTTTACTTTTTGGGC
TTTTTGCCCCAAAGTCGGCCCAGCATTTTTATCATTGTTTTATAACGAGGAAAAATAAAA
TAAAATAATTGCCAAGCCTTTTCAGGTGCAAGCTACCCTATTTTAAATGGTTATACTTAG
TAAACTGTAGCTAGCCATAGCATATTATAGTTGTAGTAGTATTGAAAATTGGGGTAACAC
AAATACAATGGAAACATTTAAGAAAAAAGAAAATGTTGAAAAATTGAGAATGATATACCT
AGAAATTAGAAGAGACCGAGACAAATGCAAGGGGATGAGATCTGAAGTGTCGCACTGTGA
GCCAAGTGACAGTCTGAACG
>Glyma02g36370|Glyma02g36370.1
AAATTGCATGCGATGCACATTGGACAATCGATGTTCTACAGTAAAAGGTGTCTTTTTGGG
TTTGCTTTATATTCATTATTCACAATTATGCAACTTATTACATTCCATATTGTTTTCCAT
CATGAAAGCTGTGTTCAGAACACTTCATTAAACTTTCAGAAATGCCGATGATTTTTCGAA
TATAAATATTTACTACTCATTTTATGTTTAAAAGATTCAAATGTAAAAAAAATGGCATTG
GCTGTAGATTTAGTCAAAGTTTGGATCCAAGTTATTTGCTAATTCCCCTCATTTAACGAG
AACCTGACATCCCAATGTGTCGGATGTTGTTTTCAATTTGGACAAAACCCTCCGAAACTT
TGTCTGGTTGTAGGTCATTGATTAAACCAAATGAGAATGGTAGGAATTTAGTTGAGGGTA
TTGGTCACGTGCGAGATTGGACTATACTATAAACTTGTAAAAAATTACCACCAAGTTATC
TTGAACTATCTAGCCTTTTAGATTAAGTAGTGCTTCAGCCTAACAATTTGGTTTGAATGA
GAGTGCTAGAGTGAGAGCATTAAAAGTGCTTCAGGTTTCAGCCTAATTAATGATAGAAGT
CTGAGTAGTTTACACAAGATCCTAAGACTGTGTGTTTAAGGTTTCAAGCTTTATAGGTTT
CCACAATCTCATTAGTTATATGTTTTGGCCCCTTAATTGAATAATTGTGGCCCAAAATAC
ATTTCCAATGGTACATTGGGTACCAGCTTCAGTTGCACGTTCTTCTGACTTTTCTTCCCC
ATCTTCGTAGTATATATTGTACATTAGTATCTTGAGTAGTGTTTAAGAATTATTTTTTAT
CGTAGCCAATTCTATACTGATCTTTCGGGCCAGACATCCTCAACTTCCTTTATCTGTGTA
TGAGAAAATAATGATATTTTTTCCATAATATATAAAGCATTGATTTTTTCCACTTTTTTT
CTGTACTAACTTTACACCTTTATCTATTCCTCTCCTTCTCTCTCTCACTCGTCGTATGTT
CGTCCTAATTTTGACAATTTAACCTATTTATAAGAGTGTAAATGGGGTATAAATCCCAAA
GTGTTAACCATTGCTTATTCTAATATAAAATATAAGACGAATATTGTGACATTTTAACAA
ACTAGAACTAGCAGCTCCAATAACTCACCGTTTAATTAGCGCCACGTAAATTAAACAAAA
GATAAACCCAAATATCAACCACACGTGCTTTTTCTTGCACAAATAGCTATCATTGACAAA
TCTTGATGCGAATTTACCGAACTCCAGTAGCATTTACTAATAATCTTAAAAAATCGTGAA
ATAAATTGACCAATTTTCATCAACATTTATCCTAATAATGAATTTTTATTATTTTGTTCG
ATTTTTGTTAGATAAATAATGTTGAGAAAATTACTAAAGAGGATACAAATTCTGATGTAA
GAGGTTATATGGCATGAATATATGAAACATCATATAAACATTTTTCTGTATAGATTAAAT
TAGAACGAAGGCATTTAGCCTTTTCAAAGTGGTAAATGCATAGAACATATGAAAAAGAAA
AGTGTCTCCACCATTAATTTGAATTAAAGTACTAATTCGTAAATTTAACTAACTGTGAAT
ACATTCTTACTTTACACTTATACTTTTTAGAGGAAGCAAATATATGCAGAATATTCCTTC
CTTTCTACGAATATTGTTGTCCGATTCTTTTTGCCGCAGTAACTCTTTTTTACCCTGATA
AATCATAATCAAACCCACCCAACACAACTCTGTTAGTGATCAATCTCTCTCTTCCTCCAA
GAAAAAAGGAGGAAAACTAAAATTTGATTTACTCGTAACATTTTTTCCATGACTACATGC
CACGGCATGATGATATATCCTAATTACGATTACATTATGACAAAGTTTGAAGATAGAAAG
GACAAGGTAATTCAGAAAAATCAAAGAACACTTGGCAATCTCAGAACCACCAAACGAATT
CTGGCTTTATTGTCCCATGT
>Glyma02g47076|Glyma02g47076.1;Glyma02g47076.2
ATTAAGAGGCTGTCATCATCTGTACCTTACCCAGAACTAAGATATAAAAAAGATATGAGC
TCAAAATGGACTCTTGAATCTTGTTGCACAGTTTAAAATTATAGCTTATAGGAAGATATA
TATTAGTATTTTTCAAAGAGATACTGCATGCATTTTGTTATGACTACCTCTGCTGGACAA
TCAGAATTCACACAGCAAAATGCAATACAACAAGGTCCAATAGCTTTAACTGTATACTGT
CGTATGAAATAAAGAAAAAAAAGAGAAGAAGATAAGAATGACAAAAACAAATTAATTCAT
ACAAAGGAGTCGAACTTCACAATCATAAAAAAAATCTTTTATTATAAATTATTAGATAAT
TCTAAACCACCACCACATATAAATTATTTGTTTTTTAATTGAAAGAAAAAAAAGCTAATA
ACACTTAAAATTTGTCAAAAGAATAAAAGAGGTGTGGTCCATGACCAGAAAATGAATTTT
TCTATTGTACCCATAATTTTCCTCAGATCGATATCCTCCACTGACTCCCTCAACCTTAAT
GCTATTTTCGTCATTCTGTACGTTACTGTGTCTAACACAATCAATCTAACTCTAACATTT
GTTTATCCCTTTGATTAACTGCCATGTGTATGATTTGGCTGTGGTGTAACACATTTATAG
TGTCAAACAAATAATGATTTCCCATTTTGATTTTTTACAGATATGATGAGGAGAGTTTAC
CAGCAGTGGACATTTTTGTGTGCACGGCTGGACCCAACACTTGAGCCACCATGCATGGTG
ATGAATACGGTATTATCAGCAATGGCGTACAATTATCCTGCGAATTAAATTGAGTGTGTA
TCTCTCTGACGATGGAGGCTCAGAGCTCACATTCTATGCTCTCTTAAAAGCCTCCATTTT
ATCCAAACCTTGGTTACCTTTCTGTAGAAGATNNNNNNNNNNNNNNNNNNNNNNNNNNNN
NNNNNNNNNNNNNNNNNNNNNNNNNNNNNNNNNNNNNNNNNNNNNNNNNNNNNNNNNNNN
NNNNNNNNNNNNATAATAAGTTTATATACCTAACAGGTTAGTTGAAAATTGAAAAAGTAA
CCTAGTAAATGAAAGTTATTTGATAAAATTAACTATTGAAAGAACGAGGGAATATGAAAT
GATAAAAAAATGATAAGATAATGATTTATTTTAAAGAAATAACAAGAAAAAATAACAAAT
ATATCAAGGATAAAAATTGAAAAAATTATAAAAATAATAACATTTCAAAAAAATACTAGA
AGCTAATAAAAATTTATTAAAAAACTTATTTATCAAACAATCAAATGAATTTTTATATAT
AAAATGAACGCATTTTTAATTTTATAACCGAACAAATATAGTTTGGATAATACATATTTA
ATTTCCCTTAAACATGTTAAATTTGAGTCTTATATCTACATAACAAAAATTCTTGCAGTA
AAAATCATAATATGAAGAATGTTTTATAATTCGAATAAGAATGTATCATATGAAAAACAT
CCTAATCACCTCTATAATGTTGAATAGAAAAGTATTCAATAGTTATCTCAAGAGTTCTAT
TGCTTGATTTTTGTGGTTTTTCTAAACTAGAATTTAGTCATTTTATTATTCTATTTTTTT
TTTTTAAAATTATTTTATTTAAATTATTAATATCAGTAGTAAATATTATTTTTAATCTTT
AAATTGAGTGATGAATAAGCCTGCTAATGAAACTATGAGGCTAAATATTACACAACCACA
ATTATTAGTATATAGTATTATCAATTTGTACATGCAATTATACGAGCGTCTCTCGATGAC
TCTAATATAGTTTAATTATTTAAAAGTATTTAAATTTAAAATACAAAAATTATTTTTTGT
CTATTTTATCTTATGTGATTTGTTTTGAAATATTATTTGTTTATTGATTTATTTTGACTG
ATTCTCCAAATCTGGCTTCATTTTAAATATAACCTTTGATGGAAATTTACCCTATATGCC
ATTTCATTATTCATATGTCA
>Glyma02g16850|Glyma02g16850.1;Glyma02g16850.2
AGTTTAAACATTGATGCATAGCCTCAAGAAGGCATCATCATTGGTTTTAAGTGTGGGGTG
GCGGAAGATGTCTTCATCACGGTTGTGGATGACAAAAGGTATGGTTTGATATCATGTTGG
TAATGCTAACAAGAGGATGAGGGGATAAAGATCATAGGTTAAGGCCAAGTTATTCAATAA
GATTAAAATATGTTTTTTTTTTTTTCTCTTAAATTTATGTCACATTTGCTTTTTATCTTT
CAAATTTAACTTTGTTTTTTAGTTAATAATTTTTGAAAATTTTTCTTTTTAATCTCTCAT
CCAATAAAAATTACCACAAATTATGTGCATCTAAACTACCAAAAATTAGTCAAGAAGACT
AAAAATAACACTTTCATTATAATAAAAGAAAAAAAAAACAATTTTAAATTTGGGAGACAA
AAACAAAAACGACCTAAATCTAACAGATAAAATATATATTTAAGTCATTAAAAAAGATGT
AATTTCATAAAAACTCATTTATTGATTAAAAATATTAAATTATTGTACGTTGATCTCTTA
TTTATATGATTATTATATAACTAATTCTTAAGATAATAAGTAACTTACTATTTTTTTGTT
AAAAAAAATGATAGAACAAGAACACATTTCCAAGACAAAAGATTTGGACTAATTCAATGT
GAATTTTAACTAATCCGAACCTTGAAAAATTGGATTGTTTTGTATTAGATTGAAAAATTG
AAAATTTGGTGAGTTTGGATAAGGTATAATATTTCACTTTTGAAAATCTAATCGAAACCA
ATTCATCTGATTACCCTGCTGAATTTTATTTTTATTTTTTTCATTTGAAAACTATTGGTC
AATCATTACTATAATTATAATATTTCTTTAATATCAAAATAAGAATCATCCTAAATTATT
TTACACAGACAAAAGAAACTAATATATAAATAAAAGAGAATAGTTACAAAATCAATCTTA
TTCTTAAATTACATTGAAAAATTATAATGTTACTTTTTAGAGTATTAGTAGGAAAAAAAT
TAATAATAAATTGAAAAACTAACATAACACTTATTTTGGATCAACTTTTTTTGCAAATGC
AACACTTTTAGAACGGATGGAATATAAGACATGATTTAACTTAAAATGAAGCATCATCAT
ATTAGACTAATAGTTAAAAATAATTGTAGTTAATGTACTAAATTGCATACTATTAAAATC
ACCTTTATTTTTTTTATATATATATATATATATATATTAAATGTTTCTATTTTATTTTAA
CAATAAATCCAATAAACTAATTCAATCCAATCTAATTATAATCAAATTAATTCAGATAAA
CTTAAATTAAACAAAATCTAGAACAATTAAAATTGATTGAATAAAATAAAAAAATTTCAC
AAATCTTATTCAATTCAACCATAACCATCTACTATCATGTAAGACACCAATGACATAATG
GGATTATCAACAAAGACTCACTTCAAATCACAAATAATTCCACCTAATTATAGACAATTA
ATCCTTATGCGTGAAGAAATCTTCTTGACGAAGGTTGTCTACCAAGCAACAAAAAAAAGG
AACAACAAGAAAATTTGAATCCAGAGAGAATGTGAAAGTTTGATAAGGATTCTTAAACAT
CTGTCTTAATTCACGTTGACAACGAACCTATATTCTATTAATATCCTTGCATCAATAATT
TAATTTTAAAGCATTTAATATTATAAAACGAGTATAAAAGTTTTTACATCAAATTAAATT
AAATTAATTCTCTCAGCAAAAAAAAAAAATTAAATTAATTCCCTCAATTATCAACTTGCA
AAAAAGAAGAGCAAGCGTACAAGAACGGGGTCCAACGAGGAGAGTTTTTCGAGGAAACAA
CTGGTGGATGTGTGCCGTCAGGAGCTGGGTAGGGCACGTAAAATTATGACACGTGGATCT
CGGACATCCACAACTCAATTATCACATGATGTTAACGATTCGGATATATAAGCGAAAAAG
AATAAACGGTTGAGATGAAT
>Glyma02g26160|Glyma02g26160.1
AGATTCATGAGAATCCTAGGGCCTTCTTTAGTAGCTCTAGCCCAATCCTCTTGAATTCTT
CTATCCGATACCCTTGGGGGGTAGGATTGCATCATCGGTATGGTGAAAAAAAAGCACACT
TTCTAAGATGGTTGTTATAAAAACCGTCTTAAAAGTATCTACTTTCTAATTAAGATAATT
TTTTAGACAATCGTCTTAGAAAGATCATTTTTTTAACAATTTTTTTTATAAGAAAAACAC
ATTATAAGACATTTTTGAAGGGAACAAACGTAAAAATCAAAATTTTAAGGCAGTCTAAAA
ACTGTCGTGGAAAGTGACAATTTTCTAGGATGGTTTTTGAATTATCGTAGAATGTTCTAC
ATGACCGACATAGAAAATTTATTTTCTAGTAGTGTACACTAAGTATGTTCAACATGCATG
TCTAGTTGGTATAAGCCTTATACATACTTTCCATCCAACAGAGTACGAAAAAGTTATGTC
AACCAAAAAGGAAAGTACACATATTCTCTCTAATGAAATTTCAATTTGCCCCTCTTTATT
TAAATTTAAGGAAAGGACATAATAGAAGAGAATATAAGGTCTACACAAAATAGTATTACT
CAAGGGCCGCTTTCGTTGAGTACAAGGAGCACATGCAACTGTCTATATTTTGTTCTTTTC
CTCTTGAATCAGAGTCACACAGCCTTATCTCTCAGTGTGAAACAACACTAATTTCAAGGA
CTCAACGCTAATCCTATAATGAATCCTTCACTAAAGTCTATAAAAGACAGACACTACCCA
AAATGCGGATGACAAAAAATTATTATGAGAAAATGAGAATAACTCTAAAGTAAAACTCTA
CTAAAATCATTGGACGATTCATTAAGCTTTCATTGTTTATCCTTTGCTAAGAAAAGTTAT
ATTGTACTTGACCTTTATTGCTTATCCACTCATTGAGTGTTAATTATTGAATACTTGTAT
TCATTCAAACTACTATTTGTGAAAATCAGGAGTGACTTAGTGTTAAACAATACTTGAGTT
TTCTTTGATTCAGGGGGAGCCTAAGATAATGCTAGAAGTGACTAGAAGAATACTTGTATA
TTTAGAAGTGACAAACAAAATGCTTGTTTTGCAATCAAGTTTTGATTGATGGAACCTTTT
ACTATTTTGTAAAGGAGAACTGAACGTTGCTATGTTCGAGTGAACCAATATAAATAAAGT
GTTTCTAGGTATCCTCTCAACGGTTTTATTAAGCATTCTCTTAGCGCTTATTGTCATTTT
TTTATACCAAATGTTTGCTTCAAAAACTGTTTTAGAACTATTTTATATAGTTATCGGATG
ATTAAATTTGTTTTTATTAAAACTCGTTTCTTTTCCGTGAACGTCTCAACACACACACAC
ACATACCCACATATATGGATATATTTTTGAACCTATGTTCAACATTTTAAAACTCAATAT
TTTTTTATTAATATATATACTATTCAACCTTCCTTCTAGTGTAATTGTTTAATTGTTGTT
ATTTCATTTCTTAGTTCTTTTTGATATACTTTTCTTTTTCTTGTTTGTGAGGGTCGAACA
TTTTGGTCTTGAGTGAATACGTTCAAACACCATGTTGTGTAAACCTTGGAGGGCAAATAT
GAATATCGGATTAAATCAGAGGTGTGTCGAAAAATTTGCTTTCAGGATAGTGGATACAAC
TTTTCCTTATTCTTTTAATTATATTTCTTCTCCTTTATTTCTAACAAAAAGTTATCATAA
AATTGTTATTGAAAAATGAAATTAAGTGTTGGTCTCCTCAGGCCACGCGCAAAGCCGCCC
CTAGAACCTAGTTGAGAATTTTTCATAAAAATAGTCCGAGGTGTGAATCCTTAACACGCG
TAAGAGCAATCTCTTTCCAAAGAAACCTCCAAATAATCCTCGTTAAGATTTTATCTTTTG
TGTCTGCATTTCAGCATTTTTTTTGTCGTTTACAAAAAGTGTTTGAAATAATTAAATGTC
TCTTGTTAAGTTGTCCGTAC
>Glyma02g06020|Glyma02g06020.1
AAAATGACACTATGGTGGGCTGGTATTCTCACCTTAGAATTGCTATTCTAACCCCAGAAA
TGGTTAAATTACTTGCTGCCCCTCCTCCCTTTCCTACACTCCTAACTTTTTCCCTTCCTC
ACTCACATCTTCTCCCTCCTCTTCCACGACACCCCCATCATCTCTTTTCCCTTCTTCATA
CACCAAATCTACCTCCAATCAACTTCATTCATTCAATTGACTAATCCCCTTCATTGGTTG
AGGTTGGATCTATAAGTTATTGTTTTTTTTTGTTTCATTTCAATTTAACAAAATTATGGT
TTCTTTGTGTATCTAACACAATAAAATCATGATTTTTTTGTGTGTCTTAACCCAAATAAC
AACGAAATCATTATTTCGTTGTTGTTTGAGATTTTTTTATAAAAAAAAATAATCATGATT
ATGTTATATGTCTCGATTTAGAAAATAACAGAATCATGATTATGTTGTATTTATTCCGCT
AAGAATTGAGAATTGTTTCCTATTTTCTTAATATACGAAACATGAATTAACCAAATGGTT
TATTTTAGAGTATACATAATGGATTGGGAAACTAATGCATTGCATTTTAGGTCATCTTTG
CGTAGCATTTTACTTAGAAAATGTTGCATTTATCTATATCTTTTTGTTTAATTGTTGTTT
AGTTTTTAGTGTTTCAGACTTTTAGGACTTGTCATGGTGTTTTCTTTATTTCTGTTTTAG
TTTAATCCTTCTAAGATCACTTTTCATGTGAAGGATTTAAACAAAGGGAAGTTTGATCAC
AAAAGACATGGAAACGAAGTTTAAAACAAGGAGGTTTTGTTATAACTTGCAGAGAAGATC
ACGAGTGTGTGATCGGGATCATGACCCCATGATCAAACATCTGATTTGGAGTCCAAATAG
CACTTATTTGAAGATCACAACCCCACGACCATGATCACAAGAACGTCATTGCAATTAGAT
TTTATGCTTTGCTACTTTTTTTTTTTTTTTTGTATTTTGGCATTATAGACTTTAGGCTTG
TGACTTTAACTAGGTGTTTAGACTCTGATTTAGAGATTTCAAACTATGAACGCATTGACG
GTATAGAGCGAGAGCATAGGATTGCTTCTTCTCTTTCCCTCTTTATCCTAGTTTGAGGTT
CTTTATTTTTCTTGTTTTTAGTTTCCATGGCTATGTGTGACTAGTCATCCTTGTTTTTGG
ATAATGGTCTAACCCTTGACATTTGTTTATGTTAATCTAGTTATTTTGAAGATCTTTTTA
ATTGTGTTATTTTAATTATTCTCTTATAAAGTTTATACATGTGTGACACTTGATCATCAT
TTACATGATGTTAGACGCCTACTTACCTAGAACTGATTAGTGCATTAAAACCATAATAAG
AGAGTTTAGATTTTAAATGACGATAATATGATTAATTTTAGGTGAATAAAACAAATTAGT
AAAGAACATGAAAGTTTTAATTTAACATAATACCAGGAGGGGTTAATTCAATTAGCAAAG
AGGATTCAAGATAGAAATAATTACTTTTATATTAAAATGTCCTTAATTAAAATAAATTAT
AATGATATACAATTAGAATAGATAAAAGAGTATTAATAATGATGATAATTTTGAAGAAAA
AATTTAGGAAATATTTATTGAATTAAAATATACTTTTAGTTTGTCAAATTTGAAAATATC
TTTTTTAATCCTCTAAATTAAAAGTTAATTTTTTTAGTCTTTAATTTTAATTTAGAGGAT
TAAAAAAATATTTGACTATTTATTATCATCAAAAAAATAAATGAAATAAATTAGATAATT
TGAGTTTTTACAAATATAACAAGACTGAAATACTGAATTATATATTTTAAGGAATATAAA
AAATAAAAAGAAAGTGCAATTTTTATTTATATTTTTTGGCCTTTCCAAGAAAAAATCAAC
GCCCTCCCTTGCTCGGCAAGTCTAGTGTCCACCCAGTCAAATACGTTGGTTGGGGGTCAA
CCAGAAGCCCACTTCTTGAT
>Glyma02g09801|Glyma02g09801.1
TATATTTAAGACTTGAATTTGAAATTATCGATTAAACTAAAATAAACACGTGGCATACTT
GGTGATACATAATATGACTATGAACATTTACCACATCTCATTAGTGCAAAAAATTAATGG
AAAGGCTATTTTAGTCTAATAAAATCACTTAAAAAAGTAAAAATATATTTTTAATTTAAG
AGATGTTTAAATACCAATTTAGTGTTTTTTGTTTTTTATCCTTACAAATTTATATTTATA
TTTTATTTTTAGTTCTTGCAAATCATATTTATTTTATTTTTTCATTTTATAGTATTTTAG
ATAACTCTTTCAATAATAAAAAAAGACCTTATTTAAAACTTTTCATAATACAATGAAATG
CAACAGAAAACAAAAGTGAATGTGCAAAATAACATCCTTTAGTCTTTATCCCTAAAGTTG
ATAACCCAACACATTTGAACAATATTGATCCATAAACCTCTATAATGTGGTCTATAATAG
TGTTAACGAGAATGATTGCCTGATATCTGAAGGCCCATATGAGTTTAAATCAAAGCAATT
TTGTACCGGAGAGACATAGCTCAAACAACATAGCAATTGCGAAATATCTCTTCTCAATAT
GAAAACAAAGAAAGGACCACAATGGGGTAATTAACATTAAAATGGATCTCGTGATGGCTT
ATCACATTTCTTCATTAATTCTCTTATTTGTTAAATAAAAAATATTAAATATTAGTTATG
TATTCTCGTAGTGTATATTTTGTTCAAGTCAATATAGAGTAGTTAAAACTTAAAAGAAAG
ACAAACTTGTCGATCTTAACAATAAATGGTCATTATCTAAACTACGTTAAGTCCTTTATT
ATTTTTATTTTATTTTATTATTCCATTCTAGCAGGAGACTTTTGTTTATAAACTTGGTCT
ATATAATTTATATAGTCTAAGTTATTAAAAAAATGATATATTGTAGTTTTATGTAAAATA
ATACAAAATTATACGTGAATTTAAGTATCAATGTATATCGAAAAACTAAAACAATGATAT
GATTTACACCAAGTATAAAGAAGAGATTTTCCAGTAACATATCGTGTTGGTTGGGATAGG
TCATCTTTAAATATTAATTTTAGCCACTTAAGAGACCCAGTTTGATGGTCTTGCATCTGA
AGATGTGGCCGATAATTGGGCCAATGATTTCTTGTGGCAAAGCTATTACCTTTATAGCTA
GAAACGACTTTAGAACATGTGACAGATTGATACAAGAGAGAGCCTAAAGCTATGACAAAA
AGTGAAACTCTTCTATTGCAGATTATTGTCGTTTCATTAATCTTCAATGCGGTTAATGGT
TTTGACAGCATTCATTTAAATCTGATGTTCATTTTCTGACATTCCCTTTATTACTTATAC
TTACTAGCTTTTTACTGGATTTTTTTTTTTATCGTGTGGTAGGTATATAAAGTATGTACT
TCATCAAAGAATTTTAGGGTGATTATTTTTAATAGAAGTTCTTCTTTCAATCATATATTT
TTCCTTAAATAGTATGTTTGAGTCTAGTTCTAATCAACACAATCAAGAACAATTTTCAAG
TTTATAAACTTAATTACAAACTTCTAAAATAGAAGAACATAATTAAAAAAGTTTAAATAG
TATTGAAATATAGATTAATTAATGTAAGATTATTTCAAATTAACTAGTAGTCTGGGTTTT
TGGTTCTAAGTATATTGATGCATTAAATACTTAAAATAAAAGTTTTATATTAAGAGAAAT
ACTTATAATCTATAAAAGAAATTTAGGGAGTGAAGAGATATTCGAATAGAATTAATTGCT
CTAGTGTTGAAGGACAAGTCTTAATGATAGCACAATTTTCAATTTTTTACTAGCAAGGAA
GTTTACAACTACTATGAAACAGACAAACCAGTGAAAATGAAAAGTATGTGGTCCCAAGAA
ATATTTGAAAAATCAAAAAATTGGGACCTGAGAATGTAAGGAAAAAAATTATAAAAAATA
AGAAAGGGACAAGAAGCGAT
>Glyma02g47350|Glyma02g47350.1;Glyma02g47350.2
ATTTATGCTAATGGAGAGTCTAAATTGGCCTTCAAATACCATAAAAGCAACATTAACATC
ACAGAGAACACGTGAGCCTCGTCATCAAGGCCAATTTCATCATTGAATGTAATGCCATTT
GGAATAGGAATTTCTAAGCAACTGGAAAAGGGAAAAGACAACAAAAATAATAAATTAAAC
TAGTTAAGATTAAAATTTATAATAGTATATTGGAACATATGACCGTATGGGAGAAAAAGA
AGCATGGGTGCAACAATCATGTTTAACTTATTATGAATTGGCTGCAAAATTTACTTCTCC
AAACAATGTTCATGAAATGGTCAACAGCCTCCCCAATCCTTAGATGACAATGATCATTGT
CACTTGTCAGAATAACAAAATTAACATCATTTAGAAAGAAAGAAAAAATCATAACACAAA
CCTGCTGCTATAACGAGATCTCCTACAGTCTCAGCCAGTATCTCACTGCCAACATTCAAA
ATTGTGTCTTATATATCATTTTAAGATGACAGAATCTGTGACTATTATTTTTTACCATGT
ATTTGGTTTTGATAGGGCCCTTGGGCCCAATTCTGATAATGATCATGAATTGGATCGAAT
GCTAGACTTAACCCCAAAGAAGTCCATCATATAGAGGGTTTACCCCAGAAGAAAGAAAGT
GGGTCCAGGAGAGAAGCAGTGGTAGGGCCCAATTCTGATAATGAGCAAGAATTGGATCAG
GGTTTTTGCTTCCAGCACCATTTTTGGCTTCCCAATTGAACAATCCCGAAGGTAAAAGAA
AAACATTCCAAAAAGGTACAGGAAACACTTTTTGGGGTGTAGGAAACAACAGCCTTGGAT
CATTGCTTATCTCTTTTACCAAAAAAAAAAAAACATCCGTGTCAGCAATAGAATAAGGAG
TTTTTTTGTTGTCGTGTGTGTGAGAGAGAAAAATAATATTTGTTAAAATTTAATTTGAAT
TAAAAATATTTAAATAAAATATATCATGAAGTTCAAGAAATTGTATTTTAAGATTTTAAT
AGATTGAGTTGACCTAATATTATTCCATACACTAATCTTTTGGTCAGACAAGTTAAATTT
TAAAAAACAATTCTATCAAAATTTCAAGTCAAATAAAAATTAAGCTAAACTCATTTTAAC
GTCTCCTTTTGACAACCCGTTCTCCACCCTACGTATGACAATCCGAATCTCAAGTTATTG
CGTGTTGGAATTGGGAAGAAAAAAGTCACAATGTCGTTTTGGCTTTAGCTTACTTTAACC
ATGTTTTCTTTACTCTTATAATAGATGGTTTTCTCTTACAAGTAAAGGCTTTATATATGC
AAGAGTGATGGTATACATATAAATATTCAAAACCCTTTTTGTCCCACGAATCTTTTGTGA
ATTATGTCAATACTTTTTTCTTATTCTATATAAACATTTAAGAACTTTCGTCCAAGCCTT
TAACAGTTTTAATATTATATATATAAATGAAGTTAACGTGTCAAATGTATAAATTTTTCT
TTCAAATTCACAACTTTTTTTTTAATGAAATGGTGTTATCAATTACTCACATATTCAATG
TTCAACATCTCCTCAAACATAATTGCCTTTTTAGGATACATGTGGTGAACAAAAAGAATT
AATAAAATTTATTCCATATATTAATTTAATCAAAGATAAATTGATTCATGTAATTTATAC
TTTAAAAGAAAAATAAGTTAGTTATGTTTTTTACATTTAAAGTTAATTCAATTATCTATT
GCATGTAAATAAGGACACAATTGTTTAATTTAAAATATAAATACTTTTTTTTAATATATC
AGTAATCATCTAGAACTAAATTGAATATTATATTTTATTTTGCAAGTATTAAGTTACATG
GTGGAATAAAAGGCTGTTTCCACAACGGTCAATTCATATTGTCTTAATTGTTACGTGGTT
GTAAAAAAGATTCATGTTCAGTTAGTATCTTGTGAAGGCGATCGAATACTAGAAAGGTCA
GAAACATGGGTTAGGTGTCT
>Glyma02g34070|Glyma02g34070.2
GTAAATGACAATCATATATATCTTCGAAGGAAGCTTCCTAGAAACTTCGTCTAACACACA
GTACAACTGAATTGATCTCACATGCTGAGAGAAAACGGTGGGAAGCAGGACGACATATTA
ATTAATTAATACTCAACAGCTTCAGTAACGATAATTTGTACTTAATACTAAAACGTAAGG
AAAATGTTTGTTTTATGTTTTTTTTAATCTGGTAGAAATCGAAGATACATATAAAAAAAT
TATAATAATTCACTTATTCTATTCGATTAACCAAATTAGACCCTGGGTAATGTTTGTTTT
ATGTTAATTATATATTTGTTTTTACACTCACTTTTATGAGAGTTATTCAAGAGTTCATTT
GTTTCATTCTTCTTCGATTTATGAGAAATTTCATATTGAAGGTAAAGAAAGGTGTAAGAA
AAATTGTGTGAAAATTTAAAAACTGTTATATAAATAAACAAATTCATACATGGGTTTTCT
GATTGGTGTATTGACTAGTGACTATTTTTCTTATATCCGAGGCTAATAGTTTTTGTGTAA
TTTTGTTTAGTAAAAACAAAAAATAAACGCACACAAGTATTTATATATAACGTCGATAGA
TGTATTGACGTATTTACTTCTTAAGTATATCATTATATGCACTAAGTGAGAAATAAGAAG
AAAAAAATGTAATACGTAAAAGTGATGTCATAGAAAATAAGAAAAATAAAGAAATAAAAT
AATTCATGTATACTCATATGCTAGAATTCTTAGAAAGAAATAGAAAAGAAACAGATGTAT
GTATAATAAAAAAATATGATGTAAAAAATGAGGAAAGGAATGTCTGATTGTTGAAATTTT
CATATATAACTACTCATAAAGAAAAGACAAAAGTACTATTCAAACATATACGTAGATATA
CTCTGCATCGATGATATGCTTTAATTCAGAATGAAAACGTACTACACATCATATCTTTGT
AGTATGCAAAACTCCAAAAACCCTAGTTCCCCGTTGTGCAGGTAATCTCGGTTGAAAGCA
AGATCTCAAGTAGTAATGCACGCTGCAGGTCCCTCTCTAACCAATGCAGCAGACAGAACA
ATTCTTTTATACCGAAATACTCACTATCTTATTGATGGTTTCTCTTGTATTGTCAGACAT
GATTAATTTTGTTATAAAATTGATAGTTTTATTGAAAATAATTACGAGTGAAAAATATCT
TTTAATCACAAAAATATTAATAACTTTTGTAACAGGAATTGAAATGACATTAACATCTAT
TTATTTATTACCTATCTTACGTAAAATATTATATGGATATAAACTTTTTAATACATCACA
TTCTTATTTTTTTTATTAAGGTTAATAAGAATTATTTATTTCAATTTCTATTCTTATCAC
ATCCGAGAGAATTCAGTATAATTAATAGATAATCAAATTCTTTAAATGTATTGTCAAGAG
TTTAATTTTTAATCATATAAATAAAGAAGATTTTATTATAAATAACAAAATTTAATTCGA
TAATTTTTACATCTCAAAAGAAATTAGTTTTTGATTATCTATCTAGGAATATTCTTGATG
CAAACAAAAAGAAATATAGAATCACGTATTGTATTGCTTCTGAGTTCTGTCCGCATTATA
CTACTTAATTAGACGGCACATGAGCCATGAGTTGCCAGTACCCCACTCCTTTTGCACATA
AGGTTAAACCCCTTCATTAATACCAAAAGAATTCTCTTTGACATCAACTCAACCTCCATC
GAACTAGTTGATGGAAACCTCCAAAATCTGAGGAAATATTGCATCAATAATAATAATGAT
AATAATTAGAAAAAAGGGTTACTACACGCGTGTACGGCAAACATGGCGTTACGCATGCAT
GGAAGGTCCATGATGTCCCATCATATATATCTACATGTCTCAAGTTCAGTTCTTATCTAA
AAAGATGAAAATTGTAAAATATATACTCCAATGGAGGTTGATATTTCCAATGGAGTGCAT
GGGTATTTTGGTAACTTCAC
>Glyma02g00430|Glyma02g00430.1
CGGTTTTTGGCACGGATGGTATTTCTGGTATTTGATTAGGGTTACGGGTTAACATGATGT
TGTGGTTGTGGTTGTTGTTGAGGGAGATGGAGATTGATGAAGTGAAAAGGCATTGAAAGT
TAATGTTTGTGGTGTAGGGATAGAGAGGGATTATGCTTCTCTTCACGGTGTAGAGAGAGG
ATGAAATTGACCACATTCTCTTCTTCAATCGCCTAAGTAGTAGTGGTGTGAGATATAATG
GGAATTGGGTTGCATGGCGGAACACTTGTAAGTGTATAGGACCCTCCAACGCACAATGGA
TATGTTCTTGCATGTTTCTACTCAACACGTGCCAAACACATGAATCATTCTTGCTATTCT
ATTATGTAATTAATCAAGTAGATGTAGATCGATCTTCCAAAAAATAAAATTGCAGATACA
AGTGATTGAAGTAGCACTAGTGTTTATATAGAGTGTAATGGAAATATACTATTTAATCCA
ACCAACATACACCAATTAAGTATGACTCTTTAACCACACAAGCAGCTAACCGCACTCTCT
TAATATGCATATCCAAATTGCAATCAAAACGACAACTTGCATATTGAAATTTTAATACCC
CATAGTTTTTCTGCTTGCAACCGAATGGGTTGATCCATATATTGAATTCCACGTTGTATT
CAGGTACTTAGGTAATAGCCCAATCCAATATATTTGTCCAACAACTGAATGTGTAGATTC
ACTCTATTCGTATTTATTGGCCCAATTATAAAGGAAAGCAAAAAAAAAAAAATATTGCAA
ACGCACTATATTTTATATTTGCTCTTTTATTCTAATCCTTTCTTTTCTGTTTCTTCATAT
GACCTATTACTTTTTGTCACCTTTTTTTTCTTTTCTCTCTCTCTCGTCTCTACGTCCCTC
ACACTAGAGGGGAGGGGAAGAAAACTACACTACTTGGTTTCGAGGACCAAGACCTCTTTA
CAAACTAATTTTCTAAATTCTTCTCTTTCTGTCTTATTCATTAATTCTTAGAGCTTTTAT
ACACAATTGCATGTCTATATTCCCACTACGATAACCGCTACAATAACCAATACAATAACC
GCTATAATAACCACCACAATAACCGCTATAATAACCACTACAATAACCACACCCCCACTA
CAATAACCGCTACTAGAATGATAACTACCCCTATGACAGGTTTTCATGGCAGGACATCTT
CTTCCTAACACTCACCGTCCATCTTCTTGCATGTCACGTTCCTCACGTTGAAGCAAGTTA
AAGGCAACAGATGAAATCATGAAAACCGTTAAAAGTGGAAAATGATATCGGGGTCCTGTG
CTTGGAATTCAATTACTCTCACCTTTAAAATCTTAATCACAATATTTATCTTTCATTTTA
TGTCAAAATATATAAATAATTATAAAATATAATATAACAATTACACCCTCCATTCTTATT
TATAAGCAACAAAAATTGATTTCACAGATAATACGAAATTAGTTAACTTTATTAAATTAT
ATCAGATGTCAAGTATAAATCTCTTATTAAATAAATAATATTTTAAAGATAGTTTCATTA
AATAAAACATGGATAGTTGGAATTTAGTTATATTTAAAAATAAAGAATATTAGATTTTTT
TTTGCTTATAAATAAAAGCGATGGGTGTATGAATTATTTGCTGAATAATAACACCATCTC
ACAGCACTCTTTTAAATAATTTTATTAACATTAACATGACAACTCCCATTATAATTTTAC
TAACATATTTTTTGATAGTATAAATAGTAGATAGATATGAACAAACATATTTTGTTGTAG
AAGGAGATATAAAAAGAAACTAAGTACTGGGAGCTTTGTAAAAGTAAGTTTATTGGATAC
CCAAATACATTGGTTCCTCTCTTGAAGCCCAAGAAAATGTCGGATCCCTTTACGAAAACT
AACAATATAAAATAAGCCTCAGTATTTTCTCTTATTTACATGACTGCCACTGACCATTTT
ACCCTTCCCATTTTGATCGA
>Glyma02g03250|Glyma02g03250.1
AGATATAATAAACTGAGACAGCAATGATTGATTTTGGAAAGTATAACTTGCGGGTGGACC
GAGTATGTGTTAACTTGCTGGTTTTATAGAGTTAATATAATATTTAAGATATAATAAAGT
ATAATCAGCATTTATGGTATAAACCTAGTCAGAATCACTTTTGTTCTCGTCATGCAGTAG
CATACCTTTAGGCCTTCTAATAAAATGGTAAATATTATTTTATCCGTATATAATACATTC
GTGGTTGGAGGTAGACACAAATATTTTATTTTTTTATTTGACTTTTCCTGGTATCTGATT
TTATAATATTTTTGTGTTAATATTTAATAATAATATTTAATTTTAAAAAATATAAAAATT
ATATAATTTTAAAGGAACCAAAACATGAAAGGGAAGCCAAATCCCTTTTGTTTGGGCTAA
TAAAACCGTTTTCTTTGAGTATGTGTTATAGACATATTTTTCCCATAATTTCTTACAAAA
ATAAATCACTCAATAAGTGTTTGCACCCAAGTACTCAACCTATTTATATTTAGCACTCAA
TAAAGATTTATCTTTTTTATCTTCATCTTTATCTTTTATCTTTCTTATCTTTTAATTTCC
TTATTTTATTTTTTATTTTTTATCTTCATCATTTTTAATTTAAATCTTTTATATTTTTTA
TCTTTTATTTTTATCTCTAAATCTTTTATCTTTTTTTTTAAAATCTTCATCTTATCTCCA
ATCTTTCTTTGTTAGTTATTTTAAATTTTTTATCTCTTATTAATAATTTGAATTTATATT
TATTTAAATAAAAACATAATCTTTAACATTCAAATTTCTGAGTATCAAATTTGATCCATT
TTTTAATGAGTTAACAATCCACTCATACATTATAATTATTCAATTATTCCCTTAAAATTT
AGCTATTAACAACGAAGAATTGGCTACTAGTATGAAAGCATTGTCGTGTCACTCTTTTTC
AAATAAGGCCTACCCAAACAAAAAAACACACTCTCTTCCAATAGGATTCTTTTTATTTAA
TAAAATATATACAGAATTTTAAAATCATTTAAATGTAGGAAACAATAACATTAACATTAA
CAACAAGACAGGATATCTTAAAGAAAAAAGCTGATAGGTTGAAATATGAACTGATATCAT
GACCCAATCCACACTCAGACTGTACGGCCGTAGGCGTAGTTAATAATGTAATTTAGACCT
CACTCTTATGCCGTCAGCTATTTGCCTCAGCTTATACGTCATCAACTCTCTTTCCATTTT
AACTGTTTCATTTTTACTTTTAATTTCCCTAACGATTTGTTTGACGGAAAAGAAAGTAGA
AAAAAGAAGAAGAAAGAAAACATAACTTATCAAATATTTTTTTATTGAAAAGAAAATATA
AGAATAAATTAACTTCTAAAAACAAAAATTTAATTTTTTTTGTTTTTTTTTCTATTTAAA
TTTTAAAATTTTCTTTCCTTCCTTATTTTCCTCCAATCTAATTAAATATACCATAAAAAT
ATAAACTCCAAACCACATATTGATAAAGACAATCCGCAATCCAGGTTTAATTTATTGATA
TCTGGGTCTTAAAATAAGGGTTAAGAAGTGAAAAAAGAAAATGAAACTGTTCTTTAAAAT
TATAACATTAGATATATAGAGAACGTTAAATATTAAGTTTTTAATAATTTTAAACAATAA
ATATAAAATAATATAAAAACATATATAATTACTTGAAGTATGTTCATTATATATTTTTTA
AATAATTTTACTTTTTATATTTTAGGATAAAATATGTATTTATCTCATTTTATCTTAATT
CCTATTTTTTGATCCTGCATAAAAAAATATAGCGTTTTAGTCCTTGTAAATTGTTCTATT
TTGTTTTAGTTCAAACATAATGACGTTAATATAATAAAGATATAAAGAAAGAATTTTAGT
AAAATAGTGAAAATAAAAATTTAACAAATTATAAACTTAAACGTTATATGAAATAACATT
TTACTCAGTCCCTTCTAGCG
>Glyma02g43150|Glyma02g43150.1
AAAGGTCACAATCTATGCATGTAATGAGTAGATCGTATGTCATTGTCAAGAGCGACGTAT
CTAATTTAACATTTTTAGCGGGTGTCTGGATTCTTTATCTAATGACAACATCCCCCAAGT
TCTCATAAAACCATTTCCCCTTTCCATCCCCAAATTAAACTGTCACATCCCCTCTCAAGC
ATCAAATATTCAATTTAGTGTCTCCCGCTAAACCTAGAAGATCAATCAATTGTCTATACT
AAATTAACTATTTCAACAACTTTTCCATAAAAAGATACTATTAAAACTAGTCTCGAAGAA
AATGTTTTAAAGTCTAAAATTATTCACGTAACACGTAGATTATTTCCCCCCTTTTTCTTA
ATATCACAAAATTACAAAGAGAAGGCCGTGTCAGATAGGCTTTTAGCAATTTGAATAAGT
AAAATTATCCAGCTTACTTCATAAGCGGGACACAAGTTGTATGCTCGTTCCCCGTGTAAT
ATGTCAGGTTAGAATTATTTGCAAATATACACTTTCTTGCATATAGTATGCCAACAAATT
TTGAAGTTTAATTAGTTTAGTGATTAAGAAGAAGGTATAGTAAGATATATTTTTATTTAA
TTTAAACTTGATAAGCTAATAAAATAGCATTAGAATATAAAGTTATATAATTGCTGATAT
ATATATATATATATATATATTATAGAGTGAGAGACTTTTTTTATAATACTTATATACATA
TCATGTGTCACCAGGAAATAATAATAATAATTTTTTTAAAAAAAATAAACTTATAAAAAT
CATTAACAATTTTATTTTGAAAGTTTAAATCTAAAATTTACTAGATTTATAAGACTAAAA
ACATAGTTTTTTTATTGCAAGGGATTAAAAACAATTAAAACTTAAATTTATAACAAATTA
TTATATAATAAAGACTTACTAAGCAACTACTTAATAAAACTAAAACTAGCTAGTTTCTCA
AATATATTCTCTAAAATATTTGCGTTTGTATTTTTTAATAACAAAAAATATATTAAAAAA
AGTACTTGTATTTTTTGTTTATACTTTATAGAGTCGACAGTGCCATCCATAAATTAAAGA
GGTCTTTTACCAAGTCTAGGAGAAAGACAGGCATAGACAAGATGCATGCATGTCTTGATA
GCATCACCCACTATAACTATAGCTAAGTCAAGTCGTCGGAGAATAAACATAAATAGCACC
AAAATTTAACATCTTTTTCTCATATCATCCTTACCAAAACACAGCCATTCATTCATTCGT
TGATATCCTTACTGCTGTTTTACTTTTCTTTATATGGCTCGTGTTATTTGTTCAGATTTC
AGAGGCGACTCCTCCTGGACTACTTGTGTTGTGCTTGATTAATTATCAAATTAATGTTTT
TTTTACTGAATCAAATTAATGTTATCACTTAATTATTTACAGATTAGTATTTATTAATGT
GATGAAGAGATATCTTGCTTTTAACATTTGTTAATATAGTATTTAACAAATTAATCATAT
ATCGTTATTTAAATAAACTAGATAGTTTCTGTACCAAATCAAACTAGCTTATAGTTAATT
AAATAACACAATTTTGAGATGTGAGAGGAAAATATTTAATTTTTCTTTCATATTTTAATT
TTTTTACCTGAAAAAAATATAAAATAGCTGGAACAAAACTTATTTTTATAATATGAAAAT
ACTAAAAAATGAAAACACATACTCAAATATATACTCTAAATTCGTGAAAAAAACATGACA
AAAAACTGACATAATTTTCTGTATGAAAAAGTGAATTCATTTAGTCTTTTAATTTTAACA
GTAAGAATTCAAAAATATATAATAAGATTTGATGATAAAATGATACTAATAAACAAGTCA
ATTCCTCGAGTAAACTTGATGGCTTGGAACATGACTGTCAAGAAACTTCAAAACCTGGGT
TCGAAATTGACAGACAACAATTGAAAAATGACAATAACGTAATAATAAAAAATAGTTTAA
TATCTTTAAAGAATTAATAA
>Glyma02g11110|Glyma02g11110.1
GTACCTGGTTTGCCTAAAAATCCTTCGCAATAGTATATATAGCATAGTGATAGGACTGGA
GAGAATATTGAAAGGTAAGCTACTGTGTAAGCAGAGCAAGACATTGATTAGATTAGATGC
CCATTCACACTTCATTATTGGGTCAAGGTCAGGTAGTATACAGCCCAACCCAACTAATTG
GGTACCTAGCACATTGGTATAAGTACGCCCATTATGGATGTTGGGGCAAGTCCTTGTATC
TAGCCCAAAAAAATGAATAAATCTTAACCACCGTTTATCTTCTAAGATTAAAGTGTGCAT
AGGGTAAAATCGTGTAAAGCAAGCTCCAAATAGTGGTCTGATGATACGGACATGCACCGC
ATGTGTTGGACACATATTTCCCGTGTCCAACTTGTTTTTTTTTTTAACCTTCGACATGAT
TCAACATAATTTTTGTTATTTTTCTTTTCAAAATCATATTTTTTTAAATCTTAAAAGATA
AAATATTAGATTTTAAATTATAATAATAGATTATATTTTTTATTATTTCCTGTTCACGTT
ATTTATGCTTCCTAAATTTTTTTAAAAATCTTAAAGATAAAATATTATATTTTAAATTAT
AATAATAGATTAGAATTTAGATCAAATCAAATTAAAATAATAACATTTCGAACATAGGAT
CTTGTATTTATTCATAGTAATCTTCGTCTTCTTTCAAGAAATTTCTCATAGTATCATCAA
AAAACTAATTGTCGAATATAAGTTTGGATCACTTGATGAGAATGAAATTATTGAAGTTAC
TAATTTATTCATTGATGGATCAGAAGTTGTGTTTTTTAATGGTAATGATCAAGAAGGAAG
AAGAAAAACTAAGATTAACAATTTTTTATTTATCTTTTTAATTATGATAATTTATCTTAA
TACTTTTTTAGGTAAAACTCTTTATTAAATATATTAGCAAGTTTATTTTTAGATTATTTT
TTAAAAAGACAACTTTTGTCCTGTGAAATTTTCTTTTGAATAATAATAATGCGATTATAT
ATATATATATATATATATATATATATATATATATATATATATATATATATATATATATAA
TTGGTGAGTAAATAGTCTATATCTACTGATTGTTTGAAGAATTTTAACGGTCATTGAAAA
AATATTTTATTAATTTTTACAATAATTACCTAAAAAATCATACTAACAATGATTTTCAAT
TGAATAATAATAATGTAACGGTACACTAAAAACTAATTATATAGTTGTATAACTCTATTA
GATATACAAATGCTCAACATGAACCATTTAGATGGGCTTAAATCATAATAACTGGAATAA
CAAATGTAGTAGATATTTCTATATTTTTTTATGGATTAATTACTGTTTTAGATATTGAAT
TTGGAGTTTTTTTTTAATCTATAAAATTTATAATTGTTTTTTTCTTAAATTTTGATTAAT
TTTTTTTAAATTTTTGATATAATAAATTAATACTTTATGATAACATGTAGTTATCATAAA
TTAATTTTTAGTTTTTAACAACTTGAATTTATATTTTAAATCTGTCACATAGGGTTAAAA
AACAATCATAAAATGTTAAAAATTATCATAAAAGTATCAAATTTATTATGTTAAAAGACC
AATAAAATTAATGTTAAAATTCAGAGACTATTTTTTTTTTTAAAATTTGAAAGATTAAAA
AAACATATCCTTTAAATTTAAAAACTAAAACAATAATTAAACTTTTTTTTATATAAGAAG
AAAATGCTAACAAAACAACTAAAAAGAAGTGAAACTAAACAAGAAAGGCCATTGAACTGA
TTGAAGAGACTATGAAACGTCTAAGCAAGTATATAAGATAAGCAAATCGTGTAGGTCCAA
CCCAAACCACAGCAGTATCTACGTGTTCCTTGTGGCGTATATCATCCTCAATCCAATTTC
CAAGCTTCCAAACTCACCACATCCACAATAAATACCTGACATAACCGCCAACATATATAT
ATATATATATATATATATAT
>Glyma02g04410|Glyma02g04410.1
TATTGCGAAGCTTATGGAAGTACCTCATTCCCACCTTACCGAAGAAGCCCGGATGGTACT
TGTCGAACAGGATCCTGTGGTGATGCATGCCACCGGCGTTTCCCCGGCCGCCGGGGTGCT
TACGGTGCTTTCCGATACGGCCATGACCGGCGCTCACGTGGCCGCGCTTCTTGCGGTTCT
TCTTGAATCGGGTCGTCATCTCTGTTTGCGGCACGAATTAGGGTTTGGGGATTAAGCAAT
TTATTGAATTAGGGTTTGGAGTTTGTTGGGCTTTTGTGACTATGGGCTAGTGGGCCTCAT
CTTATCTTACTACACATATGGGTCAATGGGTCAGTGTATGGAACTAGCCCAATTGCAACC
GAGTGAGACAAGAACTTCTTCGGGACTTGAGAAAGAGCACCCAAGTGGAAACTTGTGACT
TGTTTGGTAGTAACGTGAACTATTGAATATTGTTTAGGCTGTGTTTGATTGGGAGTAAAT
AGAAATAAAAGTAAAATAATTTAAAAAAAGAGAAATATAAAATAAATAAAATGATATATT
ATATTTTTTTACGTAAAATAATTGAGAAATTGAGTAGAAATAATATTATAAAATTATTTG
GTATATATATTAGATAAAAAAAGGGTGAGAATTAAATATAAATAAATAATTTTTTTTGCC
TAGAAAATCATTTTTTTCCTAAAAAATGTCTTTCACCGTGTAAGATGATTTTTGTGAAGA
TAGAATTTACCATGCGGGGCCCACAACTTGTAAAATTAACTCTTTTCTATATCATCCGTA
CCAATCAATCCACTACTAATAATATTATTCCGTCTGCGGCGTATAGTTTCCAACGACAGA
AACAAACACAGCCTTAAGGAGGCTTAAAGGGCAACTCCACCAAGTGTTAAGTTTGCACGC
CTCTTCTTCATCTCTGCTTTCAGTATGTTGCTTATGGCACTTGCTTGCAAGTAGTTTTGT
CCCTTGAAGAAACTCTACTAGCTAGAGGTGAATACAAGAACCTTTTTGTAGACACTTCAC
ATCACACATTGCAGAATTTTTGTCATTATGGATTCATCTCAGTCAATGTCATATTTTGAT
GCTCAAATGTGGTATTATTAGTAGTATACTTAGTATTTTGATTGACATTAACGAATTCTA
GTATTAATATGGGTCTCGTGAACAACTGCTTAGAACATTAGTTAGCAGGTCAACAAATGA
ATTTCCTATTAATAATCAATCATTCAATATTAATGCTACTACACATGAGCTGGAATGCAA
CCAAACATTTCATGATGAATTATTTGGCATAACCATGTTTTGCGTTTTTCATCTCTACAA
AATTTAGCAAAACAAATGCACCGAACTTATTGAAATTAAACTAAAACAATTTATATTCAT
ATGATAAATTATTGTTATAAGCATTTTCTAAATACTTATTATTATGAACTTTTTAGATAA
ATGCTCATTTTATCCATCAAAGGGTAAGATGATAATTAATTGATGCCTGAAAAGATAAAA
TAAAATAAAATATTATATTGATTCTTAAATATAATAACTTAATAATAAAATTATTTCAGA
AATTTAATGATAAAATCATTCTATCCCATTTTTTTTACAGATTCAAAAAATAAATTTAAA
TTTTTAATCTTTTAAAAAGTAATTTATTCTTATCTCACACTTTCAAAATAAAAATGAATA
TATTTATCTAAAATACACTCAATTGTTGGTAGACAACTCTTCATTTTACACGTGCTCCAC
GTCTACAGTTAAACCGGTTACAGATGGAATCAACTAAAATGGGAACAACCACTGTCGTGT
GCAATTGCATTACCATATCATCAAATTCCTGATACGTAAGGAAAAAACTTCGAGAGAGAA
GTGTTAGTAAGAAATTCTCTGACATTCCTCTAAACACATTTTTACTAATTTATTAAAAAT
TAAAAAATCATTAAATATAAATGTTAGCTCACTAAATTTTATTGTTTTTAATAAATAAAT
TTCAGCGTGAGATAATGCGT
>Glyma02g43740|Glyma02g43740.1
ATGTTGTTGAACATTAAATTTGAACATATTTTTCACTAAGAATTCTTATTAACGAGAGTA
TATTGTAAGGGATAACTCATTCCATGAAGCTCAACCCTGTTGATTTGCTTTGTTTTATAC
AAATTACTCCCTATATGCTTAATTTCACATTCTTTTCATGAAAAAAAAATGAGTTTCACA
TTCTTTTATTAATTGAATTTCAGTCTGTAATTAATTTACTATAAACAATTAGTGGTAAGT
TGGTAACTCACTAGGGTAGGCTAACCTAGCATGGAGGGTTTAAATAATTTACACAAAGTC
TTGATTAGCGGTATTTTTTAAAAAAGAAAGATAATTCATTTTATCTCATATTAAAATGAC
CACATAATTTCGCAAAAAGATAAAAAAAAAAATTGGGACTTTAACTTTCTATCATTAAAA
TATAATATGAAAAAAATCAGAATTATAAACAAGTATTTTTTTTTATCTTGCGCTAAGCAT
AATGTATGAATTTTGAAAACAGAAAAAGAGCAGAGCATCAACATGCTACAATCTGAATAT
AACTTTGCTCAAAGTCAAACTACTCATTTCAACAAGTGATGGAAGTGTTCCTTGATGCAG
TTTTATGGTGGATTCAAACCATGCTGTAATTAAAGATTTTAAAAAATGAATTTTAAGTTA
TACATCAGAATAATGAGTGCATGTCTGGGAAAAAGATCTTAAAAAGTAATTTTACTTTCA
CAGCAACAATTTGTTACTTCTCCATTTCGAACATTAAATTTCATAAATATGCATTGGGAT
TTACAAAGATATTTTTCCAATTTTTTTCTAAGCATAGCCTAATAATTAGGAAAGCTTTTC
AATTGTAGAAATATTTTTACTTATGATAAGTGATATCCACTTAGGACAATGGTTAAGAAA
ATAAAAGAAAAAATCTATGATTTTAAAATATATTTTCATATGATTTCTAATAATTTTTTT
TTAATTTCTTAACTAGTGTTCTAAGTTAGTAAGACCCGTTACTTATTAGTATTTTCAAAA
TATGCATCCTTTCGACTCTCTTTTTTATAGAATTTTTACTTCCTGTCTGTGTTCTTTCTT
TATTTCTTTTTTTCCTTCTCTTTATTATTTTTCTCTTTTAACCTTGCACTAAAGCACTGT
ATTTTATTAGACTTTTTTTTTTGTCTATGTATCTTATTTTATTTTTATTAGACTTGAACT
TTAAATATTTTATTTTTATTAGACTTGAACTTTAAAGAAGAATTTGATTTTAATTTCCAC
ATTGTTCTAGTAGGCAGTAGCATGCATTTTCCATTGTCTGCGAAAATTGCCAATGACAAC
AGTACCATCACTCACATAGTCACGTGGACATAATCTCATATATATCTACCCATAGTACAA
TCAACAGTATAATCACTTGCACATTGTTCTAGAAGACTAGAACCATGTATTTCATATTGT
GCGAACCTTTCCTTTAACTTTGCCACATAGTACAGAAGAGGGTGTGGTGTTGTAATTGCA
GGTTAATTCATAAGGATCATTTTCTCCTTTAAGATATATACATTGAGCATGTTAATTTTA
GAAAATGTGTAACGCAATGGATGATGCATTCTCCAAACGCTTCAATTCCTGGCTTCCTGT
GTAACAGATAAACCAACAAAGCTTTTCAACTAAAACTAAGTTAAAATTTGCTGATGCAAC
ACAACAAACTCTTAGTGTGTGTTTGGTTTATCATTAGATTGAATGGACATACATTCTCAT
GCACGTCTTGTGAGAAGTAGGAATTCATAGCTTTTGATTCAACGGCCGTTTGGAAACGGT
AAATCAAACACACACTTAATTGTTAGTTCATCATGGTAATTACTTGATAGAGCAAAAGGA
GCAGAAGAACATGGATTTGTACACGGTTTTCTTTTTCCAGTTGCTCATTATGACTGTGAC
TTTGTGATGGCAAATTAGGAGTGCCTATACTGTTCCATCACTTTCACAAGATGTTGTTTT
CATTAGGCTAGTACGGTCTT
>Glyma02g40360|Glyma02g40360.1
TTAATGATATGATAATTTAAAAAATTAATAAAGAGAGAGAAAGTGGATGGAGTAATTATA
TGATTAATTCATGTTGGTATATTTAAAACTAATTCTAATTAGATTCAATTGTTTTAAACG
ATCTATTAATATTTTGATTTTATAATTTTTTTATAAGATCTTTAGATTTACTGATATAAG
GAATATATATATATATATATATATATATATATATATATATATATATATATATATATATAT
ATATATAATTTTGTACGTATATTGCTCCTAATCACTTAAATTTACAACTTTTAATTCTAT
ATATACTATATTTTTGTAAGTATAGGAAGATCACATATTATATATACATGCATGCACATA
TATAGTAATTTGATAAAATTCCAAAATCTTGTATGGTAATTTTAAGTAGCTAGTAGCCAG
AATGTATTATAGAACTAATAACTAATAGGTATATATATGATCGACCAAAAATTAAGTTTA
AAGGAAATATAAATATAATTTTTTCATTTTTTTTTGTTTATATTTTAAAATAATATTTTC
TGAATATATATCTTCTTTCTAAGTTTCCTTGCAAATTAAGCTAGATCTCTCTACTGCGTT
GTTGTTTTTAGCTTTGAGTTTTATATGGTGCTCAAGAATTGGTATGAATTTTCTTTTCCT
GACATTAAATTTGAACATATAACATCAAGCTCCAGACTGCTGGCCTACATTTAATTGCTT
TTGGTTTACATATTTTCTTTTTATCACTTTTGATACTTCATCGAGCTAGGATAATTAACG
AGAGGAACATTTTGTCACACTCAATGTTTTAAATTCATGATGAGGTGGGCATTATCTTAA
GACGTGTTACATTACGTGCGAGTCCATAAACCGATGGCACATGATTAAAGTGAACTCATG
TTTTGTTATTATTTGCTCCCTCAATGATTAGTTTAAAGCTTAACCTCAAAATCATATCAG
TTATTAGCTCATTATTGAGGAGGTGAAATAACGAAGCATAATAACAGAGTATTAAAGACA
AAATCTAACAAGATGGAGATGGTAAAACGAAAATAGATAATGTTGTCGCAAGGACTTAAT
GAATGAAATGACTCCCCGAAATAATATGTATGCAAGGGTTTTTTCTTTTCGTCTTTTTTT
CCTTTCTTGTGTGTGTGTGCCTATATTGACAACCACCAACTTTCGGCAATCAATAGCGTT
TTTATTTGAAGCTTCAACAATGGAATTCCCTAATGTTTTTCTTTGTTTTATTTGTTAATA
AAAAAACATTCATTTATCTTTTTTGAATCAGTAATAACTAGTAAACCAGCCCGTGTGTAC
TCTAATTTAGGCAAGCAGTATTGAACAAACTGTATCATTTAATTTCCAAGCTCCCATATG
CAAAATTATGTGAAGAAAAGCTACACGCCGGAATTAAACCTAAACTTTAAAGAATCAATT
TCTGTAAGTTTAAAAACGGAAAATTAATGCAGATTGAAGAAAATGGAAACAGGTAAGAAA
GTAAGATAACCTCAGTCAAAGAGCAGAACAAAAATTTTGAGTAGCTACCAAAAAAACTGT
CGTTGTTAAATGTCAATTTCAAACTTCCCACTTGCATGGAAGCAGCTAGCTAGCGGATTA
ACCGTATGGTTCGGCTTTGCGGTCCATAGCCTATGAAGTATGAACATGCGTTGAGTTCAA
AACGGCAAATGGTTACTTCTCACAAGCTGCACCTAGCATCGGACTTATTGCTGAATATTG
TGTCCCTGACTGTGACCGTTAACTAAAATACATACTGAAAAATTATTAGATAATCTTACA
CTATTTTGTGTTAATGATTTTAATCTTTTATGTGACATCTATCCAAGTTACAATTATGAA
GAAGAATTAATAATACGTAATTAGATGTTGCGTAGAAATTATTTAAGATTATAATTATTA
TCTGAATCACCAAATAATGTTTTCTAAAATTGGAAAATTAAAGACACCATTATCCTATAT
AATAAATTTTTATAGGATAA
>Glyma02g08610|Glyma02g08610.1
TTACGGATCAAGGATATTTTTGTCATTTTACCTTAAGTGCTGGGTGCACCAGTAATAATA
CTGGGTGCACCTAGCAACACCCAAATAAATAAGGGCATATCTGTCTAGGATGGTTTAGCC
GGCCCAAGTCGTTTGTCTCCTGCTTTTGACTTAATTTTCATTTAAAGCTGCAATAAGATA
TAGCTTTGCTAAAATTTAAATACTATGCTACACATCATGGAAGAGAAATACATTTAAATT
TTCCATTTACTAAAACTTTTGAACTGATTGGTTGCATTTGAATGAGGTTGCATTCCAGCA
TGTATTGATACATATTAAGAATGTGCAAGAAAAATTAACTTTTTCATTGATATTAACAAT
ATATTTCAATGAGGTGTTTATATTTCATTGATTTTTAATTTTTCAGTAGGAGAAATTTAA
ACTCATAATTATTCCCTTCTTTTTTTTTTCACCCTTAAGCTCTCCTTTCCAATTATGAAG
CCAATTATATATCTCCCTAAAGAACATTTGATTATTATGTGGAGCATTTCTTTGAACTAA
TTTCAAAACTTGATCCAACCTACTTTCATATTTGTCACTTGTGTGTCTAGCATTTATTCA
ATTAAAAAAATTATGATTCATAACTACCTAATAAACATTACAAGATAACGCCCATTTTCG
ATTTAGTGTTAACTACATACATGACACTTGTCTATGTTATCCTACATAGGGTGAGGTCGT
ATCTAAGATTGTTAAATTCAAATAAATAATTGTGTCTTTTATTCTTTATCTAAGAATTTT
TTTTTTGCAGCATTTTCCTACTACCTACTGATGTGACATTATCACCCCAGATAAGTATGT
GGCTAGAGAACAATGGAAAGTACACATTTACTATTCTTACAAAAAATAAAGAAAATAAAT
ATATGATTTAAATATTTTTTTTCCTATGTAATTTATTGTTTTTTTCATTTTCACCTTTGT
AGTTTTTTTTATTTTAATCTTTATAAAATGTGTTTTTTTATCTTTAATGTACTTTAAAAA
CATTTTTTTTACTGTTCAAGGTATTATCTAATATCTAATGTTTTAAGTAAAAAAATAAAA
TAGATATATTTTGTAAGAATTAAAACAATTGTTTTTACACATACAAAAATAAAAAAAACA
TTAAATTGCAGGAGTGAAAAATATATTTAAGACTAAATATATTTATGTGAATTTAAAAAT
CTCATTATCCACATTATTTTAGATAATTCAAAAACAAAGTAATTTAGTATACTCTGCAAA
ACATAAAATACAAATGCATAAGACCAACTTAATCAAGAACATGAATATTAAATAGAACAA
TGATTCATATAATACATATGATAGTAGAACATTTTAGTAGAACGAAATGCTAAAAAAATT
ATAGAAATAATTTAGTTAATATCAATTTCAATGGAACATAATTTTATCAACACTAGAAAA
AAATAATCTATTCCTAGTCCTAGATACATTTCTAACATGTGTATGTCTAAAATTACAATA
TTAGGACATCCTTTGTCTAGCATAAGCAAGAGAAAAAAAACTCTATTATAATGAAAAAAA
GAAGAGACGTAGATCACCAAGCAATAAACATACTAAATATAAAAATTTAATAGAAATGTC
AGGAAGACATGAGAAAATGAGACGAAAAACCTTAAACCAAAAATATAAATTTTCTAATTT
TTTTTTATTTTCTATGTAATAAATATATTTTCTAAAAAATTGATCGATGTTTTTTTATTA
ACAAAGGTTAACGGTTAGTTTTTTAGTTTTTCTATTAGCTGGAGATATAGAATATGTGAT
GTTTTTTCTTTCTTTCTTAATTCCAAAGATCGACTGTTGTGAGTTCCCTCTTGGTTTACA
TTACACCGTGATTTCTAATTCAGGATAAAATATATATATTCTTAAAAAAAAAAAAGCATT
TTTAAACTTTAATTTAACATCATCTAAAAAGGTCAAAGTCAAAGCCCATAAAATTATTGA
AGAAAATAATGTTTGGAAAG
>Glyma02g09780|Glyma02g09780.2
AAAATATTAAAAATCAAATTAAATTTAAAAATAAATTAGAGAATAAAAAACTAATTTAAA
TCAAAATTATCAGAAAATACATTTGCACACGAATGAAGTTCCACCACAGCACAGGCAGGG
CCGTGTCTACCAATTCTAGGTTCTTGGGCAAATTTTATGTTGAGTCTATTATAATATAAT
TTATGAATCTATTTTTGTTTTATTTTGCCAAAATCTTAATTTTCTTTTCCTATTTTTTAA
AAATTTACAATTTTAATTTTTATATTTTTTAATTGAGACATTGTTTTCATTTTTTAAAAA
AATCATCATTTTAGTTCCTATATCTAAATTATTAGTCATGTGACATAATTTTTTTAAAAT
TATTTAATCACTAATAAGTTTAATTTATTAAAAAAAATAATTAAAAAATATATAGTCAAA
GTTTGAAATTATTCACGGAAATTAAAATTATGATTTTTTTTTAAGTTGGGGGACAAAATT
TCTCAAATAAAAATTAAAATTATGAATTTTTTAAAATTAAAAGACAAAAAAATTCAATTA
AAAAATAAGAAATTAAAATTACTTATTTAAAAAAACAGGAATATGAAAATTATATTTATT
ATTTTTAATTAAGATTTAATAATGAAATAATTTTAATATCTCATTCTATGATGATTCATT
CCATCATTGTCTTAATATTGTTGATATCAAATTGAAAATAAAAATAATTTTAAAAATTTT
CTCTTGACAATTATAACAATATTTATGTATATAAATATTTTTAAATTATGTAACTTCACT
AATAATGTAAGTACTTATAATATAGTAAAATTTATTATCAAATAAAGTAAAAAATAATAA
ACCTACACGCAAAAACTAAAACATCAACCACATAAATTTGTGGCTGCCTCATTGGCCTTG
CGGCAACACCGCTGGTTAACACAAGTATCGGTATCACTCATGTAGATATATATATATATA
TATATATTCATGCATTTATTGTTATGACTTGTTATATACTTGAATTAGTTGAATACATGC
ATTTGTACCAACTATGCTGGTTTCCGATAAACCAATGGTTGAATAGTCATGACAAAAACA
TCTAACAGCTTCGGTGTCTACGCATAGTTCTCCCCTGACAGCGATCACATTAGGCACTAC
AATTTTTTATATTATTTTTATAATTTTCATAATAAATACTTATTTTTTTAATTAATATTT
TTAAAATATTAGTTAACAAAACAGATTACAAACCATATGTTTTTGTTAATTAAAGAGATA
AAAAATATATGTTAAATAATGTATTGTTAACCATACTTAGGTGAAGATTTACTTGTTACA
CTCAATTATATCATCGTATAGTCACACTCTATCTATATGTCTTTCTTTTTTTGTTTTACA
TTCGTGACACCTAAGTATATTTATTATTTTATGTGACACTAATGTTATAAATAGAGATCT
TATATGTGTATTTTGCAATATTCATCATGTGGAAAATTAAACTGAAACAGATTTCATTCT
TCATATTCTGTATCTTCTTCGTCAATTAATTTTTTCTTACCTTTAGGCTTTTATTTATGG
TTTCTTATAATAATGAGCTTGTTTTTTACTTTTCTTTTTCTTGAAGTAGTATCTCTAATC
ACATTTAAGAAACAAAGAACCTCATTAATGAAGAAAATTCAAGACTTAGAAGTTATATTA
ATTATGTTAAACGTTCCACGAATGCTTTTATTTATATTTTTTTCTTTCTTCATATCACGT
TATAAAAACAATTTTATTTTATGCATATTTTTTTTTCTCTCACTAATATTATGGATGTCT
ATGATACGTTTTTGGTTACTAGTACTACCACGTGGGTAGCTGGTAGGTAACACGACCCTG
ATTAAACATTTTGGGTGGTCCATTAATTAAGTCCAGATGATAGTAGCCACTAGAGTTAAT
GCCACAACTTCGCGGTGTTGTTAATTCAAAATAATAATTGCAGCCCAACGCTCGTTCGAT
AGTGGGGACATTGGCCATTT
>Glyma02g03301|Glyma02g03301.1
ATTATAAACTATAAAATACTTCAACAATTAAGTTTAATAATACATTATTAGTGAATAATA
ACCTATTGATCTTATAATAATGATAAATTATGCTCATCTCAAATTTGTTGTTATCAGAAA
ATAAAACATATTTACTCAAATTTGTTGTTATTAGAAAACAAAACATATGTTAAATAGTAA
ATATACATAAAATAATCCAAATAACTTACTGATGTTGTTATGAATCATTATGAATGAAAA
ATGTGAATGTTATCTTTTATCTTCTTAGCTTTAATGATAGTTTTATGTAGTTTTATAGTA
ACCTAACTTTTAACATTCTTGCAATTGAGAAATAATAATGTATAGAGGAAATGAGGCTTA
ACTTGCGAACAATATATATTTAAATACAATAAAGTATAATCAGCATTTGTGGTATAAATC
TAGTTGGAATCGCTTCTGTTTTCGTCATGCAGTGGCATACCTTTGGGCCTTCTAATAAAA
TGGTAAATATTATTTTATCCGTATATAATACATTCGTTGTTGGAGGAAGACATATTTTTA
CCATAATTTCTTAAAAACAATAAATCACTCAATAAAGTGTTTCCTCCCAAGTCGCAAGAA
TCAAGCTCTAGATGCGCTAGGAAATGTTTTGTAAAATGAAATATATAAATAGGAAGAACT
TGTAAAAAAATAGAGATAAACAATGAAGAAAATAGCCATTAAAATTCATAAAATGAGAAT
ATCTAAGTATAAGATTACAACGAATCTGGATGAATCTGCTAACAACCTAATCTTCTATCA
TTTTCATTTGATATTTAAAATAATTAACTGCTAAAACAAAACTCATAAAAGATAAAATCT
GCAACAATAATTGAACTCTATCTAAAACTTATTCTAAATTCAAAATTCAAGTAAGGCAAG
TCTCATATCTTTAGCGAGAGAAAAGAAAATACTATCACGCCAATACTGACCCCGACCCTA
TCAGATGCATGAACTTTTATGGAAAGTTGTCCCCACTCCCCAAACCCAAAACCGCAGCCA
GCAACACAAAACCAGTCCCCCATGCAATAGCTGTATATATGCAGATTACAAAATTAAAAG
AGACACCACAGAACAAATGAATGAAAAGTATAATAGTATATTTATGAACGAAGATGAAAA
TAAATTTCTAACAATTAATTAATTTTAAAAGCTTTCATAGTTTTAATTTGCAAATGCTAT
TAGTTTTATTAATAGTATATAGATACTTGTATTATATTACAAATATAATAATGAAAAAAT
TAAGGTTAATATGCCTCCTAGAATATATTTTGTAAAAATACACAAACTTTCCAAATTTTA
TTTTTTATTTTAAATGAAAAATAGTATGTCGTATTTTTTAAATAAATATGATTTTTTTAT
TTTATAATAGCTAATAAAAAAAATTTGGAGAACTAAAATTTAAATTTTAGTTATTTTATT
GTTGTTTTCACTCTCATTTAAAGGAGTAAAAGAATGAACTTGTCCCCGATAACCACGCTA
CACAGCCTAGTAAATTTTCTACACCAAAATGATCTATGTAAAACTCCAGCAGCAGCTGGA
AAATACTCCGATTCCTCTAGTTCCAGGTACACCAAAACACTCTCCATGCGTGAAGTGAAA
CTAGATGGTATTTGCTGAAAGTGATCCCGTGGAGAATTTGGCAGAACAGAGAGGGTATTC
AGACAAATTATAGAAACCACCGATGAATCAGTGAGTAGAATATGCTTCTTCCTTGAAGAT
TAACTATCCCTAGTGGGCAACTTGTTAATGATGAATTGAAGACCCTTCAAACCGTGTGTG
CTACCTTAGGTAGGCGTGGAATATCAATTATTTCCACACTAGGAACAAAACTTCATTAAA
CTAATGAACTTACTCAGTCCCTTCTAGCGTGGAATTCGCAACAACGACCCTCAGTCATCT
TCCTCTATATATTACTCCTCAGCTCTTATATTTAGACGCACACAGTTATACAGCTCAAGA
GAATTATCATACCCTTTAAG
>Glyma02g47960|Glyma02g47960.1
TTTAAGCTTGTTATGTACATTGTTTTATAAACTATGCAAGTTTTGTGATGTGAATCTTGG
GATTTATGCAGGAACAAGGCTTTTGAATCATGTTCTTGATCTTTGCTCCAAGCAAAACAT
TTCTGAGGTTTACTTGCATGTGCAGACAAACAATGAGGATGCCATAAACTTCTATAAGAA
ATTTGGATTTGAAATTACAGAAACAATCCAGAACTATTATACAAACATTACACCGCCTGA
CTGCTATGTTCTCACGAGGTATACTGTTCTAAGCACAACGAAGAAATAACATTTCAGATT
TTGAGGGGAAGTAATCAGAGATTGTTGCATTGTTTTATGGGTTTTGCCATGGATGTATTA
CACTAAGGTTTTTTATGTCCAATGCTAGATTTTAAACAGCAAAGTTAGCTAAAAAAAAAA
AAGGAAGCACTTGGAGATTCTCTTGCTAAGGTACCATCTTAGAAGCAATTTATTAAAAAC
TATCACAAATTATTAATTTATTATGATAACTAAAAACTATCACAAATTATTAATTTATTA
TGTCAAAGACTAAAAGAAGCAATTTGTCAAAATCTAAGATAAAAAAAAATAGCTTTAAAT
TTTAGGTACTAAAAAAAACACTCACTTCAAAATCAAATACTAAAACATTAATTAAGCCTT
TTTTAATCAAGTATCCTTGGCCAAAAGTCAATAGCTAATATCTTGAGACATTAAGATTCA
TTTAAGAAATTGACCTCTCTCAATATATATTTTTTCATTTGTATGAGTTAAAAATTAAAT
TCATAATCACATGTTTAAGAGATAATATTATTTATTAATCATGTCACATGCTTATCTACA
TTGTATGGTCAAGACTAAATGTTTTTGACTTTGGGTTATATTAAAATTTAAAACTTTGTG
AGCAATTATACCCAAAGTTAAAAATATTAGCAAACCAAACATAACATTAGTTTTAATTTT
GTACTTTAACCGTACTTTTTGTCTAGTTATAATTATTTATATTTAGTATTTTTATAAAAA
ATATTCAATAGATAAAATTAGTGTAATGTGTGACATGTCCTTTATTTTTTTAGATTAAAT
AAAAGTATAATATTTTTTTTAAAATGAAATAAACAAAATGGTTTCCAAGTGCTAATTTTA
GAGTTTTTCTTCTTCTTTCTAAACAGTCCATACTTTTTTTTATTATAGTCTATACTTTCT
CTTTATTAATTTATACAGATTAACCTCATCACTTTGCATTATATTTTTCTAAGTTAGTGG
AGATAATTTTGAGTGAGAAACGTAACATTAACAAGTTTAATTGAAATTATGAGATCCAAA
TGTGAATAATTAGAATAAAGGAAATCAAAATCATGAAGATAAAAACATGCATGAAATAAT
ACTTTTTTAGTACTTATTAGTTTTACTTCTTTTTTTAACCCCTCTATTTGACGTTCAAAT
TACAAAATAATTAATAAGTTATATTTGTTTAATTTTTTGACATAAAAAAAAGTTAATTTT
TGGTTTGACCAGTCTTCAGTTTTTTTTTTAATAGATCAGTTTACTAGTTTAAATCAGTTT
GATTTAATTTTAAACATCTCTAATACAACAAACATATATGCTACAATTCATATGAATAAG
GCAGAGATGAATAAAAGAAAAAAAATGTAAGATGAATGACGAGATGCAAAGAGATAGGAA
AAAAAAGTGCACTGTATAAACTATTATATAGTTTGCTATATGAATATAATATCTTACAAT
AATTTGCATCGCGGCAAAGAAGAAACATAAGTAACTATTTTGGCATTTTAATGTTAGACA
CGGATCCTAGGTATTTAATTTATCTCAATTGTTTGGTATGGTGAAATTATCCTGCAAAAA
TTCCACGTGGATAGAGAGTTGAGAGTAAAGACGATGGAAGACATTATCCACACAATATCC
CATCCCTTATCGGATTCATCATACTACGTGTACACAATTGGTTGGAGAACTAGATCATAA
TCTCATCCTCACTACACTGC
>Glyma02g11260|Glyma02g11260.1
TTTATCAGTGATTTCAACGTAAAACCTGTCTTATGTGAAGTTATTTTCTTTTAAATTAAA
TTTATTTCCTCTCTTTGGTCCATCAAAGCTTGTCCACTGAACATAAACACGATTACACAT
GTAGATAAATTTACATTCTTAAAGTGAAATTTCAATTTTTATTCTCGATGTATCGTGTAC
GTAAGAGTCTTTATTCTGAAGGAAGGCGAAATGTTAACACCAATGCAATATTCTTGTGGC
CTATGTTCACGAACCACACGGCCACGGGTTTTGGATGATATTTTGGCCATAACTGGGTGT
GGAGCCCACGAAATTAATGTACTGGAATGTGACCTTTTTCTTCCCTTCTCTATATGCTTC
TTCTATTTTATACTCTATATACTTATAAATGTTCCTCATCAAAAGAATAGAAGAAAAAAA
TCTATTGAGATGCCTTTATATATATCCACTCTCAAATCCATATTGTTCTATTATATATTA
CTGTATATTAAGATATCTTTCTTGTAAAACATGTAAAAGAAAATCTCAAGAAATGTCTTT
AATTCTTTATATATAGAGAGTGGTCCACGCTAATGCAATTGTGATGCGATAAATTTCAAA
TATCCACCTGGCTTTTGGTTTATGGTTCTACTTGTCATGTTATCCTCTGTCTGAAATTTC
GTTTTATTATTATTATTTTCCTGTCAATATTTTTTACTTTTCTTTTGATGACTTAACAAG
AAAGAGCCAAATTTGGTTAATCAAATGGCCATGCAGAGCAGCAACGAATCCTATTGCAGA
AAAAATCCTTCAAAGACACGAATCCTAATTATGTGCTATGCATTGTAACCTTAGAAGCTA
GCATAGAGCACTCCCTAAGACAAGTTGTTCTTGAGAAATTCCAAAAAGGATAGCAAGTAA
CAAGTAATGTGGGTCCGGATTAAAAATATTGCAATAATCTTTTCTCCTTTTGCTTTGTTT
CCCTTTTACATACCCATATAGCTTCCATATGCTTCAGTCCACCAAGTAAACTTCAACTTA
GACTTTACTTAATCAAATGTAGCATCTATATTAACTTTCCAATCTTAATTTTTGCGAAAA
CCCAAATATGCTTTTGGTTAAGCTGGACCCATTTGTCCTGAAAACTTATACCCCTTATTA
ATCAGACAAATTGAAACCCTCCCTTGATTAAGTGATTTTCTTTGTGGGCCCTTTGCCAAG
AATAAGAATCATAAAAGGTATTTATTTAGAATTTTCTTTTGTAAAACATCTTTTAATTTC
TTTTTCGCCTTTATTTTAAAAAAAGAAGAAAGAAAATCATCGGAAGCATGAGCATGGACC
TTTTTTTTGAAGCCTAAGAATGAACTTAGAAAAAGGTTATGTGTCTAATCTATACATAAT
TAGGGAACTGATTGTATTTTAGCAATTTAATGAAATCCACTTTAATATAAGAAAGTAAGC
TCATATTGTAACTTGGTCTTCAATTTCTGTATGGTACAGCTTTATGAGCGTGATAACTGA
TAACCACTTGGCAAAGAAAAATATACCGAATACCTAATAAAACTCCTAAAAGAAAAAGAT
CAAAGGAATATAAGAAACAATAAAAATGACACTAATGTGAAGTCATGTATCAACATCATG
TAGTTTAATATTGAATATCACATCTCCATAATTTTATTCTTATATTATATATCACTAATA
ACAATTTTTTATACATCACTAAATTACAACTTATATCTACTTATATCTATCACGGATCAT
ACCTAACATACGTTGCTCTACAATAAAAAATATTATATATATTATGATGTTACATACAAT
TATCTTTATCTCTCACTTATTTTTATCTTTTTAATATACACACATCTAAAAAAAAAATAC
ATTTCAAAATAAAAGAGATAACTTTTTGGTGTCCCATTTTATTCTTTCACAAAAACATTT
TCCCACCCAACATGGATTACATCAAACATATAGGAAGATTTTCGGTTGGTCGATATAAAC
AAACAATTAAACAGTACCAA
>Glyma02g36460|Glyma02g36460.1
AGATGTAAGCATTGAAGAAGAGCTTATTTTCGTTCTGGTTATGCATTAAATGCATAGTTG
AAAGTTATTATTTTTTGTATTTATTACTTTTAAAATATGCATCTAAAATATATTTTATTG
GTTGATAATATAAAAAAATATATTAAAATTAAACTTTGCTATAATTTTTTTTATTATTAT
GCAAGGAAATAAAGGAAACACTAAGGCACTGACAAGCACTACAAAGGAACTCCCCTAGCA
TCAACAACAATTAGAGAGTCTAAAACAGGGATATGTGAGAAAGAATATTAAAATGAGCAA
TTGTAAGATGACCCATTTTCGCCAAGTATTTAAAAATTTATCATTTTAAATGAAGAAATC
TATGTATAAGAAGTATTAAAAAAATTCCAAATATCATGGTTGAAATTAAAAATCGTAAAG
AAATATTTTGAAACACCAACACAAGAGCACAAACCAGTCCACCACCCATGGCCAATGGGA
AACATGTACAGGCATAATTTATAAAAATGATATAATAATTATCAAAACAATATTTGTTAA
TTTAATTATTTTTTTAATCATTTTCTCTCTATATACATAGGAGGAAATACCCTTCCTATT
CAACCTTCAAGTCAACGCACATGGTTATACTTATTCTCTAGAATTCGATTTACATTACGG
AAGCCAAAATCGTGGAGTCTCACACATTTATAAATGTAAAACGTGGTAAATGATAATTAA
AAACAACAGATAAAACACGTTTTTTATATCAGAGAAAAAAACTACAGGATTTATAAAAAA
AGAAGTAGTCTTCAATTTATAAGGACAAGAAAAACAAACAAAATGGAAGTATAGAGGTTT
TAAATTTAATTGATAGTTCTTTTCTTTCTTTCTTTTAATCTATTTACTGATAAAAGAAAA
GGTGTTTTTCTTTACTTATTTACTTAAAAAACTAAAATAATACTAATGGTTATTTTAATA
ATATTCTTAATTATCCTTAAAAAATTAGATTTTTATTTCTATCTAATTCTTAAATATTTT
ATATATTTATCATATCATAGACGAGAGAAGTATTATTTAAGGTCATATTAAAAAATTAAA
ATAAAATTTATTATAAATGAAGATATTCATTACATTCTTGATTTTGATGTCTTCTAAGTA
ATAGATAAAAAGAACCTCAAAAAGTAATAATCTTAACCCGAGGGCCTAACACAGTCCTTT
ATCAAATAATCTAAATAAAAATATTTATTGTCATTCTATTTTATTTCTCCATTGCACGCT
TTTAATAACAACAAATATAGCTTTAATCAATAAAAAAAGGTAGAAAACAATACTAAACAT
AATAGTAAATTAAAAGTTAACTGTTAAAATTTTAATAATTTATAATCTTTTTTTTTTGAA
TATAATTAGAATAGTATAATATTGTGTATACTTGTTTCCGTTCACAAGTTCACAAAAATT
ATCTTATTATAAATTTGCTAAGTTTTATAATAATTATTTTAAAATTTATATAAAAAAATA
TTTTCTTATTGATGGTTTGTGTTAAATTTCTTATATTGATCATGTGAAAATTAACCGAAG
AAGAAGAGTCATGTACTCACACAGAATAAAAAAATATTAAATTATCATTAATCACAAATC
ATTTTATGTTGTCATAAATTTGTTAATTTTTATTATAATTAAATACCTTAAAATTTTAGA
ATTGAAATTTTAATTTTTCATATTTAATATTTATTTTAAAAAATAAGATTCTAAAAAAAA
GTCTCACGGAGAGTTTTTTTTTTTTTGTCATCGGGAGGTGAAAATCTAATTTTCTTCATT
TAATTTTTTTATTACACTAAAAATTTCATATTATTCTTATTAGATTATTTAATATGATAA
ATAACTAAAGTAATGAATAGACATATCAAGATTTTCAAAAAAAATTATATAAATATTTTC
AAGAATATTTTTTTTTGGATTTTTAAGAATACTTAGGGTGGCAACAGTGTTTTGCATAGT
TGTATTCTGGCAGGAGTGGA
>Glyma02g06830|Glyma02g06830.1
ACAATTTCATCCAAATTCTTCCGATTTCATGAAATTTTCTTTCTTTCTTTTCTCGCTAAT
TGACTTTTCTTTTCAAATTACACAATCTCTTGTTTTTTGTTGGAAGCAATAAACATTTAT
AATTTGTTTTATTTTTTTGATCAATGGTCAACATGTATATAATATGTGATATGAGAAATC
TTTCCCATTCTTTGAAGTTGAGATATCTTGATTATGTACTTATGCATATAAATGAACACA
AATATATATGAACTAACATGAAAAATATATAATTTTAATGAATGTGAGAAGTTGACTTAA
GTTGATAAATATATAAATGAGATTTGAAATAATTTTTGAATATGTTTTTTGTTTGGTGAG
TTCATTAGTGTGGGAATGACTATAAGCATTCATGTTACATTATAGTACATAATTTTTAAC
AATTAACATGATTGATAATTGAAAAAGAATGAATCTAATGTGCTTGTAAATACTCTAAGA
GAAATTGGTTTGTTATGTAGCAGGTTTAATGTTTTTTTGTATAAAATGATTTTTATTTAA
AATGTTATGTGAACAAAATCCATGGATCTTTATTAATAATTTTGAATGTTTTTTTTAAAA
TTTATAAAATCTTTTAAAATTTTAAAAATTCATAATGTCCTTTCAAATCTTATGAACTTA
TATTTTGTAAATTCATTAAAATTTGAACTATAAAATTCTAATCATAAAAGTTTTCTAAAA
ATATTAAAAACCATTACATTCTTATAAATTTTTAAAAAATCCACATGATTTTTTAAGCTA
AAATAATATTTTAAAATCTTAATCCAACACATTTTTAATCATTTTTTTTACTTTAAACTT
CATCATATTCTCGAAGGACAAATTTTTGAGGAATATACTTTTCGAGAAAGATAATTTTTG
ATGAATTATAATATTATGTTTTCACACCTTGAAAACACTTCCCGTTGCCTTCAAAGAACT
TAGAAAATTTCACACCAACTCACTTTTCGAGGAAGACAAATTGGAAAAATTTTGATATTA
TGTTTTAATACTCAAAAAATATTTCCTCTTGTATTCATGGGATGTAAACTTAATGGATTT
TTGCAGAAAATCGTTTTCAATGATTCTTAAAAAAATATACAAATTAACTTAATACCCTTA
AGAGACGCTCCCAAAAAAATGTTTACTCAAAACATTTCGAGAGTGAACTTTTTTTTAAAA
TCAATTTTGGTCAAAGTAAAATATCAAAAAATATTTTAACACTTAATCAAAATAATGTCA
TGAAATACTTAATCGAGATGGTCTACTTACTCGAAAATGGTGGCATCAGCACTTATATAA
TAATTTTATTGTTGACTTATTTTTTATTATTTTTTTAAAAATACACTTCAAAATTAAAGA
TTATTCTATGGTTTAAGAAACATTTTTCTAAGGGTAAAGACTTGCATAAATCACTACTAA
ATGTGTAGATGAATTAATATGATTTCTTTTTTTAACATGTGATTTTAAATTTAAGTATGA
AAAATACAATTATATTAAATATTTAGAATTTTTTCAATGTCTTAATAGTCCTATTTGACT
AGCAAAATTGTCTCAAAAGATACTTCATTCTCTAAAAGAAAAAAAAAAGCTTGCATAAAT
TAATATTTTTTGTAATTTGAATTTTTGACTCTGTTAGAATCCTGTAAAATTCTTACAAGT
TCCGTTCCTTTAGATTAACTATAAAATTAATTTATATTTAATATTTTATTGGATCTCAAA
TGTTTCACTAACTAGTATCAAAAAAAAGTTTTTACACATTTAAAAAGTATATGAGATTAA
ATTTAAAAATCATAAATGAGAACATTTTTACACATTCTAATAAAAGTTCTTTTTTGCCTT
TTACCTCCTTAACCGTTGTTTAGCATTTGTCTACCTTATTTTTTACCACGTTGCTTCCCT
AACAAACAAAATGCATGGTTTGTGTTTGGGATCCATCATATCATGTTGCTCCTGATTTTG
AAAGGTCTGAGTTTGTGGTG
>Glyma02g41700|Glyma02g41700.1
TTGTTTTCTCGATTTTCTGCTAAGAGTTTTTTTTTTCTTTACACAGGTTTAATGTAGTCT
CCAACTTTAATTACTTTTTTTTAACATTCAATGAGGATCGAGCTTCAACATTTATAAATT
AATAGTAAATATTTTTGTGAAATTTGTTATTTACTAAATAATTATATATTAAAAAGTTAA
TATTTAAATAATTGTGTAAAAAGAATCAGTCCACTTTAACGCATCTTTGGATCTGTTCCA
ATCTAAAAATATGTTTGAAAATAAAATCAATTCAAGATTATGCTTAATTATTTGAAAGAC
TTTCGGACACTTTTGCAAACACAATTTACAAACATAGGTTTAACCCAAAATTGAGTTAAA
AAATTTTAAGTCAAACATGCACTTAAACATATTGATTTTAATTTAAATCCAACCTGATCT
AATAAAAAATAATTTGAATTTGTTTTGTATTTTTAAAAATACTAAATATAGTTAAAAATA
ATGATTTTTTTATTATCTTGTCGTTAGTAAAAAAATTGATTAACTTTGTCAATAATTAAT
ATTCACAAAATACTTAATCGACTATCTTTAATAAGATCTCTTAAATCATAAAACTCAGAT
AGTGAGACCGAGTCCGAATACATTATCACTAGAACTAAGGATATGCTGGTGTTGAAAATA
ATGAATTTGATAAACTAGAAGTAAATTAACAATATTAAAATTTAATTTCACAAGCTAATT
CCTAAAATATTATTTATAATTAAAGATGATAAAATAAATATAGTTTAGAATATTATTTTT
GTCCTTCTCATTCACCATATCATCACAAAATAAGGTGGGATCGGTTAGTTTATTCCAAAA
ATAGATTGAAAAGGTCAACTTAGCTTCTTTTTTTTTTTAACCATTCACGGGCCGATGGAT
CATGAATGTACATGAAAATAGGAATGAAATAAATAAGAAATGTTTAAATTAAAAAGGAAT
ATGCATGGTGGAGTGAAGGTATGAGACCACTCATATTTTTGAATTTTTTTTTCTCTCGCC
TATTTTTTTACCATCAAACTCACCTTTAGATAAAGATAGTCTTATGCTCAATTTAAAAGA
CCAAAACTTATGAAAAAAAATGCTTTGGTGAAAATGGCCGTTAGTAAAATAAAATGAATT
GAAAATTAAGAATTCTAAATTTTTGAGGGAGAATCACGGGGCACCAGCCTCGGTCTGTGG
GTTGAGATAGAGCATGTTGCGAGACCTATGAATTGGATATTTTTTAATTCACCTTTTTTT
TTCCTTTCATAATCAGTACTTAGACTATTATCTACATGAATTTATTTATCACTTATTTAA
GAAATTAATAACCCTCGACTTTCTTAGTAAGAGTTCATTTGAATTCACTAGTGTTTTAAA
ATAAACTCTTACTTTTTTTTTTATAAAAAAAATATATTCTAAACTGCAAATACAAAGGCT
AGTTAGGGATTAAATAAATCACTGCTGTTAATTTGATCTAAAATACAAACAGAATAAACA
AGTTATGTTACAAAATGTCATCTTATGATAGCAGGTAATTTGGAAGGACTAGCTCTGGAA
CCTTCAATTATAGCATGGGCATGCTTGGAGCACATAAAGGATGTATCACTTAACCAATAA
GACAGGGAGAGGCACATATAAAAGCTGAAAAAATCACCTTGTGTGCATCCTTTGGCCCCC
CTTTGAACCGGGAGTGGAGGGGGGTCATTACATCATCTCAATCAACCACTATCCTTGTTT
CTATTAATGCAATGGCCCACTTTTTGACATAATTTCATAATTTTTTTTCAACATCATTGG
CTACTTGTGTGGGTTAGCATGCTAAAAATCTAAAATAAATGGCAGCCCAGCCACAGATTT
TTATGTAATTGACCAATACAAATATTAGAAAAAAAATTATGCAGTAAAAAATTTTACATT
TTCATTTAATTAACTTTATTAACTTTTATGATAATTACTTAAAAAATTATATTAAGAACG
AATTATGATTTACATAATGT
>Glyma04g00270|Glyma04g00270.1
CACCAGCTCCTCGGGTGAGTAAAAGGCGTCCGCCATGAAACCCACGCCGCCTCTGGAATC
TTCCTTCGCCTCCAAAGACAAGTACACTGAGTCCAAAATCCTCCTCGCGGAATCGTAGGG
TTTCGCCACGAGGTCGTGCATTTGCGAATATACCTTCTGCGGATAGCGAGCCACGAGGAC
CGCCGCCTCCTCAACGAGGATGCGGTGGCCCTCGTGGAGGGACACCTGCGCCGGCGACTC
CCGCTTCGACATCTCGTTGATCGCGATCGAGATCGGGATCTGACCGGGCTTCAGGTCCAC
CACCGCCACCTTCACCGATTCCGAGCCCAGATTTACGCTGAAAACTGCGGATTGTGCGGA
GAGAACGCAAGAGCGAGCGATAACACGATTAGCGCCACCTTCCAAGCTATTTTCTGGACG
AAATGCAGCGTTGGGCTTTGGCCGCCGAGAAAGCGAGGGAAAACAATTGAACGTGCTTGG
CGGAAAAACGGAGGTGAACGAGGGGGTGCGTTTAGTAATAATAATAAGGCTGAATTGCTT
ACTAAGTTAGAATAGTTAAACGCATGGAACAAAGTCAACACCTAGTCTAAAGTATGTTTT
TTATTTTTCTTTCTTCTTTTTAACTAATGTCTTTCTCGATTAAAAGTTAAGTACTAATCC
CACAATTATATTACATCATATTGATTATTTTCCATTCCTCCAAAAAATTAGGTCCTATTT
TGATTCTTTTATAGATAAAAAATAATTATCTAACACAAACCAAATTATTATCAGTAGTAA
AAAAAATATAATAAAAACATGGTAAACAATATTATTACAAGCATTAAAAATATAATAAAA
ATAATAATAGAAATATAATTGATTGGGTTCAGATTGATTTGAGTTTGGAAAGCATAAACA
TGATATCCAAATCAATCAACATTAGATTTTAATTGGTTAAGTTCACTTTATATTTGAAAA
AAAATTCAAACTAATTTAATTGATTTGTTATGAATCATTGAATTTTTCATATTGATCTAA
ATTGATGAACACCCCTTTTATGGGTGTGTAGAAATTAGTTCGGTAAAAAAATTAAACTAA
ACAGATTTCAATTGTTTTAAATGATTCAATTTTATATCCAAATAATTTAACTGATTTATA
AATTGGTTTGAAATCAAACTAATTTAAAAAAATTATTTTTAAACCAAACTAATTTTTAAC
TAATTTAAATGATTCTAAGATCTAGATCAATGAACTAGTTTTCAGATTTTTTTTCAAATA
AAAAAATATTCAATTGAAAATCAGTTTGATTAACCAAATTGATTTTGTAGAAATAATTTG
ATCAACCAAATTAATTTTAAAAATAAAGCATTTTTTCTTGAATTAATTTTAAAAAAAATC
AATTCAATTTAGATTTGATTACAATTTTATTCAATCGGGATCGTTATCCCTTTGTATGAA
TTACAATTTTCTCACTTTTGTCGTAGTAGGACGTTCTATATAATCAAATATTGAAACACT
CATCATATTTCTCTCTTTTTCTTAATTATTTTGTAATAATCAACTAACAGTTAAAATTAA
TGTTTTTTTCTCTCGAAAGAATTGAAGTATGAAAGTTAAAGTGCAGGGAATATTTTTGTT
ATCGTGTACTATTTAGTAGAAGAATGTTAGTGAAATATGCCTTCAAAAAGAAATGTTAGT
AAAATAATTCCTAACATTTTAAAGTCAAATATTTTTATGTGTACATTATTTGCTCAATAA
AAATAGCAAGAGTTTGTGCAGTCTCCTAAAACCTCAAAGTTGTTAATGTTATTAATTCTG
AGTTTTAGTTAAATTAATACCAAAAAAATTATTTTTAATACTTTTTAAATATTTAGAGAA
AGTGAGAAACATTAGGAATGTATTATTAAAACTGATTATACAAGTCTTATTTTAATTTAA
TTATGTATTTATTTATAATAATAAAAAATGGTAAAAGGTGGGTAGGAACTTGAAAAGTTT
TATATTTATTTGGAAAGGGT
>Glyma04g40680|Glyma04g40680.1
GAGTTTGTAAAGGCAATTTAAATTTTGTTTTTAAGAAAAAAAAATTAATGTGCAAGTGTA
TTTTTGAGAGGTAATTAAACATGTCAGAAAATTAAATTTGTTCTCCAAAAGTATGTTTAA
TACCTAAAAGTACTTTTTGAAAATCTAGCCAAACATGCCTATAGTTTTTAGCAAATTAAG
GAGTTTCTTATGCATTATAAGAATGTTTTTATGTTTAAATAAAAAAATTAAATATATTAG
TAGATAATTTCATTATCAGTAATTAAAGAAATAACACTTATAAAACTAAGGAGAAATTAT
AAAAACAAAATATTTAAATCAACAGCTTTATTTTATTTTTTCTGGACCAAATTAAAGGGG
AAACAGCCAAAAAAAAAAACAGAACTATGAAACAACCAAAAAAGCTGAATCAACATGCAG
CAGAGAGGAAATAAATTCAGGGGTCCTGAAAAACAGAAAATAAAGAAGAACCGGACAAGG
TTCTCTTTGCCATTTGTTCAGCCTGATATCCGAAAGTGCATGTGTTTGAACACACATTTA
TTTTTATTCATATGATTTTTTTAAAATTAAATTCAAGATGTGATAAGTTAGAAGTAAAAT
AATATGAAAATTTTCTTTATATACAAAACTTCATGCATCATAGAAAGTGATTATATGTCA
AACAAAATTTTTATGTTATAAAATTCTTTGCTTGAATATTTAACATAATTGTATATTCAA
AATTTAAATTTAAAATCACTAACTAAACTAAAGTAACATATATTCTGAAGAAAATAAAAT
TTTATTATTATATAATTATTCAATATAAAGTTGAATAACCTTAATATAATAAAATTTATA
AATGATTCTAATTAAAAGTTATAATTAAATACAATATTCTAAGTAAAATTCAATAAAATA
TAGATTCCCAAGTAAATATTAATTTTCTAATATATGAAATCATAATCAACTAAATTACAT
GAAAAAATTTAATGGAATAATATTTTCTTATATATATATATATGCTAAAATTAGTTTTTT
AAAAGATTTTAGTGATGATGCATTATCAGTATAAACATGTTTATACTTTAAATCGATCAA
TAAATTAAAATTATTATTGATATGATTTTTAAAATAATTGTTATAAAAGTCTAACAGATT
TATAATAATGATTCTTTATATTGTTAATGAATAATTTATTTTTTAGTTTTTTTAAAAAAT
ATATTAAAATTTTAAATTATGAAAACAAATATAATGATCCCTCAATATTACAACAATTCT
TGAATATGTTTTTTTTTCTCTCACTACGCTTACATTTAAAAATAAAATAAAGTGCACCTC
TCACACATTTTCACTCTTAGACTTCTTCGTTTGTGACCCTTTACCAAATATTTTTACACA
TATAAGCTCGATTTGCGGCACCGACCAGTTGTGCTTGGTTTTCTTTTTTTTTTTTTTTTT
TAATTGTGATTGGTACTATGTGTACTCCTTTAAACTACGTAACATGAAATGGCTAGCTAA
TACTGGGACAAACATTTGCTACCACCACAAGCATATGTATAATTTGGCCAAAGAAAATGG
TTAATTACATTTTAAATAATTTTATCAAACAATTTCTAGTGATTTAAAATCATTAGAAAT
AATCACCATAAATTAATTGTTGTCATTACTTAAGAATTGACGACAAAGGTCAAAATAAAA
ATAAAAAATAGTTTAAGAAGCAAAATGGATTAAATAAAAGTTTTGGATAAAAATTTAAAG
ACTAAAAATATAATTAATTTATTTTTCTTTATTAGTGGTAATGGGTAAAACTCTAAAAGT
GAAGATCAAACAAAAAAACCATATATGCAGAAATGATGATGAGTTCCTCCCATGTGAAGA
AGCAATAGATAATTAGAAATGTAAGAAAAATGAGTTTCCCCAACGTGAAAAACAAGGCCT
AGTCAAGACTCGGTAGCCTTAAAAAAAGCAAACCCTGGCACATTTGAATTGCCTCCATTT
CTATATATATAGTGTATTTT
>Glyma04g28020|Glyma04g28020.1;Glyma04g28020.2
TAATGAAAGAAATGACAAGAGAAAAACATGCCTCCTATAGTATTCATGACTCTTGCAAAA
GTTTAAGTGAAGAACTTAGCAACTATTATGGAGGGTGGCATAGGTCACATACTAAACATC
ACTCCGAAAGAAGAGAAAAGGATAGAAGGCCTCAAGAGGTTAACATTAGCCTCCCGTATT
TCCATGGAAAAGATAATGTTGAGGCCTACCAAGATTGGGAAATGAAGGTTGAACAACTCT
TTGCTTGCCATCATATTAGTGAAGAGAGAAAAGTTCCATAGGCTACCCTTAGCTTTCAAG
GTTATGCTCTCTATTGGTGGACTTTCCTTGTTAGGGAAAGAAAGATTCATGAGGATCCTC
CAGTACAATATTAGAATTCCATTTTCATTAAATCAGTATTAATATAAGGCTAAATATAAT
TTTTGATCCATTATGTTTTAGTATTTTTTCACTTATCTACATTAAGTTTTAAAAATTTCT
TTTGGTCTTTTATGTTTTCAAAAGTATCATTTTGGTACATTAAATTTTAAAATTCTCATT
TTAATTTTTTATGTTTTTAAAAGTTTTATTTTGACCTTTATGTTTTTGAAAATTTCATTT
TGATACATTAAGTTTTAAAAGTTTCATTTTGATTTTTTTTGTTTTTGAAAATTTCATTTT
GATCCTATATGTTTTCCACTACGAAGACCATAAGGCCAATGAGGCCTTTGCCTTTGGCCC
CCAAGAATTTCATTTTTTTGTCAATTTAAATTGTTAATTGGTAGATTTTGTTAAGATATG
ATCCATTATATATATATATATATATATATATATATATATATATATATATATATATATATA
TATATATATATATATATATATATATATTAATAAGACTACAAAATCTTAAGTTATGAATGT
AATGGTTATCATAAATTATTTCAAAAAGTTAAAGAAAATTATTTTATATCTATTTTAGAT
TCAACCTCTCCTTTACCTAAAAAATCAATTGAAATTAGTACAAAATTTAAATTTAATGAG
CGAGTCTATGGTTGATATATAAAAAAATATATTTTTGACGAAAAATGTTGATTGTAAGAT
CACACATTTAGCTAAAAATTTATTTCATGTTGATATTTTGCATACATAGATTAATTAAAA
TATTTAATTGAGAGTCAATTTTAAATTTAAATAATATTTAAAATATGAAATTACAATTTA
TTTTTAAGAAGAATTAACTAAGTGTATCAAATAAAAATTTGAAGTAAATTTGGTCTCATA
ATCTCTAGACATGGCCCTGATGTTTTTGAAGGTTTCATTTTGATCTTTTATTTTGATTTT
TGTGAGCAAACGTTAGACATGTTATGTTAATTCTTAAATAATTAATTTACAATAATGAGA
CTAAAAATCGAAGCAAGCCCTAAAATCACCATCACTTTGTCAGATTGGAAGCTTCTCATC
TTATCACCGTTGAGACCCAACGTTTCTAATCTATGTTGATTTTGGATCACAATTTGGCTA
TGGGGTAACACAATGGTGTTGTTTGATAGATGAATGTTGCATATCTTATTTATTGGTTGA
TGATGATTGTAGTACTAAGAATGTTGTAGATCTTAGTGGACAATAATTATATTATTTATG
TTATAATGATTATGGAGTTTGCAAGAGAAAATGACACAAGGTAGGAAAGCATGTGATTGA
ATGCATTGTAAAAAGATAATAATAATTTTTAGTTGTTATTATTTTAAAATTTAAAGGTAA
GAGCATATTAACTTTTGCTAACAGAGATTAAAAGAAATAATGATAAAAAAAAACTTTTAA
AATTTAATATTCTAAAATGAATCAACAAACATAATCAACCAAGTGACATTTAGTTTTATA
TAACTATATTATTATTTTAAATTTAAAAGAAAATAATACAATACATTTCATTTATATAAT
TTAAATATTTACCCATAGAAATTAAAATATAATGGTTTTATTTTATTTTATAACTCATTC
AATCCAAATTGAAATATTCC
>Glyma04g16721|Glyma04g16721.1;Glyma04g16721.2
CTTTAAAAATATAAGATGTCAAGTGAATGACAACTTTAAAAATATTAGTTATTAACAATT
TACATATAGATATTTACATGATATATAATGAGATCATCCCCAAAATACAGGCCAAAAACT
TTTATTATGTTTAATATCAAGTTCTAATTAATGATAATTTAGGGGGAAAATTATTTTTTA
ATTAAAAATGACACGATTTAATAAAGTTAACTAATTTTCTTAATAATTGGGAAGTATATC
TTTTTTTCCTTATAATTGAAACTGAAAAAAGTATTATTTAACACAAAATCAACCTAAAAC
TACAACCAAAAACTAGTAAATAGTAACAATACATGATTTAAATTTTGTAAGACTTCTTGA
TAACAACATTTGAAGTCATATTTGAATTTAATTTTTTTAGCAATTTTAATTAGAAAAATA
TATAATATTTTCATTATTAAAAAATTTATTTAAATTTGTTTGATATATCTTTATTACCAA
AACAATTTTTTTTGTCAATCATATAATTTTTTTTTATTAATATAATAATTTTATTTTACC
GTTATAATATAAGGATACAATAGAATCTGTTTATATAAATATATATCATACATTAATATC
ATGTCATTTACAATTATATTCATACTAGATTTCAACCCTTTCGATGCATATGGTAAACAT
ATAATTTTTTTTTCTTAATTTTATTAGTTTATTTAACTGTAAAAATGGGCATAAACTTCT
GTCAAAGAAGAACAACTTTTACTTGTTTTTATTTTGTATCTAACTGATTTTTATCTTAAA
TTTATTTTTTTAATGGAACTGAATAATTGAAAAATATTTAAAATATACAAAACAACATTA
TTACATCTAATAGAGCGCTAATTTTTTTGACTCTGTGATGAATAGGATGAATAGAGAATT
TGAGTGTTTTTCTTTGGATTTTATTTCTTATTTTACTATCAGAATGAGCATATATATTTG
CAAAAGAATATGACAAATTGTACTTTATTTTTTTTATCTAACTAATACCACTATGTTAAA
TGTATTTACTTTTATTAAATAAAAATGGACAATTGAACAATATTTATTAAGAAAATATTT
AAAATGTGCAAAATCACAATAGAACTATTTATTAAGAAAATATAATAAGTATACTATTTA
ACTTGTGCATAAACATACATATTAAAATCAAATTTTTTATTTGAGTTATGTTATTATTTA
CTCAATGTAATTACTTCGGAGTGTGAAAATAAACATAAATAACTGTCAAAAAGTATGACA
AAGTTTACTTGAATTTTAATTTTTGATTCAATTAATTAATGCTACAATTTTATCTTAAAT
GTGATTGTCTTTATTTAATGAAAATGAACTACTGAACAACATTTACTAAATGATGTATTA
TCATATAATCTGGTATGATTTAAAAATAGATAATTAAATTATCTTATTAATGACATCACA
TTTATATTTTAGAAAATATAATCATCCAATTATATATCATATAATATGATAAGAAATTAT
AAAATTTATTTGGTGGTAAACGGAGAAGGAAGGAAAGAAAGATTATATGTTCAAATCTCA
TTACTAATAAAAATTAATAAATTACAATAAAAAATTATCATATATAATAAACTTATTAAT
TTTTATAAGAATTATTCTAAAATTTATTTTTAAGATTATTTCTGATTAATCGAGAATATA
ACAATTTTTATGTTTGAGTGCATGAAATTAAACATTAAATAATACTAGTACTTTTCTCAT
GTTCATGAGTATAATCTAATAAAAAAGAATTGTCGAGTGTCAAAAATAAAAATTGAAGTT
AAATTTAAGTATGATTTCGACTTAAAAAATATGACGATTAATGCAAACTACTAGTATCAA
TTAGTCAATTGCAGGGGCCTAAGGGAAAGCTAATCCCTAGGCAAAGCACATGGCTTCAAT
CTTGATGGCATCAGATGCCACATGGTGAGGTCCCCAAGAAGCACGAAAATCTTAAAACGA
AACCTCGTACTGACACATGT
>Glyma04g11010|Glyma04g11010.1
TTAATTAAAAAGGAAAAAAATAAAATAATTTACAAAAACAAATAAATTAAAAAACAACTA
ATAAAAAAAAACCACGTTATGAAATCGGTTCTGGAGAATCCATTTCTTGACGTAAATAAT
AATTTGTATTATTTACGTAAATATTTTTTTTGTTTGTATTATTTACATAAATATTTTATT
TTTCTGTATTATTTATGTCTAAAATTCAGAAAACTTATTATATAAAAGGATTTTTTATAC
TATTATTTTTATAAATATTTTTACGATTATAATTAGTATTTTATTAGGTTTGGATTATTA
TATGGCGTGTCATAATAAGCGATATTTTTTATAAATGATAAAAAGTAATTTTCACTTATC
ATGTTTTCTTCATCCTTGACACCCTTCCAATGTTTGGAAGAATAATATTTTAGGCTTATC
TGTTTTTTTAATTGTTATATTATAGTTAATATTTTTTATTTTTAATAATGTTTTATTTGA
ATTTTGCTTTTAAGTTTTTTAATTGATAAAATTAAGTCCTTTCACTATTATTTCCCTAAA
ATTCTCATTTTAATCAAAATCTTTATAAACTAAACCAATTAAACAAATATAAATTATCTT
CAACTAAAAATCAATCAATAAAAACAATATATTACACGAAATTTCCAACATACAAACTGA
TCTACCCAAGCCTTCTTAGTCTAAAGTCCCATAAAATGTGCTTCAAGAGTTGATGAAGAT
GACATCCGAGTTTAAGACGCAAGTCCAACAAGAAGGGAAAGTATGAGTGTATGTGTTATA
TTTTAATTATAATATCAAATGGTATCATCATAATCACGCTAAATCACAAATATGGTACAC
ACAAATGGAATAATCATCATTCACTATATACAACAACAAAAAAAGACTGAATTTTGATGT
AGTCAAAGTCAGAAAAGTTATTTTTTAAAATAAATCAATAAAAACTTATCCCATATCATT
TCATAAAATTATAGAATTAAACAACATTAAAAATATATTTTTTTTCAAAATATTATGGGT
TCAGATTGATTTTGATTATATTAGATTGTACTGGTTCAAATCTGATACTTAAATTAATTT
CATCAAATTTTTAATTTTAAAATGTGAACTATATTGATGATTCAAATCCACTCAATTTTT
TTTTCTTTACTTTGATTCAAATTGATTGAGTCATCGAGTCATGTAGATTTGAGTCCACCC
TACTACATAAGAGGACAGCTAGCTACTAGCCAGTGCGTTTTATTGTTTTAGGGACATAAA
AGGAAAAAATAGGTGTCTTCATCTTATATGAAAAAAAAAAAGGAAACTAAGCGCATAATT
ATATTGTTTTTTTTTATTTCATGTTCAAAGAAAGATCATGTTCATTAACTACATGATAAA
AAAATTGGATTTGCATATTGATGTGTGAAAAAGTTTACATGATAAAAAAAAATTGATTAG
AATATTTATGTATGCGCAAAAAAATATCAGAAAAAATCAAATTTTTAAATAGATTTTTTA
TTAGTCTTGAACTCTCTGTGGTAGATATAACAAAATACAACAATTGAATATATGTAGCTT
AATGTCATGATATTTGCAATCAATTGCAATAGCTTTCGAATTAAATATACTGCCTCTTTA
ATTTAAGCAAATAGCTCCCTAATCCCTACTGAATCACCGTGAGTTTGACAGGTTCTGACT
TTCTGAGTCCTGTGTTGTGAAATGGAGAACGCATGAAAATTAAATTCAAGAGAGCTTAAA
GGTTAGGGAGTTGTGTGATTTTTCCGATTATCCCACGTGTGAGTCACAACACAACTTGTG
TAGAAATGCAATGCAAAGAAAGGAGAGACGTGGAAGATGGATTTGTTTTATTTATCGCAT
AGTGCATTTAGGATAAGAGAAAAAACCTAAAAATCTAGAGAACAAAAAAGTTGTGGCTGC
AATTTGCCTATCAATTCATTGTATCTTCCCCACTCAGTTAACTAATCCTATTCACTTCCT
CTTCCTCTCTCCCTTCCCAT
>Glyma04g02100|Glyma04g02100.1
ATAAAGTAAAACTAATATGATTAAGCTTAATATCTACATCTTTTTTACTAATTATAAGTG
ATTTTTTGTATAAAAAATCTATAAATTATTAATCATATTTATGTTTAATTGATTTTTTGG
TCTTCTAAATACTAGTAAAGAACCAATGCAATATACGAAAAGCAGCCAAGAGACCCAAGT
CTCCAAGATGGAAGATTTGTGTGCAGGTATTTTTTTAAGTCTTTCTTTCAGCACTCGCAA
ATTTCCCACGCCACCACTTTTACAAATTACATTCTGAACTAACTTTTTTTAAATGTAAAG
GAGGTGGCACAAAAAATTTGGGAGATGCCGGAAGAAACTCTCTTTTTGGGATCTAGAATT
ACACATCAAGAAGAAACAAGACAAAAAGCCTAGAGAAAGGCCCAAAGTTGAAGTCTTGTA
CAAAATTTAGGTTGTTGCTTCTCTTGGCTTCCCGCACCTTCTTTTAATTTTTAAATTTTC
ACAATCCCCGAATTGCCCTCTTTTTTTTTTTGTAAGTATTTATCGCATCCCAACTCTCCT
AAACTCTGAACCTCCTAATTCCACCTCTCATTTGCCTACGTCCCTCGCTGAAGGTGTGCC
ACTCATGCTTCCTAGTTCCAAGGCATTAATATGACAATATAACTTAGATAAGAAAAACCC
ATGAATGAATCTTGGAATTGGACTAGACCCATTGTTGTATTGAACATTAAATGTGGTAAA
ATCTAAAATGTCAAGATAAGGCATAAACTTGGTTATAAAAGCTGAAACACCTAACCAGAA
ACAATAAGCATCATCTATCGTCCAATAGATCTTTCTTTCACCTTTTGATTTGAAATTCTT
GCTCATTTGGAATATTTTTTGGATCTATTGATCATGCTTTCAAAAGCCTTCCATCATGCT
TTCATGCGCAGACGAATTGAAAAATGAAAATTTGATTGCACTCTAACTGGGGGATTCGGC
ATTAGTTGATGCATTCTAGATTGAGTACTGCTATTCAATATGAAAAGTGTGTGTGTTTTT
TTTTTTTCTGAAACAACCGTTCGTGTTAACTTTCTTTTAAAAAAATTATAATTATAAAAA
AAATAAAGTGTTTTCTTTCACTGATAACAATTGTTCATGTTTTTCGTACGAATTTATTTT
TCCAGATTTGGTAATCCATTAAGAACACAACATCACAAGAAAAACGTGCCTCTATGGCAA
AGGGAAAACAAATGATGTGGTACCACAAATGGGAAACAAACGCCTCTACGACGAGCACGA
TTGTTGGTGGTGGTCTGGGAACGGAAGTTGCCGTTGCAGTGAAACGGATTGCATGAAAAT
GAGACATTAGGGTTAATTAAGGGTATTTTTGGACTTGAATATTTTAAAATTAATATGGAG
TGCAGGTAAAAATTGTGAGGTGCAGGAAGCATAGGTCCAAAATCTGTTATAAGAGTAGGC
CTAGTCTAGTAAAGCCCGACACACAAAATCTATTAGTTTAGAATTAGTCCTGCAATTTTC
TTCCTGCACCAAAAATAACCTTACATATAACCATAACCATCCGATGGTCAATCTATAGTT
TCATATGGATCCATAAAAGAATTATAGACTTACGGATTGACAATTCATAAATATCATGTG
GATTAATTATTATAAATTTTTTTATATAAACTTATATCTGTATTAAATTTACATTAAAAA
ATTTAATGTTATATATAATGATATTAATTATTTTTTTAATATAATTAATTTATTAATTCA
GTTTGTTAAAACATTATGTTAATAATCTGATACTCACAAATATAAACTTACATGAACCAT
TAATTTTAAATTATTTTATAAAATATATTTTTAACAATTTGTATATAGATTGTTAATTGG
TAAGTTATATTAAGAAAAGAAAAAAAAAGAAAGAACGGAAAAGAAGAAGTAAAAAAGAAA
AAAAATTAATTTTTTAAAAAACATATTAAGTATAAAAGAAATTTAAATGGCTTAGGAGGA
ATAGCCGTATTCCTATAAAA
>Glyma04g00330|Glyma04g00330.2
GTTTTGGTTGGAAAATATACAAAATACCGTCTTTAAATTAATTTATTTTTGTTTCAGAAA
ACCGTGTAAAAGGGCCACCACCTAGTTTTTATTATATCTCCGGTGTAATGTCTAATAAAA
AAACTTATATCAAATTTGATTAATAATAGGTTAAATGAAATAGAAAGAGGGGGGAAGTTG
AAAAGGGAAAGGAGGGTGAGAATTATAATGTGTGGAGTCATCCTGCCGTAAATATATATC
TCCGTCTGTCTCTCGATGCAAACGCTGAACCAAAAGTACTCTCCATCTGTAAGGATTGTT
AAATATGTACTGCTGGATGCCACTTACATTACAGTTCCTTCAAGGATAAGGATTTTTTTG
AAGTATATCAATGGGATCCAAGGGAGGTATAAATTACTAAATGTTTTTTTATAAATAAAA
TAAAAAAAGGTATATTATTAAAAAAGAGAGGTATGAAAAACACGAAAAGACAAAAATACC
CTTACGCATGTTGTGAGAGTACAATAAAATTGATTGATAACTGAATTTCTTAGTTAGAAA
TTCAATTCCTAATGGAAAATATTTTGTTGAGATTACATTCAATTTCATATAATATGAATG
TATTATTCTATGGGTAATTATGTAGTACACAATACTATCATCGTATTTGTTTTTTTTAAA
AATCAAAATATTTTAAAAAATATTTTTTAATAAACATGAATACAAATCAGTTTAAATATT
TATAATTTTATAAAACATAAAAAATATTTATATACATTTTGAAAATGAAAGGAATTGATT
TTGTTTTTCTTATTTGAATCATTTTTTTAAAAATAAATAGTTATTTTAATTTTCAAGTGT
TTATTTTAACTTTTCAAAATAATTAAAGTTGAAAACAATCTAAAATTTGATTAAATTAAG
AAGTTACTTTAAATTCTCATAAAAATATATTTTTTAAGAAAAAATATTTTTATGATTATA
AGCAAACATAAATTAGTTTTTCTAAAAAGTTTAATTATTGAAATATTTTATACTATTTTT
TATGATTAGAAAGTATCTGTAACTTTCATTTAACACTCAACTGATCTCCAATCCATCAAG
CTTGTATTTTCAAAAAAAAAATTTAATGTGTTTTTTTTGTTTCACGTTCAAAAATTAATT
TTAGATAATTTTTTTATATATTTAGTTTGACTAGAAAAATCAAGAACTGATTCACTAACG
ATATATAAAGAAAGTTTGCTTATTTTTTTTAAAATAATTGCTTTTTTAAATGAAATAAGT
AGTTTATAATTTTCTAATCTATTTGTCTAAAATAATTTTACTTAAAATAAGTATTTTTTT
TTTACTTTTTTTGAGAAACAAATTTTATTCCCTTCTTAAAAAAATACTTATTTTTTTAAT
GTTTAAATAAACTCATAGACTGATCCTCTGTTGTAACATTTAAGTGCTTTCTGAGAATGA
GATCTCTATTTTAGGAAATCTCAATGAACCCCTAAACCTAAAGAGAGTTTTTATTTTGCT
CCCAATCAAATTACATGTTTTAATCAATCAAATTTGGGAATACTGTTAATTTTTAACCTA
TCAAATGCCACTTTTCATCAATTTTTTTTTTAAAATTAGTCATTGATTATTATTTTTTAA
AATTTTAAAATGAAAAAATATGATTAAAAATAACTTTAAAGTCTGGATCCTAATTAGTTA
CTTTCAACATTTTTTATAAAACATATGCTTAATAAAATTTTAAATTCTAAACCCCAAAAT
ATTTTTTATAAAAAATATTGAAAGTAACTAAAAAGATTTTAGGATTCATAATTATATTTT
ATAATTTTTCAAAAAATAATTTTAAATTTTTTAAAATAATAGTTAAGGATTAATTTTTAA
AAAATAATTAATAAGAATATGAAATATAATTTGATTGGTTAAAAAATTATAATAAAAAGT
CTCAAAACTAAAGGGTATTTTTTGGTAGAATGAATTTAATAAAAAGGGGCAATTATGAAA
GGGCAGTAACAGTAAGAAGT
>Glyma04g36450|Glyma04g36450.1
ACAAAAAATTTGTAATATTCAAATAGGCAATACACTTGTATTAAAGCTAAAATCACACAC
AAAAAATTGATGGAACAAGTGCTCTTATATTTAGTTGATCCGTATTAAAGATTAAGATTC
AATCTTTGTCTTGGAAATAAGGTCCTGATTATGGGAGATATTAATTTATCTCAAAATGAG
CTAACTAATAAGAGAATAATTAGTTGATCCGTATTAAAGATGATATTTAAATAGTTTTAT
AAAAAAATTACTCCCTCCTATGGTGCATTAATGTTTAAGCATCACTTTAGACATTCAGTT
AATCTGAGTTCAGCAAGACCATGATATTTTTAACTATATTACAATTAATGACCAACATAA
TTTTTGTGCTCAGTGATAAGAAGTCAGTAATTACTGATAACTCATCCATAAATTAGCAAA
ATCTGCTAGGCTGCTAGTTAGTACCATCCCCACAGGCGTACATTGAGTAACCATATGACA
TATATATTTGGAAATCATGCTTTTAAATTACAGAATTTTTGAAGTAAAAGGAAATTTTTA
TGTAAATCATATAAACTTACATGTTATTCTGGCTCAGTTCCAGGCAAATTGTTGGACTCT
CCTCCTTTGCCTCTTGTGTCAGCAGAATCTCCAATCCTTTATCTTGGTGTAGGAAAGATA
TCTGTAAAAAGGAACTCGAACGATCAAGTCAGTTGAATCTAAGATGTTTAAGTATATATG
TATGAAATGATTAAAAAGATATTTTGTTGTTTTCTTTATATATGTCTATATATATTCTTT
CGACCTTGAGGATATTATGCAGAATAGCTGATCCTTTTAGCATCGTGTGTAATTGTGGGG
AGTGTGAGATGTGGGGAGCTAATGGTTGTGGAGAATTGGTGACCACCATAAACTATATAA
GTACCTGTCGAGTTCACGTGTTGTACTATGAACATGTATTAATAATTAACTTACATATAT
AAATATCATGTAAAAATCACTTAATATAATGAACCTTTCACTAAAATAACCTTTCACTCA
AAGATTTAACTACAAAATTTTAGAATTACAAAAACCTAGTAATTCAAATACATGCAATTT
TTTCATGCCATCAGATGTTTGTTTTATCAACATATGCTGTAACCGTTTACTGAATTTGTG
GTTTCACGTATCGTTGTCATTTGTCAAGCCAAGCTGGCAGCCGTAGTAATAACGAAATGA
TGAATGGACACTGCTAATTAAAAACTCCATAATACGACCACTCAGACCTAGGAGATTATT
CTATCATTGTTTTTCTCACTAGTTGAATGAAGAATTGAAGATAAATGAAATGAATGTGAC
AGTCAACTAAAGGAGAGAAATAATAACCAAGAAGTCATTTGTCTTAATGATTTTCTACTT
GACCCCCTTAATATATAAGATTTTTTATTTGAGTTTTGTAATAAAAAAAGTGTAATTAAA
AATGAAGAACTTTATAAAAAATGATTAATTAGATTTTCTAACGAACATTAATTATTAATA
AAATCAATAAATATTTCATATCAACAACATAATAAAATTAATAAATAATAATATTACATG
TCTCTATATTTATAAGATACAGGCAAAAATTATTTTTCTTTATTATAAAATTTCATTTTA
TCTCTCTTATATATTAATGATTTTTTTAAATAAAATACTCTTATTTATTTTAATTTATAA
TCAAATACTACTTTAAACTATTGTGACTTTCACTCTCGTATAAAAATTGAAGAAAATGAA
TAAATTCTCGTTAGTGTTAAAAACAAGTTTTTAAAAAAATATTATAATTAAAAATAAATT
TAATGTCAATACTTAAATTAACTAATTTTCTTAATAAAGATAATTTAGTCAACTATCTCT
TATAAATAAATCTCATAAATAAGGATATAGATAGTAATATAATGAGAGAAAAAATAACTT
AATTAAATAAAAAATAAAAACCAATCAAAAACAGGAGTGGGAAACTTGCGTGGTGGAGGA
GCTGTGGAAGAAAATTCAAA
>Glyma04g33360|Glyma04g33360.1;Glyma04g33360.2;Glyma04g33360.3
TGGGTGAGTGTGGGATTAAATTGTGTATCCCTATGATGCTTTCGTAAATTGGTGGGGGAA
TTGCAAATCGTAGTAATGGGAATGTGCATAAATGGGAGGCGGTCTTAAAGAGTTACAACG
AGGAGAAGAGCAATTCTTATGGGACACACATGACGGAGGAGTGATATGGATCAAAGCTGG
GAGATCATATTCAGAATACAATGCGTTAAAGAGGCCAAAAACGGAGTGAATTTTCTTGAA
CCAAGGTATTTTATAGGGGTAAAAGTTATATATAAAAAAAAAAAGAGAAGAGAGGTGTGT
ATTAGTAATCAAGGAATAGAAATAGCAATTGCCTAACAAAAATATACTTTGGATCCAAAC
TATAAAAACAAATGGAATATTATAGTCCCCAAGGAGGATAACTACATTCTAAGAATTAGT
ATATAATATAGAATTTACGCAATAGTTATCAACATTTGCAATTGTAGTGGCAAAAAACAC
TTCCAGCATATGGAATCTTGGGATTGTTTCTAAAAATGATTTCTGTTATTTATTTGAGTC
GAAGTTGGTTAATTGAACCATATTTTGTGACCTACCGACTAACTCAACAATCAATTCTTA
AATCACTAGTTAAAGAGGTTGAACTAAATTAGTCAATGAACTCTATTAGACAGGCTAATA
TAATCTAGTAATTCGAATTCAATTTAAATTTTTAAATCTATATCTATTTTTCATTTGTCA
ATGACACTGTCACACTCGACACATAAACCAAATAAGCTATATGATTTAGTACTTCAGTGG
TAATGAGGATAGAAGTGTCGAGGGTTTAAATCCTATCATTAACTCTTTTACTATTTTCTG
AAAAACGCAATTGCATTTTAGGGATAAATGCAAAAACAAAAAAAAATGAAAATAGAAGAC
AAAAATATAATTTATTTTTTCTCTAAACATTATATTCCCTTGCCATATAATTGCCTTGTC
AATAACATTGACACGCACGTAAACCAAATAAACTAATTAATTTAGTGACTTTAGTAGTAA
TGAAGAAAGAAAGGTCAAGGGTTCAAAACTTCAAATCCTATCATTAACACTTTTACCATC
TTTTAAAGACATAAATAGTTTCACTTTAGGCTTTTTTTTTTTTATAAAAAAAATAGAAGG
AAAAAATATAATTTTTTTTTTCTAAACACTATATTCCCTTGCCATGTCAACGAAATTGTC
AATTAGGACAAATTTTAGGGACAAAATATGCTAGAAAAAAATCAGGAATATTATTTGTAA
AATTTTGAAAGTTAAGAGACAAAAAGTGTAGTTAGACTTTTTAATTTTAGAAATCAATTT
GACTAACTATTATAATTTCAAAACTAAATTGATTAATAATTTATAATTTATGAACCATTT
TTACCATTATATTTATTTTAGAGACTAATTTGACCATTTAATATAATTTTGAAAATTAAA
TTAATTTTTTTATATATACCATATGTATTTTTTACTAATTTTTTTTTTATTAAAGTCGAA
TAGGTCTTCTATGCACGACAAACTAAATTGATTAACAATATATAATTTTAGAAACTATTT
TGATTAATTTTAAGATCTAATTTGACTTACTATTATAATTTTAGAAATTAGTGATTTACT
TGTCAAAAAATAGGATTGCTAGATTCCTCCTTTACATATCACAAGTGTAACCATGGATAT
ATCTTAGCTAGAATCGACCGAAATGGTAACCCAACGAGCCAGGTGTCTACCAATAATTGG
GTGACGACGATATTTCAACCCCTCTGATCCATCACGCAACGTGGCATTGCGCGGCCCCAC
AGAATCTTTTCCCAGCCAACAACATCGTAGAAATGGATTTGCGGATATAACGTTGGGATA
AAAGGATAAGCCAAAAACTCTTGTAGACCGTCCGATCCCAAATATCGCACGAATCGACGG
CGCAGCGCTATCCGAACACGCGAACCACATGAATGGCTCCGAAAGGAAAAATAACACATG
AAATAAGCCTAAGCCATGCA
>Glyma04g32002|Glyma04g32002.1
GCATGTAATTTCCATATTGTTTATCCATATTGACCTATGTCATTGAGTGTACTGATGTGG
TAGTCATTGGGGTCTAGTTACATTGGTTGTAGTGACGAAAACCACAATGATTTCATTATT
GATATATGAGATGAACCAAGTTGTTAAGGTGGAAGTCTAAAGGTAAATAACATACAGATG
CACACTTAAGGACTTTTGATGTCATTGTTACAATATGTAGCCCAAGTGGGAGATTGTTGG
AATTGTCTATTCCAAAAATTAATGTTGGCTAATATTATAAGATAATTATATAAGTTATTT
ATCATTATTGGGTTTTATTTTATGTGATCAAATTAAGTGAGTCTGTTAGACAACTAAATC
AGATGATATGAACTTAAATGAACAGATGTCAGTGTTGGTCTATTAGGGGATAACGGGAAT
CCTATTAAGGCTATGGTCTCCAATATACTGAGTCATCACATATAGTTTCTCTTCTTTCCA
TCTAAAGAGTTACGAAGATCCTATTAAGGAATAAATATGTTCCGATTGAGGAAGAACCAT
GAAGTCACTGATTACCTACATATTAAGATCCGTTGTGTTTGTTTGATCAATCATTACGAA
TTCAGGTATTCCTAAAACTCTTATTAATAATCTAACGTAATGTATTCTTGATGATTATCG
TTATATTATAAAAATCTCCTAAAATTCCAACATGACTCCCTTACATGATTTTTTTGACTC
CATCCCTAACCACAAATTAACCAGTCTTATATCTTATTTATATCATTAGAATTAAGGGTT
AAATTGTTTTAAACCTAACATCTTTCAAATTAAAAATATATAAATTATGAAATAATTTTT
ATTTAGAAATTTAATTTTAAAATATTTTTTTTAAAATAATTTCTATGTAAGGTATACCGA
TAATGTAATACTCCTTTGCTAAACTCTTCACTCGAAGAAAAGAAAAGGTTTACCCAAATA
TCTCATGGCGCAGTCATGACCACATAAAATACAAACTTTTATGGTCAATTAAAAAATTGT
TGCTGAATCACACCTGGTCCCAACTTTAGAGTCAACGATAGCAATTATTTGCTCAAGAAT
TAAAAAGAAAATGACGCTAACTACCAACTACAGTAGTCAGATATTAAACCACTCATTTTG
CTTCAGAAAAGGCTTTATTTACATTAGGATACCACTCATCACATTTTTACTTTTTGAGAA
AAAATAAAGATTTTATTTTTTGAAACATATTTCCATCCTATCTTACATCAATCCTGATGA
CCTGATGATCTCATTGCATAATGCTGCAATGTTACTTAACAAAGCAAAAGACAAAGTAAG
ATCTCCCTGGTTTACCCTCTCATTGGAAAGTCATCTTAGACAAATATCCATCAATTAGGA
TCTACTTGGTTAAGATTATAGAAATGGAAGATTTTTTTTAATTAAAGTGTAAAAAATGTG
GGATTTACTTGGAATTCATACTATTTCTTTTCAATTTTAATATTTTTTTCCTCTTTCCCT
CAACTAAACACAGAATTAAAAGAAAGTAAAAGTTAACCAAATAAACAATAAGGAATATTT
CATTTATCGGCAACAATTAAAAAATTTAAAATTCATAATTAGGTACTTAATATCATATAA
TAGATATAATTTATTTGACAACACACTTAATTAATAAAAAAAATAAGTTTGATTATCATA
TAATATATCTTTAAAGACAAAAGAATTAATCCCATAAATACAAAGGACTAAAACTTATAA
GTTACCTAACTACGATGATTAAAAAATAATTAAATACTTAACAACATTTTATATTTTATT
GAATATTTTAAACTATCTCTAAAAATTACTATTTATCATTTTTTTATAAAATTATATTTA
TATAATTAAAATATATAAAATAAGATAATTGATGTAATACAAAATATTATAAAATAAAAT
ATAGTTACAACCTTTTAATTTTCATGTTACAACTTTATAAAATTTTCTAATTTTTTTTCT
TTGAGTTTGAGTTGCATTAC
>Glyma04g24430|Glyma04g24430.1
TATAAAGTGTAATCTTGTTACGAAAATATTAAATATGAATTATGAAAAATTAAAGATACA
TTTTAGACATGATAATGGGGCGGGGCGGGTACGGGTATTGTCTCCCAAATCGCTTACCCT
GACTTTTCCACATATTCCAATATCCGTACATGATACCCGACGAGTTTAAGTTTATTGTTC
CATCCTCGTACCTGTCGAGTATCGGATATCCCCGACCCCGTCCCATACACGATTCAAATT
AGAAAAATATTTTTTTAAAAAAATATTAAAAATTTGATTTTAGAATAAATAAATTGATTG
TTAAACATTTATTTTTAACTACTTATATATCAATAAATTTATTATAGCGCGTGTGTCTAC
AAAAATAGTTAAGAAAATAATATTAAATTATGTAAAAATTCTAAAATAAAATTAACTAGT
AATAAAAATTTTATGTCTTTTGATTAAATTGTGCAAAAATTCTAAAGATTTTAAGTGGCG
GGGCGAGTTCGGGTTTGGGGTCAGGACAGATCTAGTAATCCCATACCTGTACCCGACTTT
TGGTTATCGGGAAAAACCCAAACCCGTTCCTATACCCGGTCAACTCAGGTATTACTTATC
AAAGTCGGAACGAATTTGGACGGATACTCACATACACAAATTTTCTTGCCATGTCTAATA
CATTTCTTTTTTGTGGTGTAGTACAGTCTTTGTCAATCTTGTCAATGTCACAACTTTGAC
TACAACGACTATTATTGTGTTTTTTCATAATTTGAAAGTTATAACAATCTTCAATCTATG
TAAAGACACTTGTTTATGAGATTTGAAAAACAAAAACTCCTTCAATTGCAACAAAAAGAG
TTTAACAGCTAGACATATGTTAACAAAGCCAAAAAAAAATCTGATTACATAATAACTAAA
ATTTAATGAAATATAGTATTTAAATCATTTAAAAAAAATTAAATTACTATCAATTTTATA
ATTTAGAAAAGTTATTAGGAGATAAAAATTGATTATATAATAACTAAATTTTGACAAAAT
ATAATATTGAGATAAGATTACTTAAAAAAGATTATTATTGATTTTATAATTTAAAAAATA
AAGTTAAGAGATAAAATAAATTTATATTTTATCAAATATAATATTTAGTTTCAAATCAGA
TTTTTTTTACTTAATAGTGTCCTCCTCCTAAGGTGCCCTGTTGTTACATAATAACATTAA
ATAATAAGATGATGTCCAACCAAATGATGAGAAATTTAAAATCATAATTTACCAAACAAA
ATTATATATTATTGTGATTTCAAACTCTCATGTGGTAAGTTAATGGGCTATCAACATTAT
TGTTACATCATTAATTAATATTATTACTTGATAGCATAAATTAAAATAACTTTTTTAAAT
ATTTAAAGGATTAAAACTATAAAAACTTTAAAAACTTAAAATGAAAGCACCCTTTGTATG
AAGAACAAATGGTTATTTAAACATGAAAATATCTAAAAAAAAATGTTTAGTTCTTAAACT
AGCTAGGTTTAGAACAAGCTAGATAAAACATCTAATTAACTTTTGTATCACTTGATACTC
ATATATAAGAAAAAAAAAAGTTACCATGATGTTGGACTTAAATATAAATAAATTTAATTA
ATTTTATCCTATTTAATGCTATCATTTTTAAAATATCTTTTATTTAATTTTAATTTTATT
TTTAATCATTCTTTTTTATTCATGATACCAAATTACAATAAAAGATATGTTAGAAATAAT
CTTATTTTTTATTTGAAATTAATAAAATTAAATAATATTAATTTATTTTCTTAATTAATA
TAAAATTAATTATTTTTACTTGTATATAAGTTAAGAGAGAATTGCAACACTCAAAACTAA
AGTTCCATTTTCCACATATGTAGTAATGGCAATTTAGTTTGTGCCGAGAATTCAATTGAA
ATAACTATTGACAAACTATGAAAACGCCCAAAAATAAAGACTTTTTTCCCTCAAGATTTG
TCGGGGTCTCATAGGTTGAC
>Glyma04g38450|Glyma04g38450.1
AAATATTTTTTATGATACAAAAGTTATCTTACTCCATTGGATCTTTTTAATTTTAAATCC
ATGGTTTCAAATTTTTTTCCTTCTTTTTTGTTCTTTCTCTTCTGTCCCAATTTTATCCCT
TGAAAACCTTTTTCTCTATCGATCTAACTTTCCCTCAGAGACCACCCACATCAACAAGCA
TCACCACAGGTTGTCACCATTGCTAATCAGACTCTTTCACCGCAATCACCCAACAACAAC
AACAACACAATCTCCGTGAACAACAACAAACCAGACAAATAATAACCATTGTTTGTTGCG
GTATTCAAATTGGAATTTCTTCAACATAGTGAAAGAGAGTGTTGAGTTTTTGAAGTTGAA
TATCACGCATTTCTCAAGCCCCGATCAGGGACAAAAACTAAAATCCCTAACATGTCTACA
CACCACAATGATTCACGCGTTTTTATCCGATTTGTGGCTTTTAGCTTAATGGGTTTTTGG
TTCTGCTCCGAACTTTTGCAGATTTTAATTTTTTCTTTGGTGATAAACTAATAATTACGA
GAACTTTGGTTCTACAATTTCTTTTTTCTATTTTTATTCCTTCACATATCCTATGTGTCA
AATTGGGTGATTTAAGAGGGAGAAAAATGAAAATGAGTGAAAAGGGAGGGATTGTATAAT
TTTGTTTTGTTTGATTGGAAGATAAATAAACAGCAGAAAGTGTCAAATTTTATGGGTTTC
ATCATTTTACAAATCCTTCCATATTTGTCCAGATTAGAAGATTATTTTTGTGCGTCTCTA
TTTTTTTGTTATTATTTTTTCTATTTTTTAAACATTAAATATTTTTTTATGAATATAAAT
ATAATAAATAATTTTTGTGTTAAGAAAAAATACAAAGAAAAAATATTTTACATTAGTGTG
AAAATGTTTTTTTTATTAATTTACTTAATTTTTTCCACTCTTTTTTTTTTTCATTCATTC
AAACAAGTGAAGAAGAAAAAAATCTATTTGTTTCATCCAAACAACACATCCTTTTCATCC
TATTTGTATTCTTCCTATTTTTTCTTTTCTTTTATTTCTTTTCCCTCTATTTCACTTGTA
ATCAAGATAAACCATTGTGTTTGGTTACGATACATTTATTATCTAATTTCGATTAAAAAA
GACAAATTTTTCAATGGTTCGGGATCTGCATTTTCAAGATAACTTGTCAAGAGGAAAAGA
AAATCATATGAAGTTCATTGTTCCCTAAAAGCAAATTTTAAATATAAATAAATATTTATT
TTCATCTATGAGAGTGTGAGACATTAATATTTAAAAGATGAAAAATTCAAATATAATATC
TGAATACGTAAAATATGTGACAAATTAATCTTATTATTAATTCTCATAATTTATTCATAT
GTCTATTTAACACTTTGTGATAATGTGACCATAACTCTTGTTACATGTTTAAAAATTGAC
TTTTTTAATTTAATCTCTAAATTTAATAACTTATTTTTTTTCTAAAATTTAATCATTTAA
TTATGTTTTGATCCCTGACTTAAATGTGTTATATTTTTTTTAATACGTAATTAAATTCAT
CAACCAAAATATTAGTAATTGATTAAGTCATCACAAGGGTGTAAATTAGGAAGAATATTG
AGAATTAACAGCAAAATCAATTTATCTCCCTTTAAATAAGTTCAAATATTAAATTTAAAA
TTTTCATTCTTGTTACCAATTTGTTAGTGTCTTAACCCTAACATCCAAATGATTATTTAC
CCTTTAACTATCCACCTTTGGCACACATGAAAATATGGCAATAAAATCATCCATTCCGAT
GAAATGACGAAAACAACCGCACCACCGTGTGTGTTGTTGGAACCACAAGTTCAGAAGCCC
CGCTAAACGACAAAAAGCAAAACTGGTGGCTACGACGCAAGTATCTTCATTCAAACTGTC
ACCAACAACATCGCTCTTACTCCCATGAGTGTAATCAAACCCACCCAATGGAACACTCGT
TTTGGTCACTCCCATGAGAC
>Glyma04g26800|Glyma04g26800.2
CTCTGACTACAGATCAACACAGGACAAGGCAGATTGGATCTCCAGTACCTGAAGCCTCTC
CTCGTGATTCTCGTCCTTCTTCGACCAGTCCTCTACTCATGGATCCGTCCTCTCCTTCCA
CTTCTTCTCCTCCTTCTGATTCACATTGGCCCATTGCCATCAGAAAAGGTACTCGTTCTA
CCCGTAATCCTCATCCTATTTATAATTTCTTAAGCTACCACCGTTTGTCTCCTTCATACA
GTTCCTTTGTTTGTTCATTGTCTTCCCTTGCCATTCCTTCCACTGTCCGTGAGGCACTTT
ATCATCCTAGCTGGAGACAGGCTATGATTGATGAAATGCAGGCTCTTGAAAATAATGGTA
CTTGGGAGTTTGTTTCTCTTCCTCCTGGTAAGACACCTGTGGGTTGTAGGTGGGTCAACA
CTGTTAACTGTTCGTCTGTTTCTTGCTATGGCTGCCATCCGTCACTGGCCCCTCCATCAG
CTTAATATTAAGATGCCTTCCTCCACGGTGATCTTGAGGAGGATATTTATATGGAGCAAC
CTCTTGGGTTTGTTGCTCAGGGGGAGTATGGCCTTGTGTGTAAGCTTCACCGATCTCTCT
ATGGGTTGAAGCAGTCTTCTCGCGCTTGGTTTGGTAAATTTAGTCATGTTGTTCAAATGT
TTGGACTGAAACGAAGTAAAGCTGATCAATTTGTATTTTATTGTCATACATCTCCTGAAA
AACGTGTTTATCTAATGGTCTATGTTGATGATATAATGATTACAGGGAATGATGCTACTA
AGATCACCCAGCTAAAAGAGCATTTATTCAGTCATTTCCAGACCAAAGATCTGGGGTCTT
TGAAGTATTTCCTTGGTATTGAAGTGGCTCAATCAGGAGATGGTGTTGTGATCTCTCAAA
GGAAGTGCTCTTGATATTTTAGAAGAAACAGGTATGCAAAATTGTAGACCTGTTGAAAGC
CCTATAGATCCTAATCTGAAGCTCATGGCAGATCAAAGTGAAGTTTATCCTGACCCCGAG
AGATATAGGAGGCTTGTGGGAAAACTCATTTACCTTACCATCACTAGACCTGATATCTCC
TTTGCTGTGGGAGTGGTTAGCCAATTTATGCAGAATCCTCATTTGGACCATTGGAATGCT
GTCATGCGTATTTTGAGGTATATTAAGAGAGCTCCTGGACAAGGGTTGTTGTATGAAGAC
AAGGGTAATACGCAATTATCAGGATATTGTGATGCTGATTGGGCTGGTTGTCCCATGGAT
AGGAGGTCCACATCAGGCTATTGTGTCTTCATTGGAGGAAATCTTATCTCTTGGAAAAGC
AAGTAACAGACGGTTGTAGCTCGGTCCAGTGCAGAAGCTGAATATCGATCAATGGCTATG
GTTACTTGTGAACTCATGTGGATTAAACAATTTTTGCAAGAATTGAGGTTTTGTGAAGAG
TTGCAAATGAAGTTGTATTGTGATAATCAGACTGCTCTTCATATTGCCTCAAACCCAGTC
TTTCATGAAAGGACTAAGCATATAGAGATTGATTGTCATTTCATTCGAGAGAAGCTTCCG
TCCAAGGAGATTGTCACTGAGTTCATTGGTTCTAATGATCAGCCAGCGGATATTTTGACT
AAGTCCTTAAAAGGACCCAAAATTCAGACTATATGTTTCAAGCTTGGTGCATATGATTTA
TATGCTCCAGCTTGAGGGGGAGTGTTGAATATTTTTGTATTTTACCTATGTTTGGTAGCT
TAATCTGTAAGCCTTATTCAGAAGGCAGCAGTGAGATATCACTGTCATAGCTCTTCTCCC
TCTTCTCTCTCTTTTGTATTCTATATATATGTAACATTTTGAATCTAATAAAAGCTATGA
GAGAAAGTGAGGTTTTGATTTTCTCCTCACCTTCATTTCAAGTCTATTAATGTTACTACT
GTCAACATCTAGAGTGTACTTCTATTATTGTTGACTTCAATCTCGTCAATAATCAATAAT
AATACTAATAATGTTTAATG
>Glyma04g03100|Glyma04g03100.1
ATAGTCCTCATAGCGCTTTAGGATCTAGGATAAAAAGATAAGATAATGTTATGTGGTAGT
TTCAGATATACTCACCGCCAATTCATCCACATCCACCTTGAGGAAGGTGACATTCGGCAA
CTTTTTAGCCATATCCGCAAGAATTGGGGCAATGAAACGGCATGGGCCGCACCAAGAAGC
AGTAAAATCCACCACAATCTATTAATGTAATTTTATTTCAGTATTTATTAAATGTTTAAA
ATCGGTGGAAGAAAATATTTAGAGGAATCACAAATCATGCTAACAATGACACAATCTTCA
ACATCAGACATTTCTTATCTTCCCCCTATTTCCCCTCCCTCCTCCCTATTTCCTCTCCAT
TTCATTCCAAACAAAACAGACCCTTAATCACAAAAAGAGGAAGCTAAAAACTTCAACAAC
AAAGTTATAACTTCAGGGGATCAACATCCTCTGCAGTTACTTTATAACAGCAAGCACCCA
GTCTTAGAAAATATTTCATTTCTGTATTGAAGTGAAACATGACGGGTTTCTTAAAGGCAG
CTCGTGCAGTTCAAATTTGAACTGCAGGCAGTTCAATTCATTGAAGATATCAACACAGTA
TCACTAAGAATTGAAAATTCAGGTAACTTCAGGTTAGATCACTATAAAAAACACTGGCTA
TAAAAAGGTTACAATTAGTTACAATAGCTAATAAGCAGCAAAATGTTATCATATTCCAAC
ACACGTTAATAATCCAAACAAAGGAGGCAACAGGGCAAGAATAAAATGCGTATGGGTAAT
GGGACTAGCAGAGAGGGTAATTTGCAGAGAAGGGACGGGGCACAAGGGATGCATACAACT
ACACAAAGATAACTAACCAACCAACAGTGTTTTTACATGAAAAGATAATCCAGGGATATC
TTTTCCATGAAGAAACATAGTCACCATACCATTATAGACAAAGCCCTACTCTCTCATCTA
GAAAATCTGAAAGCGATGCAGCACCACCCAGAATTCCAACGGAGAATAATAAGATGCAAT
TCAACACTTGTCCACTATTTTTTAAAAAGCAATAACGTATTTTCTGTACCACGTCTAACT
TTAAGTTCATCCATCAATGGGTAAAAGCATATGATTCTGTGTCGATTATTTTGAAATTTT
CCGCATCATAGCATAGCATTAGCATCGCACACAACCACACCGTCCAGATACAAAATTAAC
AAATATATATGCCACAAAAGAATCTAGAGTTGACATTGATAGAACAAAATCGCTCATTGA
GGCAACAAACGATAAAAGAATTTCCAAATGTGGAAACCCTAGTGCGCCTATACTAATGCA
AATCAAGACGGTAAAAGGCAAAACGAAATGCAAGAGCAAGTTAAGGGGGTAATGACCAAT
TTCTTGGACTCTTGTCCCTTCTTGAGATGTTCCTCCCACTCCTCCACGCTGTGGACACCA
ATCACTTGTCCCTCTTCGGCCATTCTTCTCTTCTCTTACTTTCCTTTCCCTTCCTTGGAT
TCGAATCTCTTTTCGCTTTGAACTGCACGCCAAAGAGAATGCCCCCCTGCGCGTATATAT
ATAGTACGTGGTGTTGTGGACTGTTACTAAAATGCGCCTCACGTGTCCACATTGACGCAC
TGCACTAACCAAAATTGAGGTTTGTAAACATAATGCATGACGCCAGATTTTCATTCCCAA
GATTGGGCCAAAGTATTACGTTAGGCCCAAGAGAATGGTACCGGGCCTGATCTCCGTTGA
TCCAGAATTCAGACGTGGATTATCCAGAACCACGAACCAACAAAAGTTTCTTCTGTCCTC
TCCTTAATCCTTATTATTATCTCATCCACATAAGCCCTGCTTGTGCTTTAAACCACCAGA
TTTAACAAAATCTAACTCCTATCTACGTCTCTTTGATATTTTACGCACATTTCATTTCAC
AGCCACAGCCACTGTGAAGTTCGTAAGAGATTTATGACGGAATATAATAAAAGTAATAAC
AGAAAATAATAATAGCTCGG
>Glyma04g02300|Glyma04g02300.1
CATGTTAGATTTCATCTTAAAATTAATTGACACTAAGTAAAATTGTTCAACAGATATATA
AGCTACATCCCAAGAATTGAGACAGACGATGTGAAACTTCCTAACATCTACCAAGGGTGA
GTGACAAATCCTCTCGCAACCATTTTATCCACCAACTCTTCATGCTTTTTCAAATGTCCA
GCCTTTCTCAGCAGCTCCAGAACCAATTCATAAACTGATAGATTTGGTCTTAGGCATTTT
TCTTCAACCATCTCCTTCATTAACTTGTACGCATTGTTCCAGTGCTTCATTTCACAAAAC
ATCGAAATCAAAATTCGGTAAGTATTCACATTAGGTTCAACCTGATTCTCATCCATTTCC
TTCTTCATTTTCAGAACCATATCAGTAGATCTCGACTTAGCAAACATCCTCATCAAAATA
TTATAAGTCAATGTATTGGGCAGGCACTTCAGCTCCTTCATTCTAGCATACATCCAATGC
GCACCATTCACATCATGTAACTTAGCTATGCACCCAAAAATAAAATTGAAAGTGGACGCA
TTAGGAGCAACCCCTTTCGTGACCATCAAATTGAGAACCTTCACAGCCTCTTCAGGATTC
TCATCCCTACAATGACTCTCAATAATGAAATTATAGCTAATGGTGTCAGCAGAACCACCA
AGCCTCTTCAGAATATTTTTAGAATTCTTGTATTAAATATTTTTTTACTGCATTTAGAAT
TCTTACATTAAGAATTTATAGTAATTCTTTAATTTTATAATTTATTTCTTAACTTTAAAT
TTTGTGTCTTTAATTTACTTTTATAATATATTAGAATATTAATTAGTAAAAGAAATAATC
TATTATTCTCTTTCAATTTTATTTACTATATAATTGTTAGTTTTATGTGATATAAAATGG
AAACTTTTCTAAGGATAATGTGTGCAAAAGCATCGATTATAGACCCAAATAAAAAAGTAA
ATAAGATAAAGCAGCAACCGAAGGCTGGTAAATTTATTGAGTATGGATATGTTTGGTTAA
CCATTTAAAATGTATTTTTCGAGAGTAAACTCAATTTAGTATGTTTTTAGTTATTCTTTA
AAAGTATGTTTAGTTATTAAAATTTTATCTAAAAATTTAATTTTATAAAAGTAAGACTTG
AATTACTTTTATAAACTTAGTTTATAAACTTTCAACTAAAACTTAAATTTAAAAACTTTA
ATTCAAACATGCATTAAAAAAGTTTAGTTAATTAATTAGTTAAATGTAAATAAGAAGAAG
GTGAACAATTTAAATTATAACATGAAGTTTTTTTTATTGATAACTTATTATAAAAAAAAA
ATTAAAATTCAATTAAAAATATAAATAAAAAAGAATAAATGATTAAAAAGATAAAACATA
CAAATAAAAATAATAAAATAGACACCATTTTAGATGAGTGAGAGAAAGGTTTTTGTTATT
TATAGATATAATGTATGAAAAGTATATATAGAGAAAAGATGAGAAAAATACTAAAAATAT
TTAATTGAGAAAATAAATCAATTGAAAACTTTATCATCATTTTATATTCTGAATATAATT
TTTTTATTGATATGAAACATTTATCCTCATCAAGGAGTATTATAAGATTTTAATTATAAT
ATAGAAATATATTAATGTTTATTAATTTATGATGTATACTTGTACTTTTTTAACTGAAAC
ATAATTTTGTTTTTCACCTTTAATTTTTTTTAACTTTTAAAATTTTAAAAGAAAAAGAGT
TATATAAATAATAGTAGTGTAAAAAATTTACACAATTATTTAATTATAATTCATCTTTAA
GTTGCTAATTTTAAAATAATTTAAATGTGAATATAAAACTCTTAACCATTAAATTCTTTT
TAAAACATAAACTTTTATTGCACAGGTTACTAAAGAGAAAATAAATCAAACGTTTCCGCA
GAGTTTTTATTTTAAATTTTATTTACGAAACAAAAAACGGGGAAGATGCGGTGTTTAGTA
GACACCAGTCACACTCACAC
>Glyma04g40870|Glyma04g40870.1
CTTTTATATAATAAAGATAGATTCTTAAGTTGAAAAGCTCAACAAATTGGCAATAAGTTT
GAATTTATGACCTTAAAAATATTTCACTTTTTCATAGTTGGATGAAATACAATTAATTTT
ATAATTATAAGTTATTAGTAAAAACATTTATTTACATTTTTTATTATATTATTCATCAAA
AATTATTTATCGACTTTGTTAATGATAAATTTTCAAAAAAAATAATAATTTATTACCTTT
AGTGAGCCATTCTCCGTTCAAGGGTTTAGAGTTTGGTTTAAATCACTATCGAGTCAGGTA
GGTATAACTAGCAAGTAATACTAATTTTTTCATTTTGTTCTTATTTATACCAAATGTCAA
CAATATAGGATGTTCATTTTAGACTTTTCACCTGTCTATTCTTTTATATAATAAAAGATA
GATTCTTAAGTTGAAAAGTTCAACAAATTGACAATAAGTTTGAATTTATGACCTTAAAAA
TATTTCATTTTTTCAGAGTTGGATGAAATACAATTAATTTTGTAATTATAAGTTATTAGT
AAGAATATTTATTTACATTTTTTATTATATTATTCATAAAAAATTATTTATCGACTTTGC
TAATGATAAATTTCCAAAAAAAAAAATTATTACCTTTAGTGAGCCATTCTTTGTTCAAGG
GTTTAGAGTTTGGTTTAGATCATTATCGAGTCAGGTAGGTATGACTAGCAAGTAATACTA
ATTTTTTCAAAATTCTCATTTTGTTCTTATTTATACCAAGTGTCAATAATATACGATGTT
CATTTTAGACTTTTCACCGGTCTATTATTTTATATAATAAAGATAGATTCTTAAGTTGAA
AAGCTCAACAAATTGATGATAAATTTGAATTTATGACCTTAAAAATATTTCACTTTTTCA
TAGTTGGATGAAATACAATTAATTTTGTAATTATAAGTTATTAGTAAGAATATTTATTTA
CATTTTTTATTATATTATTCATAAAAAATTATTTATCGACTTTTTTAATGATAAATTTCC
AAAAAAAAAATATTACCTTTAGTGAGTCATTCTCTGTTCAAGGGTTTAGAGTTTGATTTA
AATCACTATCGAGTCAAGTAGATATAACTAGCAACTAATCTCTCTCCAAATATTTAACAC
ATGTTTGGTACTCAAAATTTAAACTTCAAATTTCAGATTAAATTGAAACAATCACATGTG
AATTATTTCACGTATTTTGATGTATATATTTATTGCAAACTATTAATATTACACATATAT
TGTTATATTTATCAATATTAATTAAGGTATAATATTACATTATCATTTATCAAGAATGTC
AATTCTAAAATTACTATAACAAAAACTGTTATATATTCTTGATGCAACATTCTGGGTGAA
CAGGTTTTGATGTGTCTACGTGCGTGATAAGGAAAGATTGTTTATCATGGCCAAACAAAT
TGGTCTTTAGTACCCTATCTCCAAATGCAGGAAAGGAAATGACGGGTCTATTATATTTAT
GGCTCTGAAGTGGGTTGTTGAATTGGTCTTTTTGAGCAATTGCTTTTGTTTTGAGTTATA
ATGTAAAGCGATAATGGACAAAAATCCTTAGTCTGAGAGATGATGTATATGACCTCGTGC
CCTCTTAAGAGAACAAAGATATTCACTCTTGTAAACATCTGAACGAGGATTTGCTCCCGC
TATAATAATAATAATACTAATAATAGACAACTGCCGCTTACTCTATATATTATACTATAT
ATTAAATTTAATATATAATTCATTATTTAGTTCCTTTACCACATTCATTACGATACCATA
GTTAAAGTTAAACATCTGTACATGGATTTGCATCCGTGACAACACGTCACGTCAAACTTT
CAATCAAGAAGTCAAAATGTACTGTCCAGCTAACATGCTGACCAATTCCAAGCAACAACA
TTTACCCTGCCCCCATTAAACAACATCTTCATTAGAGTTATAAATATTTGCATGCACATA
ATGCTGTAACCCAACACTGC
>Glyma04g41900|Glyma04g41900.1
GAAGTAGTACATTTTTGAGCATCGTTTATTGCCAGTTTTAGATTGATTGAAGACCCTTGA
TGCTTGTGCTGCTGTGGTAAAAAGTGTGCCAGCAGAACAGCTGCTAAGATGGCAAAAATT
ATTGCTACCAATACAAAAATAAAAATATGAAAGTGCTTCCTGTCAGTGATAGCAAGATTG
AAGTCAACAGATTTTGGATATTGTGAAGGGATAGATTCATAGGCAGTGGAAGAATTAGGA
GCAAGTTTAAAGTCAAGTACTATGAAGTTCCAGCGGCTAGCGGATGGAAGAAGGCGACCT
GCCTCAGAAACTGTGTGCACATATCTCAGTGTCGCTCTCTGACTTAAAAGTGGATGACAC
TGTTGGTGGCATGATTGATGAAGATTGCTATATTGGGATGTGTGGAGGTAGAAAATGAAA
TGAACAAAATAAATCGTGCACTCTCATTAAAGAATTTGGCTTCTAGATTCTATCTAAACT
AGCTTCTTTTGCCAATTAGATAAGTATATGCACATACAGCTGGTTGGGAAACAAGGCTGA
GAAATTTAGAGAACACTATCTTATTTGTTGGTATATGGCTTATGAATGATACTTATCTAA
AAAAATTCTTACACTTCACAGCTAATCACATTAATTATACCATTGCTTTTATGTGAGTTT
AGCTCACACCAAAGTTAGAAAAGAATCTGTGTGTAACGGCCACAATCATAAATGTGTATG
GTCTTGGTGTGGAATAGTATATATGTTGCTCTGATGAAGTGTATACATTTTATTCTGTAA
CAATGATATTCTAATATATATCATTGTGAGACTGACTCATCAATTACTATTGTAACTTAA
GATTTTCTCAAAAAATAATCTTCTCCAAGGGTTGATATATTAGGCCTATTTGGTTCACGT
AAACTAAACTGTGTTAGTAGAGCTTAGCACGTTACAGATTATTTGATAAAACAGTTATTT
TAATAAGAAAATTCCATGCTATATATTCATTATGGGTGTGTTTTTGGTAACCGTAACATG
TTTGAATTGGTTTGGGTTGATATTCCAAAGCATGGGTTTGTCTTTTGTTAACTTGTTGGC
AAGTGCACCAAATTTGTCAATAAAATATTCGGAAGTCCAACTCATATAAGCTACTAAGAC
ATTTTTTTTCAAAGTGAGTTCGCTGTCAACTGCACCATCCGCTAAAATTTGTCCCTTTTT
TATACATTTACCTCGGCGAACCTAGGATTTTTTATGCATACAAGTATTTTTGTTGAAACG
TTGATATATAGTTAATGGAATGCTTAGAGTATGTCCATTACCAAATAAAGATATCCTGTC
AGTAATGGTATCAATGATGTTTCCCTTATGTTTGGCTATAGCGGAAACCCTTGAGTCTAA
AGCTATTTGACGTTCCAATCCAGTTCCAACAATGCATTTTTTGGACTAAGAAAGCGGAAC
TGCTTGATGTTGCATCGAATTCACAGGAACTTTGTTTATACATTTTTTGGACTAAGAAAG
CGGAGGCAATCGTAACTATTGTTTGTCCTACTGATTTTCTAAAATTTTACCTTACATTAC
GATATTAGATTTTTTATATTTCTCTATTGAAAATAATGCTAGTTTCATATTGACTAAAAA
TAATTTCATATTTAGAATATATACGTGAGAAACAACTCTCATCCTTTGAGCTATGGGATT
GAGTTAGATCAAAAACTCACTTTCTGACGTAGTATTAGAGTCAATTCTAATTCTGAAACT
ACGTTTTCGCTAGTCCTCACTTTATAGTGACAACTATCACATTTGGGGGTGTGTTGAAAA
TAATTCAAAGAGGATTTAGAAAATATAACTTTGTTAGTAAAACAAATTAAATCCTACTAT
TAGACAAGGGGGTGTGTACAGTACAGGTATAGACTACGACTCCCCTTAATGTATGACCTG
TTTGCTTCTATAAATTTATTTTTCATGTCATCGTTTATTTATTAGTCTTGATTGTAAGTT
GTGTTTACATTACAAGAAAC
>Glyma04g07010|Glyma04g07010.1
TATTATTATTATTATCATTATTATTATTATTATTTTACTTTATTTTTAAAATTCTGCAGT
TTCTATTTACTTAATTATCATAATCTGCTATCTGCCTGAGTTATTTAGTAATTATAATTC
GTTTGTTTATGAAGGCCACTTGTCTGGCGACAATTCTGCTTAAGCTATCAAGGACAGAAA
TTAGTCTCGGAATCGGATTATATTAGAGATTTTGGCATCGAGGATGGTGACCAGGTTTGT
GTCGGATTTATTCAAGTGCTAGCTTGATCTCCCTGTAGTGCTTAATTTACTCAGATTATG
ATTATATGATTCGTGTGACTTTGTTTGATGTGGCTACAGTACAAACTAAGTAATATTAAG
TCTCAACTTGTTCGTTATTACTTTAGCCCTAGTTTCATTCTTATAAAATGTTGGTCTCAT
GACTCTTAAGTCATGGTAATTATTTTTGTTTTGGCCTTTTCAGCTTCATTTCGTGCACCA
TGTATCTGACACTTGCAGTTTCGAGGGAAAGCAGTCCAAGAAACAAGCTGTCAATTTGAA
ACAACACAGGAGGTACCGAGTTTTCAATATAACCATGCAAATATTCTGGTTACCTGCATT
CTGTTTACCATGTTTGTTGCATTAGATGATCTTTGGTCTTTATACTGGCATTGTAGAGAA
TCAGCTCTATCAGCTGTATCTACTTTATGATTTTTATCTCATTTTTAATTATATATGTTT
TGAAATTCACTTAAAAAATAATACACAATCTGTTTTACTTTTACCTTTTCAGTTGCATGC
CTATTTACATAAGTAGATGTTGCGTACTTGTATCGTGTGTTGTTTTCTTAAAGGTATGTA
TAAAACTAAAAATCATAAAAAGACACCACAGCGCTGGAGAGGTCTTAAATATATGACCAG
CGTAGAAAATTACCATCGTGACTATTTTATTAGAACTTAATGATTTTCTTTGAATGGGTG
TGGAAACACCAAAATGGGCAATATTGGGAATTTCCTCTAGTTGAATTTCATGCACGTTGC
TATAATATTCTCAAACAAGTCCTTACACTACCTGGATGATATAAATGGAGGTGCAGGTCA
TCGTCAAAAGTCAATAGATATCAACAGAAAGAACATAACGATGACAACGACATTGGTTTG
CATGATATAGTCATAGAGAATGCGAAGATCCGGAATTGCAATAATGCAGAAGAAAATGGA
GGAAAGCTAAGCTTACCTGGCTTTTTGGGAGGGTTGTTCTCACACAGCCGGCTGGCAGTT
GTGAGCAGAGCTAGAATTGAGGGCAGGATTTGCTGCTCAATGATGCTTAGATGTATAGTG
AGCAATTTTAGAAAAATTACAAGAATTTTACGCTATTGCAGAAGGCAGCATTACTCTCGG
AGACCCACATGGAGAGAATATTGATAGAATTTTCATTTTAACCTCTTGTCCTTATACACT
GTAAAGAGTTTTTCAACCGTACGTGCTTTTGGTTCTTTTATTGTCTTTAGAGATAGAGAC
AATAATAACTTTGCTGGACCGAAACACTGTGGCTTGTACCATATTGTAGTTGGAGTTTCT
TCATGTCCCTGCACAGAACGATGCCTTGGGAATTGTGGTTGAGTTCATCATGCAAAGTCT
ATCAGCCATGGCATGCTTTTATGTTACATAGTTGCTGCAATTTGGGTCTCAACATACCTG
CAACGGAATGCTTTTTCAGTTGGTTTACTGAGGATACTTTCCCCACCCCGCTTTTATCAC
CCAATTTAATTGTAGTTTTGTTAAACTCAATTGCAGTTTTGATTTTGGTCGTGATATTCT
TGTACACTTAGTGCTTGTAAATATTTGATTGTAATGCTACGCTTTTTTAAAAAAAAAAAA
AAAATATTCAGTCCACATTCTTGTCTTGTCTTATTTGTATACATTTGGGCCTGGGGAGGT
TTTAGTGGGTAGACAACAACTGGGCCCAGGCCTGATCCATTTAGAAATGGAGCATTCCAA
GTTGTTTGTAAAGTGTCAAA
>Glyma04g42010|Glyma04g42010.2
TGATTATCAAAGTTTAGCATACCTCAATGAGAAGAAGACAACAAACATGTCTGCGGTGCA
TATTATCAATGACATTCTAGCCTCTAAGGTCAATCCTATTTTGAAGTATTAAATAATCAT
ATGACAAAATTAGCTTTTCATATTGATTTAAATGTTTACCTTTCTCTTCTCTCCCTAAGA
GGCTCAAGTGTCTACTTTTTTCTTCTTTCACCAAAAGGTTATAATGTCAATGAAATCACT
AGTTAAGGGTCATGGTTCAATAATCAAGTTACAGTGTTGCCCTATGAACTCCCATAAATG
ACAAAAGAATGAAGTCATCACCAACTTTATTCAAGGTCAAGAAAAATTACAAACACCTTT
GCTTTAAAGGGATAAAACTTTAGGAATTACCTTGAAACTAGAACTCTTGATTACACAAGG
TCAACACAAAGTAAAAAGACTCATGACATAAAAATTACACACAAAACGACATGTAACTCA
TGCTTCACAACTCTAACTTCATACTCTAGTCTCTCTAACCTCACTTAAAACACAACCATT
CAATGTTAAACTTTTCTTAGAATCTCGCCCCAATTCCTTGGCAACATGTCATGGCTTTAA
AACACAAGCACCCAAATTTCTTAGGCAGTGTCACTAAGCACTTGTGCACTATGCTTAGGG
TTCTCAATGAATGCACATGCTCTATGCTTGTCAATTTTAAGATCTCCAACCTTGAATCTA
TTTTTCAAGTTAGGTTCAATTATATGCACATTAGACTATGTAATATGTTATATCTATTAA
GTTTATGCATTACGCAAATCAAGCAACAAAAAATCTAAATTCTAAAAGAATTGTATTTTA
TAAGACTCGCAATCTATATGAACCATAAACTAAATAAATTATGTTTGAAACAGAAATATT
ATCCTACTTTACCAACCACTAATTAAAAAAGGTGTCATGATTAGTTGAAATTAATCCAAC
TTCACACCAAATTGTTAAAATCAGTTTAATGAATAAGGATGATAATTTTACCCTAATCCT
ACGGATACCCAGTTAGATAAATATTCATTTAATGGGGATAGGTTTAGGGAATTTTACTCA
GAAAATTTGATTGGGATGAATGCATGTACAAGTATTATATTACTACACCCACTAAAAAGC
TTCTAATATAGTATGATTATGTTTAGATGATTTAAGAATGACTTTTGCAATAAAAAATGT
AGTAATTTTTATAATTAATATTTTGTTTTATTGATTTTATACTTTAAGTAAGGTGCGATA
AAATATAAATATATATATATATATATATATATATATATATATATATATATATATATATAT
ATATAAAAGACATGAATGAGGATTGCCACACTCATAGATATAAGGTTGGATACATGTGTT
TTAATGTTTTAACGTAGGCATGAAAATGAATACTATAATACTTTGTCCATAGTCATTCAT
TCATGATCTTCAACAATAAATTTGGTAAGTATCTTATGTATTGGATAAATATATATTAAA
ATTATTAAAAATTATAAAGGAATATATATAATTAATTTTAATAAAATATAAAATGTATAC
ATTAAAAAAATATTTTAATTTTGGAAAGTATACATATTAATTTTAAAATTAAAATATCAT
ATACTATTGTTTTTTTAAAGTAATCACTTAAATTTATAGTAAATCACACAAAATCTCTGA
AGTCTATCCTTCTACTTTTAAATCCTACAAAACATTTCTTAATTTTTGAGTTTTATTTTG
GTTATACTTACTCTTCCTCTTAAGCGTAAAAGGTGTTACACCGATCACTTTAGGGACTCA
AATGTAATAAAAATGAGGAGATATCAAATGTAAAAAGAGGAAATCTCATGGAAATTATAT
TTAATATATAAGTGTGAATGTTAAGAAATAATTAATCAAATGTAGCTTCTATCATCACAC
ACACACACAATATATATTATATTACTTCAATTCCTTTTTATATATTGTAAGAGTGACACG
TGTAAGGCCAGAAATAGATA
>Glyma04g39670|Glyma04g39670.1
TAATTCAATTCAGGAAGGTTTTAAGCAAAAAAGAAAAAAAAAAGGAATTTAGGGATAGTA
AATAGACAAAGATCGACGGTAAAAATGTTGAAGAAAAATATCATCTAACCTATCATTGAG
TTTGCAAAACAATTAATACATTATTGTTTCAACTTAGAAGGAGGAATTTTGAATTGGAAA
TATAAGTTTGTTTGATTTAATAATGAATGGGAAAAATGTGGTGGGTTTGAATCTTCCTAC
TTACAAAAATTAGTAATACTAATAATTAATATTTGATGAAAATACACCAAAAAAAAAATT
TGATAAAAAAGTAATTCCAAATTTGAGTCATAGACATATGATTGTGTTAACTATTTGAAG
GTAAAGCTTTATTATTTATAGTGATCCTGTTATGTTTGAAAAAAATTGTGTCTCTGAAAA
AATATATATGGTCTATGCTAAAAAAACAAAAACAAATAAATTCAACTTTATAATTTTAAT
GGAAAACAATGCAATTAGGTAAATACAAGTGTTATATACCAATTTGTTATACAACAATAA
AAATTTGACAATTAATCTAATAGAAGGATATATAATCTCACAATAATTGTCTTAAACTTA
TATGCAACATCAATATAAATACTTCATTGTTCTATGATTATTTAAGTTCTAATTGTTTTG
TTTAGCTCTCTTGTATGTATCGTCTCATTTCTACTTGCTCAACCAATAAGTCCTCAATAT
ACCCCTCAAACTCATCCCCTTTGACATGTTAGAAGCCGCTATGTATTACTTATCATGTTG
TCGCGTTCTGTATTAATTAGTAGTATAGATTTTGTTTGCAATATCCTACGAGACTCATGA
TTTCCTTACTAGAGACACTTGACGTCACTTTTTACTACTCAAGAATGATCCAACATAAAG
TAAGATCAAAAGCAAAAGTTGAGATAAACTTTTTTACTTTAGAGAAAGTAGTGATATATT
AAGGCCTTTTAGCCAATATGTGATCTTTTAAAAAATTAATAGTAAATAAATTTTATTGGT
AAACCTAAAACTTAAGCTTTAATTGTTTTACCCTTAGGTTTACCCTACTCGATAGGTCGA
TAGGTGTGTGCGTCTTGCCTCCAGTATGGACAAGGGGATTGTGGGGTAGATATGTTCCTC
CAATGGTCAATTTAGGGTTAATTTTGGTGACAAACTAGTGTGAGTTACGTATTCATTCGG
TCTTGTGGGTTGACTATTTGGTTGGATAATCCACAACTCCCTAAACATTGAGCTTATAAG
GTATAAGTGCTTTGTATTGCTGGCAAGTCAATTTTGTAGGTCAGTCTTTTGATTGAATGA
TCAACAACCTTTTAGACATTGAGCATGTATGGCATAATTGTTTCGTGTTACTAACAAGTA
ACAACTTAGTTTCATGGGTTGGCCTCTTAGGATTAGTTTGTTTAAACTTATTTGTTAAAA
AATACTTATTTTAATAAAATAAACAACTTTTTGTTTTTCAGGGTGTATATCTAAAGTGTT
TTTGTTTATTTTGATAAACAAATCATGCTACTTATTAAATAAGTGGTTTTTTTAAAACAC
TTATTTTAAAACTATTTATTTTAAGTTTAAAAAAACTCAACCTAAGTCACTCAAACAGTC
CAGCAGGCAATGATTTATTCACTTTGTTTTTAGAGAAATGGTTCGGTTTCAAAAGACAAG
GTCATACAAGGAGCAAAAGAAAACACGAAGACAGTAGTAGCCCAGGTTTTTCAATGGGCG
GTTCGTTTAGAAGATAGTGTTGGGCCAAGAAAAAAACAAAAACCCATCAGATGATCTAAA
CCCCCCAATAATGGGTTAAAAGAAAACAAAGAAAGAAGTGAGAAATTTTGGTTGTTTGCG
GCGGTGCGACGTGGACCGAAGAGAACGATGAGAGTCACACACCGAGACAGCGTGTCACAA
AAAGAGAGGGACCTATTGCACTTCTCTGCACCGCACAAAACACATATTCTACCAGGATCG
TTATCTATCTGTTGGTTGAT
>Glyma04g06320|Glyma04g06320.1
TTGGTTTTACCCCTAATTCCTTAATAGGCTAGACTAAGTGATTTGCCTTAAGCATAGTGG
TCTATTACAAGGCTAATAAACTTTATTTTATTCCATAAATGATTTATTTAGATACTTATT
TTCAATTTCTAGTATGAAGATATTCTCCAATACTAATCACACTATACCACATGCAGATGG
ATGATCAAGTCATACACAAAGTAATAAATGAAGAAAAGAAGTAATGAAATGGGAATAACA
TTAAATGAATGAAATGAATAATTTAATCTTTCATTGTCATGAGAAACCTTATAATGGAAA
GAAAACAAAAAGATTGGGGAGGAAAATGGAAGAAGCTCCCATACAATAATGTTTTTCTAC
TACACATTGCTCTATGTGGCTTTTATCATGATCCCAAGACCTTTGTTCTATCACTTTAGA
AACACGTTACTCACTAGGCAAACAACACTCGTTGGGCGAGTTCTTCGCAAATCCCAATAG
CAATACTTCAGTTTGTCTTGCTCGTTAGTCGAGCTGCACCCACTGGGTGAGCTCTTATGA
ATTCCCAAATTACAATTAAATTTCTTTCTTCCAAAGGAATTTGCTCGCTGGACTAGTTGC
ATGTGCTGAGCAAGCCTTGCAGATGATGTGACCCCTTTTTCTCCATTCTTGAGTTGTCAC
GTGTTTTCCTCTACACAACCTTTCTTGTTGGGCAAGCATAACTTGCTGAGTGAGTCTTTT
TTGCTATGAGAGATTCTCTTCCTCTCCTAGTGTTCCAAAACTTTGATAAAAACATAGAAA
AACTAAATAAATGCTTACAATTTTATTCACAATCCTATAATTGTATAAAAGCATTCATTG
CTAGCTACTTGAGACTAAACTAAGCAGAAATCAATGAAAAAGTAGATAATTGTTGTGCAT
AATGAAGCTCAAAAGTAATCATGCACAACAATTATCAAAAGTATTAGATGTTCAAGTACA
AATTGAGTTTAATTTTTATATACTTTATCTTTAATCCATAACTATTATAATGATAATTCC
TTCATTTGGTGTACACTTTTATTATTCCCAAATTACTCTTAATTGTTTTTTTCATTACTC
CCTATCCAGAAAAAAACAAAAAATATTATCGATCTCAAAACATGGAAAATGACAATGATG
ATAACAATAATGATGATGATAAGGTTGATGACATGGGATGGTGGGGGAGCCAAAGAGAGC
GAATCCTTTTTATCTTATATAAGTGGTGATTTAGTTGTGTTCAAACGGAGAGAAAATGAG
AGGATTTTTTCAAAAATTTATGTGTTCTCTCTATTTCAATTCAAATATTTCTTTTTAATT
CGTTTTTATTTTTTTTTCTCTCACACAACTAAACCATTTGTAAAAGACTTCAATTACTAG
CGAATTGATTTATAAAAAAAATTAATTTAATTAATAACAATAAATGTGTCTAAGAATTAA
CACATAACCCTTAAAAAAATTACTACATAACATTAACTCGTAACAAATCAGAATTTTATT
TGATATGATATAATAGATAAAGTATTGTTAAATTAGATTGCAATTCATGACATTTATTAA
AATAAAAGACGTTTAAAGTTAAAAAGTCATAATTTTTTGAATTTACAGTTGTTTTAATAA
CAATAAAACTAAAGAAAGAAAATGTGTAAGTGATGTGTGTTGGAAATATTTAACCTAACT
TTCTTCTATTTTTTGTTTTCTTCTTAGAAAAGGAAATCGAACCAATCTTAGTATGTTCAA
ATATGTCTCAAAGTTTGTTATAAATGTTGTAATTTTCTATATTTGAATATATTGTTTTTA
AAATTATTTTACACATATAATTTAAATTTTTCCATACTAGCCAAACTCCATCATTAGGTG
AATAAAAACATGTAATTAATACTATTTAGACAATAAAGTTATGTAATTAATAAATATTTA
AGGAATATCTCATTCTACGAATCTACTGCATAGTTGATCAATTTTTCCAACAACATATTT
TGCGAATAATGATAAATGAA
>Glyma04g00360|Glyma04g00360.1
ATCAAGTGATATATTTCTACTTTTTTTTTTCTTTTCCTAACCCATGACTTATTTTAGTGT
TTTGGTTTTGGTAAAGTGGGTAAATTAAAAAAAAAATATTAAAAAAGTAGTCTTACATGG
TGAGTTTCATCATATGTGATAGCTAGCTTCCTTTTGTTACCGTTAGAAATAATCTTACAT
GGTGAGCTTGGTTAAATATCATTGCTAGGTGAATTGCCTCCTATGTGAATTGGAATTATT
TTTTTAACCATATCTTGCTTCTGATGCTAAACTATGTACATTTTTTGTTGTTCACAATCA
CTGTAGGATGGTGTACTCCAAGGAAATGATGATCAGAAGAGTTATGGCTCACGGTTCAAT
AATGCACAATTCTGATTGGAATGTTAATTTGATGAAGCAAATATCTATCAGTGGACTATG
TAACAACTTAGGTGGAGCAAGAATTATGCAGGGGTCGATATCAAGAATGGTATTGAAGGA
AATAATATATGAAAAGCTGATGCAGGATACTATGTGATAGTTCATTTATCAAGTTTTGGA
AATATTTGCTGACTTGGTCTGGTGCAATGAGAAGAACAATACACGTGCCGAAGGTATAGA
GTGGGTGTACTATGTGGTAGAATACGTATAGTACAATAGTAGGAACTAGAGGGTAGGTAT
GATTATTATTGGAAATTATGCAGTGTTTTGAAACTTAAACCGTGACTGTTATTTATTACT
TTTAAACTGTTCTCGGCCTGAATTAAGGACACAACTTGTGGCTTAATTCCAGGTCTTATT
TGTAATACATATTCTTTGTTTTCCTTCCAAAAAAAATTGACGAGGGTGAAGAAAATATGT
TTCAACAAAATTAATGCCTTTCAGCATCCTGACCCAAAGGGCATGAGGATTATGATTGAT
TCTCCAACATTCTATCTATAGCTATTAGTATCATTGAATGACTATGATATTTGTCTGATA
ATCACATTTTTCTGCTTTACAGGAGATCAACGACCCTGAAGATATCTGAGGATGAATGTT
CTGTCGAAGTTGCTGAGATTTGGTTCCAGTGAATACATGACTGCTGAACTTTGATTTGCA
GTGCTATACAATTTAGTTTGTCACATTAGCATCCAGCCATCTTTTAGCTTTTCTATTTTT
GCTGAGAACTAAAAGGTTGTTGCAGAAGCAATAGTTCCTTACACATTTTTTCTTTCAGGT
GGCATGATAGTGGTGAAATAATTGTCTACTCATCTATTTATTCATCCTGTAACTTTTAGG
GCAAGGCTTGATATAGGCACATCTTTAAGGCATATTTGTCAATGACTTATATAAGCTACC
CCCAAAATTTTTACTGCTTTGTTCTTTTTCTTCTGCCTTGCTTTTAAAAAAATCAAATTG
ACCAAGATTTTTCTGAATTGATAATCTTTCTTGTCATTGACTTGCATAGGTTACTCCAAA
AGTTAACTAATTTTAAATATTTTTTGGAGATCCAAATTGGTTTAAAATGAATTGATTTGA
TTTAAATTAAAAATATATATATATAATTCTCGTTTACAACACATTAAAGATTATTGAATT
ATATTAAATGTTTTAGTTTCTATAAATAAAGGTACGTTCGTTTTTGTCTCTACAATAGTA
ATTATATTTTTAATTATTAATTTGATTTTGTAAAGATAATATTTTGTGAAAGATAAATAT
TACATTTCACAACTTTCTATAAATTAAGGATTAAAGTAAGGTAGTCTTGTAGAGATTGAA
ATGAACATTTTTACATTTACCCGAATTAAAATCATATTTAACTGAAAATTAAATAAATTT
ATATTAAAAATATAGTTATGAAGTGCGCATTAAATTACATTCATTTTGAGTAGATTTTTT
TTTAACTACTAAAATTAAAAAGAATGATTTTCAATTCAAACAAATTATTGTTTTACAACT
TTCGAATTATTTTATGTTGTTTTTAATCAAATAGAGGAAAATGATTTTGATATTTGATTT
GATTTGGGCCAAAATGTGAA
>Glyma04g06810|Glyma04g06810.1;Glyma04g06810.2
ATTTTGTTTAAGTTTTTTTTTTACTTTATTGTAATTAATTAAATCATATCTTGAGGATAT
ATTAAATGAATATATTAGGTTTAAAATTTAATTAGATCAAAACAAAAGAATTAAAACATA
GATTAAATTAAAAATTTGATCAAAATTATTTTTTAAAAAAAATAAGAGGATTAAATGTCT
TTATTTTAAAATAGAAGGATCGAAATTATAATTTTTTAAAAATAGAATGACCAAATGTGT
CAATTTTAAAAAATAGAGGAATCAAATTAGAAATTAGGGAAAACATAATTACATTTAAGC
CTTTTATTCATTATACAAATACTTTTACAAAGGAAAAATAAATTGCTTAATATTTTATGT
ACACAAATATAATTTGTTTAAAAAATAAGTTAATTTTGATATTTACTCTTATATTTTTAT
TATTTAATTTAATTTATAGTTTTACTGAAATTTATTTTTATTTAGATAAATCTTATCAAA
TGATAATTCATGTAATTAATGAATTATTAGTATGCAGGAACTACAATTACGTTATCACTT
TAGAGACTATATAATAATAAATAAAAAATTATAAATTTCAATGAAATCTAAGATTAAATA
AAACATCATAATTAACACTATTCATTTTTTATAGACAAATATGTGTTAGACAAGTGGTTT
TAATAACTTAAGATAGAGGGTGAATTAAGTCTTATATTCCCACCAACAAACTTTTACTAC
TTATAAATGACAGACTCGATTTATACTGGTTCGGCCACTTTTCGTGCCTACGTCCAGTTC
TCAAGCAACTCACTTGAGATTTTTCACTATCTTTGTAAAAATCATTTTTACAACTTTTAA
AACACTCAAGAAATCCCTTTCCGTTGTGTTCAGGAAACTCACAATTTAAAAGACAATCAG
TCTCTTGAATACAATTAAATTTCTGAGAAAAAAGAAAAAGATTTCTCTCCTTTAGAATGA
ATAATACAATTTGAAGTTCATGGATGAACTCTCAATAGATTTACAAGTGTTTGTCCAAGT
ATTGTTGAGAGAGCATTTGATAATGAAGTTCTATTGGAATATCTCTCTTGCTTTTTGAAA
ACACATATATATAGATCCTTAATGCATTTTCAAAATGGGTTGAAGAGATGTGTTTTTTTT
AAAAAAAATTCTTAATTTTTTTACCGGTAATCGATTACAAGTTTTTGGTAATCGATTATA
CAATTATATTTTGAAGGGTCATGACATTTGAATTTGAATTTCAAGAGTTCCATTGTCGGT
AATCAATTACAGACATCTAGTAATCGATTACAGGTTCAAAATACAAATAGCTATTTTTCA
AGATTGTCTTATGATAATCGATTACAGTGCCTGGTAATCGATTACTAGAGTCTTGGATGT
CTTGGAAACACTTTGTTTTGAGATAAGACTTAATCTTGAGTTAATCTTAAAACAAGACTT
TGTTTGTTGAAGCAACATTGAATTAATCTTGAAGCAATGTTTATCCTTTGAAGCAATCTT
GTTTGATTATTCTTTAACATCATCAAAATTATATATTCATACATTAACATTTTTTCCCTT
TTTGATGATGATAATCATTATCAAGTGATTTTTTTTCAGCATCATCAAAATATGCATGAT
TCACAATATTTTTTCAATAATTATGTTATCAACAAATTTTATTAATAATTATTTTGTTAA
TCATCTTTAGTAAAAAAATTATATCTGTTCATTTTGTTTTATTCACAGAATTTTAACTCT
AACCTTGTTTAAAAAAATTAAAGTGCAGATTAATTCATATTAGGCAATTACTGCAAAGAT
ATATTTAAACTCATTTAGAAAAAAATAAACTCATAAAATGTATTTCATATATTCTAAAAT
AAGTGTTGTATTTAAAAAATATTTTAAAATAAATATGGTGTTAACTTTTTAATATAATAT
CAGTTATTTTTGTATTTATATCTATTACAGATGTCACTTTAATTTTATAAAATGAGTATG
CTATGTATAAAATAATTTAG
>Glyma04g36250|Glyma04g36250.1
TACCTAGTAAAAATTTTCAAGTGTATGGAGTTATAAGGTTAGCTATACTTGACTTGATGA
TTAAAGGGAAAAAGAGGGAGGGTGAGAAGTTTTGGAATTAGATTCCTCCTACTAAAACTT
TACATGGCTAGAATTGGTAAGATTTGTTTAGGTTAAAACACACTTTTAGTCTTTTAGGTC
TTGTTTGGGGTGATTTTTAGTTTTGAGTTTTAAAATTTTTTAAAATAACAACTAGTTTTT
AGTTTTAGTTTCAAAAACATTTTAAACTAGTTTTTAAAATATAATTAACTTCAAATAAAC
TCATTTTGAAAGTTTCATATTGTATTAAAATTAGTTTAAAAATATTTTTGTGTGGTGATG
ACGACAATGGTGATGTCAGCAGTAGTGGTGACAGTGGCGGTAGAAGTGGAAATATCGATG
GTAGTGGCAGTGACAACATGGTGGTGGTGATAAAATTGGTGGTAGTAACGGTGACAGAGG
TGGTATTAGTGGTGGTGATGACAACAAGTGATGGCGGTGTGGTGGTTGCGATGACGTTGG
TGGTGATTGTGGTAGTAGTGACACTAACAATGGTGGTATTGTTGGTAGTGGTGGTGGTCA
TGACAATGACAGTAACATTGATGGTGGTGACGGTAACAATGTTGGTGATGATGGTGATGA
AAATGTTAGTGATAGTAATGCTAGTGGTGTTGGTGGAGGTTGTAATAAAGTTGGTGGTGG
CGACCATGATGATAACATTGATGGTGGTGGTGGTAGCTATGCTAGTATTGAAGGTGATGT
CGGTGACAATGGTGGTAGCAATGGTGGTAGCGGTGTTGGTGTTTGTGGTAATGATAGCGA
TGGTGACAAGAAAAAGTCTCATTGTCAAAAGTGGAAAATGTAATTTTTCTAAACCAAAAA
CCAAATTCACAAAATCTTTTTTCTTGATTGAAAGAGCGTAAAAGTATTTCGAAAATAATT
TAAAAATCATTTCAACTCCATTTTTGTTAAACATGTTTTGTTTTGAAAATTGTATTAAAA
AATCTAAAACTAAAAACTCAACCACCCTAAACGGGCCTTTATGTTGCTGATTATGTTTTT
TTAAAAAATCATTTTTCATCTTTTTTAATTGAGTGAAAATAGTTCTTCTAAAACAACAAT
ACTTTTTTTTTATATTTTAGGGCATGATTCTGAACTTTTTTTTTTTACTATTTCAAAATA
TAAAACCTATCTTAATAAATTTTCTTACATGAAAATTATAAAATCTAACTAATATTTAAA
CGAAGAAGAGTAATAAAAATAATAAAAATTATGTAAAAAATTAGTCTCACAGGCAACAAA
AAAGAATCTATTATATATGTATATATTTTAATTTCAATGCATATACTGTCTAGTATTTAC
TTTTAATGCAAATTCTAATCATTTCATTTATTTAATTTAATATAATTTTCGATGAGAAAA
ATTTATGTGGATTAGGTTCTAGTAACTCACTAGGTTAGAACAAGTCATTTCAAGACTTAA
AAAGAACACTTACAATAATAATTATAAATTATCTACTAATAAAATTTCATCAACAATAAA
ATTCAACCTCACGTTTCAAAAGAATATCAACTCAATCCCTGCGAAGTAACTAACCTTTTA
TTGACAATGATTTAATTTAATATCTAAGCTTTGGTCATTGTAATTTTTTTTATATAACTT
CGTCTAATTTTATTTCTTGAAAATTTTAATTCTCCATATACTAATAAGTTAAATCATAAA
AGAGAATTTCCCCTTCCTTTTGATGAATAAATATGGTAAACACAAAAACTTGAATAATTA
ACAAATATATAGCAACAAAAAGTAAAAGGTAAACAAATGAAAATATTAAAAGCAAAATTC
AAAAGAAGCATAAAAAAGCAAAACCTAAATTAACAAAATGAATAAATTCTATAATTTACA
ATAAAAAAAAACATTTTAACTAGTTTGGCTCCTATATAAGTTTGTAGTATCAGAGAAAAA
CAGACACTTTGTGTTTGTGA
>Glyma04g01230|Glyma04g01230.2
TTTTCGAGAAATAAAATAATTTTCTCCCAGCAAAAGCCCTGCATACATGTAATCCCAATA
TTTTTATCTTCTAATTATAATTAGCGTCTATTTAGTATATGAAATTAAGCCTGAAATTTG
AGAGTTAAAGTTATAATCAAATTATAAAATAATATAAAATTATTAGAATCTACAATATTC
CTCTTGAGGTTACACACATTTTTTATATTATTTTATCTTTTAATTATAAATTAGCATTCA
TTTGACAATTGATATTATCTTCTCAGTCATGACAATTATTTATACCCTTCAACTATTGGC
TTAAATATTATATTTTTCATACATGACACATCTCTTTTTTAATTTAGGTTAAATTAATGA
TTTGATTCCAAGTTTTACTATTCATTATTTTTACTTCTTACAGTTTGAAAGTAATTTTTT
TAATCTTTATAATTTATATTTTAATTATTTTTTAGTCTTTATAATTTAAAAGTGTTATTT
TTAGTCCTTATAATTTGTATTTTAATTATCTTTTAATCTCTATCATTTTAAAAGTGATTT
TTTAGTTCCCAATAATATGTATTTTAATTACCTTAAATATATATAAATAATTAATTATAA
ATTATCGACTATTTTTTTATTACAAATTATCTTGTGATAGATTAGTTACGAATTAGTTGC
TAATATTTTTTTAGTTAATTGTAATTGATAATATTACTCATATTTTGGTGGTAAGGACTA
AAAGGGAATTAAAATATAAAGTATAGAGACTAAAAATACAACTTTCAAATTATAAGGACT
AAAAGAAAATTAAAATACAAATAACAAGACTAAAAAAATCACTTTCAAACTACAAATATA
AGTTAGAGGATTAAAAAAATCACTTTCAAACTATAGGAATTAAAAAGATACGAATCGTGA
AACTACTTAATTTATTATATAAAATATATTTTTTATCTTACTACTTAATATTTTAAAATA
GATTGTTTTTGTTAGTCTTAATATTTCAAGTTAATAGAGTGTCACATCTTTGATTTGATT
AAGTGATCATGTGACATGTTAACGGTAACGAACTTAAAGTAAATAGATATCAAAAATAAA
AATTTGAACACAAAAAAAAGGTAGCTCCTGAAATGTGCAAGGGAGATGGAGATGATGGCA
TAATGTATATACCAAGGAAGCAAGACGTTCTGAGCTGCGTGGGGGATGACGTAGGCTTTC
ATTTAATTTTTAGTGAGTGGTAGGACTTAGGAGTAGTAGGAGGCATGATATACATTAATA
TGTGGAAGAATGGATGAGCTGGTATAACTATATAAGTGTTGCGTGGAAAAGAATAATATG
TCATATGTGATTGTGAAGCAACGGAGTGGCTTGCATTTCGGCAAATCCAACTCTCATAGC
ATCTGAAGCTTACAAAGAATCACCTAATCGAAGACCTCTTCGACGGAAAATGACGATAAA
TAAACATAAAACAAAGAAAAAATATCAAACTCTAAAATTGTCTACTAGTTCTACCAACCT
GGCTTACCGTTTTAGCCTTTGTATATCCCATTACGCGCCCCCACTTTGAGCGATTTATTT
GGATAATATATTTGCACTTTTCTCTTGTTTTTTGCAACCCCTGCATTCTTGTGTAAGTCA
AGGTATCATCTAAGATAGTTCTTTCATCTTCTCCTCCTTCATTAACTATGAATATATGAT
GATGTTCATTCATGCATAAACTCAGCGTACCATCTTATAGCGTGTTTGTTTGTTTTAGCC
CGTTCTCACTTTTATTGGCATTTCTAGTTGCATGCATGAGCAGCATTTGATCATTTAGAT
TTAAGATTTCTTTCTTTTGCTAGTTTTCTTTTTGGCCATGCATGCTAATGGTTGATTATT
TTTGGAGCTTCTTGAGACGTTTTTCAGGGTTAAGGTGCAGGTGTACGTGAAGGCTCCATT
GTGGGCAATTGATGTATTCTAGTACTTGATTTTCTTCTGCCTTAGGGCTGCTTTTGCTCT
TTTAAGTAAGTTTATTAATC
>Glyma04g42840|Glyma04g42840.1
GAAGAGAGCGTCTTTGTCTTTATGTGGGGAGAAGAATCGGATGAGGCAGTTAGATGTCTG
GTAGAAGATAGAACCCGCGATGACAGAGAGAAGCTCCCAGCGCTTGTTCAACAAAATCTG
GAAACAAAGGGAAGCGAACCAGAGAATTAGAGTGGCTAAGAAGAATGTCTCCACCGTGTT
CCGCTTTCCACCACCCATTGCTTCTTCTCGCGCCACTCGCATCCCTTTTATTTTGCTTCT
CTTCTCCGATTCTCAATCGCAATAAATTTATCAATTGCTTCACTTCAAGGAAATGGTATC
AAACAAAAATCAAATCTATCCCATAAGCCATAAACACTCCATAAGTCTACCTTCACACAT
TTTATTATTAACTAAAATTTATTAAAAATTATAAAATTAATAGAATTATCAGTGAAATTC
AATAAAATAAACATTAATTATGTTTGTAAAAAAAATATTAACTATCGTATCTTTAAAACT
TTTATTCATTTTATAGTTTTCTTATATTTTTATGCATTACCAAGGTGGATAATCAGGCTC
ATCAACCAGTCTGTGGGACTCGCGGTCCACGCGGATTACAAATCAATCTTTTTTAAAAAT
TCATGACTATATAGGATGGATTTTAGGTCCGTCTAGCATAATCGGTAGATTATGCGGGTT
TGGTCCACGGGTTGACCCATAAACTCGCAATCACGATTAAGTCAAATTCAAACTCAATTA
ATCTTAAAAGCTCAGTTCAAAATTTATTTGCATTTATGTTAAAAATTTATTTAGTTGTGT
TAAATTTTTTTGTAATTAAGTATTTGTTAGAGATTTATTAAGACTTTTTAATATATATAT
ATATATATATATATATATATATATATATATATAATTATATATAATTGAGTGTAATTGACT
ATTTTTTTAAGAGAAAAAAATATTTTTTATTTTAAAATTAATTTTTTTTAAAATAGGTCT
GTGAACTAGCCCGTTTGACCCGTGGGACTGACCAATATTTTAAATCCGTGTAAGAGCACG
AGAATTGGCTCGATCCACTGCCAATACGAGCTTACGCGAACGAACCTTAGACAGGACGGG
TCGGCTCGCTTACCCATCCCATCCAACATTACTTTTCACATTTCATTTTGTTATAAACAA
CATTTTTTTTTTACTTTTTATTATTTTTTTAAATTTTGATCCTTTGCATCACTTTTACAC
ACTTATTTTTGGGTTAAACCATTATTTTGGTTTTCATAATTACTTCACGAAAGAAAAAAA
ATATTGATACTTTTGTTCATGAAAGATAAAAAATTATAATTTAATTATTGAATGTAAAAA
TGTACATATTACGTTCTATTGTATAATTTAATAACAAATTTATCTTTAAAATTTATAATT
TAATCTCAAATAAATCCTTAAATATTACTTATAACTTAATAATAAGATAAAATTATACGA
ATTAATTACATAAAATAATTGTCACATATTTTTTAAATATTCATGGACTAATTTTAAATT
TTATTTTTAGGATTAAATTATCACAGATTTCCATACTCAATCGATGGTTTATTTTTTATT
TTTTAAATTAAACATCGCATTTGTTAAATGTTTGTTTTTTCAACATTTTCAAAACAATAC
TATCACTTTTTCATATTTTTTTAAATTGTCACTCTTTTAAAAAAAAATTCGTATATATTT
TGGATAAAGATGGCTATTTTCTACTAGGCTGCATGGGACACTAGTACCACTATAGTTAAT
ATATTTTTTCACAATTAAAAATATTCTTATACACCAAAATCCTCAATGGAGGAGCGGATA
GAGAAGAGATGTTCTTACTCCCCTATTAAGCCGAGTTGGCAAGGTGTCAGGGCCCAAAAC
TGTGAGAAATCAAACTCAGCGTGTGGAAGGAACATGTGCCACGTGTGCGACCAAGGAGTC
CACGCTCGTCCACGTGGCGCCCCTCGGAAGGCGAGCCGAGATCGCGCGGAACTCCAACCT
CTTATCAACAAAATCCTCAA
>Glyma04g04510|Glyma04g04510.1
AACAGTCTTTGGTTTTTATAGCTTTTGGTACCGTGTATGACACGACTGTCAGATGATTCC
TTCGTCTTTTTATGCTTCTAAGAATTATTTAATTTGTTTAAATATAATTTTAGTTATTTT
GTTTTAATTGAATCTGTAATTATAATTCACTATTTTAAAATTGAGAGTTTTATCGTTTTA
CTTTTAAAAAATTATAATTTTAATCTTCTGATTTTAAAATATAAACATTCAATTCTCTTA
TTTTAAAAAATTTATAATTTTAATTAAATTCTTAATTTTATTTACATTTATTTTTTTTAA
TTCAATTGAACCTTAAACTTAACATATTCATTTAAAATGCTATCTAGATATGATTTTATT
AATTACAAAATAAGGAAAAAATAGACAAAATAAAGATTAAACTAAAATTATGATTTTTTA
AAATATGACTACATAAATTTGATTTTGAGAAAAATTTCATAAACTTAAATAAATTTATGT
TCAATACAAAATAATTTTTTGTAATTCCATTATATATATATATATATATATATTATTTTA
TTAAATATTTATTTATCTCTTTCGATGAACATTATTATCTTCGTTGTATTATTAAAAATG
ACATCAGTATAAGTTTTCTCTTCATATTTAGAATTTTAGACGCCTACAATAAAGAATTTA
GTCCTCTTAAAAAATTTTCTTTCCAGAAAATTTGAATATTGTTTTGTCGTAAGTTAACTA
TTTTTATTTTATAACAGACGTATTTAATTTATCTTGTGTGATTCTTAATATTACCAGAAG
CATTAGCTAACAAGGAAATCTTCAACTGGGTCCGAAAAAACTGAAAAGTCAGCATAAGGA
TGCAAGTGAATGTCACCCCTGGATATCAGCTGAAGCGCCATTAGTTAATCAGAATCATAA
ACAACCTCTTTGTAACCAGCTTTTCCTAATTTTCTTGGAGTTAAACTATATATATATATA
TATATTTGGGTGTGTATATTTATAAATTCTTTATTGATCCGCTAGGGTCGTGTTTTAGCA
ACCTTTATTAGTATAATCTTCTCTTGTTTTGCATTATTTTGTTATGAACCAGAGGACGTA
ATTTAAAATAATTAAACTATTTTTGTTAAAGTATTCAGTCTTTCTCTCTTACTTTATTTA
TTTCGGCCGAAACCCTACTTGTACAGTTATATCCAAGCCCAAATGAAGTACATCTTGGGT
GCAATGTTGCAAATCAGCCAGTGAAGAGCGAATAGATACGGGGTAACATTAGCATCTTTA
AGCTGCGATAGTGTCCTTCCTCTATGGTTATTCTTTTTTCTTTTTGAAAAATGATATTTG
TATAACAATTTATACAATAAATCTTATAATAAAGATTCTCTCAAGATTCTTTTTTACTAC
TTCGCTCCGTAATATTTTTTTAATATTATTTTTTACAAGATTCTCTTTAAATTATTTGTT
ATATTAATTAGTTTTTATCCAAAATATTCTTAATTATTTATAATAATATTATAAATTAAT
AAAGATAAATTCATTCTCAAATAAATATATACTTAATTAATATGAAAATCCTTATATTAA
TAATGCATGAAATTAATCTCCTTTTCTTATACTCTTATTTTTTATACTACTTAGAATCTT
TATTTTTATAATAAAAAATAGATATTTAAACATTTATAAGTAAAAAAAGTGAAACTTTTT
TAAAAAATTAAAATAAACTTGTACTATTTTTCTCGGCATTAGAAAGTCATCCATTGGTTT
TACTTTGGAAACAAAAAACCAACTACTTTCAACATCCCTAAGTTAAAGTCTATGAAGAAA
AATCACATTTAGAACGAATTCATGACTGAGATATCAAAACCGCGTTAGAGCTCACTTTTT
TTTTTTTTTTTTAATTTCCGTCAAAGTTCTTGTTTTCTTTTTCCTTTTTTTTCATTTAAT
ATTTGTAAAATAATGTATGAATCCGTGACTAGAAACGATTTGATACTGCTGCACAAAACA
AGCCAAGCAAAACCTAGTCA
>Glyma04g43250|Glyma04g43250.1
CCCACTCTTCTCTTCCCCAGAAACCCTGCTCTATCCACATCCCAACCTAGTAGCATCACC
CTTGCTTCCAAATCCTTACACGCCTCCAAAGACCACTCTTTCTCCACACTAATACAACTT
TTGCCCCCACTCTGATCGAGCATTATTTTCCAAAAAAGGTTGACTCAAATTTGTGCATTG
GTATTAGCTTTAAATCCAAGTTTTTTTTATTTTTGCAACTATTGGTTGTCTTGCCTTTTT
GTGCATCCTGTATCCAAGCTCCAATTTCAAAATTTTGATCGTGCATACGCTGTCGCCAAT
GCAGAGTAAGTCCGCTGCAGCAATGGGTCGGATCATTCAGTTTAAGTGCTTACCTAGGAT
GATTTTGATGGGGTTGGAATTTAGGTGTTTGAATTTTAATTTTATGCGATCTATTCTTTA
ATTTGAGGTTCTTTGATGAGGCTGCAACTTTTTTTATAAATTAAAACTATTATGATGGCT
ATTAAAAATTGTGACTTTGTTAAAATTAATTATTTTTTAAATTTAATAATTTTTTTATTA
AAGAGGATGATTTTTAACTGCCATTATCTTTCACTAAATTACTGGTTTTAGTTTCAAACT
ATTAGAAGGACAAAATTAGCTCCTTTTTAAAACTTAAAGATCAACATCAAAATTGTTAAA
AACATAAAGGACTAAAATGATAATTTTTTGCTTCCTTCTTAGACATGGTCTTAAGTCAAT
GTAGGTAGGGGGAGGGTATATATATATATATATATATATATAAATTAATATATGTAGAAA
TCCTGTATTTTTTTTCTACTGCACCCAAGTTTCAATTTGTCGTGACTCCATACAATGTGA
GTGACTGAGTTGTAATTGAACTGATGCAACAAACATTCAAAAGATTATTTAACGTTAAAA
CACAATTTTTTTAGTGTCTTTAAAATTATTTCTTCAAAGAATCACCTTTCTATGAAAATA
AAAAAGAACACTCGTAAAAAAAGTAAGGTGTTTGAGTAAACTTTTGTCAAGAATTTAGAA
TTTGAATAAATTTTTGCTTATTGTTTTTTTCTTAGAAGTGTGTGTGCTTCTCTACATAAT
CAGATGGGATGGGAGAGAGAAATGAGACTGAAAAACAAGCAAGCTAAAATTTTGATAAAA
CTTCAAAAGAGTATTATAATTTTTTTTAAAATTTTTGTTTTTAGTCATTAATTTAAATGT
TGACCGACCCACATTTTTAAATCTTTTCTCTATTATTAGTTGTAGTCTCTTGTATCAAGA
AACAACGTTCAATAATGATATAATATCAACATTGACAATGAGTGACTTGTTACATCATTA
AGAAATTTGAAGTGATAGTCATTTAAAAAAAAATTGGTATATTATGATGAGGAATTAAAA
ATATAGTTTGATAATAAAACTACAAATTGAAATACAATCATTGTTTTTATGGATTCATAG
TTAACACTTTATTTGAGGCCGACAACCCTCACTTATGAATATCAAGACACTTCTTTCATA
TTTTGTATTTGCATCTCATATATTACTTAAAAGCTCCCTTATCAAACCTTCCCCTTTTAA
AAAAAATAAGGTAAGCATCAAAGCCCGGCAAACCCAACCTATACAAAGAGCTCTTTTCAG
CCCCTACTCTGTAAAAATATTTTTTGATTTGAGTGTTCAAGTCTGTATACGTGCAAATCA
CCTATCCTATTATGCTTCATTATTCTCCACTAAAATCTAATGAGTCACATTAACAAGACA
AATAACTTATTTACATACAAATTAAAACTAAACTCTTAATTTATTCCCTAAATTTAATTT
AATAGATGTTATCACTTTAGTCCTTGAATTAAAAAATACAACTGTTAGTTTCTGAACATG
TATTTCAATATTCAAGTTAGTCTCTATTAAGTCTTTTGTTAACTTTAACAAAGTATCTTA
CATGACACATCAACTACTTGTGTAACATACACGTGGCACATCCATGAAATCACATTACAT
AATGGAGAAGAAACTTATTG
>Glyma04g02240|Glyma04g02240.1
ATAGAATGATAAAACTACATAAGTTTGAAAGTGTTCATAACGTGTTTATGAACTTATTAT
GTAAAAGTATTAAATATATTTTTTTTATTAAAGATTTTAAATTAAAAAAGTGATTGTGCA
GGGTCCAAAAGATAAAGGTATTCTTTAAAGGGTGGAAGGGCACGATTGTCGATTGGGTAT
TTCAAAGAGTCATTTTAGCAAATAGATGGAGAATCAAGGCAATTGGGCAGATGCAGGAAT
AGCATCACAGATATATTTTCTATGTTAATGTTTTAACATATTCAGAACCATCTTTTGTTT
AGGGAGTAAATAGCTATGCGTGAGTCAGATACAAGCAATGGCTGATATGGGTGGAGAGTC
TCATGGAAATTTATGTCTTGTTTTTCAGATCCGCGTATTGTGAGAATCATTATAGCTATA
GGGGTGCCCATGATGTAAACGTTTTTTTTTCTTTCTTCAGGCACAACTTGTGCCGGAGTT
GGACTTTATATTAATAAAACTTTTGTGTTTTTTTTTTCTCTTTATGTAATATTGTTTTAG
ATAATGATATTTTTTAGAATTTTTTTTGCATTATATGCCGATAAAAAAAATTCTCTTAAA
CAAAGTGTATAAATTCAATTAAAAGATTAAATTTTCACATTTTACAATCACACGGTTACA
ATAGCAAGAAGACCAAAATTGTAATTAAGTTTCTCTCTTATTTAGTCAAAGAAAAAGAAA
GGAAAAATGAGTTTTAAGAAAAAAATGTTTTTTTCTCAAAAAAAAAAACAAAAAATGTTT
TTTTTCTTCAACTAAAATTTGAAATTTTCTCTCTTCATTTTCATTATTTTCTCTCTTCAA
GACTTTACCTATGTTCTTTGTAATTGGAGCACATCCGGATCTTTAAAAAAAAAATATTTT
TGGTGTTTATATTTTCATGTTGTAATTGTTAGTGGAGCCAGTGTTGAGCATGAGTTCTCT
TTCATTGTTCATATGTTGTACTGTAACCCTCTTTTAGCATTTTGTATGCTTGTGTATTTG
TCGGGCATTTTCATAGATGAATTATTGACAAAACAAAGGATAGTTCATGACAGTAATGTC
GTAGTCGCAGAGAACGTGAGTAGTTCACAATCTAAGGAGTGACTCCACCTATAGACGATA
TATCATTCATGGCCATGGAATTCATATTCCCACGATTATTATAGAATCTCGCAAATTTTT
TTTTTTTAACTAGGTTTCATTTAAAGAAGTAAAAAAAAAAAAAGAGTATATTAACGCAGA
GCAACTTAAAAGCAATTGATACTCTTTTTCTTCTTCTTCTAAAAATTAACTTTCGAAAAC
TACTTTTCAAAATGTCTTAAATTTTTAACACTTTCAAAGACTACTATTTAGAATGAAAAT
ATTATAACAAATTTAGAAAATAATTTATAAAATGTGAAATTTTAACATTTGATAAAGTAG
TTTTCAAAAAAGGAATGTTTTTAAGAAAAATATAAAAAGAGGTATATCAATAAATTTTGA
AGCGTGTAAATAACAATATAATTACTTGGACTTGATAACGGTGAAATTTGAATTAATTTA
ATAATTAATTTTAACTAAAAATGATTATAATTTCTTTAGTTAACTGTTGATTATAATCAA
TTTAATAATCAATAAATGATTATGATTTGAAGAAACCCAAAAGCACATGTGAAGAGTCCG
TGTGAAAATTTCCTTCTTTTGTCATTTTTTTTTATTAATCATCCATCATTTTTTTTCATT
CATATCAATGTCTTGGGGTGTAAAAGTTTCTTATAAAAATAAAAATGAAAGGTTAAACTC
TCATTGTTGAGTACTTTGAGGCAAAAAACATTTGTAATGTACTTGTGTTTTCATTCTCCT
TCAATATATATATATATATATATAGAGGAAGGTACAATAATCTCTCTTAATTATGTTCGG
CCGTGGCTTTAACTTATTTGGAATACTAGGAGCTTGCATATGTACCTCAAACTAAAAGAA
AAAGAAATCATTTGTTTAAT
>Glyma04g14800|Glyma04g14800.1
TATGTATCATGTATGTACCAAAAACATTTATGGCTGTATTTTTTTTAGAGGAAAAATTAT
GGTTGTTTTGAAGTACAAATATTGCACGGTACGAGTGTACGACAGTCAAGGAAACTTTAA
TATATTACGGTATACAAATACAAATATATATAAAAAAAATACAACTTGAGTTCTAATTAA
AAAAAAAATTAAGGGTGCATTTGATTTGTTAAAAAAATAGGATAAATAAAATTACACTAA
ACAAGTAATTGTATTATAACTTTTTGTATTGTATGTTGATCAATGTATAGTACAAGTAAT
TTTGTGATATATCTTGATGTGTTTATATAATGAACAAAATAATATAAATTTTATCATAAT
ATTTTTTTTAACGTGTAACATTTGATTTGCACTAAAAAAAATACAGAACAAAATTTTAAA
ACTTTTAAATTATTTTATTATTAGAATAAAATTTATTATCATGTTTTACTAATATTTATA
ATTTATTAATATTGTGATATATTTTAATTCTAACTAGACCCACCTTTCTTGTCCATTTCA
ATTTTTTTTTGTTTTATTATTTTTTATAGGGCTAGGGTTGAAATCGGGTCAGAGCAACCA
AGCTCAACTTGTGAGTAAATGAATGGATTGAAAAATCCTAAGTGCATTGGCACACCTTGA
TGGTGCAACACAGGAGAGACACCTCCACGGAGGAGGCGTGACCTTTGATGTCACCGGACA
CAGGGCTTGGAGACGCGAGACTCCCACAGGGTCACGACGATGACGCCAAGGACATGACAA
CGCAACACAACCTCATTGAAGTTAGCCAAAAGAAAAAAAACATAACGAGAATAAGGAAAA
TGACATGAGAATATTTGAATAAAATAATAATGAAAAAAAAGAAATAATGAACAAAAAAAA
ACAACAATCGTCTATACAGATTTTGCCGACAACTAAGATATCCACGGTTAGGTGAAGTAA
AACAAACAAAAAAAATGAAAAAGAAAATGAAAGAAAGAAAGATGGAGGTACAATGTTTGG
AGAGAGAGGTTTAAAAAAGGAGATAGATATGAAAAAAGTGTGTATAGTAAAAAATCAAAA
AATATGAATAATATTATATTTTTACTTTTGTTAGACATGAAATAAAAAATTATATTAAAT
TTATTGAGTTACAATCTTTTTGATATTTGTTTAATTGATCATTCTGTTGGTACGTAGTAT
ATCTCTCGGTATTTTTACAATAAGAAGACATTTTTGTTTTTTTTTTAACGTTCGTGAATG
TGAGCCACAGGTTTTTACTTGGAGGACACGAAAATTCTTGTTTTTTTTTTTAAGAGATCC
AATCTACTTGGTCTCCAACAAATAACAAACTTTTAATAAGTAAATAACTAATGATTAATT
ATGGCTGCTAAGTGCTATGTATCATGTATGTACAAAAAACAAATTATGGCTGTATTTTTT
TTCTTTTTTTGAGAGGAAAAAATTATGGTTGTTTTGAAGTACAAATATTACACGATACGA
GTGTACGACATTCAAGGAAACTCTAATATAGTACAGTAAACGAATACAAATATAAAAAAA
AAAACAAATACAACTTGAATCCGAATTTAAAAAAATATAAAGATGTAAAGTACAAATTTG
ATTCATTCTTTTGTGAATTTATTTGTTAAAAAATAAATGTTATATGATATTAAATTATAT
AACTAATAGTATAAAAACATATATACATAGAGAGATTAAGTAAAATTAAAATTTATACAA
TAGAAAAATAGTTGGTTTTTTTAAGGATTATCCTAAAAATTATGCTAATAATAATTTCTG
ATTTCCTATAATATTAAATCCATAAATATTTAGAAGTAAAATCTGACATTTTCAAAAAAA
TTATTTTCCCATATATGGATATATAATTTAGAAGATATTACAAATAAAGGTAATTTAATT
CATTTATTGCTGCCAATATATGGTGATTTTTTTTTTATATATATATTTTGAAGTCTATGT
CAAAATATAATTCAAGGAAA
>Glyma04g05800|Glyma04g05800.1
TGAAGGAGCTTGAAGATGTAAACAAGATTAAGATGGGTCTTAATGTTACCCACACAATGA
ACTTTCAAGAGTTTGGGGAGAAAACCAAGCGAAGAACTGAACTGGTGATGGAATTAAAGA
AAATATTTGAAGAGCTCAATATCAGATACAACCTTCTTCCTCAAGGCATTCATCTTAGAC
ATATTGAATCAAACTCAAGTTTGCTCAATATATGATTCAGCTGCATGCATGTGTGCCTCC
TATGTTTCATTTCATCTGTCAAATACCACCAGACCTTTTCTTTGGTTGATTTAATTCATG
ATAGTTGGGAGTGGTGCTTTAGTAAAGTATATATATAGGGCCTTGATTAACAGACAGTAT
TAACAATTTTTTTTTCCCTAGATATGATTGTGAAATTATGAATTCAGGACTCTTATGCTT
GACTATACGAACCATAAAGTGGATCCAATGTAAAAGTAAAATTTCGTCCCACAATTGAAC
TCTTTCTGCGTCTGGCTATAATTCTGATGTCTGTTGAATGGAGGTTTAGCTTCTTTTCTC
TGTCATAGTTGGATTTCCTCTCTCTCTCTTCGAGGCTCTCGTAAAAGCGATAGATCCCAG
GTCCAAAAAGAAGGCTAAATGTATCTGTAAGCGAAACAAATGTTCTACCTTTGGATAGAT
TTTTTTCACCGGTTTGTTACGAAGAACTTGTAGCTTGTGGGTTTCTTTGGATAGATTTTT
TTGACAAACACTTTTAGATAAAAAAAAAATGAGGAAAATGAAATAATATTTTCTACAAGT
TAAAAATAATTTTTTTGAGAAAGTAATATCAAATTTTTTTAATTTAATTTATCCATAAGT
TAATTTTAGTTTATAGAAAAATTTATTAATTTTTTTTCTTTGAAATGTTTATGGAAAAAA
TTATCCAAACAAAATAAAGGAATAGTGGCCTTTTATCTTATCTTTCTTCATTTTCTTACT
TTTGGTGTTTCATTTCATTTTCTTACTTTTAGTGTTTCATTTCATTTTCTTACTTTAGTT
TTTCTTTTCTTTTTTTATAGAGAAAAAAATCATTAATTTCCATAATCCAAAATGTATTAC
TTAGTGTTTGTTGGAGAAATAATGGGAGGGAAACAATTTTTATAAAATTGCTATTTAACC
CAATTTTTCTATTTTAGATAACAATATTTAATCCAATTTTTAAGGGAGAAAAGGAGAGAA
GAATGGAGGAAAATAAAATCTTACCTCATTTAATTTTTGTTTCCTTTCAATATTGAGGGA
TTTGAAAGAGAAGAAATTTAAAATATTTCAAATGTATTAAGTAAATTATTTTTATTTATG
TTGGGAAATTCAAAATTATAAAACTATAAAAATAAAGTAATTTTTAGGATAAATAATCAA
ATTTATCCTTAGAGGTGTGATGCAGTGATAAATTTATTTTTGACAAACAAAAAATATAAA
TCTATTTCTTGAATATAAAAAAAGTAAAACAAATTAGTTTTACAGTTAAATCTATGATAT
CATTTTATTATTATACTGAAAAATTCAAGGAATAATTTTTTAAAAAAATTAAAATCAATT
TAATATTAAGTTTTAAAATTTTGAAATTAATTTATTCTTAAATTATCTGCAGGATTAATT
TATTATACTTTTTTCACATTTAGAACTTAAATATAAACTTTTCATCTTTTAAGATGATCT
CACATTTTAAAATTATTTAACTATTTATTCTATTTTAAAAATTTATTTCCTCCTCTTATG
AATTAAATTGGGACAGGATTATTTCTTCTCTAGCCCGTTAAATGTCTAATCAATATATTT
CTTCACCCATATTTCAAACCCAAACAATTATGTCACAAGCAACATTGTCCCTCTTGACTT
AAGTGGATGATGTTCCAGATGATCGATAACCTTATCCTCCCAATACGAGGTAAAGAAAAT
CCCACGTAAGATAACCTACAAGTGCCACGTCAACAGAAAATCTCCAGTTAACACCTTACA
TCTTTTTTAGTCCACTTTCT
>Glyma04g01920|Glyma04g01920.1;Glyma04g01920.2
AGTACACAAATCATGTCGAGTCTTAGGCATTGCCTCAATAAGTGTCTCAACCATTGCCTA
GTCATGACTTCGTTTGAGTTTTTTACGACTGTGTATTTATAAGAATATATATCTCAAACA
ACCATTTAAATGATTCAATTATTTTATCATAGGACAATATTGCTTTGAAAATTATCGCAC
CCCCATAGTAGTTGAAAATGGAAAACAAAGCAAATGACCTGTTTGTACCGTTGGCATAAT
ATGTAATATCCATTGAAATAATGTCACCAAAATAGCCATAATCTAATATCATATTTGCAT
TAACCCAAAATACATCTGTGATTCGTTTATGCATATCCATTTAGTATGCATGAAACAAAG
ATGAAATCTCTAACAATTATTGCAAAAAAGATGTCCAACTTTACCATATACTATGAACAT
AAAACTGAAGTGCTTGAGCTTTATGTGCCCAGGAACATCTCATTTATTAAATAAGTGTCT
CGGTCATTACCTAGTCATTTATTAATAACTTTTTGAGTAATATTGTTAAGATTTGTACGC
TGTTAATTAATTAATAATCAATATATATACACAATAAGTTTGATATCATTTAAAAAAATG
ATCTAAAAAGTTGTACCTTACATGATTTCAAATTAATGATTAAAAATATAATTTGTTTAC
ATTATTAATGCTTAAAAATTAAACTCTATATTTTTTTTGAAAATTAAAATAAAAAAAAGA
GTAGGAAAAGCTCGAAGGTTGGCATGACATGCACCCTGACCCCAAAGCAAAATTTGTCTC
TTTGGGTGCATCTAAGGACCGTCATGAATCTGTGATTTATGCAGCTTCTAAATAATTCTA
TAGAATTTCATCCACAAAAAATTATACTAATTTGTTATAAAGTATAATGAGAGGAGTTGT
AAGAAAAATTTATACCATGAAGAGAAATAGAAAAAAATATAAAATAATTGATGAGATAAA
GATATGAAAAATATTATGTTTTTTTTATAATTTAAAATTGTAAGTGATTCTTTTCAAATT
GAGTGATTTAATCTATAATTTTGGTGGGAGCACACGTTTCAAGGAATTTAGGTAGCGTGT
CATGTTAGGAATGGTCCATGTCACCATCTCAGAAATTGTTGCTAAGGCTAAACATAGAAG
TAAACGCCGGAAACAAAGATAAGGAACCATGAGTGCATGACGTTCTCAAATATTTTAACG
ATTTTTCTCAACTTAATCCAACTCTCTCGAGTCTCCACTCTTATCTATCGTTTTTTCATT
CCCACCATAAAATATTACTAATTGATTAATAATAATAATCATAATAGTTGTGGTCCTTAG
CTGTTACATTCCATAAAATATCCGCTATAAGTTCGCGTATTCATCAATGGTAGTGTCCTA
AATTTGAGTTTAAGAAAAGAAAAAAGTGAAATAAAATGGACATAAAATATAATTAAACTC
AAATTTATTGTCACCCGTTAAAACAATCCATTTTCCATCATTATCATCCTACATTTCATA
GTTTCATACTGTTATGAACATGATATATGCAGACAAATTTTTTAATAGAAAGTTAAAAAA
TGATGACAGTTATTATGATAATTAAGTAATAGTTATTGAATTTTTTAGAATACATAAAAT
AATAATAATATTAGTTATTTATATATATTTTTAAAACACTTAACACTTTTTTTAATGTGA
TAAACATTTAATACATTTAAATCTTTATATAGTTGCTAAAATGTATTTACATTCTTTTTT
ATCTATTTTAAAAAATTAATAACATAATTGATTAGAAATTAAAAATTAAATATAAAAGTT
ACAAATTTATTTATAGAAAAACCTATATATATTATTATAAAATTGAAATATGTAGTTGAA
TTTTTAATGTAAATTCTTATTAGAAGTATAAATGTATAATAATAAAAATAAGCCGTTTTC
GTTTCTTTTTCTTGATAAGTATAGACGTATAGTATGAAATTTAGAAAGTTATCAATTTAA
ACGAAAAATAGCTGAATGTG
>Glyma04g12510|Glyma04g12510.1
CCTTAAACTTTTAAAATGCAGAATGTAATCTGTCATCTTTTAGCCATAAAAAGCGAATTT
TTATTTTAAGGCTACAAATACAGATACGGCCGAAAATTGTCGAAATATTGGCGCAGGTAC
AATTGTTAAATGGCAATGAGTTAAATAGTAACACTAACATATCAATTAAAATTTTGCTTC
CTAACCTGTTCTGACATTGAAACTTTAGAACATGAATTCGGTAAATGGCCAAAGAAACAC
CAGTATAATTCGCACTCTCTCTACTCCTTTGTTAGATTTTTTTATGACAACAATAATTTC
TTTATTATCACTTATCAGTATAATTCAGTTTTTCATTTGCATGGTCTCTTGAAAACTAAG
CTATATGCACGGCCGGCCCTCACCATGTTAGGAGGTACGATGATAGGACCCACGGTTAAA
AGTAGTCCAAAAATTTTCTTTAAAAAAATATAGTCGACTAGTAATTTTTTTATATTATTT
AAGTTATTTTTTATAACTAAATTATATTTTATGTCTCCTTTTGTTTAAATTAAGATGGCA
CATGTGACTAGAAAGAATTATTATTTTGGTTGTTAGTTTCTTATTTTACATATTACTTTA
GCTCCATTAACATGTAGTTGATTTATGATAATAGATTTAAAATATTTCTTTTTTTAACAA
ACTAAGAAACAAATAAAAATTCAAATTATAAATGAAAAAAACTAAGTATTAGTATATTAA
TAAAGAATAGAAATATGAAATGATTTTTTGTTGACGATAATTGAAATATTTTTTCTGAGA
GAAAATATAAAATAAAATAAAATAATAAATATATAAGTAAATTAAAGTTATAAAAAATGT
GATGAGTTTCTCACAGCTTTATCCGATATTATCCAACCGGAGTGAAGATGGATTTAAAAA
AAAATATAAATCTCTTTTTAAATGTATATCTATCATGTCTTTTGTAAAGATAAAGATAGA
GAAAGTCAAATTTTTCACTCATACCATTATCATGCTTATCTTATATATAAATATTTTTGT
TATGTAATTGTTTTAAGAATAAATTGAATAATAGATGATAACATAAGAGTAAATTGAATA
AAAATGTATATTAATATTTTAAGATTTATTAAAGTTATATTATTCATTTAATGTAAGAAA
ATATGTAATTTTTAATAAAACTATGTGCCTATTTTTTATATAATATATTTATATTTTTGC
ATATTTAAATATAAAAGGATTCAAATTATTACTATTTTTGTTATGAACCTATGAAATCTC
AGAACCGACTCGGACTATAGGGCTGGGTAAAATCTTTAATTTTAACAGGAATACTTGTTG
CCTTCCAAAAAAAAAAAAACAACAACATTGGAATACTGTTAATAACTGTTGTCCTTTTGT
AATCAGTTTGTCCTTATGAAGTTTTTAAGCCTGTCGAAAGACAAATGAAATTGCTTTCTT
CAAGTAAAAAAAAAAAAAGAGTAGTTTAACTTTCAAAAACAAAAACAGTCCTGATTTAGT
CTTACGTTTTTTTCTTCTTTTGCTGAAAAAATAGGTGGTAAAACAAGGAACATTCCAATA
TTGTTGGGTACGTAGGGACTTACTAAAAATTTACTACAAATATTTCCGCCTGCTATTAGT
CTTGTGTAACTAACTAAAAACATCTCCAATGATGTTAATACAAAAGTAATCCAATTTTTG
TCACTTTAAACTGAAATAACTTAATTATTTTTTTCTCTAATAGATATTTCTATTAATAAG
TTGTTTAACTTATAAATATTATATTTCTCTTTCATATTCAATACACCATTAAGCAACTCA
TGAATAATATATAAATAATTCTCTCCACCTTAAAATTGCATATGACACTAATAACCTTAA
ACAACAATTACCGTCTAACTATACGTAAATATTAATAATACACCATGTGACCATAGCAAG
CAACATTACATTGAAGTCGAAAAATACAAGCTCACCCAATTAAAACAACAAATAGAAAGC
AATAAAATATCTGTGATCCG
>Glyma04g43470|Glyma04g43470.1
GTTACAAATTTAATTATGGTTTAAAAATACTTTTGAAATGTATTTAATACTTTTTTATAA
CAAAATTATTTAATACTTAACTGTTATAGATTTAAGTGATCTTTAACAAAAAAGATTTAA
ATCATCGCTTAAATATTTTTAATAAAAAAATTAAATTATCAATTAAATAATTATATAACC
TGATTTTTAAATGTCAGAAGGTTTATTGACCTGCTTTATTTGAAAAACTAAATTAAGGAT
GCACATTTGGCAAATGATATACGTATGTTTTTGAGCAAATTAAATGACCAAACAATAAAT
AATCATTTTAAAAAAAACTAGTAAAAAGATAAGTTTTCTTTAAAGAATGTGGATTTTAAA
ACATACTTATTTTAAAAATAAGTTTATAAAAGAGATTTAGAAGGGTCAATCAATCAATCA
CTCAGATTAAGGGTGGCAAAAGGGACCTATTGTTCTTGATAACTTGCATAGGGACCTATT
GTGTTTGGCAAAAGTGTAGAGATGTGTTGACAAGACAACACAAGATTGCATGTCTCAAGC
ATGCAACAATTTTTTACTTCCCTCTCTCAGCGTCACTCTCTCCCTCACTCTTTTTTTTTG
TGCTTGATCTTCCATTTGGGTTGGGTTATGGGTAATTTAGGTTATATAGGGTAGAAAAGG
GCCCAAAAAGATTTTAAAAACTGTTTGGGAATTTATTGGATTTTAAAAAATAAGGTTTAG
CCTAAAAATGGTGTTCTTTACACCACAGACTTACTAACAGCACCCCCTTGGTGCCATGTC
CGATTTCCTAACCACTCTTTTGTCAAACACACTCCTATGCTAGATTTTTGTTTTCAAAGT
TGTGAACCCAAAACTAATTATTTTTAGGGCATTGCTTTGCGCCTCTAACAAATTACTGGT
ACACCCAACACAACATGCATAATTCCAATTTTATCCTTCTGTAAAGCTGATACATATTGG
TAATCCGTAAGTCCAATATGGATTGACAATCCATAAGCTTCATACAAATTGGTCAATTCA
TAAGCCTCATACGAATTTGTTTACATATATAAATTTTTATGAAACCTATGATTTTTATTT
AAAATTTATACATGTAAAAAAATAAATTATTAGATCAAAATTAATTGTAATAAAGTAAAA
AAATACATTAATAGATTTATTTTAATAAACCTATGATTTTTATTTACGGTTTATATATAT
AAACAAACAAATTATTAGATCAAAATTAATTGTCATAAAATTTATTATCTAAATTTGCAT
GTGCATTAAATATATATTAAAAATTTTAGTGTTACATATAATAATATTAATTATTTTATA
ATATAATTGACCTATTAACTTAATTGATTAGAACGCTATGCTAATGATATGAAAAGTTCT
ATTGTGCTGGGTGCACGGAGAAAAACCCTTATTTTTAATATATTCCTTAGCCCATCAAAC
TTACGTTACACCCATTAGTTAAATTCGTTATTTTTATTAAACAACTTCAAACATATGAAA
CTAATTTTATTTGTTAACCTCCTTAATTAATTAAACATTGCAATTAAATATTCACAACAA
TTATTAAATTATCACATACAATAATTGAATAGTCTACAAGATAATCAATCATATAATTTA
ATCACACAAAAAATATCACAAATAAAAATAAATCTATCAAGAATCATATATTTTAAAAAT
TGATATTTTAAAAAATACTAAATGAAAATATTAAAAAATATATAGTTTAAATGAATGAAT
GCATTATGAGAATTTACGTAAAAGAGACTTCAAAAATTTGTAATGTAGAACAGATATATG
GTGTAACTCAATTAGCAACATATAGATTGAGCTTTTAGGAAAGCAAAGATTAATGGCATA
TATATAAAGACATCCACGGGGAAATCGCATTTGTACGTGAGTGACATAAAATAATGCTAA
AGCGAGGCCCACGCGAGGATCGAGATTATATAAAAAATAATGTTTTTAGGTGTGGCCACG
AGAAAATAGATTGAAAATGG
>Glyma04g07480|Glyma04g07480.1
ATATTTTAGTTAAATTTGAGTACGGTAGGAGTAATATAAAATTGTCACGGCATCACTTGT
AGTTACTTTTCAAGTGCTGGGAATCGTTATCCAAAAATAAAACGCATTAAATGCAAGATT
AGTGGACCCACACTAATACCATTCACTCCCTCCATTCATTTTCAAGGTTGATTTTCTAAA
ATTTCCGTTTTCTTTTATTTATTGTTTTCAAATTAAAAATATCATTAACTTTTGTCAGTT
ATACCATTATACCCAACCTAATTTTTAATTATTTTTTCACATTATCAGGAAAGTGAATTA
ATTATCAGTGAGTAATCGTTTAAAATCTTAGTTTGTTTTAAGTTTTTTTAAATATCTTTT
TAATAAAACAATTAACTTTTTGTTTTTCTATGCGTTTATTTATTTATTTTTTCACTTAAA
ATGAGTAATTTCTTAAGCAAATTCTATCTCCTTCTTAAAAAATATTTTTTTAACAAATAA
TTCTTTTAAAATTATTTTTTAAAAAATTTAAACAAACTCACTCCTTTTCTCTAACCATTA
TTTTTGTGTGTGTGCAATGACCTAAGACTTTGCAAACTACACAAATCCTTTACCACTAAC
TCACTAGCGGGACCTCTAATTAATTGCTAAAGGATACTATTAAGAGATTTAACAACTGTT
TTACGAGAAACAAAAAGTTTATTGCAATTCTTGTTTATAAAAACCTTAAATGATATTTGA
AAGCAAAAACATAGAATTTTCTTTCATTAATCCTTTTTTTATTGGAGACAATCTTCTTTG
AATAGAATAAAACTATTTTAATAAAACTATTTTAAGTGACAAAATTTTCTTCGTGAATAT
TTAATACAACAATATATTTATGATTTGAACTCGAAAATTTTAATTAAACAAATAATTAAT
CTCATGTTAATTAATTCAAGTTGTTTAGTGGTTTCTTTCGGCAATATGCTTAATATGACA
TTATTTTTCATGACTGTTGATATATAATAAAATTCTCTAAATGCTTCATGTCAAGTTATT
CTAAAAGAAAATAGTTTTTTAAAATTGTTCCTAGTATTTAATTAATTGTCAGAAATCAAA
TGCATGTAAAACCCAAGACTGTATACATGTAAGATTGATTTAGTTTTCGTCTAAAGAAAT
TTAATTAATTGCCGGATATCAAATGCATAAAATCCAAGACAAGTTAGAAGAACGATGCAA
CTAATTTTGACTTCAGCTTGTTCATATATATCTGGTATCAGCTGTACATTGACAATGTAT
ACACACATAACCCATTTCTAACTAAAAAAGGAACTACAGATGTGCAACGCCTCTCTCATC
TTTTAATGCAACCTTCTAGATAGAATAGTGTTTGTTATACATTTTACTTTCACCATCTTT
TTATATCACTTTTCATACTATAATATTCTTTAATAATGTCTAAGATTCATTTTAAATATT
TCTTTTTGCGGTGGTCGATGTACATAAACAAAAATGAATTCACTTACGTAAACATGAAAT
AAAATTTCCTCAAATCAAGTTTTCTTTGATAAGTGAAGCTACAAACAACTTGTTTTCACA
TTTATATGGGGGCTCCTTCTCAATATTATTTCCCATAATATATGGCTTTCGTTTCCTCCT
GTTTTAATAAATATATTTATTGTTTAAATATGTTTAAGATCTTTAATAGATAATTAAATT
TTGTTATGTGTTTCTAATTAATTTTTATTTTGTTTTGAGTCTTATTAAAAATTTTATTTT
GAGTTTGCACTATTATTAGTTAACTAAAGATGTGTCACCTTATAAATTAATATTTTTAAT
ATTATCAAAAATCGTGATGATGTCACGTCATCACTTAATTAATGACATTAATTCAAAACA
AACATTTAAATATATCAAGATCTCAAAATAATAATAAAAAAATAATAAGGACTCAAAATA
AAATTCATACATTTATCGGGAACTTTAAAGATATTTAAACCTATATTTTTTTATTTATTT
TTGTTTTCCTTTCTTTTCAT
>Glyma04g38360|Glyma04g38360.1
AAAAACAAAAGGATAAATAGTAGAAGTTAATGGTGGACGTGGGAACAGAACTGTACAGGA
GCACAGGAAGAGGCACAGCAGCAACAGCAACAACAAGCAATTGACAACACGAAGGAATAA
GTTGGGACTTGGTAGGCACACATATGGATGCTCCTAGACACTACTACACAAGCGTGAAGC
CGCAGTAAGATGGAGATGGGAGTATCTTTCTAACGTTACGTGACATTCAGATATTTTGTG
AAATTTAGACAAAATAACGACCCTAATACTCAAGTAAGTTAGTTTATGTTGCTTTGATTT
TATTATTATTTTTAGTCTTTTGCAGATTATTCCTTTCCGAGACAATCATGTTCAAAACAC
ATTGGACGCGTGAATCTCTCGGTGTCGCTGGTGTCAATGGTAAAACACCCTTAAAAACAG
ACCCCCAGAATTTCTTTACAAACATATCCGTTTAGGAAAAAGTTTGTAAAAGTATCATAC
ATCATTTTACTGTTCGAAAAATGATTGGATTTTAAATGTGACTTCTGATTGGTCTCTTCT
ACTAAACTCAATTCCTGTTGGTAGTTGGTTTGATTGATTAGCTAAAAATATTTAAATCAA
ACTAAACTAGTTATCCATGTTTACCTGAACTGAACTAACTTAATCCAACTCTGTCGTTCA
ATAGAAGAGACAAAGAAAAATTGAATGGCATGTAAAGTAGATTTAACTCGCGGGATAACA
TACTTAGCCGATCATTTTAATAAGTTGGATTGCACTTTGCACATGCTATGATGCTAACCC
TGGATATAATCTGTCCTGCGTAATTTGTGAGTTGTGGTAGGGGGAAGTAGGTGGATGTCA
GTTCAATTTTTTTTTAAATTATATTTTTTTAATTCTAAGTTTTCAAAAGTATTTATATAA
ATTCAATTTCTTTTGTTTTTAATTTATATTTGTATTCACCTACTCTCCTCTCCTCTCATT
ACATTTACTTTTCTTAACAAGATATTTTTCTTGTTATTTTTAATTTTCATTATTTCATGT
CTACCCACCATAAAATATGATAAGTTAACATTCTAAGTTCTAACCCATTTCAAAAACTAA
AAAACCGACCCTTTTTATAGGTTGACTGTTGGCAAATTTAGTTGTCACATTTTTTTTCTA
ACGATTTAACTTACTCATATATTTAGGCTTCCAACTCAAAACACTAATAATTAATTAAAA
AAAAACCCTCCTGTTAATTGATTTGTTTAAGCAAATCCTTATTTGATATAACTTATTTCC
ACCCTTATTTAACATGATTGTGCTTCCTTCTCCTCTTCCCAAACCAACTAAAAAATTACA
AAAGAGTACCCTGAACCTCAACAATAACCTACCTCCCTTTACTCTTCTTTTCTGGCCTAT
CCATGCCAAGTGTTGTAATTAGAATTTTACATTTTTTCTTAATTTAATTTAAACATTTTT
GGATGCATTTGAAAGTTTCAATTCTCAACCTCAGAAGCATTATTCCATTTCCCATTAAAG
AATCCCAATTTTTGACAATTGAGCGACCACAAATGTTGTATCACCAATCACTATCAACTA
GTGGTTTAACTCGCTCTCATTAGGCAGATAATTGAATTCCTATAAATTTAGTTAGTATTT
CATGAATCAGATTATGAATTTTAATCAGTATTGAAAATATTTTTTTAGTACAAATGTTGG
ATAGAAAAAAAAGAAGCTAATTTCTCAAAGTTATAAGCTGCCTATCACCTCATCCCATTA
GATGAAAAAGAAAAGTACGAAATAAATTGCTGCAAACGAATGTGACATGCTCGTGGAGGA
AATTCATTTTTCCCTCTAGAAAACATATCCACCTCAAGAAATGCAGGAGCCCACACATAA
TAAAGGCTACACATGTGTAATGATTTGTATCCTTCATGAAGGTACAATAATTTTTCCCTC
TAAACATGCACTAAACACTCGAACTTAGGCTAACCGAAAACAATCACACGTGACGTGTAT
AAAAATTTATGTAAAGAAAG
>Glyma05g03340|Glyma05g03340.1
TGTAAAATTTGTGGCTGAAATTAATTTACTCACACATCTTAGTTATGTTCAATAATTCAA
AATAAATTATCAAGATCAATTAATCAACTTTAAAACAAAAAGGATGATCCTATGTTGATG
TTCATCTATCAATAAATTTTCCTCCTTGCAATTAAAGCTCCAATAGGGAGAAAAGGAAAT
TCTAAAAACAAAGAATGTTGACCTATGAACATTTATGGTTGAGCTTCTTCTTTTCCTTCA
TTCAGTGCATGTCTTTTTTGTTCTTCATGTTTGAGGTTTCTAATTGCTTTTAACTCCTTT
TTATATTCATTTTTTCTCTAGCAACCTATTGGTGTTATTGGGTGGTCCTTCTAGATTTTT
TGGTGAGGCCTTTCATCATTTTTCACTCTTCTTCTCTCTTGAATATTTTTGAAAATTTGA
AGCCTTTAAAATGATTTAGTTAAAAAAAATGATTAGAGATATAAAGCATGTAAGAAACTT
TGAAACCTTCTCCCAGGTAATGTTTTTAACTAGTTTGTTATGAGAGTATGTACGAGTTCA
GCATTAACTTGGAAAAAAAACTTTATTTTGCTAATCTTGTGATGAAGTCATGTTTTTAAT
TTTATCTTAGTAGAAGAGGTTTATGCCTAATTGTGTTGTTCAATAGTTAAATGCATTGTG
TTTTGCTACTATTACAGGTGAAAGTAGGAGATAGATTAGAAATGATTACCAAGAGATTGG
AGTTGATTGTGTCTTTGTGGATCACCCTTGATTCCTTGAAAAGGTTGGAATATCCCTTAT
TTTTTTTCTACTATATACTCATTGTCTTGCTTTCAGATACTGGTTAGTGTAACTGAACTT
CAAGGTATGGGGAAAAACTAGACAAAAACTTTATGGACCAACTACAGGAAATGATTACGA
AAACAAACAACTGCATTTTAGCCTCTTTTGCCAGGTTTTAAAAGAACAAAAAAAAAACAA
CTATATTGGCTAACATATATGTTTCAACTTGGGAGGAGGGGGCAAGGGATTTAATAGTTG
TACTAGCTACATAAATTATTAGACATAATATCATTTCCATGGTGGTATGACACATTTTAA
TTGATATAAGAAATGCATGTAGTTTGTCACTGGAAATACTCTCTTTGTAGCATATTCACT
AGTAATAATAGGCCGTTCTGAGTACAAGAATGCTACTTGTATTTGAGTTATATAATGAAT
ACTGTAACATGTGCTCTTTATAATTACTCATATCCATCTAATGTTTACTTTTTTTTTCCT
TATTTTTTCTCTTTGAATTAATCTCCAGGATTCTTTGGAAGTCCCAAGGATTCTCAGTCT
TAATTCCAGTAAATATTTCTCTAAACCATATGGTAAGGACTAAGGTCATAAATGTAGTTT
TTCAAAGGTAACATCAGATCTTTCATACATCATGTCCATTGATCACAATGCTAGCAACTA
TTTCAGATGATGCTTAAATTGAAGAGCAGACATGTTCCAAGAAAATGAAAAAGAGTAAGC
TACTAGGTATTTTTTATTCTTTTGTTGATGCTAATTACTCAAATTATATGTAAGTATTTA
GCTAACAAAATGAATGAACTGTAACAATTAAACATTAAGTTTACTTATATATAATATCAT
GGATAAAGTGTAATTTTTTTGACTATTTTTTTTTCTTCGGTAAGGGATTTGGTGTTGCTA
GATAGCAACAAGGACTTGAGCTACTTCTTTAACTTTTGGTAGGAATTCATGTAGAACTAT
AACTCAAGTAAAGAATATTATCATCTAATTCAAATATAGAAATTTATTTTTTCTGGTTGT
CAAATATATTTTTTTCTATAAATATATATTGTTTACTATAGTTTACAATAACAATTTAAC
TATATTTAAAATTAATTTTAAATTTAAATTAGATGCACCCCAACTAAAGTCAATTTATTC
ATCTCACATTCTCATTTTTCAAACATTCAAAAAAAATATTTTACTTTGATTTTCAATACT
AAAAAAAAAATGCAATGGAA
>Glyma05g03730|Glyma05g03730.1
TCTAAGTTTTTATTCTTTTCATTTAGTCAAAGAACTTTTTTTTTAATTAAGTATTTTTGT
CTAATTGTCATTATAGAAAATTAACCACGAGTTATAGTGGACTGGTGCGTTTTTAGAGTG
TGTTGTAAATACAACAAAGTTAATTGTGATAGATTCCATAGTGTTTACATCACCTTCAAA
TCTTTCAACAACAATTTGGTATGAGTTGGGTCTTTTTTCTTTTTTTTTATCAAAGGGAGC
CCAAGGCATTACGTATTACCCATAGTTGGGAGAAAATCCCAACAAAATTTTGTCATAGAA
GTGGCATGCATCCCACAGGAGGGGAACCAAAAATCATACTAGGTTGAACAAGATTATGAG
CCCGATGGGCCATCCAGTCAACAACCATGTTTGCCTAGCGATGCATATGTGAAATCTTCA
CAGTCCAGTCCCTAAACATAGTCTCAATCCCCTGCAAAACATTACAATTAAACAAATTGA
CATCTTCCAAATAGTCGTTTTCAATCTAGACACAAAGATGCCTCAAACTCCAAGCATGCT
CCAAAGCTGCCAAGATCGCCCAAACCTTAGAGGACAACACCAAGCAACCCCTAAGCTTCT
TGAAAAAGTCGGACAACTAGGCTCTTGAAGAGTCTCAAAGAACCCCTCCACAACCCGTTG
AAAGACCACCATTAAGCATAAACACGTCTACATTATATACTTCACCTACCCACTAGGTGG
AGGTCTCCACTTGAGGAGAGAAGTAGGGGTGGGTAAGCGGACTGATGCACCCCACATAAG
GTCCATCTGCATAAATCCGCATTGACAGCGAACTGGACCAGTTTGCTCCACTTTTTACAT
GAACCAAATAAATAAACTTAGTTTTGTTAGAAATCGCAACAGGGTCCCACTCCTTCTCAT
TAAAAACACAATTATTTTGAGCTTGCCAAATCGACTAAATAGTAACCTCCGAATAGGGTT
TTCCAGTGAGGAGGACCCCTTTCAAGGTTCTTTGCAATCCATTGATGCAGTGACCCCAAA
AAGAAACCCTAAAGCATACTAGGAAACTCGAGTAGAAGATCTTGCCTCACATGCCTAGAC
TGCCCACAGTCCCTTAAGAGATGCAAATCCATTTCAGGCTCCTCAAAACAGATAGGACAA
GTATCATAATCTAAAATCCCACAAAGACATCTCTTAACATTTGTTTTAAGGTCGTTATGC
ATAATGAGTCACAACAAGAACTTAACTCAACGAGGACCTCTCCACTTTCAAATGCACTTC
CACCATGCTGAGTTTAAACTAGATCATGTCTCAAACACTGTCCCAGACAGCACCTAGAAA
GCAGATTTAATAGAGAACTGCCTGTTAGGGCTAGGGCCCCAGGAAGGAGAATCTTTCCCA
TCGTCAGGCCCCTCTTGGATTTCATATCAAACCCACTGTGGAAGATACTGCATAAAGCGT
ATTGGGCTGAGTTAAGATCTCCCAAGCCACAATATGCCAACCCATACTAGTCTCATGATC
AATCCAAATGAAATGCCTCTGCAGCCTCTCCACTTCAATGCAAATATACTTAGGAATCAA
AATAGATTGCATATAGGAATCACCTAAATAACAAACTGAGCTAAGGTCACCCTCCTAGCA
AAGGCCAAGGAGTTTGCCTTCCAGGAAACAAGTCTATAGGATTTGTCTAGGATATAAAAG
TACTTATCCTTAATTTTCCTTGAATGCAGAAGGGTCACCCTAAGTATTTTTCCATGTCAC
TCGTAGTGCAAAAACAGACCAAATTGAAACTATTGCTCAAAAATAAAATCAAGATTCTGA
GTTAAGTTCCAAAATGAGTAAATAAAACATAACTTTATCTTTAAAAAAAATTGATGATAT
ATATATACTCTTCAAAATTAGTTAGTATTGATACCACATTTTTTGTGGGCCATCCTTGAA
AACCGTGGCGAGCTTAAAGCCAACGCAACACAATAAGGGGCCCACGGAAGATTTTTAGGG
GACACGTCATGAGAGACATG
>Glyma05g00620|Glyma05g00620.1
CTTAAGTTTTGTTATGGCTCACAAACCTCGTTAAATGTATTGGTACAACAATAGTCAATT
GAAATAGTTGTGCTTCTAAATTGACTTGTAATGTGCTCAGTGCTCACGTTATATAGTTGT
TGACTAAGATAGGGATGGTTACATTTATATAGTTAACTGGCCCTAATTCTACCATGAACG
AAAACAAACTTTGAATTTCAATTAATGCCCTGAAATGGTGGCATCATTTTTGTCTCAATT
AGTCAATTCTCACTTTAAATATGAGTGTCCACATGCCGTGGCTAATGTGGTTTTCTGAGG
GCTAACTTTGTTTTCCTTTTGCTGATCTATCTTTGTAGGTAAGTTAACAATTACAAGTAC
TGGCTGTTGTGATGTGAGTCTTTTTGCCCAAGCAAGAATGTGCTCAGAGAGTGTTTTTGG
TACTTGAAGAAAAACTTTTGTTGTTTTTATTCACAAGGTTTACCAAAAATCTTTATTTTA
TTGTTTTAGTGGCTTTTGTTTTGTAGAACAAAGTCCGCCAACCTTATACAGGAGGATACG
CAAATAGTTTTAATTATTCTTCTTTGAGTTGTATGGTTTACTGATCAAAGGCTAACCAAT
ATATTTTATGCCTTTTGGCGACAACCTAATTTAGCTATTTAGAAAATGTCGAATTTCGGA
GTTCTGTCGGCCAAATTTGGAATTTGAAGTTCCACTGTGACAAGCAGGTCTGTTGGAGTT
TTGAATTGGAAGAGCTCACTGGTGGTTCTATTCTGCCTGGTCGAATCCCATAGATTTTGC
ACAGAATTAGGATTATGATCCATAACACTAGCAATACTTAAACATTTTATTTCGAAAAAA
CCCCCAATATTTAAACATGGTCCTTAAAATATTACATTGTGCATTTATAAGGAATACCGA
GTTCCATGGGTTGTATATGATAAACCACGAAGTTCGCAAGCTCTCTAATAATCAATGTTA
CGAATTAGGATTATTTTTTTGGAACTAGTTTCAAATTTAAGCTCTCAACAGTCAATATTA
CCATTTAGTTTTAGCTTTAGAGTGTGTTTAGATGAGAAAATTTAAAATTTTGATAAATTT
TAAATTCTAAGAATTTTAAATACTTCAATTAAAATTCTTTGATTTTTAAAATTTTATGTT
TGGATAAAAAAATTAAAATGGTCAGTGTGAAAAAAATGAATACAAAGAGAAGAAAAAATA
TAATTGATGTGCTTTCAAAAGAAAGAATATCGATGAGACATGGGAGTCGCAGGGGAACTA
GAACATGGTAGGGGATGAAGGTTACAAAGAAAATTTGGAAGATTCTTCTATTAAGAAAAA
AATTTCAATTTTTCACATTTTTAAAAAAAATTTAAAATTTCACATTTTTAATTGTTTAAA
ATTTTAATTCTTCATACAAAAACATCTGAACAATAAATTTTAAATTCTCTAATAAAATAT
TTTTTTAATTAAAATTCTCTTTTCAAACACAATATACAGATATGTCTCTCAGCTTTGAGC
ATATTAATATAGTTACTTTCCAAACTTATTTCTTACCAAACCTGTGCGCCAAAGTTGCTG
ACTGCTGCAGAAGACAAGAGCAATCACAAAGTCCATACAAATTTCGTACTTATACTAACG
GTAAATCAAAGATGAAATGTGAGGGGGAAAATGGTGATTAAACTTACTTAAAAGGATAGC
CGCAGATATTCTTTTTGATAAAGAACTTCTAAAAATGAATAATTTCTTTCAGAAGAACGA
GTTATAGAATTGTACATTTTTATCATGTCCAAGTTTCAACAAATTTTAAAATGGAATATT
AACATAATTTCCAACTGTAACATCACACAGTAATTAATGACCTAAGGTTCCGTTATAACA
AACTAAATATATGTTTAACATATTCTTTACTGCTGATTAAAATTTATATAAAAAAAAAAT
GTTGGCACAAAATTGTGATTTGTAATAAATTAAAATTAATAATAAAGTATTTTTAAAAGG
TGTGTTATATGATGGGGTAG
>Glyma05g02320|Glyma05g02320.1
TTTTATAACTTTCAATTGGATAATATTTTCTTAAAACTCACTGTTAGATTGAAAGTTTCT
TTTACGTAGATCACATATGTAAAATTTCATATTAATCCAAAATCATTTGCTCCTTCATTC
ATATAGATTAAAATCTGCTTAATACAAATATTTTAAAATATATTAAAATATAGATTATTT
GATTATCTATTATCTTCTTTTTGTTGTTCAATTTTGACAAAATTTGAGATAGACGATCTT
GATAATATGTTAATATAATTATTAAAATTATATTGGTATGATATATATATGTGTGTGCGC
GCGCATGCGCATTATGCGTGTGGTTGCAAAAATGAATCTTGGGTTGGGTTATTCAATCAA
TGACTCATAACAAGGCTAAACTAAGCTAATAATCAACTTTCAACTAAGTTACTTCATAAT
AAACATATGCACAGGGCAATTGATAAATGGGCTCCTTCTTATGGTTAGATGTACCCTTCT
TTTGCATTTTTTGGTATATCTTTCCTCATAATCACTTTTGAAAACTAATTTTTATAATAT
TTTTGTTAATGGGTAAATGTTCCAAAAAAAATCAAAATGTGTTTAATGAATTTGGAAAAC
TAAATTTCAGAATGTGTTAATGAAATAACTATTTTGGCAGACAAAATTTTAAAATAACAT
CAACTCATATAATTAGGTATTAACCTTCTTCCAACTCCTTTTTTTTTTCTTCCTAGGATT
CTTATTTGCATTGATAAGATATTGTTCTTTAGTACTCATGTTAGTGGAGGAATCTCTAGT
GAGTAATGACTCACCACTGTAATGACTTTGTGTGCTAATGATGTCACTTTTTTTGTGTCA
AAATTGAAGAAAAACCTACCTCTATGTAGATTTCAATACTTAGGTCAGAATTCAATAAAG
TAATAATTAAAGTATATGAATTATGAATATTTAACTAAGGGTGTCATAGGAGTATTAATA
GGCAAAAAGAAGTCCAGTGATTCTTTTATCATGAGTTTGTCACATCTCTTAGTGGAATTT
GCTAAGAGATGTGATAAAAATATATTTTTTTACATGATGTTTATTATTATAGGTCTATTT
GATTGACAACAAAGATTGTGTATTTGATAATTTTTTAGAATTATTCTTGATAATGAATGA
AACACTTGGTTAATATGGGAGAGAGGACAAATCATTTTACTTAGTCAAAATTCAAGTAAG
GTGATTAATCCTATTTTACCTCCAAAATACTTTTTTTACCATGTTATAGTTGTGTTATTG
TAACTTGTAAGGGTTGAATACCCTTGTCCTCTGCATCAATGAATTTTCCTTTGTTGATAC
CAAAAAATCATGTTATAGTTGTAAAATATTTATAAATTTTATTGATGATTAATTTTTACT
AATTTTTTTTAACTAATCATTCAAGTAAAATATCTTCTTTAAATTATATTTTTCCCATGC
TCGAAATTTGAATATGAATCCTTGTTTTATTTAGATGAATGTAATGTTAGTGATACAAAC
AACACCTATTGTAGCTATTAATAAAAGAAAAAAAAATGCATTAGTAACTTGCAACAAGTT
GGGTCTCATATCTTTATTTTAGATCATATAGTAAGCGATCTAGAGTGTAGGTCCAAGGCA
GACGTTGCGTCACGTTTGAAAATAGAGATTAATAAACATTCACATATTTTTCTATTTCCC
CTTTCCCATAATCCCATCAACAAAATATCATATGCTAACCTATTTGCGGCACGTGTATTT
TTCATGTCCATACACAACAAAAATGGATAGTGGTTCTTAAGACTTGAGAGTTTCGGATAC
AATCCATAAACAGCAAGCTGATATACTAATTTTACAGCATAGTACGATCTCCATAATACC
CTCAACCACACGCAAGTACTGGTATATCATGGTCGGAAATTGGAATTGATTTCGCATAAA
TAAAACGAAAGTATGTACCTCAAAATAACAATTTTGCTTATAAAAGTAATAAATATAAGC
ATAAATAATTAAATTCTTTT
>Glyma05g01450|Glyma05g01450.1
ACACCAAATTCAGAGTAGGAAATGTGAAGCACTTATCTCCCTCTCCAAATATTGTTTGGA
CAATCCAACTAAACAATTTAAATATCATGTGTGTAAAACCTACTGTTCAAAAATCAATCT
GATCCAACAGTGAATGAATCTGCAATTGTAATATGAAAAACGCTCTCTAATGGGTATGCG
AAAATCACAATAACTTTTTCTCTTCTTTCTCTCTCAATGTTTTGTAACTGTTTTTTTCTC
ACAAATGAGTCTCTCTCTTACATCCTAATCTAACCCTTCTCCACTTAAACAAGTGAGACA
AAATGAACCTTCTCATTTAGGTCTTTACTCCACATAGGAAGGGAACAAAAAAAAATCCAA
CACTTATGATTTTCTATCTTTTTTTTTTTTTTTTTGCATTTTAGCTGGAATTATTATCTG
TTTTGACTTCATTTCATAGGGTTTGTATTTGATTAATGCACATATTTTGTTCTTCGATTA
TGCAATTTGGTAGGATTTGTTGTTTCATGTGTTTAGGGTTTTTGTTGGCCATGTGTGATT
ATTCTCTAGTGTTAGATTAGAGAGATTGAGAGAAATAAATAATTTTTTAGTTAAAAATCG
TCAATAAATTATTTATACTTGTTTACAAGCCACACCATCATTAAAATAATTATCGGTGTA
TCAAAATATTGTATACTATCATTTAATTACAAAATATAATTTATAGTAGATTTGTTAACT
TTAATAACAATTCCTTTAAAAATTACATAAAATAAAATGATTTTTTATTAATTAATAATG
TAAAAGAATTTATATATATCCAATTGATAGAAAATTATTAATAAATAAATCTATTGTTTG
AGTACTTTTACAATAGATGTAGAATAGCTGAATGAAATTTACCAAAAAAAAAAAATAGCT
GAATGAAAAATGATAAACGTCCACTACTTTATAAAGAGAAGTAATAAATATTGTAAGATT
GTATATGATATGATAGAAAAACCCAAAGAGATAGAAAAAATAAATTAAAACGAATTATAA
AAGAATGAAATGTCATATAATAACTCTAGATAAACTCTCTATAAGAGTTAATTATTTTTT
GAGGAGATATAAGAGTTATTTTATTAACAAGATTTTATCACTACTCTAGCTACATTAATG
GCTTGGTGGGTTACTCAAGAATGCTAATTATTCTATTTTCTAATAATGTTAACTATTTGA
TTATAGTGATCATATAAGAACATTTTTCTTCTCAAAATATTTTACTTTTTATTTTATCTC
GTAGGAAGTAGAAATATTCCCATTTACATATACTTTTATCCATGTGGGAGTGAAAAGAAG
CGTTCAGGCATATTAAACTCTCATTCAGAAAAAAAAAAAGAAAAGACATACTGAACTCTT
GTTTTAAATGTTTCTTTTATCCAGAATAAGTATGGCATTCTATTGGTTATACTTCATGTC
AAAATGAACTCAATTAAATAAAGTACTCAAAAATTTTGTATAGATAATATAGACTTCTCG
TTTATATAAATAATTCGTATTTAAAGTTAGACTTAACTTATTAAAAATATTAAATTTAAA
ACTATGTTATTTAATTTATTTATATAATAATTATTTCATATGTATCAAATATAGTTTTAA
AATTTTTATCAACTAAATTTAATTAAAATGGCTGATACATATAAAAAAATATATTCTCAT
AGAATCATGTATTAAATAAATTTATTAACTTTTACATGAGCATTAATATGTACTTACGTA
TAATATGATGTAAGGAGATGTAACGAAAAAAAAGACATACCTATGAATTTGACTCATTTA
TATAATTAAATAAAAAGTCAGATTAAATTATACTCTTGGACTTAATTAAATAAATTAACT
CTATTGAACCTCTGCCAAATCAAAAATAAATATTTCACAAATTTTCCTTATTAATTTTCT
TGTATATTTCATAATTAATTATTAAATGTGGACACCACTGACTAATTTTAAAGTGAAACT
GAAATCTCACTTTTCAAAAG
>Glyma01g22490|Glyma01g22490.2
AACAATCAACCCTTCGATCTCAGGCGCTGGTCTCCCAATTTTATTTACTTTTCTACCGTG
GGAGACCAACTTCAGATCGGGTCGTTCCTAAATTGAATAACAATTTACAATAACGTGTAT
ATAAAAAGCAATCCAACTTCAAATAATTTTTATGTAATTAGTCAACATTAAAAACTGCGT
ACCCGTCCACTCCAGATGCTGTGTGCGACATGCTCAACAAAATCGGTCAAAATCGATGGG
TCGCGTGGTCCACCGGGGAAACCCTCATTTGCAGTAGGTGACCCTAAGCTCCCATCAATA
GCCACTCCCTCTGTCTGAACAGCATCGGCGGCGCCTGTTATCTCTGGGGTGGCATTAGAC
ACATAAGGAACATCCTCATGCAATTGAGGCACATCCTCAGGTCTCTCTGTCATGTCCTCA
CGCAAACGAACCCGTTGCCTACGTGCTGAAGCAGTAGGTCTGCGACGCAGAGGAACATCA
GCCTCATGCGTATCCTCACTAATGCCTCTACCTCTACCAGCTCCTAACGCACGACCTAAA
CCTCGTGTTCTAACCATGATCTGAAATCATGAAGAACATTTATTTTTTTCGGTCAAATTA
AATATTCAAATAATTGATAACAAAGCTTTGTCATTACAAATGACGTAATTCTGCTTAGGT
GCTTAAATGAATTAGGTGCTTAAATGAGTCTCATCAAAATGCTTAGATTGTTACATTTTA
TCGATAACTTATTTATTAAGTTATAATTATATTTATTTATGAATTAATTAAAATTAAAAA
TTAAGAAATTTTTCAGACTATTATTATGTGAAATATTTATGATAAAAAAAATAATAATTG
AACTATATTTTATTTAAAATGATGACTATTATTATGCTAAAATCACATAGTTACTTCCTA
ATGCATATATAAATCACACCAAATATAATTTCAATTTAGACATCCACTTCAATTTAGACA
TCCTAATGCATATATAAATCACACCAAATATAATTTCAATTTAGACATCCTAACACTTCA
ATTTAGACATCCTAATGCATATATAAATCATACCAAATATAATTTCATTTTACATACAAA
TGCCATTTTTAATAGCAACTAAATAGCACAAACTACCTAATAATATGAACAAATTCAGGT
ATAATCTAAAAAAAAGCAAAAAAATCAAAATACACAGCAAAACATGATTCGCGAAAGAAC
GTCCGCAGGATCTTCCGCGAGAATAAAAAGTAGCCTGCGGAAGAAGCTTCAGCAGGCTCT
TCCGCGACAACAGATTGTAGCCTGCGGAAGAAGGTTCTGCAGGATCTTCCGCGGGTCCGC
GGAAGACAAGGTTCTTCCGCAGGATGACGCGAAAGATCTTGCAGAACCTTCTTCCGTTGG
ATCACGCGGAAGATCCTTCAGAAGCTTCTTTTGCAGGAATCCGCGGAAGAACCTTCCACA
CTTCTTCCGCGGGAGTTCCAGAAGCCCCTTTCCTACGCGCAGAAGAAGGTTCTTCTCACG
GAAGAACCTTCATCTTCAACCTCCAGCCATTAATGTTGTCTATCCTAAGGTTCCTACAGC
CATTTACACAATTCACGCCATTGAAATAGTTACGAGGAGGTTAGAAGACTAACCTTGATG
GCGGAGAACACGAACAACAACTTCAATGGAGGATGTGAACTTCAATGGAGGACACGAACA
ACAGCTTCTTCTCCAAATTTCAAATTCAGAACGAAATGAGGGCGAGGAGGAAGAACAAGC
ATGAATGAGATTGCTGGGTGCACGGGGAAGAAACAAGCGCGGAAGCAAGGTGAAGAAGAA
AGCTATCACGGAAGAACAAGCTTTTTTTTTTATTATGTTACTTTTATTTTTTTAAATGGA
GGGTATTTTCGGTACTTCATTGAACTGTTGGGTGCACCAGCAATTTTGCTGGGTGCCCCT
AGCAACAGCCCATAAGCAAATCAAGTAGGCCCAACCCAAACCACAGCAGTATCTACGTGT
TCCTTGTGGCGTATATTAAT
>Glyma01g42840|Glyma01g42840.1
CTAGATTGTTAGAGCTTGACAAAATGCAAAAACCCATTAAGCTTTTGATCGAACGACAAC
CTTGGCATGTGAATGACAATGGAATCCCTCATCCAACTAATTTCCACCCGCATTCTGACA
ATGATATAATCTCTTGGCAACTGAAAATCATTAGATCAAACCGCAAAAACCTCGTCAGTT
TTGCTGGAGCAGCACGGGCTGATTCAGAGGACAACATAAGGTCAACATTGATTGACCAAT
GCACTTCATTGGGTAATGGTAAGTGCCATTTTCTGAATTGTAGTTCTGTTAAGTGTGATG
AGGCAGAGTCAGTTATAGAACTTTTTGTGGAGTCTGAGTTCTGTCTGCATCCCCCAGGGG
ATAGTCCAACAAGAAAATCGGTTTTTGATTCGCTCATATAAGGTTGCATTCCGGTTCTCT
TTGATCCCTTCACAGCTTATTACCAATATCCCTGGCACTTGTCTCATGATCATGACAAGT
ATTCTGTGTTAATGGACAAAAAAGAGGTGGTACAAAAGAATGTGAATGTGGTTGAGAGGC
TAACCAATATTTCCTCTAGAGAGAGGGAAAACATGAGAAGGTTTATTACGTATGAACTGT
TGCCTGGATTGGTGTATGGGGATTACAACTCTGAGCTTGACAGGTTTCAGGATGCATTTG
CCATTACAATGAATAATCTGTTTGAGAGGGTTAGCAGATTAGATGAAGCACATAAGGATT
GACTCTGTTCTTCTGTTTATTTGTTTTGATACTTTCAAAATGATATCTAGTGTTTATATT
TTATTTTTGCACTTGATGCTCTGTTTGCAATTACTCACTAACAATACTTGCAATTAATAA
TAAAGTGCAACAATGTTAACTTTTTTCCTTGTTAATTGATTGGGTTTACCTAAATTATTC
TCGCTCAATGTATTATGTAATTTACATGTTTCTCCTTTTAAGATTATATATGAGCGCTAA
GATTAGGAAGTCTTTTTCAAGTCATAATTGTTGTCCCTGAACTCATTTTTCCCGATTCGG
TGGATAATTTTTCTTAGAACATCTATAATGGAGAAATCCACTAAAGTTTGTCTATTAAGG
GTTTGTTTGACTTGGATTATAGTGTGAACATCGAGAATATACCATTGCATTCTTGAGATT
CTTAATCTAGAAGCTAGTAGAACTACTGATTGCGGTCCTCAAGCTTTTGTTATCTACTTA
CCTTGACCAATTTAGATGCGAATATTTACCTTGCAGACGCTTTCACACAGTCCAAATCAG
ATTAATTCCAGAATACAGAGGGAATAACAATAAGAAGAAAAAAAATGATTTGGTTGTAGT
ACTCTTGAGTACACAAGCATAACTTTTACAGTTTTCTTAAAACTTCAATCATTAAATAAA
AATTACAACGAATTACATTAGTTTTTATTACAAGATTCAAATAAAATTAATAATATTCTA
TAATTTAAATTATAATAGCTATTTATTTAAATTTATCATTAGAGAAATAATTTGTATAAT
ATGTTTATTCAAACGCAATATTTTCATTTTCTAGTAGTCAAAACAAAAAGTGCTGTCCTA
TAAAAATAAAATAAAAACAAACACAACACTTAGAAAAAAACTGCAAAAAAATTAATTAGA
TTTATTCTATTTTGATATATTCTTAAATCTATCTATATTGAACCGCAATTGATTTAATGT
TATCATTAAAGCGTGGATCAACTTAAGCAGGCTTATTTTATTTTAACTTAATTACAATTA
TATTTATATTCTTTTAAGGGAGAAATTATATTTATATATCATCTTTTTATTACCACATTT
TATGTGATAAGAATAAAATAGAAAGATAGAAAGGAAATGGATAGAAAGGAAATTATATTT
ATATATCATCTTTTTATTACCACATTTATATATATAATTTTATTTGAAGCGTTATCAATG
ATGTAAGTAAGTGGTGTTGACACGCATGTCACTTAATTACGCTACGTGGGCATGTGTGAA
GCCTCCACGACGCGGAGAGA
>Glyma01g44850|Glyma01g44850.1
TACCATTCCAATATGACACCTTACTAGTCTATTACTAGCTTCACTTCATTTTAATTATCA
AGGTATACCAACCTTTCCAGGTGTGATAAGTCCCTTCTCTTCTGCATCAGCAATCATACT
ATACCCAATCCTGTGTGTCAAAAACAAGAAAACAAGCACGAAATAAAAATAAAAAATAAA
AAAAAGCCATGCAAAGCATAATGCTACTGAAAGCATTAACTTAAACTCAAAGAATCAATA
GTCATGACAATGGAAAATAGTTACCTGTCCTTCACACTAGAGCATGGCTCCATCAACTCC
AGTTTAGCAGCAACTCGGGCAACACAACCATCCGCAAGTTTATTTAGATATACTAAGGGG
GTTTTACCAATCAACTACATAAAACACACATCAGACAACAGTACATAATCTAGAAAGAAA
CACTATCAACAGGGGCAAAACACAGAATGAAAAAGCATGCAGAAATGGGCATCATGGTAC
ACAAACTCACTTCCGTAACATCTTTGGCAATTCCAGACCTTTCAACAGCCATTATATCTG
CTCACTACAAAGCTGACAAACAAACACAAACTATTAGCATAGAACCTACAAATTCCATAT
CCCCAACCACAAAGCTACCAAAACCCACACACCCAAAAAGAACTAAGAAGAAGAAGAAAA
TTCAATCGTAATAAAATTTCAATCTTGTATGGCTAGAAAGAAATACTACATTTCAACATT
TTCTTGACATCAACTTTCTCGGAACCAAGTAGGAGGAACACAAAAACGAGAAAATCTACT
GCTTTTTTGCGTGAAATATCAGTGCCTAAGTGAAATATAAAGAACAGTAAAACTAAAATA
GGAAAATGACAATCTGACTATATTTAATCACCAATAATAAATTAAAAATATTCTAAATTG
GGGTTTGCATTGGCCATCATCAAGCGTCGCCGTTTCAACTCCGACAGCCGTCATACAAAA
AGAAAAAAAAATATTAAAAAGAACTAAACAACCACTGATATTGATGAATTAAGATTGATT
AGTGGCAAATAAACCCTAATTCAGATGAGTAATTAGCAAACAATAGTTTGATTAATGGAG
TGGAGGATCATAAAGAAACAAAAAATGACCTTGAGGAACAGGAATGACGATAGTGAATAA
CAAACACACTAAGACAAACACAGCAGCGATCTATGAACAACAAAGTACTGCGAAGCTAAC
GACACTCGCATTGCAGTCATATATTTACCGAAAAAGAAAACAATAATAATGATTTTTGGA
CCGTGCTAGTCCCGCGTTTATCACACGCAGTGTTTTTTTTTTAATTGTTTTTTCGGCTAC
ACAGAGTTATGTAGCATAATAAGAAATAAAAAAACTAGTCGGACACCGAGAGGTATTTAA
TTCGAATCCTAACTAAATTTTAAAGTTGAAAAAACATTGCATAATTTTGTAAAAAAAACG
CATTTAATTAATTAAATTAATTCTTATCCATATTAATTTAAGAGTATGTTTGGATAGAGA
ATTTTAGCTGAAAGTATTTTATCAGAATTTGAATTTCTATAATATAGAATTCATTTGTTT
GGATGTTTTTTTTTTTAAAAAATTAAAATTTTAAAATTTTAAAACAGAATTTTAAACAAC
AAATTTTAATTTTCTTTTAAAAGGTGAGAAATTAAAATTCTCTTCTTACCGTCTTTTTCT
TCAAGAAACAAGAAACAAGAAACACCGATTGAGATTGTAGAATGATCGGGTACGTAGAGG
AACACGTATAATTAGCACACCAATCATATCTTTTTTTTTCACTCTCATAATTTTAACTTT
TTTTAACCAAACACAAAATTTTAAAAATAAAAGAATTTCAATTAAAGTATTTAAAATTCT
TAGAATTAAAAATTTTTCAAAATTTTAAATTCCTCCATTCAAACACACTCTAAGAGTTAA
TGTTTAACATGATAACATTTACATTTTAAATATTTATACAATATTTTTTTATTTATGGAA
AAAATATTAAAATATGAATC
>Glyma01g43733|Glyma01g43733.1
GATCAATTTTAACCGATTCTTGATGTACCGAAGCACATTTTACCCTAAATTTATTCATAT
ATTATAAGATATAATTTTTTTCAAATAAAATCTTAAAATTAAAGCAAATTAAATACTCAT
TTGTTCAAATTTTTAAAAAAAATATATTTTTTAATTATCAAGATATTCTTTTTTTTTTTG
AATTTTTTTATACATACATAGTTATTATAATTTTAAAAAAATAATATTTCAATTGAAAAA
AAATGTTAACATATAAGTTCAAACAAAATCCTGAAAACATAAAGAAAAAGAAGAGACTTC
AATCAATATGAAAGAATCAGGCATTTTGAAAACATGAAAAAGAAAGAAATAGAAAATTGC
TGTCCACAAGTTTGAGATTCTGATGCAACCCTCTATTGGAGGAATCAAACTCTAGCATTC
TTTTTCCAGTGGAATCTAAGTCAGTCTTGTCGTGTAGTATAAGCTCCCATATGATATCAC
CAAATGGTATTTTATTGTGATTGAGATCGATAACGAGTCTGTGATGATCAACCAGCAAGT
TTTCTTTTATAAGAAGTTCTTAAAAGATTATTATTCTTATAATAAATTGAACAAATCATG
CTATTATTATTTTTTTGATTTTTTTTCATAATTAAAATATTCAAGGAAAACTTTGTTCTT
AGTTCATTTAACTTTCCTTTCTAGATACACGTAGAGAGGAAATTTACTTTTTTTTTTTTA
ATTTTTAGAATATGATTTTAATAAATTTAATCACTGAATTATGTAATATTATTTTAACGA
TCATATATATATATATATATATATATATATATATATATTAAAATTTTTAAAAATCAAGTA
TTTATAAATATATAATTGATCATAAAACCTATATTTATTTAAATTTAAAAATATATTATG
TTAAAATAAAATTAATTAATTAAATAGTAAATATTTTTGATTGTATAAAATTTATAAATT
TGATTTGTTTAAAGAAACTTTTTAATTTAACAGTTGAAAATTTCAATTAAAAATGATTAA
ATAGAATGATTTTAATAATTATATTATATATGAATGAACAAGAAGTTAAAGCATAATTAA
TTATCATTATCGTTATTAATCTCATACTTTATTGTCATTCAATATAATAAATTGTGAAAT
AAATTTGTGAAACTTTTTTTTAATGTCGTTTTGGATGATGTGACTTTCATCGTATTTTCT
TGCAGTTTTTAGTCTTGTTTCTTTATTTTTTTTTTCCCGATTATTTCACCAAAATAAATA
TAAATCATTCACTTGTGAGTGAATGATATTGTTTTCAATGTCATTTTCTTCCGCGAGTTG
CTTCAAAAGAAAATTGGAGGTATCTGAGCTCAGCTTCCACGTTTGATAACTTTATATTGA
TGGAGTCCAAAGGTAGATCGAATATGAGACCAATTATAGGGTTAGGCATCTGTGATCTGA
CGGGACCATCTAATGGAAACGCAACCACTGATCACAATATTCATAAAGTAGCCGCAGCAT
CATACCAACTTTGGCCCTTAACAATGCTACTATGCTTCACAATGATGCACGTAAACGAAG
ATAATCATAAAAATATACTAGTAAAATCGTGGCACAAAGTTCTTGAAAAAATAATTGTTT
TATTTGCCAATGGGTGTCTCAGGAACGTTAAGGAACCCGACATATACAAAAACAAAGTAA
AATGATATTCTTTCTTTCAAAATAATCATTAATATCTTCCATATATATTGGTTACAAAAG
TATCCTTAAATCAGTTTCGTTGATCAAACTCTAAAAATAAATAGATTGTGAGTATATATA
TGAGTTCAAATTTTCATAATTTATTCTGCTTGCTTCTCACTTTTCCTTTCCTAAGCATAT
TTCTTAACCGATACTCTAATTCGTATAGAGATCACCAAAATAAATAAATATATGCTCTAC
TTAAAAAATTGAAACCTTTTATTATTATTAAAAAGCAAACCCGATACTATAAAGGGACCA
ACCAATTAAAGCATCTCGTG
>Glyma01g34700|Glyma01g34700.1
AATAAGATATTAATTAAATAGATGTTTGAGTATATCTAAATTATGCAAAGTAGACATTCT
TATAGCCTCTGAGAAACAAAACATATCATAATTCCTTCAATAACATATTAGATCTATGGG
CTATGCGAGATTATGATTTTTTTTATAAGATTAGCAACAACAATTATTTAGGATAATTAA
CTAGCCATGTAAAAGACAACCTCGTCTATAGCAGAAAATTTGCTCCTTAATTTCTAGTAA
CAACTTATTTATTGTTCCCTTAAGATTGAGCAAGAAATTTTCCCTTAAGTTTGAGCAATG
TAATTTTGTCACAAATAACATTCAAGAAACCCCTCTATTTCCTCCCCTCTACTTGAATCT
CATGGTTTATAGCTCTATTTATTGATACTGCCAGAAAAGCATATCTTAACAAAACAGAGT
TGCATGAACACTACCTAATCTGTAAGAAAAATATTGCGTCAACGATTCCACATCTGTCAG
AAAGAGAATATAAGCGCTTTGGGCACATAACTATATTAGAGTTTGTAAATCACATTAAGA
ATAGAAAAGAACACTATGAAGAACCCTAAATCAAAAATGAGAGTTGGAGTTTGGGAATCC
ACCATGTTTCGACACTATGAAGAACTTCTAACCCTAAATGAGAGTTGGAGTTTGGGTGCT
GGTATTTTATCGTAGCAAAGGTCTACACTATTGAGTTTCAATTTTTTAAAAAATAATAAT
AATATATTGTAAAGCCTGTTAAAATAGAATTAAAAAAATATACTCAAAATTTTTAAATTG
GTGATTGGTAAAATTATTCTCTATTACACTTAAGTGACACATGTAATATAAGTTGGTGGT
GATCATTAGTTTGTTTTTTTAAAATTATAACATTTGTGGCAGTTTATTGAGATTGACTGG
AAAAAAAAAACCATCTGAAAAACATTATTTTTTTTTTGTAGTGACCTTTTAGTTATATGA
GTTTAATGTACCAGTGTAAAACACTATTATCCAATCATAAATTATCATTTTTTGATTGAC
AAAATACGTGAATAGTGAACACAACTGGACTCTAAAGCCCAATTACATGCCTTGGGGCTA
AGCCCATCTATAGACCCAATTTCTAGGGGGCATTGCTACATGCACCCAACGAAATTTCTG
GTACACCCAGTAATTTCGTGATTTTTCCATTTTATCCTTCCATAAAAGGGTTACGAATCA
ACTGATCTAAGCCTCATACGAATGAACTAATCCATATTAGTCCATATGAAGCTTACGGTA
CGGATTAGCTGATCCATAAGTATTTTTTTAATTCTTTTCAAAAATATATTTTACAAATTA
ATTTAAAATTAATGGCTCAAGCAAGAGTCAAAACTATGACTTTCAGGTTATTAACACGAC
GCTCTAACAAACTGAGCTAATAACCCAATTATATTATAAAATAAATAATGTTGTTATATA
TAACACTAAAAATTTCTAATGTATATTTAATGCGCATGTAAATTTAAATAATAAATTTTG
TAACAATTAATTTTGACATAACTCATACGAATTATTTAATATGTATATTTTTTATAAATA
AAAATAATGTTTATTATCAAAAAAATTAATTTTAATAGTAAATATTTATTTTACAACATA
ATTGAGCTATTAGCTTAGTTGGTTAAAGTGTCTTACTAATAACCTAAAAACCAGAGGCTC
AACTCGTCTTTGGGCTATTAATTTTAAATTAATTCGTAAAACATATTTTTAAATTTTTTT
TTTAAAAAAAACTTATGGATCAACTAATCCTTAAGCCTCGTATGGAAGGATAAAATGGGA
AAATCATAACCATGGGTGCACGTAGCAATGTCCTTTCTAGGGGCTTGTTGTTTTGGGCTC
TAAGGTCCAATTACATGTCGCTGTTCAGTTATCAGCGTTGCCCATTCGGCTGAAGCCGAA
GCCGAATGAGCCGAACAGCTTCAGCGTGAATTTGGAACCAAATACGAGAAACAAACAACA
ACGTTGGCTCAACTCATGAT
>Glyma01g01000|Glyma01g01000.1;Glyma01g01000.2
TTTATATTTTTTATTTATAAAAATAACCTTTTCACTAAGAATTTTTACTTTTCAAAATAT
AGTTATTTAAAATAGGTTTTTGGAGCACATCCTATGATGATCATTCCATAAGATAATATT
ACATTAATAACTATTTCGGAATAGTTTTCTGAACACCTATTCCTATTTCGAATAACTTAC
GGAATGATTATTTTGAAACAAGTTGAGTTTTAAAATAGACTTTTTGAATAACATAAAATA
TGTTTCCAGAATACGTGTTCTCAATAATGTTATTAACACTTTGATTTGTATGTTCCGAAA
CAAATATACATATTTCCAAGTAATTCGAAAGTTTTATTCTATTATTATGAAACTCATATT
TCAAAATGAAAATTATGTTCTAAAATGATCATTCCGTAACCAAAATAAAAGATTCCAAAA
TACTTGTTCCGAATATGGTGGCCACTATTCCTCTTCTAGAAAAGATTGTCTATAAAACAA
AAACTTAATAAAAAAATGGAAGAAAATACACCTGCACATTGATCCAACCTCATTGGAGTT
GTGCATTTGAAAGAAATCAATCTTAGAGTCGATACAAATGAAGACGAAGAGCACAAACAA
AAGTTTGTGAGATGATTATGCATGGACACAAATGAAAACCAAGAGGAAAACCTAACAGTG
AAAAAAAACACAGATGGAGAACGAAAATGAGTGAGACTTCCTCATGGAATAACATGTTGA
GGAAAAGGAAAATTATAGTATGAAAAAAATAGTTTAAAAATTAAGAGATCAAATATCTCA
ATTTGTGATTCACGAATTTTAGACATATATTGAAAGGGCCTCCTCATTCCCCCCCCGCAT
ATTCTATATGCAATGTACAAAATGCCTATGAGGGCAAGCATATCCGGGACATCAACAACG
GGTCACAATATTTTACACAAGAAAAAATAAAATGAGTCACAATATTCAATCAAAACAAAA
CGAATTGATAGAGTTGGATGAGAATTTAAATATTGCAAGTTACGTAGTCATGACTCACAA
TGACACTTGATGAATTTTCCTAGCAAAACATACAAAGGACAAAGACATCCTACTTAATTA
GTTCCATCAACATTAAATAATCCCCTGATTTGAAGAATTGCAGCGGGATTTCCATTTGAT
CAGTGTCACTTCAAATTTAGTGCAAATTACATGCATGTCATTTAAGTTTGATAGCTATCT
CTTTTGGGAGAGAGCAATCACACTTATTTATTTTATTTTATTTTAATGTTTCGATTTAAC
ATGGGAATCCCCCAAATTTGCAGTTGTTTATATATTTATTTCTTGGTAATTTTGGAATTA
CTTTTGGTACCTTCTCTATATCGAAATATAACACTTCCTGATAACAAATTAAAGGTCCAT
ATTCATCTCATTCAGGAGAATAGCCACAGAACATCAAAACCAACATAAAAGACGACAATA
ATAATAAGAGGCATCTCTAATAGTGTAATCATAGTATGGCCATTTAATTTATTTTTGGTG
GATTTTACATACGAATTTAAGAATTTCAACAAGTTTTCTCTCCAATAATGACTCACAGTT
CATAAGATTTGTTAACAATTTTTGTATAAAATTTGTCATGTGTAAAACTGCTTGAGAATT
GGTTCTTAAAAAATTAGTTGTCTTGTTAGAGAGTAATATCTGAATATATAGATGTATTTA
GTTGATTTTTCCCAATATATAATCTTTTATATACACAAATCTGAATATTAAATTCCTAAC
CACGAACCACATCACTAAAGGAGTTTGGATCTTCTCCAATTCCTTTTTTTATTTCTGTTA
TAAAGCTTTTTAGAAAATAAATGTCATTTTCCATTAAATTTGTATCATTTACATTTTATT
TATTTTTCTAAAAGTTTATAAAACAAAAGAAATAAATAAGAAAAAAGGAAAGGATTCATT
TCCTTATTGAAGTACACAGGTTATCTACTAACCATACATATCATATTGGTGATATATCTA
TCACATCGATATGCTCTAAA
>Glyma01g39890|Glyma01g39890.1
TTTTTAGTTTCCCTAGTTGTCTCTAATTTCGATTTTGGTTCTCCTTTAAAATTATTGATG
CATTTAGTACTTCAATCATGTTCAATATCATAAATGTGATCCCTAAGTCTAGATTTAAAT
GTTGACTGTTACAAAAGAATGTGACTTACTGCCCCTTGTCACACATTCTGATTTCCCTTG
TTACACATTCTGATTGGATGTTGACTCTATCGATTATGAAAATGTATTGTTGTTGTCAAC
TTTCAATCAAACGTGACACGTGACAATCAATATTCTTTTGTAGCAATCAACGTTTAAATC
TGAACTTGGGGATCACTTTTACGAGATTGAATATAATTGGAGGACTAAATGCATCAATAA
TTTTAAAGAGAGATTAAAATCGAAATTGGAGACAAATAGAGAAATAAAAAATGCAAATTT
GGCTGATATTTACAAGTGTTTGGTGTCGATTTCAAATTAAAATTTGGTTGTTCACCTTAT
TAATCAATATGGACATTTAATGTTAACATTTATTGGATGAGTTACTAAGGCTAAATTCAA
TATTAATTGAAGAACAATATCATAAATACTTAAAAAGCTGTATTTAAATTTTTTTACCAT
ATAAAGGATCTTTGATTGTGTACCTGTACCATATAAATTATTTTTTTGGTGCAACCATAT
AAATCCTTTAAATTACTTAAGTAAGCAACTGTTTCATGGCTTTTATTTTTTACATATAAC
ATAGACTTTGTCAAATTTTTTTATCATTTTATCACATGTCATCAATGCACAATAAAAGAA
TCTTATTTATAAAGATCCATACCATATATAAATTTTGTATAGGAAATACTAATCCATTCC
TTTTTAACACATCACTTAATTTATTTTTGAAAAATATATATTATTCACTTATATATATTA
TTCTGTATCAAAAATTACATATTCATTTTAAAATACAACCCCCCTAAATCTTAGTGGATT
AAGCGGGTCACCCGTCTTGCCTCGCCTTAAACCCAGATTAAGACGAATTGGTGAATCAAA
TAACCTAACCTATCCTGCCATTTTTTGCGTTTTGATCCGTTAAGTTCAACTAATTTTGCC
TTCCTTACTTAGCTTCCGTCCATACAGGGAGTAGAAAGAGTGAGTTTTCTTATTAGTGTA
TCGGGAATCATAGCTATTTATAAGTGTATTAATTAACCTATAAAAACTTCTAACTATTAT
TCAATGATGAGGCAACACTACACTAGTATCTACTTATTAAGCCCATACTACTATCAAATT
TATTAATAACAGTATAATGAACTCACTTAATTTTAACCATTTAAATAAAAGTTACTTTGA
TAATAAATAATTAATATAATTGTTTTATAATATATGTTCTCATAAATCATTGGAAATATA
TAAACTTCCAAAACTGCTTTGCTTTGGTCATGTTAAGATTGATAGTGGATGTGTCGTTGC
TTTTGCTTGCCAACTGATCGTATGCTCGTTCCCACTGCGTGCAGGCAACAGGAACAGATT
GCAATTTGCGTGCAAGGGAGCAGCGGCCACGTTGTTCCAGCAACATTTCACTTGGCGTTA
GGCATGGCACCCACGCGGAGCCCCGAACCTTACCTGTTCCCCGTCCCCATCTCCATCCCC
GCTTTCTGTACTGAGAGTATTTTTTGCTCCGTTCTCATTCTTGCTTCCCGCGAGTCGGAA
ATTCCATTTTACATTAAAAAATGTCAAAAATTATTAAAAATATAATTTTTTTTGTTTTAT
TTCAATTTTTCAACAATAATAAATTTAAAGTTTAATTCTAAATTTAAAACATGACTAAAA
ATACTAAAATAAATCAATAATAATAGTAATAAAATCAGCGTAAAAAGTGAAAAAGGAAGT
TAAGGAACTAAGTCTGAATATTTGATGCGACTTCTTAAGGTTTGGATAATGTTTGTGTTT
TTGTGACTTATGAGATATTACTTATATATATGATAATTTTATTTTGTATTTTTTTTACTA
ATAAAATACTATATTAACTC
>Glyma01g15930|Glyma01g15930.1
TCAGATTTATAATTTTGAAAACTTATTCAATGACCATAATTGTTTAAATGATTAAATTAA
GTTGAGTATTTGATATTTACTTGGTAAATTATTTAAGAAATAAGAAAAAAAAATTAACAT
ATAGAGAGAAGATGATAAATATAATGAATAACCTGATAAAAAAAAGTCTAAAATAAGAAT
AGAAATTGAAATAAAAAATAAAATTATAAAATCATTTTCATGTCTAACTAGAAAGAGTTA
TATCACCTATAATTTTATTTGACTCAAAATAAATTGTCTCTTATAGAAAATGCGTCTATG
GAAAAATAAGATACATATATCCAAAAATTATTTGGTAAAAATAAAATATAAAGAAAAAGG
TATTAGGCCCGGCTTGCCTAAAATTTACAATCCGCATAAACTACATAACGCAGAAATTAG
AAGTATAAAACACATTTAAAACTTCTCATAAAAGAAGTAAAAAAATTGTAGGAGGATTTA
GAATTATTTTTTACAATTTAAAATGCCACGGGTTTACATTTATGCCGCTTATTATTAAAA
AACCCAGTATATCAAACCAACTAAAATGTGTATGACATAATCGATATTAACCTATACGTG
CATACTACAAGTTTAAATTTGGTTTAATTATAAATTTGGTTCTCAAATTATTTTAAATGA
TTTAATTGGATCTTCAAATTTTAAAAATGTTCAATTTGGTTTTCAAAATTTTAAAAATGA
ATCAATTTGGTTCTCAAATTTTTAAAAAGTTTTAATTTGGTGCTCAAATACTTTAAAACC
AATTAATTAATATCAAAATTTTAAGAATTTGAGGACTAAATTGAACCATTTAAAATAATT
TGAAGATCAAATTAATTCATTTTTAAAAATTTGAGAATTCAATTGAACCTTTTAAAAATT
TGGAATCAAATAGATTTATTTTTAAAAAATTAAGAACCAAATTAAACCTTTTAAAAATTT
AAACATCAAATTAAATAATTTAAATCATAATTAGACCTTGAAATTTCAACATTTGCTAAG
ACTTCATCTACGGTAACAACAATATTTTGTCGTAATATACTTTAAATTTCATCATTCATT
CATTCATTCATATATATATATATATATATATATATATATATATATATATATATATATATA
TATATATATATATATATATATATATAATATTGCTGACCCCCTCATGTTTTGTTAAGCTCA
TGTATTTTCCATTTATTAATTTCCTTTTAAATTCATCCTCTACACTCATTAGAAAGTGCT
ATTATTTTTTCTCTCTCTATTCCAACCTTTTATATATTAGGTGTTAATTTATCTTAGAAA
ATGTATATTAAGAGAAATATATTTTAGTCAATTTTTTTTTAATTACATAATTTTTTATAC
TTATTAATTTTTTTCCAATTTCTGTTCCTAACCCTAACTTATATCCCAAAAGAAAAATTA
GAAACACACAACCCATATTAAAATAGAAAGTATGGGTCAAAACAAAGATAAAAAAAAAAT
AAACAAAGAGATAAATAGATTCACGTACGTGATATTTCAAGAATTATTAGATAGTTTAAC
ACTTTTACTAGCTAATAGTCCCACTAATTTGCACACATGCTCAAAATTTCCAGCTTAATT
ATAAAAATAAGTAATAACATTTAATTATTTAATTATGCATGTGTTGAATATTAACATGAA
TCAATATGATATGAGACTAAATATACATATAAGATTAATCTAATGATTAGAAAAAAAAAT
GAAAAAAGAAAGGAGGGATCACAAATCTAATGATTAGAAAAGAAAGGAGGGATGACAAGT
ATAAATCTCATAACTCATTTTTAATAAAAATTAATAAATTTTTAAATTTTTATTTACTGA
TAAAAAATAATACGAGACTATTTAATATATTTTTCCTCTATTCTAAAATAGGGTGTACTG
GTGATCGCTAATGATAACTCATCAGATACACGGTATATTTATTTATAATTGAAGAGTATG
ATACACAACACCAACACCAA
>Glyma01g37370|Glyma01g37370.1
TTCAAGCCTCGAGGTCATAGCTTTAAGAAGGCTGCTCCCAACAAGTGTGGATTCATGGAG
AATGTGATGATGGAAAGCTTGAGCACCGACATGATCAATTTCTCCTTTTAAGCTGCCTAT
AGTTTTTAAAACAATTGGAGAACAATAACTTCACTTCCTTGTCTTTATTCCTTCCTTTCT
TTTTTGTTTATAAGATAAAAAAAATGATTGGTTGGGGACAAAAAGATAAGGTTGTTATTA
ATTTTGTTAAAACCTACAAAAAATTAAGCCTCTATGTGGTCTATAAGTCTTGGTTTGTAA
GGGAATGGTGGACCAAAGTAAATCTGGATTGATTATTATTGTATCATCATGGTTTGTTGA
ATAATAAGAAATTGTGAGTTTCTCAGTTGTATCTTCTGTTTACCAGCGGATTCGTCTTTT
ATCTTTCTTTTCTGTACGAGGCAATGGGTGATGAATTTGCTGCCTTCCAAACAATTGTGC
TGCTTCCACAAAAAGCACAAAGTAGAGCTGGCAAAGGCACAAGGTTACCAAATGAATGGT
TCAAATTCAATGAAAAAAAGTAGCAAGAGATTATTCATGAAATAATAAAAAGTAGCAAGA
GATATCATAAATGGCGTTGATTGATGTGTAGATTCACGAAAACTCTTTTTTTTTTTTTTT
GTCTTTTATAATTGTATTGTGGTCATATATAGCATAGCTAGAATAAATATCCCACCAAAA
AATACTAGAATAATCACTACAAGACAAAGTCATAGTGTAACATTTTTATTTTTGTTGAAC
TCACTACATTTTTTGCTGAGAGTCAGAAATTAATTTTTGGAGTTACTATATAAGAATTTA
GAAGTCGAATATCTAACTATATACTTAAAAAATATGATTACATGACAATCATGTTCAATC
ATGCTGGTCAAAGTCATAGTATAATTTGAAAAGATAATATTGTTATTGATCATTTTTTTT
ATATAAAACACAATAACTCTTTGGTTTCCATCAAACCATATTTTTATATAATTTGTAATC
AATATTTGTTTTAAAAGTGTCACTGTTGCACATTAGTTTCATGCATTTCGTACGCATCCC
TTCCGTACTAACTGACAGCACTCAATGAACAAAAGTAATACAGCACAACCCTCAATTTTC
GACCATGGAAAAAAAAGGCATATGAAGGTTATTGATGTGGGGAATTCTAAACTTTAAAAG
AGTGTTAGCTAAAATAGTAGGTAGCTTCCGAAAATGTTAGCCTAATTTGACTGAACTTCT
GAAACATGTGATGAGGTAGAGCAATACTAGAGGCATTAAGGACAAGCCGAACAGCAATCT
CGAGTCCACTTGTATTTCCATTTGGGTAAGTCAGAAGCAACAAAAATTACCAATTTGTTA
ATGTGTCATTGTCCTTCTAATTATGGATTGTGAACAGCTATATAGAGTCTTCCTTTTTTT
TTTTTTTTTTTTTTAACCCAGCTACATATAAAAGGATGTTTAAGACCTGTTTTGTTGAGT
CTTCCATTTATATATTCACTAGCATAAATATTTATTTAATTTGAGAAAATATTTCAGTTA
ATTTTTATTTTTTTATTAATTAAAAAATTTATTTATTGTTCGGTAAGTATTTTTTTAATA
TTTTTATTGTTTTTTAAATACGTTTATAAAGCATTAATTTCTAATTTTTTATTTTTTTTA
TTTTTATCCTTAATATATTTATTTAATTTTTTATTATTCTTTTTAAATAAATTAATTTTT
ATCATTTTATATTTTTTAATTATTTTAATCATTAATTTTATTAAAAATACTTATAATTTA
ATAAATTAACTTTTCAATTCAATCCCTTGGATTAACTTTTTAATTAATTTTACCTAACGT
ATCCATTAACAAATCAACTCAAAATCCTCCTCCCCCACCCCCTACAAAAAAATTGGTTGC
ACGAGAAATCTTAGCAGTATTATGTGTTTCTTTAAAGGGAAGTTGGAAGATAAGATAACC
AACCAACTTCATTCAGTGGC
>Glyma01g44000|Glyma01g44000.1
CCTTCTTGACTTTATCCCCAAATTTCCTCCGTTCCCTCCTCCCTTCCTTCCTCTCCTCAG
AAACCCTAATTTTCTTATCCTCATAGTCCCTGTCCTCACTGTGCTCCCTCTCTTTCCGCT
TATGAGAATGTGAGGAGAGTCGTGGCTCCACCAAATCTTCCCTCCCCTCATCACGGTTCA
CCTTCAACCTATCTTTGCTACCCTCTCTTTCGTAATCCCTATCCCTGCTTCCTTCTCTGT
CATAAGTCCTATCCCTATCCCTTGATTTGTGGTCACGCTTGTGATTCCTGTCTGATCGAT
GACGGCGGTGATCATCAGAATCGCGATGGTATTTGTCGTCACGTTCCAAGTGTCGATCTC
TGCTTCTCTTTTCAGATTTGACTCTGTCGTCCATTTTCGGGTTTGGGAGATGCTTCTTCT
CTTCTATTGTAATTTGGGGATCACTTTACCTTAGCTCTTATCTTTGAAAAATATTAAATA
TGAATTATATTTAAATACCATACACACCAGATGACTTTTTACAGCTCAATGTCCCTCTTC
AAAGCTAAAACAAGTTAAATCAAATTACAATAATTAAGAAGCAAATAAACATTATTCTCC
TAGAAATAACAGTTTTTAATGATGTATTTATTTGATTATTTTTGGTGAATTCTTGTCCAT
ACTTTGATAACAATTGGATTTTTTTCTTCCAATTACTAAAGAAGTTAGAAGAATTTAAAT
GAACGCTACAACACCAGAAGATCTCTACCAAGAGTAAGTTCGGCCTACCAAACCACATGA
ATTAACCAAAGATGGGGACCGTAACTACTCTTCTTGCATGTTCATAGCTGTTTTCATATT
GTTTATATACTTATACTTATGTGAAATTGCACATTTTAGCACATATCCCTCTGTGAAATT
GTCCTATATACTTATACTTATTGTTTATGCATATATCAATTGCATGTGCCTCAAATTTTT
ATCACACAAGTGTAACTAGGTTCAGAAATACTACTAAATACAAGCCCATTGCATCATTCA
AGGAGATACCATGCACCAATGCCACTATGACCAAGAGTCTAAGATAGTTTCAAAAATCAA
AACAGTTAGAAGAATCTAGATTATTCCAAATACACAGGGGAGTATAATACCGAGATAGTA
TTTGCTTGTCAAGGTCTATCTTCAGCAGAAAAGCAGTTCCATACAAATTTAATTTACCAT
ATACATTGCCTCTTCATCACTTCATTTCTCCTGCTTGCCTAAAAATAACAAAGAAATGCA
AAATTGTTGCAGGGTAGAGCAGAAAACAGACCTGAATTTGACTCCAAAACATTTCGAATA
AAAAAAAAATCAGCTTCATGAAGATCAAATTTTAATAATTTCTTCAAAATCACAAAAACT
AGTTTGTTTGCTTGTTTGTCTGTTTTCAATAAAAGGGGTTCTAATGAAAAGGGAAAATAG
CTACAAATGTTGATGCTGTGCCCAGCAAGATTCACACTTGAAAATTACAAAATACAAAAA
AAAAAAAAACAAAGTGAAAAAACCTAACGCAGGAAGCTGAGAGAAAGTGAATACAGATTC
ACGGGCAGATTGGAGAGTGTGGGAAGCAAGCAAAGCCACAAAGTCACTCTTAACCGCTTC
GGTTCCGAACCTAAGAGCATCAATTTGGTGTGCTACGCTTTTTCCCGCTTCCTTTCTCTT
CTTTCTACCCTCTACTATAATAACTTCTGTAGGTACCACGCAAGGAACAACCAACAGATC
TAGGGTTTTACTTCAAACAAAAGTTCTTGCATTTTAACTAGTATTTGCCAAAAAGGGTCT
GTTTTTCAGCTATTTACTAAAAAGGGCCTATTTAATTTTAATTTCATTATGTGATAATTT
TTATTTTAATTTTTTAAAAGATTAGAAGTGTATGTGTAGGACAAGATTATATTAATCCAT
ATGAAGTAAGAGCAAAGACAAGAGGCATTCAATGCACACTTTTGATGTTTAATTGTGGAG
TTGCATTGCATCAGCTGTTT
>Glyma01g38750|Glyma01g38750.1
TTGCTCAAAGGTTCAAAAACAGCTATGTTGGTTCAATCAACATCATTAGATTCATTGCTA
ACACGCTAAAACAAAAACAAAAAAACAAGAGAAACAACTGATTTAAGAGGGAAGAGTAAT
TGAAATATAAAATGGTTTAGAACAAACATAAGTACATTATCTAAAAAAACATTTAACCAA
CAGACACACTAACGTACTACAGTGATTTATGATTATGAAGAGATGCCTTTTTTATTATGT
AAATGCCAATTCGTTATGGACAATTTGGCATGGAGTTTACCCTTTCTTGTAAATGTTACT
TTTTGTAGGAAATGGGAATTCTCAAAATTAATGAAGCTGCGTTGGATTTTGATCTGCAAC
AGTTCTTTTCGTGTTATTTGACACATGCAAAGGAATAGAGATCGCGGTAGTAAAAAGTAT
TTAGGAGATTGGTATTAATAATGTAATGTAGGGATGGTCATGTGAAATTGACCAACGCAG
ACCTGCATTCTTTTCTATGTTAATGGATCTATTAATAAAGAATAAATTCCTCTGCTCTTG
TACCGTGTGTTCTATCATCAAATGCTTCAAATTTGGTCAATTTAAGTTTTGGATTTAGGT
ATATTAACCGTTTAGACTGTGAGGTTATTTATAAAATTCATTGATTAAATTTTTAAAATT
ACTAAATTAAAGAAAAATAAGTAATTAAGTTAAAAAAACAAAAATAGATAATGCGTAGTA
GTGAAATTCATTCAATGTGTGAGCAGAGAGATTAAAAATAAGATGGAAAAAAATAAAAAT
AAATATAGGAAAATTTCAGGGAGAGAATTTAATAACGTGTCCTTTTTATCTTTTCTTCCT
TCGTGTTTAATAAACATGACAATGAGTCGGAAATGGATACGTGCTTCTCCATCCCCACTT
CCTTAAGATCATCCCTGTATCTATTTCATCTCTAATAGATATGAAATTTTTTTCACCGTC
CCCGTTGGGTATGGTGTATATTCATACCATATTTGTACCCGTCCTATAATTAAAAGAAAA
TACATAAAGAATTTTTTTTTTAAAAATTAAACAAAACTAAATACATTATTTATTCAAGAT
TCAAGTTTTAATAATTAAATTGAATAAAGAGTATTTTAATAATTATACGTGTCGGGCACG
GGACACGCGTGAAAATTATCCGTCAAGGTTGAGGTGAGGACACAATGGTACCTATGAATA
TGACTTTTTTGTCATGTCTAATCCTTAAGTTCTCTTTCGGGTTCCTAAGCCAATCTTATG
GACTAGTTTATTTAAGTTTAAAAAAGTAATTTTAAAAAATAAATTTATATGTATTTTTTT
AAGAAACAAATATAATTTGATACTTAAAAAAAAGCAAAAAATTATTTATTTTTAGTAAAA
ACAGTTTAGACAAACACATAAAAATTAAAAAAATTACTTACTTTATTTTATTTATTTATA
GGAAAATAAGCTAAAACAAATGGACTTATATCTCCAGGTGAATATTGAATGTGTTTGATT
AAAAAAGAAATAAAGAAAAGATAAATAATAATAATAATAAATAATATAGTAAGTTCTATA
ATTTTTAAATTGCACTAATAATTCTATTTTCTGAAAATTCACAAACGCATCTTTTTTTTA
TCGTTACAATAACTTCTCTTATAGAAAGTGTGTTAGTACAAATATATAATGGAGCGTCAA
TATAATATTTTTAAACATTAAAGGGATGCTAATCGAATATATAAGAGTGTGTGTAATGTT
TTCAAACATAAATGAGATTAGCTAAAAAAGAAAGTAATATTATGCATAATTTGAAAAAAA
AAAAGGTATAGAAAATGAGAGTGTAATTTGCTTCTTTTTCTTAAAGTTATTTTATCCTAA
TTTTTATTCCTCTAAACATCCAAAAGAATAAAGGGGTAGAAGAGAGAGAGATACTTGTTG
GAGATGGTCAAAATTAATAACTTGATTTGAGACTGAAACATATTTGATCCGAATTGAGAA
GATTCCAACGTGGCAACAAG
>Glyma01g26970|Glyma01g26970.1
CATGTCTAATTACTAGGTGAGGTGCATGAAAAATTGCTTCTAAGAGGCCTACAAAATATA
AAGCAAAGATGACACATCATATTTTGTTGAGACTAACTTTGGTTTGGGCATCCAATTTTC
TTTTTTTCACAGTAAAACCAAAGCTACTAAGTCCATACAACTAGTCTTTATATTCTGTGG
TATATAATGAGATTTTGTTGTATATAAATAATATATATACATACATCACAAAAAAGTGTA
GATTAATTGACACATAACTTCACTAGTTTTTCTTCTTTTATCAGCAAAGAAATAATTTTA
TTAATAAGCACATGATGTGCCATGCAAGTCATGTCACATACTATAGTAAGACAAAATCCC
CTTCTACATCACATTAAATATCCCCCCACAAGCCAAGTTTAAGTTCTAAAAACATGTAAT
TATATTAAAGGTCAACCCACAACTTTAGCATTAATAGTAATCTTATCTGACTTTATATTT
ACTTAATATTTACTCCTTATTGTTTTTTCTTTTATTATCACATCACTTAGTGTATTTTTC
ATATTTTTTTTTTGGTTTAATCTTTTTTTCATTTACCCATCTCACACTCTCCATGTGGTG
TGAATTATTTTTGTTATCATGTGTGAATATGGAGTAGTATTGACAAGTTGTTGCCCAAAA
TAAAGGTACCCTCATCAATGGGTTAATTGAGTATTTGAATTTCTGTATTTATTAATTACT
TATTTTATTTTTATTTATTTAATAAATTATATTAAATACGCATTTATTATTATTTTTGGG
GAGGTAATTTGTTTTGATAGTATCATTAATGAATATTTAAATTCATGCATTTATTAAATA
GTTATTTTACATTCATGCATTCATGAAAAGTTTGATACCCATTAGAATTGTCATCCTAAA
TTATTTCACCAATAAAATATAATAAATAGATGAAATAGAATAACAATTTTACAAAATTAA
CATTATCATAATTAATTTTTTTTTTTGTTTTTGTTGCATATATAATTAATATTATAAGGA
ATACAAGTGGGAAAAATGTTATATTGAAAACTGAAATGACAATTATTTTGGAATAAATAT
GTTTTTCTTACACAACAATTATTATGGGACGGAAGGAGCAATATTTTTAAACATTGAAAT
AAGTAAAAAGTTAATAAGATAAAAATTATGTTTATAGTTTGAAGAAATTTATTTATGATA
AAATTCTAATTGAATAAGTGAATTATGTTGGTGATATGATTGTTCAAATGAAATAAATTT
GATAAATAGTGGTAATCATGAATAAAATAAATGATAAATGTATTTTCACTATGAATTTAA
AGGAGCATGAAAAGTAATTTTTAATTTTTTACTTCCTGTATGATTAAAATAATATTTTAT
GTAATCAATTGAAATTGTTTTTGACTTTAATATTTAGGTTTAATTGAATATTTTACCACT
GAATTATCATTATTTTGTAAATTTTATCACTTAAATTTTTAATTTTTATGTGTTTAATTA
TCATGTTAGTGAAAAAACATGTTACTTTGCAAAAAATAGTAAATTTTTAGTGAATGTTAA
CATTGGTAAAATGCACAAAAGTTAAATGGTAAAATGTGCAATTAAGTGAATTATATGTAA
ATGGCAAAAAAATATCATATATATATATATATATATATATATATCATTAAAAACAATTCA
GCTAAGCAATTTAACTTTTTAACTAAAAAATATAATATATATTTTATCCCATTAATAATA
GTCAAGTTAAATAATTGAATATTTATAGAAATATAAATATTAAAAAAATATTTCTTGAAT
TTCTATAAATATTATTTAATTACAAAAATATAATATATAAGTTAAATAAACATTATAATC
TACAGCCAACAAAAAAATCGTGCATTGCTCATATATAGAGACACTTTTTTTTTTTTTGGT
GTTGACAATGGATTTTCTTTGGTGTTGCACTTATATAAAGACTAGTAACCCAAAAGAAAT
TCCTAACCAAGAAAAGACGG
>Glyma01g22620|Glyma01g22620.1
CATCAATGTTTGTCGACCAAACATAAACACGATTACACGACATGTAGATAAATTTACGTT
CTTAAAGTGAAATTTCAATTTTTATACCCGATGTATCGTGTACGTAAGAATCTTTATACT
GAAGGAAGACGAAATGTTAACACCAATGCAATCTTGTGGCCTATGTTCACGAACCACACG
ACCACGGGTTTTGGATGATATTTTGGCCACAACTGGGTGTGGAGCCCAAGAAATTAATGT
ACTGGAGTATGACCTTTTTCTTCCCTTCTCTATATGCTTCTTCTAATTTGTACTCTATAC
ACTAAAAATTGTTCCTTATCAAAAGAATAGAAGAAGAAAAAAATCTCTCGAGATGCTTTT
ATATATGTCCACTCTCAGTCCATATTGTTCTATTTATATATGTTACTATATAATAAGAAA
TCATTCTTGAAAAAAATGTAGAAGAAAATCTCAAGAAATGTCTTTTAATTCTTTATATAG
AGAGTGGTCCACACTAATGCAACTGTGATGTGATAAATTTCAAATGTCCACCTGGCTTTT
GGTTTAAGGTTCTACTTGTTATGTTATCCCCTGTCTGAAATTTCATTTACTTATTATTAT
TATTATTATTATTATTATTATTATTATTATTATTATTATTATTATTATTATTATTATTTG
TTTAGAGAATTTTCCTGCCACTATTTTTTACTTTTCTTTTGATGATTTAACAAGAGCGAG
CCTAATTTGGTTACTCCAATGACCATGCAGAGCAGCAACGAATCCCGTTGCAGAAAAATT
CCTTCAAAACACGAATTCTAATTATGTGCGACGCAATGTAACCTTAGTAGCTAGCATAGA
GCAACCTCTAAGACAAGTTGTTCATGAGAAATGCCAAAAAGGATAACAAGTAACAAGTGA
TGTGGGTCAGGATTTAAAATATATAGTGCAATAATCTTTTCGCCTTTTGCTTTGTTTCCC
TTTTGCTTGCACATATATAGCTTCCATATGCTTCAGTCCACCAAGTAAACTTCAACTTAG
GCTTTACTTAATCAAATGTAGCATCTGTATTAACTTTCCCATCTTAATTTTTGCGAAAAC
CCAAATGTGCTTTTGGTTGAGCCGGACCCATTTGTCCTGAAACCTTATACCCCCTATTAA
TCAGACCAATTGAAACCCTCCCTTCATCAAGTGATTTTCTTTGTGGGTCCTTTGCCGAGT
ATAAGAAACATAAAAGGTATTTACTTGGAATTTTCTTTTGCAAAACATCTTCTAATTTCT
TTTTCTCCTTTATTTTAAAAAAAGAACAAAGAAAATCATTGGAAGCCTAAGAATGAATAT
TTTTTTTGAAGCCTAAGAATGAACTTAGAAAAAGGTTATGTATCTAATCTATACATAATT
AGGGAAATGACTTATTTTAGCAATTTTTAATGAAAGCCACTTTAATATAAGAAAGTGAGC
TCATATTGTAACTTGGTCTTCAACTTCTGTATGGTACAGTTTTATGGGCGTGATAACCAC
TTGGCAAAAAAAATATACCGAATACCTAATAAAACTCCTAAAAGAAAAAGATCAAAGGAA
TATAAGAAACAATAAAAATGACACTAATATGAAGTCAAGTATCAACATCATGTAGTATAG
TATTGAATATGACATCTCATAATTTTATTCTTATATATATATATATATATATAAAATACA
GTAACAACTTTTTTTATACATCACTAAATTACAACTTATATCTACTTATATCTATCATGG
GTCATACCTAACATAAGTTAAGTTGTTCTACAATAAAAAAAAATATTATATATATTATGG
TGTTACATACAATTATCTTTATCTCACTTATTTTTATCTTTTTTATTATACACACATCTA
AAAAATACATTTCAAAATCAAAGAGATAGTAACTTTATGCTGTCCCATTTTATTCCTTCA
TAAAAACATTTTCCCACCTAACATGGATTACATAAATGTGGCTCAAACATGTAGGAAGAT
TTTCGGTTGGTCGATATAAA
>Glyma01g44220|Glyma01g44220.2
AAAATCAGGTTAACATAACAATTTGTTTTGTATTTTCTTCTATTTTCCTCATTTCAAGAA
AATAAAAAACAAAATTCTCAGGCAACCAATTAATATATATACCTACCACTTGTCTTGACT
GCAGTGGTAAACTTGGTAGGATAGTGTTATTAGACATGAAGCTCAATCTTTAGAGGAACT
CAACAAGCAAGCAGCTAAAAGTAAAATGCTATCCTTCATAATTATGAGAGCACTAAACAA
ATATTTTTCAGTTTCATAAACGCATTGACAGGAGAGGCATGCACTTGGATGAGTAATAGC
GTAAACACAGTGCAGTACTGCACAATGTTTAATCGGGTCCAATGCAAAGTAATTTGTTTT
TATAAATTGTAAGCTAATTTCATAAACTATACTAGAAAACTTATTAAAATAAGCTAAAAA
TCATAAACCGTTTTTATAAATTCTCTTAAATACTTAGGCACGTGTTTATGTTATAAGATA
TATAAATCTAAATAAATAGACTTTTCCAAACCCACCTAAAGTTACTCGATCAACTTTTGA
TACTTGCTTGACATGACTCGGTTAATTCTTTGTTATACCAACCAACAATGAAAACTGTTT
TCATTGTCAAAACCATTAAATTCATACATAAATATCAAGAAGAAAATGTTACGGTTCAAT
AATTATAGAGAGTGGTCCTGTGTCATACCGGCCTAAAAAAATGATAAAAAGCCCTAAAAT
ATTGGTTCCCCATGTCCAGGCCATTATCAATGAATTAATTAATATCTCGTTTTATTCTAG
CAATTTTGGGATTTAGAAATAAAATTAGATTCATCAATTTGAGTCAAGCTAAATAAATAT
TTAAGATGATAAAGTTTTCTTAATATTTATTTTTATTTTAAATTTTTTTCATGTGAGATA
TTATTTAAGGTGAATATTAAGAATATAAACTTCATTTTACATTATTTTAAACAGGGAAGT
TTTATTTTGGGTCCAATAAACACTAAAAATTAATTAAAGAAAAAAAAACAAAATTATAAA
TATTCATGGGCCATAAATGACTAGCCTAATAACCCCTTTCCAGGAGCTTCTATTGTCACT
GCCAAAAATGTTATTCCCACTACCTACATGGATGAGTTTCTAAGTAATTCCAAAATTATT
CTTTCTATGAAAAGACAATTATGTTGCACACTGGACAACGATGAAATTATTTTTTTTATT
GTTGACTCAACATCCCCCTATACCAAAATAGCAACCATCTCGACAACACAAACTCAATCA
TCATACCAAACCCATTTACAGTCACAAACATAACAACATATATAGATTCAAAACACCTCA
CCCCCAAAACCATAAACCCCTCAACAAAACCTACAACAAAATCCAAAAATGATAAAAATG
AGTGGGTTGTGTGGCATAAATCGATCTCGACAAGGCAAGGGATGCACAATGTTGCTCGAA
TCTTGAAGTGGATGAGTTGTTCGACTCAGTGAGACACATATCTTGTGGGTCAAGGTGGCT
AGTACGACGTAATCGTGAAGGAAGGTGGATGATGGATCTTGTGGGTTGAGGTGGATGGTG
TGGCGAAGGGTCAGGTTGTGATGGTGGGAGTTGGCTTTGGGTGGCATCGAAGATGATGGG
TCTAGGTAGTTCAGCTACAAGGGTTGGTCATTTGGAGTTGGTGCAATTCGGGTATGAGTC
GGGGACGATGCAACTCAATTAGGTGAGGGGAAGGAGAGGGTGTGAGAACAATTTGGTAAG
TGTGCAATAGAAGAATTTCGTACAAGTTGATAGTACTAATAACAAAATTAGTAGTGCCAA
TAGCAACCTCTCATTCCGATGGGTCATCATAAGGTTCTTTTGGACTTTATTCCATACCAT
GAATCCACCATTGTTTTTAGGCTATTTTTTGTGGTCTTGTAAATATGAAAATGTTTTCAT
TATCATAAAATTAAAAAATTTCATTTTTTTTAGAAACAAGATTCGGATATTCAAAAAATT
TGCGTGCATCACTTTTTTAT
>Glyma01g01890|Glyma01g01890.2
AGATAGGTCTTCTCAATTTTGTTGGTTAAGGGCTTTCCAAATTCCAATTGTGGTAATCTA
TTATAATGTGACATTATTTCGAAATAAAATTTAAAAAATAATTGGACTGACATAACAAGC
ATGGAGTAAACAATTCAAAGACTAAATCAACAAAAGTAAGGTGACAACAAGTGTCAAGCA
AAAAATTCAAAGGGGAGAATAACTATAAAATTATTTTTTATCACCTTTAATTTATTTTAT
ATAATAGATTCCTGTACTTGTGTTCAAATTTACAAACTATCTTTGTATTTATAATTTTTA
TAAACTTCCCTTATGCAGTCACATTGCTTACAATAATAATGCGATTCATAAAATGGAATC
TCAACCTCCAACACAAAATTGTGGTCTAGACAGAGAAATCCATTGAGCCCAACAATCACA
GCCCAACCTCTTGTAGATATTTATAGGCAATTACTATTTCCACTTCCCCTCTTTATTAAT
ACACTTCCCTTTTCTTTTTATTTCCTTAAAATACCCTTGTAAATATACACTCCTCCCTCA
CATTCTTCAGGAAAAGGTATGCCTTACCCATGCCACCCAACATTACAATGAGACACATAG
CATAAAAGCCAACAATGCTCTTTACAAGTGTTGCACCCCCCTCTGTAATCAAAATATTTA
TTTTTTTGACAATGTTAATTCACTCCCCCCTCCCCCCACCCCCCAACCAGACGTTCCTAT
TCGGATATTCCTAAGAATTCTCAAAAACCAAATGAAATGTAAGTGTATTAAATTGGCACA
CATGAATTTTTCCGCTTGCCCTTGATAATGTGATATTGAAACGTGTTGGCCTAATCCTCC
AAAATCTCACACAATATGCACAAGTATCCTACATATCTGACCAAAAATTTATAATTATTA
AACCTATTATTACAACTACACCAAACATGGTATTGGTTCCAAGTGCCAAGCATACAAAGA
AACATTGAAGGAGGAGACATGGGAATTTCTTTGATTGATTTGACATTTAGGGTTTCGTGA
AATCAATTTAGAACAAGATTGACTATTGAAGCTTCACAGGATTGAGATTTTCTTCAACAT
AACTCTTGTAAATGTTGAGATGCTTGGTAGGGTTCTAGGCACACAAGGCAAAATTGGGAG
TATGGTGTAATTGGTAAATTTGCAGATAAAGGGAGTGTGCTTTTCAAAAGAGCGTGACGG
AGAAAGTGATGAAGGAGAAGTGTGCATTTACAATGGCAATTTGGAAAAATAAAAAGAAAA
GGGGAGTGTATTAGTAAAGAGGAAAAGTGGAAACAACAATTACCTATTCATATAGGGCTC
GTGTGAAACAAGGAAACCCCTGCAAAAAGGCACGTGTTTGGGCCCAAAGAAAAAGGCATG
TATATGTTTTGGCAAAAAAACAAATGCCAGGAATGTTACAATTAAAAGCATGTATGGTTA
TAAGTTGAAGTAGTTTTGGAGAATAAACTCATTTTTGTATCATGTTTAGTTACCTCCAAA
AGTGTGTTTGCAATGAAAATTTTGTCTTAAAATTCAGTTTTACAAAAGAAAGATTTGAGT
TCTTTTTGCTAACTTAAGTTTAATTTAAACTTTAAGTTTGCAAATTTAAATCCAAACATG
CACACAAGATATCATGATTATCATGATTATAGTATCCCAGAAAAAAAAAAGTAGATGATT
ATCACTAAAACAAAGTAAAAAGAATATTTTGGGCATGACAATCAAAAGAAAACGATATAA
TGAAAAAAGATTAGGGGAAATGGATTTGAAAAATCAAATAAAAATATTGGAAACTCAGTT
AATATAATGGTTTAGGAGGTATATTTCTTATCTGAAATAATCAATTCCAAATCTGAACCA
GAAAATAAATTTATCATAATTAATAATATTGAATAAACTAGCCCATTAAAAACATTAAAT
AAACTGTAGAATATTTTTATATTCTTGAGTCAAATTGTTAACACGTACTCAGCAAGACTT
ATGCTCCTGTTTTCAAAAAC
>Glyma01g01510|Glyma01g01510.1
TATATATATATATATATATACTAGCTAGTTTTCTATTATTTATGTGGAATGTCTTATTGT
TAATTTTTTTTATTTAACTCTCTAAATTAATTCAACAAATCTGTATGAGTTGAAGATTCA
CCACTTCTCGATGAAAGGATGAAGATATATAAAATTCTACAAGAAATTAATTTCTGCTAA
AAAATTCCCACCCACACAGAGCGACTTAAAAGGGTCATCTCAAACACAAAAGGAAAAATC
TTCACTCTTCACGTTGCAAGAATTCGTCCGCAGCCACATGAAAATCGAAAAGGCAAACCA
TCTAAGGGATAAGTATCAATCTAACTCTCAATACTTTTCAAGTCTTCAATTCGCATTGCT
GACTTAGTTTAGTCTATTCGTCCCTCCTTCTGGATAGATTTTAGGAAAATGTGAGGAAAG
AAGTTGATGAAAAATAAGTCTCAAGAAAGGAAACAAATTAAAAGTCAACAAACCAAAGCG
AAGCTTTAGAAGAATAAAGTATCGTGTTTGTAGCAACTAGCAAGTGGATATTTAAAAGGA
CACTTAGACACGACGCTTATCTAGAAAAGTTCAAGCCAGATTAACTAAAGGTTTCACTAA
AAAAAATGGTGTAGATTTATTTTATACCTGTTCACTAGCTAGTTACAAAAATATATCATA
CATAATTTAATTAACTATACATTAAGTGGATGTAAAAACAATCTTTTTTTAAGGGAAGTA
ATTTACTAGAGACAACCTAAAGGGTTTTAATATCTAGTCAAGAACATTAAGTTTGCGAAC
TACAATTAATGGTGGTCTACTATAAAATCTTGTTTTCAAGCAGTGATTTTTCTATTATTA
TTATTCATGACTCATTACTAACTTGACCCGGTCCAAAATTAATTTTTATGAATTTTGGGT
TTAAAAATGAGGCTTTATTTAGTTTGAGGGCGGGTTCAGGTCTTTGAGTCGTCAATAGGC
CTACTTAGTCTAGTGTCATATTCTTTTAAAATGTATAATTTTTTAAATAATTATATATTA
ATTATAATATTTCTTGATTTGATAAGAAAAATATTTTATATAATATAATATTATAATTAC
ATTGATGTTGTTAATTTATCTTAATATATATATATATATATATATATATATATATATATA
TAATAAACTATATCTTAATAATAATTTTATGCTTCTTCAGTTCTATAATTTTTTGGTTAT
ATCTTTAGTTCTATAATTTTACTATATATAATTATTAAAATTGATGTATATATCAAGAAA
TCAAATTAACCCAGCTTTATTTCAAATATTATCAGATTGAGGAATGCTAGTAAGAGATTC
TAACAGTACACTTGTTTAATATTCTAGTGAGAGAGCATGCACCCACAATTAATGGAAATC
TGAAATACAATAAAAAAATTTATTACTTTTTTAATTTATTGTTTTTAAAATAAATTTGCA
CTTTAAAAATTGAGAGCACGTACATTAGTTATTTCTTTCGTGCTATTGGTGTGATGCATT
CCTTCTTACTGAATAGCAGTACTCTAGAATAAATCAGAAGCGTTGTCACTCTTTCAATCC
ACTTGCACAACTTGTGTTAGACGTATCACCATTCACCAATATAATGCACCACGATTGCAC
CAACACATGGCAACATTTTTTTTTATCTCTTTCTATTCATCTCCTTTTATCTCATCACTC
TTTTATATTTCCTTTCTATCTCTCATAATCCTTAAAATTCGATTTAATTAGAAGGAAAAA
AAAAACATCTCATGCAGGAAGATTTTGAAATCAACCCAAAACAAGTAACTCACTATATAG
TCATATATCGGTGTGTACCTCTTAATATTTGATAGGTATCTCAGTTTGACTTAGTTAGGT
GGAGTCTATTATAATTTTACACTACTAGTTGGCTAGTTGTGGCAATGTATAAGAATTTTC
AACTGATAAGTTCAATAATTCTCTGTATAGCAAGGTTGGACGTGCACAACTTGTGCTATG
TCCTTACTTTTTTAATTAGT
>Glyma01g40310|Glyma01g40310.1
GCATTATAAAAATATTGTTGTGCTAGATCATGTGACTCCCACAGTGTCTGAAAGTTGAAT
CCCCGATAATAGATTTGGTCTATTTCTATGACCTTGGATTTTAAAATTGAAATTTCACTC
ACATCACCCGGCTTTCCTCACCTCTAGATCGAAGTTCATTCAAAATTATTTAATAATAAC
ATAATTAAAAAAATATCTGCACTTCCAAGTCCCAACTCCAACTAGAGTAAAGAATTGAAT
CCAACCTATAAAGATCCATCCAGTCTGTACACATAACAATACTCTCGGCACCATATTCAA
TTTCAACAAAGAAAAACGATCCAATCTGCTACGTAATACTATTAATACTGCACCTTTACC
CATCAAAGAAAACCAAACCCACCCAATTTTTTTATTGTAGTTATCTATCTAATCTAATTA
GTACTAGAAATTACTACCCACCCTCTCAACATAAAATAAGAAGGTTTGTAGTTTAAAATG
TGGTCTTTCTTGATGACTGGTGAAGAAAGTAGTATAAGATGATAATGAAAGTAGAATTAG
AGGAATATTAAATGTGTGTAAATGTACAAGGTTAGCCATAAAAAACAGTGACATAGGGTG
GTATGGAGACAGAGTAGGCAGAGTCACGTGTCAGTGTCCAGTTGGGTGAGATGGAAGGTA
AAGGGTGAAAAAAACAAGAAAGGAGAGAGAAAGTGTGTGTGGGACTGAACTGCACTGGCC
ATTTGCATTGGCAAAGGTAGTCAAAGCAAAGACCGGATAAGCAAACCGATGCGTACAGTC
AAAGCAAAAACTGTCACAGTCTAATGCTTTGCTGGCATTTTACCCTTAAAATAACAAAAG
CAACCCTTTTGGTCGCTCTCTCACTCCCGTTTTATAATTCTAAATCCATGTTTGGATTTT
TTTGCGACCAAGAGTTGTCGTTTTTCTATTTTTAAAGCATAAATTCATACAGTATTAGTT
TTCTTTTTTGAAAAAAAAAAAAGGCATCTATATAAGATATTCGATTTGCTAAAACGAGAT
GTGCCATTGAGCACCAGAAGCTCCTTTTATTTATTTTATTTTATTTTTGTGTTTGCCATA
GAGATTAGAGGGGTCCACTATTTATTTTAGTTAAAAAAAAAGTATTTAGTTTTTACATTG
GACCCATCGTGGGCTGCACCGGTTATTCATTCGTCCCGTGGGGTTTTCCCTGAACTTTTG
GGAAACTCCATTGCCTTTCTTGCTTCGTGCGACCTAAACTATAACTATTTCTTTATTTAC
TCTCTTCAATGACCAATATACCCTTGATACCTTTACCATGCCACGGGAAAGAAAGACTTT
ATAACATTATATTTTAATAGAAAATTTACTATAAAAAATATAACATATAATATTTTCAAT
ATAGCTTACTATAATTTTTAATTTTTAATTCTATACGCATGAATGAAATGATTATGATAC
CTTGTGCGTTTGTTCGAATTTTGCTGTTGAAAGGGCCAAAGAAAAATGTTTGTTCAAAAT
TTTACGCTCTCCAACTACCTTCTCTAAATGAAATGAAACCATTCATTCATGCTATAAAAG
TTTTTACCTGTGTGTAAGATAAATATAATGATATCATTTATGAATATATTTAATCTAATT
GCATTAAAAATCTCCATTTATAGTGTACAAGTATTTACAACCACCACCGTAGTAATAACA
CAAACTCTTGCTGAATATCAATAATAGTACAAAAAAAAACTGAAAGTGAATAAAAACAAC
GCTATACAAAATGAAAAATGAGAAATAAAAAGGGAAATAACTTTCGGGTGTGAACGAAAA
CAAAAAGGATAGTGAGAAAACAAAAAAATTATCCATGAGGCGATGAACGATTAAAAGGGA
TATTAACGTAATTTTTATTTGGTATACTTACATGAATGATAACGATAGAGACCTTCGCAA
AACGTATGTAATAATTAGTATAATTTTAATAATTGTTGTTATAAAGTGTAGTAGTAAACT
AAAAAGAAAGAAAAGGGAGA
>Glyma01g02060|Glyma01g02060.1
GAATTAATTGCCGTTTGAGGGGGTGGGCTTAATTAATTGATTTACTAAGCACACCTCAGT
TAAATAGAATTTAACTAATTGATTAACTGTCTTAAACAAAATTGATTGATTAACTAAGCA
CACTTTAGAGTTAAATAGAATTTAACTAAATCCTTTTAAAAGTGAAGCCTTTTATTGTAT
TTGACTTAAAAAATTTAAACTAAGTTATTCAAATTCCTGTTAAAATATATTTTAAGTCCT
TATAAAATTGGCAAATTTTAGATTTTGTTTATGTAAAATTTTTCATTCTCGTAATGTGTT
ATATTTTGATCCGGAGTAAAATTCGTGTAAATCTAAACACACGTGAGAATTTTTGGATTT
TAAAAAACATCACAAAAGTATAGAAAAAAATGCAATTTGTGATAATTTTACTTCAATTTG
TGACAATTTTTAAATTCTAAATTTATAATTGCCACAAATTATTACGTTGGGCTTAGATAT
ATTTAAAATTTACTTCAAGTTAAAATATAACACATTTATATTTTATGAGAAAAAAACATA
ATTTTTAACATAGACAAAATCTAAACATTACCAATTTATAAAGACGAAAAAATATTTTAA
CCTTATACAAATTCTGTGACTTGTTCAAACCTGATGAAACAAAGGAGAGAAATGTGCAGA
AGCTGATATATATTGCTTCTACGTCTAGTGTTTTTCAATGGAAATTCAAACTTTCTATTG
GAGAATTTTGAAGGGGCTTTGATTTCATCGGATCCATATTTCGTACGAAAAATGCTCATA
GATGGTGATGCACAACAACGGTATAGGAAACATGTTAGTTTTAGCTCATTACATAAAATT
TCACTTTCTCAACCAATTGGTATTAACATATTTTCCAAATTCCAATAATAATTGAAAAAA
ATTGTGCTTTAATATTTTTCTTTTTCAAATATACCTTTTAATCCCCCAACCCCCACATGG
ATATCACGGTATGCCTATGATATGTGAACGAATTATATCAGCTATCAGGGATATACTATC
TTTTATATTTATTTTTTTTTTCTGTTTTTTTTTCTTTCTTTTCAACTATTATGTTTTATT
ATTTCAAAATAAATTATTCTTATGGTTTTCTTTTTAGAAAATTCTTACGACTAAATAACG
TCATTTAATACTAATCATTGTATTACATTATTATTATTTAGTTTTTTTGCATGATTAGAA
ATCATTGTATATTATTATTTTATTTTTATGCATTGTTACTATATTATCAAATTTTTAAAG
TAATTATTATAAAAAAATAGCAAATTTTCATAGATGCATATATGATTGAAGCATCTAGAA
CTCGTAGTGTAATACATGATTGTTGATTATGATCAAACTCTAATAAACATTAACTAGGGT
GAGTTTTTACAAGAATTAAAGTGATGCATACCTACAAAAGACACATAAACACTCAAACCA
ATTAATATTTTAAATGATAGGATGAAATACATACTCATCTATAGTATAACCACGTTGATT
ATATTTATGCATGTATAAGTTGGATTAGATTGTTTTCCTTGAGGCTAAAGAAATTTTAAT
AACTATAACACCCTATTTAGGCATTTAGCAGTAGATACATATTATTGTTTATTAATAATA
AAAAAATTTGTTGTTTTCGGATGTATCTTAGGAAGCATGTGTTCGGGCGTTTGATCTTTT
CTACGCTTTTGTTTTTGAGTTGATGCAGTAGTATTCCGAGGCAAGTTGACCTGCTATGCA
CATTGGACATCAAACTTAGTCGAAAACACTAACAATTTGTTATTAGATGAAAAGTGTTAT
TATTATTATTATTATTAATTGAGAATTCTAAAGAAGTTGATAGTGTATCTGACATTTATG
TACAAGAAATCTACATGAAAACGAAAAATTAAGAAAATGCAACACCCAAACCTTGATTTT
AAATGGTTTCCCTATTCATTTTCTTAGTTATTTTCCTTATGTAGGTACAGTCATAGTACT
AAGTCTTAGTCACCGACTCA
>Glyma01g28810|Glyma01g28810.1
ACCATACTAAAGATAGGTTTACTTTGATACCATTTATAACATCCCTAATTGTTAACTTCT
TGGCAGCTCACACTCTACAAAACTTCACACGGTAGCACTTCACTCAACTCTTTCATTGGT
CAAAACCCTTCACTGTTTAGAATCCTCCATAGGTAGCCCTTTCCAAGACTTTGAAATTTA
TTTCAATGATAAATCTCATAAAGCAACACAAGACTTTTTAGTGTTCTTTGTTCTCACTCA
TATGTTTTTTGAAAAACTTTTCAGAAAGTTAGTCATCCTATAATTGCTCTAAGCCAAACA
CACATAACTATGAAGTTCTTAAGTGATAAGCTACCAAAAAGTATATATATTTTGTTGGTA
TAGGCAATACTAATTATTTTTTTTAAGTCATCCTCAATTGCATAGTTTCATACCCGCATA
GCTTTTGAATCCCTCTCATTTTAGTGTGATTTGTCCAAGGTATTACAATTACTACATGTC
CTTTTGAGCTTCTTCCGCAATGTGCTTGACTAATACCACAAGCATGTGAGAATAGAAGAA
GGAAAGACATCACATTGCATATGTGTATTATTGTGACTGTGTTTGGTTGGTGTGGTTTTT
TTATGTGTGAGCCATTTTTGCATTGCATTGATTATAGTGTGAAATGAGAATGATTTCTAT
ATAATGTTGTGATTTGTTGTTTACATGAAAAATGAGAAATGTGAATTTATCATGAGTGTG
GCATGTGAAAGGGTTAGCTTTGGGTGCAAGTGAAGGAGAGAGAAAGAGGGGTGTGATGCA
ATGAGGGAGAGGAAGAGGGTGAAAATGTGGTAGTAAGGGAAAAGGTGGATAAAAAAGTCT
CTTCCACATTAATAAAAGAATGAGGTGTGAACTTAAAACAAAGTAGTGTGCAAATAACTG
GGCCCAAGTATACTCCTCATCATTTTGAAAATTTTCAAGCCCATTTTGCGTTTTAACTAA
CGGGCATCAATTTTGAAAGTGGCATGCCCATTTTGTAATTTGACAAAACTGTTTCGAATC
TTAATTTTATTATTTTAACATCAAATAATTAATACAATATTCAATATTATATATAATTTT
TTTATTATACATTTCACTTTTCAATTTTATATATATATATATATATATATATATATATAT
ATATATATATATATATATTTCAAAAATACTCTCTTAAAGAGATAACAAAAGTTTTTCTAC
CTTAATCATATAGAACTATAATTTTGATTGATCATTTATATAGAGTAATGATTGATAAAC
ACTTTTTTACTCTACATTTATCTTTTATTATTATTATTTTTCTCTTTCCATCATATTATA
TAATATATCATAATTGCATTTTTTTCTTTTTTCCTCATCAATTGTCATATAAAATTTATT
TTTAAAAAGAGTATAGTTTAGTGAATATCCATAAATATTTTTGAAATTCACTGTTTTTTT
TAATTTTTTGTATTTTAATATTTTCATTTATCTCTCTCCCACACATACACATATATCATA
TCTATTTATTATTCTTTTTCCTTATTTGTAATCTCCCTTCTCTCTTAACCTGTATGTACA
TTATTATTTTTTTTCTCTTTCTCTAGTTTTAGAGGAAGAAAATAAAAATCAACCCAGCCT
AATTTCTCCTATTATTCCATTTGGCATTTCCATATAATACATTTATCTAACAGCCATTAA
TTTTCTACGAACCCTGTGCTTTACCCAACGAAAATATCAATGCTGCATCAGATAATTGCT
ATCACAACAACGTTACAAATACAACACTTCACGGTTTATATTCGACCAAATATCAGGCCC
CAAATAGATTATCAGAGAATTACTTAATCTAATCTCACAGAAACTCATTAGATTTTTTGT
CCAAATCGCCAATCCGAACCCACCCAACCAGTAGAAGAGTGAACAAGCACCACAAATTTC
CCACGTATAGCAATCACCATCAGAAACCCAGCGGGTCCCACGAACATCGCCACGTCACCA
CCTGCAGATAAACATAACGA
>Glyma01g04545|Glyma01g04545.1
ATTGTTGCAACCTTTGAGAGATAAGTAGTGACCAATATAAAAGCACGTTTGTCCCACAAG
CCAATACATGTTCCAACTTCTTGAAAATATATTTTACCATGATTGTTTTGGTTTATCATC
CCACACATCATCCAAAACAAGAAAATATATTTTTCCTCGAAGCAAAACTTGAAGCTTTCT
TCTGTAACGGGTCTAGATCCAAATTTACACAAGCCTGCCTAGATGCTGCTTCAATTATAG
CTTTTTCATTCTATTCAAATTGAAATCTTCAGAAACACACACCCACAATCTCATCTCATG
ATTGAAGATGAGTTGTGCAAGTGTCGTTTTTTCAATTCCACCTAGACCTACAATTGGATA
AACTAATAAATCCTCAAAATGAGAAGCATCGACATGAGCCATCAAAAGGTCTACAATTTT
TTTTATCTTCTTCCCTTCCATAGACTTGTTGTGCATTGATGATTAAGCTAGTTTGGCCCC
ACTCAGTGACTCCACTTCTATCTGGAGTTGTCTCAGTCAAATGAAACTTTTTTCCTTTCT
TCCGCAATTTCATCTAATCTCTCACTTATCCTTTTCATTCTCTTTGCTATTTTGTATCAA
AAATCAACATGCTTGGGATGAAAAGAGGATAAGCAAGAGTATTGTACCTTGTGCGATAGA
CCAGACTTGACTCCTTGGTACTCCAACCCCAATGCTTCATAGGCACACTCATCTAGGATG
TCATCCAACTCGTACGCTGCATCTTTTAGCTTTCACAGCCAATCCTTTATAGCTTCATCT
GAGAACTGTTTCTCCGCAGCATCTTGAAGGGTAGCCTTCAATCAAAACCCAGATATAATC
CCATCTCTTTTCCAATGAAAGAGCTCAACTTTTCAAGTGCAACTTCAAGAACTGCCTCAG
CCATCTTCCAAGTTCAAGAACTCACAAAAAGAGAGTGCAAGAGACCTTCAGAAATGGCAA
TGCAATGATATCATCAAGTGAGAGATAAGAAAAAAAAAAGCAGAGGAGACATTTTTGGAA
GACTTAGGAAGTCAACAAGGAATCCACAACAATAAATGTATTGTTAAAATTTTGCTCAAG
TTGCAAGTCTCTCACGTAATATACTAGTGATACTTTGTGGTCAATGTCCTGTTTCCACCA
TTCAATATTGATTCATTTTCTTCCCTGCTGTGTTTTCCCTATCACCTTCATGACACATTT
CTAATTTCCCTCATTCACAACAAGCCACCTCCTATACTCTATTGCATTTGCTTCCTCTGG
CCCTCCATTGGCAACCACAACAACTCCTTTGAAGAGCCTCTAGGTTGAGGACCTATGATG
ACCAGGATTTAAGGATGAAACTGTGAGATGCAACAACCACTACCTGCAACATTGCAATTG
CCTGTGATATCCGAAACTGCAATGAGTGAACAATGTAGCCTAATCTCAAACAACTCTATA
TGTGAACATGATGTCATTCCCATCTGTTACTGTCTTATTTTTTGTCTGAACTCTAAACTT
GCAATATTTTTTGACAACTTCAAAATTTGAGACCATTGATATATAACAGGAGTGTTGACT
TAGCCTCAGGTTTATCTTATTCTCATTGTTGAACTTGTATCAGCAGCTGCAGTAAAAAAA
TGTATGTTCATCTCCCTTAGTTTTGTGTGTGAGTTACAGTTAGCTACAGCATTGCACGGT
CGTATCCATTGTTTACGGCTAAGACTAATGGGGTATCTAATCCCATTCGCTCCCCTAGCT
TTCGTCTCTCCGTGTCAGTCCAGCAGAGTGTTTTTGCCGTTGATGTTCTGTTCGATCTCT
ACGCATTTCCCTACTCCACACCGGAAATTCCCTCTGCCCCTACCGTACTCCAGCTTGGTA
GTTTCCACTGCCTATCCAAGGTTGAGCCCTGAGATTTGACAACAAACTTAAAAAGCCACA
CACAGACGCTTTACGCCCAATCATTCTAGATAACACTTGCATCCTCTGTCTTACCGCGGC
TGCTGGCACAGAGTTAGTCG
>Glyma01g42860|Glyma01g42860.1
TCACTGATCTCATTCTTAGAATCATCGATCTGTTTCATTGAATTAGGTGGATGTGAATGG
TGACAATGCTGCTCCACTGTACAAGTTTCTGAAATCAAGCAAAGGTGGACTCTTTGGGGA
TAGTATCAAATGGAACTTCTCCAAATTCCTTGTTGATAAGGATGGGAATGTCGTTGACCG
TTATGCACCCACAACTTCTCCTCTCAGCATTGAGGTAATTAAGTTCATTTGTATGATGCC
AATGCCATGCATGCTACCAATATGTTTATTATTGCTTGCTTTTTCAGATAATGCTAACTT
TTTCGTGTTGTTGATATCTGCAGAAAGACATAAAGAAGCTGCTAGATGCATGAATAATGA
TTAGAATAACATCATGAATGAATAATGTACTGCAGATCAGATATTAATTAGTGGAATTTC
CTCCGTATTTGTACTGAAACAGTTGCTCTGCTCATGTACCTCTGAATTACTATTTGCTTG
TTCATCTATATAAAAATGTGTATCAATTTATATATAAGCGCAATTCATTGCATAAGGTTC
GTTTCGACATGTAAATTGATTTGCTCCTTTCATTCTTACTCACTGCTCAAACGTGACTCT
TACTTGCTAGTCCGTCTTCTATTAATTATTATGTGTAATATTTGAAAAATAGATATAAAC
ATTTAATTAAAAGAAATTTTGGTTGTAAAAAGTTATAAATCATACTCTTAACCGAATGAT
CATTCATCATTCTATTTATTTTTCATTCAGACTGCATATGATAATTTCTTAACGGAATAC
AATATGCACAATAATGATTTAAAACCACAGATTCCATTATTTAGTCATCTATCATATTTT
AACTGGATTGAACGTGTATAGCTTTCATCACCGGTGCATAAAGAGTGGAGAAATTGTATT
TGTACGGAATTTTTATGTAATAGAGAGAAATAAAATAAAAAAAAGTGAGATAAATAAATT
GATATAAAGCAAATGCAAATCAGCAAAAGAGAATTTTTTTTATTAAAATATAATATTTAA
ATGCTTTTTTACATGATTTTCAATATAAAAAAAATCTTATAAACTCTTAGCCGGTGCTTT
AAGAGCCTCTTGATATAATATAAAATAAAATAAAAAAGCACTATTATAATATTGTGGTCG
TACGTAGATACGACGAGAATCGCACCACATGTGATGTCGTTACAGATTTAAACGTTTGAG
TCTGAAAATTGAAGAGCTGATGTGTTCCTGTTCCATTTTAACGTGTATGTTCAGTTCTTG
GTCTCAAGTTTCATCTTGGGCTGTAGACTGTAGCAAACACCATGACCACCAAGGTTCCAA
AATCCGTATACGACTTTGTTGTCAAGGTTGGTCCTCTTATCTGCTTTCCCTCATCTCTGT
CTCTGCGTTGAGTGAGTTTATTTATTTGGATGAACTAGGACTCTTACTTTCCTATTTTTG
ACTTTGGAAGTGAAAGAAATCATTTTTTTTCTTTCTTTCATTTCTAAACATACAATAAAT
AAATGTTAGACGCCTTAATCTTTAACAATTACTTGCAGGATGCTAAGGGAGATGTTGTAG
ATCTCTCCTTTTACAAGGGAAAAGTCCTTCTGATTGTCAATGTTGCTTCTCAATGATATC
CTTAATCTGTGCTGTGTTTGTTACTTCTTCTTTTTTTTTCCCTGATTGTGCCTTCTAATT
AATTTAAAGCCTTGATATTTTCATCTTTTCTATTCTTTTCAGTAACTACTCTCACAGCTA
ATGTTATAAATGTTGAGAAAATTTACAATATGTTTGGGATTGAGACAGCGGCTTGACCAA
CTCCAATTATACGGAGCTGAATCAATTGTATGACAAGTATAATTGTTGGTCGTATTCAAC
AGTAACCATGATAACTTTACTGTTTATCTTTGTTTCTTTCTGTTGTCTTATAAGTATATG
ACTGGTTTTGTAAACTTAATTAGGCCTGGAGATTCTGGCATTTCCATGTAACCAATTTGG
TAAGCAAGAACCAGAAAGCA
>Glyma01g36620|Glyma01g36620.1
GACGCACCGTACATCACTGTCCCCTTTGTTGTGGTACTCGTTCAAGTCAAAATCACTCTG
TTGTGGCATTGGGCGCACGTCAGGGTCGAAACTTACTAGTAAAATGGGGGTTCTTAGTGG
TGGTGGGATTCGAGTGCGGTGCAGGGTGGGTGAGATTGGGCGAGGGAAGTGCAGGGTGAG
GTCGCACAAGGCAGTTGAGGTCACCATAGGGTGANNNNNNNNNNNNNNNNNNNNNNNNNN
NNNNNNNNNNNNNNNNNNNNNNNNNNNNNNNNNNNNNNNNNNNNNNNNNNNNNNNNNNNN
NNNNNNNNNNNNNNNNNNNNNNNNNNNNNNNNNNNNNNNNNNNNNNNNNNNNNNNNNNNN
NNNNNNNNNNNNNNNNNNNNNNNNNNNNNNNNNNNNNNNNNNNNNNNNNNNNNNNNNNNN
NNNNNNNNNNNNNNNNNNNNNNNNNNNNNNNNNNNNNNNNNNNNNNNNNNNNNNNNNNNN
NNNNNNNNNNNNNNNNNNNNNNNNNNNNNNNNNNNNNNNNNNNNNNNNNNNNNNNNNNNN
NNNNNNNNNNNNNNNNNNNNNNNNNNNNNNNNNNNNNNNNNNNNNNNNNNNNNNNNNNNN
NNNNNNNNNNNNNNNNNNNNNNNNNNNNNNNNNNNNNNNNNNNNNNNNNNNNNNNNNNNN
NNNNNNNNNNNNNNNNNNNNNNNNNNNNNNNNNNNNNNNNNNNNNNNNNNNNNATAGGGT
TGAGGGTCGGCGCGCAAGGAAGAAGATAGAAGAAAGTGGCTGGGGCATTTTGGTCCATTC
AGCTTCCTTGGAAGGTGCAGATTCAAATGAGAGGTGCAGGATTCAAATGGGCGACGTAAC
TGTCGGTATGGGCCCTATGATTGCTTGAGTGAAAATATCTAGGCCCAATAAAGAAGATCC
ATAAGTTCCTTGGGAGGTGGGATATGTAGTGCCACGTGTAGAAGAGTCTCTCCAAGCAAA
TCCGATGGGATTTATGAGGTGGAAACTTATCCATGACCTCAAGATTCGTGGATGGTGGGT
CATCACTTTCTTCGTTTATCTGCAACTGTGTTACTTACTCATCGGACTTATCTGTGCTAA
AATACCAGACATTACGTGTCATCTGACAAGATTCTATCCAAAACAAAAAATGCACCTCAC
TTATTTCACACATTTCTATACTACTATAACCTAAATCTGAGTCACGTGTATTTTAATTTG
CAGATTTTGTGCTATTTTTTCGGACAATCAAATTTCTTTGACAAATGAGGTTATATTAGT
ATCTTATGTAAAAATGGATCCGTGATAAAATCATCATCAACGAAGTATTACCTACGTCAT
TTTATTTGATACTACATCATTATACGTATATAAAATCTTACATGTCCTATTGTTTATTAA
CTATTTTACTAAAATTGTGTTTTTTGTATAAAATTTTCCCCGGAGGCAGATAGATTGTTA
CGCATATCATACAAAATAAGTAAAACAAAATGAGCAAGTCTAAGAAGATAGTAAATCAAT
ATCTGTGTAATAATGGAGTTGAATTTATCTTAAAACAAAGAACAAGAAGAAGATCCCTGG
CAGAGTTGATTGCGTGGAAGCCCATTACTGGTCGTCACGAATGATTACGATGTCATTGTC
TCCTTTATGTTATTCTAAGTCTTCTAATACTTTTAAGAGACATATTCAATTTTTTTATTA
ATCACATAAATTATTTTATTTCATATTTTTTTCATCAATAATATTCACATTAAGTAATTT
CATCGAAAATTATAACTAATTTTCGACAAAAATCATAAACACACGTACAATAATTTCTTT
AAAATATAATTTATTTCAAACCAACCTAATACTTAATCAAAATTCAAACTTTGTATGACT
TTATTAAACGACCCAAGTCTTTTCTACTTGTGTCATCCGTTCTTTCTTTTCATATTAGTA
GACAAATTCTCAAATTTTTAATGTAACATAAACAGCTCTAGAATATATTCAGCCAAAAAT
AAATAAAAATATCGGCTCTT
>Glyma01g43420|Glyma01g43420.1
AACCTTACTATAGGCAGAAGTATTGTTGAATTTTCTATAAAGTTCCTAATGAAATAAATG
ATAAAAGTCAATTAATAATATTCATGATTTCTTGAGATAGTATAGTCCTCTTTGTAACTC
ACAAGCTCAATCATCTTCAAAACGTTGGAGTCCTATAAGTTGTAATGGTTAGTTTTGCAA
TTTAGGTCGGATATCAATTAACGAACAGAAATGAAGTTAAAATTTAGTTTCAATATGTTT
AAGACATTAAAGTGTTAAAAATAATGTGAGAATTGAATTGTAACAGAACATATCAAGTAA
GTCATTATATTAGGCAATTTCACATTAATAGAATTGATATTACAGAGATCGACTAACAAA
ATGAGATGGTGTAACAAACATGAACTATGTCAGAAAATTTAACTATTGTCATTGTTAGAC
AGTTTTACATGAATGAGATTAATTATTATTATTATTATGGAGAATACTAAAGATTGTTGT
GTAGGCCTCAATGAATCCAAAGATTCAATAATACAGTGTTCAATAATATAAATGCATCTA
AAAAAACATTGTCAGGTATTTATTCTAATATCTATAATTTCTATCTCTTTTATCTCTGTC
TCTTTTCATGTAAACCCATCGAGATGTGAACGGAACATTTTCCAAAAGCAAATGGCAAAC
TACTTCATACCAATAAACTGTCTTAGGCCTTAGCAAATTTTTTCTTTGTAATTGTAAACG
GATATTTTAGTTTGGTTATTAAATATTTGCATGATTCACATGCCAAATATGGTGTAACTG
ATGTCATAAGATTTGATGGAAATCAGGCTCTGTAATTAACTTTGGGTATCTCTTATACCC
TTGTTATTAGTATATATTATTTTTCGATTAAAAAAAACTAAGGCATGAGTTATATGAATA
AACTTAACATGATGAATGGAAACAAATTTTTTTCCTCTCGTTGAATAAACTTCGTTTGAC
AACAATACAAATGGAGCCTTAATTAGTTTGTTTGATTTCATACTAATGAATCACGTTGAA
ATATCAAATAAGATTATTTTTGCATATTTGATTTTACATCCAACAACTAATTTTGGATCA
AGAAATCATTCTGAGTTTAAATAATTTTATGTAATTTTTGTGTCAAGTCAAGAATTTTAT
ACTAACTTATTTTATAATAAAAATATTTAAATATAAATTACAACTCTTTAAAATTAATTT
TAATCAAAATTAGTTTCATCTAAATTTGATTTTGTAAACACTTATCCAAATACACAGTAG
ATCTACCGCTAGCGTCATTGGATCTGAAAACAACATCTGGTGCTGACGTTGGGGCGAACG
GAGATGGCGTGATGCCCCCAATGAATAAATAAAAAAAAATACTTAATTTATGCTTCTAGA
AATGAATAGTTTTTGTAAAAACAAAATGAGATTTATATATTAATAAAAAAGTGTCACAAA
ATGTGACTTAAAAAAATACATCAGCATGAAAATATAAAAAAAATAGAAAATAAAATGCAA
TTAACCTAAAACAACAAATAATTAAAAAAAAAAAATGAAATAATAATATATTTAGTCAAA
GTATTCTAGAAATTCTCCTTTTGTTTGTTTCTTTGAACACCTCACGTTGATTTATATATT
TTTGTCTTCTTAAAGGCTCAAGGATGTGGAATGATCCCTTTGTTTTTCACTTCTAGAAGA
CGATATAAATAGAGATTGACGGGTGAAAAAACAAAACAGTAATGGGATGAGTTTAAAGCG
ACAACGCGTAATGACTAATGGGGATTGAAAATTCTCTGGTCCGTGCTCATCATTCCAACT
CTGACCTTCAAATATCGATATTCCATTGGCAAATTAGCACCAATCATTTATCACCATCAC
GCTTACGTGTACTTGACTTGGTCAGCATTCTATTACTCACTTACAAAATACCAGTCTCAG
TCAAACTTTGACTTATTTCCAACTTAAAATTAATCTCCTAAGATAGATACATGCATTAAC
CATTAAATAGAAGCCCATCC
>Glyma01g45520|Glyma01g45520.2
GAGTAAAAGTTGAAAACCTTATAGATAACAAGAGTACGGATAAAGTTGATTTGTTGGGGA
GTGAGATGAGAATGTGTAGGCGTTTGTTTAACTTTAACAGATTGAGGAAGTAAGATACGG
TCTCCTGTGTTCAAGGTGTCCTTGGCTGCCACCTTCCATTAATGAGTTAGTTTAGAAGAA
GAGGGAGGAGGAGGAGAGGGAGAAAAGTCATACACATACCCTTACCCTTTTGAATGTTTG
TTGTTGTATAACAGTGGCAGGGTGAATTCGAACCTGTCTTAGACGGAAAAGCTTGTGCAC
CAGAGCTCTGGGAAGGTGGGGGCAGCACCGAACAACCCATTTGAGTGCGGTGGTCGGAGT
GGACGAGAGTTGATTCAGCTCCACACTCGCACTCGAACTCGCACTGACGGGAGGCAGAGT
AAGCCATTTGTCCTCCCACGGCCTTGTCACCGCCACCGAGAACTGACGCTGCCCACTCCT
CAACGCTCTCAACATCATGGATTGTGCCGCCCTCATCTCACCCAATTCAATTTACCACCC
CCATTCGTGTTTTTTTTTTTCTCTTTTAAAATATTACTAACATTTAACTAACTTCTTTAA
TATAATTTCTCAAATGCTTAACAATTTAAGAAAATTAATTTTTCAAATTGGTTTAAAATA
AGAGTTTCATGTGCTGACTCACAATATACTATCATTCTTGTATATCTTTTAAAATAATTT
TTGTACAAAATTATCATACATTAAAATTTATGATTAGATGATATTATAAAATTATTTTAT
ATTATCAATTAATTAATTATTTTTTTTAAAATAACATAATTAAATACTAAAATAGTGTGA
TTGTGATAATTCATAATAATAATAATACAAGAGTACACATGTAGATATTTACCATACAAG
CATAAAAGTAGCTCAACCTATCCTTTAAATAATGATTGTTTAGTAACAGTTAAATAGAAT
TTGGTTAACTCTTTTAGATAATGATATGAAAAAGTTTGAATGATGGTTTAGTATCAGATG
AAAAGTGTGTAGGAAATGGTGAAATGGAAAGAGTATTTCACATGAGAAAAAGGTTCAAAT
GTATGAATTTTTACATTTTGAAAATTTGAGATGAAAACTTTTATATATTATAAATTGATA
TTTAGATATCAAAAAGATTAAATGGCATGAGGAAGACCTTTGGGTAAGGGTGTTTCACAT
GCAATTGATTTATTTTTCAGATAAAAATTATTTGAATTAAACATAAAATAAAATGCAGGT
CACTTTTAATATAACATTAAATTTAAATCAAACTAAAATAATCTTTTACAATTTGATTCA
GTTGAATTTGATGATTTTTTATTTTTTAAATATATTATCATAATTTAAAATTCATTAACT
AAACTTATAAACATTATGCTATATTATTTTAAAAATAATTTTTTTATTAAATTTTGTTTA
ACATATTTTAGTAAAAAATTATTATTTTCACTTCTATTTAACATCATTACAAAATGATGT
TGTCAACATAACAATAATTTACACATCACTTAGTATTTAACATTATTAATATATCATTTT
TTAACATATGAAATAAAACATGTATCTTGATTATTAAAAAAAGTTAACATATTTAATACT
TAATACTAATACTAATTACTTTAGAAAAAATAATATAATTACAATATGCGATCTCTTCCT
TTAAGATTGATTTTTTATAACAAAATCTTGAAAATTGAATCAAATTGCAAAAAATATGTT
ATATTTTAAAATTTTTGTTTTGACGGTTTGATTTTGAAGATAATGATGTTGTGTGAAAAT
CGTCCAAGTTGATTTAAACATGTGGATAACAATTTAAGCAGATAGTTGAAAAGTCGTGAA
AAAGCAGGAGAGAATAAAGTTGAAATTGTTAGCATGCAGTGCAGGTTCAATGAACCAGTA
GGTAAGAAATTTCTTCCTCAGTTTCTCCTTAAAACTCTAAAACTACAAGTAAGTCTCGTT
GTCTGTCTAGTTAAGTAGTA
>Glyma01g04530|Glyma01g04530.1
TTAAAAATCATAAATTTTTAAACATCTCACTTCTTATTTAACGAATCTCTTATAATTTTT
AATAATTAAGTTTTAATAGATAAAAAAGTTTGTATTAGGAAGTGTGTTAAATAATGTAAC
TAACATTGATCAACTTAATTATCACATATTATACATTTAATCAATGATAATAATTATTTT
TATCTTTTTTTTCTTCATAATACATCATATCGTCCATTATATTTATATTTTTTCTTTTGG
AGAGTAGCACAAAAATACTTGAAAAACTGTTTCTATGTTCTATTTTTATTTTTTAAAAAT
AAAATTTGACTAGTGGCATAATTGATATCATTAAAATTTTGTATTTAATATCAATATTTT
TTGGGGGTGTATTCTTAATATTTTTTATTATGATATTTTACATTGTAAAATAATCTGTAC
TGTTGATATTGTAGAACGAATATTATATCTATGTAATGACTCGTTATAAATAAAAAAAAA
AGAGAGAGATTTGATTAAGAGGAAACGCTTAAAAAAGTAGTAAAAGCAACTTAGAGAATA
TATTAAAAAATGGATAGAATTTAGATTCAGACATTCTGTACTACTTTACGAGTTAGTGGT
ACTTCTTTAATAAAAAATATATACTCTATTTGTTTCATAGTATTATCTTTCTTTTAGCAC
AATGTTATATTTCTAACAACTTGTTACGATAAAATAATTATTTAAATAAAAATTATTTAT
TAAGGAGTTAGAATGTAGTTCGTAATTTATTTAAGTATTTAGTTTTATTTTTACATCATT
GAACATATTAAAATTTTTCAATGGGTAAGTATTATATTTTTAAATTAATAATGGAGTAAT
GACCTATAAACTTTCATAATATAGAATCAATCAACAATTTTTTTCTTTCTTATTACGTTA
CATATCAAATGTCACATATTTACAATTTTCTCTTTCTGAATGTCTATGATTACAAAGTGT
TCATACATCATAGTTTTAATTTGTAATAGTCATACATTTTGCTGTAATATTTTTATTTTT
CCTTTACCTCACAATTTTGTTTATTACATCACTTTATTCATTACGTCTTTTATTTTGTTT
TTCTCTCCTGTGTCCAAACGAGTATTATCGATCATTTTCCTTCCCAGATTTGAACCGTGT
CCATAATTATTATCGGACATTAAATGCTAAACGAACGTAGAACACACGTCTAGTCTCGTA
CATACCGAGGCAATACAACACACCATTATATGGCTCAGTATTGGACGGTCCTGATTGATG
GATACTGTCCCCCAGATGAAACACCACCACCAATACTTCGTCGACAACAATCCACGTCCA
TAGGTACAAGTGAAGCACCTAATCTTTCCTTTCCCACGGTATGTCCAATAATACCAACAG
AGTTTAAGTAAGTTATCGACACTCAATATTAAAAAAAATATATATTTATTATGAAAATAA
AAAAATATTAAATTACAAATTTTGTCTTTTTATTTGTCTGAGTTTTGTTTGTCTGTAGTT
TAATTCACGAGTTTAGTTTTTAATTTTTTACAATTTTATTACTTAAGTCAATAATTCTTA
AATTAAAGGTTAATTGTTAATTGTCAATGTTGATCGTCACGTGTCGTACTTAGACGTTAA
CTGTCATGTATTATGTTTTTATTGAACATTAATTTCTTGCATCTAATTAACGTGAATCTT
TAATAAAATTGTGATAATATGACATTCAACGTTTAATAAGAATGTGAAAGGTGACAATAA
AAATAAGTAATTACTGATCAATGCTCAATTTCGGGGTTGATGACTCAAATGATAAGATTA
AAAAAAATAGAAAAACTAAATTCGTAAATTAAATAATAAGAGAATTAAAATCGAATTCTA
AAACATTATTAAGTTATTAATTTTTAATTTTTTAACTAATATATGAAAAATACATGATTA
GCATTTGACAAATCTTATTAAAAATGGTCATTTATGAATATATTAGTAAAACTAATAAAT
AATCCCTTAGTGCTACCAAA
>Glyma01g43630|Glyma01g43630.2
GATAATATTGAATAGAGAAAAAAATTTCCAATTACATCAATAGAGGTTTCAGTTGGGCAC
TCCCCGACATAATTACCTTGGTATTTATTTTCATTCGCTAAGCTCGGTGTTTAATTCTAC
TATTCAGTTTTAACTTGGAAAATGTTATAGTTTATTGTGCAACATGAATTATTTGCTAAC
TTTCATTTACATCCAACTATAAATTGTTTATAAACTGAATATGTATCATTTGAGTACAAG
AAATTTCCTGTAGACACGATACTCGATCCGTTTTAATTTACTACTTGGACAAATTGGTGC
ACTTGTCAATTGATAAACAATTACCTAATGAGTGTAGCTTACTTGGCAACACATGTCAAG
TTTGTGGGGGAAGACATAATTTGATCCTTGTAAAATACATTCTTAGAGAGGAATAATAAA
CTTTAAGTGTGATTAAACTCTGAACCAAAGATTAGTTCCATAGTCAGACTAAAAGACCGA
AGCTTGTGAGGATACATCAAGATTTTATTAGGGAGTCAAAGAACCTAATTACAACTATTG
CCAAAAAAAAAATATTGTGATCTCGTTGATGTGGACTTTTGCGGTCTTCCACGATTTGGA
AAAAAAATGATTAATCTAAATGATTGGTCATTTACTTATCAATATACATTGTTGGTTGCA
ATATTAGGATGCTTAGGTGGTTCATATACCCTTTTTCAATTCTTCTATTGTACTCTCACT
TTTCTTGCTACTCCCTTTTTGGAAAACATAATTTCTATTAACTTCTCTTAGGGTTCTTAA
TCTATATTTTGGTGCATAAGTCCTTTCCATTCACCAAAACACATCACAAAATAAAAAGGT
GCCCTATGAAAAAATGGAATTATAACTTTTTATTAAATGATGTGTTTGTAATTAAATGAC
AATGATTTTTTTTTTTATACTATGGGTGCTTTTTTTTTCTCTATTAATAAGTGTTACTTC
TAGTCAATGAAAAAAGTGGAATTATATTTTTTTTAAAAAATAGATGTAACTTATTATAAT
TTCAATCTTTAACCTTTAATCAACAATTGTTACTTCTAAATTCGTTATAAAAGCTAAATT
CTAAAGCTTATTTATCAACATCTAGGGCTTCAATTATTATTATTATTATTATTATTAGTT
CTTCTGGTTCCTAGTTAGTAGTTCGGTAAAAAGCTGATTATTATACGAGTTTGTGTATCT
TATAGTTTATATTTCTCTAATCAATTTGATACCGAGAAAAGAAATTCCATAAGTTTTAAA
TTCCATAATCAACTTAATATACGAAAATTCACTTTCATTTTTCATTCATGTTCCAACTTC
CAAACTACAGTATTTCTAATGGTAAAATTACATTTTTAGTCCCCTTAATTGTTTTTAATT
TCAATTTTAATCACTTCTAAATTTATTTACAAATTTAGTTCTTCATTTATGTCAAATCCT
ATAAATGTGATCTTGAATCTCAGATTTAAACGTTGACGATACAAAGAAACATTAATTATT
ATGTGTTACGTTTTGATTGAACATGAAAAGGTGGGCCTAAGAGACAATTCTAACATTTCT
TTATTTATTGTCTAATCCAAACGTAACATGTGATCCTCAATATTTCTTTGTGACAGTCAA
CTTGAAATTTAAACTTGATAACTACATTTATAAGATTTGATATAATTAAAGACTAAATTC
ATGAATAAATTTTAAGAGAAACTAAAATCAAAATTAAAGAAAACTAGAAGAAAAGTTGTG
GTGAGAAGGCGTGGCCTGTGAGGCTGTGACCAATGGAAACATACCACTCTCCATCAACCA
AATTTAACAATGATTGCCAGAACCAGTTTATTATTTATATATACAAAATTTATACATACA
ATTGGGTATAACTAACAGAGTATTACACGTGGCTCACGTAATTTTTTTTTTCTTATCCAA
CATCTTTACTAATTCGAAATTGGATTAAATAAGTTTGATCAAGTTACTATAGATGCTGAA
TCATTTGGTTAAAGCAATTT
>Glyma01g01260|Glyma01g01260.1
TTGTGAAGATGTTCAAAGTTTGGCTATGAAGATGGTTCAAACTGAGAAACATTTGGTATT
TCCATTGGTTTATAAACTTATTGAGCTAGCTTTGATATTGCCGGTGTCGACAGCATCCGT
TGAAAGAGCTTTTTCAGCAATGAAGATTATCAAGTCTAAATTGCGCAATAAGATCAACGA
TGTGTGGTTCAATGACTTGATGGTATGTTACACCGAGCGGGAGATATTCAAGTCGCTTGA
TGATATTGATATTATTCGAACATTTACCGCAAAGAAGTCTCGGAAAGGACACTTGCCTCG
TAATTTTATTTAACCCGCTATTGTAAGATTATGTTTATCTCTTTTATTTTAAACTATATT
TTTGTTGACAAAATGACGAGTCTCTTTTATTTTGATTGATTACTATTTACATATTATATA
CAATGTGAATTTGCTATCTTTAAATTTTTGCCCAGGCTTTATAATTTTTCTGGCTCCGCC
ACTGGTATGCATGGTTTAAAATATAAGTCGATTTTTGGAAAGAAATGAGGTGAGAAGAAA
CAGAAAAAAATTAACATGGAAATATGAAAATTTCATTGTTTGTTTGTTTGAGAAGAAATA
TAGAAGAAAAAGAGTATCTTAAAAAAAGAACAGTCCTCCAATAATTGAATTTAATTTCAC
TCAAATAAAATAAAATATACTTCCAATTCAAATAAAGTTAAATAGAAGAACAATTAATAT
ATTCAAATAAATTAATAATAATTTTCTAAAGCGCCGAAAAACCCACTCAAACTTGTCCAC
TGAAATGTGCTCCCAATCATTTCACTTATGTGCAATATGAAGGTACTAGATAGCCACCAG
ATTCTATGCATGATAAAAAACAAAAAAAAATAGCCACTAGATTCAGCTAAAAAATATTGC
CACTTGTCATATATATTATTCCCGGCAATATCACGTGGAATTAATGTTACATTATGAAAA
ATGATTTTTTTTAACTTTAATGTTATTTTTTATTTATTATATTTTGATGTTATTTTATTT
TGATACATTAAATTTTAAATATTTATTTTAATTTTTTATGTTTTTGACATATAATTTTGA
TTATTTCTTTAATTTTTCATTTATAACGTTAGTATTCTATTAATAATTAAATTTTAAAAT
AATTAATTTAACATAAAGATGATTTTCAATTTTTTACTATATTTGTTTTATTTTTAAAAA
AAAAAAATCATCTCCAACCTCTTCCAGATGTGATTTCATCCTCTTCCAAGATTTTCATCT
CCTATAACCTTTTGAAACTAACAATATTATTGTTGAATATTTTTTGAGACTGTTGCATAT
AAAAAGATGGATTTCTTGTGTGCGTTACTGTTGCTGCGTATCTTGTGTGCAGGATTGATG
GATTTTTATGGTCATTATTTTAAATTAATTATTTTAAAATTTAAATATTAATAGAATACT
AAAATTATAAATGGAAAATTAAGAAAATAACTAAAATAATATATTTTAAAAGTATAAAAA
TAAAAAATTTAAAAATTAATGACGAAAACAGAATAACATTAAAATATTAACGGATTCAAT
GTAACATTAAACCTATTTTTTAGTCTATAACAATTTGACTTAATGCTACTTTATTGCTTT
TTTTTATTCGTAAAAATTGATCATAATATAAAATAATTTACAATAATTTTTATATTTTAT
TCAACCAACTCAATTAAGTTTTCTTGATTATTTTTTTTATAGATTTAATTATTCATTTAG
TCTTTATATTTACATAATTTTTATCGTTTTATTTCTATAACAAAAAATCACTTGTTCTTA
AATTCTCAACCATACACTTTTTAATCTATTAATGATTACAATCTTATAAGGATTAAAATG
TATATATAAAGAATAAAATGTAAAAAATATGCAGTATAGGGACCAATGAACAATTAAAAC
TTTTTTTTTTGTATGTTTTGATTGTTAATCAATATGTAACTACATCAGTCTATATATATA
GGACCGGCTATATTATATAA
>Glyma01g35910|Glyma01g35910.2
TTTTTATTATTATTGGTTATTAAAATTTATAAGTTTAATAAGTACATATTGTGGACTTAA
AATTTTTACGTGATCAAATAATAAAAAATTGTTTCGTATGTGATGTTAAGGTAACTAGTT
ATTATAAAAGTTAAATAAACTTACTATAGCTAATGGTTTCTGATTATATTACAATGTAAA
AAAAAATCTTTTAAGTGTTGATTAAATGATTAGGCACTTGGCTAACAAATTATATACGAG
TTTTGATTTGAGACCAAAATTTATTGGTATTAAAAAAAAGACATTACACACTATGACATC
AATTTTTTAGAAACTGATATTATATAATTTAGTTTAACATTAGTTTTCTAAAATCGATAT
TTATATTAATATTTTTATTGTCAATAATTTAAAAATAGATTAATAACAATGATGTTAAAA
GTTTTTGATGATTGATGTTAAAAATTTATTTTGTAGGAGTGGAAATGAGATTTATAAAAA
CATGCTTACTCTTTTTTTTATATATAAAATAGAATTTGTGAATCATTAAATTTATGTTAA
AATTCATGCATCATATTTTGAATCGACATTCAAACATGCTCTTACTCAGTGGTCTTGATC
TAAGGTGTGATAATTTCATGTCTCCATTATTACGTCATATTCATGCATACGTAAAGATTG
CTATTTATTTTAATTAGCAGCTGATCAATTATCATAGGCAACGGATTAAATCTACAGCCA
GTGAAAGTGAAACTTGAAATTAGACTGAACTTGCTAAATTTACAGGACAGTGTATAGCTA
GATTGTAAATATCGTCATGACGTCTAATATTTGCGCACATGAAAAATGGACAGAATGATA
GAGACATATACATGTAATCTCTGAAAGAATGGTTAATTGGCTAGATTCTGTGGCATTAGA
TTGTGTTATTACTATATATACCCCATTCGAAATGTTATTTAAATTATTATCCAATTAAAG
AATATAATTAAATAGTTTATGGCCTAAGATTACTCCAAGACCAAGGAGACATTAGTGTCG
TATTACACAATGTAAATGCCTCTTTTAGTCTCTTACGCTGAAAAGTGAAAAGGACAAAGG
GGGTATCAGCTTTATTTTATCACATGTTGTTTCGGTGCTCCTTTTCTAATTGGAAAATAA
TTATTTTTATATTGTTTAGTTATCTTACATTAATGTTAACTGATTTTTTCGCCAAAAATA
TTTATTTATATTTCTTATAGTCCTTTTATAAATAAAAAATGTTCTCACACTTAAATTATA
TTTTCAAGATGTGTGTATAAATAATAAAAAAGAAAATAATTATATAATATTATAAAATTT
GATTAAAATACCGAGTAAGTAAAACCATCTAATAATAAATAATTATATATGATAAGTGTC
ATAATTTTTATAATAATTACTTTCAAAAATCATACTTGAATTGATTTAAAATTAATTATT
GTTGTAAAAGTCTCTCTCTCATATATATATATATTATTCTGGTTAGGGTTCTATTACTCT
TATGCAAGTAATTTTTATTTGAAATATCGTAAGTATTGACTTGGTAGGTTATTATATTCA
TACATCCAACTCCTCTTTTCATCTTATTTTCATCATTCTTTTTTACTTTTCATTTTTTTA
TTACATTCTTTGTGACATTTAATTATCTATTTTCCTGTTTTATTTTATTTTTCTCAGTAT
CTTTCTTTTTCCTTCTACCCGTATATTGGGGGTATATGTTAACATTTTGCTAACTTGATT
ATGAGAGGAGAGAACATCAAGATCCACTCTCTTAAACAATATCTGGTTATTTATTTATTT
ATTTTCAATTATGAAAATGTTTCAAATAATCATGAATGTCTTTTGCCTGTAGCAAAAAAG
AAGTTATGTGCCGTGGCATTTACGTATGAGAGCAAGTTATTTTCGGTTTTATTAACTAAT
ACTTTTTAATTATTTAACCAATATGTTTGGAATATCGATTGGCATTTTACTAATTTTTCT
TTTTATTTTTTCCTTTGATA
>Glyma03g39791|Glyma03g39791.1
ATGGTAAAATTGGGGATTGAAGTTGACCCCAACATGGTTTCTGCCATTCTTGGGGTATTT
GGTGTTGGTACTTCTTTGACTCTTGGCAAGCAGATTCACTCTTTAATTATAAAGAAGAAC
TTCATTCAGAATCTGTTTGTTAGTAATGGACTTATAAACATGTACTCCAAGTGTGGAGAT
TTGTATGACTCACTGCAAGTCTTTCATGAGATGACTCAAAAGAATTCAGTGTCATGGAAC
TCTGTGATTGCAGCTTACGCTCGCTATGGGGATGGTTTCAGAGCGCTTCAATTTTATGAT
GATATGAGAGTGGAGGGTATAGCTCTGACGGATGTAACATTTTTGTCATTGCTTCATGCT
TGCAGTCACGCAGGCTTAGTTGAGAAGGGCATGGAGTTTTTGGAATCTATGACTAGAGAT
CACGGATTAAGTCCGCGTTCTGAACATTATGCCTGTGTTGTTGACATGTTGGGGAGGGCT
GGACTTCTTAAGGAAGCTAAAAAATTTATTGAGGGATTGCCTGAGAATCCTGGTGTACTG
GTTTGGCAAGCATTGCTTGGTGCTTGTAGCATACATGGTGATTCTGAGATGGGTAAATAT
GCTGCAAATCAACTGTTTTTGGCTACACCAGACAGCCCGGCTCCTTACGTTTTGATGGCG
AACATATATTCTAGTGAAGGGAAATGGAAGGAGAGAGCACGTTCCATTAAGAAAATGAAA
GAGATGGGGGTAGCAAAAGAAGTGGGTATAAGCTGGGTTGAGATTGAAAAGAAAGTCAAT
AGTTTCGTAGTAGGGGACAAAATGCATCCTCAAGCTGATGCTATATTCTGGCTTTTGTCC
AGGTTATTGAAACACTTGAAAGATGAAGGCTATGTTCCTGACAAAAGGTGTATTCTCTAT
TACTTGGATCAAGATAAAAAGGATTAGGACCTGTTTGATTTTCTATTGCTGAGTTGTTTC
TCTGCATTTATTCTGATGGTTCATTTTCTAGTGAGAAGAACCCTATAGATGTTTGTGCGG
AAAACTAGCCAGAACTTGGTTTGGATCGGATCGTGGATCATGGACAAAAAGTACATTACA
TCAATACATCATTAAAATAATGGCACGACAATTTTGTTTTCTTATAATTATGCATGAACA
ATTAAGATAAATATTATGAGCATGTACATGGTTGCATGATCACATCCTCACTTGATATGT
TTCTTCTCCTGCACGATCAAGATTCAAGACAAAAAAGATTAGTCTCTGCATTTATTTGTT
ATTGTTCATTTTTTAGTGAGAATCCCATTAACGTTTGTCCAGAAAACTAGCCAGACTAGA
GCTTTGTTTGGATGACAGACATAAGTACATTTCATCAATAATTAACTAAATGATGGTAAG
ACTCTTGTTGTTGTTTTATATATGGGTTGCACGATCAATATTAGTTCCTCTTGTGCTGAC
TTGATATGTTTCTTCTGCACTCCACTATACTACGAAAGAGATTTACTAGAAGATTGGTTG
TTGAATTTTGGTAGCAAATGAATAATGATAAGATTACGTTTCACTAACCTGTCAATTATA
TCGACTTTCCAAAATCTTGGTTGCAAGTTGGAACAACTTCCAAAATAATGATCAATATTT
GACGGATCCGTCATGTTCGAGACTCTAATTCTCTGTTTAATTGAATCCAAAAGTATTTAT
TTATCAAGTGTGATAGACCTCCCAGGTAATTTGACATTAAAAGCATGCTTAATTATTTTA
AGAGAAATATTGATTTTTAATTTTTAGAAGTGTTAAAAAATTATCATTACAATAAACTAA
CTTTATTTGTATAATACTAAAACGTGGAGTTTTTAAACATAAAATGCGAGCAAGTGCAGA
AATAAAATGAAAACTGTTTTGGGGGGGGTTTTAAAAGTAGCAAGAAGTAAAAAGAAATCC
ATGGATGAAAAACAAAGAAAACCTATTTACATTTGATTCAGTTCGAAATAAAGGGCTCAA
GTGGCACTTGGGCATCCACT
>Glyma03g31580|Glyma03g31580.2
CTTTGATCATGATGTGGTGGTGCAACAAGATCTCAGTGGACTATGGAATGCCAATATGAA
AGGAAAAGTAATTGCAGCAGTGGGCACTTGTCAGGAAGGTGGAACCTCATTTCATAGGAT
GGATATGTTCATAAACTTCTCAGATCCATTCATTGCAAAGAGGTTTGATGTCAATGCTTG
TACATGGGCATTTGGGATGAACTTGTTTGATTTACAACAGTGGAGGAGACATAATTTAAC
TGCTCTCTACCACAGATATTTGCAAATGGTATGGTCAAAGAAATGTCTTTATTTTGTTGT
ACACTTCTTTTTTCTCTGTTTAGAGACTGCTTTTTATTCCCATCTCAGAAAATTTTCCTA
CTTCTAAATTTCTTCAAATCTTCAGTTTGGCTTCTGGCATTGATAAATTAGAGTTCAAAG
GCTATAAGCTCCCTTGAAATTGGATTGTATTAATCATAGTGCACAGTTATCTTTTGCATT
ATTTAGAATGCTTAATCTAGTAGTTTTATGACTTATTAAGGATTTTTTTTTATCTGCGTG
TTGGACCAGTATTAAGAGGTCAAAGATTTGACATCTCCATGACATTTAGATTTGTTATTC
AAAGCAACATTTTCATTTTTCTAATTTTGATGGTTGAATCTAATGAGGGAGCATGTCAAA
GTTTTGTTTAATTTGCCGCTAGATGAAACACAGATTTAGTTTCTATTAAATTCCGATGCA
ACAATAATCTGAGGTGTTTCTCTATGATTAATTGCAGGGTTCCAAGAGACCATTGTGGAA
CATTGGAAGTCTGCCTTTAGGCTGGCTCACTTTCTATAACAAGACTAAGGTTTTGGACAG
ACGGTGGCACATTCTTGGCCTTGGTTATGACTCAGTTGTCGATAAAAACGAGATTGAGCG
AGCTGCCATTATACACTACGATGGAATTAGGAAACCGTGGTTGGACATTGCAATGGGAAG
ATACCGAAGTTACTGGACCAAATATTTGAACTTTGACCTCCCTATTTTGCAACGTTGCAA
TCTCCAGGCGTAGCCCAAAATTTAAATATTATTACTCTACCTGGCAGGTTTTATTTGATC
AATTTGCCTGCTTCAGTCGATTCTTTATTGTTCTTTGGCGATTCATCCTGTAAAGCCCTT
CATAGATGCATAGAATTTCCGACATATATCTTTTTAGAAGCTTAGCTAAATTGTAGTGAC
ATTGAGATGAAATAAGACTCGCATAGGTATTTTAGCTGCTTGGAGATGCTATTGGTTGTT
GTGTACATAATATTCATTCCCGTGCTCTATTTGGTCGTGCTACCGCTGATAACAATCAAT
TACTTTAAGGAACTAATTTATACACAAATTGTGGAAATGACGGTTGCAATTTGATTTGTA
ACGTTAATTATGCCGTGTGATCATTGTCCCTGTTATATGAATCTAGAACCCAGTGGGATT
CATGTATTTTTAGTGTAATGTTTGCTTCTTCCGACTTATATGTCTTGAATGTGATATGGT
TTATTAGACACTCGTTGTGCTATTAGAAAAGTGAATATGTGATAGGAAGAAAAATAAAAA
GAGAAATGAAGAATATTAGGTGTTTGAAAATGTGAGGTGTTAAAAAATCAGTGCTCAAAT
GATAATGTTCAGGTAGTTAGTACATAGAGCATTGCTATTGAGCATGAAAATTTTTACGCA
CGAACGGATACCAAAAAAATAACCAATCAGCTCCTTCGTATATTATTTTACGAAAACATT
TTTGTAACCAGTATTTTCCTAGTAATTATTACGTCGTTGTTACTAGTTGGGTAAGGGGTT
AAGCCAATGAAGCTTCTATTTAGTGAAATATCTGATACAGAATGGATTATGTGACACGTG
GAGATAAATAATTGGGACTTTGCAGATATGGATATCAAATGACGGGTTTTCAACCTATCC
ATGGTGTGTGGTGTATGGGCAGACACTGCACCACCAATAATAATAAAAAATTTGAAATCT
TTGCGCATGCATATGAAATA
>Glyma03g07570|Glyma03g07570.1
AGATCTTATATCTTCTTTTGTTTTTTTCCTCATCGTGTGATACTTTCATCAGACGATAAA
CATGTCTTTTAGTATTAAGAAAAAATTTTAAATTTCTAAAAATACAATTCAACCCCTTTT
CATAGTGTTGGTGATGGCACAAAGTGGTGGCGATGGTGGTGGTTACAACGACATTGATAG
TGCTTGTGGTGGTAGTGACGAAGGTGGGGGTGATAATGACACTGACATTAATGGTCGTGT
GATGGTAGTAATGTTGGTGTTGATGATGATGTTGGTGGCGATGACAGTAGTAGTGACTAT
GTTGATGGTGGTTGTGATGGTGACAACAAGTTATGACGGTGACAATGATGATGATGGTGA
CGGTGGTATTGGTGGTGGTAGTGACATAGGTGCTATTAGTGGTGGTCACCGTGGCGATAG
TGGTGGAGATGGTAACAACAAAAAAGTGTCATTGTTAAATGTGAGAAATATTTGTGTGCT
TTTAAACTAAAACCAAATTCACAAAACTTTTTTTTCTTAGTTTCAAAAATGATTTAAAAA
TATTTTAGTTTCATTTTTGTCAAACACATTTTATTTTGAAAAAATGCATCTGAAATACAA
AAATAAAAAATTCACCACCACCCCAAATCAATCCTAAGTAAACGTGAATCAATTTTTTCC
TCAAAAACATTAAATAAGATATTATTTAATATTATCAAAACATTTATTATTACTATAGTT
TTTAATAACCCTCTTTAGTTTATTTATTAACTAGGATAAATAATCATTTTCGTCCCTAAA
CATGTAGAGTGCTGACAAATTCGTCCCAAAAAGATGAAAATTCAAATTATAGTCCTCAAA
AGTGAAAAAAAATATAACAAATCCATCCATCTGTTAACTTCCGTCTGTTATCATTCATGA
AAGAGCCTATGTGGCACATTCAGGAATGAATTTGTTAGCACTTTACATATTTAGGAACAA
AAATGATTATTTATCCAAAAAATAATTAAACTTTCATCTTTTCCTTTTTTTTAATCATTG
TAATCATAACATTACAATAAATACTTTTAAAAAATAGAAAAACAAACATAAGTTATAACA
AACATAATAATAAGCATAATATTGATTAATAAGTATAATTTGTGTGTTGTTTTAAAATTT
CTATTGTGATAACATTAGGTAGTGACAAAATTAAGTTGAGTCTCATTTTTTGTAAAAATT
AACTTAATAATTGTGCATTTTTGTTTGAGTTTCATATTTTGGGTAAGATATTGTCTCATA
TTTTTGTTCTAGAATTTTTGATGTGATAAGATCTTATCCAAAGTATGAGACTCAAACAAA
AATATACAGCCATCAAGTTAATGTTTACGAAAAAATGAGACCCAACTTGATTTTGTTTAC
TTAATATTGTCATAATAAAAATTTCTAAGCAATAGACAGACTTATGCTTATTAATCAATA
TTATGCTTATTATTATGTTTGTTCTAACTTATGCTTGTTTTTCTATTTTTTCAAAGTATT
TATTATAATGTTATGTTTACAATGATTAAAAAAAAAGAGAAAGATGAAAATTTAATTATA
TTTTGGATAAATAATTATTTTCGTCCCGAAATGTGTATGACGCTAACATATTCGTTCTTG
AATGTGTATGACGCTGACATATTCATCCATGAATTTGTCATATAGACTTTTTCATTAATA
ATATCATACATAAATTAATAGCTAGATGAATTCATCACACTTTTTTATTTTTTAGGGATT
AAAAATTGAATCTTCATCTTTCTATTTTTTCTAACTTAGAATATTTCTGCCATGTAATAT
TTTATTGCATATAATTCGTAGTGAAACAAATAAAAAGAGAGGAGATTGGGAAATTTGATT
AAACAAATTGAATTTTTTCAATTAACTTGTAAAAAAAAAATGAAATGGAGTTTTTTGAAA
TATAGGAAAAAGTAATCGTTTATATGAATAAAAAAAGATTTTCGAACAAAAAAATTTATC
ATATTAACTAATACTAACAA
>Glyma03g40770|Glyma03g40770.1
AAACGTGAGCAAGATAACGACGTTAATTGACGGCGAGTTACATGACATAGCCTAGTCAAT
TAAATTAAATGACACTTCTGGATACATGTTGTTGAATTGAAAATAAAATCTTCTTAAATT
ATTCTAAAGTACCTATTAATCTATTATAGATTATCTAGAGTACTGTTTTATGGATATCTT
ATAATATTTCAGCTTCAAGAATTGCAATAACTAATCAGTAAATTGTGCTTCTAAGAAAGA
CAAAGATTCAAATTCTTAAAAGGTGATTTGTGAAAGAGATCTAATGGCATTATCAGTGGA
TGAGGAGATATCGATAGATCAAAGATGTACGTTTTTTTTTTTAATACATCTTTGTAGATT
TGAAGATAAAAAAAAAAATAGTATTTGATAAGTTGTTGATAGACTTGCTGTACATTCATT
GCTTGTAAACTTGTTTGTCTATTGATAATTTTCTTTCTTTCTAGACTATAAGTATGAATA
AGATTATTGAAAGTGATAGAATTCTTTTTTTTTCAAATATTTAACTTTATATCAATTAAT
TTATCTAGATGCTTGGTAGTTATTATTAACAAGTCTTAATTTTGTTTATCTTTGCTTCTC
CTTTATTATAAAAAGAAAATAAAATCACTCAAATAATTTCGTCTTATCATCTTAACATAA
AAAACTTAATATAAACTCTAAATCTTCTGTGTTATTTATTCATTTAACTTTAAGTTCAGT
ATAAATATTAGTATTTTAGCACTTTTTTTCTTCATAGGGTTAATCCTCTAACTTTTGTAT
TTACATTTATAATTCTCTTTTCATTTTCATGCACATAGGGTGTTTTCGATCGTTTACTAT
GAAAACATAAATCCATAATCTACATTTTGTTCATCTAATAATTTAATTGAGTGATTATCA
CAGAATATAATAAAGTGATTATATATTATGATGTTATAAATTCTAGGATCGTTCTATAGG
TAATATTAATGATTTAAATTTAGAACAACTTTTTTGGAGTTATATTAACCAATAACGTCC
CTTATGGTCCTCCTTGGCGCCACCGTTGATGGTTTGGAAGAGGTCAGTGAATCCATGATA
GAGGGCTGCTGAAATTTTATTTAATTAAGCCGCATTTGGTTGCGAAATTTTCGGGGGCAA
ACAAATTAACATTGCGTTTCCGACTTAACAACTCAACGGCAGAAAAGTAAAAGAAAAACA
AAACGATAAATGATAAAACATAAATATATACAAGTCGAGAATAATCCTCTCCTAAAATTT
TCAACCATCTGAACCATATATACAACATATATTGCGGTTTTTAGAGGACAACATCTATTG
GTTAGTATTTCAATTTTCATGCTGCATAACTTTATAAATATCCTTAAAAAAAACTTTATA
AATATATGCATCTAGCCGTCAACTATATAAATAAATAAATAGTATATCCAATAAATTTTA
CGCTGTATGTTTAATAATAACATTTAATTAATGGCTAGGTTTAAATTTTGTCTTGATTAA
ATATTTTATTAACATTTTATTTGATGAGCTCCAGTATGTTAAAACTTAAATGAAATATTA
AATACCTTAAATGTTATGGCAACCTATTATAAAATATAAATCATTTGTATTTTATATTAA
TACTAGTTATGCAAATGGACAAACCCGCATCATGTTCATGTGCATAACGTCGTTGCAGGA
GAAAATAAAACGTAGATCAACCTCACACATCCGTCTCGGGAAATTTCGAAGTAGTTCAAC
TTCTTATGGTGATCGTCGCCAATGGTTGATATTTTTAATTTTTCCCGAATTCCTTGGATT
CAATTTGACCTAATTTACCTTTTTAATCATAATAATTAATAATGTCAAATACAATTCACT
TGATCCACTTTTCCTTTTATTTCACTTTATTGATAAATATAACTAAATATAAATTTAAAT
TCAATTACCAAAAGAATTCACTTAAAAAGGCAAAGAATAAAATTATGTCATACCAAAACT
AATCATCACTTAAGAGTTGG
>Glyma03g32270|Glyma03g32270.2
AAAATTTATTTTGTTAATCTTTATATTTTAAAAGGAATTGGTCTTTGATCATCGATTGAG
GGATATATAATTTTGCTATTAGAGTTTTACTATTTGGTATGAGACGAAATTATACGAAAC
GTATGGGATGAGATAAGAATACTTTTTAGTAAGTAACTGAAAAAAAATGTGAATTCGGTT
CTTGTATTGATTTTACATACTATTTAGTATTATTCTTCCAATGAAATAGCTTTCGAACTT
GAAAGTCATCCGTAGGGATGAGGTTAGAATATAGCATATTGGTTGACCCATTGACCAACT
ATGGTCCATAGACTTACTACGTCCAATAAACTACCAACAATATTTCACAAACAATAAATG
AATGATTAGAAAAATTTGAGTCACTGCGTCACCGCGTTTTGAGTCAAAAAGAGAAAAGGA
GAAATTTTTAGTTACAAACTGACAACTGCTTTCTTTGACTTTGAAAATAAACACCACTTT
AGGGACACTTCGTTTAAATTTTAATAGAATTCATTTTACAAATAAGATATTGCCTTAATA
TATTAAAAAATATTAGTTTATGTTTCAAAATAATATTTTAATAAACAGTTCACAGATTGA
TTTTTTATATTAATAAAATATTGAAGATATATATTTTAAATATTAGAAAATCAAGTTATG
TTTGAAAGTTAATCTTTAAAATAAATTAATAAAGTATTTTTTTGTTTTAAAAAAATTAAT
ATGAAATATAAATATAGATATATTTTTAAAAAGCCTATACGTTTTAATCTTACAATAAAT
TGTACTCACTAAAATTTAATTTATTATTTTTCTCAAAAATTAATTCTTTTCAAAGTATAT
GAGATCTGTTTTGTTTGTACTTAAAAAAACTTTTTAATACCATTAAACTCTTAATTAAAT
ACATGTTTAAATAATTTATAATAATCATGTAATTTAAAAAAAAACAAAAAAAAAATATTT
TGGTGCTCTTTTTAGAAATTAAAAATGTTAGTTTCTTAATAAATAAGAAAAATTATCATA
AATTACTTTTTAGTTTAAAAAATTGGTTCATAATTGAACTTTTGAACTAGAAATTCAAAA
CAAACAAAACAAATTAAGCTATTCTAATATGAAAAGTGAAAGGAAAATATGAAGCGACCA
TGGCAACGACTTGGACTAGAACCAACTAAATTTTAAATAATTTGATATTTTATTGAATTC
GATCGAAACTGTCCATATGGGAGCTTCGTTGCAAGTGCTGCAAACACTCACTTTCGTTAT
CGGCGGAAAACATGAGAAATATGCACATTTAAGTTTGCATAAAAGAATCGATTCTCACAT
ATTACATCTTAAAAGGGTGAAAAATATTAAGTCAACATTTATTTCATGATTTTTTTTTTC
ATTACAGGGAATGTTATTTCTAAGAATTTAACATGGAAATATCATTGTTGATTATTTATA
TAAAAAAAATATTTTGTTTGCATTTTAATACTTTTGGGAATAATATTTCAAAAATAAATA
AAAATGGAAGTTATATGTATATTAGAAAATAACTTTAGCATATTCCAATGGGAATACCAG
TTACTTATTTCTCGTCATGTAAATAAAAATGAAGGAAAACATTTAAAAAGAAAATTCTAA
CATTTCTAAGAATGATTAGAAAATATTTTTTAAAAACTTGTAATAAACATGAGAATATTA
CATTCTTATTTGTACATTCCCTTAGAATACACTTTTAATTCGTGAAACAAACCCACACAC
TTTAAGGGTGATTAAACTATGGAGGATTAGTCTCATAACTGGGACCAAAACTTGTGAGAT
ACCTCAGTATTGGAGCTCCAGCAGAGAACCAAAGACTTGACTACGGTGATTAGAAAACAC
AAAACATTCAATTATAATCACTACAAACCACAACGTGGACCACACCACATAGTTATGTTT
TCCTATATTTACATTTACCTCTGCCTAATATCAACAGAACCTGGCTCAACTAATTCCTAG
TTGGATTCTCATGTCAGAAT
>Glyma03g37800|Glyma03g37800.1
ACAAATTCAAAAAACTAATGTATAATTTTAAATTTATTGTTCAAATTCAAAAGCAAAAAT
AATAAGATGTTATTGTAAGAAAGGTTAATATAGGAAGACCAAAAGTTATAAACAATTTAC
CTATTAAAAGTTTAAAAAAATTATATTGGTTTTACTTTTTTTTTATCCAAATCTCATTAT
TTCTTTTTTTTTTTTACTATCTTTATAATTTTGAATCTGTTTTTAAAAATTCATAGAGTT
CTTTTGAATCTTATAAATTTATAAAGTTGTTTCAGATTATTTAAATTGGTATGATATAAA
TTCATTAAAATCTAAATTATCATAAAGTCTTGGAAAAAATCAAACAAGTCATAATATTCT
TATCCAATCTTTAAAATTTAAAAAATTGTTTATCCTAAAATAATCTTTTAAAATCTTAAT
CCAAAATACCTCCTTATTTAACCTGTTTCTCATTCAAAATAATAATTTATAATATTAATT
ATTTATAAAAATAAAATATATCAATGATTATTTATTGTTAGCAATTAAGTAATAAAATAA
TAAAGCGCTAATGTATTATGATGTTATATATATATATATATATATATATATATATATATA
TAATAAAGTTATAATTGAGATTCTACAGTAAATAATTTATTTTCTACATTGTTATCAACA
ATGAATATTTGATGAAAAAATTGATTGGTACAATATTTGTTGCTTATATTGATGATAAAC
AAAAAAGAAAGAAAAAAATACATCATTCCCCGATTAAATTATGGGTCGAGTTATGTTTTC
AAGTTCCACAAATTTTGTCAAAGCTAGTTTTTTATTTCTTAAATTTAAAACTGATTTTTT
TTTCTTCATTTTTGTTCATTGGGTTAATGGCTTTAGATTAAGGTAATGTTTGGTTCAAAC
GGTTGAAAGAACAATGAAAGTAAAATGTGCTGAATTGGGATGAAAGTAGATGGATTGGAT
ATTTGTTACATAAGAAATGCAGAGACAAGATTTGAAGAAGAAAAAAAATGTTTCATCTCA
AATTGTGAACAAAAAAAAGTGGAAGTGAGTAGTTTAAGACAACACATTACATTGTTTGCT
CTGTTGTCAAAATTATCCCTCTCACTCAAGTGGCCTTGTGGCCCCTCATTGTATCAGGTG
AGACTTCTTATTTTTTCCAATCTTTACACATGATAATCAATTATGCATATATCATAATCA
ATTAGCTGATCAAAGAAAGGGCAATAGGTTGCAACTCTAAAAAAATAATCAATTATGTGT
AAGGTATAGTCTATTATGTGTCAAGAACTTTGGATTTTTTTTTGTCTCACCTAATCAGGA
AAACGTGCTTTTTTTATAGGTGATAAAATGGACATTTGCTTCAATTTTTTTCTCTCTTTC
CTTTTATTATTTTCATATTACTTTAATTTAAAACTTTCATATCATTTAAACTCTCTTTCA
TCTCAATCAAGTAATTTAACTTAACACTCTAACTTTACTCTCTTTCATTCCTTTTCACCC
CTCATACTTTCATCTCTCTATCAAGCACACTATATCTGCTTATTATATTCATTTACCGAA
TGAATTTTTTAATTATAAATTATCTAAAATATTTTGTTAAATATAACTTTAATTAAATAT
GATGTCATTGTAAACTTTTTAATATTTATCCATTTCCTAACAATAAAATAAATATATAGA
ATTTAATAATCGTGCATTGTAAGTATTATAACCTATATATATATATATATATATATATAT
ATATATATATATATATAATATTTATTAGTATTATTAATGTAAGTTTTATATTTGGTATTT
CTCACAACATAATATTATCACTTCACTTGTCAAAGGGAGTATAACTTATTTAAAAGAATA
AAGTACATGAGATATTATAAATTTATTAATTTATTGATATTGTTTTCAATTTTAAAAAAA
AATTACTTATCGAAGTAAAAGAGGTCCAAAATAAGCTTGACTCCTCCAACAACACACGAA
CAATTTTTCTGTCTTTTTTT
>Glyma03g00790|Glyma03g00790.1
CCAACTCTCCAATAATAGTACGTGCTGGTGAAGGGAAATGCCTCCAAACTGTGAGGTCAA
CTTGTCGCCATTAATGAGACCTATCTTTTACTTTTGTCTATGGAATAGTTCTTTTTTTGT
GGCATAATTATTCAGAACTCAAATATACCACGCAATTTGGAAGACACAGATCATCATAGT
AACTAAGTTAATTTTTTTAAGTAACGTACGTGTACTTTAATGACTATTTTGTGCCTTCCA
ACTAAGATCAAGTAGTGCTTTGTCGTGATGCAGTTGCCAGGTTGACCTACTATATAGTTA
AATGGACAAGAAGGAAGACAAGTCCTGTGTTTAGAAAAGTATTTGGGATGCAAGTATCTT
CTTTTTTCCACGTCAAAGCTAGTCTCTTGTTAATAGTGAAATAAATATTTTAGGATGGAA
GGAATATAGGGAAGAAATTTGAATTGAAAAGAAAAAATTTAAATTTTTGTATCTATAAAA
TAATTTCTCCTTTCATCTTCTCTCTAAACAAATGGAAGAAAATGTTTCGTTAGTCGTATT
TTTATTTTTTTTTCTTTTCACTTTTTTTCCTATCAAATCATAATTTTCTTTTGTTAAAAA
AATTAATAAATTAACCTCTAACATTTATTTATAAAAAATGTGTTGTTGTAGTTTTATTTA
CGTAAGATAAAAGATAAAGACAGAATTTAATTTTTTCTTTGGATGCTGCTTGGGGAAGAA
TAGGACTGCAACTGGACAAAAATTTATTGACTAATTAAATAATTATTTAGTAATACTAAA
TTATATTTAAATATCTAATGAATAAAGATGTTAGTTGTTGCTAACTAGTAACAAAAAGTC
CTTTTGCAATGAAAAGGCCTCATATCAAACTCTCGTGTTTTTTCACTGTTGTTCTCATCA
TTCATCAAATGTATCGTCCCTATTCCTCCACGTCTAGCATGGCAATTCTCAATTGGTGTG
AGTTCTAGCTTGGATCGATAGCATAATAATTTATTGGTCAGAATCTAACGAGCTTCCTAA
CTCAACTATTGCATGACTGAAACAGCATATATAATTATTGATTTTCTTTTTTAAAAGACA
ATAATAATTAACTAACTCACCATTTCTTTTATAGATTGTGTTGATGAAAAGGGTACTCAT
GTGTCAAACCCATCATGATGAATTTACCTTCTCCTAGTCAAAAGTAGTGGCCTTTAGGAG
TTAGCTAGGACTTAGGTGATAAATAGAAAAAAACTATGGAGGTTCTTGAGGATCCACGTA
TCAGCATGCTTATCCATCCGATTCTTCCGATGCTTTTTTTTACACATGTATGGTTTTTTT
TTTTTATTTCACTTTTCCTTAATAATTGTTATCGGCTTCACGAATTTTCCTTTATAAAGT
GTTTAGATGAGTTAAGAGATGTTTATAAACTTTCTTTAATCTCAATCTCTAAAATATGTG
AGACTATTTCAATATCCCGGAACAATAATATTACAATTTTCATTCGAGATAAATAGTAGT
TTATACACAACTTTAAAAAGCTAATAGGTCCCCTAAAAAGCTATTGGAATTACTATTTTA
GTACACTTTAAAGTCTCATATGGCTGTCAAATTCAATAATAATTCAAAATTACTTTTGTT
CCTCAAACTAATACTATTTTAATTTTTAAATAACTTAAATGATAACAATAATAAGATACG
CAAGTTCAAATATTATCACATACCTATTTTATTTTTCTTGTTTTCGCCCATTCCCCTTTG
ATGATATATTTACGAGCTTTATTATAAAATTATTTTAAGAAGAAAAAAAAAAAAACAAGT
ACGTACTATCATTATTTTTAGGATGCCTAGCTTACACGTCGCAGCTGTTTCGGTGGTCCA
TATAATAAACACGTATAGCACAAAAATTTATGACTCAAAAACGACATAGTTAACAATTTG
TGTTCGGACTACAACAACCACTAACAACTACTATGACTACCATACTTGTACTACAAACTG
TATTGTATATAAGGGTAAAA
>Glyma03g19260|Glyma03g19260.1
AACAATGAAGAAGTGGCATCATTACCTTCTTGGTCGGTATTTTTGCATTTACCATGACCA
ACAAAGTTCGTACGGTCTTGTGCAACCAAACAATTCAAACACCATCTCAACTAAAGCTTT
TGGGGTTCAATTATGATATTCTTTATACACCAAGGTGCATGAACTTCATTATTGATGCTC
TTTCCAGGATTCTAGAGGGTTTTGAATTGTTGATGGTGGTGGTTTCATCCCGTCAACCAT
TGTTAATAGATCAATTGCAATAATTTTATGTGAACCATCATGCGGGGAAAAAACTTTTGC
AAAAGTTTCAAGAAGGAGATGAGCACAAAGGATTTACCTTTATAGATGGTGTCTCGTATT
TCCAACAGTGCTTATTTGTTCCACTAGAGTCTGCGCTTTGCTTTCAATTGCTTCAAGATT
GCCATGCCACCCTTGCAGGAGGACACTCAAGTGTTAAAGGCATGCTTATATGTTTGGCAG
CTTCCTTTTCATGGCCACACATGTGTCGGGATGTCAAGGAGTATGTGCAAACCTGTGAGA
TTTGTCAAAAGCATAAGTCTCCCAATCACAAATAGCATGGCCTTTTATAGCCTTTACCTA
TTCCCAATTAGGTCTGGAAAGACTTCTCTATGGATTTTATTACACACTTACCAGTGTCAC
AGGGGAAGTCAATTACCTAGGTGATTGTAGATTGTTTGACAAAGTATACTCACTTCAAAA
CATTACCAGCCAAGTTCTCCGTTGCTTCCGTTGCACCTATGTTCTTAAGTGACATCTACA
AGCTTCATGACATGCCTAAGTTGATTGTCAATGATTGTGATCGTGTATTTAACAACCGCT
TTTGGTGAGATCTCTTTCATTTACAAGGCATAACACTCGCTTTTAGTAGCACCTATCATC
CTTATTCCAATGGAGAGACTGGGGTGACCAATCATATCCTACAAAGTTAAAAGCTTTCTA
CGAAACTCCTTCAACTACTCCACCTCCATTAACGACCCACGTCACTGAAACTATTATGCC
TTTGGTGCCTTCTGCCATCCTAGAGAGCCACATGCTTCGTCTTGGCCGTGGCTACATTGA
TCAAGTGTTGATTCAATGGGAAGGGCTTTCACCTACGACAGCTACTTGAGAGGACAAGAA
GGCTTTTTGCGACAACTATCCTTACTTTAACCTTGAGGACAAGGTTGTTGAAAAAGGAGG
GGGTATTGATATGGGTCATGGTTTGACGTCTGACCCAAAGAGGGAAATTGGGCCCAATGT
TGGTTCTCAGGGACTTCCAACATTTGTTGTTAATGGGCCAATTCTGCAAAGTGAGCCGAA
AGAGCCTAGAACACAACGTGCAAAGAGAACATCTTAGTGGCTGAAAGATTACGTGAAGAA
ATGATGAAAGCAGTGGGTTTTGAGAATAAAAAACAATAGACTTTACTTAATTAAGTAAAT
ATGAGCTGTATTTAGATTCCTTTTTGTTAGTAGTGGGCCAGAGGCCTAAAGTTTGTTACG
CTGAAATATCTGTTGTATGTACTAGAGAATGAAAGAAAAAGGCAGAAAAATATTACCAGA
ATTTACCTCTGAATCTTCCCTTAAAATCTGGAGTCCCCTCCTACTGGAAAGGAGCATATC
TTCTCCCTTATCACCTACAAAGGTTCAAAGGGGTTAGCTTCTATTGATCCTTTCTCACTC
ATTTTTATTTGAATAACTATTATTTTACATAACATCGTGAATAATTTTGTGCCAAGGAAT
TTGGCTGGTGGGTTGTTATTCTTCTACACAAATTTAATGCTAATAATTAAATTAATTAAT
TTTTTAATAAACTTAAAAATAAGCGTAAATTATATATAAGATTTTTATTTTTATTTTAAT
AAAACAAACCCAACACATCATGGTTACGTTTACTTCGAAGAGCTTGAAACATAACGATCG
CTAATGGACACCACAGAAAATTAGAACGACGAGTGATGAAAACGACGTCGACGTGGAAAA
AGTCATAGTATAGGTTATTC
>Glyma03g28600|Glyma03g28600.1
TCTCTGGGGGCTAGAATTTGATCACAAAATGCCGAAGGGGTTTTTGGCAAGTGAGGCATT
TGAGGATGCCATGGGGGAGTGGGTCCCACATGCATGCATTTCGATGAATTTGATGGGACA
GAATTCTGGTGACAAGGATTTGATAACGATGTTTGGACTTCATGTGTGTGTTCTCTCTCA
AGTTATATTTCTGTTATTGTTGAATTAGTTCCGTGGTGGCACTGCTTCCTGCCAATATTA
ATTGCTGTGTTGGAGGTCTCCATCAACATGTTTTTAAATACTTTTTATTATTAAAAATAA
ATCCCCCCACATGAGCTCAATAATAAAATCTAAATATAATTCTTGGCTGCATACTCTGAA
TTTTATATTCCTTTAAACCTTAGGTTTTTTCATTACTTAATTAATAATATTTATCTACAA
TTCATCATCATTTGCTTACTTTATTTTCTTTGAGACTTTTTACTATATTAGCTAGGTTGT
GTTTTTGTAATTTTAGGAAAAGTTGTCTGTGAAATAAAAAGTAGCGAATGGAAATAGAGC
ATTCATAACTTGAGAAAACCAGACACAATCATACAACAGATGTTGTGTTGTCTCAAGACA
TTCGTTACAACCAACAGAAATACCATTCTTAACATCCAAAATGTCCCTCTTCGTAAGATT
AACTTTGAAGGTATTCTCTTCATAAAATTAACCATTGAAGGTATTCTATCTTGTATTAAT
AAAAGTACTTTTGACTTCTATATACATACAATAGAAACTTGAAGTAAAAATACTTTTACT
TTTGTTGATATTATCTAAAGCAATTTTATTTTACGAACATACTTTTGAATAAAAATATCT
AAACATTGCTTAAAAAAATATTACACAAATTACATTGTAATAAACTTATTTTTATCAAAC
TTAAATTTATAATACACTTTAAATTTAGACTTACATTTTCAAACTTGAATCCAAATATGT
AACATGTCCGATAAATGAACCGCATGATTAGATACACACCTTCATGTGCTTTTGCTGATT
TTTATCAGGCATCGGGATCGTACCCAAAATTTTTAGTTGCATAATAAGTTCAATTGATTC
AGCTAAAATAAATGTAAAATCAGCGAAAAAGTTCGCAAAATACCTTGGTTAAATCTCCAA
TATCGTATCATTCGATCAACGCTTGATAAGTGTTAAAACTGAAAATGCTAATTATAAAAT
TTAGCTATAATCTTTTTTAAAAAAATTCTTTTATAGACTCCATATGCTATTCATTTACAA
TCTTTTAAAAATTGACCCAATAGTTCATTACTACCTTTGTTCTTTTTTTATCTGTTTTTG
TTAGATGGAAATAAAAAATGCAATAAGTTTTATTGATTTTAATAAAGCAGTTCATGTAAT
TTTTCCAACTCCATAATAAATACATATATAAATTAATTAAAGATTAAGCCTTTGTTTGGA
TGGTGAATAAAAGAGAGGAAATGAAGGAAGATTTTAAAAAATATAAGTGATCAAGAGTCT
CATACTTTCTCTCCTCTATTTTAATTCAAATATTTTTTTTCTTATTTTTCTATTTTACTC
TATCAAACCAACCCTAAGAGACAAATATAAATATAATTTATAAAAAATAATTAATGCGAC
CTTAAATTTTATAAATAGAGATAAATAAAATAAAAATACAACAATTAAAAAACGGAGAAA
TATGAATTTATAAGCATTGAATGCCAACGCCCCCATTGACCAGTTCCAAGAAGATGAAAA
CGAATCGGTAAATGCTAATTAAGCAGCTTCCAAAAACTAGAATTATGAATAAGAGCCAAG
ACGAACAAAGTTTCTCCACAAGAATGAATGCATGTTTGAATTTGTTGGTGACTGGGAGCC
ATAGATACTTATACTTTTCTAAATATTTAATAAATTTTAAGATATGCTTTAATTTTGATA
AATTTTAAATTCAATTCATCTAAACTTTTTTTTTAATAAAAAAAATTAATAAAAGCAGAG
TCAAGTCCCGGGGGCATTTT
>Glyma03g26740|Glyma03g26740.1
TTTGATATGAATTTCTGAGCGTGCAACTTTGGATTAAAGTTGGGAGAGTCTAAAAGTACT
TTACCTTGAATCAATAAAAATTTCCTTCTTCAATTGACTTTGGTGAAATGGAATTCATTA
TTGTAAAATAGAGTTTGTAAAATTACTTTTCAAATTTTAATCCAAGCATAATCCAAATAC
TGTATAGTTATTACATCGTGATTCGTGAGCTTAGAGATGAGATTTTACTAAATTAAATTA
TTTAGTTCTTTTATGAAGACTAATCTTTTTAAATAAATTTGAGTAAATCACTAATTTGTT
CTGTCATGTATTACTTTTTTTTTCTTCCCTAAATAGTTCTTGGAGTAATAAAATTATATA
AGTGCTCTTTAAATTATTTTTAAATATCTATTAATTTAGTCCATACATTGATTTATTTAA
AGTTCAGGATTCATTTGAAGGTTTTTTTTTTAATATTATGAGATTATTTAGTATAATTTT
TAAACACGAGAGCTTACATATATAATTTGTATATTTTAGGACTATTTAGAAGAGAGTAAT
ATTTTAGGAATGAGATTGATGGTTTGTTGTTATTCAATAAATTTAAAGAGTATTATGAGT
AGATATTACCACTATAAGCACGTACTCTATTTAAGTTCAAATGTGTAAATTATGAAATAT
TATATAAAAAATGAAAATATTTATTTTTTCAAAAGATATCTATGTACTTGTGAACCGTTA
AATAAAATAGGTTTAAATATTTTTTAAATTCCTATAATTTAGCGTTTTTTATTTTTTTTG
TTCTTGTATTTTTTGTTATTGTTTTAATGCTTGTAAAATATTTTTGTTTTATTTTTTATT
GTTATAACATTTTTTAATTATTTAAAATATTTTTGGCATTGTTTAAAGATATATATATAT
ATATATATATATATATATATATATATATATATATATATATATATATATATATATATATTG
TAAGGACTAAATTAATTTATCTATAACGTTTGTTTTCTTTCTCTCATTTAGGACGACATC
AACATTAGTCAATTTGTTGAGCTTTCATTAAGTGAAAGAGAGAGAAAAGTGGATAAAAAA
GGAATAATTGTATCAGTATAACAGTGATATGATATATTCTTTAATAGTTTTTTTTTTAAG
TTTTGTACAGGTTAATTTTTTTTAATATACTTTCTAATAAATTCTTAATTAATAGTTAAA
TTTTATTAAAAAATATAAAATTATGAGTAAAGCTGATTATATAAAGAGTGAAACTTATAT
AATATTAATTTTTAATAAATTTCATTCAATAATAAAAATATATTAAAAAATAATGTTAAA
GAATATATTTTTAACAATTCTATAATTTTATAATATATTCTTATCATATTATTTATTATA
TTTCACACTTTTGTCTCTCTCTAAATCTCATTCTTAATCATAGATGAAAACGCCCGATAA
CACACTTTAATATATTTTCTTTGACAAATTTTTTAATTTTTTATTAGTTAAAATTTATTA
AAAATTATAAAATTATGAGTGAAATTTATGAAATAAAGAGTGAAATTCACATATTTTTAA
ATTTTAAATAAATTTCAATGAATAGAATAAAATGTGGTAAAAAGACTGTTAAAAGAGAGA
TTATTAAATAGTTTTAGATCATAATATCTATAAATCTAACGGATCTTTAAGTGACACATA
TGTATAGAAATAATTAATAATACTAAATTGAATGTCATGTGAAGATTAATTGACACCATC
ATAATTATAGACTACCAAATAATTTATTGTATTAAAAGAGTGTGTTACTAAATAATTTTT
GAATTATAGAAATATAATGCATAAGAAACAATTGTAGGAACAAAAATTTTCTAAACCGAG
AAGTATATACAATGGAAAAGAGAAACTATTCAATAATCTCTGAAATCCACATGTCAGAGT
GGTAAAAGTCCAAGTTGGACACAGAATCCAGCATGTCAAGGTGCAGCAACAATTCATCCA
CCATGATTGGCCAAGACCAC
>Glyma03g41780|Glyma03g41780.1
ACTCTTGGACCAATAGTGACTTTTGGCTCACCGTTTGTATTCTGTGGAGGGCAACAAATA
ATCGATGAGCTAGGCCTGGATGAGAGCCAAATCCACTGTGTGATGATGCATAGAGATATT
GTTCCCAGGGCCTTCTCCTGCAATTACCCAAACCATGTAGCTCTAGTCCTTAAGCGCTTA
CACACCTCATTTCGGTCACATCCATGTCTGCTCAAAAATGTAAGTAAGCATCATCTTTCT
GGCAAGGCCTCGTGGGACAAAGTCATAAACCCATAATGAGCATACCTAATTTAAATTATG
AAATTTAACTTTACTCACCACTGATGAGAGTAAGATATTCATTCATTTTCTTTGGATTCT
TTTTTTGTTTTTCAGAAGCTGTTGTACTCACCACTGGGTAAAATATTCATTCTCCAACCC
GATGAGAAGACATCTCCTCCGCATCCTTTACTCCCTCGAGGAAGTGCCTTCTATGCCCTG
GACAATACTAAATGTCCAAGTGTTCTTCGAACCTTCCTGAATCAACCACACCCTATTGAT
ACACTAAGTGATCCAACGGCATATGGTTCAGAAGGCACAATCCTAAGAGACCACGACTCC
AGCAACTACCTCAAAGCCATCAATGGAGTGTTGAGGAAACATTCAAAGATTATCGTCGGC
AGAGTGAGGAAGCAAAGGATTAATCAGTTGTGGCCTCTGTTGACATCACCATCTCCACAC
TCTAGGAGCCATGAACAGAACTCGGAGAGATGCAGCTTGAGGACAAAGGAGATAGTTACA
GGGGTTTAATTTAAAGAAAAAGCGTTTCTTTTGAGGTTCCCACAGATCATGATCAAATTA
ATTAAAATCATGGAATTAATTAGCAAACTACATCATTTTATTCTATGTACATCCCTAAAT
AACTAGTGTATGTATCCATTACTCCATATTTGAATACCTTGTGCATATACATGTCGATAA
TTCTTATAGAAAATAGAACAAAATTGTCTACTGATTTTTGCATGAAGCAATCTAGTACTA
TCTTGTTACTCCCATTGAGAATCGCAAATGTAGTATTTTAATGGAAGAATATATCAGTTT
ATTTTAAAAAATAATTGCTTTTTTCCTAGCTTATTGATGAAATAAATAATATAAAGAAAT
TATTATTAATTCTCAGGAAAAATGTTCTTATTGATGACATAAATAATGTAAACAAGTTAT
TATTAATTCTCATGAAAAATGTTTCAAAGATGCCATCTCCTCTCCGCCTGTTAGTTTGTT
TTGGACTGAGATTCAACTGGAGACTAACAGGCGGTGGGTTTCTTATTATTTCTATTTTCA
GCATAAATTAACATCATAATCATTTCGTATAAACATTTAAGAGAAGCTGCCAAAACTGTT
TAACATCATAATCATTTCGTATAACATCATAATCTCACCAACTAGACGTATAACATTTTT
CAAGAAATATCTAGCAGAGGCCCTACACTACAACAAATACTGTAAGAGAATGAGAAGCTG
CCAAAATTTGTGGATTCTGAACCAAAGCGAGTATTGTGATTTTATTTGATTGGGTTACAA
TTGTGTCCAAAATTACCTTGAATGAAACTAATCACCGAGTACTGCATCCTCATCCTAAAC
ACAAAGTTTAAGTCTTGGATGGAAAAATGTAAACAAAGTGGGTAGATCACCTTTGCTCCT
CAAATGCTCCACCATTCAGATTAGCTAGCATGATCATAACTCATGGGAATTTGAATTTGT
TTGCTACCCGCAATTCCTTGTTTATCCTTTATGGTTTCATCATTGGTCCTTTGAGTTTCA
TATGGTTGAAGTTCAAGTGTCCCCACTTGTTTTCCTTAAAATATTAAAATATTCGCGTGT
CCTTTGGTTTACATTTACAACAGTCTTTTCTGTCTTGGTGAAGGTTGGTTGTCGCGGTCC
ATACTTGATTATGATTTTTGGAGATTTCTTGACTTAAATATCCAAGTCGTTGGTGGCTAT
ACTCTTGTAACTTTGATTCA
>Glyma03g33160|Glyma03g33160.1
TGATATAAACTAAATTTAAAAAATAAAAATGAAATGCAAGTATTATCATTATTTATAACC
ATGCTACTTTTCTATATGAGCACGGCAATGTCCACCGAATTGAGGGGCGAGAAAAAACAT
CCAACCCATTAACAATTTAACATCTGTCGTTGGTTGTACTGTAATAAAACAATAATTTAT
TCTCTTTCCAAGACAGATATCACATTATAACTCAGTTGGTCAATTTTTCTGCAGAATTAA
GCGAAGGATAGAGCATTTTCCTTTCTATATATATTATTCTCACTTTTCAGCAAAAAAAAA
AGTAAAATTTTAGCCTATTCTCACTTTTTTCTGATATGATATGTATATATGCTTGCGTTT
CTGCTTATGGATTATGCATGCATGGTAACAGGTGGGAAAGGTTACTGTAGAATACTATAT
ATTACTCTGTTTACATGAGCACTGATGCTAACTTTTAAATTTACTCAGTTTTCACCACAA
AAAAAAAAGAAAAATTTTGTACTATTCTCACTTTTTTGTGATAATGTGATATGATATAAA
TTTTAGACTATTCTCAATTTTTTTTATATGATATATGTACAATGCTTACGATTCTGCTTA
TGGGTTATGCATGGTAATAACGGGTGGGAAAGGGTACTGTAGAATATTATGTTAATGTTA
CTCTGTTTCCATGAGCACTGATGCTAACTTTGGACTTTACGCCATTAAAATAAAATTTCT
GCGGACAGTTTTTTTTATACTTTTATTTAATTGCGTTAACTTTTTTCCATTGATGGAAAG
AATATTTTAAAAAATATATTCACCATCTGAAAACACGTTCAAATTAGTTGTCTTACCATG
CATTACATAGTTTAGATGGAAGAAAAAGGAGTGGAGTTTTAGATACACTTTATTTCAAGC
TATATATAGAAAAGAAACAGAGAAAGAAAATGACAGATATAATAAATGATATGTTAAAAA
AAAGAGATAAAAAAGCAGAAAGTAATTAAGATTTAAAAAAAAAACAGAAGTGGAATTATT
GAAAAAGAAAAGACGACATAGAGAGAAAATTTGATTCTCTCTTTCTGCCTCGGTTAAATA
GAAAATCAGGAAAGAAAATAAGATGATATTATATAAATATTTTTATACTGGAAAATAATA
AACAATTGATATCTCCATTTGTAAGAGCCTAAGAGGGAAACGTTAGAAACTAACTTTTTG
TAAAATCTTCACAACAAAAAGAAAAAATAATTTAGTAAACTCGTGTGGTACTCCTAATTC
TCTCTCTTTTTATTTTTATTTAATTTTCTCCCAAACTAAAGGGCTACACATTCCGTCTAC
ATGTAGTACAGCTCCCATCTTCACTTCCTTGGATCCAAAAATCAATCAAAACAAATACGA
CATTAATATGATGTTGCCAAGTCACAACACTACGAAAATGCCAAGTGCACAGCGTGTTTA
CTACTTGATGACAATGAAAGTTTTTTTTTAATTTATTTAAGAAATGATTGAAAGTTACTT
GCATTGTCATGTATGGCAAAAAATCACTCAAAACTAATTACTAATTTTTAATTTAATTAC
CATAATTTATTATACATCCTTTACTCTGAATTTTAAGATATTTGTTAATTAATTTATGTA
TATTAAAAAAATATTAATTTAATCATTAGTATTAAATTTACTTATAATTATAAATTATAA
TATATTTTTTTAAAACCTCTAATGTATATGTGGAGACAGAATAATAGTAGTAAAACTTTT
CGATCTCTAATTCTTATAAGAGAAAAAAGATACTATTAATTCATAGAATTTATTATGTAT
TTATGGATAAAAATAATTAAAATTATTTTGGTTAAAAAATCTTATAAAAAGACTTTTTTA
CTGCATAAAAAGACTCCTATTTGCTAAACAGAAAATCGATAAATAGCATGACATTAATTA
AATCCAACTATTATAACTTTTTTCCCCATTCATAAGACTTGATTAATTAATTGATGATAA
ATTTAATTTGTCTAGTTAAT
>Glyma03g36900|Glyma03g36900.1
TTTCTACGGCTGCCATAAATTAATTTGTTAGTGATCGAACAAATGAGATAGACATGGCTG
AAAAAGTTTTTTTTTTTAAAAAAAAAAAAGCAGCAGCAGCTTATTTTCACACATTGGGAT
GAAGACTGAAAGAAGAGGCTTTGTATCATTAGACATAGTGCAGTGTGGACAGAAGGTGAC
CACATGATGATATGCAGTAAACATTTGACCCCAGCCTTTTAATTAAACATTGAACTTATA
GGGGAGAGTGGGGACACGCACTCAAATTCTAAGCATCATTTGGGTTGGGTGAGCCAATCA
ATACTCAGCTAACCTTGTATTCAACTTGGTTTCAATTATATTCCCAAATTATATAGTGCT
TAGAAAAAAAATTAATACAAAAATTGAAACAATTTTTTCTATAAATTAAAATCAAATTTG
GGAAAGACTAATATAAGGAATTTTTTTATAAATGAGCTTATGCATTGAATAAGCTTATTT
AACATTTTTTTTCTTTTTTTTATGAGTATTTTATTTTTTGAAGTGTTTATGAAAAAAATA
TCTAAATATGCCTAAAAAGTAGGACAATGGCATTACACATGGCAAATGTTAACTAAATAG
TTGGATTAATAAATTAAAAATGATTTTTTTTATTTAAATATGTTACTACTATTAATATGC
AGTTGCTCTGGTTTTCATGCACCTCGGTATGAATTTTAGTATTTTTTATTTATTGGTTCT
TTAATGAATGTCTTTAAGTAATTAGTAAAACTTTTAACAGTACCAATTTGTAAGTAAAAC
TAGAAGTAAGGATGGTTTTTGTAGAGTTGGAAGTGCCAACTTAATTGAGATGTTATTCTC
TATTGTGATGTTTTTGCACGGCATCTTGCCATAATAAAAAACAAAAGAGTAAGAATGTTT
GGTTAGCCAAAGTAAAACCACACTACTCTTTTTTTAGTTTTGTTAGGTTATTGATCAAAC
AAGTTTTTAGTCAATTTATGGATATAATCGGATTTTTTTTGTAAAAATCAATACTATATC
AAAATTGAAAATTTGAAGATCATGGTTGGGCTTGTTCATTCAAGACAGAGTATTCTTGAG
CTGATATGCGTGGGACCAACATGGGCCTCCTCAATGGAAAGTCATGGGCCATACCGGATC
AAGAAACTTGGGATGTTGAATCAAATTTCATTGTCGACATCATTATTGTAATATAAGCAT
GCGTGATGGGGCTAATTAAACATTTAACGAATTTACCTAATCGGATCCTCCATCAATTAT
TTATTTTAATGATTAACGTGAATGATTGCCAAAATGTGTTGGATTTCATTTGAATTAAAA
GAGAATAAACATAAAATTAAGGCACATTTCTTTAGGCGTAATTTCTAATTTTTCTTACAA
TCGCCTTTCTTCAATAGTGATAATAATAACCATTTTCAAACTAACTTATAATTGCCCAAC
AATTGCCTAACATATAACCAATGTAAGCCCAATACATTTTGGGCTAAATAAAAGGTGTTG
CTAGGTGTACTCAGCATTATTACTGGTGCATTCAACATTTTTTGAAAACACCAAAACTAT
CCCTACATTTTCTTTGCATTTGTGATGGGTGTGCGTGATGGTGGTCCATAAATCATACGA
ATCAACTTGATCCGTAAGCCTTTTACGGATCAAGTTAATCCATATGTTGATATTAAACGC
ATACGGATCAACTTGATCCGTAAGGCTTTTACGAATCAAGTTGATCCGTAAAACTTCTAC
GGATCAAGTTGATCCATAAAAAGACTTACGGATAAGCTGATTCGTATGTTGATATTAAGC
GCATACGGATCAACTTGATCCGTAAGGCTTCTACGAATCAAGTTGATCCATAAGACTTCT
ACGGATCAAGTTGATCCATAAAAAAGGCTAACGGATAAGTTGATTCGTATGTTGATATAA
AGTGCATACGGATCAACTTGATTTGTAAAGACTTACGAATCAACAAGTTGATTCGTAAGA
CTTCTACAAATCAAGTTGAT
>Glyma03g01990|Glyma03g01990.2
TGACTAACAGTTTCTTTAAAATAAATAAATAGATTAACTTTATTATCAATTGAAAAATAT
TAAAGAAAATTAATTTATATCCTAAAAAATTTGTAAATAATTTTAAAATAAAATTATTGT
AATTTTATATTTTTTCTTACAATAAATTAATTTATTAAATTATTATAATATGTGACTTCC
AATTTTATTTATTATTATAATTTACTTTTAAGTTCCAGCAAACAAAGAATCAATAACCAT
CAAACACAGTGAATAAATTGACATAAAAATATTTTTATTTAATTAAATATCTCAAATTTA
AGTCTTAAATATTTATATAATATATTTGTGGTCCAAGAAAGAAAACGATGAGTCAACCAT
ATCAAACCTCTCAACTGCATATTGATATAAAACCCATCAAATTTCAGAAGAGGTCCCTAA
AGAATACAAGTGTGATAAAAACATGTTCTGTATTGGATTTTCCTATTCTAGCTAGAAAAT
ATGAGATGAACATTAGGTCACTTTTTTAATTCTAGAAATTCCAAATTTCAGACTAACTAT
GAAAGTTAAATTGACAATATAAATTTATAATAATATATAACCTCGTGCAAGACATAATAA
AAAAAGCCTCGTGCAATAAGTCCAAAAAAATAAATAAAATCTCGTGCAATTTTTAAGCAC
CAGTCCCATTCATTATATAATAGAAATAAATGTGATACCAATGAATGACACAGACACAGT
CATGTTGGACAAATAAGGGGGGCTCTCCTCTCTTCTAAAGTCCTTTTCATTGAAATTTTT
CATCCAATAAATATAAAACAATATTAATTTGCTCTTAAAACGTTAGGTCCCATCAAGTTA
TACTAGTATTTTAGTCTAGTATATTTGCGTTGGCTAAATATTTATTTTATACAACTATTT
TTTTAATAAAAAATGTTTTTAAATATATAAATTATATTATAATTAAAATATGTAATTAAT
AAATGTATTTATATAAATAAATTATGTATTATATTTATGAAAAATAATTTACATTGTGAT
GTATTGTTATTCTTAATTATTGATAATTTATTTTTAGAAATATTGCAATTCAAATTAGAA
TTAAAGATATTTTTTTGATAGGTAAAACTTGAAGATATTAAAAATGATAGACTAAAAAAT
GATAAAATGTTAATGTAAATAGTTTAATTGATATTAAAAGCAAAAGGAGATATATCATAT
ACATATTAAGAGTGAAATTGAATTTTCAAATATATATATATTATTTAAAATTAGTTTCTG
ATATTCAGTTTCTTTTAAATTGTTTTAATGATATTAAAAGTAAAAAAAGATATATAAGGA
GATTATTTATATAATATATTTTTATTACATTATTTCTCTTTTCATCTCTGTTTTATAACT
CAGTTTTTTGATGAGTCACAATTCATTCTCTTCCCTTTCACTTTGATAAATGATAATTGT
ATAATTATTTTTAACAGTTTTACTGTAAAAAATATTTTTTTTTCATAAACTTTTAACATG
AAATTCAGTCTTTGATATAAATTTTCCATTTTTTTAATAAATAAAAGGCATGTAACGATA
TCACAACAGATATAAAATTTTCATATTAATTCCTAAAAATTATAAATTTGAATTATATTA
ATACTTGTTATCATTATCATTATAATATATATACATTAATCCCCTAAGATGTTCATAACA
CCTGTATTTATCATTTCAAAAAGATTAAAGTGATTATCATTTTATATTTCCAAGGACTTA
TATACACTGCTTAAAGGACTTTTCAGCTTGTATACACCGTATAGATACAAAATCTTCTTC
CACATGTAAAGAATGGGCTATATTATTTGCACAGATCGAGCTATATCCACCACGTATAGA
TTGAACATACAGTCATACATTAACCACGTTATTCTATTGTCTGTTTCTGATTATTGGAAA
CCAAATTCCACACATGCAAACTCTCTTTCATTGAACCTTGGTTTTGGGACAGTGCAGTGA
CCATAGCAGAAGAAGCAGTG
>Glyma03g42310|Glyma03g42310.1;Glyma03g42310.2
TCCCCTGATTTCTTCAAATTAGTTTTTTTTTTTATATTATGTCATTTTTTAAAAATAATA
TTAAATATTTTTTTTTGTTTTGGAAATTTAAATATGTAAATAATATTATTTAATTATTAC
TTATTATTTTATATTTTAATAAAATATTTTATTCTTTTGTAATATTTATCGTAGAGAATA
GAGATAATTGAATTTTTGTTTTTTCTAGATAAAACATTTTAGTATTGTTTATTTTTCTTT
TAAAAAGTTTTCTTTTTATAATATGCTATTATTATTATTATTACTTTTAAAGTTATAAAT
AGTTGTAGTTTATAATCCAATAATTTTATTAATATTTATCAATGAGTCAAACTTTACAAA
CACTATATATAAGGTTGACAACTTAAATTTTGTAACACATCAAGAAATATTTTATCTTTT
TATCAAAATTTTGTACCATTATGAGGTTTCAATGTGTTTTCCATTCTAATGGACAAATAC
ACACCTACGTGCTATGTAAATCCTAGGAAAGCAAATTAGATATCAAGTTGCACTAAAAAT
TTGTCATAATTTACTTTTAAAGTTGTAGTCTTTGTTACAAGAAGTATTTTTCTTCTTCAA
TTTTTCAACTTTTTGAAAGTAAAATATTCTTCAATGGTTGTGGGTTATTATTGTCCTAAA
AGATAATTTAGTGTCAAATTGAGTAGATTTTTGGAATATGATTAATAAATTTTTTCATAA
GAAAAATATAAATAACATAATATAAAAAAATTATAAATTTAATTCATTAAATTTTTTGGT
GAAATATAAAATTGTTCATTGTCATTTGTAATTTAGGAACTTGAAAAATATGTTTAATAT
CTTCTATGTAAATATATTCTTTGTTATATGTTTTTAAATCATTTAAAAAATATATATAAA
TATTTTGTATGAATTTTAATGCTTATATATTTTATTGATTTTGGCCCATAATTGAATCTC
GAGTTCGCCCCTGTTGATAGTGTGATAAAACGTTTGCTTTATGCAATTTAGCGTTTATTG
CCAAGCTTGACACTGGTTGAATCAGAAGAGAAACATACTTTCCTTTTTGCACCAATGTTT
GACGATGTTATAGTTGTTCAAAATGAACAGAGATAAAGGGACAGTAAATTGGTTTAAAGA
AAAAAATGTTATTTAATTGTTTTTCTTGTTAATGATTTGTTAAGAGAACTAATAAAAACA
ATTAAATAGTGAATGTTATATTATACTGATAAAAAAAATAGTGAATGTTATATTATTATT
GCTTGTATCATAAGGAATTATTTTCCTTATTAAAAATAAGTATAAATGTAAAGTAAAATC
ATATACTGTGTAAGAATAAAAAGATTGAATATGATATAAGTGAAGATAAGATCCACAAGT
TATAACATTAAAATTTTAGATTAAAATATGATGTCAAGTTCATTTGTTTATTGGTATAAG
TCTGTCGCGTTTATTTCTTTATTCTTATTTTAAAAAAATCAATGCAGTATTCAAATATAA
AATCAATAATTTTTTGTATAAAAATAAATATATTATAATAATCAAAACATTTTATAATTT
ATTTTAAAAAATATTATTAAGAATCTTACTCTTAAACAAATAATTTTATTGTGAACAAAA
GATTATTTTTAATTACAATTAAAAAATTTCTGAAATATCTCACTTAAGATTATGTTTGAT
TTAGAAGATAAAAATAAAATATAAAAGGTATAAGTCTAAAAAAATATAATTTTTTTTCTA
ATATTATTTCATCTTTAAAATCAAAGTCATGTGAATTAAATGATTTTATTTATTTAAATG
TAATTTTGATCTTAAATTGATAATTTGTATCCAGCTAAGATGAATAGTCCCACAAAATGT
TTCTGATTGGTGCGCAGGGAAAATAGCAAATAAGAATATCCATTTCCAGGTAAACCTATC
CAATTAGATTCCCACAAGCCACATGGCAACTCAACATCACACTCCTATCCTTTAAGATAA
GACCCTGCTTTGCATTAATC
>Glyma03g34410|Glyma03g34410.1
CCTGTCTTAAACCTTAATAAATAATAATAATTTTTTATAACGTGTTTAGAAATTAGGTAT
TTACGTCGTCACTCATGGTGAGATAAACTTAAATTCTTCTGTAACTATTATTTGATTGGA
ACACAATCCCTTTCATCTAAATTTGTGTGATCACAAATAAAAACAGATATTCTAGAAAAA
GTACAATACTCATAATATATTTTTTTCGTTATGACTCCATTACGAGCTGAGGCCCACATA
AAAAAGCAACAACTGACAGCACAATTATCTTTTACATTGGTGGGTAAGAGTGTGAATCAA
GTGGAGTTATTTTAGGATGTGTACATCTTAATTAAATGTTTTTTAAAATTTTGTATCATA
TATAATAATTATATCAAAATTACTTTTAGTAAAAGATAATTATGTTCTTAGACCAAAAAG
CATAGAACTCTATCTTCACATGGCTTCTCTTTTCCTTTTTGTTTGAGTCTCCGCAGAGAA
ATCTGTGATAAAAAAAAGCCTGTTACACCATCCACGGGATAGTACTAGTCCCATTCGTGC
ACCGCAAGCACGTACTACAAATAATCCCACGCTGATTGCGTATGCTCTTACATCATCAGC
ACCTAACAATAAGTTCCACAGTCCCCAAACAATGCCACACTTTATACTCTTATAAGATGG
AACAATCAAGCACACTCCAAAGAGTAACACCAAACCACACATAAAAAAACATAGTGAGAT
ATTACTAGTTTACTACCCATGCAATGTAATTTTGTTTATGTGTGTATGTATTTATATTAT
ACTCCTCAATATATATATATATATATATATATATATATATATATAATTTTTATTTATTAT
ATCATAAATAAATGTAATTATAAATATTAATTGTGCCATTGATATGTTAGTTAATTTTTA
TATAAATTTTATAATTTAAAAAATGAAATAACGTACGTACAAAAATAAAAAGGGATGAAA
CATGAAAACATGAATTTCATTTCTATGTAATACATCAGTGGAAAGGGATGAAAAACTCTA
AGGATGACTAAATCTAGAATCAAGAAATAATCTCATAGTAACTTTAAAGTTTGAGAGGAT
ATTTAGAAATTTTATTGGAGAGTGAAATGTTCTAATTATATTTTTAACAACAGAGTTAAA
AAGGGATATTAAAGACATGTTTTTATTAAAAAAAATAGAATTTATAAAATAAATAATGTA
GAAATTAGAAATGAGAAATAATTTTACAACTTTAATTTGTATAATATTTTTTATAACGTG
TATGTTTAGCAATGAGAAATTAGAAAAAAGTACATCACATTTTCATTATACTTTTTTTGT
CTAGTACAGACCTAAGGTTTTTTTTTCTTTCTATCCCTTTTTTTATGAAAAATATTATAA
AAGAAAAGTTATATAAATTAAAGATAGCTAGAGTATTTCATCTTAGGTTTATGGAGGCGA
AGAGGCGCCACAGATAACAAGAGGCACTAAGCTAACCACATGCAAGAAGAACTGCCAGTC
CAGATTTTCTTGGCACTTCTCTTTCTCTCTTTGCGTCTCGGCAGAGAAATTTGTGATGTA
AAAACTTCTTAAGTCGACCACACGATGCTATTGGCATCCCATCAGCACAATCACGTACTT
ACTCACTTCACTTAATCCAATTCTCATTGCATATGCTCTTACGTCATCATCACAAATATA
GGTGTCTAAAAATTAGTTCTATAAAAAATCAAATTAAACTGGTTAAAAATTGTTTAAACC
GGTTTAATTTTATATTCAAACAATCAAATTAGTTTAAAAATCCGTTTAAAATCAAATTGA
TTTTGAATTAAATTAATTTTTAATTAATTTTAAACTGATTATAAGAATCAAATCAATTTT
AAATTAGTTTTCGAACTATTTTATTCAAATAAAAAAATATTTAAGTTAAAACCAATTCAA
TCAACCAATCGATTTTGTGGAAACAATTTGATTAATCGAATTGATTTTATAAAACAATAC
AATCCTTTTTTCTTGAATTA
>Glyma03g31470|Glyma03g31470.1
CTCTTCACCTTAAGATCTTTGCTAGCATTCCCTGCCAGCTCCAGCACCTCAGCAGTCAGA
TATTCCAGAATGGAGGCCAAGTACACAGCAGCAGTCGCCCCCACACGTCCATTTGCTTGC
ACCCTTTGCTTCAACTGCCTGTGGATACGTCCCACAGGAAACTACATCCAACAAAACCAA
AACAACCAAATCTATGCATCAAAAAATTTCAACAAAAGTACTAGAGTTGGCATAGTTGTG
GAAAGTTTAAAAGTTTAGTGTGTTTGGATTGTCATTTCAAAGGCATCAAATATACATTTA
CACTTTCCAAAGCACAAAAGCAACAACACTTGTGAATTGAAGAAAAAGGTGAGTTAAATT
CAAGGGAACTGTAACCCAAGTACACACTTGGGTGAGATCTTAAGTTCAAACTTCATCATC
GACCCTATAAACTAACAATTCAAAAGCGTCTTGATTGTTCCCAAAAGCTTAAATTTTGAG
AAAACAATCAACTTCTCTTTAGATCCTTAAAATAATTTGAGCCAAGTCAGGCACTTAAAA
GAAAAAATCCTTTCAAATCCTATTTTTTTCATTCACAAGACTCAAGTTTGAGACTTTATT
GTCACTTGAACTAACAGGCTTCTGTAAAAATAATTTTTTTAAAAAAAACTTCCTCACGAA
ATTGACCAAAAAAAAAAATTTACGCCTCACGGTAATTTACATTATCTGGCACAATTCTGA
GCAATTACTATCACCAGTTGAGAATTCATAATGAAAACAACAAAAGGTTCTTGCTTTATG
GTTGAATTAGAACCAAACATCAGAAACCAAACTTCTACAACCATTACAGGAACACAAATT
ACATCCAGCACATAACAAACACGTGGGGCATGAAACCTAGTCAAATTTCGTTCAATTCAT
GATGTTTCGGTTGAAAACAAGGGCAATTCAGAACGAAAAACACAAAATCTGAGAAAAAGA
GAAGATGGGTTACCTGGATCCCAGCACGGGATGAACGAGAGACGGGCCTCTTCTTATCCT
TGTCTTTGTCCTTGTTCGCTGCCGTGGTTTTTCCGGCCACAAGCCCCTTCCCTCCTTTTC
CCGCCATCGACACAAAAAAAAAAAAACCTAGGAAGCAAAAGCGAAAGAGGCAAAGGAACG
AAGAGGGAATAGTGGATGTGGATGTGAATAAATGACAGTGATATCTTAAATTTTCCCAAT
CTCAACGCGCGCGCGGTCACTCTTGCCTGCGTGGGAGTTTGCATTTCAAATAATTTCACC
TCTTTTTTTTTTTTCCGGGTCCACCAAACATTTTTGTAATTGCTATTGGTCCTAAGAAAA
ATGTTAATGGTCCCTTGAAACATATTTTGCAAAAATATCCTTCCCACAAAATTATGGTTC
TATTGTATATCATTTTTTGCACCCTCTCTTATACGATGAAATTTTAATTTCATTGTATTG
TGTTTGATTCAATGGAATCATCATATTATTTTTTTTATTTTTATATGTCACTCCAAACAA
TTCAATCGAATTATGATTTTGATGCTATTTTCTCTGGCACTCCTAAACAGGGGAAAAAAA
ATCATGTTTCTATGGCAACACAGAAAAATCATCTTTTCATTGTGTTCTTCCAAAATTAAA
AAAGATGACACAACAAAATTCATATTGAGATCACAACAAAATCATATTTCCATTGTCTGA
TCATTTTTGTTTTTGAAAAAACAAACAAATTCTTGATTCTTTTGTGGTTGTATTTACAAT
AAAATCACAATTTCATTTACCAAAAAAGGGGGAAGAAGAAGGGGGTGCCAAGAAGGTGGG
GTGTGGGGAAGAGGGAAAGATGGAGAATTTTGGAATGGGGGCAGAATAGTCTTTTCGTTA
GGAGATAGGGGCCAATAGTATTTTGTGGGACGAATATCAACTCCCAATATCTTCATTTCA
CTTACAGCCGGCCCATTAAGGGCATTAGCCGACACGGGCCCAAACGTGGGATAAGATTTC
ACTGGCTGAACCTGAACTCT
>Glyma03g42050|Glyma03g42050.1
TGCAACAGGAATACAAAGCCAGAGACTAAATTGTCTATTTACTCATTTTGTTATCATTAA
ATGACGTAACATCTTTTAGGAGGCACGTCCACGTACCATGTCACATCATCCTTTAATGCG
AGGTTGGATAGTCCACGTGACACTAAAATTGACTTCACTAACAGCGTTACTTTAAAATTG
ACTATTTTGCAACACTTATGCAAAGATAAGAATTATTTTGAATTTAACATTAAGTTAGGG
ACTAATATACAAAATGGATACAATTTCAAGGACTAAATTGCCTATTCACTCTTTTTTCAA
ATCTAAAAGTTCTTGAAATTGTTATTTCCACTCACCCTCTTTGCTAATACACTCCCCTTT
GTTTGGTTTTATTAAAAATACCCCTGACAAATACACTCCCCAATCCCCATGTCACTCGTC
ACTATGACCTGGGCTGTGTAGCGTTCTTCTTTTCAAGGCTTCAAGGTCTAATTTTGGATT
GAACGAACTTGGTTGTTGGGGGTTATTCTCAATTTCACTCTCGTTTATTTGTTGGCACTT
GGAACCTACCATGACATCATCATCATCATGTTTGAGTTCGGTGCCTATTCAATTCTTTTT
TTTGGAAAAAGCAAAGCAGGATAGGTTTGGAGCCTAGGTGTGAAAAAGGGTCAATTTTGT
TGTTGTTGGCTTTGGTGCACGGGGCAATGGGAACTACAATTTCAAATGCATGAAGCATCA
TTCAATTTGGCTAGTTTCGAAGTGGTCTACGGCAATTCTCAATGCCTGCAAAAAGCTTCA
AAGGGCATATTCCCTTGTTTTTGTCACCGAAGACAAGTTTGGTGCCGTGAAGGAGAAGAA
ATGGTGTTTATGGTTTCGCCTCCGTTAATGTGGAGGAGGCTGTGCGGGTAGCGCAAGGAA
GAAGAGGCGCATGGGGATGGATTTATTCGGCGATAGATGAGTTGTGATATTGCTTCCATG
ACCAAATGTGGTGCAAGGCCCTAGTTGCGGTAATGCGACAACGGTGACTTGAAAGTGTAA
CGATAGAAGAGGAAGATGGGGAAAATAAGAGGGGAAAAAGGTAAATAAGAGGGGCAAATA
AGCTAGGGATATCAAAATTTTCGGGGGTGTAAGAAGAAAAAATTGAATGCAGGAAGCAAA
GGCCTAACCCGAGATACTCCCTCGCTCCATTAAATTTGGATCATAGCGTTCACAGAAAAG
GAAATTAGCATGTTAATAACCTTTGCTCATATTTTCGGTATTGATTACAGAAAATATGAG
GAACGATATTAACTTATGATAATTATCGCGAATAAAAAAAAATAATTAAAAGTTAACAGT
AAAATATATTTATTGTAGAACAAACAATGAAAATAATTCTTTATTTTAAAAAATGATCTT
TCAAAATATATTTATCGACATCGTAGAATAGGAAATATATATTAGTATTCAAAATTTAAA
ACCTATTACATAAGTTTTCACAATATGTAATTCATCAGGTAAATTAGCCTTTGGAATTTT
CTAATATTTTTTTAACTAATTTAAAATATATTTTAAAAATTTATATGATAATGGGCATTA
TATCTTTTTAAGATCAATTTAGTTATTTATTTTAAGTAATAAAGTACCCATAGAATAACA
TTTTAATAAGTTTAAATGATCTTGATTTTGTAAAATTAAGTTGATTAAAAACGAGTAAAA
TTAAAGTAATTTATATTTTGGTACCTATATCTAAAAAGTTGTTTTGACATTTTTGTTTTA
AGATAAAGTTATTTTGACACATAAAAGAGTAATCACCTCAATACACCACATAACATAAAA
ATTTTACTTCCAATCAAATAGGACTTTCAGAACTAAACTCTTGTTTACTTAATAATAATA
CTCGTTTGAATTGTGCATAGACACAAACAGGCTAGTTCTGTGTTTTTGCACACAACTGGT
AGGAGTAACATTTTAGAAAATAACATTTTAAATAGTTGAACTTTTTTCTTTTCTTTTATA
ACAAAGTGGTTAGAAGAAAG
>Glyma03g27380|Glyma03g27380.1
ATAACAGGCAGCTCCACCTCTGCAGTCCAATATGTGATTTCTAAACTTCACTCTCTGTAT
CCTCTCAAAGACCTAGACACCTTACATTTCTTTCTAGGCATCGAAGCCAAATACACCACT
ACTGGGGCTCTTCTCCTATCTCAATCCAAATATATCACTGATATTTTAACCAAAGCCAAT
ATGCATAATGCCAAACCCATAAAGACTCATCTTGCCCTTGGTTCAAAACTGCATATGGAT
GGTACAAATGCCTTTTCTGACCCAACTCTCTACAAATATGTAGTTGGAGCCCAACAATAT
GCCACCATCATTCGTCCAGATATAGCTTATGCAGTAAATAAGCTTTGTCAGTTTATGCAC
AACCCTCTTGAAAGTCATTGGAAAGCCACAAATCGTGTACTCAGATATCTCAATGGCACA
ATTGATCATGGTTTAGCTTTTTATCCTTCCCAGCATCTCTTCATCACTGGCTATAGTGAT
TCAGATTGGGCTGACTCATTTGACATGCGGTTTACCTCAGGCTTCTGTGTTTATTTAGGA
AACAATCTTGTGTCATGGCTTGCAAAGAAGCAACAATCAGTCTCTAGGTCTAGCACTGAG
GTAGAATTCAGAAGTTTAGCAGCTCTAGTTGCTGAAATTAAATGGCTTCAGTCTCTCCTT
ACAGAATTGCATAATGTTCAAACAAAGCCTCCTTTGTTGTGGTGTGATAATCAAGGTGCA
GTGATGATAACAGCTAATCCAGTTTTGCACTCCAAATCCAAACACTTTGAATTAGATCTT
TGGTTTGTTCGTGAAAAGGCTGCCAATGGTGAAATAATTGTCAAGCACATCCCCTCCCAG
TTTCAAGTAGCTGATCTGCTCACCAAGGCTCCTTCAAGCAATACCTTTTTAAGTCTTCGA
CCAAAACTGAATGTTCATCAACTACCCACACTCAGTTTGCAGGGGGATGTAAAGGATAGA
GGAAAATAACCTCCTATAGACTGTTGTAACAAATAACAAACTTCATCCTTATAGTTACAG
TAGTTAGGTCTAGGTCTATATAAAGCAATCCTCTCTTCTCTGTAAAGGGTATCCCTGTAT
ATACAAGAATTCAAGATATATCAAAGCAAATGCATATTTAGAAATTTCCTTACATTATCC
AACTGAACTCATTTGATAAGTGATAATTACACTATTTATATATAAATCACCTCATTTTTA
TGAAATAATGCAGTCATGTAAAAGCCTTCTTTTTCTTTTGGCTTAGTCAAATTAATTTAT
CTTTTTCCTTAAAACAAATAAATAGGAAGTTGAACCGAAGTAAAAGTTCGCACTGCTATT
TTGTTCATTTAAACATTTAAATAAGTTGTCTACTAACTACTAAAACTTCAGAAAAAGAAG
ACAAATTCATATCTTGTGAAATCTGTTTTTTGTTTTTCCCATAAGTTGTATATAATATTT
TTTAACCCAAAACAAAAAAGAGAAGTTTTTGTGGACGAGCTTTCGTGTTTTCTTTTCTTC
ATTTTAGAGTATGCAAATAAAATTTCATCTTTGTGCCAACACATGTAAATCTTCTGATTT
TATCAAAGTTTCGGCCAAAAAAAGTAATTTGTCCCCCAATCAAAATTATTCTTTGATAAA
TATATTTAATACAAATCACTTTATATTTCAAATTCCAAACTCAAAATATAATTGTTTATA
TAAAATTTCAAACTCAAAATATAATTGTTTATATAAAATTTATGTATAAGTATAATTTAT
TTCTTTTATTATTTATTTACTATGAATCTAAGCAAACCTAAGTTAAACTAATTATACAGT
AATAAAATGTCGTTAGTTAATTTGAGTGGTACTTAAGAGAAGTTTTCAGATTTTCACTAA
GTCATATTTTTTAATAGAGATTAATAAAATAATAATAAATATTATATACCATGTTAAACA
TTATAAAAATAAACATGCTTTAAAAAAAAAAAAAGCCTAAGTATCCAATGCGACAAGTAA
AAGGAAGCCACAAGTTGTGA
>Glyma03g02720|Glyma03g02720.1
TGTCAGAAATTTGATTATTTCTACTAATAAATACTATCCTTTATCAATAAAAAAAAATAC
CAATGTTGAGGTTCCATGAGCAAATGTGATATTTGGTTAGCTTCCATAAAATCAAGCACC
ACCGTCCACCAACAACTCGCTGTTTTTCATTCTATCCTTAATTTCAATTAGTAAGCGAAC
CCATTAACATTATTATTCCAGTGTCTTGTTTTTATCTTTGAATTGCTTGCTTATTACTTA
TAACACACTATTGTTCTCTTCCTTCGTCATATTTTTATTGTTGATAGTGAATTTAACCCA
AAAAAAAGTATCTAAGCGTGTATTAAGGAGTATATCCATATATATATATATATATATATA
TATATATATATATATATATATATATATATATATTTGTTATATTTTCATAGAAACTTGTTT
TCAGTTCCTAAACTTTTATATCCTCTAATTTAATCCCTAAACTATACAAAAATCTTATTT
TTAATCCTTTCTGATAGAATCTTTTTATGTAAACCAAAATGACACCATAGGTATCACCAT
TATAAAAAATATATAACACTACCAACCCAACTCACCATTCTATTAAAAGATTATAAAAAA
GTTCTCCATCTCCCTAATTTTTGCATCTCCAAAACATTCTCTCATTATATATAATTGTCG
GTTCTCACTTTCAACAACAACTTTTTCTCACATGCACATTCCATTCATATTGGGTGTGAA
GAATGCGTTATGAATTTCGAACCACAACCTCTACGTGTAGATGTAACTTTTGAAAGTTAG
AGTTTAATGTATTTGGGGGAGATATTTTAATAACTTTTAAAAAATAAATAAATAAAATTC
CCATGTTATTTTAATTTATTTTTTTAAAAAAAAAACACACTGTTTGCCACGTTGAATACA
AGCAAACACCATTAGAACACAAGTTAACATCGTTAGTGAAAATTCTGTGAAAGATGATTA
AAAATAAGTTTTTTTAAAGTTTAGGGACTAAATTAGAGGATATAAAAGTTTAGAAACTAA
AAACAAGATTCAATGAAAATATAGGGATTAAAAAATACTTTCCCTTTTTTTAAATGACAT
TTTCAAAATATGTAAAAAGTAAATAATTGTTAAATCTAAGGACATGTTTGGGTAATGTTT
TCTAGGAATACTTTTAAGAGAAGAAAATAAGAAAAAAATAAAATAAAATGAGTTTCTCCC
TAAGTCAAAGAAAGCTCTCCATTAGTTAATTTATAAAAGTTCTCTCATCTTTTAAAAAAG
TTATATGAGAAAGTTTCTACAAATTAATCATTTTGATTTATGAAAAAATTCATTTTATCT
TTTTCTTCCTATTTATTTTCTCTTAAGAGTACTTCTAAAAAAAACTTATCCAAACAAACT
ATAAATATACATATGAAGAGTTTACCATACATATAAAAAAATGGAAGGGTTTATCTATCT
TAAACTTAATATTAGAGTACATGTATTTAAGTGTTATTTTATTTAATATGTAAAATTATA
TTATTAATAGTACATGTATCTTTTTATCTAATATGGTTTTTTTATTAATATTTCAAATGA
GTATTATTTAAGTTTTCAATATAATATTGATAATAAAATTAATTTATAAAATTATTATTT
TTATCTATTTTTTATTTAATGTAAAATAATCTAGGACAACCCAAACAATTAATATAATGG
TATAAAATTTTATGCATTCATATGGGGAGAAATTAGTATTTGATTCATAAGGTGTGTAAA
ATCTTCTTTGACCAATGACCACAAAATACTTTTAGTCAAATAAGTGATTTGGAGACAACC
ATAATTTCTAATTCAAGAAAATAAAATCTAAAATGAAACTTATTCTAAAAAGTAAACGGA
TATAATAACATCCTTCACAAAAACCTTTTCGTGCATATAAGCATTTCTGGATATTTGTAT
TATCTGAAATTGGAAATAGTCCACTATCTTAAAAACATCGAAATATAATTTTTTTTCCAA
ATATCCAAATCCATAAAAAA
>Glyma03g22560|Glyma03g22560.2
CTTTTGAATAAATAACTGATGTTAATTTAACATCGGTTATTTGAAAACTGATGTGGTTAA
ACATTTACAATATGATTTTTTTTAAAATATATTAAAATCATACTAAATTCAGTTTTAACA
TCTGTTATTTGAAAACCGATGTTGTAAGTGCTTAACGACATCGGTTTTCAAATAACCGAT
GTTAATAGGACGATGTTAAAACTCATTTTTTTAGTAGTGTGTTGGATGAAAGGAGTAGTG
AGGGGGAGTACTTTAAAGAGCTTGTAGCTAAGAATTGTAAATTACAAGGAAAATTCTAAC
TCTGCATGTTGAAACATATTTATAGAGAAGCAAATAAATTAGTATATTCATTTGCAAAAC
ATGAATTGTCTATACAATCTGATGTATGTTTTTATAATAGTGTGTTTGGTTTTGCAACCC
AATCATTCGGGGGGTGCTGATGTACAAAACTCAAATTTAACTAATATCCAGTTTGGGTGT
TTTGTCCATAAAACTTAGAAAAAAAAATCGTTTGACTTGGTATATGAATTAAAATAGACC
ATGCCAATAATTAATTTAAGAAAATCTCATTTAAAAAAATAATTTGCGTAAATGACCAAA
TGGGTCAATGAGAGCCGTTACGTACGTACTCGGCCAACTTGAGTACTTGACGGTTCTGGT
CTGGTGGGACTGATTTATATATTTGAAAACTCAACACTCAAACAGATACACGTCAATGTA
CAAGGCCAACTGAGAATAAGTCTTTTAAATTTAATAACTTTTCTACTATCCCCTAAAAAT
ATTGTCTTTTTCATTTTTTTTCATGAATTACTATCATTCTCCTTTTTAGTTTATATTACT
TTCTCATATCACATGGTTACATTTTACTTTTATATTGGACAAAAAATACTTTAACGGCTA
AGAATAAAAAAACATGATGATAAGAAAATAAAGTGCATTTACATTTGGTGATTAGAAAAT
CAACGGTTAAAAATTATGATAAAAACAAATACATATTAACAAAATCTAAAATTGTTTATA
ATCTCAATGATTTTCTTTTTTAGTTAAAGGTTATTATTTTACTTTATTCTCTAAAGTGCA
TTTGATCACTTTAGAGGAGTAAAACCCAATAACTAGATAAGTGATTTTTTGTATTTGAAA
AAGTTTAAAAATTAAATTTTAAATAAAAATAATAATTTTAATATAATTTTTATTGATTTA
AAAAGATCTCACCTTAAAATTGATCTTAGACCTAAATAAATGTTAAATCAGCCACGTAGA
AAATATAAAGTAATTTGTGTGAAATATATTGTAAATTATTCAATTAATAATAAGGCTTAC
TGACGGAGGGTACTCACATAACTTTTACACGTTATTAATAGAATAAAATAAGATAAAATA
GAATTATTCTATTTCATGGAATTTGTTGTATGCGATGCTTGTTTTCCATGGGGATGTCAT
CATTTGATTATCTAAGGTGTACCTGTCTCCTATGCAGAAAAGGAAATTCTCTCATTTACT
GATACAAAAATATTTTTTTAACCATTATGTTAGTATGTTATTGCCACGTAGTATGGTCGA
ATTTGTCAATGACTAACTTTCGTTGAAAAATCTAACTAATTATCTTTAATTAAATTTTTT
TTTTCAATCATATTTTTTAAATGTAAAATCTTAATTAAGGAGATCGATTCTAGTAACATT
CATTTAAAAGATTTATGTTGATATATAAAAATGTGTTTGATCTTTTGACATAACGGTTTT
GTTTCCAATTTGTATTGTGTGGATGTAATTAGGAACCAAAATTTCCAGAACACTGTTGCT
AGTAAAAGAGTTATATGGTGTGTGTGTCTGATTGGTTTTACTTTTAGCCTTCGTTGACAA
AGTCAAGCGCATGCATTCAAGTATATTCAACAAAGACAAAGACTAAACCATCATCATAAA
TTCATAATGGAATTTTTCTTAGTCCTTGATTTGATTTCTATTCATCAATCATCACCATAT
ATGTAACTAAAACGTAAGGA
>Glyma03g29330|Glyma03g29330.1
AACAAATTTAGCAACAAAAAAGGGGATTGGGTTTGTGTTGACCTGGATGAAGGGCCACCA
GAGAAGGCAACGAGGACCTTGTCCGTGGGAGTTATCATGGCATTTGAAGTGACGGCGAAA
CGAAACTTGCCGAACAAGTTGGTTTTGAAGCAATCGGCGCAGAAACGACCATCGTCGATT
CCGCCGTAGCCCGAAACGGCGTCGTTGAGCTTGCACTTGATGCAGACATTGCTAGGGTTT
TTTGAATCGGCTTCTTCGGACTTGGGTGGTTGCTTACATGTTGCGTCTTCGTCTTTGTAG
CAGCCACCGGACTGGCACCCAGAGCCGTTGCACGCCATCGACGGTGATCGCCCTCACCTC
GTTAGGGTTTTGCGGGTTTTAAATTCCGCGATTTTTTTTTTAAATTATGATAATATAATA
TTCGTAATAATTATTTTATTCTTACATCATTACTCAGGGAAAAAAAGAAATCAAAAAAGA
AATCTTGACCAAGTACAATGTAACAAAATTATTTTCACCAATCTAACTCAAATAATACAT
AATTATTGAACTTTAAGTTAAATATTTGTGTCAAATGACTTATTATATTATTAGTAATGT
ATAACGTTCTTAATCTCTCAATGAAGCTATGTATATAACAGGGGATAGACTCCCTAAAAC
TCTGATTCTTTCTACAATTGTTTTTTTTTTCTTTTTACTTGATTCATGATTTTTGCTTTT
CTAAGCTTTTTCGTTAGAATTTTTAGAATCCTAATTTTTTTGGAATAAACAGATATTATG
CGTCTTTGTGTGATAAGATAAAAAAATTTCGTTACTTTCATTACTCATTAAAGTGTTAGA
CATATAAAAGGAAATATAGGATGAAGTCACAAATATGTTTCTTTTAAATATAATCACATA
AAAAATGACATAAATTGATATATTCAAAATAAAAATAGGTATTTAAATGAGTTTTTGGAT
GAACTTAACTAGTTTCTTGTTTTTGAGGTTTATCTCAAATTATTTTCAATCACCAAATCT
ATTGACTTACATGAAATAAGATAATTAACATAAATTTATATCTATTTTCATCCAAACATT
AAAAGATGTATGGACCATTCAGTGACAAACCATTCTGTATCTAACATGACAATCCCGTGA
TAATCTTAATTCTTCTCTTGATAGTTAGCTTGACTACCTACCATTTATTTTATAAAGGCA
CGCAGTGATTTCTGATTATTGAAAAAAATGAATTAACCAGACCATGTAATTTCCAAACCA
GAAAACAAATTTTCTGTCTAAACTCATTAGGCACACAGTTAAAAAACTACTGCAATTTTA
ACATTAAATTCGTAATTTCAACTACAAGAAAAATACAAATGCAAATAATTTACAATACCA
TTGAGTCCGAACTCGATCCTTTATGATTATTGTCATAGAATAATTATCATATGAATCAAG
GAAACTGATATGTGGTACGTTTACTAGAAACGTAAGACCAAGTACACTACTTGGCCCCAT
CGGGGTCACATAAAAGATATCTAAGCAATGCTTTTCAATTTGGAACACAAACTCTAAAAG
CAAAGAATATACTATATATTACAAAAAAACAAAAAATCTCAGACTTTCTCTCTCATCCTC
ATCAATAAGATATTCACTCATCCTCTCCCTCCTCTACAACTACTTTCGGGGAAATCCACT
TCCTCCAATCAGATTTCAGGAGACTCCATCGCATAAGAGCCCAACAGATAGAAAGATATA
GCAAATAATACTAACAGATAGTGCAAACTAGGACATGCCATCCACCTTGTCACCCTCTCG
CATTAAACACTATGACACTAACAAAACAAAAACCTCAAAGTTTTTTAATGAATTCCAATA
AAAAAACCCATTTTGGCCACGTGGTCTTCATTCTCACCACTAACCGTAAATAGCAACTAT
TTTTCATTTCAAGCTCTTATTTTTCTACTCAGTTTCATCCACACAAACCAATTAAAATCC
AACAACCGCTCATCATTCCA
>Glyma03g31151|Glyma03g31151.1
TTCTTTGTTTACTTTTTATTAGTAATAATAGGAGATGGCCAGGTCATGGATCATTTCAGG
ATGAATGAACATACCCCGTTGATCAAACACATTCCTGTTCGTGAGAGGTGACATCCTTGA
AAAAATGTAACTCGCACTTATTATCATTTCGTGTAGGTATACTACACAGATTATGGAATT
GATGTAATATTCTTCCTACTCGCTCCTAAATTAAACAAAATTACATATGAAACTGTTCTA
TGATCTGATGACCTTCCAATCCTTCGCATTGCAAAATCGGACGGTTCCAATATTTTAGGT
TGGCAGGAGATAATTGGAACAGTTTCAGGTTTTAATAAAACTAGGTGGATTTTTTTATTA
GACTTAATTACTTAATTCCCATGTCTGGATATTTTAAATCTCATTGTTTCAATGTCAGAT
GTTTTTTTTCCAACTTATTTACATATTAATTTCTATACGCAGTCAGTATAAAAGTTTTAT
ACTAGTATTAATTAATTAAAAAGTTTCAACTTATTTACATATTAATTAATTAAAAAGTGC
GGTAGTTATGATATTTAAGATTTTAATGATAAAACTTAAATTATCATATGTCTGTTTATA
ATTGAATGCTAGTGCAATTTTTGTACACGAGCACACACTAATTTTTTTTTTTTTCTAATA
ATGATGGATTTCGCTTTAAAATGTGTAAGTAATCTATATATTCAAAATTTTCGCATCTAA
TCCTAATTTTTTTTTTGACATCTAATTCTAAATTATTATGTATGATAAATTTGTTAATTT
TTATAATAATTATTTTAAATATTATATTGATATTGGTTTATGATTTGTTAACAATATAAT
TTTACATTGTACATAGTCGTTAAATTCTTAAAATATATATTGTAAAATGTTATTGAATAT
CTTATGAATGTTTGTTTTGATTTATTTTTAGGAAAATACTTGTTTTCAAAGTCATTTAAG
TTGTAAATTTTGATTATTTTTTGAAAATTTATTAGTGTAAAACGTGAGATAATTACAATC
TGTTATTGAGTTTTGTGAGATGATTTTATTATTAAATTGTAATGTTTAATAATCAGTTTC
ATATTAATAAATTGACATTAAATTATAAAATTTAAGAACTAATTTGATATTAAATTATAA
CATATTATATTCTTGTAATTTTTACAGACTAAATGAAAATTTTCGTTCTTTCAAGATTAT
ATGCCCCTGTTTTACATTTGTTTTTTGCCTTAGCTCATGAGTGAGACGATTAGGAGTGAA
AATGAGCTAAGTCAAGTTTTATTGGCTTGAACTCGGTTTGAGTTGAATATTTAAGGTTTA
AGTTTGACTCATTACCTGTCATAGGCTTTTTTTACAGGCTCGACTCGATGTATATAAAAG
CTTAATTTGGTATAGATAATAATAATAATAATAATAATAATAATAATAATAATAATAATA
AGCACATACAAGTAAAATCTCTAAGCATTTTATGCCACTTGATCCTATTATTCATAATGC
CATAAAAATGATATAGATAATAATAATAATAATAATAATAATAATAATAATAATAATAAT
AATAATTATAATAATAATAATAATTATTATTATTATTATGATTATTATTATTATTACTTA
AACAAGCCAGCTTGTCAAACTTAACAAGTTTTTTTTATGGTTTAGCTTTGGCCTTTATAT
CTAAAAAAACTTTTTAAAAAGTGACATTTATAATAAATAAGTTAAGCCGAGCCGAACCTT
AAATAGATCGAGTCATGAACCCTTGACAAACAGCCCAATTCATTTCCATCCATATAGACA
CCGTTAAGTGATGTAGGTAATTTTTAAAACAATTTTACCTATGTCATTATTCATTATTTA
TTTTTTATTTAACAAATTTAACTCATTATTTATGTTTTCTGACATGCTTCATTATTAGTT
AAAATTTGTAAAAACACAAATAATGAGTTAAACTTATTAAATAAAAAATAAGATATGTTG
GTAATATTTCTAGAGAATAG
>Glyma03g36620|Glyma03g36620.2
AAAATATACAGATTACATAAATATTTTATTTTATTTTATATTAAAAAATAAAAAAAATTA
TAGGGACTAAAAACAAAAATCACTTTATTTGCCAGGATACAAAATATATTTAGATCTTAA
TAAAATTATTTATTTAAATAGCTGTAAAATGACATAAAATGATATATTTATATGAATTTG
ATTTTTTAATGACAGCTTATATAAATTTATTTAAATGAGTATTTCCTAGTTGAAGTCTTA
AGCAACCATGTGCCGTGGGACAAGTATATAGACGACAAACTTGTAAGAACAACTTGTGGA
GAAACGAATGTTTGCGATGCCTTTGACATACATAAGATTGACTTGGTTGCTGAATTTTCT
AAATCCTTTGCACTGGCTTGCAAATTTGCAATAGTTTAGTCGTTGACATTCGATCACGAT
AACAACCAGAACAATTTATACAACTACCTAACGTATATAGATATCTTCTAACATCTAATT
TGTTGTCGTTGTTGCTTGTGGGACAAAACAACATACATGGAGCTCAAACTATACTTTCAA
TTGAGTATTGAGCGGTCGCATGATCAACACGAATCCTCTACATCATTGTGAATAACCTTC
TAAATAACCTCCTAAATCCTAATCATTTGCAACTTAGTAAATTTTTACCTCCATAGCAAC
CTTTTATTATTTGTACCCATATAGTAATCTGCATTTTTTTTCTTCTAAATTATATTAATC
TGCTTATACATTCCACTAAATAAAATTTGTTTTTAGTTTTTACAATGATTTAGTCTTGAA
ATTGGAGCAACTGATCAAATTGTTTCTTAAAATTAATAAAATGGCAAAATTATTTTTGAA
ATTATAATCCTGAAATTACAAATCATCAATCAATTAAGTTTCTTTGATATTCAATAACGA
TATCTTACATTGTTTAAAAGACAAACACGTTAAATGTTTGAGTAATAGTCAACTCGACAC
ACATATACTATTATCACATCATACGATAGAAATGATAAAAATATTGGTGTAGTAATAATA
AGTTGTGTGAAACATACATGATGTACGGATTCAACTTTTTAACAAGACTATGATAGTTTA
CTGATGGCATTTGCTCTATAGATAGATCATAAAACTAATGTAAAATGAACAGAGAACAAA
GATGTAGAGAAGGAAAAAAGTGATTATTATTTCACTAATATTTCTATCATTTTCATGTTT
ATCATGCAGCAATCACATATATGTATGTAGTTGGTTGTTACTCGGACACTTAACAAGTTA
ATTTAGTGTTATTAAGATGACACTAGCTAACAACAGATGAATTAAATTGATCGATTATTT
ATAATTTTCCAATTAATTTGACCGATGATTAAAATTTGAAACAGTGAACTGATTTATAGT
TTATAATGTCTATATTAATTACTGAAGTTATCTTAAAATGTTTAGGAGTCTATATGACAC
ATCACTGAGTAGCACCCAATCAATTGCCATGTACATTTAACTTGTAAAACTTTTCCTTCT
GTACCCCCCAAAAAAAAACTTGTAAAACCACACAGATTCATCAGCAAGTCGCTGTTAGAG
ATTAGAGGACTAGAACTTAGTCAAACCCAAAAAGAAAGTTTAAAAAAGGGTTGACCTGAG
AAGCTAATGACAGGGAAGAGCATACGTGCAGAGTGCTGGCATATTGTAACCACTGTAGAA
TTGAGCAACGTATTCAACTCCTTCAACACAAACTCAACAAAATTAAAAGAAAAGGAAAGG
AAAATCTCTTTCAACACAAACTGACTTTATTATAGAGTGGCATTACCAATTAAGCCAAAT
GTTTTAATTTTAAAAAATTTAATTATATCCTCCCAGACTAATGGTAGGTGAGATTATCTT
AATGCAACTAGATACATACATGGATGCAATGATTGAAGTTGCAATTAATTATATATGGTT
GAACTTGAACCTGGTATGGGCATAAGTACCTTCCTTCTCAAATTCATCTTTCCTACACGA
TTTAATATTATAATATGTAA
>Glyma03g37230|Glyma03g37230.1
CTGTTGCCACACTATTTCACTGTGAATAAAGATAAAAGATAAATTATAAATTATAAACTG
GTGTTTCACAAGACACGTGTGGTGCCCCTTGTAATTTTTGTGTTTTCTTTCTATCTGCCA
CTTTCTTCATTCCTTTTATTCAAACATTTTGGTCAATTTTTTATAATTATTGCCAAAAAT
CTTTGCTACTTCTTTTTAATATAATTCTCAAGTTTCTCGTGAAAAAAATTGAGTAGACTC
ATAAGAAAAACGAACAGATAGGATTACGGTGAAATGAAGGAAAGAAATGAAATTTAAGCA
TCTAGTCAGGTTTCGATCTTAAGTCAATTGTTGGAAGACATCAACCTCTTACATGATCTT
AGAGGACGTTTATTTTATGGAATATTTTGCATTCACTAAAATAGGAAGGTGAGAATGTTT
ATTCTCATATTTATTAGGTGATTATCATAAAATATCTTGGGTATCTTTATTTTCAAGAAA
GTTTCATTCTCATTTCTACAAAAGTTATATTTTGTTAAGTATTTTTAGCTTCAAAGTAAT
TATTAAATATTTTTTGTGTACTTAACTAATTATGTATTCCATAAATTTTATTTTAACTTA
GTTAGCATTTATCATATGCATGATGCAAAAATTAATTTAAAAATTAAATAACATCTTTTA
AAGTGAAAAGGGAAACCAATAATGTTATTCTTGTTCTAGATTCTTTTAATGGTAAGTTAA
TATTATTGATGAAAAGGTATTAAAAGAATCAGTATAAAAATGTTATTCTGATGTTCCTTG
TAGGACACAGGTAACAGGCTTATGCATATAAGAATACATGAATAATTAGTAAAAACAAAA
GGATATATAAATAATATATTCTGATGTAACTTAAAAAAATACTAACTTAGATACGTTACC
TTAAACTTTTTAAGTATTGTCTGCTAATTAAAATTTGAGTATAAGTTTATTAACTTGCAC
AATAAAAAAATATTAAAACTATTTAATAAAATAAAATTTTAATTTTAATTCAAGAATAAG
ATATCACATTAAGTTTAGTTTTATTCTTATTTTGGTTTTTATATATTAAAAAAATATTAA
TATACTCAAATTTTTAATTGTGTAAATTGTTATTTCGAAATCTATAAATATTCAAGAATA
ATTGTTTAAAAATATTAGCAAAAAAAAAAAAAAAATACCAATCCAACTTCTACCTAATTT
CTAACGAGTTTAACTATTATGCATCAACGTAGTGTACACCATTTAATTATAACTTATTTT
TAATTTATCATACATGATGAATGGTGGATTGTAATTGAATGACATATAAATTTTTTTCTC
ATTTTTAATACATTGTTACCAATAAGTTGCTTCAAATAATATGGAGTTCAAATTTTAATA
ATGTGTTTATGTTAAATATTTTGAAGAAAAAAATTGTTACTAATAATTATCCTATCTTAT
TTGACTTAAATAAAATTATTTTCAATAAAAACATGTTTATGATCTCTACCCAAAAATAAT
TCAAGTGCCTAGGAGAATTCATGTTGGTTTTTTTTAAAAAAATTATTCCATCAACAACAA
TTACAAATTATATTATAAATAAAATTAATCTCTAATCCCATAAATTATATTATATGCAGA
AACACATGTAATCTCTAATTAAAAAAAATACACATTAGGTTGATTTATTGTTCAACAATC
ACAACAACGACTATCCTAAAAACTTCCTTGACTACCTTCTGTTTTTATTTTTTAGTTAAA
AACGCAATTAATTACACAACTTTTTTTGTTTTACACAATTACTTACACAGCTAGTAAATC
CAACTGTAAAATATAAAAAAAAGCCCGCTTTTCCAGTTTCCACCATTCTTAATAAAAAAA
ATCTTTATCGAGTTATTCCACTTGGACAGATATTTTTATCATTATTCATAATAAAAGGTG
ACGTAAATGAGAAAAGCACTGAAAAAATCTGTGGAAGTAAATAAAAAGCATTATTTTAAT
AGCTCTTTTTTCTGGACCTG
>Glyma03g22510|Glyma03g22510.1
CTAAATCTGATTCATCCAAATTTGTAGACGGATGAGTCTGGAATATGGAATAATCCTATA
CAGGGGTGTATGAAACTTAACCATGATGGAGCTTATCTTCTAGCAGTAGGAGTAACTTCA
TGAGGTGATATCATAAGAGGTAATAATGATAGCTTTGTTGGGGCTTATTCTAGAAGGTTG
GGGCACTGTTCGATTTTAGAAGCAGAGTTATGGTCTATTTTATATGGCTTGTGACAAAAG
GATATCATCAGTAATGGTGGAAACATATTCTTTTGATGCTATAAATCTGTTGGATGAAAG
GAGTAGTGAGGGGGAGTACTTTAAAGAGCTTGTAGCTAAGAATTGTAAATTACAAGGAAA
ATTCTAACTCTGCATGTTGAAACATATTTATAGAGAAGCAAATAAATTAGTATATTCATT
TGCAAAACATGAATTGTCTATACAATCTGATGTATGTTTTTATAATAGTGTGTTTGGTTT
TGCAACCCAATCATTCGGGGGGTGCTGATGTACAAAACTCAAATTTAACTAATATCCAGT
TTGGGTGTTTTGTCCATAAAACTTAGAAAAAAAAAATCGTTTGACTTGGTATATGAATTA
AAATAGACCATGCCAATAATTAATTTAAGAAAATCTCATTTAAAAAAATAATTTGCGTAA
ATGACCAAATGGGTCAATGAGAGCCGTTACGTACGTACTCGGCCAACTTGAGTACTTGAC
TGTTCTGGTCTGGTGGGACTGATTTATATATTTGAAAACTCAACACTCAAACAGATACAC
GTCAATGTACAAGACCAACTGAGAATAAGTCTTTTAAATTTAATAACTTTTCTTCTATCC
CCTAAAAACATTGTCTTTTTCATTTTTTTTCATGAATTACTATCATTCTCCTTTTTAGTT
TATATTACTTTCTCATATCACATGTTTACATTTTACTTTTATATTGGACAAAAAATACTT
TAACGGCTAAGAATAAAAAAACATGATAAGAAAATAAAGTGCATTTACATTTGGTGATTA
GAAAATCAACGGTTAAAAATTATGATAAAAACAAATACATATTAACAAAATCTAAAATTG
TTTATAATCTCAATGATTTTTTTTTAGTTAAAGGTTATTATTTTACTTTATTCTCTAAAG
TGCATTTGATCACTTTAGAGGAGTAAAACCCAATAACTAGATAAGTGATTTTTTGTATTT
GAGAAAGTTTAAAAATTAAATTTTAAATAAAAATAGTAATTTTAATATAATTTTTATTGA
TTTAAAAAGATCTCACCTTAAAATTGATCTTAGACCTAAATAAATGTTAAATCAGCCACG
TAGAAAATATAAAGTAATTTGTGTGAAATATATTGTAAATTATTCAATTAATAATAAGGC
TTACTGACGGAGGGTACTCACATAACTTTTACACGTTATTAATAGAATAAAATAAAATAG
AATTATTCTATTTCATGGAATTTGTTGTATGCGATGCTTGTTTTCCACGGGGATGTCATC
ATTTGATTATCTAAGGTGTACCTGTCTCCTATGCAGAAAAGGAAATTCTCTCATTTACTG
ATACAAAAATATTTTTTTAATCATTATGTTAGTATGCTATTGACACGTAGTATGATCGAA
TTTGTGAATGATTAATTTTTGTCGAAAAATTTAACTAATTATCTTTAATTAGATTCTTTT
CTTTCAATCATATTTTTTTATATGTGAAATGTTAAGGAGATCGATTCTATTACCATTCAT
TTCAAGAATTTATGTTGATATATAAAAATATGTTTGATCTTTTGACATAACGGTTTTGTT
TCCAATTTGTATTGTGTGGATGTAATTAGGAACCAAAATTTCCTGAACACTGTTGCTAGT
AAAAGAGTTATATGGTGTGTGTGTCTGATTGGTTTTACTTTTAGCCTTCGTTGACAAAGT
CAAGCGCATGCATTCCAGTATATTCAACGAAGACAAAGACTTAACCATCATCATAAATTC
ATAATGGAATTTTTCTTAGT
>Glyma03g08280|Glyma03g08280.1
CGTCAACAAGCATTGTTGCCTCTTGCCACTTTTTCTCTTTCTTATAAACTAAAGTCGTGC
AAAGTTCTTGAACAATTTTAAATGTACCTACATCAATGTCTCTCTAATGAGACTCTTGGT
GAAAACTCTCGAACCATCTATGGCCACCTAATAATATTTTTGCCGGCATTTTGTACCTAA
AAGTTCAATAATAGATAATAAAAGTTTACTGAAATAATGAGATTTAAAAAAATCAAATTA
TTTTTTTAATGCATAAAAGAAACAATGGAAATGCATTTTCATTGTGTATCAAACCTAGAA
ACATAATGAAAATGTGTTTTTTCTTATGTATAAAACTTAGATACACACAACAAAAATTTG
CATTCATTGTGTATGTATGCATGATGAAAATAAATTTTAATTTGTTACATCTATCAATAC
AATAATAAAATAAAACAAATTGATGATTTGTAAAGCTCACTGCAATTCAGAATGAAAAGC
AACATGATCAGGGAGCGAGTGTGAAATGTGAAAGGTAACCTTTGGTTGCCAGTGATGTGA
AGGAAGAGAAAAGGGGTGTGCTGCAATGAGGGAGAGGGTGAAGGGGGTGAGAATTAAAAT
GGGCTAGTGTAAGGGAAAAGGAGGATAAAATAGTAATTCTATACATTAATAAAAGAATGA
GGTGTGAACTTAGTACACAGATATACAAATAACAGGGCCCAAGTTTACTCCTCATTATTT
TGAAAAATTTCAGGCCTATTTTGCATTGTAACTAACTCTTAAATTTTTTTAAAGTGACAT
GCCCATTTTGCAATTTGACAAAACTGTTTGAACCTTAATTTTATTATTTTAACATCAAAT
AATTAATACACTATTCAGTATTATATATAATTTTTATTATATATTTTCTATTATATATAT
ATTTCAAAAATACTCTCTTAAATTTAAAGAGATAACAAAAGTTATTCTACTTTAATCGTA
TAAAATTAGAGTTTTAATTGATCACTTATATAAAGTAATGATCCATAGACACTTTTTAAT
TCTAAAATTCATCATTTTTTTTATCTTTCTCATTCTATCATATTATATATTTTAATATAT
CATATTTACTTTTTTTTCCTTTTTCTCATCTTTTCTTCAGAAAAGGGTCAAATAATTTTT
TTAAGAGAGTATAGTTTAATGAATATACAGAAATATTTTTTAAATTTACTGTCTTCTTTA
TTTGTTTTTTATTTTAATATTTTTATTTATCTCTCTCTCACACACACATTTACAAAAAAG
AAAATTAATTTTTCTTTTAGAGAAAGAAATCAAAAATCAACCCAACCTAATTTCTCTCAT
TATTCCATTTGGCACTATCATATATTGTATCTGTCTCATTATAATTATTGTGTAAGAGAA
AAATATTTATTAAAAAATTATTATTTTAATTTTTTAATATAATATTAATTATATTTTTTA
TTTATATTTCTTATAATATTAAAGACAAATAATAAAATTTATAAATAAATTGATGATGAT
ATAAAATTAATTTTATATAATTATTATTCTTATTTTCTTGATGTAAATAAAATAAACAAG
GAAAACTATTATTTTAGGGTGGAGGGAGTAACACATTTATCTAACTGCCATTAATTTTTT
TACGAATCCTGTACTTTACCCAACAAAAATATCAATGATGATGGGATAATGCTAATACAA
CAACGTCACAAATACAATACTTCGATTACATTCGACCAAATATCAGACCCCAAATAGATT
TATCAGAAAGAGAATTAATTAATCTCACAGAAACTCATTAGATTTTTTTGTCCAAATCCG
CAATCCTAACCACCCAACCAGTGTGGAAGAGTGAACCAGCACCACAAATTTCCCACGTAT
ATATTGCACCATCAGGAACCCAGCGGGTCCCACATACATCGCCACGTCACCACCTCCAGA
TAAACATAACGATAAGTCGAAGCCTCTTCTCTACCGTCAGATGGATACTCTTCCAAATCC
AACGCCCCCAAACTCCCCTG
>Glyma03g37100|Glyma03g37100.1
AACTGATTTAGCAATGATGAATCTGCCTAAACTATCACGCAAGCACATACCAAGACCAAA
ACGTCTCTGGTTACCAAAAACAGCAGCATCCAAATTACATTTAGCAAAAACCAGTGGAGG
CTTTACCCACTGAGGAGGACTAATTTGACGTTGAGGCACACTAACTCTCCTTCTATGACA
CTTTCCCCAATCAGTTAAGCAATTTGTGGCCCTGCGAACAGTGACTGAGGGGGATCTGTC
AGCATCCTCCCACACTTTACCATTGCTTCTCCACCATAAGACCCACATCAGCATAACCAC
TTGGCTTATCTTAGCTTTTGAAATGCTAGCTAATAATCTGAAAATCAGATCATCAAAACT
ATCTGCACTGTCCACCTGCACTCTAATAACATTCCAAAAACCAGCAAGCTTCCAACAGAC
CAGATTACTAGGACAGGCCACTAAACAATGCCATTCATTTTCCAGATTATTTAGGCAAAG
AGGACAAATACCTGTACACACAACCCCTTTAGTCTGAAGTCTTAGACGCGTAGGAAGGCA
TCCTCGGACAGCCCTCCAAAGGAACACTTTCACCTTGTTTGGCACTTGAAGCTTCCAGAG
ATCCTTCCATCTACCTGCTACTTTGAGGTGGGAGCTCTCAAAAACAGACTCCATGAGATA
AAAATAGGCTGATTTTACAGAAAACAGTCATCCTTACTCAACTTCCATATGACATGGTCT
TCCCCTAGCTCCTTGCAGATGGGTATTTTGAACACCTCATCGATATCTCGTTGCTAAAAC
AATTGGGTTGCAAGCTGCAAATTCCAACTCCCTGTATCAACATTAATAATGTCAGCAACA
CACCAATGTTCAGTTCCCGCTACTGGGCTGCTAGAAACATAAGAATTATCATAATCACGC
AACCACGGATCTCAAATGCTGATTCCCTTCCATTTGAGTCCACCTGAGAAGCTTGGATGC
TACGCCACATAGTTTGGATATGGCCTAACGAAGCCTCCAAGAAGACCCCTTGAGGGTAGT
ATCTAGCTTTGAAAACTCTCGAAATTATAGCATCTGGGTCGGAAGCTAACTTCCACCCTT
GCTTCGCTAGCATGGCTAGGCTGAACCCAAAAAAGTGTCGGAAACCCATACCACCAAACT
CTTTCCTCACCGCCAATCTATCCCAACTCAACCACTTGATGCCTCTTCCTTCGCCTCGGT
TACAGCCCCACCAAAGCGAATTAATCATGCGCTGGATCTCCTCCGCCAAGGAAATGGGAA
TTAGAAAGGTGCTCATACAGTATGCCGGTATTGCTCGCGGCACGGCTGTGACCAACACTT
CACGCCCTGCCATAGACAGATGCTTCCCTGACCATAACGCTATTTGCATGTCACATCAGC
ACCTCGTTAATCTGTTTTAGATTCTTTATGAATGTGTAAATGAAGACCTTGAATAGGTTT
TTCTCAAACGAAGAAGAAAATAATTATTTTAGTTCCCAGATTTGAATGCATCATATATGG
TCTTTCATTCATATTAATATGGTCTTTCATTCATATTAATAGATCGAAGTTAACCAATAA
ATAAATTTGTCATATTTTTTTTTTCACTTTTTTTTTGTCATATTTATCAGCGCTCTAAAA
ATGACTATTTATTCAAATAATTATAAAAAGTGAAATACACTGTTTTTATAATAAAATACT
TATTCATAAATTTTCATCAAGTTGTTTATTAAGTTTCTCTTAAACAAAAAGAAAGTGATG
AGAAAAGTAAAACATTTTTTTATAAGATAATATTAACTTATGTTCATAAATTATCATCAG
TTGATTTAGTGCTAGAAAATCTAAGTAGTTTATAGGAGTTTTATGTTCAAATTTCATGGT
TATGAAGAAAATGAAAAGAAGATATGAAACGAAACGGCGTCGTAGCAATCAAAATCAGGG
AGCTCTGTAGCTTAAGATCCTCGCCGTCCGTTTCTAAAATTGGCAAAAACTGAAGGTTCA
GATTGTGGCTTGTTTGGATA
>Glyma06g42310|Glyma06g42310.1
TGAAATTTATATAAATTAACCGTTCTTAATTGATAAGATTTTTTTTTTATTTGTAGAGTA
AATTATCATTCTTATTTTTAAAATTGTAACATACACAAATTGTGTTAAGTGCAAAAAAAA
CATTTAAAAGATCTCTTTAAAAATCAGTTTATAAAAAAATGACCTATCTAATTATATAAG
TATTTATCATGTTCGTTAACCATCCGATATGTAACTGTTAACAAATTGGTCTCGTAGACT
AAAAATAGATTACTATTTACTAGACTTTAAAAATGTTTAATAAACACAGTAGACTTACCG
TTGTCATTTCCATTTCCAACACCCACCCACACGTGTTTTTTTCTAATCAGTAAAAAATAT
TATTTACGGGCACAAGTTGTGCTTGTGCATGTCAAATTGTTCATCACCATACATGTAACG
ACCTAGGTTTGATATATATAGGGCCCTTGACTTAACCAACCTGTTACATAAAGCTTATAC
ATTTCCACCCTTACAAGTCCTTGCTACATAATGCTTAACCAACCCCTTGCATAAATAATA
TCAAATCATAGCCTCTTCCACACATCGGCACCCAAAATATGTACTGTACCATATTTTCAT
AAACATACACAGTGGATTACATTCCTGAGAATAATTTTCCTTTCATTGACAAACACCATG
TGTGTGTAAAGGATTGAAGAGAAAAAAGGAAAAAGAAATAGTGAATCCAAATCTCTTATT
TTAATAAAAATTAATAATTAATATCTGATAAAAAATTATGATAGAAACTTGATATAATCC
AAGAGAATTAATAATTCTTATTAAGAGTAGAATTGTCAATTAAATATCAATGTATGTGAT
TATGAATTTAATTCTTGACTCTTGTAAAAAAAATTCTCATCATTTTAAAAGATCAATCAT
TGACTTTCGGTTGAAAAATATCTTGATTCAAACCAAGAATTGTCAATCAAATTATCATGA
CTCATAACAAAACTTTACTAGCTGGTTGCTCTTTCCTAACCTTTCTAACTATCGCAGAGC
AGAACCATACATGAAGAATACAAAAAACTCCACCAATATTTTGGCATTCCATATTTTGCA
AAGATTCCTCCACCAAATAAAATTTGAATTTGGGCATTACATATTTTACAAAATCATCAC
TTGATCTAAAGGATTGTATTTATGAACAAATTTAGACCAAACATACCTTTGACGAATCTG
CCAAAAACCACTATTTGTACTTAATTAGTCAAGAGACTCAAATTAAATAATTGCAAGTTT
TTAATTCCTAACTCCTCTCAATTCTTAGGTTGACAAACCTTATTCCATCCCCTCCAATCA
GTTTTTTGAGCAATCACCATTAAGTTAGACTATAAGAAAGATCCTTAGATACCTATCAAA
ATATTTAAGACTTTGATAGTTTAAAAAAAATCAAACTCTTTTGAACATTTTTTTACTGAC
ACTTGGAAAGGGCTTGAAATATCCACTAAAATATACTGACACTTCATATTTTAAAATAAT
AAAAATGTTAACATTTTTTTATCACACTCTTTTGAACATACTTTATATAATTATTATTAA
TTGAAATTTATTAAAAATATTTTCTTTTATAAGTCTAGATTCTTATTCAATGAATTTTGA
CTAAAGATTTTGTAGTTTTTTTAAGTATTAACCAATAATAGAAAATATATCAAAAGAAAT
GTGTTAAATAGATTTTTTTTTGGTTTCAAAATAATATACAATGTATATTAAGGTAACATT
TAGTTTAATGTTTTTTTAAAAGAAAGTCAATTGAAACATATATTTCGAATAATTCTTAAA
ACTAAAAAATGTACATTTTCAATAAGTAAGAATATAAAAAAAATAATTTTATAGAAAATA
ATTAGAACAACTTATACTTGTAACGCAAAGAATTTTTTTTTTTTAACGAAACACCAATAA
ACAAGCTAGAACAATTCTATTAACCACGAAGCACATGAATTAATTAATTGATACGTTGTT
ATCATAATTTAATAAGTGAT
>Glyma06g16340|Glyma06g16340.1
GTTAAAAAAAATCAAAATGTTATTTCATTTATCTTAAGATAAAATTATTTATTATTTTAA
AAAATTCTTATAAAATTATTTGATTTTTAAAAAACTAAAAGAAAATAAAAAGTTCACTTT
CCTCAATTTTCACATTACCTTAGAAATTTTATAATCGAATAACTTTTTTTTCTCTTTTTT
CTAAAATAAACAACGAAAATTTCACATTTCTATATTTTATTTCTTTCTATTCTCAGAAAA
TTTATATTTCTATTTTATTTATTTATTGCCTTGTTTTAAAAAAATGAACATTAATTGATG
TTAAGAAGTAGACCCTCTCACACAGACCCTCTCTTGGGCCCCGTTCTTAAAATGGAAGAC
GCGTATAATGCAGAAGCTTATCCGAATGGAATTTCAGTTCAATTGTAACATATTGATTAT
GGTAATTAACATATAAGCAGGTATCACCAGAAAATAAGGGCAGGAAATTCACTTGATAGA
AACATTGAGAGTGTGTTTGATGGAGAAATTTAAAATTTTGAGAAATTTTAAATTCTAAGA
ATTTCAAATACTTCAACTGAAATTCTTTTATTTTTAAAATTTTATGTTTGGATAAAAAAA
ATAATGAGGATGGAAAAAATGAATGAAAAAAAAAGAAAAGATAGTTATACTTGTTTCTCT
ATGCTCACATGCCGATCGATATTTTAGGAGTTCAGAGATATTTATTGAAGAAGGTTAAGA
AAATTTCATTTTCGGAGGGAAATTGAAATTCCAGATTTTTAGTTGTTTAAAATTTTGTTT
TAAAATTTCAAAATTTTAAATTCTTCATAAAAAGCATCCAAACAATTAAATCAAAATGAC
AAAAATTCAAATTCTTTGATAAATTACTTTTCTCAATTAAAATTCTCTGTACAAAGACAC
TCTGAGTTAAATTAGATCGATCAGAAATACTTGCATATACTTTTGTTATACGCTTGGAAA
TTTATATTGTAAACAAATAGCAATTTATTAAAAATGATAAAGTGCTATTTATTAAAAATT
TCGTAAGAAAAGAAATTTATTAAAAATTGATTTTTTTTTCACTAAACTGTTGTGAACATG
TGCTTAATTTGGATACGTTCTTTTAGAGAAAATTTGGAGTATATTACACTAATTTATTTT
TATCTTAAAGTAAATTATAAATACGAGTTCTTATTTTTTAACTCAAAATTATTTTAGTTA
GCTTAACATGATAGTTTTCAATAAATGATATATGTTGTCTAAAAAAAATACTTTTAAATG
TGATTTTGTTAGTCATGTATCAATTTTTACATCAAATATTTAATCTTATTTTATGGTTAT
AATTTTTTATTCCTTCCAAATATTATTTTAAAAATTAATTCAAATTTAAATTTTATTATA
ATATGTTAAATTAAAGATATTTTATTTTTTAGAAAAACTGAGTTTTAGAATTATTATATA
ATGTCAAACAGTTTTAATTTTTAAATTTTAAATATTGACATACCTTATCAATAGAACCAG
TGTGTCTTCATTTTAATAATATATTTTATTATAAATTCCTCCTCTGTTTCAAAACTTGTC
TCATTAATTTATTCATATTCAATATAGTAGAATAAATGCTATTAACAATGAAAGTATTTA
CTCCTTTCTTTAATTGATTTGTATTTATACTACAAGTTATTTAAATTTAAAAACACTCAT
GTAATGTAATGCACAGGACTTAATTATTAGAAATTAATAAGCAACCACACACTTAAACAA
TACCATCTATAGCAGGTAGTAGTTGAACATTATACATGAGTAGAGTAGTTGGTGTAAAGC
TCTGGATATTTTTATTTTTATTTTTACCGATAAAAATATCAAATATCACAATCAATATAT
AATAGAAATACATAATTAATTATCATTGACATTTAATTTGAAAACTGATAATTAATTGAT
TAATTAAATAAGTAACTAATTAGAATTGGTATGTATTACGTAGTAGTAAGAAAATGTGAA
CGGCTGTGACAGATACAATG
>Glyma06g40740|Glyma06g40740.1
TTTGTATGTTAAAATTAACTCGTGTACTTTAATTAATTTTATGGAAGTTATTCCATCTAA
TTACTCAAAAACTGAGATAATAAATGTTTATGGATAACAAGACCTTAACCTTTGTTTCAT
TTTTTTTGTATTAATGCTTTTAGTTGAAAAGGTAAGAAAAACAGTATTTTTTACTAACAT
TTAAAAGAAACAAATCTCTGTATATCTTTATTTATGTAAAAAAAACTCTACCTTAGGAAT
ATTTAAATAAAAACATAAATTATCAAACGTGGGCATCTAACTGTTATAAAATTATTCCCC
CTTAACATATGATTTAGACAAATAAAAAACATCAAGTCAATCAATATCTTTATTAATTTT
AAAATAAATATTATATAATTTTGGGTAATCAAATAAGAAATTATGCTTGTCATTAGCTTC
TTAATTTTGGGTACTAAATATGTATTATGTTTGGGTAATTTACAATTACTAATTTACTAT
GTTTCTCTCAAGTGCATATCAAAATCTATTTGAGGGTGATTAAAATTAACATTTCCCTTT
TTCTTTATTAATATTTGAGGAATTGTTGAATATTTTCACTTATAGAGACTAATATCTCTT
AGAGTGTCTAAAATTATATTATTTGTACAATTTTACTGCACTCATGCCGTGTACGAGTCT
ATAACTTGTTTGTTTATTATATTATGTGATTTTAACTACTGTTACCTTTTTTTATTGGTA
AAATGTGCTAACACTACTATTATATTACTTGATAATGCGTACTACTACTAATTACATTAT
TAGTACTAATAATTACTTTATCCGTGAAATTCCTATTGACTAGCCATTTAATTAATCTTT
GAATTCTCTGTATATTATTTTTTTTTCTAAACTTATAAAACTCACCACAAAATGATTCTT
CTGTTAATTTTCACCAATTTTATTTTTCACCCCTACTAAACATTCCCTTCTCACTTTAAC
TGTCATGTGCGCCAAGTTACACATTATTAAGTTGCCTGTGTGACCAACTTTATCCCATTA
AAATGAAGGAAGAACACATCAAAGGAGTTGCCTACATGATATTTTTGTTGTCATCTATGA
CGAGGGACCAATCCAGAAGGAATTCAGTGAAGGGGGACTAAATGTGTATGTTTGAATGAT
CATGGATAAAATTTATCTTAAATATAATTTATTTTAATTAAAATTGATTTTGAATTTATG
TTTTGATGTTTTTATTAAAAAATCAAGTTAGAGTAACACTTGCGGCAAAATTTTGGATCT
AACTCAAAAATTACCAAAAATTACTTTAACGCGAAATTAATTCTAAACTTAAAATCAATT
TTAAATTATTCTCTAATATTAAACCAACCAATTTAAGAATATATCCAAAATCAATTTTAA
ACTCATGAATAATGTTTCAACTAAAACTAAACACACACTAAATATTTTTCTTATTTTGTA
ATTATTTAAATATTGAATTTATATTAAATAATTATTTAATAAATAATGTCTTTTACAAAA
TTACATTAACAGGTTATACACAATTAAAATTTTTATTTAATAATAAATAATCTTAATAAT
CCTCCTCTTAAAAAAAATCTTTGATAATCCTTTTAACAGCATTCCTTTAATAACACATTT
CAATATTTCATGGCTTAAGAACAAAAAACCTAAATTTAAGTAACAAACTCAATAACCAGA
TATTTTGAGAAGGTAACAATTAGAAAAAGTATATAAAAAAAAAAATAGTTTGATAGGAAG
CATCGACGAAATGATGAAGCAGCAACATCAACGAAGTCTGAATTCAATTATTAGGGGGAA
ATTCATAACTCGTTTTCCACGAACCTCCCTTCGTCACCGTTAGATATGTCACATGAGCCC
TCTCACATTCATTAGCAAGTGGGTTCACTAGCTGACACTTTCACATGAATGCCCTTCGTC
ACAAAACACATAAAAATATAAAAAAAAAATAGTTTGATAGGAAGCCCCGACGAAATGATG
AAGCAGCAACATCAACCAAG
>Glyma06g44600|Glyma06g44600.2
TGATTTAGGCTATGGTCTAAATTAATTACTACTTGAAAACGATAGAACATGAAGGAGGAT
AACCAAGTGCAACAAGGTGGGAACTCCAAATTAACACCACAAAATTAAAGTTAATTAAGG
CATCATATATATATGCATGTGTTCTAAATTTCTAGTTTTGTCCCCAGCAATTAGTTGTCT
TGTGATTTACCAAGAAATTAAACGTGTATATATACTATCTGCAATACACTAATTGACCCT
TCTCCAATTAAACAAGTTGAGATATGAAGTTTACTTGCCCACTTGGATTCTGCTCTATGT
ATAGGAAATGAGAGCTCAATATCCAACAAATATGCCCCTCGGGACCTCACGAAATTAGGA
GCTAAATAAAGAATTGATATTGGTGCTCAACTGTACCATTAATTTTTATTTCTAATTAAA
AAATTTGTTAAAGAAATTATAATGTTAAGAAATAGAAATATTTCAAAAGATTATAATGTT
TAGTAATTTATCATAAATTGAAAATAATATCTTTTAAAAATATATATCATAACTAAAATT
ATTTTCTAAATTTTAAATGGCTAACTTTTAATTTTAAATATAACTTATTTTAGTTTATTA
TATAGGTAGAAAATTAATATATTGTAATTACGTATTTATTTTAAATATTTTTTTTATAAA
GTGTTATATATGTAGCATTAGGGCATGGATTTAGTCAAGCTGACATTCCCTCATTTTACA
TCATTAGATTAATTTGATGGTCTAGATTATGCCACTTATTTTAAAACATTTATTTTAATT
AATTTTAGTTCATTTTTTATACTTTAAAACCACAAAAAATATTATTAAGTGTATAAATTA
ATTATTATATAGTTATTTTAGTTTAATTCGTAGTCTTTAGAGAAAACTTTATCATTCTTA
ATAATCTTCATCTTGAACAACTTGCATCTAATGAAAGATACAGATGTCTATAAAAAAAAT
TATTGTAGTTGTTAATTAAATTGTCAGAATTTTCTTTCTAAATTAAAGATTTTTTACAAT
TGAGTAACTGTCAGAATTTTTTTTAGAGAATCTGAATATGGCCGGAGACAACAAGTTAAA
CTCAAATAACTTTGTATTAATTAATCTACGTGCTCACAGTAATTTTTTTTATAATTTTAA
AGTATAAAAAATATACAAATAAAATTAATAATTAAATTAATTTTTTTTTTGTGGTAAATC
TCTGTTTTCTGTTTCTGTAGCATTAAGGTCATAAGGTGTGGTTGGCTGTGCCGATCACCA
GCACATGCCTCGTGAGTTTCCACTTCATTCGTAAGCCCTGGAGTCTACATTAGAATAATT
GTTTTAGTTTAAAGAGTTATTAATAATTAACTAAAAATTGTGTACTATAAAAATACGTAC
AATAAATAGAAACATTGCAATAAAAATAGTTAGCTAAACAACTCGCCTTATCATCAACCA
TTTTAAAGTTTTTTTTTTTTTTATATTAAGTGTACATTTGAATAAACTTAAAAATATTTT
TTTTATGATATAGGTTTTAAGGTGGTTTTAAATTACTTCAATAAGAAAACACGACACTAT
TTTTTTTAATTGTTTCCTTAAAATTCTTATATATGTATTTTAAATTATTTTTAAAATTAA
ATAACGTATACAGAATTACAGACGGGCAATTTTTTTTAGACTTTCTAAATTTGAAATTTT
CATAAATTTATTTTGAAGTTAAAGTTTATCCATACATACCACAAACAATTGTTTCCAAAT
GACACTTGTTACTTGCGCATGATTCAACATTTTGACTTTTCAGACGATACATTAATTGGA
GATATAATAATAATAATAATAATAATAATAATAATAATAATGAAAGATTGTTTTTGGAGG
TACGTTTCTATTCTTGGCTAGTTTCTCACCAATTATTGGCCGGAACTTTAATTCAAACTC
CAAACCATATACTTTTCATCTTCAATGTGAAAATAAGACATGTGCCACCAGCATTAATTA
ATGTCTCAAACAATGCTCAG
>Glyma06g16700|Glyma06g16700.1
TTTTAAAATTTATTTTAATATACAAATTATTTGTACTCTAATTATTTAAGTACAATTATT
CATAGACAAGGCAATAAAATACTTGTTTTATTTAGTTAATTATATTATTATTATTTTCTA
TATATCATCAGTTAAGAGTCATTAATCTTTTTTCAAATTATTAAAATTTATAAATTAAAA
AATATCTAATATATCAATCTTTTATATTTTACGTATAAAAATAATGTGTATAATAAAATT
AATTTACAAAAAAATTATGTAAATAATTTGTATATTAATTTATGAAATTTAATTATAAAT
TGATAAGTAAATAAAAATATGTAAACTATTAAGATAAAAATATATAAATGATAAAACAAA
ATTAAAAATATTTATATAATTAATATTTATTAATTTATAAATTTTGATAATTTAAAAATA
AATTAATAACTCTTGATTAGTGATGTATAAAAAATAATGTTAATATAGTTAACTAATCAA
AGTAAATATGTTAGTGATTTATTATTTTGTTTATGAATAAATGATCATTAATTTAATTCC
TATTAAGATATTTTTATTTTTTATTTTATTTAATCTTTTTTAATAAACAATAAAATATTT
TGATTTATAAATAAGAAGATTAAAGTTATAATTTAACCAATTTTTCTTACAGATGTCCGG
TAAAAAAATAAGGTGATTTCTCACAAGTTATAAGCTGCCTATCACTTCAGATGAAAAAGA
AAAGTGCAAAATAAATTGCTGCAAACTAATGTGACATGCTCGGGGAGGAAATTCATTTTT
CCCTCCTGAGAGCATATCCACCTTAGAGATGGAGGAGTCCACACGTAATAAAGGCCACAC
ATGTGTAATGATTTGTATCCTTCATGAAGTTACAATAATTTTTCCCTCTAAACATGCACG
AAGGACTTTAACTTAGACTAACCAAAACAATCACACGTGACATGTACAAAAATTGATATG
AAGAAAAGAAATAACCCAGTTTGGCAGGGTTAAATAGGGGGAATTGCTTTCTGCACCCCA
TAATTGCTTTCTGTACCTTTTTAACATTCTAGAAAGGGCTAATCCGGAATACAATCCATA
ATGCAAAATTTTACATCCTGGAGCGGGGTGCAGGAAGCAATTTCCATAATAGGATACAGT
TGGCCATACCTTTTCTAAATTAAATAGCTTGTTCAAAGAGAATTGCTATTGGTTACTATC
CCATTTGTTATTGGTACCTACACACCTTTGAAAAGATCCTCTTACCCCTCTCAGCTCTCC
CTCCCTCTTTTCCTTGCCCACACCCCAACCCATCACCACCACACCATCCCCAGATTTGAA
CCACTGTCAGGCCACAACATCAGTGGTTCCCTACACGTGCAACCTCAACCTTTGTTTGGA
TCGCACTAGTGTCTTCCTTGTTGCACGATGGGGTGGTGTTTGCACAACAACACAATGGTG
ATGTGACTCGTATATCTATTGGCGTGGGGTGTTGTTTGGGTTGCATGATAATGTTGTTGG
TATGGCGGTGGCTTGGGGGATGGATGTCAACTTTGACGTGATGGAAGGTGGTAATATGGT
GTTTGGGTCATGTAGGTCTTGGTGGTGTTTGATGATTGTTATGGTTGAAGATGTGAAGTG
TGCATAGGAAGAAGGATGGCAAACATCCAGGGATGTTAAAAAAAACAACAAAAACACCAT
TCCATTTATATTTTTGCAACGCCTTCAAAAAATACAACAAGAACACAATTTCTTTGGTTA
CAATTGTATAACATAATTGTGTTTTTGTTGTTTTTTTCTTTGGCACTGCCTCCATTAACA
ACGAAAATATGATTGTGTTGTATAATTGTAAGTAACAAAATTGTGTTTCCACAAAAGAAT
ATTTTTGAAAAAAAATATTTTAAAATACTAGATAGGGGCCAATAGCAACGCCTCTGTTGA
AAACGGTCCAGCTCAACCCAATATGAAAAAAGCGGGTCCCATCGCGCGCACAATCACAAA
AATAAGTTAAGTTGAAGGCT
>Glyma06g08841|Glyma06g08841.1
CTCAATTGGCCCCTGGTATATCTGTTGTTACAATTAAGCAATCTCTCCTGTAAAATTATG
AGAGGAATTTTGAATGTCAAAATACTTAACAATTTTCACTGCTTTTGGAACTTGTGATTT
TGTTCGTGTATCTATTACTGTGATTTTTTTTCTTAAAAAAAAAAAATCTTCCCCGGATGT
AGTAAATGATAATCATTGTATGACTCCACGAGTGCATATATCAGTGCAATGGCCTATTAA
ATTTAAAGTATATAATTCCTAGTAATTTGAGTATAACAATACACACTATCATCAAAATTT
ATTGACACAAGTGGTTTGGTAATTGAGTTTCTTAATTAAGGTTTGAATTTGATTTTCAGC
TTGGGCATAGAGTGACAATTAAAAGTACAATTTTATCCAAAAAAATAAGTTGATTAGGTG
GGAGGGGAATTAGGCCTCCTGTTTATACAAAAAAAACACTACACAGTACACCCTATTATT
TTCTAGCTTGCCAAACATGTTTTCAAACCCATAAATAAATCATTTTGGAGTCATTAATGG
AGAATAGGTGGAAATATTGTTGTGCTCATCCTTAGTTTCTTTTTCTTCTTCTTTTCTCTC
TCTATAACTTGTTTGGCTTGTAGGAATCAAAGAAACAAGTGAGAGGAAAGTTGATAAGAA
ATCATACTCTCTGTTTAACTAATTAAGTTAAACTTGTTTTCTTTTTCTATAACGAAACTC
CTTTTAATAACTTTTTGTTTTCATTTATAGGAATCTCAGTCCTAAAGAAATTAAGTGAAA
TAAAAGTATATTGATTTATTTAAATTGAAAACCGTGAGTTTGTATGTGTAAAAGTATATC
ATGTGAGAGATTACAAGGAAAGCTAATTTTGACTGTTCAATCTTATTTTGATTTAAAATT
GTACAATTGAGCATGTTAATTATTATGTAAACTTCATAGATATTTTAGAGAGAGGGAATA
AAGAGATATTTGTGATTTTAGATGTTTGTGACTGTAGAAATTGTGTTTTTTCTTTTTGTA
GGGTAATGAAAAGAAACAACAAAAGAAAGAAAAAAAAAAAGGACTACAATCTAGGGAAAA
GGGTGCCCATATCGCCAGCTTGCAGAGCCAATCAACCCTAGCTCAGCAGGAGGGTGGCTA
TTTACCCTTAAAAATTTGACAAAACTACGGGGATTGATTGATAGAGCAATTTAACCTAAA
AATTAAAAAGCTTTGATATTTTCAATAAATTATGTATTTTTAATTTTTTTGAGAGGTCTA
TAATACAATACTCGATGAGAAGGGATCAGATAAGGTTGTTGAGAAAGAAGAAATGGAGGA
AGCAAAGGGAGTTGTGAAGCACGTTTTCCTTGCAAAGTTCAAGGACGACGTCACTCCAGA
GCGGATTGAGGAGCTCATCAAGGACTATGCCAATCTTGTCAATCTCATCCCACCCATGAA
GTCATTCCATTGGTATCATCTTCTTTATGTCTTTTCTTTTCTTTCTCACGCTTGCAATGC
AATTCAACAACCCACTTAGATCAGGGCAAAAAACATCAACGTCTACACAAAACACAAACG
GGGTCAGCAAAAAGTAAACCCCATTGACCGTAAAAATTGAATTTTTAATAAGTTCATTCA
AATGGGTTTGCCCAGGTTAGCCAATGAATGAGATCTAAGTTCTGGTGAGCAGAGTGAGTG
GATGTGGAATATTAATTGGGTTCGATTTCAAATTTAAAAATTGGAAGCAACTATTTGTTG
CTTGCTTTGGCTTTCAACATAGAATTAGAATTCATTATGGAAAAATTGAATCTAATCCAA
AGACACCATAAAGAGTGTTTGGCAAATTTACAATTACAATGGCTCAGGCAAGGCCTAAAG
GAATAGAAGGTTTGGATTTTTGTTAAAGTTTACATGCTGTCATGTTAAGAAAGATGGAAC
TTGTATTGCATTGCATCTTACTTTCCAAGAATTTGCACTTGAACCCCTTCTAGTGGCTTG
AGCAATATCTCTAATGCCCG
>Glyma06g46680|Glyma06g46680.1
TGAATCCGGGTTCCATGCTTCCAGAAAGAACAACAACAACGGGAGATTCACTGCCAGTAA
CGCACATCAATGCCTTCCATATTATCAGTGCAGACGTAACAATCATGCCTGACAACAGCA
CATATAGCAAAATCAGCATACCATATACAAAGTTATCAACCAAAAACCAATTCAATTACT
GTCTTCAGCATGTGCATACAAAGTATGTCAAGATACCCTATGTTGTTTGCATAATCTATT
TAACATAAATCAATTTTTTTTGGTCCTCGGATGGTGTATGACTGCCTCTGGCCCAAGAAA
ATTTTACACGCGGAGAAAATCGAACACCGGTCTCCCACTAAATAGATGTTATGACTCATG
TAAAATCAGAGGAATCTTACACCACTAAGTCAACCCAAAGGGTTATACAGTGATCCTGAT
AATCTATAACCAGTGATAGTAAAAAGTGAAGAAATTAATTAAAGTTCTAGACAATGATGT
CCCATTATGCTTTTGTAACTGTTAAATAGAAGTTTGAGAAAAAAAACCCTAAAAAGAAGG
TTAGATTGGAGAAGTTGAAAATTGAAGAAGAAGAAGAAGAAGAAGAAGAACCGAACTGAC
CTAGGCTCACAGCCTGGGTGAGGACCTGGCGGATCTGAAGAGATTTGATGGAATCAACAG
TCTCACCGATCCAACCCATTGCTATTGCTTTTGCTTTCTTTCTGAAACTGAAAACTTCTC
TCTCTCTGTCTCCAACCCAGAACCGCTGACTCAACAACTGCTGTAGTATTAGTGTATTAC
CGTAGCTGCGCACGCTAGCAATTAGCAAATAACTGGGCCTAGTTTCTTTTTTATCTTATT
TTCTTGGGCTCAATTTCGGGCTTCTTATTTTTTCACGGGGAGTTGCATCCTACACCTCCC
AATTACATTTAAAATTACTAAATTACCCTTAATGAATAACACCTCCCACCCGCGATGGCG
CGTCTCACTCAAGCGATTCCCGCAACAGATTGAACCATCCCACAAGGGCAACACCTCCCA
TCCACCTGCAGCCTACTTGTGGTCATTGAAGGTAAGTAAGTTCCTTTTGTCTCTTTTGGC
ATGGGGTGGGGGTTTGGTTCCTTTTGTCTTTAAATTGTGTTTATTAACACTCATTCGCGA
GTGTATGTGTGTGTGAGAGAGAGAGATCACCATATGAGTATCAAAATAATATCATACATG
CATCTTATACTTATGCTAAGCTTTGGTCTATTTTTAATGATTTTCAAATTTTGCTTTTCA
AAAAGAAAAAATTACCGGAACAGTTGCTCTTTTTTTTTATATATAAAAAAAAGGAACAGT
TGGTTGAACGCATGAATGGTGATTGATGTTTGAAGGGCTCGGCGTGCGGAAGAAGTTGAT
AGGGTCAAATGGTCAACAAATACAAGTGATATCAATTATCATTCACTAGTCCCCACTTAA
AAAGTGGTGGTTATCTTAAATTGTATTATCTATTTGAAATATTTCTTGTTTAATGATAAG
TAATACAATTTTTTATATTTTTGAACTATTTTTTTTATTATTGATTAAAATTTATTTAAA
AAAACATAAAACTATAACTGATATTTATTATAAAAAAAAGATTGACACAAGAAATTTGTT
AAATAAGAAATAAAATTTATAATTTTATTTAATTTTTATTAAATTTTAAATAATAAATAA
CATTGTAGAAAAATGTATTAGAAAATGTGTTGATAATATTTCGCTTTCTTTATTGATTAT
ATAGTATTAACTTTATTATCCACATATATTTTAAGGAAAAGTATTTGAAATAATAATTAT
AAATTTTAAAAAACTTATATAGTTTGTTTATAATTTATTTAAAATTAATTTTGTATAATT
TATTTAAAATTATAATTTTTTATAATCTTCATAATTTTAAAAAAATCACACATTTAGCGC
GCGTTTATATATATATATTTACTTTTCTATTGATATTAGTCTTATTAGTCTCACGTATTC
GCACACGTTACAGCATTAAT
>Glyma06g41150|Glyma06g41150.1
TTCTCAATCACAAATATAATGTTAGTTTTTCTTATTTTATTTAGAAACCTCAAACTTGCA
CACTTCTCATAATTTAAAGGAAAGCTGCAATAAGTTAGTAATTCACATTCGTCACGTAGC
TGTATTATATACGCTCCTCTTAATTGAATTTACTGTTTCTTACGTAAACTTTTAGAAACA
AAGAGTGAAGTAAAAAATAATGCGAAACATTTTTTGTAATTAAGGAGAAAAATATAAAAC
GTTTTTCCAAATGAAATTTAAATTTATCAAATTTGAATTATATGTGACATATGCATGTAA
CTCGATATTCTTATAAGGATAATTAATTAAGGAAGGGAAACAAATAGGAAAGAAAGTTAG
CTATCTCTTAATGAGAAAAAAAAATAGTAAACCAAAAGGAAGAAACATGAATGCTTTACT
TTTTCTTTGATAATCTAAGATTGCTTTAATAAATGAAAAGTTAATAAAAAGCAACGTGCT
TGCTTTTTTGACTAGTATAACATCAAACCTTCGCCTACTCCGCCTCACATAAACTGAAAT
TCGGAAATTGCATTCACATAGCTGCCCATGTGGTGAATAGAAATTCTTTGTTGAATAAAG
AATTGTGTAAATATAGATCTGTATAAGTAGATTGTTTTAAAGCTAAACATAAATCTACGT
GTTATATGAATACTTGAAATTGTTTTCTCAAACAAAATTAAAAAATATTATACAACTCAA
GAAAATAAAAAACTACTTAACATGCAACATTTCATCCTGTTAACAAATAATATGGAAATG
CTATTCATCCATTCAAGTTGAAAATAAAAAGGTAAGCAAAAAAGAAAAAAAAAACAAGAG
AGAAAGGGGACCATAAGTTCAAAGGTTAATGGAAAAGAACAAGCATGAAGGACACTAGCT
AGCAAGGGAAGGTTGTGGTTTGAGATTATACAATGTAGATGGTATAGATAACAATGGTGA
TCCAAAAGTCGGGGGAATAAGAAAAGGGAAAATGAACGGTTGGCAGTTAGTGGTTATTGT
TCACTCATTTTGACAACTAATGAAACATTGTGAAATAGTTGAAGCATTATTATGATTAAT
AACGGTTGAATGATGTGGTTTAACAAACATTCATGATAATGTAACTTTGATTTAATAAAT
ACTTTTTTAACATTTACTATGCTTAAGTTTAGATGACTTCTGGTGTAAAAAAGAAGTTTA
TATGATTTCTACGATTTTGTGAACAAGTAGCCAATGAATATTCGCATCATTAATATAATG
ACAAAAAATACAGCTGTATATTTAGCAACACCACGTTAGACTCTCTGTCTTTGGCACCAC
GTACGACACTATTGACTTTGAATTTTCTTAGTTCAGCATTCAGCAATGTACTTGTCATCT
TGTCCTCCCTTGTAAATTTTGTGCATGTGAGTAGCTAGACTCCATTATTGTTAATGCATT
ACTTCGGTCGTTTACTCAATGTATGGTAAATTTTGGTGCATGAGTAGCTAGACTCCATTA
TTGTTAAGGCATTACTTCGGTCGTTTACTCAATGTATCGTAAATTTTGGTATCTCTCATT
CAAAGAACACACTTTTCACATTACACATCAACTCAATTCTTTAATTCTAAAATTTATGAG
TTTTTTATGCACTTATATGTTTATCAATTTTTTTATTTTTATTCAATGTGAAACTTCTCT
TCACTTGTATTTTTATTTTTATTTTTTCATAAACCTGATCTGAGCTATTGATACCAATCG
TGATTTTTAGATACGAGCATTACAATTTTGAGTTAAATATGATGTTAAATTTACTTACGT
GATTATTGATGATTCATTGATGAAAATTTCTTTTAAATTAACCTCTCGATTTTTTAACAC
ATTTGAATATATATTTTTTGTATTAATGGAAATTTATTGAAAATATTAAAATATTGTGGG
ACACTTTTTTATTTAATAGTTTTCTCTTTTAATTTTGTAGTTTTTAATAAGTTTTAACGG
ATTAGAGAGAATATATTGAA
>Glyma06g16600|Glyma06g16600.1;Glyma06g16600.2
AATTGTTTCAAATAAGTACCCAGGCAGTACATTTTGTGTTTAATTTTTCACTTTATTCGA
TTTTTTCTTCCGGAATTTTAGCCTCCCATGCAGCCCCTTTTGATTTTGCATTGTACCTGT
TGCATTTCAAATATCAAGCAAACAGCATGGTCAAGCACCCCTGTCTATCAAGTGCAGAGA
AACCTCTTTAGTTTCCAATGCCTAGGGGAAGAATTGCATTAGGCAGAGAAAGCAAACTAA
AAATGGTTTCTTTGTAATGCCTATGACTAGGACCCATGCAACAGTGCCATGTGTGCCACA
TACTGAAATACTGTTCACTTTTGAACAACTCTAACCTAATTCGTAATAACACCATAGTTA
CTAAATCTAATTCATAGTTACTAAATTTGTGTCACACCCACCGAGGACTTCTTCAGATAT
TTAAAGAGTTCATAATAAATTGATTTTTTTTGGAAGGCATGATAAATTGACAAATTGACA
TATATGAAAAGTTTATAGATTTTTACATTAAGAATCTTAAAAATCATATCATCATAGTTT
CTGATTAATTAACAACATTTTTTTTTTTAAACTTTGACAGTATAGAAATTAAATTGAAAG
AGTTTCTAGTTCAGTTAAGCAAAGATTTTAAGCACGAGAATCAAATTGTGTCTTCTACCT
TTGGTGAGGAAAGTAACACCAAGATTCTGGATAGACATTGGTGAAATAATTGTCATAGAT
AGTTAACTCTTAAAAGCGCTCTTTTCAAAAAACAAAAGTCTACTCTTGATTTCCCTTTTT
ATGCGGTGACATTATCACTGGCTTTAATTTACATACTAAAGAACATCCATCAATTATTCA
AAATAATGGCTCACTCATTAAACAAATTACAAAAGTGAAATTTTCATTCTCCTCTTCTTT
CAATCTCACACATTATTTCATCAAGCAAGGGTTTTGGTCTCACCCACGAGCTTCCGTGAC
TCTGATCTTGTATCTTATATGTTGACAAAAAATAAAAAACACTTCAAAAACTCCGCATCA
TTAGGTAAGTATGCTTTGATAATTTTTCTTAATCTTTTTGCTTTGTTTTCTTTATTTATC
ACAGTTTTAACTTATAATCAATCCTAAAATTGGTTTAACTATTTAAAATTCTTTGGAGTA
GATTTTTTAGTTGCCCTGTGTCAATTATGTGATGCAAGTGCTGAATCTTCTCAAATGCAG
TTTCCAGCTGTAGGCTAAGATTCGAATCATTTGCCTGCTGATGGGGTCGTTGGTGGCCTT
TGCTGGTTAGGTCACATTTGTATGTTTCAATGATTTCTTTGTACTCCTTTTAGCACTTCT
TGTGCAGTTAATGGATATATATACTGTTGCAGACAAAAAAAAAATGGAGTAGTCTGAAAT
TTCACATTAATCAGTTATATGATGAATAATTCTTATCTTATGATTAAGAAAAATTCACAT
TTAAAGAATTTTTTTTAACAACACATTCTAAGATAGATTAACTATCACGTTATCATAAAA
TGTTGCATTCGTTCCTTTGTACATTATATCTGAAGAAAAAAATTCTCTGTTTTCCATCTA
AACAACACATCTTTTTCAATTAAAAATATTTCTATACTTTTTATTCTTTTTATTTATTTT
TATTTCCTTTCTCTCTATTTTCACTTTTAATCGAAAGAAAGCATTGTGTTTGTTCACGAT
ACGTTTGCCATCTAATTTCGATTAAAAAAGAGAGAATTTTTTCAATGGTTCAGGATTTGC
ATTTTCAAGATAGTTTGTCAAGAGGAAAAAAGATTATTTGAAGCTCATTGTTTTCCAAAA
CAAATTTTAAATATCCACCTTTGACATTGACACACATGAACAGGAAAATATGGCAAAAAA
TTAAAATCATCTCCTCGTTTTCATTAGGACTAGAAATGAGTGAATTATCGAATCATCCCT
TGTCTAATAAAAAAAAATCTGATGAAATGACAAAAGCAACACTACCACCGTGTGTGTTGT
TGGAACCACAAGTTCACAGT
>Glyma06g05850|Glyma06g05850.1
AAATGACTGAAGTAGATCTCGAAAACAGTAAGCCTCAAATGGGTTGTTGCCATTATACAC
ATAAGATGCACATTATTGAATCAATACCGCACAAATAGGAAAGTGAAAACACAAAGTTTA
ACGAGTTTTAAAGCTGAAGACAATATGGTTGGTCGTCTAAATCAAGAATCACCAGACATT
TCCACCATAATATGCAAGATCCAACATGGCACCAATTTCCATGCTAGCAAAGAACACACA
CACAAAAAAAATCCCCTGAGAGACCAAAAATACACGATAGCTCTAAGCAATTGAGATCTA
CTCATAGAACAGCTGACAGCATCACTGGCATTGTAGACAGACACACTCAGTTCATTTAAA
ATGTCAAAAATGCAATCCAGAATAAGAAGAAGCTACAATGGGACGCATCTGAAAGACTAA
AGTCAAAATATAGAAAATAAAAAGTACATCTTAAAGTGATTGTAAGGCAGATCAAACATA
TTGCACCCCAGACACTAACAGTTACATTCCAAATCTGAAACCAAAACCACTGGATAGAAC
AAAAAAAAAAAAGACTTTTTTTGGACTTACTTTGAGTATTAGCAGTGGCAGCAGCATAAA
CGAAGGAAAGAGTGACCAACAGAAACCACATAGTCATGGTTTTTGCCATTGTTGCTGTTT
CAGAACACAGAGAAGTTCAAGACGGATCTGTGTTATGTCTGCCTCAAACTGGTGCCTTCA
GCTTCAAACTTCAAAATAATAAAATGCATGAAATTCCACCAACCGAGTGGTCCTTCTCAA
CTTTATTTTTATTTTTTTCCCTTTTTTTTGGCACCTTCTTACTTCTCAACGATTCTGGAA
ATTTTATAAGATTAAAGCAAGTGAATTTCCATTATTAAATATATAAAATGAAGTTGGTAT
TGCCAAACAAATTAGATCATTTTCTGTCGGTGAGGTTATATTTGGTTTGTTCAAATTGGA
AAACAAAATTCATTATATTGTTCGAAAAGGACGAGAGACTGAAGAAATTATTATCATACG
CTATTGTTTAAAAAATGTTAAATAATGCAAAGTTTCATAGCTGTCTTTTTTATTCCTTTT
TCTTTTTTTAAGTTATGATGAGTCGATGATTTTAGTTGTAGTTGTAATTGTAACATACAC
TGGATGCAAATTCATTTTTGGTTGCTGGTATATTGTTAAAAGATTGAGATCTACTACGGT
TTTTATCAAAATTGTATAGATCTTAGATGTTAAACTTGATTTACTTGTAATATAATAAAA
TTTTTAAATACAATTTAACAGCTTCAAATCATTTGGCCGGCTTTTATAAACAAAAGGAAT
ATATTTTACAACTATTTTAATTAATTGAACTAATTATATTTGATAAATAATTTCATTTTC
AAATGTTTGTCTAATTCTATTTATTTTAAAGGAATAATTGTTTCTATTAATTTTAAAAAG
AAATTAAAAATATTATTTATAAAAACGATTCTCAAACTTTCCAAAAATAATATTACAAGT
AATTATATATTGTGATTTTCATGTAAAACAATACGTGCTTTAAATTTAAAAAGTACGTAA
CACGTCACATTAATTAAACATTTAACAGATACACTATATTAGTATTAATTAAACATTTTT
CATGTAAAATTTAAATTTTGTTGTTGTCCAACAAATGAAAGTCAACGCAGAAAACAGAAT
TTTACTGTTCACAAGGAGGGAGCAAGTGACTGAAGTGAGGGAGTGATTTTTATACAAGGA
AGAGGGATAAATTTAATATATACTAGATGACTTAAAAAAAATAGTAATTCAAAACAAACA
AAAAATATATTTAATAGTATATTTTAATATTAGTTATTCAAAATAAAATTTAATGGTAAT
TTTTTTCTTCTATGAGAAAGGTTCTCTCGCTGTCCTTATAAGAAAATAGTTTATATCAAA
TATTTTAAAAGTAAATAAAAAATAAGAGTAAATAGAATAATCATGAGGAATGGTAAGGGT
ATATCTGCAAATTGCAACAC
>Glyma06g15540|Glyma06g15540.1;Glyma06g15540.2
AATTGAGAGGGAAGTTATCAGCTTAAACTTAAAAAAAAAAATTACCTAGCAAACGAACAG
GATGAATATTTTTCTTTTAATATTATTTATTTTATATTTATACGAGATTACTTGGCTAAG
GAATATAAATTGTTATTATTTGTGTCAACAGATGCGGGTTGATATATTGCATCATACTAA
TACTACATTTTAATTAATTTTTAGGCTTATTTGTAAGTTTTATCACCCCACATTCATGAT
TTTGTAAATTTTGTCATCCAACTTAAAATATTACTTAACGGACACGATAAATATTTTTCT
TTTAAAATTATTTATTTCATATTGATACTGGATTACTTGGTTAAGAAATATAAGTTGTTA
TTACTTGTATCAATAGATGCGGGTTGATATTTTGCATCATACTAATACTAAATTTAAATT
AATTTTTAGACTTGTTTGCAAATTTTATCACCCCACATTCATGATTTTGTAAATTTTGTC
ATCCAACTTTTATTTTCACAAATTTTATCACCCAACTTTCACTATTTCACAAATTTTATC
ACCTAAATTTTTCTTTGAATTTTATGATTCAATTTTCATTATTTCACAAATGTTGCCACC
CAATTTTTTTAATTTTACGCATTTTATCATTACATTGGTAACAAAACAATGTCATTTTAT
TTATTTTTTAACATTTTTTTAGACATGTCAACGATTATAAAATGTGTAAAAATCAAAAAA
TTGAATGATAAAATTTATGCAGAAAAATTGAGTAGTAAAATTTGTGAAATCATGAAAGTT
GATGATAAAATTTACAAGTAAGCTTAAATTTTTGACACACACACACAATCTCTCTCCTTT
CTTCTCTCTATCTATACATATAAACTTGATATGGTACACACACATGATCTCTCTCCTTTT
TTCTCTCTATCTATACATATAAACTTGATATCGTATTATTACCTTACCTTGGATCTTTTA
TCTAAGATTTCCTTGATTTTAATTATAAGAAAAAAATGATTACTTTAGTGTTAATTTTCC
TTTTATTCCTAATTAATTGTGATATTTATTAATGATATTCCCTAATTTTCTATGAAAGTT
TGTTTAATTATTGAGCTATAAAAAAACAAAGTATATTTATTAGTTAGAAAAATTATCTTT
TGAAAAATAATCACCTCTTAAATCGTTTAATATCATAACATGGGTAGTCTTCAAATATAA
TTAAAATTTATGTCAAATTAATCATTCTAATCACTTTTATTGATCTTGATAAATTAAATA
ATTATTTATTATGCATAGGATGATAGGTGGTATTATTGTTAATTAAATAATAATTTATTT
TTTTTTGTCTCAACCCTTAGATTTATTAGGAGAAATCAATCAAAAGATAAATAAAGTCTG
ATAAATAATTATTTTTATTAATAATTAAATTTAAATAATATTAAAATAAATTACCCTTAT
TCCGTTAAGAATGATGATTTAGAATATCACACATTGTCAATTAAAGAGAGATTCAACAAC
CAAAAGAAAGATTGATTATTTATTGGGATCCTTCCTTTCTTCAAACGGAATGAACAAAGA
TAAAATTCGAGTGATCTTGTAAAATCCTTTCTAAATTCAATGTGTGAAACCCATCACCAA
TATAATACCTAGATTATAGATATGAAAGAAGATTTTGGGTAAAAATAATTACTGATAATT
TGTAATAAACGACTCTGCCACTTACTACAAATCCATTTTGGAAACTTATGTTATATATCT
CTTGGATCACAAAAACTTCATTTTTTCGGAAACTTAATATTAAAAGAAACAAAATGTGTT
GTAATTTAAGTAAGTAACCACTTGTGCTCAATTTAATAAATTTTCAATTGTATGTGAAAC
AAACTAATGTTTGAGTGGGTCCTGCAACTCGAAGCACCACAGAAACTGGAGTGCCAGAAA
AGCAGCTAGCATGAATAGCAAGATTTGCCAATAGGAGCGAGGCAATCTCACCTTATCCAC
ACGCCCACCACAATCTTAAA
>Glyma06g14190|Glyma06g14190.1;Glyma06g14190.2
GTATTTGAATACAAATATTAAGAATGTAATTGTACTAAATATCTGATTTTTTTTTTGTGT
TATTTTATAATGGTTATACCTATTTTAAGTAGATTGCCTTTTATAGAGATACCCATAATC
TATAATCAGTATTAAAAAGTATAAAATTTTCTTCTCAAAAATTAAGGCTAATGAAATAAT
AATTATTCTTTTGAACGTATAATTAATCTTAGTATAAATGAATAATATCATCATGATAAT
AATTTGAGGTTTGATACACAATATGATATTTTAAAAATGTTTTTAATGTCATTTTTAAAA
CTCAAAAATAGTTTTAAGTTGTATTTGATTATTTTTTTGTTTTAAAAAGTATTTTTAAAA
TAATAGAAAATTTTGTTTGATAAAATAATTTTGATTTTTAGTTCTAGAAACCAACTATTT
AATTTCCTCCATTTTTATCCAAAAATATACATATTATAATTATTGTTGTCAGTTTTATCG
TTTATATCATTAATCGTCATTGTTACCATTGTCAATTGCTACTTTTGTTGTCATCCTCAA
ATGTATGACATGCGTCATGAAAATGACGAGAAAAAAAATAATGATAATAACAATACTAAC
AATAATATAATGGTGATTATGGTATTTCACAACAACAACAAGTATGTCATTAAGGATAAA
AAGGAACAAGTGGTAGAACAAAAGAAAAAAAAATCACCAACAAATTAAGTGCAATAAGAT
AAAAGATCTCGATGTATATTTAATTTTTTTTTGTGTGACATCATTTTACTATTAATATTT
TTGTTAAACAAATATGTATAGTACATTTTAATATTTTTATTTAAATTTAAGTCTTTTATA
TTATTTTTCTAATTTACAAAATAAATAATAATTGTTAACATTAGTAAAAAATATATAAAA
TATTAAATATAAAAATATATTAAATAAAATAATACAAAAACATTAAATAAAATTAAAAAA
AAACATACATTAATTAAATAATTAAAGTAAAAAAATTTAAAAATTAAAATCATAAATTTT
TTTATAAGTTTAATAAAATAAGAACTTTTAATTCAGAAATTATAGATTACTTCCTTTCCG
TCCCTGGGTAAGTTAACCTTAGTGTTTTAACAAAGTCTGCGCTCCTGACACAATCTACGT
AGCATGATCTGTGGCCTTTCTCTTTTTTGTGTAGTGTGGGCCACATATTGCTGATGATAA
GCATGTGCATGGCCTGTAGAAGATGCTATAGTACATTCATGGGTTGGAATGTGCCACCAT
CATGTGTAAGAATTTGCTTTTTAACTTTCTATAAATATGTCTAATGTAAAAAGACTTTGT
ACGTGATTTCCACCGAACCAATCCAACGGGTCACAATAGATCTTTTCCACATGGTTTTTG
TCCAATGTATTGGTGTTCTTTTTTAAATTGCATTTCCATTAAAGTATATAATACAAATAT
ATAATTAATATTCGAGATAATCAACTGAGTTTAAACACTACGTTAGGAGGATCTTTATCG
GAGCTAGAATCATTCAAAATAAAATATTTCGTTTTGATTGGTTATCTAGTTATCTTGTGG
CACACGGATCATTTGATTCTCAAAGGGTGGTTGACACTCCTTGAGCTAGAGAAGTATAAA
TATAAGAGACAAAAAGGAAATCTCTTAAGATTGGCAAAAGGACTAAAAATGATGAGTGCT
TGATGTACAAAAGGACATGTTCTATGTTTCTAGTGTTATGCCTTAAGCTTGTACAGGATA
TGTTTAAAGCTTGTATGCTTTATGTGAATATTAATGTATGTTCCAAGGGTATTCATTGAG
ACATTGTCTCTCGTTAGTTTATTTTAATGTCATATTAAGCTTTCATTATGTCCTTATGTT
TGATGTTTTCATCAAGACCCCTTTAATAGGATGGAGTGAATAACCACTCATCTATTGTAA
AGGTTATTCATCAAAATTACACTCATTCATTATATATGTTAACCCACCCACACAGTCTAA
CCACTCCCCTTGTATCTATG
>Glyma06g41290|Glyma06g41290.2
TTTACACTTTTTTTTCCTATAATTTTAGGATTTGGATATTTTTATCCCTATAATTTAAAA
ATAGTTTTTAGTCTTATAATTTATATTTAAATTTATTTTTAATTCCTAAACTTTAAAAAT
AATATTTTTAGTCGTTGTTGATACGTATAGTTTGGAAAGTAATTGATACGTATAGTTTGA
AAGTAATTTTTTTAATTTTTATAATTTTCATTTTAATTATATTTTAGTCATTATTAAATA
ATATAAAAATAATTAATTTTAAATAAGTTATAAATTATCAACTATTTTTTATTACAAATA
TGATAAATTATTTATGAATTAATTACTAATATTTTTATAGTTAATGATAGTTGATAATTA
CTAATATTTTTATAATTAATTATAATTGATAATATTACTCATATTTTAATAATAAAGACT
AAAAATAAATTAAAATATAAAATATAAAAACTAAAAATATCATTTTTAAAATATAAAAAA
TAAAATAAAATATAAATATAAATTATAAGAACTAAAAAAATTATACCAAAAAAAAGTTTT
CCTATTTTTATAATTTTATTTCTCTTTCAAAAAAATCAAAATACACATCAAACAAACATT
CATATGAAAAAAAAAAATATTATTTATTTATTTATTATTTATGAAAATCACGTTAATTTT
CTACAATTAATAATCCAAAAAAACCGTTAATAATTTTAATGTTATAGAGCATGAATATCA
ACCCTAGTTAAATTGAGGAATGACAAAACTAAGATCACATCAAATGTCTTACTAATGAGA
AATGTGTAAGTATTTTCTCAGCATCCAAGTCCACACTTATGCCTTATTCACACGGCAGTG
TCTGTCTTAATTGTATCAAGATTTGAGTCTAGCTGACTTGACTTGATAATAATAATTTAC
AATTAAATATAAATGAGTCACGTCTTGAATGCCCAAAACAACGCGTTAGCATTAATATCT
ATAGTCTTCATTAGAAAAGACCGGGCAATAGTAAAAAGTTAATGTGTTCATACAGTTTTA
CAACAAAAATACTTAGTCCAACTTAACAGCTTATAAATTAAATTTAAGATAAAATATTAA
TTTTATAATTTTTTATTTTTATTCTCTGATAAAAAATAAATATAAATTTCATTAATTTAT
CATAAATTAAAAATATCAATAACCAAAAATAAAAAAATTCAATATAAAAAATATCATTAA
AAAACAAACATTCGAGTATTTATTAAATTGAATTTATAACTTCATGTGAACAATTACTTT
GATTAATGATAATGAAATTTTCAGCGTGTCTCACGGTAACTTTAAACAATTAACTGACGC
GGTTACTGCGGACCCCAACATATGGCAAAGAGGGGAAGAAGCTGCCAAGAAAAACTCCTC
ATTTTCACTATCCATATTTTCTTTGTATCCATATACCATATATCTTAAGTTTAATAAATA
AAAAAATTAGGTTAAGCTTACACATTTTTTCTATAATTTTAGGATCAGTATATTTTTATC
CCTATAATTTGAAAACAATTTTTTAGTTTTATACTTTACATTCAAATTCTCTTTTAATTC
TATTTTTCATAAATAATATTTTTAATTTTTCTTTTAATTCTTATAATTTGTATAATTTGA
AAGTAATATTTTTAGTTTTAATAATTTATTACAAATTAATTATAAATTATAAATTATCTT
TTATTATAAATATAATAAATTAGTTATAAATTACTTATTAATATTTTTATAATTGTTTAC
AATTGATAATATTATTTATATTTTAATAATAAAGACTAAAAAAAATTAAAATATAAAATA
TATGAAGTAAAAAATCAATTTCAAATTATATAAATTATAAAAAATAAAAAAAATTACTTT
CAAATTATCGGATTAACGTACAATTAAGACATAACTTATAAAGAAAAAAATTATAAAAAT
TAAAGGATAAATAATAAAAATAAAATCAGTAATTAAACAAAACAAAAATTAAAGAAAAAT
AAAGGAAAAGTGAACCGAAG
>Glyma06g44870|Glyma06g44870.1;Glyma06g44870.2
AAAATATATCTTAATCCTTTAATTTTGAATTAATTTTTTTAATCTTTTGAAATTTATAAA
ATATGTTTTTAAGTCCTTATGCATAATGTTAGCAACACATGGAATAAAAGATTTATAATT
TATGAAAACTTTTTGACTATTAAAATATGTCTGAATCATGTAAAAAAAAATTATAAATTC
ATTAACTATTTTAAATATTGCTTTAATTTTTTTCATTAACTTGATTTTGATAGTTTTTAA
TTGTCCTAAATTGTACTTTATAATATAAAATAAAAAACCAAACACTCTGATTGTGTATTT
ATCAAAATCTGAAATTGCTTTGTCAAGATAGACATAATAAATATAAATTCCTAGATTTTA
CACGTCGGTTCGTAAGATATCTTTATTAAGAAGATAAGAGAAAAAATTTGTAAAACAAAT
GACTCTAACGCTTAAGTACATGTCTAAATATAAGTTCGAGTGAGTGAAAGAGAGATATAT
GTTTTTTGGTCGTGTGCTGAAGTATGTGAAATTGTGGTGTTAAGAATTCGATGAAACTTG
TATATATATTAGTGAAGTGTAACGGTTGATTCTTGTTTATATGAATTATTATAATCTTTA
TAGATAATTTTTGATTTATAAATAATAATCGATAACTAGATAATAATGTTAGGGATAAAT
ATTAACTTATCGATAAAAACTAAAAAATAATTATATCTTATAGATAATGTGTAATTTTAT
AGTTAATTAACTATATGACAATAAATAAATATATTCAAATATTAATAAGTCAAAAATCAA
AGAGTCTAACGGCTAAGAATCAAATGTCTAGGCTCTTATTATTCTGTTGACCCTAAACAA
TAAAAGTTGTGAAAAATTGTCATAAATTATCATCTCTTATTTTTTTTTACTCAAACGATA
CATGAGAACTAAAAAAACTTTAAATTTAAAGTACTAAAAATCATGGACCGTGGTCCTAAA
AACTCGGATGCTGCAAACTGGTAACCGAGATGCCGTGAGAGGATGAACAACCTCAATCAT
GGACCCTGGTCCTAAAATCATCGTGAGCGACAATGACGACATAGGTTTTAAAGCCGTGAC
AGTTAGAGAGACAAGGATTGGTGAGGGAGACAAGTAAACGGTTAGAAATTCAAAAAATAT
TATAAATAGAATAAATAATTATTTTTTAAAAAATTATTCTTGAAATTTGACATCAAACAT
AAATTATTCATTATTAAATGAAGAATATTTTCAACATAATCTCATTAAATAAAATAAAAG
TAATCAACGTTTACTTATAAAAAACAAATATATATATATATATATTTACTTCATTAATTA
ATTAATCACTAAGACACTAAGCATTGAAATAAAACACAGCGCACAACTTACAAATTTACT
TCATTTTATTGGGTTTCTTTTTTCCTGAAAAAAAATATACGAACTAGATATAAGTAACTG
GAAGTTTTCAAGAACCAAAAAACAATCTAAACGAACCAAAAAAAACCTGGAAGTGAATAT
ATATGTTTATGTTTAGATAAAGTGAATATTAATAAGTATATGATTTTATCTCAACTTATT
TAAATTCTAAAATATATATTATGCTTTATTTTGCATCTATATATCATCCATCATAATAAT
TATAAATTTGTGCATAAATATGTTAAATAGGAACCAACATATGGTATATGAAAAATAATT
ATATCCCTTAAATTAAACATGCGATAAAATGCTTGATCATTATTAGGTTTGATTGTACAG
AAGAACAAATCATTTATTGCTGGAAGAGTTCAAGAGGTCTCTGTCTTTGAGAAAAAAAAA
AACAAAAATTGACTTGTTAAAGTCTTTGCCATTGTCTTGCCAGGCTGTCACAAACGAAGA
GTCTAAGATGGCGGCGTGGGAATGGAAGTAGACTAAGTGAAAAATTGACTTCACTTCAAC
CAAGAATTTTCTACCAACCAATACCATATACCATATCCATTTACACTCACACCCCATCCT
TTGATCGATAATGATAGATG
>Glyma06g02300|Glyma06g02300.1
TTATAATTAAAGATCATAAAAAATATATTTTATTTTTATAGGAACTAAATTAATAAAAAA
AAATTATGATGATGAAAATAATACTTTTCAAATTTTACAAAAACCCAACTATATTTTAAC
CTTAAAATAATGATAATCGATTTTCATTAATCCATGTTAGTAAATTAACATAAAAGGAAA
TTAATTGATGAACTTATACCATATAAAAAAAGACACGTGGCTTTCATAGTACGAATAAGA
TTTCAGCCTTTCATCGCAAATTCGCAATGACGTTAATGAACAAGACCTGTGGCTTTCATA
GTACAACTTTAGTTCTATTAAGTATTTTCCCATCCGCTGTATGTACAGTATCTATTTTAG
TTTTAATTTTTTTTTCCATCCTGAGATATTTCCACAAGATCTGTTATGAAATAATTTTTT
TATTCAAAATTTAGTCATGTTTAAAAACACTCTCGTACAATATAGCTATTTTAAATTATT
CTCCACAAATACAATATGTATTATCAATTAAATGACATTTATTGAATAGATTACATTGCA
TTATATCACCAATAATATAGAGACACATTTTGTCACGAGCACCTTATAAGCAATACAAGA
TTGCCTTATTTTTTCATGAGCTCCTCATCATAAGTATTATAAGAGCACTATATTTTTTCT
GAAACTAATTGATGATCTGAAGTCCATAGTAATGTACTAATGTATATCATTTAGAACTAT
ATGATTAAAATATATAGAAGGAAAATTTTGAATAACATAAAATATATATTTAATAATTTT
GTGTCATACTATTTTATATATATATATATATAATAAAATATATATTCAGCAAAAAAAAAA
AGAAGTATACCTGTGATATTAAAAAATTGAGATCTATCGTCACTTGGGCCTCTTTGAATG
TTGGCTAACTTGTCGGCAATCTTGGGCCTTCTTCTGATGGGTCCTGTACAGTATGCAATT
GACCCAGCTACAAGGACCAGATAGGGCGTCGGCTTATCATCGGTAAGGTGAAAATGTGCT
AGACTAAGGTTAGCTTTATAAGATTCAGGTTTACCCTATTTTTTTTAAAAAAAAAAATTA
AAAGATTGAGTTTATTTATGTACTATAAACTTCCTTTTTTAAAAGGTTGATATGAGTTTT
TTCAGAAGTTTGGTTTGATTCAAAACTTATTTCATAAAACACTTTTAATTTTAAATTTCA
TAAAATTAGTCTTTAAGTGAGTTAATATGTCTAAAGTGATATGTAAGTTAATGTTTGTGT
GTCATAATTTAAATAGAACAAAAAATTATGTAATTTCAAACCATTACATTAAATGTTTGA
TATTATTATTATAATAGGTCTAAGTCTAACGTAGATCAGATTATAATATAAGCCCACAGT
GAATAACAATTTGACTTATTTCAATCTCTATTTAATAATAGTAAGTCCTATACAATTCAC
ACTCCACACAAGATAAATGATTAATATTCTGCTCAGAAGTAAAAACAGTCTGGATAAAAG
AAAGTGAAACCAATATTTAAATGAACCTTTCAATTAATTAACAGTATAAATTTTTTTGTA
CATGCAGTAAAAAAAACTTTTATATTAACAATACATGTAAATTATTATTTTTTAAAATAT
TTTTTTAGTATTATTTTCTAAATAAATAGTTTAGAAATTGATAGTGTAAAGAATTTTTGT
TTTATTAATCAATAAAAAAAGTGATTTCTGATTAATAGGTGTACAAAAATTTACACTAAT
AGTACTATGTAAAAATTAGTAAACTCTTAGTTATCTTCCATTGTGGCTTTAACTCATTTG
GAACCTAACCAATTTATAATTGTTTGCCAAAGTCTTGCAAAGATTAGTCTCTCTACTGGG
TACCAAAACTTTGGTATACCAAGAGCTTGCATATGTACCTCACACTAAGGTTGATCTAGT
TAGTTAATAAAGAGCTAAAGGTCAAATTCATATCTTTTGTGAAAAGATATTTAAATATGT
TTATAAGTATTTAGTGAGGC
>Glyma06g17760|Glyma06g17760.1
TTGGGTTTCTTATGTTTTGTTATATTTTTTAAGAAAAACATACTTATTAAACTTCAAAGT
TTAATAAGTATGAATTTTTTTTTATTATTCTTTAAAGACATTAAGAATTAATTAAAAATA
TTAATTTAATCTGATATATAAATTTCAAAGATAAGTTTCACAAAATGAGAAAATACTTAA
TTATGTAAAAGAAAAATTCATACAAAGTTTCTCTGTCTTTTTAAAATGATGATTCAAAAT
TATTACGTAGAAATGAGAAACGAAGCAGGAGTATGCATTTAGTATTTGGTAGTTTTCCGT
TTAAATATGTCTTTTTAATGCGCAAATCAATATCAGTCATCAGTCAAATATTAAAGTATC
TATAAGGTATAATTACTTAAATAAGTTACTTATCACATAGATTTTAAAATTTTATACAAA
AATTTACTCTAATATTAAAGTTGTTAGAATAAATATTTAACTTGAGTTACATTAAATTTT
ATAATTAAAAAATAATTTTTTAATTTATAAGAATAAATTAAACAACAATTATTTTTATAA
ATAACTTACTTAGATAAATAATGAACTGTCAAATTATCTGCTATGATAAAAATTTATTAA
GTTATATTACCTAATTTCAAGTAAGTCATCCAGTAATTATTTTGGAAATACTCTTACATA
TGTCAGGGTTACCTGTTTTCAAAACACTTTTTTCATACGAATTAAGTTAGATTATTTTTT
TTATAAGTAGTCATTTTATGGCCCCACATTAATAACTTTGAATCTCATTATGAATCTATT
TTGAACCTAAACGAGTTGATATTTTTGAAATTCCAACGCCATATCTTCGACTCTACGTAT
CATATTTTTTTCATGGTAGAAAGCGAAGGAAAACGGCCACCACTGGTATCGATATAGACC
GGAAAATATCCAATGGCTTGAAAGTAATTTCAATGTCGATATTTGTCTACGATTTTTATT
CTAGTTGTAATATCATTTTATTTTATAACTTAATAAATAAATATTTTATTACGTATTTTA
AACTCTGTATGATTTTGGTCTCTAAATTTTTCCATCACCTAATTTTATTTTTTTAGATTA
AGTAAAAAAATGATCATTCTATTAATTTCTTCTATTTTTCATTAATTTTTTTGTTAAATT
GATTCAATTATTTCGAGTTTTTTTTTTTTGTGTTTAAAACAGTTATCAAATTCTCCTTTA
ATGTCAGCAAGACACTATTTTTCCTGTTTTTGAAAGTTGAAACGGTATTTTCCCGGTTAC
TTGTGCATTAGTAATATTTTATTATAAAACTAAGATTTTCTAAGCCAGTTTTCATTCTTA
CTAGAAAAATTTACCGGCTCAAAAACTTTCACATACAAAAAGAACAAACACTACACGTGT
TGTAAGGACACTGAATTCAAGAACATCATAATTATTATTTCATAGTTCAAATCTAATTAA
CGACCACAAATATTTAAATAAAAACACGACTTAAAAGTTTAAAGTGTTAAAGATTTTTTT
TCAAATAGCAGGCCGACACAATTTTTTTTCCCTTTTACGTTTAAAATAATAAAGTGTCTA
ATACATGCATCAATTAACAGAGATTCCTCCTCCTCCTCCTCCTCCTGAATATTTCGAGGG
AGAATTATATTATTTATAGTGATTTTATCTGATTTAAATAAAAAAATTTCAGTGAAAAAA
TATATGTGATATAAGTTGTCTAAGTTTATATTCGATAAAACATTTTAATTAATTTTAAAT
CTTTTATTGATTTTAAAATTTATTTAATTGTTTGATAAATAATTTTTTTTAATGAATTTT
TCATAACTCCTATCATTTTAAAAATATTATTTAAAGTAAAATTTTTTAAAATGTTACTTT
TAATTTTTTTAATTTTTTTTATTTTTAATATATTTATCAGTTTTTTCAAAATAAGGAATA
ATGTTCCTTGTACAATGTCATTTTCAATAGGGGTAAGGTAGGGCAGCACGTGACGTGACG
CGACGAAACAAGTGTGAGGT
>Glyma06g40515|Glyma06g40515.1
TTTGCCAAATTTCTACACACCATTTGCCCCGGTCATTTTCCATTTACTATAGTATTTCAA
TGCGAAGACGCAATTGACAATACTAGATTATATTCCTCCCTAAAATATAACCAATAATTC
AGTAGAAAATCAAACAGCACATTATTAAACTTTAGAGTTTACAATTAAGTGCTGACTACC
AGGTGTTATTAACAATTGAATTGAATTCACCCTGATACAAATTGGTTACTTAAATAAAAA
CAGTAACAAGTATCTAATGCTTTATTTGTATTTACTTGTTTCAGATCAGATGTCTCAAAG
GAAGGAAGGAAGGAAGGAAGTCCAATTTCTTGGACAGATGCACCAGGAAATTCCTCATAT
TTTCAAAATACTGATATGTCGTTAATGGTGCTCCATCATGGTTCAGTGCAGAATCAACGG
GACTCCACCACCTTAAAAGATAATACATTGTAACATACAATAACGAAATAACCAAAACTG
GAGCCAATAAAATTGCAAATTAAATTAAATTGATCTAACTCACCTTGGGTACAGCTCCAT
ATTGAAATTTATTAATAACATTTCAGAGAATGACCCTACTTCTCAAGCCAAGCCTAAACT
CTTCCTCTGTTCCCTGAGGGCTAAGCTAGCAAATCTTTAGAACCACCCTACTACTTCATA
TCATGTTGCATAGCGACTCGACGGGTCGATGGGGGAATGAGGGAAAAACGAACCACAACC
AGGCCAAGCGCAAGCTTCCACGAAAGGAAGCTTCAATGGCAATGCTAGACAGCTTCGACA
GAGACATGAGTAAGAGAGGATGCAAAGAGACTCTGGTGTGAGCTAGTGAGACAAAGTGAG
GCATCGAGAAAAGGAGAGTCTAAAAGCCAAAACACTTGACCTTCAAAAAATCGTCTTTGA
ATTAGCGATTTCAATGATGTTCTCCAAAGAACCTTCTTTGCTTTGATATTGTTTTTTTTA
AGGTTTAAATATATTTTTTATTCCTAATAAATATCTAATTTTTATGTTTGTTCGCTAATA
AATTTTTGTTTTGGATTGAGTCTCTAATAAAATAACACTTTTACTTCTTATCATTGATAT
TTTGTTTTAGTCCCCGATAATTTAGAAAATTTTGTATTTATTTTCTAATAAATTAACAAA
TTTTGTTTTAATTTGTATTAATAACAAATGTGGAATATTTATCATGGAAAAAACATAAAA
TTTGATAATTTATTAGGGGCTTAAATTAAGTGTCAACGATCAAAAATAAAATTGTTGTTT
TATTTAGAGACTCATCGCAAAAGAAAAATTTACTAGGAAACTAATACAAAATCATATATT
TATTAGAAATAAAAAATATATGTAAACCTTTTTTAAGAACTGTCGTTATAATTTTACTAA
TATTTACAAAAATGTCACCGAATATGTAACAATGATGGTTTTGATAAAATCATTATCGAT
TTACCGTCGTTGAATCTTGTGATTTTAGTAGTGTTTTTATTGATTTGTTGACTTTATAAA
TAAATAAAGTGCGGATAACAAGTGTTGATATTAGTATATGAATACCCAACGGGTGCCTAG
ATGCAGATTAAAGTATTTTTTTTCAAACGGAGGTATGAGATTGGATCAAGTATTTTTTTC
CAAACGGAGGTATGAGAATGAGTAATATAATATCATACCCAGACTCTAGAGCTACTTCTT
GTCATCTCACTCCTCGCTCATAATTTCCTTCAACCTACTTTACCTTTTATTTACTTTTTT
TTTTCTTTTCTTCCTATTATTTTATTTCAACCAGACAAAGAGTAAGAAAGATGAAGATGA
GAGATATAACAGTAACCTAATGGTTGGAGAAGAGTGAAAGGACAAGAGAGATGAGACAGG
TTGTAGATTTAAATTTTCCCAACTAACATTTCTAATTAACAAAATTAATAAATAATTATT
TATGAATAAAAAAATGAAAATGAGTGTAATTTTTCCTAATGCAAGGAAAGAAATTACGCT
CTATAATGATTCTTTATTTT
>Glyma06g41392|Glyma06g41392.1
TTAAAATCACTTTGAGTCTCACATGCAATTATAAAACAATGTTCACATATCCATTAGCTT
CTCATTGATAGTTCCTAATACTCAAATCAGCTGTATTTTAATTTTCTCTCCTTTTTATTC
TTTTTTTTTTCTGTCAAGTTGTTGTGACCCATATAAGTTCTAGGTAGTAATTTTTAAGAT
TCCTTGTATTTTGATATTTTAAAGAGTGATTTTTTAAGCTCCTAGAATCTCCATTTGGGT
GCAGGAATAATCTTCATCCATCCTTTCTTCATGTATTTCTCTCTAAGGGAAAGAGAAGCT
AGAGCTTGAATCATTTTGGGTTTTGAAGAGTATAGATAGGTGGGAAAAGGTGAGGATTTT
CCTAATCCTATAATTTTCAATTTGCATGCGAATTTGATTCTTAGAGCACTAAGTCTCTCT
TTGTCTAATTGGATGCCATTGTTAGTCTCATACATATTTAGAACCTGTTTTTGATGTGTA
TTGATCCCCATGCCCCAATTTTGTTCTGTAAATATGGATTTAAGAACAGCCATGCCAATT
GCTTTGGTGTTAAAACAAAGTTGGCCAAGGACTAGTGTCTTAAAGCTTATTAAAATTCAT
ATAATTTATTTTCTTGAATTTCTTGCTGTTGGTGAATCATCTATCTTTATACAAACAAGG
TCCTAACATTATAAGGAAATGTCAAAAATGTCCCTACTTTGCTGAGGTGTCGAAATATTA
AGCCATGTAGTTCCCGCCCAAAAACGTCAACATCACGCTATGTAGTTTCTTTTTATTTTG
TCTTCGGGTTTTTATTGCACTTTTGTTTACAATGCGCTTCTATTTCCAATGCGCTTCTAT
GACAGAGAGGATGTGGGCTCAGACCATAATTTGCAAGAGATAGAACACACAATGCAAGTG
TTTTGAAGCTAAACCAAGTCACCAGTAACCCTAACTGCACCTCCCTTTTGTTTGAATGAG
AAAGAAGATGAAATGGAAGTGGTTGGATGGTGAATAAAGTCACCAGCAACCCGAGTACAA
GTTTGTTTTCTTTGCAGGAGAAAGAAGAAGGTGAAATAAGTAACCCACAACCCTAAGTAC
AGGTTCCTTTTCTTTGCATAACCAAACTTTGCGATTTCCTTATTTGTTATTTGTTATGTT
GCGATTTTTTTGTCAAATTTGCATGAGTACAAGTACGTCATGTGTTAGTTTTTTGTTTAG
TTTACGGTTTTTATTTACTTGGTGTATATATACTTCACGATTTCCTTATTTGCTATTTGT
TATGCTAGGATTTTTTTATTATGCTGCGATTATGAAGTCAAAACTGCATGAGTACAGGTT
CGTCGTGTCTTGGTTTGTTTAATTTATGGTTTTTATCTACCTTTTGTTCTGATTCCCTTA
CTTGAAATAGAACCCTTTACCTACATTTTCTTTTTGCTTTCCAAAACGTCTATGATTATA
TATTTGTGTCGTAGCAGTGGCTCACTAGGTGTTTCATGGCATCTCCTATGTTGTTTGCAA
AGTGTTCTGCCTTTCTATGTTGTTTGGATTTATATCTACTTGGTGTATATATACATTTGT
TTTTATGTACTTGGTCTATATATACATTTGGTGATAAACGTCTATTTTATTTATGTGTGT
TCTCTTTGCAACATAGACTGATACTTTTTGTTATTCCCCACTATGTGCTTCAGACAGTGT
ATGTCCACAGTTTGAGGTAAAGTGTTTTGATTCCCTTACTTGAAACAGAACCCTTTGCCT
ACATTATTGTTTTTTTTTTGCCTTTCCAATCCTTCTATGATCATACATTTGTGCCGTAGT
AGTGGCCCACTAGGTGTTTCATGGCCTCTGCTATGTTGTTTGCAAAGTGTTCTGCCTGTC
TATGTTGTTTGCAAAACAAATTGAGACCTTTTGTTATTCCCCATTGTTTGCTTCAGACAT
TGTATGTCCATAGTGTATTGTGTTTTATAAATTATTCTTTTGTATTTATAAAGAAAATAT
TGTGTTTTATTTGTAGCGAT
>Glyma06g37970|Glyma06g37970.1
ACTTGAGTGAAGGACATTTTCGTCTATTCACTTAAAATACTGGGTGCACCTAGCATCATC
CTAGTTTATTTTAGACATCATTTCCCCCCTATTTGGGTTATAGATTGTGATCACCTTTTG
TATGCTATCAAGCAAAGGAGATTAATAAAACACAACACAAGAATATAGACAAAGATAGCA
TCTATACTTGTTTTACATCATCTTCTTGAAAAATATTATTAATCTTCTGCTCCGATCATC
TAATATTTATGTATGTTTTGATATGTGTGTTTAAACTTGGACAAACTTGTTAAAGAATAG
TCATAAAGTGAGAATCAAGAGTATCTTTGTATCAATTAAAAATCTTGGCTAAGTATCAAA
CACTTAATGTAGTATGCGATGTAAGATGAAATAGTATAAATATTATGTGTTGACCTTTTT
TTCCTTTTATCTTTCTATTTGTTTTTTTTTTTCTAATTGAAGAAATGATTAACTAGTGAA
GTATTTTTAAACAAGAGTTTTCCTTCAAGATTTTTCTCTATATTGTTTTAGTTCCTAATG
ATTTTATTTTTCCTAAGACTACCCATTATTAGTATAATTTTGTATAAGTTTCTGAACTAA
ATTTTTTGATCCATCAATTAAATTTTAAAAGATAACAAAACAGAATTGAACTCATTTCGT
ATTTACCTTTTTATTAAATAAAAATAAAAAATAAATTAAAAAATATAATATATAATTTCA
TTATTAATAGTAAATATTTATAAGTTAAAGAGATAATAATTTAAAATTTGATAAATAATT
ATGGAATTAAATTACTAAAATCAATATATATCATATTTACTATTATGATTTTTTTAAATT
CAAAAGTTGAAAGAGTACTTTAAATAAGGATTAATTAAAATTGAAATAATTATAAAATTC
ATTTTATTTGAAAATAAATACATTTTCAATTTAATATTATATATATATATATATATATAT
ATTTTAAATTTAAATTAAATTCAGATTTATAAAAAATATTTACAAACAGTAAAATTATAC
AAATAAAAATAAAATTAAATACTTAATTAAAAAAATTCGTTCAATTAATATATTATTAAT
TGATTTCTAAAATGATTTAATTAAAAAAATAATGAAGAATATAAAATTCAATCTCTTAAG
CATACTAATCCAGTTTCAATTAATAAGGTACATTGATAAAAAGGAAAAAAGTATATTTTT
TCCCTCATAATATTTCAAAATTCGATTATAGTCTTTATAAAAATTCAATATATATTTAAT
TTTTATAAATTAACAAAAATGAATGCTTTTGGTTTATAAAAGATAAACTAAAATCACATC
ACTTTTAATAAATATGAAGATTTAAAATTATAATAAATTTTCCATATATTTTGAAAAAGT
AAAAATAGTTTTTACCCCAAAAAATACTATGGACATGTTAGAAAAAATTAACTAGTAACT
AAAAAATTAACGGATAGTTTATTTTTTATTTATTGAAAAAGTCAGGTAATAGTTTTTTTA
TGCAAAAATTAACTGATAGTCGAAAGCTTTCAAGATAATTTTCATTAAATCATAAGTAAT
AGATAGAACTATCTATTGAATTAATTGAAAAATATAAAATAATATATACATATTCATTTG
ATATTTTTATATAAATTTTAATTTTATTTTATGGATAAAAATATATTTTTATGTGTTATA
ATTTTTTTTAATTAACTTGAACCTCTTGTAATTTTTATATTTATAGATAAGTTATTTTCA
TTATAGTTTTAATTTCAATTATTACATTTTTTTATAATATGAATTCGGCTATTAATCTTA
TAAAGAATACAAGAAAAATTAATTCGTGTTCATTAAAAAATTCAATTAAAAAAATTTAAT
TTTGATATTTACAATAAATAAATTAATTCATTTCCTAAAATACAAAAGATGTCTTACAAT
GTTTTTAGACATAGAAAAAAAGGTAAAAAAAAGAAGAAGAAAGAAAGTGTGATTTATTCC
CACCACAAGTTGCAAATATG
>Glyma06g43060|Glyma06g43060.1
TCTCTTTTTTTCTTACTTTTTTTGTTCTGTTTTTTATGGTACGAAAATGCAATTATACTC
TCACCCTCTACAAGAATTATGGGGGGCAATTCTACAATGCACCCAGACACGAAATTACTA
TATAGGTTATGAAAAATTCAGTAGTGGTTTTCTTGGATTGTTTTTGTGTGTGGGTTTTTT
TAAAACAAAAATTGAGTTGTTTTTTTTTATTATTATTATTACTGAGAGGGTGGGAGATAC
CGGGGGCTATGGGGGCGGTTCCTTGAAAATAATTAATAAGAGAAAGAAACTGTAATTGGA
GTTGGTAGTATTGTATATAGTTGTATAAAGTCATGCACAGTTTTTGACCTTTTGAATTAA
TGTGGAAATATGGGTTGTATCTTATCCTGTTAAAGGAGATGGGGGTGTTGTGTTGCTGCT
TTGAGCACCAATGAGGGAGGGACAAGAAAAGAGGCATGGGAAATGTGGCTTCATTTGATT
TGATAATGCCGTTTGCAATTTGGGAAAAGAGGCATGGAATGAAGTGTGACATCATCATAA
TTTGCTTTTTTAGAAAAATCTAACAAAAAAATAGTTGTTTGATTCATTTAATAAAAAATT
TAATTGATAAAAAAACTACATTAAAAAAAAACAAACAAAATTAAATATTTTGATTCAATG
ACCCAATCCAAATTAATCCAAAATTAAATATTTATAAATAGATTAATTTAAATTGAGCTT
CATTTGTTTTTTAAAAAAAAACTAACCAAAACTAACTCATTCAAATTTAATTAAATAAAA
TCATAAATTTAACCAAACTTAACCCAAACGGAACGGATACTCCTTAGTCCTTACAGAAGT
ACTTAACCTGCGCGTGTTGGCCGGTGATACTCTTCATCTTATTAGTCATAATTTCGGTAC
ACGCTTGCAACTAATGCGGAAGGATCGATATGGAAAAGTTGTATTTTTATTTATTTATTT
TACTTTTTTGGTACATTTTAAAAAGTGAAAGGATGGAAGAAAAAGATTTTGAAATCCATT
ATTAACTTATTTAACTATAATTCTTCCGATTTTAGAGAGGAAAGAAGACGAAAAGGATTA
CTTATAACTAAAGTACCAACTTATCCTTATTTTTATACACTTCTTTAATTCAGTATACAT
ATAGGATACATACACACATTTTTCTTCTTATCTAAAATAATAAAGGAAATACTTCATTTT
TGTTTCCACTTTCCTTTTACTTATCATATTCTTTAACTGCAGAGTATGAATGTGTTTTTT
TTCTAATTTTATTTGATTTTTATTACTTCTTATTCTTCTTTTAACTTCCTATTCATCTTT
ATGTAATTATTTTACTCAAAAAATATAAATGCAGACCCGAAATGTCTTTCTTTCATTACT
TAGCATCATATTATTTGATCTCTTTAAAAAATATATATTATATTTGATTTGAAATGGAAA
TTAGGAGTAAAAGTTTGATATTTATTAATCTATCATATTTTTTTATTAATTATTTTTATA
TTAAAAATATTCTTAATTTAGGGAGAAAAAATATATTGGCAAACAATTAAAAGTGAAAAG
AGTACTAAATATAGGATAATTTTAATATATATATATATATATATATATATATATATATAT
ATATATATATAAATTTAAGAAAAAATTATTACTATCAATTAAATTAATTATTTTTTTAAT
CTTAATAAATTAGATGCTTCAATCTTATAAATAAAATGTAATAATTAATTAATATTCATT
CATTTAATATTAGATGATAGTATAAAACTAAAAGTCACTTATCATTACAGTCTGAGTTTG
ATTTTCATAACTAAAATTTTAAATCAAAGTCTTATAGATAAAAAAGATACCATTAGAAAA
ATCCACCAAAGGGGGTAAAAATGGCTTTAGCAATAATATGAAAAAAGACTGATACAAAAT
TAATTTCTTCTTTTTTAAAAATAAAAAATAATACAAAAAGCATATCATGATTTCAATCAT
TGAATGGACGGAGCGATGGA
>Glyma06g36590|Glyma06g36590.1
TGCAAGAGGAACCCCAACTGTGCTACTTGAATAAGGTCTTCAAACTTCATTATCGAGAGT
AGCTACTAACAACCTAATGGTATAATATATACATTTTCATGTTCAATCCAAGTTCAGCAT
AAATATATATAGAAGCACAGGCAATTAAAATGCTAACAATCAAACTCCAAACCTTTATGA
TTTTAAGTTATTTTTCTTCAATTACTTTACGCATACAGTTAAACATGACTTTCTGAGGGC
AACTCAACATAAATTTCCACAAAAAATTATAACATTCCAAGAACAGTAAACCCTTAATAC
TAACTTCTTGAAAACGAAACAACAAAACAAAAACATGGACATGCAAGCTTACCTTGAAGA
ACAGTATGTTGCACGACGCGTCAACAGTCAAAAGGGCACGATGACCCAAGGTTGCGGTGG
TGCCGCGAACAACACGCGACGCAGAGGTAGTGGAGCCGCGACAATGTACCCTTCCTTTTG
CGGAGTTGACGGTGGTGCGACGGAGAGTGACCTCAACAGGAGACGCCGACTGATAGCACA
ATAATTTTCAGACACTGAGGACGATGAGTGTTCAATTAGTGCGCAAGGGGGACATATATA
TATGAAACCATGTTAACGACGCTATATTTCTAAACCCGTCTTTGACAGTCAATATTTCTA
CAACAGTGTTTATAAATACACCATCTTTGATAAGGTCCGACATAACCAACAAAGACGGTG
CTGCGAAAAAACATCGTTGTAGATGTCAAGCTCCGTGCACATGCCCCGTTAAAATTACAT
ATATTTACCAAAATGTCACCGGTTACCTTACTACAACGGGTTTCATACGACCAACCTCGA
TTGTGTGTCATAAAAAGCATTCTTTTTAGTAGTGGTTCAAAACCGATGTAGAAAGTGTCT
TAAAAACAACATCGGTTGGTTCAAAACCGATGTAGAAAGTGCGCTTTAAAGATACTTTCT
ACATCGGTTCTAAAAAACCCGATGTAAAAAGCAGTTTAGAATACATAATTCAACATCGGG
TTTTTTTCGTGTATCTTACAACATCGATTTTAATCAAAATCGATGTTGTTTTTGTAGTTT
TTGCTTTTTTTTGTATATTTCTTATTATACGATATCGATTTTCTTAAATAATCGATGTCG
TGTTGTAGTGTATGTTAACATTGGTTTTCAAAAAATCGATGTTAACATTGATAATGTTAA
CGTCGGTGGTTTCAACATCGATTAAAAACCGATGTTGAAAGTAAAAAACAACCGATGTTA
AAAATTTATTTTTTAGTAATGTACATTAATTTATTTATTCCTTAAAAAAATTATGTCTGT
TATATTTTATATAAATTTATAAAATCCTGTGTGGATATAGTAAATTGGATTTAAAAAAGT
AAAATCGAAAAAAATCATTTAGAATTTAAAAAAAAATCATTTAGAATTTAAGTTTGGAGT
CTCCCATTAAAAACGAGAGTGTGAAAAAAAGTAAAAAGAAAAGTGTCAATTAATTTGGAA
CTGGAAGGCTCCAATTCATATTGTAAATAATAATGAGTGATAATTATCTTAATAATTTGG
AGAAAGAAATAGTTGGATATATAACATATAAGACAAATAAATAACTTTTTTCCTTTTTCA
ATTAATAAAAAATGAATTCTTTCATTTTTTTATATATAAAGGAACGTATTAATAAAATAT
ATACATAAAATAATAAAGGAGTGACATTTTTCTTGTCTTTCTTGTAACCCCACCATTCTC
ACCACAAGGCCATGTCCACCCTAAAATTCAAGAAATTAAATGTTTCCCTTCATTGATCCT
AAATTTCATACCTTCGATTTTGCCATGTGTATGACATTCAAAGTTTGAACACAATCAACA
AACAATAATCTTCACACGTTTCACACCTTCAATTGACACACTTTATTCCTATACATCATT
TCCTAATAATAATAAAAAAGTAAAATCTTTAATTTGATTCTTTCCATATATATTTCAATC
CCTATTGTCATTTTCCTTTT
>Glyma06g00330|Glyma06g00330.1
GCTAAGTGACACTTAGGACCTGCATGCCTAACAATTTGAAGCATCACCAGTATGAGCTTC
TATCATTATGTACACAAATGGGGCTACATGTATTTCTGTATACTCCATGCAGAGGAATAC
ATTGACTTTGTCCGTTTCTAGGGTTGTGTATTCTTGCCTAAAACTTGAGTTACTTTCGGT
CATTTAAATAGTTACTTTCTGTCTTCTAAATACAGAAGTGAGCTGTATTTTCATCCCATT
GCTATTGGTTTAAAGAAGAAATGAACAAATCCTTTGCAGAAATCCCCTTAAGTCTATGGA
GACCCAAATGCTTCTCTCTGCAATCAGTTCATGATGGGATGGGGGAAGTGAAACTAGTGG
GTTTCATTTCTTTACCAGCAGAAAGATAGGCGCAACAGTGAATCTGGGTCCACATTTTTT
ATCTTTTAGATAAGACTTAAATTTAATATTTTTTTATTATATAGAGATGTGACGTATATG
GTAATTTAAATTTAAAATTGTGTTATTCGAATACTTGATTATTTTTAAGTTTACATTTTT
TTTTATTTCTGCAGTATATCTTTCTTTTTTCGTTTTTATAATTTTTTTTGGATAACATCC
TTGTAAAAATCTTGTTTTGGCCATTCTTATTTTGTTTTAAATTTTGTAAGGTTAAATATA
ACTTTGATTTTTCTAATTTTTTGTCGAATATGTAATTTTGGTTATTTTTATTTTAAAATA
ATAATATTTGATTTTTTTTCTTTTAAAAAAATTGTAATTTTTATTCATCGTCAATCCTTA
ATTTGGCTTATATTTATTATTTTTATATTTTAATTAATTAGTTAGAATTTAATTATATAT
ATATATATATATATATATATATATATATATATATATATATATATATATATATATGCTAAA
ATCAAAATTGAGAGAATTAAGGAACACTAGGCTAAAAAGGAGTAGGGAGATAGATTGTAG
TAGCAGTTTAAAGATAAAAAAAAAAGTTTAAGAGGATGTTTATATGCATGTTTGGATTAA
AGTTAGAGTAAAAATTCAAGTAATTTTAATTTTAAAATAATAATTTTATCTTATTTATTT
ATACATTAAAATTCTTAAATGTACTATTTAAGATGCAATATAAACATAGCCTAGGAATTA
CCTTTATTATTGTTATAGATTAGTTAAATGGTGTTTTGCATTTATTCCCATGTCAAATTG
ACAACACAAGACAAACGGTCAATTATGATAAAAATAAGTTGAAATAATATAATTTTAACT
TTTTATGAGTGACTAAGGAGGACAATCAATAGGGCTATATCAAATCTATTTTTATACTAG
TATTGGTAATGACGATGAGTTATGATGACAAAGGTGACAGAGACTACAATAATCATAGTG
ATGATTGTACCATTATTCATAGTGGTGTGACAATTACAATAAAGGTCATGATAATAAAAG
TGGTGACAATTGACGGCGATGGTGTGGCTAGAGTGGTGGTTATGTTAGTGATAATGTCAG
TCATAATAATTATGAGTTAATTGAGATGTTTTAGGGAATGATAATTTACATTTTCATAAT
TTTATTTGTTGTTTGGTTAATTGGATAAAGATTTGATGATATATTAAATTTTAATTTGAA
ATTTCAAATATTTTAATCTCAACCGTTTGTTATTTTTAATCTTGATTCAATGATTATTAG
TAGTTATTTTCATGTTCTCAGATAATAATTAAAAACAATACAATAAAATAAACTATCCTA
AATAAATTAAAAAGAACTTATCTATACAATAGATAATAAATTTACAGAAGCCTTATATTT
CTTATTAGAAATAGCAATCAATTCATATTTCATATGATAAAATCCTAACCTAAAGTAGCC
GTGGATAAGGGGGAAATTATTATAGGATAAAATTGATGATTGAAATAATTATCAGCAAAT
TCATTTTATAATATTTAAAAAATGAAAATATATCATAAAAATTATTATAAAACAATAATA
AAGTAGGTAAAATCAGAAAT
>Glyma06g30000|Glyma06g30000.1
GAAAATGTTGAACTTTTAATTTTTATACTTTTCAATTAACGATTATATTCTTTATTTATA
ATTTTTAATTAACAATTACAATGAAAATATAATATTGGAAAAAATTGAAGTATTAATGTA
TTATACTTATAATTTGTATTAATAAAATAAAATAAAAATGTATGATAATGGAGTATCTCT
CTCTATAGGTATCGTATATAGGTATCATATTATTATGTTTCACAATATATTTTAGTTAGT
TTTTAGTTTTTTTATTAGTTGAAAAGTTCATTTGACTGTTTAGTAAATAAATTTTGTAGT
AGTTTCTGAGTAATTTCTAATATTTTTTGAAACGTTACTGGAAATATTATTATTTCAAAT
ACTAGTTTTAAACCTTTTATGTTTTCTCCCACTTATATCATTGATATATATTTATTCATT
TTTCTTTGTTATATTTTTTAAATAAATCATAATTTTATTATTTTTCTATCGTTTTACACT
TTTCAACTATTTCAACGATTAATTTTATCGAATACTTCTAATTTAATAAATTAATTTCTC
AGCCTTTAACTATCATCTAATTTTTTAGCTTTCATTTAGTTTTTTCCAAACATAACTTTA
TCATTTAAAGTAGATTTGATCTTTACACATAAATAACATGAGAGAAAAAATATAATGCAT
CAAATATGATAATAATTACATATAAATAACCCCATTTTTGTTTCATGACTCATTTATCTT
TGAAAAAAAAAGCTCGACACCTCAATGCTAATTAACATTTAGATAAAAAAAAATAGAAAT
AAGAATATAAATATGATATGACAAGGAAAAAGTGAAATAAAATCTGTCAGATAAGGGTTT
GTAATATAAAAGTATGACTTAAATATTTTTTTGTCCTTATAAAATATTTTTTTATTTTAA
TTCTTTAAAGATTTTATTTAAACCTAAAAATATAAAAAAAAAATGTCTAGCTCTTAACTA
GCTAGATAAAACATCTAATTAACTTTTATATCACTTGATAGCGCAACACTCTAAACTAAA
GTTCCATTTTCCATGTATGTATACTTTGCAACCACAAAGACATGAGTAGTAATGACAATC
TAGTTTGTGCAGAGAATTCTATTGAAAATCACTATTGAGAAACTATCAAAACGCACAAAA
TGAAGACTTTTTTCCCACAGGATTTGTCAGGGTCTCACGGGTTGCCACTCAACGGTGGTA
GCCCAATCCAAAGAGTCAAAGACGACAAGAAGCCTCTAATAAGCCTCTTATGCGTGTCAA
TAATAATAATAATAAAGTTGGTTGGTTCATTGATAGAGGCATGAAGAACAGAAAATATAG
CTAGGGTGAAATATCAATAACAATTTATATGAACTATTTCTTAATCAATCATTAACTTTT
AAATATGAAATAAATTATGTTAAAAGAAAAATATTTATTTAATTTACGCTCAAGATTTGA
CCAAGTTTGTAAGACAAAGAGAGACCAAGACGATGAGGTGTCAAAGAACAAAAATGTGAG
GCCCGAAAAAATCGCTAGCCTTACATTCTCTTACGTGCGTGTGTACAATACGAGGCCAGC
CCAGGGCTTGGCTTACCTTATCCTATCCTAATTCCTAACACTCTTTTTGGTTTTTCTATC
TCTCGCAAATCGCAATCTCTATTCTTCTCTCCCCCCTCTTACCTTTTCTCTTTGTGTTCC
CCACGCTATACTCTCCCTCACTTGCTTCTTAATTCCTCAAGCCTCTCTCTCTCTCTCTCT
CTCTCTCTTCTATTCGATTCCCTTCCTTTTTACTGTCCAAAAAAGCTCTTAGCTTCTTCA
ATTCATCCACTTCAATTCCTCACTATCCTATCTTTCTATTATTTATTTTCCACAAAAACT
CTCCAAAAAAAATTCTTATATATGCTTCTGTCTTATAGTTTAATTTTCTTTTTAAGGCTC
AAACTCCTTTTGTTATTAGATAATATATAGATATATATATATATATATATATATATATAT
ATATATATATATATATATAT
>Glyma06g05810|Glyma06g05810.1
GAAAAATGAAACATTTTAATACATGCCTCCAAATTTTTTCACTAGTTGCTGTGATTTTCT
TTCTAATCTAAATTGGTGGAGTACCATCAAGATTACCATATGAGGAGCATGTCGTATTCT
TTTATTGTGAATTAAGATGTTGCATATAAGTTTGATTGAGAGTTGAGACTTGTTGTAAGT
GAAGGTGTGCGTCTGAAACAGGAGGATAGATGGGGTGTGCAAATTTTTTCCTATTTTTTC
TTCACAGGAAATTTATAAGATAACTGGAGTTTTGTCACCAAAATTGGAATAACTCGTATT
TCTGTTATGCCCTTGTAGCATGTCTGTGCTTTCCTTTGTTCTTATGTCTTTTTATAAAAT
TAGGTACGTGGAGAGAAATCCACAATACTGGCACTCCAATCATGGCTTAGTAGTGAAGGA
GATTGAAGATGTAAACAAGATTAAGATGGCTCTCAATGTTACCCACACAATGAACTTTCA
AGAGTTTGGGGAGAAAACCAAGCGAAGAACTGAATTGGTGATGGAAGTAAAGAAAATGTT
TGAAGAGCTCAATATCAGATACAACCTTCTTCCTCAAGGCATTCATCTCAGACATATTGA
ACCAAACTCGAGTGTGCTCAATACATGATTCAGCTGCATGCATGTGTGTCTCCTATGTTT
CATTTCATCTGTCAAATACCACCAGACCTTTTCTTTGGTTGATTTAATTCATGATAGTTG
TGAGTGGTGCTTTAGTAAAGTATATATATATATATATATATATATAGGGCCTTAATTAAC
AGACAGTATTAACAAATGTTTTTTCCCTAGATATGATAATGAAATTATGAATTCAGGACT
CTTATTCTTGACTATACGAACCTTCAAGTGGATCCAATGTAAAAGTAAAATTTTGTCCCA
CAATTGAACTCCTTCCTGTGTCTGGTTATAATTCTGATGCCTGTTGAATGGAGGTTTAGC
TACTTTTCTTTGTCATAGTTGGATTTCCTCTCTCTCTCTCTCCGAGGCTGTAGTAATTGA
GATAGATCCCACTTCCCAGGTCCAAAAGAAAAAAAAGGCTAACTGTATCTGTAAGCGAAA
CAATTGTTCTGCGTTGTCAATTGCAGCGGTTTTCAGTTTTGTTACGAAGAACTAGTAGGT
TTCTTCCTTTTTTTTTTTTTAAAAAAAAAAAAAAAACTACTAGGTTTCTTTGAGTAAGTT
TGTTCATAAACACTTTTAGTCTAGATAAAAAAAATAGGAAAGAAAAAAAAATCTTTTCTT
GTAAGTTAAAATTAATTTATGTATAAGGTAAAAATATGTTTTTAAAAGAAACTAATATAA
GAATTTTTACAATTTATAAGTTAATTTTAATTTATAAAAAAGTTTATTTTATTTTTTATT
TATTTTTTTCTAAAAGTGTTTATGAAAAAATTTATCTAAACAGACTCAGAATAACTTTTA
GCTTATTTTTTTATTTTTATTCTTTTCTCTTCCATACAATCAAATGAGAAGGGAAGTAAA
ATCTCTCTTTTCATGTATGTTTCCTTTCAATATTGAGAGATTTTTTTAAAAGAGAAGAAA
AGCAAATAAAATATTTTTAAGGTATTAAGTACATTTTTTTTTTCAAAATTACAAAAATAT
CGAAGTAAAAAATTTTAAAATTTATTTACTTCTCTTATGAATTAAATAAGAAAAGGATTA
ATCAAATGATCCGAACATGTAAAATTTCTTTTCTTTTGAACCAGTGAAAATTACAAATCC
ATAGTCTGACCTAGTAAAAAAAAAAAGTAAAGGATTATTTCCTCTCTTTGCCCGTTAAAT
GTCTATTCAAGTTAGTCCTTGCTCCTTAATGTCACAAGAGTAAGCAACATTATCCCTCTT
GAAGCCACAGCTCTTAAGTGGATCATGTTCCAGATTATCGATAACCTTATCCTCCCAATA
CCAGGTAAAGAAAATCCCACGTAGGATAACCTACAGGTGCCACGTCAACATAAAATCTCC
AGTTAACACCTTGCATCTTA
>Glyma06g06893|Glyma06g06893.1
TTGACTTTTTGGGCTAATTTTTATGCCGAATTTGACATCTGAATTAATATAACCCCTAGT
TCATGGTGTGTGATTTCTGATGTGATAGAGCTTATCTGCTATGATACATTTACAACTTAC
AATTTTTTATATTTTCTTATTTGTTGCTGCAGTCCCACTATGTTCTGTTGCTCTGTTCTT
TCAAAGAACAACTTCAACAGCATGTCCGGGTCCATGCAATGGAAGCAGTCATGGCTTGTT
GGGAGATCGAGCAATCCTTACAAAGTTTAACAGGTACAACGATAGTCTTTTTAGTGATTT
TTGCATCTCAACATAAAAATAAACTAATAAAGGTTAGTTGCCCTTCCATGATAAAATGGA
AATAACTTGATTCAAGTTACTTCAATTATGTTCCTGCTATCAATGAACCAGCCTGTAATT
TACTCTCCCAAACACAATATTTTAGTTATTTATGACCAATTTTTAGAAAACTGCAATAAT
TTATAAAAAAAAGGGGCTCTCTAAAGTTTTTACTCACAATTTTAATGGGAAGAAATCTCA
AATATTTTATAGGAAAATAGGCGTAACATGTGCTGCTGCTGCTGTATGTTTGCGATTAAC
TATTAACTAATAACTATACGGTCTCGGGTCAGGAACTTGGGACAGAGTCGTTTCTGGCAA
TTAATTCAGACTGAGGGTACTTAAGTTCTCAAAATCAGGGATTTGACCTGTCGTGAGCTG
TAACCTCATGTTCAAATTTTCTTACAAGGTCAACCATCAGTCAATATTTTGCAAGTTTCA
GTGTAACAATAAATGATATGCAAGTCCTTAATGGTTGTTGGACTAAGAGGAACATGGCTA
CAGGGATTCAATTTTCCTTATCTTTTCACTTATAAAAAAGTCTGGGGGGTTTGGGAAACT
TCAAATCTTGGCTTCTTAACTTTATTAAAATTGAAACATATATAACCAAATAGCAAAGAA
TATACCAAACCCCCACTTATTGTCTCAGATAGAATGATGACAATTTCTGTATTTGAAGAA
AGTATTGAAGACTTTAAAGTGCATATAGCCCAGTTGTCCATATTTTTTGGCACGTTATGC
CAAACTATCGTGCACTTTGAATGTTACGTAGTCATGAGCCTTTTGGTTAGATTAGCTAAC
TTTTTATGCACAAATAAAACAGCTCTTTCTGCAATTGGACGAGTACTAAAGTTATGGTAT
TTTTTTTATCACATGGTGCATGATTTAACAGGAGTTTCACCCGGGGAAGGTACGGGAGCA
ACAATGTCTGATGACGAAGATGAGCAAGTAGATAGTGATGCCAATCTGTTTGATGGTGCT
TTGGATGGTCCTGATAGCATGGGATTCGGTCCTCTTATTCCCACAGAGAATGAGAGGTCC
CTCATGGAACGTGTAAGACATGAATTGAAGCACGAATTGAAACAGGTTAGAGATTAAATG
TTACTAATAGCTTTTAAAAGTCCCATCATTTTGAATGTCTTCCCATGTGATTGACCTCAA
TGTTTTTTATCTTTTAATTTATTATGTAGGGTTATAAAGATAAAATCGTGGACATAAGAG
AGGAAATTTTACGTAAGAGACGAGCTGGGAAACTTCCTGGTGACACGACCTCTGTCCTTA
AAGCTTGGTGGCAATCACATTCCAAGTGGCCTTATCCTACGGTAAGAACTCAAGACTTTA
CTATGTTTTTTTAGGAAATCCCTTTCAAACAAATTTGAACGAATTTAATGAATAACAACA
AAGATGTCCTTGTACATATTTGTGCTACAAATTCAAAGAGAAGAAATAAGGATTAATGAT
TTTACACAATTTGTCTATGCACTTAGACAGTCCACATGTTTGCACTTATTGACCATTGAC
CAAATGAACATAGTAAGCTACTACAGAAGAATTTAACAATTGACTTTTTCAAAATTAATA
TTAAATGATTTCTCACAATTTATTCTTCAATGTTTTTTCAGGAGGAGGATAAGGCACGGT
TGGTGCAGGAAACGGGTTTG
>Glyma06g18551|Glyma06g18551.1
CCCCTTTTCTGTTTGGTGTCTTGTGTTGCTGTATCTATGGACAATTCCACTACGGATAAA
TACCTATTCTTGTGCTTTTTTCCCTTTGGTTTGTGTTACAATACCTATGGAGAACATTTT
ATCACATGATAAGGATGATAATTATATAGATGATGATGAGAGTGATGCAGACTTCCTAGT
GCCAACGTGAGCGTTATTGGATGAAGATAACATAACGCAAAGAGATAGAAAGAGAGGTCG
CAAGTTGGTGACTGGAGCTACTGTGGAATAGCTTTCTTGATTTGGAAAAAGTGTATGGAA
GTGGAGAAAGTGACATGGTTTGTGCTTTGCTAGTTTCTAGCATCACCAACTGTCATTTCT
TGTTCTGGTGTCTTGTGTTGCTGTATCCACCACTACGGATAAATATCCATTCCCCTTTGC
TGTTTGGTGTCTTGTGTTGATGTATCTGCGGACAATTCCACTACGGATAAATACCTATTC
TGGTGCTATTTTCCCTTTGGTTTGTGTTACAATACCTATGGAGAACATTTTATCACATGA
TAAGGATGATAATTATATAGATGATGATGAGAGTGATGCAGACTTCCTAATGCCAACGTG
AGCGTTATTGGATGAAGATAACATAACGCAAAGAGATAGAAAGAGAGGTTGCAAGTTGGT
GACTGGAGCTACTGTGAAATAGCTTTCTTGATTTGGAAAAAGTGTATGGAAGTGGAGAAA
GTGACATGGGTTGTGCTTTGCTAGTTTCTAGTATCACCAACTGTCATTTCTTGTTCCTTC
TGTTTGGTGTCTTGTGTTGCTGTATCCACCACTACGGATAAATATCCATTCCCCTTTGCT
GTTTGGCGTCTTGTGTTGCTGTATCTACGAACAATTTCATTACGGATAAATACCTATTCT
GGTGCTTTTTTCCTTTTGGTTTGTGTTACAATAACTATGGAGAACATTTTATCACATGAT
AAGGATGATAATTATATAGATGATGATGAGAGTGATGCAAACTTCCTTTGATTTATTTTT
ATTTGTTCTATTTAAATATTTGGTTATATTTTAGTATATATGTATTGAACATTTTGTCAC
ATTTATATACTCTTATATTTTGTTGAGCATTGGTTTATGATATTAGTGATGTTATTCTTA
ATAAGTGATATTGTTATATCAGGAAAATGATTTAGATGGTGATAAAGATGTAAGAATGCT
TTGATGGGAAAGACATTGATATTCTAGATCTCTTGAGTGGAGGTTAATTAAATTCTAAAT
TGTACATATGATTGTCTTTACCCATTGATTTGTGAAATTCAAGTACACAAGAAATTTAAA
CAAAAGATATAGGAAGTAATATTTTAAGTTTCAACTTTTAAGTGTATAAATTGTTGGTGG
TTCCTTCTATTTCAAATTTCAATAATCTTTCTTTCAATTATATTTTTTAAAAGAAAAAAT
AAAATATATTTAATTAAAAATTATAATCAACAAAGAGAGTAATTAGAAACTTTTTTATTA
TTATTATATGACATTTACCTATAGAAAATCGTAGGTACAAGTAAATGACTTTTGCCTACA
GTTAGAAATTATAGATATATATTATTATCTTTTACCTACACATTTAAACTTGTAAGTGTT
ACCTATAGTGATAGTAAAATTTAACGATAGATAAAAATATATCCATAGGTAAAGCCTATG
ATAATAAATTATTAGTTGTATATCTCCTTAAAATTGATACCTAAAACACGCCTATGACAA
AGTTCTATATATATCTATTTAGGAATTTTGGAATTCTAGTGATAGTTTTTTTTTTAAGTA
CACATCATTTTCCTTGTAGGGGAATTGTCGTTTATATTATTTTAGTTCATAATTTATATT
TTAACTAGTTAATTTTTTTTAATTTTTCTGTTATTATTTTAAAAATCAGAGGTTAAATAA
TAATATTAACTAATGGATGTGTGATTTTAATTTCTTGATTAAAGCATATTTGGTGGATAA
ATATAGAAAGCACCGGATAG
>Glyma06g14880|Glyma06g14880.1
TATAATAGCTCTTTGCTTCCTGTTGTTCTTTGGCTTTATTGAACTGCTGTATTTCTCAGC
TTCACTGACAAAGTTTTGTGAGGGTGCCTGGTTACCTATTCTGCTGGCCCTATTCCTCAT
GATTATAATGTTTCTTTGGCACTATGCGACCATCAGAAAATATGAATACGATCTTCACAA
CAAGGTGTCACTAGATTGGCTTCTAGCCTTAGGTCCAAGCTTGGGAATTGCTAGAGTCCC
AGGAATAGGCCTAGTGTTCACTGACCTCACCACTGGCATCCCAGCAAACTTCTCCCGCTT
TGTTACCAACCTCCCTGCATATCACCGCATCCTTGTTTTCGTGTGTGTAAAATCAGTGCC
TGTCCCTCATGTCCCTGCTGCTGAGAGGTATCTGGTAGGCCGTGTAGGACCTGCTGCTCA
TCGGTCCTACCGGTGTATAGTCAGATATGGATATCGTGATGTTCATCAAGATGTTGATTC
CTTTGAGTCTGAACTAGTAGCAAGGCTTGCTGATTTCATCCAATATGATTGGTACCGATC
TAGGAGGAGTAGCATGAGCATTGAGGATGATGGTTCAAACTCCAATGAATCATCAAGTTA
CAGATTAACTGTAATTGGAACAACTGGTTTCACCATCCAACCAGGATACGAGAGTGGCGG
GGAGAGTGTGCAGCAAGCAAGTGTATCTGTTGGTTTCCCAACTGTACAAAGTGTGACTGA
TGTTATTGAGATGGAACCGGTCATGACTGAGAGGAGAGTGAGGTTTGCTATTGAAGATGA
GCCTGAGAGTGATGCAAGGTCTGAGACAGGAGTGCAAATGCAGGAAGAGTTGGAAGATCT
TTATGCTGCTCAAGAAGCTGGGATTGCCTTCATTCTAGGGCATTCTCATGTAAGAGCAAA
GCAAGGCTCATCTGTACTAAAAAAGTTGGCACTTAACTATGGCTACAATTTCTTGAGAAG
GAATTGTAGAGGCCCTGATGTTGCACTTAAGGTTCCCCCAGTTTCTCTTTTGGAAGTTGG
CATGGTTTATATTGTGTAGAATATCTAACTTGTAATTAGCTTCTTTTTTTTTTGGTGTTT
TTCATATAGAGGACATAGGCTTCAATGCCATAGCAGTGTGCAGTTTCCAAAAGGATTTTG
TGAATGAGACTGTGGGAATGACTCTACCCTTAAAATTTAACGTGATTTATATAGAATGCT
TGAGTGCATGAACAGAAAGGCTTATATAGATGTATGCTACCGTTCCCTGTTCTTGATGCT
ACTCTTAAGATCTAAGAAGTTTTCCAAATTGTAAGATTAGGAGGTACACTAACAGCAATA
AACTTGTAATTTCTTTTATTTTAATGTGTGAACTGCAGATTTTATAAAACTAACAAAGAT
CATCTCCATGAAATAGATATTTTACGCGTGGAGTAATATTAAGGGAAAGAATAGAGGTGA
ACAAACGGAATCGTGTGTCCGAACATATATTGGCCATAATTATGTGTGAGAATAAGAAAA
AAAATCCATTAATAACAGCATTTTTTGCAACTAAAGAAATAAAATTACCTTTCATAAAAA
AAATAAAAAATTACGCGGACGAGATTAGTCTAGTATTAATTGGCATAATCTGCAAGAAAG
AAGGAAAAAAAAATTGAATGTAAAAACATGTGCCATGTACGAACAAATGTAAAATTAATC
CAATAGTTCTGTGTGGCCTTAATAAAGAGAAGCCTTATATAATAACATAATATACGTAAA
ATGGTAGACACACATTAAAATTTTACATATAAATTAGATGTTATGGAGATATATAATATT
AGTAAATGCCACGCAAATATTAGTATTCCATCCTGTATCCTACGTGGTCTTTATGCAAGA
TATTTTAGTCAATAATAATGAACATCAATTGCATGATTACGTGGCGAAAAGTGGAAGGCA
AGAGAGATCCTCTCGTTTTATGAGTTCCCTAAGATTCCACATAGCCCTCTATTAACCACC
AGGTTTTGTGAGTGGCAACA
>Glyma06g05880|Glyma06g05880.1
TTTTTAAAAAAATAAAAGATTAAATATCTCAACTTTAAAATGAATTAATCAAATTTGCAG
AATGAATAAAATATGAGAATAAAACATAAAAGAATCACGAGATTTTCTTTTTTATCTTTT
TTTTTCTTCTCATTTCAAAATAAATGTAAGTGTAAAATAATTAAATATTAAAAATAAGGA
ACGATATAATAGATAAAAGAATAATTAATATAATATTGAACTTTATAAATAACAGATAAT
TAATATAAATAATTTTTTTTCTAAACATCCAACACTTAAAAAAAGCCAAGGGAATATATA
AGAAATGACCTAGAATTTTTGTGATCAATTCAACCAATCAATGAATCAAATGAGAACCAT
TAAATGAATATTGGATGACTCAGATTTTAAATTCAGAAAAATTAAAACTTGAAACACTTA
ATATTGAAATGTTAAAGTTTGAGTTGCTCACTCTTTATCTAAAATTAGACTTTACTAATT
GCGATTAATTGCGTGAACGTGTGAATTGCGTCGTTACACCAAATTTATTAATTGCGTGAA
CAAATTTCGTCAATGCACCAAATTTTTTCGTAAGTAGTATTATTAGGTTATTATACTTTT
AAACATACGTACTATCTTATTTGTGTCTTACCATACACTCAAGTTCCTCTTGAGTTTTTG
GTCTAAACTGATTGCATCTTTGATTTATGAATATTCTGAGAAATTTTTCTGGTTTAGATA
AACGTGTTATAAGTAATTATCGAAAAAGAAAACAAATGAATTTCTTTTTTGACTAAATAA
ATTAATTTCTTCTATAAATTAAAATTATTTTATGTATAAGTTAATATCATAACACGTTTT
ATTATTCTTTTTTGAAGCCAACAATCTTATGTTATATCATTCAAAACAAGAGATGGAATA
TAATTTGGAATACAAATTGTAGAATCGAAAGATGCATACTAGTATTAGTATAAGATTTAA
ACATCTTCGCTAAACAATAAATGACTTGATTTATTCGCCTCTAAAAAACTCAACACAAGA
GTTACAAATAGAAAAAAGTTTAAATTTATAAATTATCCAGATTCAGAATTGACAAAATTC
CTTGCTTGGAGATCATCAACAATATGTTTGCAATTAGTCTCGAAAGTTATATTTTGATAC
CCACCAGATTCGACCCAAGAAATAGTTGATAAAAGTGTCATGGCCTCAGCTTCATGTGAA
GTTGGTTTACCAAAAATCATTAACATTGGAGTCCTTGCGGCAATAAAATGATATAATATA
TAAGCAGAACAAAAAAATATTTTACATTGATTTTATAAATAAAAAAACACTAATAGTATA
TTTTTTACGGATTAATAGTGTATTATTATTAAACTCCTTTTTTAAAATTAAGAATGTATG
ATACTTAAAAAAAACAAAATCATATAGGAGTATAAAATAAATAATAAATAAAGAAATTTC
AAACATTGTGGGTAGGCAAGCAAGGAATCAAATTACTCGTTCCCTTAATTGTTTCCCTAT
TTTTTATGGGATTAAATTAGTTTTTAGTTGTCTAATTTATTTTTTAATTCAATTTGATCC
GAAAATAATTTAATTCTTTAATTTTTTAAATTGATTGAATTTTATCATTTTGTTTAAATT
AAAAGAAATTATGCTTTTTAATGATTTAAAATCACTTAATAATTAGAGGATCGAATTTTT
AAAATCATTCTTTTCGGATTTTGAATAGTTACAAAATATGTATTTAAAAAAATGATTTGA
TTTTAAAAATTAGATAATCAAATTGAAAAAAAAAATTAAAAGAACAAATTGAATTGATTT
TTAAAATTAAATGATTAAATTTAATAACAAAAATTAAAAAAGATAAAATTAAATCTAAAT
AATAATTTAGAAAAAAATATTTACCAAAGGAATACTACTAACAATTGAGAAAAGAATACT
ACTAACAATTGATTTTTGACATGTCATTCTTGTGAGAAGAGACGAAGATATTTATTTATT
TGTTTTAGATTGAGAGGATT
>Glyma06g16291|Glyma06g16291.1
GTTTGTCCTTATTAATTGATTGAATATCGAACAATGCATTAATTGACTTAACACTGCATT
TTTTTCCAAAACAAATTGATTGAACATTATTTTTTTCTAGACGATTTGAACTCACATGGC
TTGTTTCGAGACAATGTGACTGGACAATGTTTTTTACAAGACGATTTGACTAAACACTAT
TTTTTTTTTGAATTACACAAATCAATCGTAATTAATTAAGAAGTAATATAAATTGTTGGT
GCGATATCAGGCATTGATATGATTGAACATTATTTTTTTTCTAGACGGTTTGAACCCATA
TTACTTATTTTGAGACACTGTGATTGAATAATGTTTTTTACAAGATGATTTGAATGGACA
CTATTTTTTTTGAATTACGCCAACCAATCGTAATTAATTAAGAAGCAATCTAAATTTTTT
ATATTATTGATGCGATCTCAGCTGTTGATATGAGTCATAGAAGAACATTTGATCACCTGA
CATATATAACATAAGAGTTAGATCCAACTCAACACCTTTGTTTGATATTCACCATATTGC
TAAAAATATGGAAAATGTATCTGCTCTTGTGTGTTGCGATAATAACATGATTCCATCATA
AAAAGGGATAATGTTTGAATGTTCTAGTGATCATAAAGTCATCACAAGTGAAGACATGTC
ACTTTATGTCTTAAGAAAAACAGTTTTTGACGACAACAAGGGTTGTAAAATTTTACTTTT
TTTTTTATCGTCAACCAATTCACATAGGTGATAGTTGCGTTGAATATGACTATATGAACT
TCAAATGTGATGATAATGTGGGAAAATATTTTTCATTTATTCAAAATTTAATACCAAAGT
TTCAATTGAGTTGAATACAACTTTTGGGTGCTCTTCATATGAAATCATTGTCCTACTGCA
TAAACCAAGGAGACCAATAATGATAATGAGATCATTACTTTAATGCGTGATGAATTTGGT
GTTACTTTTTAAAAATAAACTTGCAATTTATCATTGAAATTTTATTGTTAATTTTTTTAA
AGATTTTATACTTTAATCGTGTTAGTCCTAGAATATTATGATGCTTATCTAAGTTTTTTT
TTCTTCAATCATGCAAAGTAGTGCTACATCCATATTTTTTTTAAATGAAAGTAAAATGAA
AAAAATTAAAACTATAGTATGATTGAAATATATTTTCTAGAGTTGATTTCCATTTTTAAA
AAATATTTTAATCTTTTTATAAAAAAATTAAAATTAATTTGTTGTTAATAAAAGTTTTAT
TTAACCCATAATTTATATTTATGAGACTAAACTAACATTTAATCTATAAAACATTATAGA
CATAAATAAAATAACACAAAAAGTCATCTCCATGAGTTATTTATCTAAGTATTCTTTATT
TTTTTCGTCTTCTTCAATCTAGATAAACTTAATTTAATTTTTTCTTATTCTTTTTTTTAA
GGTAAGTTTAGTTTCAAATTATGCCACGCTAAATATTTCATTTAATGATTAATTGTTTTT
TTTAATTATTGAATAAAAATAGATTACAAGTATTTTTTTAAAATAAATTAATTTAAAATA
AATCTTTGTATAAAATTGTCAACACTATAGAAAGATTTGAAAATAATTTTAAACAAAAAA
TTAATACAAAATTAAGTAACAACATATACAAAATAAAATTTTATCTGTTATAAATTAATA
AAAAAAACAAATAAAAAACATAAAAAAAACTAGTTAAGAAATCATTTCTTAATTGTGTTA
AAAAAAAAGAGACACTTAGAAATTGATTTCTCAGGAAATAATTTCTAAACGTATACTAAA
AAAAATAGTTAAGAAATTGATTCTTCATAAAAAAAAATACAGCTAAAAAATCAATTTTTC
TCAAATCAATATCTCACCTGTTACAATAATTTATATTATTTGAGTAAATAATTTTTTTGG
ATGTATTATTTAAATAATTAATTTATATTATTTGGATAAAAAAAAGTCAAAAATTTTGTA
CAAAAGGAGTATCACTCCAC
>Glyma06g18640|Glyma06g18640.1
AATTCGTTTGTAGAAAAACGAATTTGTTGGTCTTTGATTTTAAGAAGTTCCAAAATATTG
TTGACTTTATTTTCTAAAGTTTGCACTTTGTTAAATAGCAAATTTTGTGTTTTTGTAAGA
CTTTCTAAGTGTTCAGATAAGTCTTCAAGGGTTTTTGTTGAAAATTTATAAAGAGAACTC
TTAGTACTAGTTAGATCTCTATGTCTATCTAGAGTTAAATAATGGCTCTGATACCAAAGA
GGTACCAAGTCGAGTATGAATATAATAATAATAAGGTAAAAATAAAACAAGCTAGAAATA
AAGACAAAAATAAGATAAAGATAAATATAATATAGATTAGGAGTTTCAGCACATCAAAAT
ATGATGGGCCTTATTAATTACTATTATTTATTTTTTTATTATATTTTTATTATATAATTT
GTAATTGTTTGAAAGACACTTCTTTAATAAAAAGATAAAGAGGAAAGTATGTTTTTGTCT
CTCTAAAATCAAATTAATCATTTCAAACCTTCTTGTTTCATTTTAGTCGTTCTAAAATTT
TAACATGTTATTGTTCATCTAATATGCTAACTTCGTTAGTAAATATGCTCACATCACACA
TGAAATTGAACACAAATTTTGTCTTTAAGGCATTTGTACAACAATTTTTCAAAAAAAAAA
AAATACTCACGATGCTTTTTTTAATATTGAATACACATATTAAATTTATAACACAGTTGA
CATAGTGGATGAATATATTAGATTTACTATAGTTAAAATTCAATAGGTAGTTACTAAAAA
AAATTGTCTGTATAGAGTTATAAGATTGACTTAATAATTAAAGAGAGAAAGAGAAAAAAA
ATTGAGTTCAAATCTCTCCTACTAATAAAAATTAACAAATTAATAATTAATATTTATTAA
TAAAAAAAGATTTTTAACCGTTCAATAAGTATTATTGTATCAAATGGCTCTTAGTTAATG
ATCTATTGTGAATCCTTTCATTTAACCTTTCATTTATAAGAAAAGATTTTTAACCTTTCA
TTTATTTTATTTAATATGATTTTGGATGAGAAAAATTCATGTGAAACCCGACATGGGGCA
GCCCGATTTGGGTTACAGGCAACAACGAGTAAAAACCTGAATTTAATTTGGGCCTAAAAA
TGAAACTCAGATCCTATAAAAACCTATTTTTAGGGACTTTTTAACATATTTTTGCATGTT
TAACTTATATTGAGTCATGATTGGATCGAACTAAAAGTTCATATTTAATTTGGACTAAAC
AAATTAAGATAAAACCTTACGTTTCACTAGATTGATTTGGACCGATCCAACCCATTTTGC
AACATCCAGATCCTAATAACTCACTAGATTAAGACAAGTGGTCGCAAGATTTAAAGAACA
CTTACCATAACAATTATAAATTGTCAACTAATTTATAAATTCTCATATTAACAACAAAAT
GCAATCTCACATTTCAAAAGAATATGAGTTCCATCCTTATGAACTAAGTTTTTCCTGACA
ATTATTTAATTTAATATTTAAACTTTGTTCTCAGTAATTCTTTTAATATAAATTCATTTT
ATTTTATTTCTTGCAAATTTTAATTCTAGATAGACTAATAAGTTGAATCATAAAAGAGAA
TCTCTCCTTCCTTTCGGGGAATAAATATGATAAACATAAAAACTTCAATAATTAACAAAT
ATAAATATCAATATATAGCAACAAAAAGTAAAAAGTAAACAAATGAAAATATTAAAAGCA
AAATTAAAAAGAAGCATAAAAAAGCAAAGCCTAAATTAACAAAATGAATAAATACTATAA
TTTACCAAAAAAAAAACACATTTTAACTAGTTTGACTCCTCTCCAATTGACATATTTTTT
AGCAAGAGAGAAAAACAGACAAAAAGACTTTGTGTTTGTGATACCCTAGGAGAGAATTTT
TTTTTTTCCCATTTTAACATTTATTCCTCCACCTTGCTTCAATTGCATCTGACTTGGGTT
ACTAGTGAGAGAAAGAGAAA
>Glyma06g14200|Glyma06g14200.1
GCTAAAGGTAGAGTTTAACTTGAATAATGAATTTTGATTTTAGCCAATTAGTGACATTTT
TTTAAATTTTAGAAATACTATGGCAACACAGCACAAGTTCATGAACTAAAATGAGGATTT
ACTCTAGTTTTACACTTTGTTTATTTGTAAAAAAATGAAAAGGGAGAAAATAATAATAAA
TAAATAAAATACATCTCTTCCACTATTTATTAGATGGGTGGAATATAGAGAAGATTTGTG
GAAAGGTATGAGTCCCATATAGAAAAATTCATTCCTTGCAAAGTGCCATGAATGGAGTGG
AAGATGCAAACCACATTTTTGTTCTGATTATATCCCATGTGGTTTTGATATTAGTTGTGT
AGTTTTGTACTGATTTATTTGATTGGGGTAAAGGTGTCATTTTATAAGTATTTTTATTTC
TTACATTTTCTTTTCATTCATAAATTTTTCTTCACTTCTTTCCTTTCTATTTTTAGCCAT
TCAAACAACATATTTTTTCAACTATATTTTTCCTTTGTTTCGTATCATTCATATTTATTT
TCCATTTATATCACTCCTAATTCAAACACAACATTAATGATGGCATATCATGCATGTATG
CTTTATTAATAAAAATGGATCTTAATTAATTTAGAGTTGGATTGAGAGCTAATTAAGTCT
GATCAAGAATTTTTTTTTTAAGGATTAAACTTAAATAATATTTAAATCATTTAATTTTAA
CTTTAACATATTAATTACTTTTGTTCAATCACTTTATTTTTTTTATTTAATTAAAGTCTT
TAGGAGATAAGTTACTATAAATTAAATATTTTGTTCTTTTTAATTTATTTTTTAATTCAA
ATTATATACAACTATGACAAATTGCGCAAGTGAGATTAAGTAAAGGAAGAGATGGTTTAC
TAATAAACTGCAAATTCGTGCTACCATATTACAAAATCATACATTTTATCATTGTGCAAC
AACTACTTGAATTAAGACTGGCAGCAATTTATATCACTCCTAATTAGTACAAAGAAAGAA
AAAAGAATCAACACGAAAGTCTGCTTGTAATGATCAAAATTTCATCGATTGACTATTAAG
CATCATAACATCGACATCCTTCCACCAATTGCACATATATTGTACAACGCTCCAAATCCA
CCAATATATTGTTAGTGATGCCCATCCTCAACCTCATCTTCCTTTATGTTAAGTGAATCC
GGACAACCCCGTGGGTAATAAAATCAATAGGAAAGTGAATCATTAAACCCATTTCTTGCA
GTGATCCATTGCCAAGATTGAAGGCTTCATTTTTCCCAATATTACAACCAAATCCCCCTT
TATTTTTGGAAACATATATAGGTGAATTTATATTTCCCCAAACTGTCCACACCAGTTGAC
ATCTACTAATCATTCCTCTAAAATCAAAATAATTAAGGTGCGCCGCGCCTTGTTGAGTAA
TTCTGACTCAGTGTCCCACCACCTCAACTCAAACACTCTGTCCACACCTTTTAAAAAATA
GTTGCATTATTATACAAGTTACTTCCTTATTACATCCTATACACATATTGACAAGCCTTC
TTTCAAGTTTCAAACATAAAAATTGAATCAGGTGAAAAATGAATCATTATAACCTTGTAT
GCCGATTTAAAAGAATAAATGTGGGATGTATCTTCATTTTTCTCCAAGTAACTCTTCTTC
CCACATAAATAACAGTCTTTTCCACCTTCAATCCCACCAACTCCCTATATCAGCCACTTA
ATGACGAATTTGTCTATTTCTTTGTGAGGTTAGTCAAGTAATAAGTTTTTTTTTCTTCTC
TTCACTTAATATTTGATGCATAAGCATAACAAAAAGACATATAAAATACGTAAGTACAAC
TTGGGTTGGCGTGTGTACGCATTATGTTTGTGGGGCCCTGGTGTAGTGGTTGAGGCAGGA
AACAAGGGTAGATGGGTGGGCCATTAACATCATTGCTGAATATCAATGCACATATATAGT
GACTTCACTTGGCTCCTCCT
>Glyma06g20960|Glyma06g20960.2
ACGACCTTAGGGATAATAAATAATGAAAAGAACAAATGACAACATTTTGTGGTATTTGCA
TCCTGAACATTGTGCTGTTTCTAGCAATTGTTGCAAACCGTGATAGACATTGCATAGCTG
AGATGATTTAAACCCAGGAATTTATACATCATCGTGCGTCGCCATTGCCATCCGTAGATA
AAAGTTATTTGCTTTTAGGGAACATGATTTTAGGGTGACCACAGGGAGAAGGTTTTGAGG
TTCAATAAAAGCATCACATAGTGACGATAATTAATTAATAGTTAATGTCTAATTTAAGAG
TTGGTGACTAAAATAATAAAATTGTAATTACATGAGATCAAATTAGTAAACTAAAATAAA
TAGGATAACTAAATTTAAATTAAAATTACCAAGTCATGTGCTCTGTTGTTTCTCATCCTC
GGGACCGGTTTGTTCTTGGCTAATTTAATGGATGCATCTTCATTTTCTTTCTCTCTCATC
ACCATTAATACGAAATTGGATATGCAATGTGAATCTGTCATTCAATTGGAGTTTCATTTC
GTTTCTGTGGATGGATTTTTTCTACAACAAAATGGTTGTGATTAATAGAATTAAAAAGGA
GAACTACTAATTTTAACTCTCGTCTCAACACTTGAACAAAGTGAAGATTAATTCAATTGA
AGCTTGTGCTACTATACCGATTGAAATTGTGGGTTCAGTATTGACATAAAAGGGTTAAGA
ATTGATTCAGCAATTTGGGATTGAATGTGAAAGGGTGGAGAACTGATACAATTGAAATAT
CCAGGAATACCTCCTTTTATCATTGGCTGGAAATTTTTGGGTAACAGCGTGAAAGGGTCT
CTCAATCACGTCTGAAGTCGATTGATTCAATTAGTATTCTTGCACAAGCTTCAATTGAAT
AAGATTATTTTTAAAAGAAATTGAATAAGATTATGAAAAAAAAATAATTCAAAGTCACGT
GACTCATTAAAATATTCTTTTTAAAAAAAGTCAAATAACTTTTGCCGTTAAATTAATTCA
TTTTAACAGATAAGATTTAATATAAGTCTATAAAATTACACATGATGTACGAATTCTGTC
CCATAAATAAATTCTATTATAGTCCCCAAATTCTATAATTAAATTCTAGCCTCCATATGC
CGGAAGGGTTCAAATCCTATCATTAACACTTTTACCATTTTCTTAAGACATAAATAATTG
CACTTTAGGTGATTTTTTTAAATAGAAGGTAAAGATATGATTAATTTTTTTTTCTAAACA
CTATATTCCCTTGCCATGTCAACGAAATTGTCAAATAGGATTAAATTTAGTGACAAAATG
TGCTAGAGAAAAATTGGGAATATTATTTGTAAAATTTTGAAAGTTAAGAGACAAAAAGTG
TAGTTAGACTTTTTAATTTTAGAAATCATTTTGACCACTATTGTAATTTTAAAGACTAAA
TTAATTAATAATATATGATTTAATGAACCATTTTATCATTTTACATATATTAGAGACCAA
TTTAATCATTTAATACAGTTTCAAAAATTAAATTAATATTTTTTATATATCACAAGTATT
CTTTATTAAACAATTATATTCTAGTAGTCAAGTAGGATCTCTACATGTAACAAATTAAAT
TGATTAATAATATATAATTATTTTACCATTTAACTAACTTAACTTACTATACTATTATAA
TTTCAAGAATTAAATTAGTGATTTACTTGTCAAAAAAATTGTGTTGCTAAACTCCTCCTT
TACATATCACAAGTACTTAACCATGGATATGTTTTAGCTAGAATCGACCAAAATGGTAAG
CCAATGAGCCAGATGGCTACCAATAATTGGGTGACGACGATATTTCAACCCCTTTCATCT
ATCACGCAACGTGGCATTTCGAGGCCCCACAGAATCTTTTCCCAACCAACAACATCGTAG
AAATGGATTTGTGGATATAACGTTGGGATAAAAGGATAAGCCAGAAACTCTTGTAAACCG
TCCGATCCCAAATATCGCGA
>Glyma06g15200|Glyma06g15200.1
TGATTGTGTTAAAATTTTGAAAAGAAAACTTTGTTATTTATAAGGATTTTATTTTGTTGG
ATGCAAATTATCTCCCATAAAGAATATATACTGTGTATAAAAAATCTAACTATAATTTAT
TGGAAAACAAAGCATCTAGTAGAATAAAAATATTTTATAGCAATTAGTTCGCTCTAAGTA
TACAGACATAAAAAATGTAACAACTAATCTGATAGAATGATATATAATCTCATAATAATC
GTCCTAAACTTATATGTGACAACGATCTAAACACTCCATTATTTTATGATCATTTAAGTT
CTAGCCTATCTGTTTATCTCTTTCTATGCATAGCTGTCAGTTCTACTCGCTCAACCCCAA
TTCCTCAACAAAACTCTCAAGCTCACCCACCCCTTGACATGTTAGAAGATGCAGTGCATC
ACCTACCATATTGCCATGTTCCTTGTTAATTGGTAGTATAGATTATGTCTGAAGGGTGCT
ACAAGGTTCCTGATGTTCCTTACACTCGATGTCATTCCTTGGTAGGTTGATATGTGGATG
TCTTTCCTCCAGTATGGATGAGTGGGGGACTATGTAATTGAAATGTTTATCCATTGGTCA
ATTGAGGGTTGATGTTGATGTTGGTTACATATTCATTCGATCTTGTGGGTTGATTTATTG
GTCGGAAAATCCACGGTCCTCCAAACATTAAGCATGTAAGACATAAGTGTTTTATATTAT
TGACAACTCAATTTTGCAAGTCCACAACCCTTTAAGCATCGAGCGAGCCTGTGAGGCGTA
AGTGTTTTGTGCTGCTGACAAGTTAGTTTTGTAGGTCTATTTTTGGGTTGAACGGTCCAT
AATCTTTTAGAGACTAAGCATGTAGGACATAACATAACTGCTTCGTGCTGCTAACAACTC
AATTTCGTGGGTTGGCCTCTTAGTTGGACAGTCCACAAGCCAATAATTTATTCACTTTGT
TTTTGGAGACAATGGTTTGGTTTCCAAAGACAAGGTCATACGACACAGCTATACAAGGAG
CAAAAGAAAACACGAAGACAGTAGCCCAGCATTTTCAATGGGCAGTTCAATTAGCACATA
GTGTTGGGCCAAAACAAAAAACTGGTCAAAGCAAAAACCCATCATGATGGGTTCAAAGAA
AACAAAGAAAGAAGTGAGAATTTTTGGTTTTTTGCGGTGGTGCGACGTGGACTGAAGAGA
ACGATGCGAATCACACACCGAGACACGCGTGTCACAAAAAGAGAGGGCCCTATTCTGCTT
CTCTGCACCACACAAAACCCATATTCTACCAGGATCGTTATCTATCTGTTGGCTGATTTT
TCATAACTGTGTCTTTTGTTGTGGCCACAATAATTCCAAATGCATTGTTGAATACTTTAC
CAAAAAAAAAAAAAAAAAAACTCCAAATGGAACAACTTGTTATATTTTGTTATGTTATTT
CCTATTCTTAAATTCAGATTTTTCCTTATAGAAAATGCACTATAAATAAAATTAAGCGTA
TGCTACAATATTAATCTGACATTAGAAGAGTACACAACACATGGCATACATACGTCATAA
TATAAAAAAACGCTATCATATTAATTTAGCATTTATTTAGATTAACTTATTTCAATTTCA
ATCTTCTTCATACTCAAGATTTTACTGATTTTTAAATATTAATAAAAAAATAAAAGATAA
TTAAGCTAGAATTCATTTATTTATTACAGTAATAAAAAGAGACGCCCGAGAGTTTTTGTA
AAGAAATTTAAATTTAAAATAATTAAATAAACCTATTTAATACACTAGAAATGAAAAACT
TAAATTTCATAAATAAATAATTAAAGCAAGTAGTGAATTCTACTTTTTATTCCAGAAAAT
CCGCAAGATTTTAAATATTATGTTTTTTTTGTATTTTATAAATTAAACATAAATTAATTT
ATTTTAAAAAAATATAGTTATTTATGTTATAATTCCTAAAAGAAATTAAAAAAAATGATT
ATTATTATTATTATTATCTC
>Glyma06g11450|Glyma06g11450.1
ACCTTGGCTTCCCATGAACGAGGAAGTTTCCTCTTCCAGTGTATTCAATGTGGCCAAGTG
GGCCCTTCACGTCCAAGACAGAACCAATGGGGAGAGAGTCCAAATATTGAGACATGATCC
CACCGTTGGGGAACATAGGGTGCAACCCTTTGAAGTAAACCTTAACGACGAGGTCGAAGT
ATCCAACTTCGTTGATAGCAGAATGCAAGGAACAACAAGTCAAGAGCCAAGTGCAGACAT
GAATGCAGGGGTTCAGTTAGAAGGCAGGGGTAAAAGAACAATTACAAAACCAGCTTACCT
AAGGGACTACGTGTGAGGGAGCAATAGTGGCTGAGCTGGCAGAGTAGAGAATCTTGGTGA
GTAGTGGTGCTAGGGGACAAGCATAACCGCATTCTGTTATTTTTTAATATTCCCCAGCAC
GTTTTGCAATTCTGTTAGTAAGAATTACAATATATATAACTATGTAATAATCAGCAAGGA
TATGAATGAAATACACTTATCTTTCTTTTTGTCTTTTCTAGAGGTCCTCACTCTCCAAGC
CAATTTTCATAGTTTTTACCTATCATTTTGGTGCTCTCGTTGTCATGGCTAACTCCTCTA
AGGCCAAAGGTGCCTAGAATAAGCTAGAGGATGCTATCCTCAGGCTCACAAATCATCAGC
TTTTGCTTGGGGAGTCTATGCAATCGTTGATCCTTAAATTTGAGGAGTTGCTTCAAAGCA
TACCACTCGTTCCCTCTGCCTCACCTTCATTACCAACCCCTGCACCTGCTCTACCTCCGA
CACCTGCATTCAATCACATAATGAAATTAGATGTCCCAAGATTCGATGGCACTAATCCTC
TTGGTTGGATCTTTAAGATCAACCAATTTTTCGAGTATCATGGTACTTCAGAGCATGATC
GTCTCACGATTGTTTCGTTTTATATGGAATGCAGTGTCCTTGCCTGGTTTGAGTGGATGG
CCAACAATGGTCAATTCACCTCATGGTTGGTGTTTCTCCAGGCTTTCTAGATTAGATTTG
TGCCCTCTCAATATGAGTATCCCATTGGGGCTCTTTTCATACTCACACAGAAAGGGTCAA
TAGCACAATACCTGTCTGATTTTGAGGATTTGACAAATCGGATTATAAGGCTTCTTCCTC
TGTTCCTCCTGAGTTGCTTCATTTATGGGCTCACCCCAGAAATTCGGCAAGAGGTCCAGG
CACTGCAGCCTCTGACTCTGGTGCAGGCGACCGGCCTTGCACGCCTTCAAGAAGAAAAGC
ACCTGGATGCGCAATTGATTCCTTGAGGGCGCCTTCCACACACCACTCTGGTCCTTCCCT
CACATTCAGTTCCATCGCTTGCCACGCTTCTACCTCCGCCACCACGACCACCAACCCCAG
CTCTCAAGCGACGACAAATACCATAGAGGCCATTGTTGTGCCTCTAAGGTTTTCCTCTTA
ATCGCGGACGAAGAAAACCCTCCAGTAATAAATATAGAAGGCCTTGACCAGTGACCCGCT
TCGCCTGACTCCAATGACCTACTTCAAACCCAAATTAGTTTCAACTCTCTGACGAGTCAT
TTGGCCCTGGAAACACTCCGATTGCTAGGCTTCCTCTCCGGCCACCAGGTCGTGATCCTC
ATGGATGGCGACAGCACTCACAATTTCATCCAAGAGGAGTTAGTGACCAAGCTCGGGTTC
TCTTCGCGAGAGACAATCCCATTGCGGGTTATGGTTGGGAATGGGCAACACCTCAAATTC
ACACGATGGTGTGAAGCAATCACCATTGAGATTCAGATGACCAAGTTCATTATCGAAGAG
AGATTTCATATAATGTGGGGGGTGAGAATAGCAAAGAGTGAAGTAAGAAAAGCAACTCCC
TGTTTTTAAAGGGCAAATTAGGTCCAGAGTAGATCTGGGCCTGAAGATATAAACAAGCCC
AAATGTATAACGTGCAAATTGGGTCAGAAATGGGCTTTGAGATTCAAAGTAGTGGGGTGA
AGAAATAGATAAGGCTATGA
>Glyma06g35690|Glyma06g35690.1
AATATTGCATGCAGTTTCAGGAAGCTGTTGGAATGGGTCCATATCTTGTTAAAAGGCATG
TTGAAGCTCAACCTGCTGTGATAACGGCTGATAGATTTTAGTTTTCACACCTGAGTGGTC
AAGCAATACCTGTAATGGAGCAGTTTTTTTTCTCTTCTCAAATACAATGTGGAGTGTTAT
AGAACAAAAACCTTTTCCCCCTCAAATGTTGAAACTTGATGGAATGAGTATATTAATCAT
AGTTTTTTAGTGTATTATATTTCAATGGCTTTTGTCAACTCTAGCAAATAGATATTCTTT
TTGGCTTTGGATGTGTGTTGCATGTGTGAAGTAGTAGTCTTTGTCAACAATTACATTGTC
TACTAACTGGCATATATACTGAACTTGCATTCAGCTATAATTTAGCTTATTCAAGTTCGA
CTGCAGCATGTTGTTTCCCAAGTTCTGCTCTAACCAGTAATTTGTCTCAACATTAGAAAT
TACAAATGTCATAATAGAAAATTATTACAGTAGTTTTTTCAACAAATTTTCAGCTTTTTA
TGGTTTTTACTAGTAACGGAACATCGTGCTTATAATACTGAGCTTTTTTAATGTATAGTT
AAATTTGAGGGTATTATGTTGAGAAATATTCCGTATTTTAACCTTTAAATATTTAAGTTT
GACAAATACTAGGTCCATACACAAATTTTTGGACAAAATCATGTGTTTTATTTTTCTCAA
CAATATTTTGCATATTAACATAGCATACAAACCAATTAATTTGAACTGTATCAATTTGTT
TTTTCTTGGATTGGTTAGGTTTAGGTTGTACAAAATAATTGAAAAAATTGAACCAATTCA
AACCAATGAAGTGACTGATTCGGATTTTGTTTTCTCTCAAGATTCAATTCAAACTGAACC
ATGAACACTCTTATCTAGTTCTCTCCGGATAAAAAGAAAGTCAAACAACCTTGTTTTACA
TGAGACTTAAACAACAATTTGATCCTTATAAAATAGTGTTTTGTTGGTGCTTTTGTCCTT
TAAAGAACTTTTTAATACTTGTGGTTGAGTAATAATGATATTGATAATTTAATGATTTGT
CGTATCATCAAAGAAGTTTGTCAAGATATACATAATTATTTTTTTTTTTATAAATCTTGT
TTTTAATTTCTCATCAATTTTTTTGAACAAATGAAGATTTAAAATTAATTTATAAAAAAT
AACATGTTAATCTTTTGTGAGACTCTTCAAAGATATAACAAGTTAATTAATAAGTTGTTA
ATGTCGTTGTTCCATTATTCTCATGTGATATTGTTTCTAAACAGTAGGGGCTAAAACCCA
AACAAAAATCTTTAAAGGATTAAAATAATAATAATAATAATAAATTCTTATTTTATAGGT
ACAAAAGGTTATTAGGAGAAATAAAAAGACTTAATTTTTTTCCTTAAATATCGTTTTAGT
TCTTATAATTTAGTTTTTGTTTGCTTTTTTTCTTACAAAATATATTTTTGTTTAGTCTTT
ATAAATTATATTTGTTTTATTTTTTGTCTTTATAATATTTTAGATAATATTTTTTTATTT
TTTAAAGTAATATCTAAAGTATTTTAAGGACTAAAAATAAAAGAAATATAATTTGTAAGG
ATTGAAAAAAAAAAATAAGGACGAATAGCAAAAAAATATTAAATTGTAAGGACTAACAAA
ATGTTTAAACTTATTTTTTAATTCTCAAATTTAAAAAACTATTTTTAGTTCATCAAATTA
AAAGTTACATTTTTTAGTCCTCTAATTGCTGAAATGTCATTTTTAGTCTCTTAAAAAATT
GCAAATTATTTATTTAAATTGTAAAAAAATTAGTCAGAAGAGCTTAGAAAAACAATTTAT
AAAAAATGAGAGAATAAAAAATAGAATTTATTATTTAAAAAAATACTCTAAAAATTGAGA
AAGTAAAAACATATTTAATTAAAAAATAAAATATAAAGAAAGAAGCGAGGGTAGTATGGA
GAATATACTATAATATCAGA
>Glyma06g20240|Glyma06g20240.1
ATTGCTAAAGGCTCGACTTAACAACAATGGCAAGGTAGGTGGTCTAATTCAACAAAAGTT
TGGGACAAAATTTTCCATAACCGTGGCGGGAGAGATAAATTTGAATGAGAAAGCTAAAGA
AAAGTTTCCCAAGGTTGGAGTCTCCATGGCTTTAAAATAATTTCACCAAGAAAAGCTCTT
GTGTAGAAACAGGCAATGAGATGTGATGGAGACTTCCAAAAGATGTCGCAAACTACATGG
AAATTTTGTTTTGCCCCATCCATTTTGTTTAACATTGGAGAACGGTATCATATCCTTGTT
TAGTGTTTTGTTACCAATAGTTTTGAGGAGTGAAAAGAAGCCATACACAGTTTATGAATA
TTTAGTGCTAGAAATATTTAAACATCCATTTATCAAAGATTTGTACCAATAAAAGTTCAA
ATTGACTTCTGTTTTTTCGCGTAGGTAAATCTATAAAACAAAATCCATTATGCAAGAATT
GATTTCTTCCTTGCTAGTCAAGATAAGATGAAGTGGTAGCTACATATTACTTCCATACTT
TATTTGGTTTTGGAGAACTCATTATTCATAGAGGGTAGTAGGCTTATGTTTACTTTGTAA
ACAATAATCATTTATATGGAAAGCATTCAAACCATCCTATTCATGTAACAATCAAATGCT
CTCATGTTGTTTGAAAGGTCAAAATTTAATTTCTTGCTAAGAAAACTTGTATCTGCAATG
ATAATGAAAACTTAGTTCTGCATCATTCACAGTGATATTAGAAAGTTGATTGTCTAATTA
AACAAGACCACCGAGCACACTATTCCGAAAGGCAACCACTGAACCACACGTATTCATATA
TATAGCAATATCATACTCACACATCGAATACATAGTAAATGAAAACAGCAGAAGACTTGG
AGGCGGCACCAATTTCTTTCAAAGTGTCAAAAATACTGAGTTTTGGAACGCTTGCTCTAA
TTACTGCAATTAGAACAATAGTTTTTACTTGGTTTGCAAAAAGCATCACTAGCCTTCTCT
GACAGTTCACGATATTGAGCTGAAGCAACAACGTTGACAAAGACATAATCCAGAAATAAA
ATACAAATCAAAGCTAATCTTCCATAAACATCAAAACTAATATACCATAACTTAAATATA
TGGACCAAGGAAATTACGAAAACAATAAATAGAAAGAATCTAACAGGAATGCAACCTGTA
CTAGTAAAAGACCGTCTAGTAATTAACAAAACATGAAGGCACCAATTTAACAAAACACCA
AAGAAGAGAACCAAGGTAACATGACAAAGTTTTCCGAATACACATATTTGTTAACTAACT
GTCAAAATTCAAGAATTCAAGCTGCGATTCATAACCATACAATTACCTAATAATAGAAAT
GTCAAAAAATAATTAACCGGCAAGTTGATTTCCAAGAATCCATGACATGCTCTGGCTGAA
GCATTTCTTCAAATTTCCCATAGTAAATCTGATCTTTATAAGAGTATAATGGTCAAATAC
ATCTTAAAATAATAAATCATTAGTAAAATAATTTATAGACATAAGTTATCTTTTTATAAG
AGTTCAATGGTCAAATACTTATGTCATAAGATATATTCAAATAAATTATTTCAAACAAAC
TTGGCATTTTATTGAATTCATTGATGATTTAATTTATTTAACTATTAAAATTACTAGTAA
ATTCATTAAAATGCTTTACTCATTAATACATCCAAAACCACATTTAAATACAATTAGTCT
AAATTTTAATATAAGTCTGGTTTTTTTTTAGCAAGCCGGGAAGTAAACACTAAGCATAAA
TAAAAGCTTCCATTTTTTCTCGATCTCTTCTTTATTTTTTTTTTTCCTCTAAATTTTATT
AACCTCTATTTAATTTATAACAAAATAATAATAATAACAGTATTTTCTGAAGCTGGGGCG
AAAATATCAGTTTCCATGAGAGGATAAAGCTAGGGCCAATATGATTGGTGGAGAAATGAA
GCAAGAAGATGGCGTGGCAT
>Glyma06g08831|Glyma06g08831.1
ATCTTCCCTTAAAAAACTAGCTGTCAAGGGTAGAGAACCAAACTACTTAAGTACACTACA
CTGAACATCCCATACTACTCGAAGTAGAACTTAGGCATCCCATGAATACCCAAGTTTCTA
TCAGATAATCACTACTGAGAAAACTACTCCTAAGAGATCATCCAAGATATTTAAATGGAG
GGAAGGAGATGGAATATAAATTTATCATTATATCCTTGGAACAGACTAGTAAAACCATTT
TAGATAATTTAATTTTAGCCTAATTAGTGTAAGATACATTAATGATCTTATGAGATATTT
TCTAGATATTTATATTTTGCAGCTGAAATTGCTTGAACTCTACCCGTGTCTAATAATTGA
AACTTGTTTATATTGAAATGTTGTGTAACTGTGAATCAATAGAGAATTATGTGTTGAATT
TCTGTTCATATGTCAACTAATCCCGGACCAGTACCTTTCATGCATTTCTCGTGGTAAATT
CAAACTTTTCCCATCCTCCCTGGAAATGGTGTTTTGATTATGAATTCATTCTGCAGCCAT
TTCCTGCCATTGCAAGGAAGAATTAATAAGGAATCTGGAAGGTCCGCCNNNNNNNNNNNN
NNNNNNNNNNNNNNNNNNNNNNNNNNNNNNNNNNNNNNNNNNNNNNNNNNNNNNNNNNNN
NNNNNNNNNNNNNNNNNNNNNNNNNNNNNNNNNNNNNNNNNNNNNNNNNNNNNNNNNNNN
NNNNNNNNNNNNNNNNNNNNNNNNNNNNNNNNNNNNNNNNNNNNNNNNNNNNNNNNNNNN
NNNNNNNNNNNNNNNNNNNNNNNNNNNNNNNNNNNNNNNNNNNNNNNNNNNNNNNNNNNN
NNNNNNNNNNNNNNNNNNNNNNNNNNNNNNNNNNNNNNNNNNNNNNNNNNNNNTTTCTAT
GAGTTGTACCACTCCAATATGTGGCATGTTTTGGATTTTGTAGAGTTCGTGGCAGGGGCA
GGAATGTCTCAATTGGCCCCTGGTATATCTGTTGTTACAATTAAGCAATCTCTCCTGTAA
AATTATGAGAGGAATTTTGAATGTCAAAATACTTAACAATTTTCACTGCTTTTGGAACTT
GTGATTTTGTTCGTGTATCTATTACTGTGATTTTTTTTCTTAAAAAAAAAAAATCTTCCC
CGGATGTAGTAAATGATAATCATTGTATGACTCCACGAGTGCATATATCAGTGCAATGGC
CTATTAAATTTAAAGTATATAATTCCTAGTAATTTGAGTATAACAATACACACTATCATC
AAAATTTATTGACACAAGTGGTTTGGTAATTGAGTTTCTTAATTAAGGTTTGAATTTGAT
TTTCAGCTTGGGCATAGAGTGACAATTAAAAGTACAATTTTATCCAAAAAAATAAGTTGA
TTAGGTGGGAGGGGAATTAGGCCTCCTGTTTATACAAAAAAAACACTACACAGTACACCC
TATTATTTTCTAGCTTGCCAAACATGTTTTCAAACCCATAAATAAATCATTTTGGAGTCA
TTAATGGAGAATAGGTGGAAATATTGTTGTGCTCATCCTTAGTTTCTTTTTCTTCTTCTT
TTCTCTCTCTATAACTTGTTTGGCTTGTAGGAATCAAAGAAACAAGTGAGAGGAAAGTTG
ATAAGAAATCATACTCTCTGTTTAACTAATTAAGTTAAACTTGTTTTCTTTTTCTATAAC
GAAACTCCTTTTAATAACTTTTTGTTTTCATTTATAGGAATCTCAGTCCTAAAGAAATTA
AGTGAAATAAAAGTATATTGATTTATTTAAATTGAAAACCGTGAGTTTGTATGTGTAAAA
GTATATCATGTGAGAGATTACAAGGAAAGCTAATTTTGACTGTTCAATCTTATTTTGATT
TAAAATTGTACAATTGAGCATGTTAATTATTATGTAAACTTCATAGATATTTTAGAGAGA
GGGAATAAAGAGATATTTGTGATTTTAGATGTTTGTGACTGTAGAAATTGTGTTTTTTCT
TTTTGTAGGGTAATGAAAAG
>Glyma06g02040|Glyma06g02040.1;Glyma06g02040.3;Glyma06g02040.4;Glyma06g02040.5
TGAAATACACAAAATCAAATCTAAAAAGTCTCTAACCATCTTGGTCGCTGACTCGCTGAC
GCGAACTTGTGCGAATCTAGACAGCATCGATTGCGTTTTCGTCTGAACGGTGATATGCTA
AAAGCCAAAATCGGAATGCGGAATAAGTGGATGAGATAAAGCCATGCACTTTGCTAACTC
GCCATGAGTTGAGTTCATATCATGCCCCTCACCGTATATGGAAACAATCAGTGGATGTTA
AGAAGAAGGCCACGACTTGTCTACTAACAGATTCAAAGCAAGTTTTGAAACAGCTCTTGA
CTTGGCTTCAAAACTTCCTTTAATTTGTTGATGGGGACGGGGTCACGAAATTGTTCAGAC
TTCACAAAATTTATATCTAAATCATTTTTTTAAAATATTATCAACGTAGAAACTTAACAA
ATTATTAATATTTTCATCAAGAAAAAAGAAAAATAAAAGCATTTACATTGTTTGATTAAA
ATAATTGATGAAATACAAATATGAAAAATATTATATAGATAATATATAACTCTAAAACTT
ATTTTTTTATATAACTTTTAGAATTTAAAGTTGTAAGTGATTGTTTTAAAAATGAGTGAT
CTAATCCGGACTGGCATACCAAATAATTTTGGTGGGAGCACACGTTTCAAGGAATTTAGG
TAGCGTGTCACGTTAGGAATGGTCCATGTCACCATCTTACAAATTGTTGCTAAGGCTAAA
CATAGAAGAAAACGCCGGAAACAAAGATAAGGAAAGGAACCATCAGTGCATGACGTTCGC
TAATATTTTAACGATTTTTCTCCACTCTTATCTATCGCTTTTTTATTGCCACCATAAAAT
ATTACTCATTATATACTAATTCATTAATTGATTAATATAATAGTTGTGTTCCTTAGCTGT
TACATTCAATAATATTTATTTGACACTTAATAATATTATAATTAAATAAAAATATAAAAT
ATAAAAGTATAAATTTTTTAAAGTTTCTTACATTTAAAGTATGTCTAAGAAAAATTTCTT
AAAAGATTTCTTAGTTGAAAAAATTTTTTTTTTTTGATATTTTTTTTATTAGAGTTTATC
TAGACAGTGAGAGTTTCTTATAAATAATTTATATATTTTATAATAAATATTAATAAATTA
TTTCTTAATAATAAAAAAATAATATCTATCTGTGACATATAACAACATCATAATTAACTA
AAAAAATGTGAAGTTTTTAAATTTTTTTACTACTAAAATAAAATTATATATAAATTTCTT
ATCATAGTATAACAGTGTCTGTGAGGATTAAAAAAATAACCTAACAAACTCACTTTAAAA
ATTCTAATTAGATATCCTCTAAATTTGAGTTTAAGAAAAGAAAAAAAGTGAAATAAAATG
AACATAAAATATAATTAAACTCAAATTTGTTGTCACCAGTTAAAACAACCCATTTTTCAT
CATTATCATCCTACGTTTCATACTGTTACAAACATCATACAGACAATTCTTTTTTTTAGT
AGAAAGTTAAATAATAATGACAGTTATTATGATGATTAAGCAATAATTATTGAATTTTTA
GAATATATAAAATAATAATTAGAGAACAATAATCATTTATAAATTAATATTTATATATAT
TTTAAAACATTTAATACAATTTATTTTATTGCAAAACATTTAATACATTTAAATCTTTGT
ATAATTGCTAAAATGTATTTTCAATATTTTTATCTATATTTTAGACACAGAAGTTCTAAC
TCTTTAATAATTGTTTGTTCCACAGGAAAGGAAAAATTAAGGAGAGGTATAAAATTTTAA
TTTTTAAATTGAAAAATGATTTTTTTTAAAATTTACTTTATTAATTTTTTTCTTCAACTA
AAAAATATTATAACTTATTTTTGTATTTATCTTCTTTTCCGTCGTCCAATAAGGCTATAA
CTTTGTCTCGTGAAAAATCATTTATAATATTATTATATTTATATTTATCTATATCTATAA
AAAATACGAAGAAGACAATT
>Glyma06g44330|Glyma06g44330.1
ATTTTCTATACATAAATTTAAAAATTAGATATCTGAAATTTCATTTAAAGAATAAAATAA
TTTAAAAGTTATAAGATAAACTTGATGACGAAAAAAAAATTATTCTCTTGTTAATAAAAA
ATTAATAATTAATATTAATCAATAAAAAATGATAAAATTATTTATTGACATGCATATGTC
ACGGCATATTGATAATTCATTCAATATTGTAATTTGTTGTTTGTCAAAACCAATCCTAAT
TTCAATATCGTACGGAACAAATGTTGCTTGGTCAATTAAAGAAAAGAAAAGATTAACTAA
CGTGGCTAGCAAACCCATCAGAAAAACATCAGAGTTTGATACGAGAATTGAGAACAAATG
TGGTACTACGTACATATATGTGTAAAAGTGTGAGACCTGTCTAGGTGATAAGTAATGAGA
AGTAGGTGGATAAGTATAAGTAACCGCGGGTCACTTCATAAACTTGAATTAATTTATATT
AATCAAAATATTTGATAAATTTTGTGTTGGAATTATATCTGAATCAATTAAATTTGTTGA
TTTTTGGGTTGAATAAGAAGTTTTAATATTTGAATTTATTAGACTCAATCCGTTAATCTA
TTAATTTGTATTAAATTATTATTATTATTATTAATATTATAATATATATACATATATATA
TATATATATTTTAAATTAAAAAAAAATCAAATATGAAGAGTAAACATCAATGCATCAATC
TTCAAGATCAAAGTGATAAGAGTTTTATTGATTGAAGTCACTCCATACGGATTTTTAAAA
ATATTTTGAATCTATTTACAAATAGTATATCTCATTATGTCCATTGATTTTGATAAAAAA
AAGTGTTTGAAATTCAACCTCACTATGCTTAGTGAAAATTCTTATATCGATTATGGTATG
TTTAATTTCTTATCTCCCATGGATAGATAGATGAGAGTTAATAGAGTGAAGTGTTTTATT
GATTGAAGGAACTCCATATGAGTTTCTAAAAATATTTTAAATCTATTTACAAAGAGTACA
TCTCATTATGTCTATTGATTTTGATAGAAAAAGTGTTTGAAACTCAATCTCATTATGCTT
ATTGAAAATTCTTATATCGAATATGGTAAGTTTAATTTCTCATCTCTCATAGATAGATAA
ATGAGAGTTAGTAGAGTGGAGTGGAATGTGACAACATCATAAAATTTTGTTAATAAAAAA
TCTACTAAAAAACAGTTGTGTTTGATTCACTAAATAAAAATTTTAACTTATAAAAATTTT
GCATTTAAAAAAATAAATAAAATTAAATATTTTAATCCGTTAACTCAACTCAACTCAAAT
TATTTATAAATAAATTAATTTAAATTAGATTTTATTTTAAAAAAAAATCAACTCAAACAA
ATCTGTTCAAATTTGATTAACCAAAAACCCCTTACCCCCTAAAGAAACAGTATATACATA
GGTGATAATCATCATTAGTTTCTCCAACTTGAGTTTTCCAATTATGTGATTAACCGATTA
TAGGGAAGCAAGATATATACATTTATACATAATTTTACATATGAGTTTAATATTTATATA
TTTACTTAATTATTATTCGATCATAAATTATTATTTAAGTTATTTTAAAATAATTATTTT
AAAATTAATAAATATATCATATAATATATAATAATAATAATTGAATAACTGTGTAGAAAA
ATTTTAATGTACGTTTTTTCTCTATATCTATAACTATAAGTACGAAAAATACAGCCGTCA
ATTTTGGCACCGGCAAACATTAACACAGCACACATCACTTTCACTCACTGTGCAACACTG
TGAAGATCAGACACACTTGATGAGCTTATGACACCTATATATTTCTCTCTCTTCATTTTA
GAATATGAGAGTGTGCACATAATTACAAAAAGCTCACATGAGCACTTGCGAAATATAAAG
AAAATTTAAACCCTTTTATTTTGAAGGTTCAAAAAAAGGCATCCACAAACCAGAATAATA
TATACAATATATAGTATATA
>Glyma06g02200|Glyma06g02200.1
ATATTTGTTCTCTCTGCTTGATTGGGTTTTGCGTTCAACCCTGCTGCATGGATATGATTT
TCAGTGTTCTTATCTTGTCGTTTCCATTGCTTAACCTCCACTCTTGAAAACCGCTTCAAC
CTTCACTCTGGTTTCTTGTCGTACTCTGATTCCATTCTCCGAAAAGTTGAAAACGCTTCA
ACATCCACTCTCTGGTCTCACTTGAGGTAAGCATGTTTCTAATGTCTCTCTAAGCATTCC
TTTTTTTTTTTTTTCCCTCACACGAAATCTGAAAGGTGAAAATTTCCATTTGATTTGTGT
TACGGGTCTTTGTTGCTTAGTTTCGTTTTCTGCACTTGTGTGTAGATTATTTTCAACACG
TGTTTGATTTGAGATTAATCTTTCAGAAACTTGGTTTGGGTTATTAGATCCAACACGTGT
TTTCTGCACCTCACGAATCTCTCGTGTCACCCCCTTACATACTAGACTGTAATTCTACAT
TATGAAATACTTTTGCCGAAATGTAGAGGAATAGGCTTGAAAATTTTGAGGTGGAGGAAG
AAACCCTCAATTTCTTTTTTGACCTAAAATTACACATCAAGAAGATACAAGACAGAAGCC
CAGAGTTGAAGTTTCGTACAAAATCTAGGTTACTACTTCTTGAACCCAGTATATTTCATT
TTGCACCCCCTTTTAATTTTCAAAATCTGTTAATTGCCCTCCTTTTATTTACAAGATTTT
TTTCTCACCCCAAGTTCCTAAACTCTTGACCTCCTTCCTTCTCCACCTCTCACGTGCCTC
TGTCCCCCGCTGAAAGTGTTCAAGGCACCTTGACTTCTAAGGCACGCACACTTCTAGTGA
TTATAATATATCAATCTAATTATATAAGAAAAACTCACGAATATTGGAATTGGACTAGAC
CCATTGTGGTACTGAGAATGGTAAAATATAAAATGTTTAAGATAAGGTACCAACTTGGTT
ACTAAAGTTGGTATTGTTGGGCTTTTGGTTAATTTTAAAATTAATATGGAGCGCAGGTGG
AAATATATGAGGTCCAGTAAGCATGGGCCCAAAATTATTATAACAGGGATTTTCTCTGGC
ACTAGCATTTTTTTTTTACATCCAATATATTTTATATGCATGTATCAAATATGTAACTTT
CATATTATTAATACAAAATTTTAACCAAATTAATTATATTATAAAATAATTAATATCGTA
TATATAATATTAAAATTTATAATGTATATTTAACACATATATAAATTTAAATAATTAATT
TTGATTTAATAATATATTTTTTTACATATATAAATTTTAAATAAAAATCATGCTTTAATA
AAAATTTGTATATGTAAAAAAATTAATTTTTCAATTTTTTTAATTTAAAAATTTTAAATG
TATAAAATTATTAAAATAAAGATTTATAAAGTAATTATATAACAAAATAATTTATGCATT
CATTTTTAAATAAACAAATTTATTAAATAAATAATTTATTTATTGAATTAAAATAGACAA
TTTTTTTATTAAATTAAATAATTATATAAAATTAACAACAATAAATATTTAAAAAATAAT
TAAATAACAAAAAAATTAAAAATTAAATTTTAAATAAACTATTTTATTAAATAAAAAATA
TATAAAATTAAAAAAATACGAATTAGAAATCCATATATCCAATAAATAAAAAAACGCAAA
GAAAACAAAACTCGTGGCTCACAACGGCGATTTTGGAAGCACGTCGGACACCAACCACGA
TTCCCAATCCGTAATTTAAATTTAAATTAAATAAATCAGGGATAAAATTAATTTTTCAGT
CAAACTCAAAATATTAGGCGTGGAAGAAAGATTAACTGTGCAATGTGCATGAACAAAATC
CCTTATAACAGAGCAGGCGAAGTCCACATAATGGCCCGAGACACAAAACCAAAATCGGCT
GTAAAAGCAAACCACGCTTGATATTATAGTTTTTGTTTGGGTTTATTATTAACCTAGTCT
GTGGTGTGGATAAATAAATG
>Glyma06g09420|Glyma06g09420.1
GAGCCTCAGCGATGAAATCTTTTTAAAAAATGTTAAATTATTGATGTCATGATAATATCA
ACATGTGTCACATCATCCATGTAATATTAGTGATAATACCATGTCATTAATATTATGTCC
ATGGACTAAACACGAGAAAAAATTAGTATAATAACGAAAAACAAAAAAGTAAAAAAATAA
CATATTTGCAAGAAAAAATATATCATATATAAGTTTAATTAAAATAATATAAAATTAATA
ATCACATGTTTTCCTAAACTTTTTTCATTGTTAATTTTTTTATTATACATTTTCAAAATT
ATAAGATCACTCACACATTACTTAAAATACTCTAGACTATATGACTCAACATATACATTA
TTGTTTTCCTTTCAAACAATGTATACCATAGAAGAAGAAAAAAATACACACTTTAGGCAT
TATCTACATAAGTGGGAACACACACATATTGATAACAACTCCATGAAATTCTTTAAATAT
GTCTTGTGTAAGGTTTAATTTTTTATTTTTTTTAGGATAGGATGAGAGTTGCACATGATT
TCAGATATTAATTGGATGATATACTAGGTGTAGGTGTTAGATTGTTTTGTGTTAGTTGGG
TTTTGAGGCCTTAGAGTGTAATGGAACATGGCATTGAGAGCATCTAGAGTCACTGCTTTG
TGAGGCAGTGACAAATGTGTCCCATGTTGAAAAAGTAGGGACCTCAATAGTAGGTTTCAG
TGGAATGCGAAGAAGTGTGAAAGAGGTAAACGTCATAGTTAGGGGCACAAGGGACCTAAG
GTTTTGGTCTCGTGTAGCATCATACTCAGAAGGCAAACCATAAAGGGCCGAAGTCATAAA
GAAAGTGTTGTGGTTCTCTAATTCTTTGTTAGCCTTAGCAGAAATGGAAGAAGCAGGCTA
AATGAGCTCATTATAATCATGTAAGGATGCATGGACGCGGCCTAGATAAGCCAACGTATG
AATATCAAAAAAGCATTGGAGCAAGAAGACTCATCAGGTCTTAAACATACTCTATATAGA
CATTAGTAGTGTCATTTGTGTGAAAAGCACGAGCCTCACTCCAAAGCGATTCGCAGGTGT
CATGAGATTGAAAAATTAGATTAAAGGTGAAGAGTGGACTTCATAATACTGCGGTATGAG
ATTTGACGTGGACTTCATATATTGCAATGGTATTAATCAACACATATATTACATTAAGAT
TATGTTGGACATATTTTATTTAGTTTTTAGTTTTTTATTAATTAAAAAATTTATTTGATT
ATTCGATAAATATTTTTTAAATAATTTTTAACGTTTTTTAAACAATTAGAATTTTTTAAA
ACGCTAACTTTTAACTTTTATATTTTTTTCAATTTTATCTTATATATATTTATTTATTTT
TTTATTATCTTTTTAAATAAATCATAATTTCATGTTATTTTATACTTTTTAAAAGCTAAT
TTTATCCAATATTTTTAATTTAATAAATTAATTTTTTAGTTTTCAACTCTGAACTAGATT
TTCAGTCCAATTAACTTTAAGCTAATTTTGTTCAACATAATGGTAGTAGATTGAGTACAG
AACATTAAATTATTAAAATTACACACATCTTTTGATAAGTAAAACTGGTCCGTGTTGCCG
AAGACAATAAACTTAAAACATTGAAACGTTATTTGCGTCATATAAAATATATTAACTAAT
CTGTACAGTCTAATGTTTTCTAATTACTATCGAAGAGGCAAAGTAGCATGGCAATTGAGA
AGAGTAAAAGAAAGGTCTACATGTATATTAATTTTTGCTGGACGAAATAGCTCATAGGTC
GGATTTTGAATTTGAGTGGTAACAAAGGGGCGTCTTCGTGTTTTTGTCGCCATGTTCCGT
AATTGAGTGGATATTGTTTGCGCCCCTTTTAAACATTGTTTGTTGATAACAGCTAATGAA
TTAACGGACAAGGTAAATTAATGTTTCTTTAACTATCTAGGCACGAATATATAAAGTACC
GAAAGCATATGAATGATGGC
>Glyma06g02702|Glyma06g02702.1
AATAACTGTTTTGAGAAAATGAGTAAACCATGTTAACACTTCCTCAATCACTGCTAATAA
AACATCTTATTACCAAGCAGAAAAATATCTATATTTTTATCATGTTTGATTTCAAGACAA
AATATAAACATTTAGGACATAGTAAGAGTAATTTTTACACTTTAGCAAAAACTATAATAA
AATGTAATTTTTAAACTATGTCATTGATAAAGAATATTTATAAGTTTTGTTAATGATTGA
TTTGTGTTAGAAAACTTATCTATTATCTTTAGTAGAATTAACTTTTTTAACCATCATTTT
CCTATTTACAAAGTTTGGATATAAGACATTATTTTAAAGGACGGAGTTTTGTTCTACTAA
AAAATTTATTGGTTGTAATTATTCTTGTAGCTTGTGTCTCAGGGGAGGGGACCTAGTTCA
AGAGCACTTAAGTGTAAGTGTAATGTGCATATCTAGGTCAATTTTTAGGGTTTGTATAAG
GTGCATTTTAATTGACTGATCTGATATACTCGTAAGGATCTTATTACATCTGATCTATCA
GTTGCTTCGAGATCCTTAGGCATGTTTCCCAAGTGGTTAAGGTTGGTTGGGGGCCAAGGT
TTTGGTAGTGTGTCTGTTAAGGTGTCTAATTGATAGTGTGAGCACATAAGGTCGGGTTCT
AAGTCCCTTGAGCGTGTGAAGTCCGACCGAGGGCATTGTGAAGAGTAGAACCAATTGAAA
GGATCAAGGGATACAAAGTTCCACAACTTCGAGGGCGAAAGCACGAAGATGCTAATTCCA
ACACATTGGTTCTCCATCTACGAACATGTAAAATTGAAGGGGTGCAACAATAAATTATAT
TAACAGTAAGTATATATTTTTTTATAAAATATATAAAGCAAAAAAAGTCTCATATATTAA
AAAAATGTCATATTTTGACAAAAAGGCCTCAAGTACATCTCTCACATTTAAAGTAATTTT
TTTAGACCTTATTTACTGTTACATCGGTCTTAACAAAATGAGCCCTTACTTCAGTAGGTG
AACTACACACAATGGAGGCAGAAATTAGCGAAGTAATTGAAGGGTGGATTAGAAGAAAGA
GATGTGGCAGTCACGCAGGAAACATGATCCTTGCCGCTGAGAATGAAATAATCATAAATG
GCGTTTCAACTTAGAATTTCAAAGGTGAAGAAGCTTAGGTTAGGACTTCTTGGGAGTGTT
TGTTTTGCTTCGCTCCAATTGCAACTCTAATACCACCAACCCCGCCTTCCGCAATTACGC
CTCTGTATCAAACTCGTGTTCACAAAACCAATTCATAACAGAACTGCCACGTGCTTCTCA
CACACTACGCACTGGTGCTTGTTGCGTGACAATAAATAAATTAATTAACATAATGTAGGT
AACAAAAAAAAAAAAAAAGCGAAGAAAGTAGACTGAGATATATCGTCTGAGTCTTAGAGA
AGAACATGCAATAAAAACAGGCTTCCCATGCCGTAGTGCACGGAGAGATGCCATGTGACA
TGCATGCTTTTCTCTTCATCTCTTGTGCAAGATTTCATCCTCAAACAAAATTACAAAATC
AAGGACTAAATAACTTTTAGGTCTATGAGCTATATATGATTTTTATTTTTAGTATCTAAC
AATTTTTTTGTTATTTTAAATATTTGATATATTAAAAAATTTATAAAACCCTTAACATAT
CAGATAATTTTTTTTTATTATCAAAACTCAAAATAAATTAACATCAGAAACCTATTACAA
AATTTTTAATATATCTGATAAAAAAATTATCAAAATAAAAATCAAGTATATATATATATA
TATATATGAGAGAGATTTAAAAAATATTTAAATCCATATTTAAGCCTAATATCAAATACG
GAATTTTTTGGAGGGGCATTAATTTGAATGATAATAAAATAAAATACTCCAAGTAGAAGG
GATAATTAATTGGGCGACGTGATGTGGCGTTGCATTGAATTGATAATTGATAGCAGTAGT
ATTTTGCTATGATTGACTTT
>Glyma08g14890|Glyma08g14890.1
ATGCCGATTAACACTTACGGAGAGAAAGAGAAAAAAGAATCATTATCATAGGTTATAATA
TAATTGAAAAAAAAGGATAAAACAAAATTATAGATGTTAATAGAATGTTTTTTATGTTGA
GATATTCATAACTATCCTTTTATTGTTGTTGATCGAAAATGAAAAATATGCAAACATTCT
CACGTCATTTGTAAGAAGATATAATAAATGGAACAAGAGTAATAAAAAATATAATAAAGT
TCTACTTTACATAGAAAAAGATTAAAACATTTAATAAATATTAAAAAAGCAGAATAAAAT
ATAAAAAAATTAGAAGTTAAAGGTTGAAAAGCACTGCTTAAAATAATATCTTAAAAAATA
TTACAAATTAATAAGATCATACAAATCTTTTAATAACTATTAAAAAAAGTAAAAGCTAAT
TGACAAACATTCATAAAAATAATATACGTTAAATTATAATTTTTCACTCTTAGTTTTTCA
AATGCATCATTTTGGTTTTCTTAATTTTTAATTATAAAATTTGGTCTTTCTAATTTATAA
ATTGACGATTTTAGTCATTTTGGTAGATTATTAACTAATAATTTTAATTATTAGAGATAT
TCAATTAATTATAATTTAAATAAAAATTATTAATTGTTAAATTTTTTTAATAAAAGATTA
TTATTCTTAATGTGATGCAGTTGTCCGTGGAGTTTTGTGTGATAATAACAGTGAAAAAGA
TGTTTGTGGAGAAGAGGAGGAGAACAATGTTGTGGAGAATTAAAATTATTAATGATTTTT
ATTTTTATTTTTTAATAATTAATATTTTAATTAATTTATAATTAAATTAATAACTTAATT
AATTATAATTATCTATTAATAATTTATAAAAAAATCAAAATAATCCATTTATAAAATTAA
GATAACCAAATGTTACAATTAAAATTTAGGAGGATCAAAATTATAAATTAAAAAAATTAG
AGCGATTAAAATTATAATTTAACTTATAATATATACGAAGGATTAAAAGTTATGCTGAAA
CATAATCTTTAAAATTTGAATGTGACTGATGCCATAAAAATTCAATTAGCACTTTTGATT
TTTTTTTAGGGAACAATTTTGAATTATTGCCTAACAAAATACATTATTGCAAGATTAGCT
TTAATTATATAATTATGAACGTTTTTTTAACAAATATAATTTTTTTTAGAGGAACAATAA
TTATATCATTTCATTTATAGTGTGGAAAATAATAAGTGAGAGAATATAATTAAAAATATG
AGAGTTAGCATAAAATTTTAAAGTCTTTATTAAATTATGAGTTATAAGATTAACTTATCT
TTTAATAAAATTCACTCTAGAATTTAAGATAGTAGTTAAATTTCAACAAATATAATTATG
AACGTCAGTTAGTGGTATAATCATAATTAAGGTTGTGTCTTGATCTCCTTTAGATATTTG
GTCATCATCAATCATATCACTCTTTCCAATATCTTTTCACTAAATTAATTTTTTTAAGCA
CCAAGCTAATATCTTAAATCTGCAGAAATGTCAGATTAAAATTCTTTGAAGTGTGTTTCA
CGGATAAAAATATTGATTTCCGAGAAGGTAACATGTGAATATTTTTATGTTTGTTATAAA
CTTTGAAAAATGATTCTCGAATAATAATCAACAGTTTGTTTAAATTTATTTTTTTAAAAA
AACAAATATTTTTAATAATATAAATATATTTTTAAGAAGTAAATTCTATTCCTTCTTTAA
AAATATTTTTTAGAAAATACTTATTTTAATAATTTTTAAAATTTAAACAAACTACGTTGT
TAAATCCAAGGAATGTTTTAAAACTTTCATTTCTGCTCTACTTTCCTATATTTTTATTAG
TATGAAGAAGAATGAACAAGTAATATTCCTATGAGAACAAGGGAACTCATTTCCTAGAAT
ACTAGTAACTTTCTTTTTCATATAATTTATTAAATTTTTAATTATAAAATATAAAATTAA
GGGCACAGATTTTAAATAGT
>Glyma08g26000|Glyma08g26000.3
ACAACATGGGTACTGTAGGATCTTAGATTTGAGAGTTTTGAGAAGAAAGAACTGACAATC
CACGTAAACAATGTTGTGACGAGAAGTCATGGTGGATCTCGTATGCAATGTTGTCACATC
ACCTCATTGCTTGGTGTATGTAGGTGAAGACAACGAAGATGAAACACCTTCTCAGCCCTA
ACATGATTTGCCTCACACCAGGGATCCATTTGGAGATGGGGAAGACAAAGTGCTAGGTGG
TGGTGCAATGTGACTAGGCTTCCAATGTAAGGTAACTGTGATGAGTGAGTGTGATCCTCC
GTGGATGGTAGTGGAGGCGGTGGACCCGTTGCGGCTGGTGGTGGGGGTGGTGGAAGAGCT
TCAAAGGAACAAAATTAAGGGAAATGAGCATAATCTAGTGCATGAAATGTATGATATTGT
TATGTGTTCCAAGTAAATCCAACAATCCATAAAAGTGGTCCATGAAAGACCACTTAGTTT
ACTAGACCACCCTAGACATCTAAGATATATTTGGGCCTCTTAAGGTGTATCCTAACACTT
GGTTAGCTTCACGAAGCATATGAAGTTAGGAAAAGCTCCCTCCTTGAGTCTCAAGCATCA
AAATATTATGAACCAAGCCAAGGTATGAATGAGACCTCACACAACCTTGTTAAAGCAAAT
TAATTGCATGTTGGGAGTTAGATTCAACAACAAAAACTAGAAATCCCCTACTCTAGGCAA
TCCAGATGCATAATAAAATTCCCCAAAGCTCGACTTGGACCAACCATATCATACATTTCA
TGGTGGTGGAGGCGGTGGACCTGTTGCGGCTAGTGGTGAGGGCGGTGGAAAAGCTTCAAA
GGAACAAGATTAAGGGAAATAAGCATAATCGAGTGCATGAAATGTATGATATTATTATAT
GTTCCAAGTAAATCCAACAGTCCATAAAGTGCATCCTAACACTTGGTTAGCTTCACGAAG
CGTGTGAAGTTAGGAAAAGCTCCCTCCTTGAGTCTAAGTATCAAAATATTCTGAACCAAG
CCATGGTATGAATGAGACCTTACATAGCCTTGCTGAAGCAAAATAATTGCATGTTGGGAG
TCAGATTCGACAACAAAAACTAGAACTCCCCTGCTCCAGGCAATACAAATATACAAATGC
CTAATAAAATTCCCCAAAGCTTGACTTGAACCAACCACATCATACAAACCAATATTAACA
ACAAAACCAAAGATGAGATTACCTATATGGCCTCTAAAAACACATCCAGTCGTAGTAGCA
TTACTAGGATGGCCTTGAATAGATCCATCGCAATTAAATTAAGCTTGTACGGACCACTAA
GAGGATGTTTCCAACAAATAGTTTAATGAGTAAGAATTGTATCAGTATCACTTTCAAGCA
AGTTATTGGCTGAATAATATTATACAAATGATTTTTTATATTCTCAAAGATCAACTTATT
CCTGCACATACAGAGGTTATCCAGTATAACCACAAAAATAATAGACCGATCTCTTCCATC
AACAACAAAATCAAAATTTAAATGAGAAATCAACCAATAATTAACATTATGATTATAAAA
CTAACTCTACAAATCCATCACAATTAAATTTGTAGTGACTGTTGAAGGAATGCGAAGTTT
TTTTTTTTTTGAAGAAAAAGAATTAGGAAAAGTTAAGTTGACACAATGAAATTTATATAT
TTTTTATTTTTTAATAAAGAAGATGACACAATTTCTACTCTTACAAAAATAATAATAAAT
TTAGGATTAAATATAATTGTGGTCAATTAAATATTGACTCATATTAGTTTTAATCCTTAA
AGAATGATTTCATTACATTTGATTCCTAAAATTTATAAAATTTCCCTTTAAAGTGATTTA
TATATTAAAATTAAGACTTTTATTTTTGTTATTTGAAGAGAGGGATAATAGGTTTGGGGA
AGTGAAGTGTGGTTGTAAATGGGAACCACAAAAAAAAAAAAAAATAGAAAATAATAAAAA
GAATTGAGTGTCCCGCGAGG
>Glyma08g06550|Glyma08g06550.1
TTTAAGTTTTTTTAAAATATATATAAATAATTAGGTCTAAATAATAATGAAACTATATAT
TGACCAAAAGGTAAAAGATAACACGATAATAATTTATAATATAGATATTGAACACAAGGG
CTATTAATTTTTAAGCTCTGAAATTTCTTGTATGTCATTTAATAGGTATAGTGGTCACTT
AGTTTAATCTTTCTTCAGTTTTGTGAGTAAGATAAGAAATGGCGTAGCATGTGAAAAACT
TGGTCATTTGGATTCAGGGATTTACGCCAATCGGCCCATGTTGTCAGGTAGGTTCGACTT
TTCTTTTCAATTTTTGAGAGTAGGTTAGGAAGACCAATCTTTTTTATGCATAGGTTAGTG
GGTCAATTTTTCTAAATAATGGAAATAAAAAATAACAAAAAATAGGTTGAAAATAATTTT
TTTAAATAAAATATGAATGGGATGAGAATATGAATAGGAACAGTGATCAGACAATAATAG
GAATTGAGTTTATGTATAAAAAAATAGGAATTAAGTTTAAGGAAAAAAAGACTTTAGAAC
TAAAAATTAGGAAATACAAGAAATTAAAATGGCTACCAAAATTTGGAAATATTTCCATTC
AGATTGTGTTTAGAAGAACAAAAATTCAATAGCAAGATTCGAGTGTTGCGGGGAACATGT
GATAGGTTGAATGATCAACGGGCACAAATTGTAAAAAACGTGAAATAGTTCTTCTATTTA
GCATCTTTGTTAATTGTTGAAAATTGGACACAAAATTAAACTTACGGACACACTCACTTA
TGTTGAGGAAGATAAAATGAGAGAATAAATCAATTTTATACAAACTCATTCACACGTAAG
AGAGGAAGAGGCTTGAATTTCACAGACTAAAATTGATTTCACTCATACTCTAACTGATAC
ATGATGGTGGTTTTTTGTAGGCAAGCAAATGGGGGTGGAAAAAATAAAAGAAAGTGCAAT
CCAATTAGCTACTAGTAGTTCTATATGATTCTTTGTAAGTGGGTGGAAAAAAATCTTAAA
AATGAAATTTCTAGCCATTTCTCCACTCTTCCAATAGTGGTGCTATTATTTTTAAAAACT
TGATTTAAATATTTTTTTTAACCAACACTAATTAAATCGTTTCCTACAGTATATCCATTT
ATTACGACCCGTAGTTCATTAAATTTTCTCAGAGATGAGGTTGAGAGAAAATTAAGCTTT
TGCCTCAGAATATTCATGATAACACTAGTTATAAAGGGAAAAGAACATTAGTTTTTTTTT
TATGTTCCCAGTTATAAAGTGTGTTAGTAATTAATAACAACTTTTTAATACATATTCTTT
TGTGTTTATCACTTTTCACAGTTTATTATACTATCATAATGATGGAACATTTCGTCCAAA
ATAGACAAATGGTGATTTCCATAAAAGGAAATTATAATTCTGTTAATTTTTATTAATCAA
TTATCGTTTAAAAATATCTCTGCACCGCATGACACACTTGAATATTAATTTCGTGCGATT
CATGCTCATTGTTTAATTTCATACTAAATAGCATACCTCATTACCATATATTTTAACAGT
ACGAAAAAAGTATTGAACCAAAAAACAAGAAAACCAGAAACAAGAAATCAACCACTTCTC
TTAATTTCTGTCATTTTTTATTTATTTAATTTTGTACCAACAAGGAATACGTACACATTC
AATTGATTTCGTGTAAACCGGTTCGTGACACCATATAGCAATTCTCAGGTGGGCATCACT
TTGTGTTGACTTGCATCAGCAAAGTAAAAGTACCGATCATTTAGATAAGGCAGAACCATT
CATGAACATTTAATTTAGATCTGCTTCTTAAAATCGAATCGACCTTCTGAATTAATCTAA
ACCAATCTATCGTCTATCTGTCGTCTGAGCCACATAAGAAACCTAAGGAATTTAATGTGA
AACTACCAATAATTGAAAATCTGGTTGTGTGTCTCAATCACAGTATTATCTTTACATGCA
GTAGAACAACTCATACATAT
>Glyma08g04540|Glyma08g04540.1
CTTTTATCCCTTCACCTTAAGTCTCCCTTCCCAACCACCAAACAAATCTTATGTCTCCAC
TTATAAAAAGATATAGATGTTAAGTTTATCTATTTATGCTTTGTTTGGTATGAAAAATAG
AGGGGTAATAAATTAAAATAGAAAAAAAAATAGTGTGGATTCTATGTAAGTTTTATATTT
CTTAAACTCTAATTTAATTAAAATATATGTTTTATTTTTATTTTCTCTAATGATCTTGAG
TGTTTACATTTGACACATCTTCATAAATAAAGGAAAAATAATAAATGAAAATTTATATAA
TTGTTTAAAATAACTAATGTTATTATTAGCATCATCATTTTTTTTATAAAAATATTAATT
ATTAGTATTATTAATTTTTATTAACGATTTTTTTTCCTTTTTCTTTCCACCTTAATTATC
TAAACCATCCTATATCTCTCTCGAAACTATCATCATGGACCATGTGTCCGTTTGCATGGT
GAAGATGGCATTTTCAATTGGAAAGTTATAAATATTCATGTACGTATGCATTAAATTTAA
GTTTTTTTTTTACCTAAACGAGAAAGGAAAAAAATGAAAGGTAGAGGCATATTACAAAAA
ATGAAAGCGGCTAAGAAAGAGAAAAAGGAGAGAGAAAACACACACAAAAAAGAAATAAGG
TTATACGAAAGAAAGAGGAGATAGCAAATAAAAATAAGATAAATAATATAAGAATTTTAC
ACAGTAAACTAATAATTAAATATTTAAAGTAGTTATTTAGTTGCAGTAAAAAAACAATTA
TTTTGATGATACTACACAATTATTTTATATTTTTTTACCAATTATTATTTTATACAATCA
ATATACATAGGTTATTTGTTTATTTAATACGATTTGAAAAGAAAATAAAGAGAGGTACTC
TCTGTTCTCTAGTACTTCGTATAAAAAATAAAGCGATTTTATATTTATTAAGAAAAATAA
TTAATTTTATTATTATATCATTTTTAATTAAAAATATATTTTTTAAAATTATCATTTATT
AAAAATTGATATTAAACATAATTTTCTTATTAAACGAAAAATATTTTAAATATAATCTCA
TTAAATAAAGTAAAGTAATCAAAATTTATTTATAAAAAATAACTAAAAAATTGTATTTTT
TTCTTATAAAGAGAACAAAGATAGTAAACATTATGAATACATTGTTTTATATTTGTTACT
GTAGACTGATTCTTGGTAATTGCATGGAAAAAACCATTTGCACTATCTATATCACTCTAT
TGACTAAAGTATTAACACTTGTTAAAAGAATAAAAAAAAATTGCGTAAAAAATATTGTTC
TGTTTGTTATTCTTCAACTGCTTCTTTTTTTAAAAATAGATAAACTTCATATTATTCTTT
TCGTGAAATGTATCTGGGTCCGGTTTGGGGTTTAGGAGAAGATGAGAATGAGAAGAAAGA
GTTTAGAAAATATTAGTCAAAGCAGAGAAAATCAAAAGGGATAAAACGCCAACATGACGA
GACTCAAGAGGAACGCCAGACAATTGGCGGCAACAAAATCAACAGCAACAACGTAAGTTT
GAAGGCTTAGAAACTTGTTTTCTTGCTCTGTTGAAAAATCAACAAGAAAATGTCAAAAAT
TAAAAAAGAATCCTTGGTCTAATTTTTCTAAAAAAAATGGAATATCCAGAATCCAACAAC
AGCGCTCCTCCACCGGTGGGGTAGCCCAAGACCAGTGACCACTCCAAATTCCAAAAGATA
ACCACATGATTCTCCCGATGTCGGTGGGCCCGCACCCACGGATTTCACACTCAATTCAAA
TATAGTTAAACGGCCATAAATGAAACAAAAAAATATCCTCCCCTTGGACCCGCAATAATG
ACCAACGCCTAATTAACAAACTTTTTTAATTGTATTTATTTATTTATGCAGATAGATTGG
GGGAAAATAAATGAAAAAAAGGAAAAATAGAGTAGAATGCGGCTTTTTCTGCTACGCACC
CGCCTTTTTCTATCTGCTGC
>Glyma08g02680|Glyma08g02680.1
GGGGAAGAGGCCAAGAGACTTATCGTGTTTCTCTACATTTTTTAAATTATCAAAAAACAC
AGTTAATAAAACAAATCAAAACTTAATGTGACTTTTTCAAAAATTAAAAATTTAGGAAAT
GATTTAAAGGTCAAATAATCTAATGAAAATAAAAAATGCTTAGTGAGTGGTTATTTAAGT
TTGGTTAATTGGTCAATTTTAATCTGTATAATTAAAGAAAATTAATTATTTTTATTATTA
AGAATAAAAATAAAATGATTTAAAAATATGAAGACTAAAAATAATTACACAAAATTATAT
CCCTTGTTATATATACTTGATGTAGTGGTGGTATCTGTGTTACAGGCATTACCTTTTTTT
TATTTATTTTTCTTCCAAAGATAATAAGGATGATATTATTTGAAACTTATGGACGAAAGG
AGTCATAAAAGTATATAAAAACAAATTCAAATTGGCTTTCGAGTTTCAACCTTCAACCAA
GCCATAGCGATGGAGAATGAAGTTTAAAAGCAAATTAACTTCAATTAATATGTAACTTAC
ATCTAAGCAACGTTTTATTAATAAATTAATTAATTAATTAAAATAAGGATGTTCCAAGAT
TTTTTTTTTTACTAAATCCGATCTTGAATCGTCTGTGTTAGTAACCTTACATCGAATAAT
CACCAGCAAAACTATTATCATTTTCTTTAAAACATTTGAAAATTATTGTAAAATTAGTAT
AAAAGGTTTGTTTTTAGTTTTACAATTATAACTTCTGTGTCTGACTGTATGTTTATTTAA
TAAACTTTTATTAAATAAGAACTTATTTATAAATTTGATTATTAAGTTTTGGAGAGTCAT
CTTGAGCCATTTTAGAACAAATGCGTTTTTTAAATAATAGTTTTTACGTTCTTAAAATGG
TTTTATTTTAAGATGAATCATTTATTTTGTTTCTCCTAATGATAAAATAAGCATCTATAC
CTATATATATAAAGAAGATATAATTTTGTATAATTGTTTTTTTCCTCCACATTTTTAGAT
CATTTCATTCTTATTCTTAATAATATTAAAGTAATAGTAATAATTAATTCTCTTTAATTA
TGCATTAAAATTGACCTACTAATTAAAATTAGGTAACTATTTACTAACCACTCTCCACCC
TCATTTAATCATTCTACCTTTAAATCATTTCTTAAATTTTAAATTTTCCTTTTAACTTAC
ATTAATTTTCCACTACTTTTATACTATTAATTTTTTTATTCTATCTTTTTTTATTAACTA
TATTTAACTTCTATTTTTTTATTATTTAAAAATTTAGAAAGGCACGGACTCTCTCTCTTT
CCCTAGTCACGTTTGGATTTTCTGTTTTTTTTATGACGTGGAAATAAGAAAACAGAAAGA
AAAGGCAAATAAAAAATTAGCCGTGCATGATAAACAAGATTTTCTGTTTAAGTAACCCCT
ACGACGAATATAATCACACCAACACTAATATTATGGTTTTCTATAAAACATTTAATAATT
ATTGTGAAATTAGGATAAAAGGTTTGTTCTTAGTTGTACTATATACCTTGTGTCTCCGTA
TGCATTTTAAATTTAACAATTTAACTAAATATTTATCTGATAAAATTTTATCAGACGAGA
ATTTATTTACGAATTTGATTGTTGAGTTCTGGATAGTCATCTGAGCCATTCGAGAACAAT
TGTGTTTTCTAAATATCAGTTGATACGTTCTTAAATTGGTTTTGTTAGATGAGTGAATTA
TTTATTTATTTCTTCTATACTATAAATTATGAAATATTTTATTTGAATAGCATCAATAAT
GGGGGTGTAGCTCATATGGTAGAGCGCTCGCTTCGCATGCGAGAGGCACGGGGTTCGATT
CCCCGCACCTCCATATATCCTTTTATTTTGCGAAGCGATCCAAGGCGTTGATGCTGATTC
TCAAAGGTTATCCACCAAGACTTAAATTCCTTGGCTTGCCACCTCTCATTCCTCATCTGT
CTCGAAACCAATTCAGAGCT
>Glyma08g22850|Glyma08g22850.2
ATTTTAGTTGTAGTCAATGCTTCCAAACATATGGTATTTTTTTTAAAAAAAAAAATAGAA
CTTTAGGAATTTTTGTAGGTACGAAGTTGAATGCATAATTGAATAAGTTTTTTTTTTAAG
TAGAATGATGCATGAATTTAAACGGAATTTTATGGAATACATGTTAGGTTAAACATTGTC
TACACTAATGTCAAAGTCTTGGTTTGAATAATAATTACAATGGTGTTTGTGAGGATTGTC
TGCTCAACAAATCACGTGACATATTAATTTCATTAAATGTTCTTTAAACTGAAAAAAATT
ATTTTTCTTTTAGTTATTTAGTCATTTGCATATCCTCTAAGGCAATGAGACATGTGGAGT
AACCTGGCATAAAAGTCATGATTGGGGTGCTCTTTATTACCTACCATATTAGAAGAGACA
TTGCTCCTTAGAATATATAATCTTTTAATAATTCTTGAAATATACTATTTTATAACAAAA
TAAACGAATCATTTTTTGTGGGCGTCAAGTATTTACGGCAATTATTAAAATGATTTATAA
ATAAATAAATTTTAATCCTCAAAATATGTCATTTATTAAAAATTAATAAATTATATAATT
GAAAAAACATTTCGCTGCGGTTTCTTTATCTGTTTTTCCTATTGGTTATATATTTATGGT
GTTTAATGCAAGCGAAAACTGCAATTCATCAAAAAATCTATATACTTATTGCTATTTGGA
AAATACTATTGTCATTTTCATAATCGGTGATAATCTATTTTTGTGTCATTTTCATAATTC
GCCCAGGATTGTTGTTATCATTTATTCAAGTTGCATTTCGATGGAAGACCAAACCCCACT
TTGCTCTAACAATCGTAATCTCATAATAACTCTGTTTGAGTTTATAAGAAAATAATAATT
TAAAACTTAAAGTTTTTTGTTTTTAGAATAGTCGTTGAAAAGATTACACTGATAATACAT
TTTTGACATAAAAAATTAGAAGTTTTTTTTTTTGAAGGAGAAAAATTAGAAGTTATTAAC
TATGGAGAAAAAGAACTGATTATACAATGATTAAAAAGCATCACGTGACTTTTGCTCTAC
TTTTATCGCACTATTATTTTTAAGTTTTTTCTCCCAATTTCAGTGTCACGGGTGAGCTAC
ACGCAATTTGTTTTGAACTATGTTGCTAGCATTACTGTTTGCTTTAATAGGGAGTAAAAA
TCAACCTTTTTGTCGTTTAAAGTGTAACTTGTCTTACAAAAAGAAATGTGTTGTCACATT
ATTTCTTAGAAGTAAATAAATTTTAAAAAATCTATTTAAATCTTTAAATTTAATAGTTTA
TTCTTTAAATATATGTTAACATTATCATCTATGGCACGCATTTTTTAAATTTTGGATTAA
TGTAATTAATGGCTTACAATTTCATAGACTTGTTTAATTTTTCTTCTTAATTTTGGATAC
TGACATTATACATCTTCAAGAATTAAAATGATAGTTTAGTCTTTGTTTTAGTCATTTATT
GGGGAATGAGATTTTCTTATTTACTACTTATATATTTGTTTGTTTGTGCCACTTGTTACA
GAGGATTACACAGATGAAGCCCAAGCAATTGCGCACGTGCGGAGGGTCTTGGACATTGTG
GCCTGCACAACAAGGTTCGGTAGGCCTAAGCGGAGCGTATCAAGCCCAGAGTCAAGGCCC
AAGAAAAACGGTAAGGCCCAACATCAGAACAAGATGAGTTTGAGCCCACCGGGGACACCG
AATGGGGAATCCCGGGTCGGGTCACCGTCGNNNNNNNNNNNNNNNNNNNNNNNNNNNNNN
NNNNNNNNNNNNNNNNNNNNNNNNNNNNNNNNNNNNNNNNNNNNNNNNNNNNNNNNNNNN
NNNNNNNNNNTACTTTCAGCTTCAGGTTTTGTGTTTTTTTTTTTCTACTTGTCACTTAAA
CTGTTAGTGTTTATGGTTGTTGCACGTTGCATGTATCTGAAGTGAGAAATTGTTGTTGGT
GCATGCATGAACATTGAACA
>Glyma08g13360|Glyma08g13360.1
ATTTATCTTAAACACAATCGCTATATTCTATGGGTCTCTAGCAGCAATTCCATTTGGCAC
AATGGTGGTTGTATTTGTCATTTGGGCTTTCATCTCTTTCCCTCTAGCACTTCTTGGCAC
AGTTGTTGGAAGAAACTGGAGTGGTGCTCTGAATAATCCCTGTCGCGTAAAGACTATTCC
TCGTCCCATTCCTGAAAAGAAGTGGTACCTTACACCCTCTGTGGTTTCTCTGATGGGAGG
ACTGCTACCCTTTGGCAGCATATTCATTGAAATGTATTTTGTATTCACTTCCTTCTGGAA
TTACAAGGTGAATCACAGCACTACTATGACTTGTTTCTGTGATGAAGTTTCTTTTTTACT
TATTGGTCTGGTTATAAAAGTTATTCGCGTGTCATAAGAGCAGAGCATTATCAAGGAAAA
AAATAATCCTTGAAACTGCTCTTTTTAAGTAAAAAATGTGTATATTTCAGTGGAAGCTGT
GTGAACCTGCACATTTGGCTTATATATTTTTTCTTCCTTTGTGGCATACAGGTGTACTAT
GTGTATGGCTTTATGCTGCTAGTCTTTGTGATTCTTATCATCGTTACCATTTGTGTGACA
ATTGTGGGGACATACTTTTTGTTAAATGCTGAGAACTACCACTGGCAATGGACTTCTTTC
TTTTCAGCTGCCTCAACAGCTGTTTATGTTTATTTGTACTCAATATACTACTTCTATGTG
AAGACGAAGATGTCAGGCTTCTTCCAGACCAGCTTTTATTTTGGATACACTTTGATGTTT
TCTCTTGGACTAGGAATTCTATGTGGTAAGTCGTCTTCAATTTGATTTAGATTTTCACCC
TGCTTATGTGATTGAATATCTTATCGTGTGCCAATTAAGCCCCACTTCTTCCTATTGTCC
TGCATAAAGCCTTGTGTCCTTATCTCCTGAATCGGGCTATAATGTTTCTTTAATGTGCAG
GAGCTGTGGGTTTTCTTGGTTCAAATTTGTTCGTGAGGAGGATCTACAGAAATATCAAGT
GCGATTAAGGTTTTGAGTCAGACCTGAGCACTTCCATAGGTTTGTTGCTGAAGACAATAA
ATTTTTGGAGGAAGCCTCTGGTCATGTGTGGGGAAACCTAACAATGTTTACAGGTGAATC
CACAGGGTTTTGAGAATGAGGATGTATTATTTTTCTATATTGGGGAAGCCCTGAGATTTT
TTTTCCCCGGCTGTAATTGATTGTCTTTATAATTTTAGATAAGTAGTACAATATTCAACT
CTTGTGATTACCGTTTCATCCCCTTATAAAATAGGGGTCCATTGAAGAACTGGTGCCCAA
TTCCCAATTCCCCAACATGGGTTTCAACTATCAATATAAGTAAAGAGGGGGATCAAGTCT
CGGAAATGAATTTTGTATGAAGATCTGAATATCATTCTTATCTGCTTCCTTTACACTCCT
TTTAAATGATAAATAATTTTTGTAGTGTCTTTACCGTTTAGTTTATTATTATAAGATTAT
CAATGGTTCGATATCGTTGCTGCTGTGACAACCATGAGTTGCTATCTGAACTTTGTGGCG
CTCGTTTCATGTGTACGTAATTCCCTGCCAGTAACTGAAGTGGAGTTTTGAAAACCATTC
AAATAGATAGACCTCTTGCATTACATCCAATGGCTATAAACTTGTTCAAGTCAGAACCAT
ACAAAATATTTGTTCCATATTGGACATTATTGGTACGAAATTATTATTGTTTGGAATAAT
AATTAATCTTTGTTAGAAATTATAAGTTCATATAAGATGAGTATTTTATTTTTTTCAACA
TGATCTATTTTATAATTGGAATTTGAATGTTGGTAATATTGAACATTTAGGATAAGAGGG
TGGTGCCAACCACAATCTGAGTGGTGATAAAGGAGATAATAAAGCAACGCGTACAATGCT
GCCACGTGGCAGATAGGGTTGGATGATACTTCACGTCGTTACGTGTTGCAAGCACACTAT
TTCCACAAGCCCACACCCTC
>Glyma08g06820|Glyma08g06820.1
TTAACATTTCTAAATTTATTTAAATTAAAAAGAAAAATGGACCAACTTGATCCAAATCCA
TCATAACTTTAGGTTAAGTGAGTTGGGTTGAGATAACTCAAACTCATGTGATTCAACATT
TGAGCCTTTTCTATTCACACTTCGTATTCTTTTTTTAATTTTTTGTTATCATAAATACTC
TTTATACCAAAACTATCCTTTTATTTAAAAAATGTACAAACCTTACTTTTTAAGTCATTG
TTGTCTATTTTCTCCCTTTTCTCTTCTTTGTTTATCCAAAAGTATTAAAATTTTACCTTC
ATTTTTTTATTACACTTCTATATTCAAATTGTGTAAGAAAAATACTTCAATCTCAATAAT
GTGTGATCTATATACAATTTCATCATATCCTTCAATGTCGATGTTATGCGTTATGTATCC
TATAAAAAATGTTATGCCCTAAATTTATTTTCATCATACCTTGCAACTTCAACACTTTGT
GCAACCAAGTATGTCATGAACCCTATTTTTCCAATTGCGAAAAGTATTATTTGGAACACA
ATATAATCACTATTATGAAAAGTGGAAATTACTTTACAAGATGCTAGTTTATTTTTGTTA
AAGTATTTTCCAAAATAGTGAATAATATTTTGAAAGGTATTTTCCATAATAGTAATTATG
TTTTAGAAGGTATTTTTTGAAATTGATTATTTATTTTCTTACTTTTTCCATTAGCTATTT
TTTTTCATGTTCATGTTACTAGGTTGGATGATGTGAAAGTTGAGAAGAGCTTGCTGACAT
AAATGTTGAACGGGTCTTGGAACTAGAAGACGAGGGAGTACAACGGAAGGGAGTGTGGTG
AGTGGGGAGTGTGAACATGCAAAGGTTATCTTTCAAAATAGGGAAAAAAAATAGAAGGTT
ATTTAGGTCAATTTTATAAAATAAAGGGAAAGGAGAGCATATTTAGTAAATGGTGGAAGT
GTCAATAGTGAAAGTCCAAATTTTGTTCTCAGTAGGCCTGAGTTGGGCTGGGCTAGAATG
ACTCATAAATTACAACCCATATTGACACCTTTAGAGAATTTCATTTGAAGATGTAATCCA
TTTTTTTTTTACATATGAGAATAATCAGGATAAATATATACATGTGCAAAGTTCTCTATC
CCTCTCTCTTGAAAAAAAAAAAGAAGTTCTCTCTTCCTCTATCCTTTTTATTTTGGTATC
TTTGTAACATGCCCAGCAATCAACATGTTGTATTATCTTAGTTTGTTCGTTTATTAAGTT
CAGAAACAAGTTTTCATCAAAGCCAACTTATAAATCCAAAGTTTTTCAAAATCCTTTATC
TGCATATTTAAATCTGTCCTCAGATACTTTAAAATGCATGGTTTAAGTTTTTTTTTTTTG
AATGCTTGGTTTAAGTTTACAACTATGTCTTTGTGAAAAAAATGAAACTACTTTGAAAAA
ATAAAAACAAACTACCCTTAAAAAATTTCTCTTCTTAAATTGTCAATCCTATTAATTTTA
GAGAAAAAGGTGATTATACATTCACACTGTAAAAAGTTTTAAACAATAATCCGATAATTA
CAATAATAAATTTATTAAATTTTAAAATGATTATTTTAAAATAATTCAATAAATATAAGC
ATTAAAGTTTTAATTTTCTATACTCCTTTCTCAATTCTCAGTTCCTACTTTGTATGAAAC
AGATCACAAGAAAACTAATGACAATTTACGTGGAACATATTGAACGTTTCCCATCCTGAA
CTTTTTTGTCACTAGAAGCCATCATATTCACGAATCGTTATCAGAATGCGAATAGTTAGG
AGTTAGCAGAATGCAACGCCAACAGAGGCTGGTAGAAACTTTGGTTAAAATTGTGAGAAC
CACATTCACTTGAGACCCAAGCAGATGATAGGATAAGGGTTCAGAAAACTGAATTCCACA
CAAAATTGAGAAAATTTTATATTAAAAGGGAAAAACATTGGACATACATGTCAACTTCTT
GATTCCCATTATTGTCCTTA
>Glyma08g20230|Glyma08g20230.2
AAAATACCACGATCACATACAGTTTTTTTATAACAAAATCGTACAGGATGGTAACTTTTA
AAGATTTGTGTTCTATAATAAAATATTATATATAATTAAATAGGAGGTTAAAAAATTGAA
CCAATACGCATGAGGTATAATTCCTTTTGTTGACTGCGTGCTCCTAATCGATATATATTG
TATCACAAGAGCCTTTGGCACACTTACATGACACATGTGTATATCAGTAAATATTAGATT
TAACAAATAGTTGGGCCAGAGATTCGAAGATTGTTCTCCATCTTGTCCAATAAGATTGTA
ATCCAGCCCCAATATATTGTGAAAGATCGATCTTTGGAACACTCCATTCTTAATTAACAA
GCAGTGACCAGTGATCCTTGGTCATATATTCCTGCAGAGAAGCAGATAGACGCTCAATGT
TGATAACTTTAAGGTTACTTTTGGAGAATATAGTAATTTTTTTTCTTATCAGATTTATCA
TTTGGTGTACTTTTCCTCTTTCGTCTTTTTACACTGTGTTTGATTCAGAAGTAAGATAAG
AAATTTTATTAAAGGAGAAGGTAATTTTATCAGGTTTAGTTAAATTAAGGAAATAAAAGA
AGAAAAGTCACCTTACTTGATTACTAAAGAAACAGAAGAAATATTATTATTATTATTATT
ATTATTATTATTATTATTATTATTATTATTATTATTATTATTATTATTATTATTATTATT
CTCAACCGTTAATTTTTAATCAATAATTATTATTCTTCTTCTTTATCTTCTAAAGTATGT
TTTCTCCTTAGAAGAGGCAATTAAATCCTTTTTTTTTTCTATTCAAACCATAGCCATTCT
TTCTCAAACTAAAAATATCAACAATAGACTGGAATTTATTTCTGAATATATATTTTTCTT
TCATATACAAAATTCAGATTGAGACTTTATTTTTTAGAAAAAGATCTAACAGGTATGACT
TAGACTAACTATTTTATAAAATACTTTAAAGTTATTTTTTAATTAAACGTTTTGTCCCGT
TTATCATGAAAACAAAATGGGGTTCCAAACGAAAGATTAAATTATAAGGATGATTTCGGT
GCGGAAGCATCTTGTCACGCGTTGTATTGTATGAAAGTTACTAAACTTAGACTAAAGTCT
CAATAAATTTTATATAAGATTGTACAAGTGTTTTAGATTTGATATCTATTGTAATATTTT
TAAATCTAAAAAAAAATATTTTTTAAATTCTCCCACTGATAACTAAACAAAACTTATGAC
CGAAATATTTAAGAAAAAATATTACATGCATCGATGCTGTAACGATATTCTTTTTACATT
ATTATTTAATTTCAAATCTTTATGTATAACAAGTTTATTAATTTGTATAATAATTATCTT
AAAAGTAATTTATTAAGTCATATATTAACACTGTAATAATTTTTGCAATGAAAATGTATG
CATATGAAGAGCATATTCAAAAGAAAATATTTGATTATTTTTTTAAAATGCATTAAGAAA
ATATCTTCTTTTTTTAAATGCATTGATAATTTGTTTTGACTTTTCCTGATTTATTTGATG
TATATACTCTTGTCTGGTTTGAGCTTCACTTCAGACCCTGTAGTGTGACACAATTACACA
AGTAAAAGAAAAACATTGCACAGGAAAATATAGAATTAATTTAAAAAAGAAATGTTATAA
AATAGTTTACATTTATTATTGTGCATATATTAATCATTTAATCTCACAGTTTACACCCAA
TTAAGTATGTCTCATTAATCATTATTGTCCTTAAACATGAACCTCTTTTATTAGTATGTT
TAAACAAAAGGGAAAAAAAAGGGCTAATAATAGAGCAGACATAAGAGGACCTTTCCATTG
GCGGAAGAGTTAACTATGTAGCAAATGAAAACATTACTTAAAACAAAAAAAATTAATGAT
GATGCAACCACATGCATATATTAATCATGTTATACCAGAAGAGGAGCTATCAGGAAGATC
ATGTTTGGCACGTGGTCTTA
>Glyma08g19170|Glyma08g19170.1
ATACTATATCCCTAAGAGTTCAATAAACTTGTAATGTATGTAGATGTAGCTAGATAAGAT
CAAACGAAAAGGGATCACCGACTCACTATTTGCACGTTAATATATCTTGTCAAGTGCCAA
TCCGGATATCCGTTTTAATTAATAGCCGAAAACCGAAAAGTATTGTTAATTTGGTTTCTC
ATGCACACAGCCATTTGGAGACTTAATTAATTACACTCGTGTAAATAACTATTTTTTTTT
CTCAAAAAGAATCGTCGAAATCTCAAAAATTAATTTGTCTTAGACTTGCTCTTAGAAGTG
ATCAATGTTATCACAATATTTTTTAAATAAATATTTTAATTTTTCGTAATGAATTTTTAT
TATATTAAATAAGGATAAACTAAATTAAGAAATAAAATTTTGAAACTAAGAAATAAGTTA
TGTAAATAAATCATTATAATCAAGCATGTTTATTTATATATGAAGTGTCAAAATTTAAAA
ATTGAATTTAAACCAAAATTAAGATTATACTACTATTATTAAAATTCAGGATAACTAAAA
TCTAGAAAGACATGCTTAGAATTTAAATAAAATGGGATGAACTGATTTGCCAAACCGTAT
ATATTTTTGCCTAAACCATGAAATTGAAGGAGAACATTGCAAGTTGCCTTTGATGACCAG
TCTCTGAGCATATCCTTATTAGTCATTAATATGGGAAGGTGGATACACTGAATTCGTTCT
GAAATCTTTGATAATCTTCATTAATTTGTATTCAGGCATAAAAAAAAAAGAAGAGGGTGT
GCTAGTTTTCAACATCATTGTGACATCATGCATGCAGCAGTTTATGGAAAAATAGTTTCA
TAGCAGCGCCAGAGAAAATGTTTGTATATTTTGAGGGAAGCATGTGCCATATCTTCCCAT
TCAATTCTCTACTTCGTTGATCGTGTCATGCACAACCGCAATTAATTATGGTTGCAACAT
AAAGAAAATTTGATTCACCGCAACTCTGTATCATAACCACAGTTACATCTTCTCACAATT
GCCCAAACTAGTAAAAAATCGCGACAAAATTAACTACAATCGCAATTAACTATGATTTAG
AGTATCGGCCATAACTCTGAGGCTCTAGAGGAATGCTGTAAAATTAATTAGGCTATATAT
ACGACTAATAATGCAATCAATACGTGCAAATAACCATTGTGAAGTACACCAAGAGAATTG
CATCATCAATCATCTACAATGAGGTTTTAACCCTAATTTTACTTGGGATAGATTAGACAA
CTCTAAGAATTAAATACAAGATTTCTGTTATCATATTTTTTTTATTGGTAAATGTTTGTT
TGCTAGTTTTTATTACAAATGTCAGTTGAAAAATTTAAACCTGTGATTTCTCTCTCTCTC
TTCTCTTTTTCTCAATCAATATATTAACTTTATATCTTCTTGTACCATACTATGGAATGT
ATTGTCATTTGATCTGTCCAGGTATAAATAAATTGCACACTGGTGCCAATGCTAGATTTA
GATGGTCCTTGAACTGTCTGTGCTGACCAAATCCAATATAGTCCTTTTCATTTTCGCAAA
GATGAACTTCACCAAAGAAGATTCGACTGCTGCTAAAAAATATCTTGCTTCCCAGGAGAA
CATTTCTCTGCGCCATTTCCACGCCCAATTATCAAACTACTAAAACCAAACATCTAAGTT
AATTAATAACTTTGACTACTTCAAACAAGATAATAATTAATTGAAAGTCAGATCAATCAC
CATAACTTAATTAATTCGTATATATAATATCTTTTGATAAACAATGAACTGAGATTAATA
ATTTTTTCCTTTACTAGCTAAATCCAACTCCCCTTACACATGGAACAATTCTCACCTATA
TATATGCCCCGCAGAAAACTCAAGAAGACTTATGGTCAAAAGATTCGTATAATTAAGAGA
ATAACACTAGTGATCCCAACGCTCATAGGCCCTAGCTTGCGCTTGCGCCCTATATATTAT
CCATAATAATGACGCAAGTC
>Glyma08g14920|Glyma08g14920.1
CTAAACTCGTTGTTAGGTAAAGTTTGCCTATCATGTACTAAAAGGAAAGCTATGAAGTGA
GGAATAAAGTCCCACCAATGAAAACAAAGGTTAGATATACTGCGAGCGACTAATCTATCT
ACACACAAGTATTTTCCTCAGGAAAAATGTACCCAATCAAAAAATTCATGCCGTTGGTAA
TCTGAATGCAATTTTTTCATTTGTTTTTTATGTGCCAAGGATCTATGTAATTTGATTGTT
GTTACTAGCCAAATAGAACTAAGTTGATACGATATTATAAACTATTTTTTGCTTTAAGTT
TGTATATGTACTTACCATATGACAAAAAATATCTATATATACATAATATGTATTGGAATG
AGGTACATAAAAATTATCCTTTTACCCCATCATTCACATATAATTATTCATATATAATTT
ATAAGCAAAACTTTATGTTAATATTGTTGGTATCCTGACAGTGAGGATATAATTATAATA
TCATAAACCATCTCGGTCAAAAATAACTATATGTACATAATATGTATTGTAATGAGGTAC
ACAAAAATTATCCTTTTACACCATCATTCATATATAATTTATAAGCAAAACTTTATGTTA
ATGTTGTCAGTTTCCTCACGGTGAGGATATACTTACAATATCATAAACCATCTCAGTGAT
AAATGCCTATATATACACAATATGTGTTGTAATGTGGTACACAAAAAGTTATCCTTTTAC
ATAATTATTTATATATAATTTATAAGCAAAAGTTTATGTTAATGTTGTCCGCAATCTGAC
GGTGAAGATATACTTACAATATCATAAATCACCTCAGCTAAAAATACTTATATATACACA
ATATGTGTTGTAATGTGGTATGCAAAAAATTGTCGTTTTATACAATTATTCATATATAAT
TTATAAGCAAAAATTTATGTTAATGTTGTTGGCATCCTAAAGGTGAGGATGTCCTGAAGA
TGGGGTATGTCTTTGGGTCACGTGGAAGGATCCTTTGTCATAATAGCATAATTCATATAT
AATTTATAAGCAAAAGTTGTATATAAAATATTGTGTTTCCAATATTCAATTATGCTTATT
GAATTAAAAAAAAGAAAAAAAAGTCTGAAGATTTTTTTTTTTTAAATAAAAGAACGTGCT
ACTAGGCAAACTATGAAGGCTTGTCAACACATTTTATCAAAACGTATTGCTATGTGGTTG
CAAAAAATGAACCTTATGTGGATGTCTATAACTTAACTTTGTGCAAATTTGCAAAAGAAA
AAACTGTATATATGATGTACATCATGACCTGGCCAATCAACTTACAATATCATAAGTAAT
GAACACTTATCCAAACAGATCGATTTTCAAGCATTAAGCGGAATAAAACATATTGGATAG
ATAAAAACTAATAACACAAGTCACAACTCACTCAACCATTTTCACAAACACTTTGTAGCC
ATATATGCTTAAAAATTTAGCATGTTATACATATCTATAACACATTATCACTCCAATGGC
GTCAATCCATGATATTATTAACTCTAACAAAAAAAAAAACACCACTAACCCTTGATAATA
TCATTCTTATGACATTCAATTCAAGCATCTTAAACCAGGACAAATAACAGACAAATACAA
ACATTAAGTGTTAGAAAATGGAAGATTCTCTCTTATAAATGGATATTCTCTTTTATTTTC
AAATTAATACAACCGTTGACGTCAATTATTTCAATAATGAAATTTTATAAGAACGAATGA
ATTTTTAAATTTAAGCACTCCATGGGAGCTAAAGTAGAAGAGAGAGAAGATAAGAAATAA
TGGAGGAGAAAAATGATAGAGTATTTTACAAAATTATAAAATATTTAATTTTTTAAAACA
ATTTTATAAATAAAATGAATATCTCTCCATAAAAAAAATTAAGATATGAATGAAATATTT
TTACTAAATAAAATATTTTGTCCTGGAACACACAGGCATGCATGATGAAGTTGTATGTCA
ACGTAAGCATAAAGCGTCCA
>Glyma08g35830|Glyma08g35830.1
AGGACTTAGGTTATCTCATTGATTTCTCAACTAATTTTCTTTTTGCTTCTTCTTTTATGC
AATTGCCTTAAAATTTGGTTACTTAATCTTTCTACACTTGTAGTCTATTAAATTTACTAA
TTATTACCCAATTATCGCATAATTCTATGAGGAAATGATACTTTACTTATCATTATTATT
ACTTGAACGATTTGATATTCTTACTAAAATCAACAAGCTTCTGGTCATAATCAATCTCAA
AACTTCCAATCTTGCAACAAATCCACCAAAACTAATGAGATGCCAAATTAACAACAAAGA
CTTGAAAGAAAATGTTAGCAAGATGGTGATGTATTTATATCTTTTTTTCTTTTTTATTGA
AAATGACTCGTATCAAATGAATACCCAATAGGATGCACTATCTAAAACCAAAATGCAAAT
ATGTACTAATGTACTTTTCACTTTTTTTCCCTTCTTTGAATAATTTGATGCATTGCCCTA
GGTTATTCATAAACGACTTTCTTCTTCTATTTTCATCTTTGTTTGTGGAATTCATGTCAA
ACTAAGCCTATTTGAGAATAAGAAGAATTTGAGTACCGATGGCAAAGAGAATGGCTAAAA
GTTTATCCTATAACTCATAATATTTGAACTACAGACACAAATTAGTTAATAGAAATTGAT
ATAATTTTAATTTAGACTAAGTAGGTAATAGAAACAGTTTATATAAAATTGCAATTTATT
CTTTCTAGTTTTTAATGTCAAATATATTTAAATGTTTTGGAGAGAGGAATTTTGATCTGG
GATTGGCACTAGAAAGGACCATTACTTATAAGGGAAAGGAATTTACTTAGAGAGTTAGGA
CATGCTTTGTGCCTAGTGGTTTTGAAAGATGATGAATCAGATAAGTGGGTATACAAGGAC
AATCCATCTAGCATTTATACAATAAAATTTTGTACAAGACTCTAGTGTCACATTTATCAT
TGGACACAAATTTGTTTTTAATTTGTTATAAGCATTTGTCTGGAAGTTGGCTCTAGATCA
TATTCCTTAACCTGACAGAATTTGGTACATATAGAGGTACTATCTCTACCAGAGAAAATA
TGTGCCAAGGTTGTAATAAGGAGGAAGAAATATGGCTCATTTGTTTTTTGAATGTGAGTT
TTATTCATAAGCATTTGTTTTTTAAACTTAATTTGCTGAGGTTGTCTAGCTGTTTGAATC
AGTTTTTCGATACCACATTCAGTTCTAAGTGGCAATTACATAAAAGGCAATTACATATTC
ACATTAAATTAAATTGAAATAGTAGATATTCTCCAAAATGATATTATTTATCAAATATTT
AACATACATTCAGAGGTGATCCTAATAACCAAAATTCCTAATTTCAAAAAAAACTCACAA
TGTATCAAATATTTGGCAATTTTTCAATTAAAAAGAAGCTGTGAGTTTTACGGACCACCT
GATCTGTAAGCGTGTTCCGGATCAACTTGATCCGGAAGATGCTTACGGATCAAGTGATCC
GTAAAACGCACAACAACTTTCTGATAGCGGTTTACGCCATCGCCGGCAACACTGGTGGAA
AAAAGAAAAGGTTCACGACGCTTACCTCGACTGTGGACGGTCACGAAACTCCCTCGACGG
TGGGCGGCGAAGAAGAAGTAGAAACACGAAGAAGAAGCACCACGACACCTTCCTCCTAAT
CACGACAACAATGGCGGCAATGGCGTCAATCTCCTCAACCAAGAAGAAGAAGAAATCCTC
TGAGGTTGACTTGGGAGGCGAAGAAGAAGAAAAAGAATGAAGAAGAAGTAGAAACGCGAA
GAATGAAGAAGCAGGAAGGTCCGAGGAAGAAGAAGCAAGAAGGTCCGAGGAAGAAGAAGC
AGAATCGCGGCACGGGAGAGACAGGCGAGGGTTATTTTTTTGAAAAAGTACTGAGGGGCT
AAAAGGCCTTTTCACAACAAGTGCTGGGTGCACCAGCAAAACTGCTGGGTGCACCTAGCA
GCACTCAAAGATTAGTTGGA
>Glyma08g07816|Glyma08g07816.1
AACCATGAAATTATGCACAACAAACAACTTATTCATTTTAGTTAGAGAAAGAAAAAATGT
CCATACACAGTCAATATAAAATATCTTATACACAGACAATCAATTATGTTTTATCATGTC
ACTTTTATTGCTTTAATTAAATCTAATAAAAAATAATTGGAAAAAGGAAACAAATTGTTG
AACGTTAATAAATAAAAAATAATTGATTTCATTAAAGCAACGATTTATTTTCGTTGAAGA
AGTACTAAAATTGTTTCCTTTTTATTTTTCCATGAGATTTTCCCCATCGAGCAAATGGAA
GACTGAGGAATATTTCCTAACCAAGACAGATGGTAACATCCTATGCAAAAATCTAAAATT
GATCTCGTATAAAAAACCCATTCAAAACCATCTTTCTTGACATGAATATGCTTGAAAGCT
CCTTTTATAAATCATTTTTTCATATTTGGATCCTCAGATCTTTGTAGAGATGTCAAAATG
GATTAATTTAACTTGTCTTAAACTGGCATACAAATGTGTTGGGTTAAATTGGATTCATTT
TTTATATTAGATTGAAAATGTCACAATTTATTCCTAATTGATTGTGGGTGGGGTTGGTTT
AATATGCCAGAATTAAACACAAAAAGTTATTAAAAAAATGGGTGATTCTTAATTAAGATG
ATATGTCAAATAAATAATTTAAACATAATTTAAACACAAAAATTTATTGAAAATGTTTAT
TTTTTTTTTGAAATAGATGATTATTTTAATAATTTTATTTTTAAGTGTGTTTGTGTAAAC
TGTTTGTTTTTAAAAAAAATAGTTTTTTGCTTATTTAAAAATAAATTCTATTTGCTTCTT
AAATAAACGTTCATATAAAAAAATTATTTTTTAAAAGTTTAAACCAACTGACTCAATATC
ACAATCATAAGAATCTCATCCTGCTAAATTGTCCCATACATGTTTCTTTAAGTTATTATC
AATAGTTAAATAAATGTAATGTAGAGAAAAATAAATGAAATTCATAATGTAATCCACCAA
ACATCATGTCAAACAAAATCATATTTAATCAAACAATCCATCAAAACATTAAAAAAAAAA
AACTCAACCCAGCAACACACAACTCAATTTAATCTATCATTTTGACTAGTTGAATCCACC
AGCTATGTGAGCTAGGTTATTATATTAACTAAAGCATCGAAACACATAATCTAATCCAAC
CTTGTTTTGATGGGTTTAATGGATTAATTTGTCATGTTCCACTCATTTTTGGTATCACTC
AATATTTGTAAAGTTTAAAATATTCATCAAATCAAATTAAGTTAACTTGACCAATCCAAC
CATCTAAATCAAATTAATAAATTTTATTTAGATTGATATGATTAACCAATTCTTTTCACT
ATAAATTCAAATCAAATCATAAAGAGAAATACTAGAAATATTTTTTCTCACTCTTTTTAA
ATTTCTCTTTATTTCTAGTTGATTTTTTTAGAATCTCTAATTGTGATAGATTTTGTTTCT
CATTTAATTACTCTTTATTGATTTAGAAGTAAAATTTGTCAAAATTAATATTTTTTAATG
AATTTTGATCAATATTGTCCTCACTCCTCCCAATCATATAGTATATTGAATGATAGACAT
CATCACACTAGGCGGTTTCAAAGGTTGAGAAAAAGGAATGAAATATCTTTCAACTTCCAA
CATCCAAGTGGCGATTTTATTAATAACTTAATGCAGCATACACTCATAAAATAAAATAAA
AGGTTTAACGAAAAAAAATTGAATGACGAAAATGAGAAGAATACCAGGGAAAAGAAAAAT
GTATTTAAACTAATAAAAAAAATATTCTATTTCCATTCCATCACGAGGAATAAACAGAGT
GGATAAATAAAAGAAATAGTATAATAATAAAATATTCTACATGGAGAAAAAAACAGAGTG
AAGAACGAATGAGGAAGACGGCACGTGCGGAGTCTAGTACGGAGTTTTGTTACCAATGGA
GAAGGGTACGTGGACGAATA
>Glyma08g36390|Glyma08g36390.2
CTTTGTAAAAAGACATTTGTTAGTATTGCCACACCTCTTAGGCTTGAGTTTATTCCTCAA
GTAAAGGAGTTGTTGGATGGGGGTTTGGTTCGCAAGAGCTTAAATCCTTGTGCTTTGTTG
GTGTCCAAAATAGGTATTATTAGACACCAAATCCCTAAAATAGGTGGTATGATGAATGTT
TTGAGTGGTGCAACCCTTTTTTGTAAAATCACTTGTGCACCCAACATCTTCATGATTTGT
GTACATAGGGACTCATTAGGTAGGTTTGTTCTTATTTTAGTTTTAATACAAACTTAGGTA
CTCATATGGGACACCTTAGGTTTGTCATACTTTTTGGTAGGAATAATCAACATGAAAATA
CAGAAAAATGTATGTTTTATTGCATTACTTTTCTTAATTTTTTAAATAGTGATCGAGGGG
TTCCCATGAACCCTAAGAGAATAAAGGTCATTCCTAAGTGACTCACTCCACCAAGTATAA
GAAAAATTTGGGGCTTCCATGACTTAACAAAATTTTACAAAAGGTTTGTCTCATATTTTT
CTATACTTGTAGCATCACTCATTGAGTTGGTAAGGAACCATGTTCCTTCATGGGAAGATC
CCTAGGAAATGGGTTTTCAGACCTTACCTTACTTCGACATACCAAACACCACTAATACAT
ATGTTTTTGTTCTTTTTACAGGTGTTGAGGAAAAACGCCTAGAGTTTCAAGAACCTCGAG
ATTTGAGGTCAAATCCTTTTCAAGGGGGAGGGAATGATGCAATCCTACCCCGCAAGGGCA
TTTGATAGAAGATTCCAAGATGATTGGGCCAAAGATGCAAGAGAAGGCCCTAGGGTTCTC
ATGAGTCTTAGGGTAGATTTCGGGCCCATGGACTAAGTATGAGCTCGCTTATCTTTGTAC
ATACTATATTAAGGTTTCATTATTTTTTGTCCTTGTATTTAGGGCTCCATAATATAGGTA
AGGTACCCTAGAATTGTAGAATTTTTCAGCCCTTGTATTTTAGGGCACCTAGACTAGTTT
TTGTATTAGGGGTAGTTTTTCAATTTCACATGCATTAAGTGAATGTTTGATGTGTGTGAT
TGGAAATAAATTTAATTGAATTGGGAGAAGCCCAATACAATTAAATTTTAGAGGGGGAGG
TGAGCATTTGGTTGCTACACCCCATTGCCACATCATATAGTCATACTTTATGCATGTCCT
TCATGCTTTACATGCCTCATGACACCTAAGCACACTTAGTGGAGAATCTTGGACTTGACC
TTGGATTAGTGGGTTGAACCATAGCTAAAATTCACTAATCATAATTAGTGAAATTTTGGC
TCCAAAATTTGGCTCAACAAATTCAATTTCAAATTCAAGTGAAATTTGAATAGAAATTCA
AATTTCCCTCAAATTTTATGTGACACTTAGGCTATAAATAAAGGCCATGTGTGTGGATTT
TTTCAAATTTGATCATTTGAGAATTAAACTTCAAAGTTCAGACCTCTTTTGAGACACAAA
ATTTCGTGCTCCTTCTCTCCCTCTCCTTCCATTCATCTCTTACCTTCAAGCTTTTATCCA
TGACTTCCTATGGTGGTGAGCTTCTTCAAGACTCATCTTCTCCTAGAACTGGTGTCTCCA
ATCATCTTTCTTCCTTCTCCATTCCACTGCCATTCATCTTAAAGAAGCAAAGGACTCCAT
TGATAAAGAAGATCCAAGGCCTACAAGCTCCACATGGAGCTAGAACATGAAACTATATGC
TCCCAAGCAGTGGGAGGAGGCTCGGGACTCTAACCGCGTGCCTATTGAAGAATGAATTGG
CGACTCATAGGCAGTGGCTTGGTTAAGGGAAACCACCGAAGCCGTAGCGAAAGCGAGTCT
TCACAAGGCAATTGTCACTACTTATGGACCTGAACCTGGGTGATCTATCCATGACCAGGA
TGAAGCTTGGGTGAAACTAAGTGGAGGTCTGAACTGACTGATGTTGAAGAATCAGTGGAT
GAGTTGTGGTTAGGGGTGAA
>Glyma08g12070|Glyma08g12070.1
CCGGTCACCAAGGCGCAACTTTTCCATTGCGCCAGAGCTTGCCCTCTGTACCTAGATATA
TTATACTATTCTTATTTTCAACTAGAAATTATAGAGTTCCTAACCTTCTAATTCCACAGT
AAATACTGCTAAAGAATTAAGCTGTGAGTTGAACTTATGGATATGAGAGAGGAGACTTAT
CTATAGTGAAAAATGAATTTCCAAACTGTCCTTTTCAAAAGCCAACATCTATGAATGGCA
AGAAACTTCACGTACACGTTGGTTTTCTAGTACCAGGAACAACTAAAACCATCAGGCACA
GACAGCTACAAAGATCTAGTTAAAATATAAAGCGACGTGATGTTCCCTTAAACCCAATTC
TCAAAATATCACATTGAGAATAGACAGTTGGATGAAGAGTCTATGTTATCACTTATTATA
ATAAAGTGGTAGTTATCAACAAGAGGTAAACTTGAGAAGATTTCAAAAAAGTAACCAAAT
TTATTAAAAACTTTACTAACCTGATAAAAAGGAGACGGAAGTTTGACAAGACCATATATG
GAACAATAATGCAAGAAGAATTAATAACATCCACAAGATCCCTGCTACAAGAACCAACCG
AACAAACCCTTTTTTCCAAACAATCTTCATGGGGTAATCCTGAGGTACCCTCCCTGAAGA
AAAGAAGCCCACCTCAAAATCTGCATCACCAACAAACAAACTAAGTTTATTTGCCAGGGC
CAAAGTAACTATGTCCTTCACTGTCATATCATCTGGAAAAGAAACAAAGAAAAGAGAGAT
TTCTCAACAGATAAAAGAACCAAAACAGTTTTCAAGAATCCTTCCTCACCTTTAGCAGGA
CTTTGATTACTTCGGTCTCCTCTACGATTTAGGCGCAAAGATAGAGCCCTTTGAAGATCA
CCCTCCATATCTGATTCTTTCTTCAAGTTATCATCACTGCCATTGCATAACAAAAAGAAG
GAATATAACAAAAAAAAAAGATGACATTTTGGCATAACCCATGAGACTAAAAATCAGAAA
AGATGCACACACAGTTATTAAAAGCTAAAAAGAGAACGAAAACGGAAAAATAAACTGATC
CAACAGCAACTAATTACCCCATAAGTTCCTTGAAAATATTCAACCAGAACAAATTTAAAA
ACCAAAACTTTGAGCGAAAAAAGAGAGATAGAAAGGGAGAAAAAGAAGAGGGCAAGACCC
GAATGAATATTAAGAATAGTATAGTATCGGTGAGGAGAGCGCAGATGCATATAACCAAAA
AAATAATGGGAAGAGGAGCCACGAGTTGGGGCATCACGATCAGGTGTAAATTGTGAATGA
AGTGGTAGAGGGAAAACGAGAAGAAACCGGTACCTGGCGGCAGTGAATGAAAGGATAGTT
CTGTTGACAGTGTCAAAAAGGAACAGATCTGTGTAAACTGTGTAAAGTTGTGTCGGGTTC
CTTCCAACAACAACAAAAGAGATAAAACTAGAAAGAACAAAGACTGTGACGAAGAGATGT
TTTCAAACTTAAACAGATCTCCCTCTATCCTTTGTTTTCTCATCAACACTCATCCGGGTT
CATCACAGAAATAGGATCATGGAAGATGCAGAAGCAGAATCTCTTGTTTTACTTTTATCA
GCTTTAATTTTTATTGTGAATTGATTGAGGAGGAACAAAGGCCCAAATTAAGAGGGTGGA
GCAATTTGGAATGGGCTGTATGGAACTGGAACTAGTGTCCCAGCCCTGATGAGCCCGGTT
TCTTTTATCTATATTTTTAAATTTAAATAAAAAAATTAATATAAAAGAAAACAAAATAAA
ATTCGAAAGAACAAAAGCATTTTGGTTAGTAAAACTTTTTCCACGGGCCTAATGGGAAGA
GTCGTATCAGAATCAGAATTGTACAGTTGATTTTTAAGTTTTAACCATATAGAAGATTAT
AGTCCTTCGTTTGTTCTTGTCCATTCATGGCTCCAAGCTCTTAATCATCCACGTGGCTTC
GTGATAATTCATCAAATGCC
>Glyma08g25480|Glyma08g25480.1
ATTTAATACAGAGGTTTTACGTTAAGAATCAACAAAAAAAATTAATTTTACATCAATAAT
TAAAATTTTAAAACATTTGAATAAATTCTCTTATAAAATTAAAATTATATATAAACCATG
TTAAAGGAACTGGAATTGTAGTTAAACCTAGCTTTATAAATATCACACGACTCATGAATC
ATACCATTACATGCCTTTTATAAAATTTCTATGTTTTCATAAAGATTTTAATTTTGGTAA
ATAATATTCGTCCATTTAAGTTGGATCAATGGGAAAGAAATATGAAAAATAGAGAGCAAA
GGTAACAAATATAATATTCAATGTAACGAAAGAAGAGAAAAAAAAGATAAGAGAAAATAA
ATATGTATTCATGATAACTTTTTTTTTTTTGCGGGTGCAAGAAAAATGAACAATATGCCA
TCTTTTATTATCATACCATGCTATTGGTATGAAATATTTACTGACTTTGTGATTAATATT
TGTTTGAAAATTTAATTAGTCACCTTTAATGAAATTTTTTCTCTCAATCTTATTTTTTTA
TCCACAAGATTCAAATTCTAAATCTTACTTAGAGATTAAACTCACTACTACTCAGAACAA
AAATGTATTAATATGCAACTTAATATGATTTGTTTCTTTTTCAATGTTTATATAATGATA
TTTAGATTCACAAGTTTAAAGTTAGACTCATACACATAAATCAAAAATAGATTGGAGTGT
AGCAATGATGAAATATATAAGAAATAAATTAAAAAATATATGAATAATAGTAATAAAAAT
GTATAATAGTTATTACTATGCCTTAAAATTCAAGTTAATTATCAATTTCTTATATAGTGT
AAGTTTATCTCATAGAAAACAATTAATTATAAATAATATTTAATTTCTCAAATCAATTAT
AACCCATGTAAATATTTATAACTTTTAAAATAATAATAATACATTATAAAAGGAAAATAT
ACTAACTATGAAAATAAATAATATCAAATATTTATTTTTAAAAAGAAAAAAATGTAATTA
TTTGGCCTAGACCTCTCCTCAATTGACCCTAGTCAAAGACACTCACTCAAAAATTCTCTT
[truncated: 1,460,107 more chars]
