# Supplementary material for: Regulatory interplay between soybean root and soybean cyst nematode during a resistant and susceptible reaction
Source: BMC Plant Biol. 2014 Nov 25;14:300. doi: 10.1186/s12870-014-0300-9 (PMC4262236; doi:10.1186/s12870-014-0300-9)
Supplement: Additional file 3 — TFBSs over–represented across all inoculations. A collection of 46 TFBSs over–represented in atleast one inoculation. [file 12870_2014_300_MOESM3_ESM.zip › 8dai_R3_induced.fasta]

>Glyma02g29045|Glyma02g29045.1
GAAAGTTGAAATCTAGTTTTGAACACACACCAACACTAAAGGTTGAAATCTAGTTTTGAA
TACACACCAACACTGAAGTAATTTAATTAAAAATTTGATGACAAATTTCTTCTATTTTAT
ACACACAAACAACCATATATAATATAAAACTAATTTAATTAAAAATTTCATAAAAACTAT
ACATTCAAACTGCTACAAAAAATTACTTAAAAAAATTATAATACAAATTATTTTGCTGGA
AACTACGAAATAAAATATAAAACTAATTTAATTAAAAAAATTAATAAAAATTATACATTC
AAACTGCTATAAAAAATTACTTTAAAAAATTATAATACAAATTATTAATTTGGAAACTAC
GAACCTGATTCAGATATTTAAGCCTCAAGAAGCAAATTTGAAACCTTATGCGGATAAATT
TAAACCCTAAACACTCACAGTTTTGAAAACTCAAATCTACTTGTGAACACACAGCAACAT
TGAAGCAATTCTCGCGTATATAAAGGCCCTAAATCGCCATCCGAAATGGCTATTCCTTCT
GCCCTAACTCGCCAATGGGAGTTGCAACTTGCCCTTAACTCGCCAATGGCAATTGCAACT
TTCCTTTGGCTTGCCATCTCTGAAAAAGCGAGCCTACCATTGAAAAAGCAAGCCTACCAC
TTGAAAAAAGCAAGCCTGCCTTCTGCAACTTGGAACTCGCTAGTTTGACTGGCGGTTCCC
CTTGCATGGCGATATCGCCATTGGCACTGGCGATTCCTTCCCAAACACCAAACTCGCCAG
TTCCACTGGCGGTTTGCGTCGTACATGCATGCAGACTACGTGAAAAACAGTCCCCTTGCG
AAAATTGTTTCAAAATTACCCCATCTAGGGAATTAGTTTATAAAAGTACCCCATCTGGGG
AAATTTGCCACACCAGTTCTCTACACAAACTATTGCTTTTCAAGTTCTATTTACTTTTCT
AATTGTCTTTTTATTTTGTCTTGTACAGTGAGGATTCTGATATTCTTATTTTATTACTCA
ATTAGCTGAACTATGCAGATTTTTTTATTTTACTCTGCTTGTAAAGTCCGCTCCAAGTCT
AAAGTTCTCTCCTCTCTTGTTCAAACAGACAACTCGTGCAGCTGAACCATGAACAACAAT
ATTCCTGGTTGGGATTTTGAGAGTGATACATGTCTCACCAACCAAAGAAAGCTCATAGGG
TGTGTGTTTATCTATCTTTGTCAAAGCAGGATAATGTCTATGGCCCTATTAACTTGAAAC
AGGTGCAGAAAAATGATCAATCAACACTAAGGTCTAGTGGTCCCTATGGAAACTCAAGCA
ACTTGGATCAAGAAGATGCCGCCTCATAGGTCCAATTCCCACCTGAGTCCCTATGGAAAC
TACTACTAACTTGTCACAAAGTGAGGCTAGGGAGTACTAAGTTATTCTTTCTCACCTCCA
TTAAGACTTAATTATTTAAATGATTAGCTTGGTTCTTAATAGAATAATGCCATGTTAGTA
TTAGGTAGGTTCGGTAGCACACATCGATTTTGACTTGGTGCTATCAGCCGAAGCGATTAG
TAGCAGAACTTAGAAAAGTCGTTAAAACTGTACAAGAAATGCCTATCACATAAATAAATA
TTTTGTAATCCACCATTAGAGACTAAGACTTTATCTTTCCTAATAAAACTTTTTCACATA
AATAAATAAAAACTTTTACAATTTCAATGCGTTCTTACTTTATGCATAGCTAGCTAAATG
GTCAGAATCGTTTAAGAAATCTACTTTGCCGGCTTTGTAAGTGTTCTAATATTATTTTAA
TGGTAAGTTAAGAAAAAATTTCATTCCTCAAAAACGAGACAAGAGTTTTCCCCCAGAAAA
GATAAAGCTAAAGAGACAAGGATATTTTAGTTAATTTAAACTGACATTAAAATACCTTGA
ATTAATCGACCCTACTCCACAGTATAATATATGGTTATAAAAACATAGGAGTTAATGATG
CATCCTAAACATTTCATAGC
>Glyma02g11100|Glyma02g11100.1
TCTTCATTCATCCCCTCTTTTCTGCACTACAACCCTCATCCTAGTAGCCTCATCTCTTTC
TTCCTCTATTGTCACCTGTAGCCGCACAATCCACCATGGCAATTCATTGGTTAAATAGAA
TATTGATTAAATAAATTCCATTGGATCTGTAAAATTTTCATTTTTGATTCCCTCAACAAA
GCACTACATGTACAATTTGTGGTTATTTTGGCATATGATTTTAATGAGCGACTTTGGCAT
ATATATTTTATCATGCAATATACAATGAGCAACTTTTGCACATGATGTTATACAAATAGT
AGCTTTAACGATCGAACAACAATTTATGGTTAGGTTCAGTACAGAAAATTTGAAAACATT
TTTTTTTAAACTGAACCTAATTAGAAAATACTGCATCCAAACCAATCAAATTACTTCTTT
GATTCAATATATTATATTCTAAAATTTGAATCGAACTATTTAGGGCTACTGAATTGAACT
ATTGTTATGTTCTGAATTGAATGGGAAAAGCACGTTGAGAATATGGAGAAAGGGAATTTC
ACGATTTCAAACTTGTGCATTGCAAGTTTTGTTGAACCTAGGATATAGAACTTTTATTTG
GTAGCAAAGGTTCATAATGAAGAAGATTTCTGGAAGGGAGGAAATAATTCTTGTTGATGA
AAGGCCACAAAGTCGAGCGAGATGATTTTATGGTGGAGGAAGAAAGAGATGTGTAGATAA
AATGATGAATGAAGAGAGAAATTTTTCTTTTTAATTACTAATGATTTGTAAACTTTTTTA
TTGGATGATACTTAATCGTTATCACTTGTGTCGTTTATATAAGCATGTTGAAGTAAAAAA
CAAATCATAAACATCAATGATCTTTATCATAATTTACAATATGATCATTAAATTGTAATA
ATAATTAATAAATTATACGGATATTTCTTTTTTTGAGTTTAATACAATTACATACTTCAT
CAAAGTCTCTCACTTCATACTTCTTAATTCTTATTGGGTTCGTACTAGGAAAATTTCAAT
CGGAGCTTAAAGAGAATAAAAGAGTAAAAAAAATAGAATATACATAAAGCACGATGAAAT
TTGAAGGTCAAATTAAAACATTCGTATAAATGACCAAAATTAAGTTTTTAATTCATAAAA
AATGATAATACAATAAAGATGACACAAGGGGGGCGAGAGAACCATTCCATACCTGCTCTC
ACCTTTGAATGAATCACACTCAACTCAATCAAATATTCCATTCTACTCAATGGTGCTATC
TCGGGCAAAACCGTAAATATAGCAACATCTTAACACCGTTTCAAACTTATTAAAAAAAAT
GCACACTCCTAATATGATCATCCACGTCATACCAGTAATATCCTACGTGTCAACGTAACC
TCGGTCAAGTTAACATAATTCTTCGATCCAACATATTTTTTAAGCTTAATTATAATTTTT
TGGAAATTTTATCTTTAATTTTTTAATTGAATACATTTTATATATAATTCTTATGAAACT
TGTAAATCATTTATTCATTAATAAACACAAAATAAAATTACCAAAAAAAACAAAATTAGG
AATAGAATTTTCCAAAAATAAAAAAATTGAGTGCAAAGTTTATAAAAAAATAATGAGAAT
AAAAGTATAATTTGATAGGAGTAAAATCTACAAATGTCTTAAAAGTTGAAATAAAATATG
TTAAATTAATTTATTAGAAATAAAATTTATCAGAAATTAAAAAATTAAGAATGAATTAAT
ATTTTAGTCCTTTAATTTTTAATTTATATTTAATTTGAGTTTTTATTTTTCTAGTATTTT
TGTTCAATTTAATTTTTAAAATCAATTTATTTTTTTAAAAAAATATATTTTATGATAATT
TAAAATTATTTAGTGTCGGTTTTAAACAATTTAAGTGTAAAGATGGAATTGAATCAATTT
AAACAATTAAATTGAACTAAAAAAAATTAAATAATGAAATTGAACCTGAATAATAATTTA
GAAAAACAAAATTTATATTT
>Glyma02g25950|Glyma02g25950.2
TGCTTCAAGATTAATACAAGATTCTTTCAACAAACAAAGCCTTGATTAAAGATTTCTTCA
AGATCAAGCCTTGCCTCACAATGAAAGGTTTTAAGTCATTCAAGGCACATGTAATCGATT
ACCAATACATGTAATCGATTACCAATGGTTTGAAAGTGTGTAATCGATTACACATCATAT
GTAATCGATTACCAGAGACTCTGAACGTTGGGAATTCAAATTTTAAATGAAGGGTCACAA
CTGTTCAAGAAAAACAACTGTGTAATCGATTACACTAATTCTGTAATCGATTACTAGAGA
GGATTTTCAAGGAATATTGCCAACAGTCACATCTTATCATTTGAATTTTGAATGTCCATC
AAAGGCCTATATATATGTGTGACTTGGGACGAAATTGAAGAGAGAGTTTTTCTTGGCAAA
AATGTCTTATCCTCTCAAAAGACAATGAGAGAGATTCCAAAAAAACTTCATTGTCAAATG
CTCTCTCAAAAGAAATCCTTGGCCAAACACTTGCAAAATCTATAAGGATTCTTACATGAT
CTTTATTGTAATATTCTTCTCTTGAAGAGATAATTCTTTTTCCATTCTTCTTATTCAATG
AGATTGGTTAAGAGTCTGTGAGTCTCTTGTTGTAAAGGATTCCTGAACACAAGTGATGAG
TTGTCCCTGTGTGGTTCAGACTTTGTAATGGATTTTACAAAGATAGTGGAAATCTCAAGT
GGGTTGCTTGAGTACTAGACGTAGGCACGGGTTGTGGCCGAATCAGTATAAAACTGTGTT
TGCATTCTCTCTTCCCTTATCTCATTTATGTTATTGCAATCAATTTTGTCTTTCATGTTT
AAAGAACATTCTTAAATTGATTGTTGTTTCTTCTGTATTCTAAGTCTATCCCTCTTAAGT
TATTGAGGCCACAAAGTCCAACAAAAACAAATCATACTATTTGCTTTCTCATAACTTCAC
ACTTCCCACTCTTTCTTACATTCACTTTGCTTTGAATGTTCTCTTTTTCAATAGAGTGAA
CTTCACTCTCCCAATATACGTTTGGTGTATCTTGTATTATTTTTTTAAGTATCAACTGAA
TGGATTGATAAAAAATTAGTGTATAATAATTAAAATTTGATCAAATATAATATTAGATAA
GAATTTTTTTATAAAAAAATAATTGATTCTATAATTTAGAAAAAATCCAGAGATAAAAAT
TAATTATATAATATCTCAAATTTAGTAAAATATATAATATATAATATTCATATAAGATTT
CTTCAAAATAAATATACAGTAATCTTCGGACAAAAAAATATACCATAATTTATTGAATTT
TTAATTTATAAAAAAGTCAATATATATATAACTTCCGAGATCCTTGTGGGTGGGGAGGAA
AAGATAAGTTCCACCTTCTGGGAGTTCTACCTAGTGATCAAAGATTTAGCCAAATCTGCT
TTGTATTTTACATAGATTCCTTGCACTAGGGCTAAAAAAAGTAAGGGGGACATGGCCCCA
CCCTAATATGTAAGTCCGTCTCTGTATGTTCATAAGTATTTATTTACTAATTATATATAA
TTTTATTTATATATTAACAGTTAAAAATAAGAATGCATCACAACATAAAATTATTTATCA
TAAATATAAAATATAATTTATATATTAATAAGTATTTATAAAATATTAATTTACTATAAA
TATATAAAATTGGGATGATTGTCAAGAGAGAGAGAGAGAGAGAGAGAGAGAGATTGTATA
TATTTTAATTATTTAGTTGGCCCTTAGTAGGTAGTGTGTGAGTGAGAGAGAGAGAGCAGT
AGATTGTATATTTTAATTAATTTGGTCCTTAGTAGTAAGCAATTTTCTGAGATTGTATAT
ATTTTAATTATTTAGTTGGCCCTTAGTAGGTAGTGTGTGAGTGAGAGAGAGAGAGCAGTA
GATTGTATATTTTAATTAATTTGGTCCTTAGTAGTAAGCAATTTTCTATTTAAGAAGTGA
CAATGCTCCATACACTTCAC
>Glyma02g03350|Glyma02g03350.2
TCACATGGGGAAATGGAATAGGGATATCCCTAGCTGTTCATATGGTTCACACAGTCCACT
TTGCCATAGTATTAACTAACTTGTTGACTCAATTAATATATACTACTTTTTTTTTCCACG
TACAATTTGGTTTGACTTTCTTTTCTTCTTGATTACTCGGTCGAGGAATCTTAACAGCCG
CTTGCACACATGTTTCATGCTAAAATTGGTTGGAAGAAGACTAAAATCCAATTACTCCTA
CTCCAGTGCAAGAGAAATAGTAATAATTTATCAAAGTCTTAATGAAGGACATCGATCCCT
TGAATTTAATGAAGTATGTCTCTTTTTTAATTTTGGATAAACTAATGAAGTTATGTCTCT
TTTTCACAACCTCTATCCTTCGAATTAAATGGCCCATTGGCCATTAAATACTTTTTAATC
CAAATTTTCAACTAAGTATATAATAAAGAAGTGTGTCATGTCTCAACAACTTTCTATTCC
TTACTTGATAATGGGATAAATAGTCTTTGATACTTTGTATTAAATTGTGTGTATGTACTA
TTAATATATAGTATGACATAATTGATAGATAAAATTGTCTCTTAAATATGTGATTATGAG
TTTGATTTTTGATTTGTGTATAAAAAAATATCTATTAGAAAAAATAAATTATTTAAATAA
TGAATCTCAGTATCTCGGAAATTAATCTTTTTCTTCCAACTAAGAAATATCCTGATTAAC
ACCAAAAAATAATTGTGTCTATACTTATATAATTAAAAAACACTTATTTTCAATAAAGAA
TACATGTGATCTAAAAATAATAATAAAACATAATTAAAATGTAAGGAATCAAAAGATAGA
AATATGTGTGAAAAAAGCAATCCGCCAGACTCAATGGTAACAAAAAAAAAAGTTTGACAA
ATTTAAATATAAACAAATTAAATTTTAACCATTTTCACTCTACTTAATTATATTATTTCA
AAATAATAAATTAATATAAATTCTAATTTCAAATACTTTTTTTTGGTGAGGTTCTCCTTT
TGTAAATATATTTTTTCATCCATCAGATTCAAATTCGAGATTTTACTTAAGGAAATTAAA
CTTATTAATATTATGACTAATAATTTGTTAATATGTTAACTGAATTAACTTAACTTAATT
TCTTATAAATTAATATGAAATTAGTTATTTTTATTTATATTTGACTCCCAAAATAATATT
TCATTAGAGTGTGGAAATGTGACCAGTTAAATTTTTTTTACAAAAATTAATTATCAATAA
AATTAATAAACACTTTATATTTATATAAAATTATTATTGTAGTTAGATCATGTCTCAAAA
GGAGACCTAATCAAGAACAAGTATAAAGTGTAATCTATTTTCTTAGGTCAAGCATAAGGA
TTTATGTAGCAATCCCTCGATCGTAATTGTCCTATCTAATCTTCTCGTAATTAACCTAAG
TGTATTGATTGACATACGATTGGTTCAAGTGTGTGAACCAAGAGGCCCCCAACCAAAAAG
ACCAAAATAATACAGAGTCTCATAATCTCAAGTAAGTAACTACAAAAGACTAAGTGTGAG
CCAAATTGTCCAACATCTGAGTGAGGGGGACGAAGAAGGAATAGAAAAATAAAATAAAAT
AAATGTTTAGTGTGAAGAGGACAATATAAAGTCTCAATTGGGGCACCTTGGTCATGCCTA
ATTGCAAATCTCTAACATGTTCCATGATCCGTTCCCAGCTTTCAATTGCCAACGTGTCTC
TATAAAACCCATCACTCCTTATACAATATCTCATTTTATTGAGTTTATGATAATTATTTT
TAAAATTATATAAATAAAATGTTTATTGATTGAGAGTTTAATTTTTTTTAGAGTTTAGGA
ATTATTTTTTAAAAAAAGAACTAATTATATCAAAACAATTATTTTCTATAAAGAAAACTA
AGTTGTAGCCAAGTTTGGACTAAACAAGTCATTAATTATTTTAAAAAAATAGTCAAAATA
ATTGTGAAGGGAACAAGGGG
>Glyma02g01250|Glyma02g01250.1
ATAACTAATATAAACGATAAATATAATATGTAGTCTACACTAATTAATTAATTTAGAATT
ATAAAATTCATAACAGTTTGGACCAACCAATTTATGCAAGATTGCATTTTATTGTATCCT
TTTTATACATAGAGACATTTGTGTCATTTTATCAATGCATTTCTTTCTTTCCTTCACTCT
TTCTCTTTCCTACTAAACAATTAAACATTCATCATACATTCTATTTTCTTTTTCTCTTCT
TCTCACTTTATTTTCTTTCACTTTCTTTAATAAATCAAACAAAGTGGCTACAAATAATAT
TAAAAAAATAAAGATCTGGCAAATGTCAAAGTGATACTTTCAGCATTTAGAAGAATTCAA
TATTGACACTAACAATAAAATTAAAATATTTATACTTTTATTTAATAAATTCAAAATGTT
ATACAATCACTAAATTAAATTTATTGAATACTTTATATAGATTAATGAAAAAAGTCAAAG
AACATGTGTTAGGAGTTTGATATTTAAGTGTGTGTATGAAAAATAACAAGTCTCCATGAT
TATTTAATGTAATTATATATTTTGACTTTAATTTAAGATCCTTAGTTAAATTAAAGTAAT
TTTACAAAAATTGATCTAAGCACTCGATGATTTAAATTATTAAAAATTATGTCTTATTGG
GTGGCATGGAAATAAGATGGCGAAAATGATTATAGAGGGAGAAAATAATATTGATTGTTT
GCTGGAATGAAAATAAAGTAGACATAAGATGAGTCTATTATCATTTTTTTATACTTATTT
TCATTTACTTATTTATTTTTATTTCTTTCATATTTATTTAAATTAAAAAAATAATTAAAA
TATAAAAGAATAAGTATAAAACATTAAGAAAATTGGGATATTAAATATCTCTATTTTATA
ACAAAAGAATTAAAATTATGAATTCAACCAAACATTAAGAACAAAATTATATTTTAACAT
TTCTTCTTTTACCAACGAGACCCTAATGAGAAAGTAACCCGGTGCATGTTTAATAAACCT
ATAATGAATAGGGGTGGGTAAGAGGGTTGGTCTGCCCCGTGTAAGACTCACCCCCATAAG
ATTGTATTGACAGCGGACTGGATTAGTCCGCCCCGCATTGTTATACAAACTTAATAAATT
GGTCCGCTCCTGACCCATTGACCTTGCAGGTCAAACGAGTCGGTTTGCCGACCTAATTTT
AAAAGAATTTTAATTTCAATAAAAATGTAACATAATCAAATTAAATTTAACACAAATATA
AATAAAATATCAATAATTAGTCAATTACATAAATAAAATAAATAATGTCTTAACAAAAGA
AAATCCAAACAATAAATCTAAAATATGAAACTTAAACATCTCTAATAACAAATGATTGCA
TATTTGAAGTAGCTTGAGTCTTCTTCATTTTCACATCTTCATATTTTTTACTTAAAACTC
AAAACGATAATAAATATTAGAATCAACTCAAGTTAAGAGATTAAAAGACGATAATTATTA
CACATTATTTACCTTGCTCATCAAATCCTATTAATCAATTTTTAGTATATATCAATGCTT
GCGCATTATCACCAAGAAGCCTAGTTCGATATTTTGTTAATCACCCGTGAGTTAATACTA
AATGTCGATCTGGAAATCATAATTGTAATTTAGATGCTCAAAATATCACAAAACAATAAT
GAAAGATTTGGATTAAGCAAAATTCTTAAAATGCTGTAGTTGGTAAGATTCTTAAATAAT
AAATTAAGTGAGTTTACGAACAACATGTGGATTTCCGCGGACCAAACCCACACAGTTCAC
ACTAAAAATATTACATTCCCATAAATTATTTAAAAAATTCATCCGTTACTTGTATAGATA
GCAGGCTAGTCCCTGGATCTCCTTTCTTTTACCGACCCCTAAAAATGAACAGTGTGCTTA
AAATAACAAAAAGTCAAGATCTAGTATTGAAGTAGTCGAAATGATGACGAATCACAAGGG
GTGCCTTACGCATGCAGCCA
>Glyma02g15290|Glyma02g15290.1
CTTTTGATTGAATATGACTCTTTGCTTCAATTTTTAGTATTTTGCTTCTGCATTTGTGTT
TTTAACTCCTTTCATTAAAATATTTATTTTTTATGGTTAAGTATTTGATATAATGTCTCA
ATCAATAACTACATCTTCTTGAAGTGTTAACAAAAATGAAATAAGAGTCAAATATTAAAA
AAAAAATTGGTATTTTCTTAAGAAAATGTCTATTCACAGGATCAATTGTTAATTTATTAT
TAAGTATTTAATAAAGATATTAGGATAATTTCGTCTGCTCACATATTTTAATTGACGTTA
GTTAACAACGTTAACACATGAGTAAAAGTATTTAAAAAAAGGAAGAAGTATTAAGTGTAA
TTTGACAAAAAAAAGATAAAAGTAATGTAAAAAAAGAAGAAACATCAAATATAATTTAAG
AAAAATACAGGCTACAAGTGTAATTTAGTCTTTATCTTTCAATTTAAGTTTAATAAATTA
TTATCGTAAAAAAATTCAATGTGATCGAACTAATATAATATTAAACATTTTTCAATCTTA
TCGCAATCCATAATTAAATGACTGCATGTGTTCCAATTTTTTTACTGCCACACTAATTAA
AAGTTAATGACTTTTAAATTAATTATAACTTTAAGGTCTTCTATATCAATCAAAATATTA
AAAATTTTGTTTTGTTTATCTTTTGGTACGGTTGAACTTACCTGAGTACATAGGGTATAA
TTAATAATTGGAAAATGGCGTGAAGGTTCATCCCATTTTTAAGTGAATAGGTGTATGGAA
AAGAAAGAAAAAAAATAAGAAAAGAAAGAGATAAAAAGTGAAAGATGCATTTAATAAGAA
AGGAGGGGAAAGATAAAAAAAATAGATGGAAAAGAAAGCGAATATATAAAAGTTAATAAT
AATTTATGATCTCTTTCTATTATTTATTATCATTGATCTTCATTATCAATTCTAAAATTT
CTTTTTCTTTTTCTTTCTCTGTATCGTTTTTAATATTGGTTGTGCATAAGCATCTATAAA
TTCTCGATTAGTTTTCTGAATAAGCATAATTCTAAATTTCTAATGATCATCTAAAGAAAA
TGACAATGATCTCTTAAATTGATTCCCTTGAAGTAGTTTTACAAATTTCGATCCTTCAGA
GATTAATATTTAGCCTGTAACTTAATTATATATAAAGGTTTTTATCTTTCTCTAAAAATA
TATTTTGTGAAGATTAAATTTAATATATGTTATCAACTAAATTATACCTATTAGATTTGT
TATTAGCTTATTGTCATCACATACGTTATATTTGAGGTTCTGTGACTATGATTAATCCAA
CTCATTAGAAATTGAATTGAGCCCTAGTAAAATATGCACTTAAGCTAAAGATATAAAATG
TAAAAGTTAAAATATAAAAAATTAAAGATCAAATATCAACTCACAAACATAAAAAGAGAA
TATAAAAGTGGTCTTTTTCAACTAGCACAGAGATAAACAGAGAAAAAAAAGGTGTAATAA
TCAAGGTTAAAAAACTAATGCTCACGGTGATCCTATCAATAAAGTTCGAGTTCTGAACAT
GCATCCTGCAGCATCAAATATTCTGAAAGAAAGCTAAGAGAAAAAGCTTTGCAGCTCATA
ATATATACATCAAACTCAAACATGATTATTTTTCGGAAAAGATACTTATATAGTCTAAAA
AAACACTAATGCTCATGGACGATTGCTTGCTAGAATTTCGGGTACTGCGTGACCATTATA
GTTTTAGTAATAGCAATAATGGTACATTGTCACTGCCACTTCTTCGTTTCACCAATGAAC
TCAGTCAGACATTGCATCGTGCTCTGGCACATAAATAATTTATTGATATCCTATGGCGTA
TGGGTTTGACGTCAATCCGAAAATTTGGTACATTGAAACAGATTACATCTCTAATTCGGT
AAAATCTGTCTCATAAGTTAAATAATAATACAAAGAAGAAAAAAAAATATCTTCTATCCA
TTAATTTTGTTTTTTTATTT
>Glyma02g45353|Glyma02g45353.1
AGCCACCTTAACCATTTAGTATAATTGTTAATTTTATTGCTTACAATATTCTAGACCTAG
TATAACTCATCATATACCTACTTGCATCTTGATTCCTTGGTATAGTTGTTTAATTTGTAC
GATGGCAAAACATGAGGAAGAGTCCCTTGGTTTCACCTATGATGTTTTCCTCTGTTTTAG
AGGCGAAGATGTAAGGTACTTATTTATAGGACATCTTCGTAAAGAGTTGTGCAGCAAGAA
TATAAACACTTTCTGTGATGATGAGGACCTGAGGATGGGAGAAGGTATTGCACCTTCTCT
ATCCAAGGCCATTGAAGAATCTAAGATTTTAATCATTGTGTTTTCTGAGAACTACGCATC
GCCCCCATGGTGCCTTGATGAACTTGTTAAGATCCTAGAAAGTGCAGGCTTGGAGGTCAG
CTTTGTCTGAAGCATGTAACTTGCCAGGACAGCATATTATTACCGCTGGGTATGTACAAA
CAATTCCATATATATATATATATATATATATATATATATATATATATATATATATATATA
TATATATATTGTCAATCATATCGAATAAAAAGATTTTATTTAGCTTCTTTTATATGTTTC
TAATTAATTAATTAACTTTTTTTATGATTAACATCTATTCCACCGATTATATTATTAACC
TGAACATAATTTTGATTTTTTTATTTTACTTAATTTTTATTTTTTTTAATTTTAAAATAA
AACTATTTGATCCTCTTATTTAAAAAAATTCATAATTTTTATTTAATTTTTAATTTTATC
TATGTTTTATTTCTTTTATTTTGGTCTAATTGATTCTTAATCTTAATATGTTCATTAATT
CAAGTAATATGCAATAAATGTTTTAGTTAATTAACATGATAAAAAAAATGTAAAAAAATT
AAGCATCAGACCAAATTTGTGAATTTTGTTATTAGAGAAATTAAAATTATAGATTTAACA
AAGTATGAAGAATAAAGTTATATTTAAACTTAATTAAATATATATGAAGTGTAAACAAGT
ATAATATATTAAATAAATATAATGACAAAAAAGTAATCGAACCATTTTGTAATATTTATT
TGAAATAAAATTGATTTTGATTAATGTTTGTATGTTTTTATTCTAAAAGCTAATTAATTA
GTGACAAAACATCCCTAGCTATCTATATGCTATTAGTCTATTACTAAAATGAATTTTGGA
CTTAGAGTTAAGTTTTTAACGTGAGATTAAATTGTGAATATTTACTTAGAATCATGTTTG
ACGATATATGTGTGAATCCAAACACATACTTAATAAATGTTGGGAACTGCATGCATCCAA
CTCAACGTTACATGCATATTGTAACTTATGCTTCAAGGTGAGTCAACACAGTTCTTTAAC
GCAACTCCAAACACTAATGTTAATTTTACTTCGTATCGTGGCACTTACCCCTCCGGATTT
TAGGGTGATCATGTTGCTCAAATGTCCAGCTTTGGGTCAGGTTTTCTATAACTTTTCCTT
CGTTTTTTTATGTCACGGGGGCTTACCATACTAAAGTAGTTTTCTTTTACTTATCTTACA
CTAAAAAAATGGGAGGGCAATATTATTAAAAAGTAAAGGGTAGGCAACATCGTGCAACCT
TCATTTAGCGGTATAATCGAAATGAATCAGTAGAAAATGAATATGTATTAACTAGATATA
TACCAAACCCCACTTATATGAATTATGGCATTGGTTCATCATGTTTAATTGTTTATTCTC
TCGATCGATGCACTCCGGCAGGCAGGAATTTTTTTTTAAAAAAAGTACGAGAGGAAGGCA
ATAAAAAAAAAATTGATCACCGTGTAGATTTTCTTGTAGAGCCTCATCCTAGGTATTATA
ATTATAATTTATAACAAATATCAAAGGACCATCCAAGAAACATCAATCATGGTATCTAGC
TGTTGGTCACTGATACTTGATAGTAATAGTGTCTATCCGCGTAAGATATTGTATTTAAGT
ACAACGCATGATATTGAACA
>Glyma02g02740|Glyma02g02740.1
AACAGGTGCAATTTCACAAACACATAATGATATGGATGAAGCAATTTAATATCTCAATGT
TAAAAAATTAGAACTTACTTAGCAGGGTGCGTTGTGTTTGTCTTCGTCATACCAACTACC
CAAGGGAAAAACACCAAAAAGTAAAAAAGAAAGCGACGCTGAATGTGAGAGAAACCTAAT
TCAATTCTATTTTATGTCTAAAGATAAGCCTAATCCTAACGCACTTCATCAATGGGCTGT
AGTTTGGGCCGAATAGACCTATCAATAAATGGGCTCATCAACAACTGGGCGACGAGTTGG
ACCTTTGTTTTCTTGCTTTACTGCAGATACAGAAAGGCAATTACTTTCTGAAGTCTTTGA
ATTACTTCTGCACTTCTCATACTACTTCCGCGATGATCAATCTCGAAATAATATGAGAAT
TGCAGGAAGTAATTCCAAAAGTGAAAAAAAAAAACACACACACACACAAAGTAAAGGGAA
GGGAATTATGAACTTAGGCACAAGCAAATCTTTTGCATTAATTAAATAAGTAGTATGGTT
AATTATTTTGGATAAAAATTTCAATAAATATTTATAGGAAAATAAAATATTTCTCATTTA
GAATATATAAAATTAAGACATATAAGTTGATTTTAATTTATGGAAGATGTTTGACAGATT
TTATCTCTTTATTTTATTTTCTTATAAATATTTGTTGAAAATTTTATGCAAACTAGAGCC
GTATTGTTGACAATTTTAAGAAGTTATCCTATTTCAGGTGATTTTTTTAATTTGTTTTAC
TAAATTACATTTTTCTACACAATATTATAATATTTTTATTTAGTTTGATTTCATAAGGAT
TCTGTGTCAAATTAGGTTTTTTTTTTTTATATACAGACCGTAGTTATCAAATTATGGTTT
AATCAATATTTTTACTACATTTATGCTAAAAGTTTCCTTTAAACATCTTATAATATTCAT
ATCATTTGTTGTAATTATAATGTTGAAGTATTAAAAAGAAAAGGTTATGTACTGACCGTA
TGATAAGTTTATTGAGTTAAAATTTCAATGGATCAGAATTCTTTCTGCCATATTAATTTT
TTTACTGACTTTCTGACATACTAAAACATAGTTTAAAAATAAATTCAATTAATCTATAAT
AAAAGAAATATTTTAAATTTATTGTAGAGCACTACAAGGAAAACTAGGTCAATAAGAAAA
GAAATTCCAAAGTAAAACGTGTACCCTTACGACTGCCGACTAATTATAATTTAATTTTAT
ACAATATTTTGTATAGAAGGGCAGAAATAGTATGTGAAAAAAAAATAGTTGACTCAATTC
TTTCTTGTCAGTCCTTCATTTAACTATCTTTAATATTAGGAAATGTCTGTCTATCTCAAA
CAACGTACATCTGTACGTCCAGATACTTTAATATATTTTCTTATAAAAAAGTCTCAATTT
AAGAAATTGAATGATTAAATTATGAGATTTATCTGCTCATAGAAAATGTACAAAATAAAA
TAAAAAAGTACTATATTTGCCTTACAGTTCAAATCAAAATTATTCTATACTGCAGTCTGC
AATCATTCAATGCGTAAAAGCTACACTAGATATTTCCGAGAAGCTTCCCTGAAATAAAAA
GGAAAAGCAAAATCGATAATACTGAGAGAGAAAAAATTCAATCATAATGATAAACCATGC
TGTTACTCCTGGTCATTCTCTGTATAACAAATATAAGACAATTTTAATTTTATTTTTTTT
TCCTGAGATCAGAGACTGGCTGTGTGATGCACCTGGTTACCGTTAATTTAAGAAAATTTT
ACGTATAATAAAAAAATCAAATACAAATTCTCCTAAATAAATGACTTTCATACATGAAAA
TACTTTGAGACCTTCTTACACTCCTTCATCCCTAAGATTATTTCAATATTAATTTGACTT
ACCAAGTTGCCATTATATTACTAATTTACCATTATCCGTGTATTGGAGACATTTTTGCTG
CACATGCTGTCATAGCATCA
>Glyma02g17440|Glyma02g17440.1
TTATCATTTTATTTTTTTTCCTTAAAAACATAATTGCTTAAATTTTCATTTCGTCGTTAT
AGTTTTGTTATAGTTTTATGATTGTACAATTATGACCTCTAAATTTTTTTTATAGCACAT
TTGATCTTCACGTTATCAAAATTTAATAATTTTGTTTTACTTGTATCATCAATTTTTAAT
GGAAATTACTAATATGACACATTAGTGATTGATATTTTTTTTCAGTTATTAGTGATAATA
TGGCATTCACCTTTTAACATGTCAGATAATCAAGGCTAGTCCTGGATCCTAACCAAAGCT
GTGGCTACATAGGATGTACTGCTAAAAGGGGTCAAATTTTTTTTAAAATATGGCTGTGGA
ATAATATTTCTATGTTATTTTATGGCTAGATTAAAGTTATTGTGTTATTTCATTTTTTAA
AAATAAAATGTGACATGATTAAAAATATAACTATGTTGGTTGTTAATTTTTTTTTAATGT
GTTACCTTCATAAATCCATATTAAATAAATTTTTATCTCATTGTGACATATCAACATGTA
CACCTTATTTGCAGAGAAGAAGAAAAATGGAGTGGATAGAAATAAAACTGATAAGTAAAA
AAATGTGAGAATGAGCAACGCTTGTGAATGGTTTTCTAATTACATTTGGCTTAAGTAGCT
CTAGTGTACAAAAAAAGTATAGCCATTTTAGGTCCTAATTTATATACCACAATGCCCAGT
GTACAATTACACAGTCGCTCCACTGCCTTTACATTATATTGAAATAAGCACCATCAGTAA
TATACTTTGTACTTCTCGTTGAGCATTAGCTTACAGCATATTAAATATTGATGACCTTGT
TCATGTGGCGAAAAGAGTTCTAAATGGAAGATGCATTTTAGATTATCTTATAATTTATGG
GACTTTATTAATGGTAAAATTCTATTGTTGATTTTGTTTTTTTTTTAAAAAACAAGTTTA
TAGTTACTTGGGAAGAAATTAGATGCATGAGATTCTAAAAAATGTTGAAATGTGAGTTGA
TTTTAATCTCACACACACATCGATTGATATACTGGGTATCAAATTTTTATATATACTTTT
ACCACTTAATAATATTTTTTTTTTAAATCGAATACAAAATTCTCAATTAAAACATTGTTG
AATTATTTGGTATTATGTATATCAAATTTTACATAAATCGTATTTATTGGTATGTTATTT
ATCAACGAACATTTACTTATATTCTGAAAAGCATATAATATTTCAAAATAAAGTACGGCA
TAAAAATAGCTGTTAATTTTTCATTTGCATGAAATTTTATGAACTTGATACACATTATAA
GAACTTTCAATTCAAGAATTTTTCATTTTCTTGAAAATAATTTTCATTTTAAAATTTTCA
AGATTTATAATACGTATGTCGAGAAGAAAATAATCTAAAGTATCATAGTATATTTTTACT
TCTTCAAAAATAGATGGAAAACATTAATTTATTATTTTGAGTTTTGGGATTATTTTTTAA
AATATTTTTAAAAAATATTTTCTAAATTTAAAATAAATACATTTTTACTCTTACTTTTTA
ATTCTTAAATCTCATGTCACATGTCACATGAGATGAGGGGACCAAACTAGAGTAGAAGAT
CATATACAATACTCTATATTTTTTTAATGATTTGATTTTTGGTTATATATATTGAAACAA
TAAGTGTCAGAAATTTTTATTTTTTTAGCAATTTCAAACCGCTGTAAACTAACTCTAGAC
ATCCAATTATAAAAAAATTAAGAACTTAAATTTTTTTAAAGTTAAGAACCTAATTAAAAA
TCTCTAAATAATTCATTGTCTTACCAATGTATTAAATATGCTTGGTATTAAAACCATGAT
ATGTGAGATATATTTTTTCTGTTTTGTTTTAAGATAAAAATAAGAAGGAAAAAAAATGTA
TTATGCAATTTGCTCAACTTTTTCTGTCGCCTACTTTTTTTTAGTATTAAAATTAAAAGG
TGGAGGGGGCCATCGTAATC
>Glyma02g21830|Glyma02g21830.1
GTCCAAATAATCTCATGTCATGATATATCTAGAATAGTAGTTATTAGTCAAACAAAGATA
CTTGTACAAACTATCAAAGTAATTCCATCCCAACCGTTCAAAGACGAAAATCTTGATAAT
ATTTTGAACCATTCATAAACATCACAATAAATATTATTAAAACATTTATAGTGTCTAGTC
AAACCATCAAAGTAATTCCATCCCAACCGTTCAAAGACGAAAATCTTGATAATATTTTGA
ACCATTCTTAAACATCACAACAAATATTATTAAAACATTTATAACATCCAGTCAAATAAG
TAGTTGTGATGCAACTACAACATGAGAGTTTGATACGATACAGAATAAAAATATACAAAC
AAAAACTAGGCCCAATGAAAAAGTGAAAAAAATGGAATTCGTAAATAATGTGTTAGTCTT
AATTTTATTTATTACCTGTTAATTTTATTTTAGAATTTTTATATAATTTAATATTATTTT
CTTGATGATTTGTGTAAATAAATGTGTTACAATAAATTTATTGATATATAAGTAATTATA
AATAAATATGTGATCATTAATTTATTTTTTTTAAAATTAAATTTTTAATATATTCTTTTA
TAAAAAAATCATTTTTTTTAATTTAAATCGAGACTAGAGATATCTTACAACTGATACGGG
GGAATATGGTAACAAATCTTTAACTCCCCCGTTATGGAAAACAAATAAGGAAATATGTTT
TGAGAGTTTGGGTAGGGAACCTAGAATACCCTTGCCCGCTCGGCTGTCATGTACTTCCCA
CTTTCCCACTTTCCAGTTCTCTCTCTTCCCACAACGCTTCTTCCAAATACGATTTCGTCA
AGGTTTCTATTTCAATTCGAAATTTCTTTCTTTATTCTCTTTTCCTATGCTTTCTATTTC
TATTTCTGAAGGTGTGGTTGGGTGATAATGCGGATCACTACTACGCTCTCTCCGGATTTT
TGCTCAGCATAATGCTAACGGTAGCCAAGGTATCTGATAACCACTGTTTTTGCTGAATTC
TATTTATGTTTCTTAAATTTAAGTTACTTGAGATGATTGGTTCATTCATTGATTGGATTG
GAGTTGATTTTGTGAAAACTAGCAGGGATGTATTGTCAGATCATTTATTATTAGAATTTA
AAATTTAAAATGTGTATAAAGTAGTTGTTTATCTATAACAATTTTTTATTATCTAATATA
AATAAGTATATAGAGTTGCTTTTTTTTTCATTTTTATTTATTAATTTTCAATTTTAAATT
ATTTTTCTAGTCATTCTTTATTCTTATTCTAACTGTTTATTTCTCCTGTGAAAATATCAG
CAACAAACATGAAAATCCATTTGCAAAAATGATGAAGGTAAGTGAATTCTCATTATTAGT
TTCAAAGGTTAGAACAAAAATTTTCTGTATTTCACATTAATTGTGTGTGAATATCTTTAT
TATCTATATATTTTTTTCTTCTTAATTTACAAACTAAAACTAACATATGTTAATATATAA
TTTAATATACAACAAGAGAAATTATTGTAAAATATTAAATTTAACTCTTACCCAAATAAA
AAAAATGTATAAAGACATATATCGAGAAAAAATAACTTAATAAATTAAAAATAACATAGA
AAAAAACTTACAAACAAACATTCATCAAATACAAAATAAATTATTCAATAAATTAAAATA
TACATCAATACATAATAAAAAAATATGATGATAATATATTTTAGTAATATAAAATTTAAT
TCTTTAAATTTATTATATATATATATATATTTATTTTATATAGTTATTGTTAAAAATTTA
TAGTATTTTAATTTGAATAATTTTTTATACAAAACTTGAAATAGAAAAATAAAAAATACA
AACATAAAAGCGCGAAAGTATCTATATTTCCGCTAATGGTAACATAAAAAAATCATCAGT
ATTAAACTCTAAAAATACATTAGTTTTGATGATAGGATATTTTGACCTCTTGAAACAAAT
TTTACTTTTTACATCAAGCA
>Glyma02g29170|Glyma02g29170.2
GAGATAATTATTTTGGGGGATCAAATGGTCCCTGCCTCCTAGGTAGCAACCACAAACCTT
TAATGCAACTGTATGAGTTAGGGTTGTGGATTCAGAAAAGGGCCACTTCACATGCCACAT
GTGTACAAGTGTGACTTTCCATTCACCTTTGGAAAACAACAACTTGCCCTCTACCCCGGC
AATGCCAATTTCCCCTCCTTTAATCCATCCAAACATGTTGCATAATTTATAAGCCACAAC
TACTCAATTACAGGTGTCCCTCCCCTTCTTTCTTCGTAGCCCTTTTCATTGCATTGGGCG
AATACCATAACTTGTGGCCAATGTTCATCCATGTTAATATCACCTCAAATAATTTTATGC
AAAATATATGCAATCATTAGACAGAAAAATTTAATGAATCCGAACCCTTTCGGCCTACCC
ATTTGACTAAGCAACAAAATTGTAGCTAGAATACAAGCAACATAGAAAATTCGGAAAATC
TTTCTGTCTTTTCAAACATGCCGTGAGAGATTTTGAAATCGTCAAATCGTTTAGTAGTAC
TATATTGATTCTTTAATAGAGGTATCATTACATGCAATAATGTGCTTAATTTGATGTACT
TAGAGAAGGCGTGGTGAATTTGTCAGCATAAAAGAAGTTTTCTTAAGTTGACAAGAGATT
CTAATAAATTTTCCATGTTAATGAATAAATAAATAAATAATCTGAATGGACCATGGACCA
CCGAGTTTGGGACTTGACAATTGAAATTCTTGTTCTTAATAAGAACAGTGAAATCTGAAA
AGGGCATATTGTTGGAAGCTGGTCACCGTCCAGCAATTTCTTTATTCAACCAAATGAAAT
TGATCGCGATTAGTTAAATAGAGTCATCTTGTCAATTTGAGGAGGAAAAACAAAGTAATG
GTCATTGGAAAGAAAAAAAAAAGAGGAGAATTTGAATGAGAGTAAAGAATTGTATTTTTT
GGTACATGAGTAAAGAATGGTATAATTAATCTGACGAATTCTCAGTCTTTAGTTTACTTA
TTTTATGAAATTTTTTTGGTCAATAAATTTCTTTAAAACATGAAATTAATATCAATTGTA
CAAAAAATTTATTGACAAATATTTTTATTTTAAAAATAGTGATAATATCTTATTAAATAT
TTTAGTAATAAATAAATAAAATGTCAAATAGTTTTTATATTTTTAAGAAATAATTGTTAC
TATTTTAGTTTCAATTTTAGGCATTGTTAGCCTAAGAATATTTACATTATTAATCAATAA
AAAATCATATTTTTTAAGATAGTTTATTATACTCATTAAAAAACATGATTATTATAAGAG
TTAATAAATATATAATATATAAAAAGCATAATAAAATGAGAATATAAAATTCTTTTATAT
TATCAATCCACAGATGATTTTCTCTTTATTTTAACTATTGATTTTTTTTTCATTTTATAA
ATTTAAAATGTAACTCTTGCATATAACGTCGTTCTTTCTCACGTAAGTTATAGTTACTTT
CCTCAATTATAAATCAGATTAATTTTCTTTTATATTATCAATCCACAGACGATTTTCTCT
TTATTTTTAACTATTTGGTTTTTCATTTTATAAATTCAAAATGTAACTCTTGCATATAGA
ATACTTATTTCTCACGTAAGTTTTGCTACTTTCCTCAATTATAAATTAAATTAATTTTTG
AATAAAATATATTTCATATCCTTTTAAGATTTGATGAAAACTGACTTTAGTTCTTACATT
TTTTTTTTGTGAAGAGTTCTTAAATTTTAAAACAATAGTTTTAGTAATATTTATATATTT
GAAATGCAGTAAATTTCGTCTATAATCTTATACTACATTTACTTTCACTTGACAAAGTTA
ATCACATTAAAAAAAATAGAATGATGAATATTACTATTTTTAAAATGTAAGAATTGAAAT
TGAATTTGACCAAATATAGAAAGATCTGAAACACAATTTATACTTTCTTTTATCGTTTTC
TTCGTTATATATTGTGTCTC
>Glyma02g38910|Glyma02g38910.1
ATTCGGCTACTGTGGATTAAGTTGAAGTTCAAGCTAAGCGTTCTTGGCATCTCATTTTGT
GGCAGTTTTGGTTATAGTGAAATAAATGTCTATTTGGATGGATGCTAGTAAAATTGGTTT
TCTTTAAAATTTATTTTGGAGTAATATTATTTATTTTTATATTACAATTTTAAATATAAA
ATTTTGAATCAATATACAAGTTATTTAAAGTTATTTTAATTGAAAATTAATTTAATTTTT
TTTATAATATGAAATCAAACATGTAAAATTATATTCAAAATAAATGTTTAATCTGTCTTT
TTTAGCAATTGGTTGTTTCCACTGGATTTTGAATAACATTGCTGTGACAAGTTAGGGACT
CGGTTGTTCTACTTTTATGGGCCGTTTAAGGAGGAAAAAAAAAGACACCCTAAATAAAAT
TTGAACCAAATATTCTTCTTACCGTATTGGTGAAGATTCAAGTAATGGTTAACACTTAAC
ATCATTATCATATACTTTCATCCAATTTTTTACCGTGTAGTATGAAAAGGAATATTCTAA
ATTTTTCTTGAAGATTATTGGATGTGATACACGATAACTGACACGCACATGCGCAATGAA
TTGTGATCCTGAGCTTCATTTCCAAGTTTGACTTGGGTGCCATACACAATAACTGATACT
GACCCACACATTTATAGTGATATATGATATGGTCTTGGGAGTTTTCAACTGCAAAGTTCG
CCTTGGCATATAAAAAAATCATTTTTGGTGTGAACTGTGGAGTATTTAATCAAATTATTA
TTTTTTTTATAAAAAAATCTGATTATTTTTAGTAAAGTTTCTTTTCTCAATCAAATTATT
TTTATTTATAAAATTTGAATTCGAGACCTTATTTAATAAAATTTAACTCAATAACTTATT
GGTTAAAATCAATAAAGTGTTAGAATGTAATTATAGATAGAGTGTAATTAACTATGTTTT
ATAAGTATTTAGATACTCATATTACATTAAAGTTTATATATTTCATGTAATATATGAATA
TCTAAATAGCTTTCCAATCTTCAATTATTTTAATTCCATAAATATGAAATTAACAGTGAT
GCTCATAAGAAGCCTAAGCCTATTCAGATAAGTTTAGTTTTGATTTAATCCATTTTCATC
CTACCTGGATTGCATAGAAATAGGTGGTTTAAAACTTTACAAATTCGATGGAATACTCAA
ACGTCTTTCTTCCATAAGAAGACTTGAACGTGAAGTGTTGAAATCATCGTTTGTTTATAA
TTTGATTAATTGCACACATCAACAAATATTGCTTTTCTTTTAATGAATAAAAAAACACAA
TAGTAAATGTTTCAAAATAGGTATTAATAAAAATAGATCAAACTCGCAAATCTGAGTCGA
CACAAGTGGTTAAGGATTCAGAACAAATTTTCATTTTCTTCGTGAAATTGATAAATTTAA
ATATTTTAAATGTCATTTTTTTTATTTGGTGGTCAACCCTCCTTACAAAGATTCCCTGAC
GCCTAAGGATTAGTTATTTTGATGTTAAAAAAAATCCAAAAAAAATAGGTAAAGGATTAT
AATGTTTTAAAATCTGATGATATTTACATTTCGAAAATCTTCAACTATCTATTAAAAGAT
ATTTTTGGTGAAAAAAAGTATTAATATAAAACTTTTTTCATTCTATTGAGTATTGAGGGA
AAAATTGACAAAAAAAATTTAGTGTGTCTAATTGAAATTATAACTATGTTTTTTTGAAAA
AACATTTAACTCATTAAGTCAAAAACAATCATAATCTCAAAAACTTGAAACAGTTGGAAA
AATAAAGAGCTATGTGACTCATTGCCATAGGCCAAAAATCCCAGTAGGGGCTAAGGCCGG
CCATGATGCTATTATCCAATTCAAGTGAGGTATTGACCTGGTATCACATGAAACAAAAGA
TAAAAGAAAAACAAAAAACTCATTGACTTAGTTTTTTTTTCTTCTTTGGGCTCATCCTTT
GACGGGGTTGATTGATTGCT
>Glyma02g05680|Glyma02g05680.1
GTAACTGCATACCTAGTATCAAATCACTAAAAGATAAGATTTTTTTTCACCAATTACTAC
CATAGGCCAGATCTTCCTAGAGTCATATACTGTTATTAAGTTGCAACCTGAGATTTAAAA
TTGCGGCCAACCACAATTGGGGCTGCATTTGACTTCACTTTTTTTCGCAATTTCAGCGAA
CACAAGCGCAATTGAAAACCTCCACAACCCCGAGTTCATCATAACAATAAAGATAATTAT
AAAAAGGAGCAGCAAAGACGTGAGGCACTGTAAGAACTAAGAACTAAGAAGAGAAAATGA
CAATATATCGACGCAATTGGGCACAAGCTAGAACTTTGTAAGAATCATTCAAAAAAGAAA
CAACAAGCATTAAATAGTATTATACTACAGAGGAATTAAACTAATCAGACACAATATAGA
ACTATTGTATATACAGAAATTGAATCTCAGAGAAGTTGATAGGTGGGATACCAGTGAAAG
GTGTAAAAAAAGGAAAGGGGAGAAAAAGTGTTTCAGAGGGAGATGGGTAGCTTGAGGTTT
GACATGTGAGAGGGAGGGTGTGAACAGCGGATAGCAATAAGAGTGTACCGAGCGAGAAGA
AGGGGCTTAGGCGGACACCAAAACCTAGCTGCTCCACCCGATTTTATGAATGACTAATAA
GGACAAAATCATTTCATTTGCCATCTCATCTCATGCCCTTTTTTTTTATTTTATATACTT
GTTCACCGTTTTTTTGGAATTTAGAATTTCTCCCATATGAAAGTTCACACTTGATTGTTA
TGTTTTTTTTTCTTTTCTTTTCATGGGAAAAAAAATAGAGTTGAGGCTAGGGTGAATCAT
CTATTGTGTAGTTCATGAAATCATATCTTGAATTACTTATTAGAATTTGTTATTTTGACC
TGTAAAATGTAATTTTGTATTTATTGTTTAGTCCTTATAACTTTCAATGTTTACACCAAT
TGTTTTAGTGCTTTATTTTTGTGAATGTTTAGATGAAATTCAACTAGTTTTTTTTTTTTT
TTCAAAATTTTGATTGTGGTGTTCATTCTCACAATGTGCAATGATGAAGATGGTAAGGGC
AATTGCCATTGTGAGGTTGTCATGCAAAAGGCGAAGATCTTGATGATGGTATAAGTAAAG
GCACAACAACTCCACTAGGGTGCACAGTGAAGGCAAGAGAGTGAGAGAAAAAGGGTAATT
TGGTAATTTAAACAGATCATTATTACTGTCATATTAATATTTCCTTAATTGTTTGCCAAA
ATACTATTATTTATGGAAACTCACGTGACCCCGCATGGGAGTTCATTTCTGATTATCCGA
ATCCATTCTATCTTCTCCACATGCAATGCATTATTCGTACAGTGCAATTTCGTATCACTA
ACAAACTCCATAACGCACACAAGGGGAAAATGCATTGCATATTTAATCATGTGAGTGCTT
GAATATTATTTAGCGATTATATTTTTATACATATACTTTACAGTTTAATAGATATACATT
TTTGATATATTGTTATATTTTAAGTAATCAAATTTCATTTTTATATCTTTTAAAGTAAGA
TTTTTCAAAGTAAATAAACTTATAATATATAATAATTTAAATTGGATAACATTATTAAAA
AAATTGTATTATCAATGCGTATATTATTTAAGGATGATATATATTTAAAAATGTAAAAAA
AAAAAACACACAAAAACAATATTACTCTAAACTGATTAGCTCCAGCTGCCACGGTACTGT
ACACATGTCAGCTTACAACAGCAAAATAGTGTCATAATAACAGTATTACACTGCAAGAAT
TTATTATACCAAAGCGTAAATAATACAAAGGATCATATTCAGATAAAAAATCGCCTAATT
TATTTAATTTATTGGCACAATTAAAATCTTAAATAAGAATAAGAAATGCCATAAACCCAA
TTTTAATTTTACCTATGAATATATATATATATATATATATATATATATCTTAAAACACTA
TATTTATGCGGCATTGATAC
>Glyma02g02805|Glyma02g02805.1
AAAGAAGAAGCTGCAAGAATGGAGGAAAGGTTTGGTAGAAGCAGCCAATTATTCTGGTTG
GGACTGCGACGTCAACAGGTATCTCTACTCCAATAATCAGTATTATATTTTCTTGATTTA
ATTATTGTTTTAGTTTCTAAATTTTAGTGGTATATTTTTTTTTTCCTAAAATTTAAAATT
ATTTTTTTAATCTCTATGTGTCATTTATGTGTAGGTGATATTAATTTTGTGAGAAATTAA
GATCTTTATGAGTCATTTTGCTTGATGTTGGCGTACAGGACAGAATCTGAAATTGTTGAG
GAAATTGCCAAGGACGTGCTAGAAAAGCTTAATCGTGCGAACGTCAGTGACCTAGATCGT
CAGATAACTAAGTACGAGCAACTTGCACAACTTCAGCATCAATATTTTATGTGCATACCT
TCTTTGGAAAATTGTCAAAATCATCGAGCAACGGTTCAACGCATCACAGAACTTAAAATG
GAGAGAAGTATGCGTTTGCTTCGTCTGACACCAGACATGCTCTCGCATATGAAAAATTCA
AGAGCTGATGAATATAATATTTTCTCTCCATTTTAACAAAAAGAAAATAGTCGTCTAATA
TTATGAATATAATCAATGACATATTATACATTGTTCCAACAATTAAATGTATTGAAATGA
TGTAATGCGGGGTACTGCTGATATTCTTCAACGTAATAAAATTTACTTTTTACCCTGTTG
CAGAAATTCTGAATGTCTTCAAATGAAGTGTTGTTTATTGTTTGAATAAATTAGTCTTTC
ATGTGAGTATTACATTATTGTTTTCCCTTATTTTAAAATATACAATTTAATTTTACTATT
AAAATAAATTACATTTTTTTCTATTCAAAAACTTTTTGGTGAAAATCTTAATTTTCTCAG
TTTGATTTTTTTACTACACTAAAAATATTACATTAAGATAAATGAAAAAAAATTATATAA
CTCTTTAATTTTTTAAAACTTATCTAAATATTCTTAAGTGTCAATCAAACAAATTTTATT
AATTGCTAGAAATCATGATAATAGGATTCATGATTTTCAGACATGAAAAAAATTTCTCTC
TACCAAACACTATTTACCGTGTCAACATTGAAGTCATAAAAAAAAGTCAATTTTAATTGG
TTATAGTAAAATACTTATCTTCTATTTCAAATTAAAAAAAAAATATTGAGACTAAAACCA
ACACTATGTTTTGTACACTAAAACGAGCCTTTCTTGTGGTAATTTTGTCCACTTTCCCAC
CCAATTTGTCTCATCGGTATTAACGGGACCTATATTATAAACAGGAAAGTAACAATTTCC
TTTCCAAGATTGTTAATCTAGAAATTAAACATAAAATCAATTTTTAGGATAAATTAGAAT
TGTATTTTCTTAAATACATGTAAAATAAAATAAAATAAAAATGAGTGTTAAAAGTAGTTA
TATGTTATACATGTAAATATGTATCCTTGAGTACTTTGGTAGTGCAATGATCCATTTTAA
GTCTTCTTCACTTTTTAACTTCAGATCGGTTCTGTACCTTTTGAGTGCTATTGCCTAACA
ATGATCCTTAACCTTTTGGCTCAAAGTAAGTTAAAAGATTGTGTACCCTCCCAAATTTAA
GTCGAACTTATGAACCTAAGGGTTGATTGAGACCTTTTTTGGGTCTGGCAATTGTCAATT
TTCTAGGCACACATTTAGCAGTCAAGAGTATCGTGCATATAGCACACTTGAATAATAGTA
GGTAAAATCATTTTTTTATATTTCAATAATAGTAGATAAAAAAAAAATATAGACAAGGGT
ATCGTGCATGATAAAGGCTGTTTAATTTATCACTAAGCAAATTAATTGATTTCGAAGTCA
AGAAGTCTGTCCGAAACCGATTCCTCTATGCGAAGACAAAAAATAGAAAATGCCAGTTTG
TGTCAAGTTGCAATAAAACTAATATTCGAGTCGCTATGTATTTGCGAAACTTTTATATCC
TTTTCACAAATTTTGACTTT
>Glyma02g41900|Glyma02g41900.1
AATTTTTCTTTATTAAAAAAATGCAGCCAAGCCATATTTCAACCACTAAATCAACTTTGT
TTCGCGCTAAAAAATTAAGAGTACCATTCCAACACATTATGAGGCCAGGGAACAACCAAC
CATTATTACTTCAACAAAAAAATCATGCTCAAAATTGTCAGGAAAAGGAAAACAACACCA
AAGAATTGGATAAATACAACATGCAAGGGATCAAAATTCAAATGACCATTTTTAGTTAGG
CACACCTAAAGATCACATTTTCCCTAACTTGACCGAGTTGTGCAGCACCAAAACCCTCAC
AAGTTTAATTTTCTTTATTCCCATTTCCCACACACCAAAATTTGCTTCAATTCAATGTTC
TCCCTTTCCTTCACCTTAGTCTAGCAAACTCGAACTTGGTGGTGGAAGAAGTTTAGGAGG
TGAGACTACTTCTCCTCCTTCTTTATACTCATCATGTTGTTGTTCCACCAACATAAGGAG
GAATTTTTTTTAGTTGCAAGCAAAGAAGAAAATGAGAAAATAGTGGTGCATGGAGTAGAG
AGAACGGTGTAGGAAACAAAGTGAGATGAAATGGGAAAATGGTGATTGAGAGATGACCGA
ATTGGGACTTAAAAGCTCACCTAATTTGTGTGAGAAGATGAAAGCAAATGATGAGTGAGA
GTAAAGGTTTGGCTACCCTTCTCCTAAAGACATAGATATCGTGCAGCTGAACAATTAAAA
GTGAATTGACCATTATTATTAAATGAATATAAATACTCTTATAGATGTTTTAATTTGATT
ACATTTTTAATTAAATATTAAATACAATATAAAAATATATATTATTTTAACCAGCCTGCG
GTGTATCACACTGATGGTTAAAATTTAGTATAACATATTAGCATATATATATAATGTATG
TGTTGCTATGTTATTTGTGCAATTTCATATACATGAATATAAAATATTATTTATCATTCC
ATTCAAGTCTTGAGACAATATTATCTTATTGTTTAAGAAATAGAGAAAATATTGCTGTTT
TTTATTTTTAAGAAATTCGATAAGCCAACTCGTCTAACCCATCCATTTTCGTAATAGATT
GCGTTGGATTAATTAATTTGTAGCTCACCAAAAAAGAAGCGGCCTCCCATTCAAACACAA
TCCAGGATGAGCCAATTTAATAAGTCAAGTTGGTTTATTTTGATGCCTTTACATGAAAGT
TCAGGATGAAAGACCCAAACAACAAGCTTTTTTTAAGAGAACCCAAACAACAAACAAATT
GTACTTGTAACCTAACCAATGAAATTATAAAAATAAAAAAAGAATGAAAAACAAATGAAA
CCTTCACTGCCATATGCTTTCACAAAATAATATGATCACTGCAACTCAGGGTAAAAAAAG
TAGAGCAAAACATGATCTGGTATTTAAAATATGTGTATAGGTTTGTTTGTACGTGTTTAC
ACTAATCTCTTTTTGGATGAAGATAAATATAAGTGTTTTTATTTATTATTCTTATTTATT
ATATTTGGAGAGAGTTATGACTTGAACATTAAAATGTTGTTATAAGTATTTATCTTTCGT
CACGTCAGTTTAGAATTTACATAGGATAAAACAAACTAGACATCACATTAAAGATAAGAA
AATTATCCCAGTGTAAGTACAAAACCTATTCTTTAACTACATAATATTTATTGATTAAAA
TTTAATAAAAATTATAAAATTAGAAGAAAAAAAATATTAAATAAGAAGTAAAATCTACAA
AAAAAATTATAATTTCCACTAAATTTCAACGAATAAATAAAAATATGTTTAATAATTTAA
TAATTATGGATTGACAACCTCATTTAATTATAAATTATCATTAATATATCTTTTAAAATA
ATTATCATAAAAATTATTCATGATGCATAATAAGTTATGGGATATAACCCTTTTCTCTTA
AAATATTAGGTAAAAAGTGTTTCAATAAATAATGCATGCACCATACAGAAACCGTACATA
CATTAGATTCAATGGGTTTT
>Glyma02g00560|Glyma02g00560.1
CATTAATATTTTTATTGAACGTAAATGTTAATAATTTTTTGTTGGACCTAAATATCAATA
TGTTTCTATTGGACTAAGTTGTTGTACCCCAAATTTCGTTTCATTTTTGGACAAATTTTT
ATTCTTTTTTATCATTACAAGCATAACATTACAATAATCACTTAAAAAATATTTTGGCAA
ACATAATTTTAAAAAAAACATAATAATAACCACAATATTGATTAGTAATCATAATTTGTC
TGTCACAATAAAAATTATCCAAAATAAACATTCTATCGATTTACCAAAATAAACATTGTA
ACAGTATATTAATCATTACAAATTTATCTAAATTATAATAATTAGTTACAATTTACTATA
GTAAAGAGTGAAAATATATTTTTTTGAACTAGAGAGATCAAATTGAATAATTTAAATAAA
AAATGAACTAAAAGAGTAATTTAACATCTTATTTATTAACTTTTCAACTAAGTAATGTAT
TATTTTTTACTATCTAGGTAAACTTGAATTTTCTTTTATACCTATTTAATATTTTCTCTT
ATTAGATAACTCCTTCCTTTGCGATCATTTTATTTTTATTTTTATATTTCAAGTATTCAA
TTTGTTGTCTGTCATGATTCTGTTAGGGTAATTAAAGTTTATTTTTATAATTAATTTTCA
ATTTTAATCATTATTTTAAAAATCATATTGGCCTAGTCAGTTCAACTAATTATACCAATA
AAAGATGGTATGGTGATGGATTCATTAACTTTAAACATCTAAATCATCTCAGAACTCGTA
AAAATTAGTCAGACCAACCCAAAACTAAAAAAGATAGGATATTTTTTAAAATAATATTGT
TTTAATTTAATATAAAATGATTTTAAGATAAATAAAAAACACCTATTTAAATATCGTACA
AGTATAAATTGTTTTGTCAATTATTATTCAACTTGTTCTCTCTATTTTTAAAATGTTTAA
CTTTGTCCTCTGATTTTAAAAAGGAAAAAAATGTGTTTTTTTATCCTTAAACTAATAAAC
TTGATTTTGGTCCCTGTAATTTATTGCCCACAGTAAGATATCCTCTATATTTTTAGAATG
TTTAACTTTGTCCAATAATCTTGAAAAGGAAAAAATAAGGAAAAAAATGTATTTTTTATT
CCTAAACTTTTAGTCAAACTTGGTTTTTGTTCCTGTGACTTTTTGCTAAGGTGTATTATC
TTTAAGAAAGTCAGAAGTTATAAGACTAATTCTTCAAAAAAGTAAAATATATATTATCTT
TGTTTCTAAATATAAGATTCTTTTTTTTTATTTTTATTTTATCCTTTTTATAAGATTCTT
TTCAAATTGTCTTTTGCATTGGTTATTATTTTTTACCCTAATACCTTTAGTTACTTTATA
ATAAATGTTGTGTATTCAAATATAAATGAATTATCTTTCTTACAAAGATTGGATAAAAAG
ACTAGCTAGCACACATTAATTAATTAAGTGGAAAAATAATGCAAATTAACAAATTTAATG
TTATCCTAAGTTATTAACCAATTTTCTTAAAGAGTAAGAATTAGTTAAAAGAGTATTTTA
TATTTAGTGACAAAATTGGAAAAAAATTAATGTTCTTATGTTCAATTTTATTAATGTTAG
TGTTAATTTGAATGATTTTTTTTCTTAATCCTTCAATTCATCGAAGGAAATGAATCCTGG
TTAATTCAGAGTTCTGTTAAGAGTAAGTAAAATATGAGTAAAAATTATTTCAACAAAGAT
CAAATTCGAATACTATTTAAATGATTTAATCTTAACTTCAACATATTAATTATTTGTATT
TCATCACTTGAATTGAATGAAATGATTACATTGGATATTTTCTTAAAATTAAAAGACTAA
GTTAAACATTTTAAAAATAGAAAGACCAGATTAAGTAATTTAAATAATAAAAAACCAAAG
GAATAATTTAACCATCTTTACTTAATTTACAATATAAAAACTGATGGGGTCGTCTACTAC
TAGTCGTCTAGTAGTACAGT
>Glyma02g40840|Glyma02g40840.1
TAATCAAAACAACTGACAAAATTCATTAGTTAGGGTTTTTCACTTTTTCGTCAACCATAA
ACGATTCCTCCATCAACCATAACTGTAGGTTGCTTTTGCTTCATTAGTATTCCTTCTTTA
CAGTATCATCAAGTAAGAAAGATCTTAACATAGCCGTCCATGCCAAACTTGTGTTTTTCT
GTTTTTGTTTGTTTGTTTCATTGGGAGAGACGACTGTCATACCTGAAAATAATTATAATT
TATTTATTTTTAATTAGTAATTATAAAAATATCACATCATTTTAAAGATTTTTAAGAAAT
AAAATTAAAAAAAATTGAAAGTATTATAATAAAACAGAAAATAATAAAAAAATATTTTTT
ACAAATCAAATTAACGAATTGAAAATCTATAATTCTATATTTGCCAAATTCTCTAGTGAC
ATTTTATAAACAAATGAGAAAAAAAGTTTAAGAAGTTTCCTTCGATCTATATTGTTTATT
TTATCTATATTTGTAAAAATTAAAGATAGTATCAAAGAGTTTATAATAATTTGTACATCT
TCTTCAACAAACACACCTTTAACATTCGTATTATTTTCTTAAAAACATTTTGAATATTCT
TGTCTTCCTTCCCGCTTGCAAGTTCAACTTAGCGGTCTCGACATTTGCATGCTGAAAAAG
AAAAAAGTAGTAGAAGAAGAAAATTTAAAACTAAATTCTGAAACCCTTGGCAAGCATATT
ACTATTGATTTTCTTTTTTTACTTAGATTTGTCGTATGTTATGACCTAAAAATATGATTG
TCTATTTTTTTTTTTTAATTTTTAGCTAAAAATATCTGCAATTCTTTATAGAGTTTAGAA
AGCTTGTGCATTACGCAATATGCCAATATTCATGTCCAAAATTGACACCGTTACAATTTT
GTCACGACATTAAGAAGATAGAAAGAGTAAATGAAATCTAATCCTCAAAAGTATGTATCT
CATTTTCATTTTCGTCCTCAGGTTTAATGAAATGAGAAAAAAGTTCTGTGTAAAAGCATA
CACGCAAAAATAACGTGGAACATTATTATTTAAAAAAAACACTAAATATAAATTATTAAA
AGTAAAAAAGTATAAATTCTAATTACCAACATCTTTTAAAACTTAAATGTATCATTTCTT
AATTTAGCATCTTCAATATATATATGCAACAACGCCTACTAAAATACAGTTTAATTTTAT
TTAAACGTTACATCTCAGTCAACCACAACTTCTTAACTTACACCTGATATATTTTTTTAA
AATCTGTAATTATTAATATTTTTTTTGGTCAGGTAAGATAAACAAAATAATTAATCTGAC
AACACTTGCACTAAGTTTTTTTAAAATAAATTATTACAGTTAAGTTTTTAAATATTGAAT
CTTAAATAATTTTTAATAAAAAATATCCTGCAACTAAAAAAGTTAATTACATTTTATTAT
TCAATTGTTGAATTTTAGAAAACTTATCCCAACTTTAAAAAAGAAAAGGCAAAAATTCCC
GCTAGGATTTGTATTTATATCAATAGGCAAAAATTGTTTTTGGTCTCCACTTTTATATTG
ATATCTTTGTTCCTTAATTATTCTAAAATTCCTTTTTTTATAAAAAAAATCTTATGTGTT
ACTTTAAAAATAATTGTTTTCAATTTACTGCAGCTTCTTCAACATTTTTTTTAATTATTT
GTCTCCCTTAAAGTCTCTTTCAGGAAAAAATAATAAAAATAACTAATTTCAAATTAATTT
TTTTTCTTATTATTTTTAGAGTCACACGAGCCGCCGTCAATAAATAAATCAAAGAAAACA
AAAAGTAAGAAAACTAAATGAACTAAAAAAATAATAAAATTAACACATATATATTAATAT
ATAATAATATATATGTTAATTTCAGGACATAAAAACATAATAACAAAATATAAATATAGA
TATAGAAGGCCTGTGTTTCCGTTGGTATAAAAAGAAAGCGTAACGCATGCTGTAGTATCT
AAAAAATTAAAATAAAAGGT
>Glyma02g11020|Glyma02g11020.1
GTATCACGATTTTGAAATTCTGCTATGAAAGTAATCCAATGCAAATATGATGACAATTGT
GTTTGTGCTAGGCTTCTCATCACCTGTGACGTTTACATCCATACGTCTTGTCTTCAAATG
AAAATAGCAATCTAACTTGTTTGCCATTTATTTTATATTCATGCTGGTTCTGAATTTCTA
TTGGAAGTGGATTTTAAATAAGTTGGTTGCTCTCTGTATTGGTCAAGCTGTGTGTTTAGT
CTTGAAAATTGAAATTGAATGATCCCTTAAGAATTCTACCTAAATTGCAGAGCCGATTCT
TTCAATGGGAAGCATTGATTCCATTACATGGCCAGACAACTGGACAACACTAACAGCTGA
TGGTAGTCCGGCTGCACAGTTTGAGCATACCATTTTGATAACTAAGACTGGAGCCGAAAT
TTTGACTACATGTTGACATGGTAATTCTTTGTTTAATCCACATTGATCATGTTATGAAAT
ATGAATATAGTTTGTGTCTATGTTGTAAATATGTGCCCTTAAATCAATTTGCTTCTGGAA
TATTATGCTCTGGCAAGTAAAGATTGCCTTCAGAAGCTGTATACCAAATTCTTTAGTGCA
TAGAATTTTCATATATGATGGCACCAGATATAGAAGACATAGATTCAGCAGTACATGTTT
CTATCAGAGAATACAAACTGTCAAAATGAAAGTTGAATTGGTAGTCTAATTTAGTTTGCA
AGAATAGCTTGGTTATTGTTTGTTACCAATTGTCTAATGTGCTTGGAAGTTATTGGAAAG
AGTTTAAGCTGAGATTTCATTTGAAGTGGTGGACATTAGCCATGGGACTACTTGATAAAG
CTGAACATTCACGAGTTAAATTTCAGATTGACAGTGAATATTCGAATTCGCAGAGCTCAA
TCGTGTTAATTAAAATCGAAGTTGGGCTTGCAATACAGTAATAACCCCGGGGTTCAATCT
AAAGAAATATACACGCTTGCATAAAGTATGATATTCAATCTACTTATCATATGGGATTGT
TTTAAGTTCAATTGAGTTTTGAGTTTTGTTTCAAGTTCAATTGAGTTTTGTTTTAAGTTG
CATATCTTGTTTTATTGTTCTTCAATGAGATTGAAAACAAACTCATGTAATGTTTTGCAC
ATTATTAATTTAAAAAGGACAACCATTCTCCCATAGAAGTAATGGAATATAATATGTTGA
CATGTAGTTACTTTTAGGATTTTCAATTTTTTAGTCCTTAAACTTTATAAAAAAATTTAT
TTTAGTTCCCGAATATTTTTTTTATCAGTTTTTATTCCTTTAAATTTTTTCCCCTAATTT
TTAGTTTAATTTTTTTTTACTCTTACTTTTTAATCCTTACAAGAAACTAAAAATAAGGAC
AAAAAAAAGTTAAAAGATTAAAAGAGTGAAAAAAAAGGTTAAGGGATTAAAAACAGACTT
AAAAAGTTCAGAAATTAAAAATAAATTAAAAAAAATTTAGGGACTACCCTATTATATATA
TATATATTAGAATATAGGAATGCAGCCACACGTGAAGTGTCCTAAATTTTACTTTATATT
GATATTCATTCAACTTTTAAAAAAGAAAAAGACCATAACAAATCCTAGTGCCGGGTGGTG
TTATACGTATGCAATAATGTTAGAATATACGATAGCAGCCGAACGTATGAAGTGTCCTAA
ATTTTACTTTAGGCCACTTGCAAATATATAAATAATTGTACCATTCTTGACTGAGGCGTT
CGTTTTACTAGTTAGCTAGGAGGAAAGAACGTAGCATATGCTAAGTTTTTATTTATACTT
GGGGAAAAGGACCAGGAAAAAAAATCATTGAAGATGATAAAAAAGAAAAAAGTTCCCATT
TGGGAAAAGAAAGCACTCATTGACCTCATTTGCTAACCTTACCGTCCACTTTCGTTTCAC
TCGTCCCATCCACGTGTTAAAGTTAAAAACAAAAACCATTTTATAATTTTTTTCCATATA
TAAAAGCACCTTTAAGGAAG
>Glyma02g11540|Glyma02g11540.1
TATGTACAAAATAGATGATACTTGTGTGCTGCTTGAGTTGGTTTCAATATGAGAAAAATA
CATTTTATAATATAAAAATATGTTAAAATTAAATATATCTATTATTATAAATAGCTCTTT
GTGGATATATTTATGGTATTAGTGGGTTCCTGAATTATTCTATAATTTTTAATTAGGTTC
ACGAATTATTTTTCTTTTCAATTAGGTAATTAAAATTATATTTATTTTTAATTGAATCAT
TTTATCTAACTATTGTTACGAAAGATTAATCACAATAATTTAATTAATCCCTATATCCAA
TATTATCACTTTTGCAAGTCTTCATTGAGTATTCTTAATTTAGAAAGTTGGATCTATAAT
TTATTTTTTTGAAGTATATCAACATAATAGATTAGTCATGACAAAAAAACAAGTTAGAAA
ACGACTAGAATTAGTTGAAACAAATCTAATCTAGAAAGTAGAATTTGAAAAAAACATCCT
CTTTCTATATCAATGCTAAGAAATTGAAGTAGGAAACATTTCCTAGGTTGGTTCTTCATT
GTAGATTTGTTATAAAATAGAAACTTGTTTCCCTTGTATATTTGAGTTTGTCACACAATA
AAATAAGTTACGGGTTGTGTATTTGAATTTGTTAAAAGTAAAAACTTATTTCGTTATGTA
TTTAGGTTTATTACACAATGAAAAACTCTTTTTATTTTTATTGTGTATTATTTCCTTCAT
TCCTTTTTATGTTTTTAAAGGTTTTTAACGGAAAAAAAATCAAGAAATGTAATAATTTTT
TTTATCCTAATAAAACATTTATGGGTTTTCCTATTTTATCCTTTTTCATTTCTACTTCAC
AATATAAATTAATAAAAAAAATTAGCCAAAAAGTTAAGAAATATAATTAATAAAAAAGTA
ATCAATATTATCTTGAACTAAATAATAGGTAAATATAAAAAAATATTTCAAGAATCTGAC
AGTTCAAAAGAAAAGGAGGTAGTGTCATTTCACACCCCTCTTTCACAGTGAAAACATTTT
TTTTAATGTTTCAAAACCAAATACATAATGAGATTTTGGTTCCATTGTATATTTCATCCA
TATTCAATAAAAACATGTTTCTTTTACGTGCATTTAATAAACAAAAGTATGTTTCAGTGG
GAGACATTTTTGTCAAAAAATACAACTAAAATACCTAGTACTTTATGGTTTTCTTATATT
CACTTTAATCTTTTATCTTTTGAAAAATTTAACTTAATTTTTAATATTTTCAAAGTGAGT
CAAAATGACTATTTTGAAACTGTTTTTTGTTGTTGTTTTGGAACATAATTTTAAATTTTG
TTTTTTTACTAATTTAAGATGTGAAACTTATCATCTTAAATTTGTTTACATGAAAATTAT
GGAATTCAAATGATACTCAAACCAACAAAAGTCATAAATATGATAAAAATTACATAAAAA
ATGAGTCTCACAAATAATTTAAAAAAATTGACATAAGATATTTTAATTTTTTGTTTGCTT
GTGGGATTAGTTTTCACACAAATTTCACCATGGTTTAATGACCCTTTATGGTTAAAAAAA
TTTCTATATTTTTTATATACATAAATCTAATGAGACAAGTTTCATGTCTCAAATCTATAA
AAATAGATTTAAAATCGTGTCCCAAAATAAATAAATAAACAATCACTATTTCAAAATGAC
AATTCTGATCTGTTTAAAAACTTAATGAACTAAATTAAACTTTTAAAAAGATAAAAGACC
ATAAAACATAAATGATTAAAAGTGTATTTTAGTAAAATACTATCAGCAAAAAGTTTGGGA
GGTTTAAATCATAAATGAGAATACCAATATCAAATCCTCAAAAGAAGAGATCAGAGACAA
ATTTAAGCCCAAATGTAACAACTATCAAGTATTTTGTTTTTGTGCTATTGTATCATATAC
TTCCACTATTACAACTTATACCTCTTATTGCATTCCGGTAATGCAATAGAGAGGTGCATG
ATGCAAAAGTGGGAGTGCGG
>Glyma02g02777|Glyma02g02777.1
CATTTATCTTAATGTAATATTTTTAGTGTAGTAAAAAAATCAAACTGAGAAAATTAAGAT
TTTCACCAAAAAGTTTTTGAATAGAAAAAAATGTAATTTATTTTAATAGTAAAATTAAAT
TGTATATTTTAAAATAAGGGAAAACAATAATGTAATACTCACATGAAAGACTAATTTATT
CAAACAATAAACAACACTTCATTTGAAGACATTCAGAATTTCTGCAACAGGGTAAAAAGT
AAATTTTATTACGTTGAAGAATATCAGCAGTACCCCGCATTACATCATTTCAATACATTT
AATTGTTGGAACAATGTATAATATGTCATTGATTATATTCATAATATTAGACGACTATTT
TCTTTTTGTTAAAATGGAGAGAAAATATTATATTCATCAGCTCTTGAATTTTTCATATGC
GAGAGCATGTCTGGTGTCAGACGAAGCAAACGCATACTTCTCTCCATTTTAAGTTCTGTG
ATGCGTTGAACCGTTGCTCGATGATTTTGACAATTTTCCAAAGAAGGTATGCACATAAAA
TATTGATGCTGAAGTTGTGCAAGTTGCTCGTACTTAGTTATCTGACGATCTAGGTCACTG
ACGTTCGCACGATTAAGCTTTTCTAGCACGTCCTTGGCAATTTCCTCAACAATTTCAGAT
TCTGTCCTGTACGCCAACATCAAGCAAAATGACTCATAAAGATCTTAATTTCTCACAAAA
TTAATATCACCTACACATAAATGACACATAGAGATTAAAAAAATAATTTTAAATTTTAGG
AAAAAAAAAATATACCACTAAAATTTAGAAACTAAAACAATAATTAAATCAAGAAAATAT
AATACTGATTATTGGAGTAGAGATACCTGTTGACGTCGCAGTCCCAACCAGAATAATTGG
CTGCTTCTACCAAACCTTTCCTCCATTCTTGCAGCTTCTTCTTTTCCTGAAAATATCTCT
CATGTTTATCAAATGCCTCAGCATAGGTTCCCCTCTGATTCCTCACATCAGAAGGATCTA
TGTCATAGAAAACAGGCATTATAATTAGAGTTTTAGCCCTTCCAAACTCAAGTATTTTTA
GGAGCTCATCCAAACACCACTTAGAATCCGCATAGTTTTTAGAGAAAACAATGACGGATA
GCTTTGCTTCCTCGATGGCCCTAACAAGGGTTGTGGGTATTTCCTCTCCTCTATCTAGAT
TATTGTTGTCTAAGTAGGTTTTGATATCTAATCTTTCCAAAGCAGCATTAAGATGGCTGG
TGAATGTCTTGCGGGTGTCTTCACTTCTAAAACTAATGAACACCTCATGCTTTTGTGGAG
GAGTATTGGAGGTGGAGGAGGAGGAGGATGACCATGCCATATATGATATTCTATTAATTT
GGCTAAGAAGATATTGAGTATGTAACTCTATAATATAACCTAAGGAAGAAAGAAGAGGAG
TCAACTGTGACAACCTGGGGTATGAATTTCGTGGTTGCTTCGTTCTAATAAATAATATTA
ATAATAATAAATGTAGAATTTTATGTGTGAAAAGAATATAGAAGTTTCGCAAAATTCGGC
TACTCCAAAGTAGTTGACTTCAGAAATCAAGTAGGATTAGTTTTAAACACCCAATTTTTG
ACACTAGGTGGGTCGTGCCTAAATTCAGGACTTGTTACATGAAGCATATTGTTTTCGTCA
AACAATTTGGTATAAAAAATCTCTGTATAGTAGTATAAATAGAACTCTCTTTGTAAATTG
GTATTTTATTTACTTAAACTAAGGACTCGCTTATTTATTTTTTAGAAATATACATATATA
TATATATATATATATATATATATATATATATATATATATATATATATATATACATATATA
TAATTTATTCACACGACCCTTATCCTTTTCTGCCATTTAGTCAAACTAGCTTGATGTATA
TCCTCATCTCCTTACTCCAAAAACTCTCCTTAATTACTTAAATATAAAATGGAATTTATT
GTATTGTTTTTCATTTTCAA
>Glyma02g43710|Glyma02g43710.1
CTCTGAAATTCAAAGTCAGGGACAAGGATAGCATCATGGTTACAGGTGTTGATGTTTCAT
TAATGGAATTACAACCATCAAATTCAGAGGTTTTAGACAGAGCAAAAACAGAACATAATA
ATTCAAAACATTGCACTCTTGAAGTTAGTCTGCCATGGATTGTAAGACATCGCCTGGCGA
TCTTGTTTTTTTCCGCCTTATTTGGTAAGTTACTTCTAAGTTCCACTTGCTAGTGATCCT
TTGTGTGTGCGTGCACATGCACATTATTTACCTTGGATGTCACTCCTTCGAAGTTTCCAT
GCATAGTATGGTTAAAACTGAACTGTTTCCGTGTTTTTGCTAATTTGCCTACTATCATTT
GGTTTCAAGGGATATTTTTCATTTTTTTTTTTTTTTTGCTGCAGTGTTGCTTGTTGTATT
CGTAGTGCTAGTTTACACTTGCTTCAGATTTTGCCGACTTGAAAGCTGCAAAAGAAAGCA
CGATTGATACAGGTAGATTCGTACAGAGTCACCAAAAGGGAACATGTGTTATTACTTATT
ATCTCTTCTTCTTTGTAGATTTAACATCAGTGGTTATAGGCCAATAAGATGTATAAATTA
TTCTTGTACTGTTTCCACTAATCAATCCTTCATCAATAAGTACACTTAGAAGTTGTTGTT
TTTTGAAAGAAAATTGGTGGTTGAGCCATTAGATATGATGCATATAATGCCATGGTGGAA
TTCAGTAGCTTTAGGTGCTGCTTCATGTGATTAATTTGTTAGTATTTCATAAGTTTGTGG
TCGATTATTTTGAAACTTGGATTTGCAAATTTGGTGTGCACTTTGACAGACATGATACAT
CAAGGGATACAAAAGAAAAAGAAAGTTCCAAATGAATTAATTGAGGTATCTTATAGGAAA
AGACATGTAATTGGCAGCGCTGCCTCAAAGTTCAAACTCAAGTCTATGGTAAGAAAAAGA
GAAATATGTTGAGGCAATGGAAAATAAAAACAAAAATTAAGCGTGGTTGAAATTGTTTAA
CTTGCTATTTATAGTTTTTGAAATTTTAACTTCATAGCCAAAAAAAAATATTCAACGGAT
TAATCTGTATAATAATAATAAAATTTCTATGACCAAAGTTACTAAATTGTATATATACTT
TCTGGTTTAGCCGTGCAAACTAAAAACTCCTGATAGAAGTCAACAAAGTCTATCATATGC
AACTTCCTCTCTCTTTCCTCGGTGGGTTCATTATTCATGTTCAATTGTTCATTATCAGTT
GCATGCACAATGTGTTTTGAGATATTCTTGTTGTGGTCAATGAACAATTGGCACATCATT
ATTTAAAATTTAAAATATAAAATAATTGTGATATAAAAATTTAAATATATGATGCAAATT
TTTCTTAGCGTTTAGCTTTTGTCTTTTCATTGAAGTCAACGTATCTTATACTGTCCAAAA
CAACAATGCGTTAGCTTTATTTGTAAAAAAACACACACACACACACACGAGAAGAGTAGA
GTATACACCAGCCCAAAACATACCACTGTTATAGGTCTGTACACTATTTTCTTATGACAT
CTCTACTTCATATTTTCATAACACTTTTTCTTTGTGTTATTACCCTACTAATTTTATTCT
ACCTTTTATTTATTTTTTATTTTGTTTCCTTTTTTATTATGAAAAAATGATCATAAGACT
GTAAGTAAGAACTATATAACCTATTTTTCTTTGTCTGTGATTTCCATTATTTTACAAGTT
AAAAACTAGTAGCGTGATGTAGACGGTACATTGATCCGACCACATAAGCAACAACTCGTG
TGTGGCATCCCCTCAAGCCAGGGGAATCTAGCATTTCTCCTCTTATTTTCTCCCAAGTCA
AGCTACAATTATCTTCCAGTTCTACATCGTAGCAAAAACGGGTGGAAAATAAAACATAAA
AAACAAGTTCATACTTCATACCCTTTTTGAGATTTTTTTTTTAAAATTTTACTTCCAATT
TCACCGTAAAGAACAATTAT
>Glyma02g41950|Glyma02g41950.3
ACAAAAGTGAAAGTTGATTTTATTTTTTTTGTTAGATTACTTATTTGTTCTTTATAATTT
CATAATTTTTATTTTTTTAGTTTTTATAGTTTGAAAATGATCTTTTTAATTCTTGTAAAT
TATATTTTAATTCTCTTTTAGTCTGTAGTTTTAAAAGTGGTATTTTTAATCTCTATAGTT
TCATGATTTTTATTTTTTTAGTCCTTATAATTTTTAAATTACAAAGATTAATAGAGAATT
AAAATGTAAATTATAAAGACTAAAAAAATACTTTTAAATTATAAAAATTAAAATATAAAT
ATAAAAACTAAAAAGATCAATTTCAAATTATAGAAACTAAAAGAATCTTAAATTATAAGA
ATCAAATAAATAATTTAATCTTTTTTTTAGTGAATAGTGAAAGTTGATTATTTTCAACTT
TTTCATTTTTCTATTTCAAGTTTTCAACCCTATATTTGGATGGAAACAAACAACAAATTG
TAAAGATAAGACTTGCTAAAGTTTGAGCTTTTTATTTGTCCGAGGAAAAGTGTGTGGTTC
ACACCACGCGTGGTTTTGTAAAATGAAAAATAATTAGTTTAAGAATAACCAAGATTATGC
ACTGTTTTTATTTTTTTTAATGACTACCTAACGTGACATTGGTTTGTAGCGAGTGAACTG
AAATTAAATCCAACCTTTGCCCTTTATTTTGATTTCTTTTAAAATCTAAATATTGTTTTA
TTAATAAGGAAAAATGTTGTTTTATTTGGGTAAATCTAATCGTAGGAAATTGCTTTACTA
CTAATTTTTTTTAAAAAAAGTAATTAAAAACTCTTCTTCTTTTTTCTTTTATAAAAAAAA
TTAATTACTTAAATTTTAAACCACAAGAATTGTTCATGTTGAGAGTATATCTGTATATAT
ATGCCGGTTGTGTCGGACATACTCATAATTTAGTACTATCTATTTTAGCGAAATTTTTCA
TACACAAAATTTTAATTTTAAATTTTACTTAAAGGGAATTAAACATGTATCACTTGAATG
AACCATCTGTTAATTTTTATTACCTGATCAATCTTATACAATCTTTTGACAGCAGAGTGG
ATGAGATACAAAAGAATAATTGAGAGACAACAAAATATTAATAATGAGAAAGAGAAGAGT
GGAGGTAGCTTTAATCATTTGATATATAACTATAAATTTTTTATTTTGGGATAATGAGTG
ACAATTGACAAGTGAGACTTAAAACACGTACGTAGACATTGTTGGTTTTTTTTTATAACC
TCTTCAATTTCTTCTATACAACTCGTAGGCATTTTTATTAGTTCTTTTTTATACCTCTAT
TTCTTACAATGTACTCCCTCTAATTGTTTATATGTAAGAAATAAATAGGTATATTTTTTG
TGATTTTAATTATAAAAAATGCACATGTGCACCTAGTCACTTTTATGTGTATTAATTGCT
CATTCTTTTTTATATCCTTAATTTAATTTAAAATTTATTAATGAGATTAATTTTCAATAC
AAGTGGATGTATTTGTTTGCCTATTAAGAATATAATTACACTAAGAACAATAATTATTCC
TTAAATAATGTGTAGTGTCATTAAATATAAATATCACTTAAACTATTTAGTTTTATAAAT
ATTTTGAAATAAAAGTTAAATTTATATTTGACATTATTTTTTTAGGAGATGACATTATTA
AATTTATATATGACATTATTAATTAAAGTTAACTATTTTGTTAATCTTAATTAGTTAGTT
GTTTGTTTCATACATCAAAGATACAAGAGAGAAGGGAGTGCTCACTTAATGAATGCACTT
TTTTATTCTATTTATAGGAAATATAAAAAAAATAGATATATTATTTTTTAATTTTTTGTA
CTTTTAATTTACAGTAAATTCTATTAATAAAAAAAACTCATTTATTATCCATATAAACGG
ATGCATTCATTGGCGTGTTAACAATATAAGGTCACACTCAAGATTGATAACAAAAATTAA
TCTCTTGACTTAAGAGTAAT
>Glyma02g46610|Glyma02g46610.1
ATAAAATCCACTTTTCTCCCCTCTGAATCATGAATTCTAACACGTCCTTATCATTCTGAC
CAGGACAGACAGGTCCTTGGGCTGTTTTTTCAGCGAAAGGTATTAATGAAATTTTTTAAG
CAAAATGGTATGTGAATTGATGTTCAAATGGAGTCCTTTGGACAAAATCTAAGAAGATAG
TGATTTTTTTCTCTAATCCACAACTTATTTTTTTAATCACAGTACCAAACTCACAACTCC
TACTTCAACGAAGCCCAAATAAGCAACGATGTGCAAAACAATAGTAATATTTTCTCAATT
AAATATGTGTTGGAGGTATAATTATAAAATTAGATTAAATACTTTGTTGTTGTTGTTATA
AAAAGAAAAAAGGGCAAAAAATGCATGAATTTATGAAACCGTAAGTTATATATAGGACCA
GGTCAAAGCTATTAGTGGAAGGGTGAATGAGGATGGCAGTGCGGTCTGTCAACGTCACCC
AACTGCGATCCACTCACTTATAGAATAGATTAATAGAATGAGCCAAACAACAACGATGAC
GCGTTCAAACTTTTATTTAAATTAAATCAGCAAAATGAATATTATTAAAGGAAAACGCGT
TCAAACTATTATTATATCCAGTAGTAATAGTAATACCCATTCTATTCTGGTCCCTCCACA
AGCTCCCATACTTTTCCTTACTCCACCAGTGCTATTATTTAATTTAATTACATAGGTCTT
AGAGTTGAAGAAGTTTAACGGGTAACAATATAAAATCACCATTTATTTTCTACTTTCAAT
TTTTACAATATTAACTAACTATAACTATTCTTTCCCTTAAATAGTTTCAAATAAAAAGGA
AATGAACTAGTAACCAGTAAAGCTTTCATAGAATGAAATACAATAGCAGTTACTTGCAAA
GAAGGAAAGGAAAGTTAAGTGACTTGTTTTTAACAAAATTTACCTTTTAATTTATTTAAT
CAATTTTTTTAACTAGACTATAATTTATTTAATTAAATTAGATATGCTTGGTAAATATTT
TTTTCCCTAACTTATAATGTTTTTTAAATGTTATTTGAGGTTGTGTTTGAACCCAGTTCT
TTTACCATCAATATTTTAAGATGTATTTTCATTTATCATTTATTTTTATGTTATATTATT
TATTTTAACAAAATATAGTTTTTAAAATCACATTATTTATTTTTATCACAACAGTATTTG
ATAAAATATTTAACTTTTACGCAAAAAGCAAATGCTTAAAATTAATTAAGAAAACAAAAT
TATAATTATCTAAAAATATACTTTTGTCTACTAAATAAAAATTTATGTAAATATATTATT
TGATGTCAGATAACTTTATTATCATATATAGTCATTGCACAAGATCCTTTAATTAATATA
AATATTCAATGATAAGTGAATAGTCGTGAGATGGACAACAGAATTCATGATCATGAACAT
ACTCTTTAATTCATTAACATTCTTGGAATAATATAATTGGCTAGATTATAAAGATTCCTT
TTTGTTTTTCGTTTAAAGAGATGATCAAAGATTCTGCATGTGCAAATATTGAAAAGAGTG
TATGAGATAAATGTGTTTGAAAATGATTGCCCGCCGCGCCTAAAATCACAACACTATTTG
CATCTTCTTCTTCTTCAAACCTTGTGCTTCTAACGGGCCGAAATGGATGTATTCATATTC
ATGATTTTGAGCAAAAAACCAAAACCAAAAAGACAATAAAACAAAGAAGAAGAAATACCA
TAGAATTGTCTCTAATAAAAGGTAGTAGTATTTCTTCTGTTTTGCTAAAAGAAAGAACAA
AAAGGAAGTTACAGAGCCAGTAAGTAAGTAAGTAAGTAAGGAGTGAAGAACTCCACGTGA
GGTCCACCCGAATGCATTTGAGTGGCATTTGCATTTGCATTTGCATTTAGGAAGAAGATA
GACAGTGACATTAAGCAAACGCTGCCCGTGGGGCCCCAAGCTTTAGCATTGAATAATTGA
CTTTGACCAAAGAGAAGAGA
>Glyma02g37670|Glyma02g37670.1
AGTTTAAATATGTTTTTTGTCTCTAATATATATTTGTTTTTAACATTTGATCCCTAGTAA
ATTTTTGTTTCGAGATGGATCCCTAATATTTGAAAACTTTTTATCCATTATCAACTTACA
TGATTGTTAACCGGACACGTAGGCACGCGACGTGTGGTGTCATATATAATATTTGTCAGA
TTGGGATTACACTTAGGATTTTTTTTTTTAAAAAAAAGGTAAAAATGACATCATTTCTCC
TTTTCCCACACCTTCACTCTCAAACCCCACAAACCCTTCCACCTTCGCAAGAAAGCTTCG
GCAAAACAACGTGGTTGATTGTGTCGCCACCTCTGCCACCGCACCTCGACTACCCCGACT
CCGTGGAATCCTCTCTGCACTCCCGCAACACTAACTACTGGGATGAGCCCTTCACCCCGA
CATCCAGATCCAAGCTCAGATTTGCGTTCTCCTCGAGTCCTTTGTATGTTGCTTCCCCTC
CGAGCGTTCTTTGACCCTCACCACTCCATCACCGCCAAAACAGCCCATCTTTCCAACCTC
CACCGAGCTCCTCCAGCACTCCATTTGCGACTTTTTGGATGTCGTCGACCTCGAAAAAAA
CCATCTTGCCAAGGCCACCTAACTCCACTTCAAGATCCTGATGGTGTAGGAATATTCAAT
TGTTGCATGAATCGTCAACCAAAAATCGAACCTACATCATGTGAACACAATTAGGTAAGA
TATTTCTGAAATTTTGTACTGTTTGTATTATTCAAACTGAGAAATGAATCACATCTTTAT
AGGAAATGCGAGAATAAAAATTGCCCCACCTCCACGCAAATCGTGGGTGGTTTCCTAACT
AAGTCATGAGCTAAATTTTAGCTCTCACTCCCTAAAAATAGGTTAACAATTAACTGAAAA
AGCTTAATACTTGAAAAAAAAAACAGAAACTGATAAAGTTATTTAACTGCTAACACATTA
GAGGTATTGCAAACCGGTCAACAAACCCAAACTTGGGAGGAAAAAACCCAGATCTAAAAA
ATCAGGTTGTAGTTATGGTGCGTGACAGGTTAGGAGAAGAAGCCATATGCAAAGATGACA
AATGTGCACTCTCGATGATCCTCTTGTGGTGTGTGGCCTCCATGTGCTCTATGAACTTGG
GCTCATTGGAGAAGTTGAGGTGATCACACCCTACGACGACCCATGTGACCATGACGGGCT
CGCTGTAGAGGCAGAAAGGGCCCACACAATTAATAAAGAGAGGAGGGGAGAAAATGTGTA
GAGTTTGGATTTCAAGCTGTTGTTGTTGAGTGGTTGGGGGTTGCCTTTCATAGAAGAGGG
GTCAGCTTGGATGAAGGCGGGAAGTTTTTTATTTTTTTAACTTAAATCCAAACGACATCG
TAATTATTTTTAAAAAAAATCCTAGTCGAACAAATATTACATATTACATGTGCACCACAT
ATGACATATTTATGTGACCGCTTAACACTCATATAAGCAGATAACGGATTTTGACTAACG
GCAGATATTTCATACAAAATTTTTCAAATATTAATAACTTATTCAAAGGAAAAATTTATC
AGATGTTAGATGTAAAAAACAGGTATATGTGAAGGAAAAAAAACACATTTAAACCTAAAA
GTAATAATCGAATGTCAAACTAGTTTTTGTTTTTTTTTTTTTCTGAAAAATGATACAAAG
CTTAAGCTATATATAGCTGCACAAAAATAGTTTTGTTTTCTCAAGGTGATAAAAAAAAAA
TCTACATTAAATGCGTGATTCAAATGTAAACCTGAATCTTTGAATATCATCAGGGCTCTT
CATTTCTGATGCCAAGAAGGAAGGGTTGAGCTATAACTATAAGTAGTAAAGAATGAAGAT
TTTAATACATTAAACTATCTCATATTAATGCATTCTATACAAGCCCTCATTTTTTTCCTT
CTTTATATAAAAAATATTCCTTTATTTATTAGTTATCATTAGGCTCTATTAAAAAAAGAC
AATTTATAACGAGTAGGAAT
>Glyma02g15020|Glyma02g15020.1
GGCCAAAGTGAGCTTAACAATGGCCGAAAACAAGATCAAATTGATGGGTATAGACCACCT
TAATCACCCCAACTCATTAATTAAATAACAGACAAAAATAAGAAGCAATTTCTCAATCTC
ACTCAAGAAGGCAAGAAAACAAAAGGAAAAAGTTGAAGCATAACACTGAAACATGCACTA
GCCAAAGTATAAGATGAATGGTAATAATATTTCTTTGATAGTTATGGTCTAAAAACTGAA
GGAGTAGGTAAGAAAAATGGAGCTCAGTCTTTTCAAACTCAATTTTTGTTTAACCTTGCA
AAGTGGAAATGAATGACATTGTCTTCATGGTAATTAGGCAATTTGATATAAAATTGTCAA
ATTCACATATGGTGGATGGTGAATTAAAAAGGGTGGTTACAAGTGATAGGGGGATGATAA
TTTTTCTTTAGTGTAGTGGCAATATTTATGCAAAGTGGAAGGCGAATCAAGATTTGCTCC
TCGATGGTTTTCAAAAAATATGGCTAGGCAAATGAAAAATGAGGAACTTAAAAAATTCTT
GGAAGACACTTGGATAGGTTCAACATCTCTTAAAGAAACTTTTATTTCTAAACTTTATCA
ACTTTTGGAGGAAAATCATGTCTTAGAGTTTCTACAAAAAAAAGAAGAGTAAATGACAGG
AAAATGTTATCCTAGGAAGGAAAATTATTTTTTCTATAACGAAAAAATGTTTTTCTAACT
GTATGACTACAACTGCATTTAATATATAAAATATTCCAAGCTTAATACTACCGAACTGTA
TATTTCTTAAGGATAGGGACACCGGATGCAAGAATGGCAGAAGATGTAGAAACCTATGAA
CGTAAAAGCGTTATATAATGGTATCTCAAGAAACTGCAAATGAAATTGAAAGCTAAGATT
TCAGAGGGTAGAAATAAAAAATCATGCATAACCAAAAGATTATTCAATAAATATAATAGT
ACCTCTGACACTGCCTCGCCAAAGTTATTATTTAGTCACAGATAATTACTTGTAAAATTT
GGGTGCAAAATACAGCATCAAGTTGAGATGGCCGAGTTGGTCTAAGGCGCCAGATTAAGG
TTCTGGTCCGAAAGGGCGTGGGTTCAAATCCCACTCTCAACACCAAAACTTTGTGACTCC
ATGGCCCAATGGATAAGGCGCTGGTCTACGGAACCAGAGATTCTGGGTTCGATCCCCAGT
GGAGTCGCTTCCCTTTATTTTAATATTATTTTTTTATACAGAAGATTGCTTCTACACGTT
CAAAATATTATAATTTTTATTGCGTTGAACAGAAAACATTATATATTTACAACCTTCAGT
TGTTGAAGATATTATAAGATTTAGGTTGTTAAATAACTTGTTTGTATTTACATATAATAT
CCAATCCTTGTGAGAAAGTTCCTACTTGAAACTGATTCACATTGACTTGTTATTTATTTT
ACCACGGCTATCCTTGTCTGGCCAAGTAATTATTGGTTCATGATTTTTCAGCTTGCATCA
TTGCAAATAATAAATTATTCTGGAGTCACATTTGAATTTAAATTAATATGATGGGAAATT
GGGATGTTCCTTGACCGTGTCCAAGTCAACACATGTATAATGTAATGTTTTCACAAATTG
CCTTCTCTTCCTATCCTTTTGCAGTAAGATTTTCGAGGAAACACCAACCTTCCTAAATGC
TAAAGAAGGAACATGGTAATGTAATGATCTTATCTTAATCTACACTTGTTTCTCTTAAAT
CAATGGTCGTTGGACATATTCCAATTATTTATGCTGATATTCAAATACTTATTACTAACT
AGTACTTTTCTTTGCAACTTCTGATTATTAAAATAATCAGACTGAAAAACTATGGCCTAA
CCAACTAGCTAGTAATTAAAATGTGGGGTGCCCTCTTTAAATTAAGTTCCATCTATATAT
ATATATATATATATATATATATATATATATATATATATATATATATATATATATATACAC
TAAGATAGGCAGAAAACTTT
>Glyma02g04000|Glyma02g04000.1
GAATTGAACAATTACAATATAGTCTTGTTGGTCATATTCACAGGTGATTTATTGAAGGGG
ATGAGAACGAGTGCCTTATGCATTGGAAAGAGGACAAAAATTTGTGATTCAAGGTTTGTT
TGGTTTTCTTGAGTGATTGCAGAGATGGGAGTTAGGGAAGTTTTATTGTCATTGTAATGA
GAACAACACACAAATTGAGAAAGCGAAAATCATGGCAAATAAGTAATTCCTCTAACAAAT
TATTTGATTTTTCCATGGTAGATTTTATTAGTCATATCAAATGAGAGTTATTGAGTAGGT
GGGAGTTGAGAATTGAAGGGGGCATTGTAAAAGAGTGCAAGATAATATATAGGTGAGGTG
AAGAATGAAGAATGACATGTCAAAAAATAATGTGATGTAGAAAAAAATATGAAATTAACG
TATAAGTATATTATGTTACAGCTCGAAATCTAGATATTGTAAAAGATGAAATCAATAAAT
ACAAAATTTCTTTATGTAAAAGCAATCAATGCAATTTTAGGACATTGTTATTGGTCGAAG
CGAGTGATGCTCAACCTTCCACTTTAAGTATAAATATTGATGGTCATTCACAATTCTCAT
CAAGCAGTTCAAAAGACATTAGATTACCAATCATGAAGATTCCACCATCAATTGATCAAA
TTTTAGTGAATCAAGACATTCATGAGATACCTTTATATAAATAAATGTTAGTAATTAATA
TGTAATGTTAATGAGAAAATTCAATCCGGTAATCTCTTTATCACTTCAATTCACACGTCC
CTTTGTTTAATCACCATATCACCTTATAGCTCTCATGTTTATGAAGTATTTGAAATGGTT
GAACATCATGATCTTTAGGAAAATGTTAAGTCAACTTACTATTAGTAAGTAACTAACATA
AGTTTTCCTAAATTATGCTAATGACACACGTTAGATTAGCACTCCTTGACCACCTAACAC
ATCACCCATTGATGCATGTGTGTATATTTATGTTCTCCACGCACATTTTGTCCTTCACGA
CTAGTTCCTCTATTGATTTACCGACTTAAGAGTTAAAGTTTTTACAAATGGACATTTCCC
CTTTTGATAACTCTGACAAATCATCTGAAGCCTTTCTTATCTTCCTCTTTGCCAAAGTTA
ATGGCTAGAAATTAGATTAGTATACAAGGTGAATGTGTGTGTAGAATGAGTGAGTTAATA
AGCAAATTTATTTTTCTTTTTTACGTTACTAGTATAATTTAATCACATGTCTGAAAATAC
TAATATGAAATAATGTGTTCTATAATACGCGTAACTACCACTTTCTATTTGCTTCTATCC
CAAGAACTTGACTAATCAACGTGTCACCTGGTGATTGACTTCCAAAAACACAAACGAAGA
ATTGAACGAGTCTATTTTTTTAGCTCACCAAAACAAAAACATTGATATACTCGTACATAA
TCTTTTGTAGGTGCGTAGTCCTCACAGTGATCGATTTTTCTAACGCGCACAGAAAATCCT
TGGACGATGTCTTGGAATAAACTTTAGTTTATGCCTCATATTGTTCTCTGTGATGTAAAA
AACCAATATTTCTCCATTGACATTAATTATTAATAACACGTGTCTAGATATTTTAATGTC
ATGCGTGTTTTCATTAATGATTAAACAAATACTTCGATACTTTAATTTCATGACAAATGC
TAAATAAATATTATTAAGATATTAATTAAAAAAATTATTAAAATATGTAAAATAATGTTA
TTTATAATTTATATAATAAATATTTTTTTTAATTTGTTAACTAATATCTGACTCTAATTT
TGTAGCCTTCACCAAACAAGAAAACCAACAAAGCAATTAGGCAAAAAAGCTAGTGAACCA
AAGTCATCATCAGTGAGATCAGCCATTGGCAGTTCCATTAATTAAAATTACATAACCCGT
GATCTCTGCACTACCATGAATAGTCATGCACAAATTTATTAAATATCAAATCATGAATAG
TATCCCATATTACTAGAAGC
>Glyma02g45420|Glyma02g45420.2
ATATTTTTTTCAAGTTGTGATAATAAAGATTTTAATAATTTAATGTTACACGAATTGATA
ATAATATAAAAATGTTAATAGTATATTGAAATTAAACTATATTTTTACCTATCTTTCAAC
TGATCTTTTTGAGAGAAACTTATTGTTACTAGAAATATTTTATTTTTAAATAAATTTTAA
TCCCTTTAAAAACTGTAATTATTATTATATATCTCTTACTTTAACTTTTCCTACATCTAC
CCTCAATAAAATATATTCTTTGGTAACAATAAATTTTCATTAATTTTCTATTTATTTTTC
CCTTCAACCTTTTAAATATCACATTTTTCATTTCATTATTTTTAAATAATCAAATAAAAA
AATCATGATATTTAAAAGCATTGAATGATAAACTTGCAATTTTTAAAAGAATAAAACAAA
AACTATAACTTAATAGAAAATACTAACAAAAAAACAATAAAGGAGTCATTTAGTAAAAAT
CAATACTTAATTAAACTATTAACTTTTTAAATTGTTAGAATATTGTTGACGCCAGGATGG
AGGGAGTGACCTGACAGGGGCCATGGTTACCTGGCCCCAATCTTTAAGTGAAATTAAATT
TCCATAAAGAAAATTTTAGTCTTTCTAAAATATATGATAATTTTATCTATCTAATTTATA
AACTTAATTTTTATATATTATCAATGTAAAATATTTGTATTGTAAATTAATTAAAAATCA
CTGTTTTATTATTATTATTTTTATCTATCTTATGTATTTTATTCCAACTGACCATCATAA
GGTCAACCTTACTAGGTTATTAGAAATTACTATAAATACATTTTTTAAAGTAATTACTAT
TATAAAAATAGATAATTTTATCAGTAATTTATAATTGGATATAGTGTAAAAACATTTATA
TTATTAGTGTATTTAAATCAAATCTCTAGTTTATTGGTTTTCTCATGTATTACCTTTGTA
CTTCATATAGTTATGTATTTTTTTAATCATAAAAAATTTAGTTTATATCAATTGTTTTAT
ATGTAAAAAAAAAAAAACAACTTAGCTAAGTAATGGTTTTTTTTCTTCCTTTGGGCCCCT
CCCCTAATTCGCTTCTAGTTGGCACATTATTACCTATCCTTTTAAAATACAAATTCAAAC
ACTTTCCAGCTCGTAAGTGGGGCTCCCTTCAACAAATTCTTTAGCAATTGTTTTTCATTA
TTTAAGTCACAAAGGTAGATGTGTCTTTCTCGGTGTTCCGTTCAATATAGCAAGACGACT
GGTTCAAAACTCTGACCAGCCACCAGAGACTCTTACCATTGGGTCCCTAACAAACACACA
ATGTCTTTGACTTTTTCCTAGTTGCAGCCTTGTGAGGCAAGACTAATAATATCTGTGACA
CAATCACAAGCCAATGAAGCAGAGAGGAAAATCCCATCTAACATCATCATTTGAGACTGA
GGATTAAAACTCTTTTAGTTATTTATTTTTAAGAATAGAAAAAAATATCAAAATTTATAA
CAACTCATTTATCCTATCCAATTAATTAAACACACTTTATTGGATCAATTGAGTTGTATC
TCTTGATGTTTTTCTTAATGTATGTTTCACTCTTTTCCTTTTTTTTCAAAAATTACTTTT
TAACACAACTTCATACTATTCAATAATAATTAATTTTTCATTCAAAATTTTTTAACTTTT
AAAATCGGTTCTGAAAATTAGTATGAAATGAAAAGACACGGAAAAGATTGATGCACTGAT
GCACATCAGATACCTCTTAGGCCAAATCAAGTACACTGTATGTAGTCCTAACTCAGAAGG
TGCAAATAGTTTGAAATTATGCTACAGTGCTACACGGTGATGATACATAGACTTCAAATA
AGTATCCGTTTTCTTTAATTTTTAAACTAAGAATCGTTTTCGAAAATAAAAATCATACAC
AATCTCTTTCATTAGAAACTTTATAATTCATTTTAAGAGGTAACGAAATAGTAACACTTT
ATTGTGAATATAACCGCGTG
>Glyma02g43580|Glyma02g43580.1
GAGAAAATGTCATTAAGATAAGAGATCACTCTAATTAAGATGATAAATAGACCTTCAATA
ACACATAATATGATAACTTGACATTCTAATTGCCATGTAGTTTTTTGGCACTAGAAAAGC
AAAATGACCAAATTACATAGACTAAAAAAATTAGCCTAAATAAAATAATATAATATTTTT
TAACGATAAAAATTACAATAATTAAAATGTCATTTTACAGGTTTAATTTTTAACGTTCAA
AGTATAAATAAAACAAACAAATCATATTTCTTAAGTTTAAATTTTAATAAAATGAAATAA
TTTCCATTAATAATAAAAAATTTACATCTAAAATAAATAATATAATGACAAATTAAAACA
ATATAAAATCTTAGGAAATTAAGATATAAAAATTATAAATTCATATAAATAAGTAAATTA
TATGTTTTATAAAAAGAAACAAATAAATATTTTAAAAATAATTTATATCTATTTGTATTT
TTATCAAATATGTAATTTTGTTTGTCTTTAATTAATTTTTAATTTTTAAAAATAATAAAA
ATTGAAAATGCATCTGTATCGATTCTTGACCTTTTTTCCCCACCAAGAGACCAGTTTAAT
CAATTTTTGACAGATTCTCACCAGTTTTGAAATCTTTCCCATTTTTTTTTATCAAATTCA
ATTTTAAAAATTATGATTTCCACGGTCACAACAATTAATAACGTACAAGGTACGCAAACC
CGTGGCATGCAGCCTCCCATTATCCAGTTTTTTTTTTTACAATATTCAATTTACATGTTG
GACTTAACACACTTAATAATTTTTTTGTGCTAAGAACAAAAAAACATGATAAAGATGAGG
AGGACTCAAGTGACCGCGATGGCCAAGATATATTCTGACCAAAACCAACGTTTGTGTTTT
ATTAAATATGCAATTATTAAAACTTGGAAATGTAGAACAGAAATGTCCTAGCTATCAGTT
AGACGCCACAATTTTTTTTTGCCTCCTATTGCTCAAGTGGTCAAATTAATGGAAAAGAAA
AAAGACAACTAATTGGATGAAAAAGAATTTGTCCAGATATAATTTTCAATTAATGGCGTC
CAATTACTAAATGTGTGTTTGAAAACTAAGAAATCATATAAAAAAAAATTTACATTAAAA
TGCAGAAAGTTAATTATAACCTTCTTAAATATGAAAAATTAATCAAATCTGAAATATAAA
ATCAAATAAGCTAATAAAATTGTTGAAACGCAGCTTAGAACCTGAGACTCCAATAATATG
AATTATTTCTTCGTGCTTTTGACTTGTAAGCTATTGGTTCTAATAAATTCCAGGATTGTC
TTACTTATTCAATTAATGGCATCCAATTATTAAATGTGAGTTGGGAAACACCTTAGAAAT
TAAGAAATCGTTTTAAAAACTATAACGATAAACGTCTTAGTATAAATGTGAAAAAATCAC
ATTGAAATATAAAACCGAATACGCTATATATGCAAAATTGTTGAAAGACAATTAAATGGT
AGAACCTCAGCCCCAAACAATATGAATTTGTTCTCGTGCTTGTAAGTTGTAGGTTATAGT
AATTAGATGGAGGTAAATTTTGAGGGTATAAAAACTTCGTACCCCATCGCATATGCAAAA
AGGCTGTTTCCGGATTCGAACCCATGACCAACAGGCACAACTTTACCGCTGCACCAGGGC
TCGCCCAAATTTTGAGGGTATCAAATACATAATAATACCATGGCAGATCTATGGTTGTTA
GACGTCTGAATAAGTCGTTCACAAGCTTGCATAATAAATACAATAATAAATTTTAGAACT
TCATTTGCAAGTGCCACCTACTGAAGAAACCACGTGCTTAGTACTACAATTTAAGGGAAA
ATGCAAGGAAGTTTGGTTTCGCCTCCAGATGAGTCCAACGATGCCCAAAGTAGACAATTC
AACGACGCAAAATGATTCGTAAGGAACACAGGAGAATTTTTAATTTGTCATGTTGTCTTC
ACTTAACTCTTTGCATTCCT
>Glyma02g34640|Glyma02g34640.1
ATCATGATAAACTCTTAAACTATGGGATGCTTGAGATAACACACACATAGCTTGACAATA
CTAGTGTTTTATCATAATTGCATGATAGTTTTTAAAACTAATTCCTAATATTATTTTTTA
ATCTTATAATATATTTGATGGATCAACAAAACGTTTACGTCTTAAAAGACAAATCAAAAT
TCTTAATTATTTTTATTAGATGCAAACAAATATAAAGGTAAAATGTTGTGTGATATGCGT
CTGAGATATTTTCGTAACATCTGCATATGATGTTTTTTCAGACAATAGGTAGATAGTCAT
GATTTGCTGCCGCATGTGGTATAATCTTTAAAACTTATTTATTACTCTATGTCTAAGATT
CTATTTGTAGAAACATTCACATGCTGCAATTTCTCGTACACAGAAGACTTAAACAAATTT
GTCTCTGCATGAGGAAATGACGTGCATTAAATGCACCCAACGACCCTCTTTTATCAAACG
AAGATCAAATGAAGATTTACCTATTATGAGACAACGAATACTTGAAGACGAAGCCTATAT
AAACCAGAAGAAGTAGGAAGTAGTTAATCTTACACAAATATTTCTTACTCTTGTCCTTCA
ATTAGACTCTATGTATATTTTTGTAAGATCATAAAAAACTCTCAAAACAACTTGAACACC
CTGGGAGAAAATGGCTAATGGTTGTTTTTGTTTATGCGTCTATAAGATGATTTTGTTTTA
GTCTCTTAGCAATCCTCAACCACAAGTCTTGTTGATTTGTTTTGCGCCTACAATTCAGAA
TAAAGAATACTTGGTATTGATCAAACTTGGGACATAGTTTTATTTATAATGGTCAGAAGT
GATCTTAATATAATACTTGTGTCTTGTGAAAGTTAGTATAACATGGTGGTTTTCCAAGAA
TCGGACGTAATTTCACTCATAGAGACAAACCAATATAACTCCATGTGTCTGTTTACTTTT
TTGCTTTTAACTTGAGTCTGGATTGTGTTTCAGTCCTCGAGAGATACCCTGTGTTTTTTT
TCTAACTCATTTTTTATGGAATGCTTTTGTAATAAAGGTTATTATATTTTCTTACAAAGT
TATTTTTAAAGATGAAAAACTTTGTTGATTTTAAATTTTGTTTACAATTATGCTAAATTA
CAATTCAACATCTTCTTCTTGTGATATTTGCCTTTATAATATTATTTCTTTTTAATTATA
AAAATAAGTAAAAGAACACTAAAGAATTAGTATTGAATATTTTATAATAAATCTTAATAT
TATTTTAACATGTCATGATAAAAGAAAAGAACATTATGAAATAATTGATATTTTTTTATC
AAAATATAATATTTATAATTTTGATCAACTTTAATATTATTCTCACAAATTAAAAATATT
AAAATAATATTTTTTAATATTTTGTTAATAATATTTATTTAATTTTTAATATTTTGTTTA
ATAATTTTATAACATATTCTTACATATTTTATCTTCATTATTTATTTTCTTAGAATCTAA
CCGTTAAAATTAATTATTTGTTAGAACCTTTAACTTTTAAGAAAATAAATGAAGAATAAA
TATTTTATTTTATTTTTTTTTGAAATAATTTGATCCCTTATATTGGTGTATCAAATAACT
AATTATAATACTACTATAATAAGGTAATTATTTTATTTTAATTATATCTTAATCATTAAA
TGAAACTCAAAATAAAATACAATAATATAATAAAAAAATTATTTAATTTTTATATTTTAA
TAAAATATTATAAATTTTTAATTAAAAAACTTTTAAAAAGATGTTTCTTTTAGATTAAAT
ATAATTAGATTAAAAATTAACTTTTTTTCCACAATAAAATGTTGAAAATACGCTAACTTA
CATGCGAACGCACAGACGCTAGTAATTAACTTATGCAATTACATTAAAATGCCACGTTGT
CCACTTCCGGTGAATTGGCAATATCTGATTGGTTCAGTGACGACTGGGATACATACAAGT
CCAGAAAACTAAACAGAAAA
>Glyma02g41590|Glyma02g41590.1
AAAGTAAAAATGTATTTAACTAATATTAAATTTTATTTTAGAAAAAATGAAATACATGGT
GAGGTAATTAACTCACTTGACACTTGTATATGTTTACGCATACATCAACTCACAGTGCCT
GAGGCCAAAGAAAAAAAAAGAAGAAGAAAATCACAGTGTCTGAATATATTTTATCTGAAT
TTCTTTTTTTGTACACTAACACTATGATAATTGCTACCATCATTCTGATGCGCAAGCAAC
TTTATTAGTATCTCAAGAGTTTAACTTGTTTATGAAATTAATTTGGAGGTAAATTTTTTT
ATAGGAGGTTCAGCACTCCCTGTTGTTGATGATTCATTCCTGTTCCTCTCTTCGACTTGT
TGACCATTGGCTCCACAGTGGAGATTCCTTAAACACCACTCCAATATCTAGTAAAAAAAA
AGTTTTGTTTTTCGAACATATTATTTTTTTTTTTAATTATCTCTATCCTTTTCTTGATTG
AGAACAATATATTTAAAATATGTTCGCAAGAAAGTCTATGGTTTTTAATTTAAAAATATA
GTATAAGAAAATGGAGGAGAGATCAATCTACATTACCACAAATTACACCAATTATTATAT
TATTAACAAATTAATATCAAATATGGTTTTTATTGATCTATCTAACAATTGAATTATAAT
TATATTTTTCCTGTGAAGTTACAATATTTTCTAATAAAGTCAATCATCTTCTCAAAATAT
TGAAACTTATTTAAGAAGCTTATATCTTCCAATAAATGATATTTTATATTCGGATATCAA
ACCCTTAACTATATTTTTTTAAGCAAACCCTTAACTATATGTTTAAGAGGCATTACATTA
GATATTATTAGAATTTTGTTTATTCAAATATTATAACAATAGGTTGTTGTTTTTTTTTTC
TATTTTTATAACATTGAATTTTAAAATAAAGTTACCCAATAAAAATGATTAAGTAATGCA
ATAGTCAAAAGCAATGTAAAGTTATCCACATATTTAGATGGGAAACAAATCACATCCGTA
CTATACTGTATTCATATTGTGAAGCTATTTATTATCCAACGCAACCCATCACACTATTGG
ATCCCGGTAACTTTTGACTCGAGTCCAAGTAGGCAACAAACACCAAAGTTGAAACATGAG
GGGAAAACAAAAACACAAGCATAGTAAGTTAACACTTAACAGTAACAGCAACATAAAGAA
CAAGCCAAATTTCCGAAATAGAAAAAAAAATGGTTTCGTTTGATGGCACGACTTGCAAAT
GAAGGAAAGAGATTTGATATCAATTCTGAGGTCCTAAGGTCCCCTACACTCATCACCATA
ATACCCATCACTACTCTCTCGCACACCACCACCTCCTTATTATCACTCCCAATTACCAAT
TATCATAACTTGCCAGGGCAGTGACGTCATTAATTACCCCTAAACATACAAAGCAAGGGT
TTGAACTTTGAATATCCTTCATGTAACTTTTTTTATGGACAACTTGTTTTTGTGGAGAGA
TCTGCTTGTATTTAAAGACCCGTGAATAGTTATAACTAAATGGAACTAAAATTGTTCATA
ATTCAAACATGCATGGGTCTATCCATGTAGATCCAACCTGTTATTGATAGTATTGGAAGT
TCTTCTCTTGAAAACAATTTTATTCTATCCGAGAATAATTGTTATTAATGGTTAAATTTC
ATGTCAAAATATTTAACACAAATATATATTCAGTACTTGAGATCAAAATTATCGATTAAA
TAAAAATAATTTCACATCAATTTGTTCATATATTTATTATTATTTTTTTAAAAGACACAC
TTAGATAATCTATTTTCTAACACTTTAATCAACAAAAGAAAAAAACCTAGAATAAAAATT
AGAATTTTAATATTTGAGCACTCCTAATTTATAACACCTCTCTTTTCTTTTCTTTTTATC
TCTATATATTATTATGAATCTTATCAATTATTATTCATCTTTCTTATCTTTCTAGGTGTG
TATACATGTTTATACCTCCA
>Glyma02g17021|Glyma02g17021.1
TTGGGATAACGGAGAAAATTTGTGAATGGATTGGTTACTTATTCATGCTGATGTATGACA
TGGTTCTTCAAAAGATAGCACCCGAACTTTGGGCATGTACTACATAGTCTGAAAATAGTG
GAGCCAACCAATTTACATATAAACATCTTTGCATTGTCACCAAGTTATCTGGCACTTTAA
TTTCAGCAGCTTCATGGGAAATAATCATATCCACGAGGCCTTCTTATATGTATCTGTAAG
TTTTCTCTGCTATCCAGCTTTCGCATTTATTCCCGTTCAAATTCATAAAACACTTCTGGC
AATACATAACATGGCATTACTTATCAGTCTTCTGGCAAACTTTGGGGGTTCAAACAAGGC
CGTACTACACAGGATAATGGCCCCAAAACACCCAATTACTAGTTCCCTTAAATTCTGAGA
GCGGAGAAAAGATAGTAGTGACTCTCAGTAATTCAATATGCTATTGGTTGAACATGCTGC
GTGCCATGAACCATGATAGTGGATGAACCAGGGAGAGCTAGTCAATGCCGTATGCAATGA
TACAACTGTCTATGGTATAAAGGCATGTGATGATCCAAATACAATCATTAGCTGCAGAAA
AGATAACATGACTGCCAAATCCTTGAGTTCCATGCTTTAGTCTCTGCCAGTTCCAGTGGC
TGAATTTACTAGTATCTGATCTCACACTTGGATAAGTTGACAAGGTTCAACATTAATCTG
AAAAAAACTTACGCAACAGAAAATAGTGCTAAAGTAAGGAACTCCACCATCCATAAGACC
ATAACGAGTGACAAGTAAAGAAGCTGATTTCCTGTGTGGGGCAGTATATAAACAGATCAA
CATCATGAAATCCAAGGTTAAACTCAGCCACAATTTGTCTGAATTTAAGGGAATCAAAAT
GTGAGAATAAATAAAGATCTCTGAGCTTGTGTGCATTTCCAATATTATATTTAATCAACA
GAAAGAAAGTTTTAATAAGAAGCTCACCAAAAAAAAAAAAAAAAAACTATGTGCATTCAA
GTAAGATTGTGCCGGGTCAACTTCTTAAAAGAGATGCCTTGTATAACCTGGCAATATTTG
TGGGAATTCATTTTCCAGACCCAATTTTCGTATGTCAGCATGTATTTTCTGAACAGGTGG
CAATAAGAAGACTTACATCACGTTGGAGGAAATTCTCGCATATTCCATTGACACACTGAT
TTTTTATATTCTTATTCATAAATAACATAAAGAATTGACATATGGCTGCTGAGAATGATG
TCATTGTATTATTAAAAAGAAAAAAGAACCTTGAGGTTGCGACCACTGCATTATTCTATT
AACCACTAATCAAATTGCTAATCTCCTTCAGATACGGCCAAAAAGTGTATGTGGAGAGAA
TATCATTTGAGGGTTACCAGGATGCCTTGTTTTCCCTTTCAGAGGGCATAATAGTATGAC
AAATTGACAATCCAACCAGCCTAGGAGTTTTACTTTTTTCTTGCCCAACTTTTTGAAAAA
TTGAATGAAAAACATTTCCAACCTTCACATTTATATGTTGAAATTTAATTGGTCAGCAAA
AAATGAATGAAACTTCCAACCAGAAGGATAGGTCTTTCTAGAAAATCCGTCAGCAAAAAC
AAATCATTTTGGAATAAGGCAACACTTACCCCTTCTTAACCTTGTCCGCGTCCTGTGCAA
TTGAATAGTAATACCATTCTTAGTCTCGAGTCTACAATGAAAATGCTTCATCATATTCAA
AAGCGACTGTTTCATATCCTTCTCCATTCTTTCAAGGAGTCATGGTCAATGTCTCCCACC
TTCCCTGTCCCAGTCACACCCCAACAAACAAGCATGCTACACATAGTATTAATTAATCAC
ACAAGTCAAATAATCAATTAACATAAACATGAACTAAACAAACAGCCAAAGAATCAATCA
TCCTCCTTCAAGTAATCAAGCACCCTTCAAATCTCAAATTCAGAATCAATCAATTAATCA
AATAATCAATCAGGTTGATC
>Glyma02g46330|Glyma02g46330.1
GAGTAATGGTTATAATATGTGTTTGGATCCAAGTCATAATCTCTTTTTTTAGATTTTCTC
TCCTTGAAATATAGTGTGATCGATAATAGCATTTCATGGTGTGATCGGGGCACCGTACAA
TTCTGTCAAATTTCTCCTTTCTCAAGTCTTCATCGCTACGTGCCCCCTTCAAATGTTTGT
ACAAGTCTTGTAGCTTTCCTTGGTTTCACATTTCATCTGCACCATTTGATTAAATAAGGA
TATGTGCGCCTGTTTGGATATTCGCTGATAAATTATAATTGATTTTGATTAAAATATTTT
TTGAATTGGTGTGATTTAAATTTGAGTGTCTCTGTTATAAAATTAAGTTAAGAATAAAAT
TTAATATAAATTTTGTATGAAACATAAAAATTATACAAAGTTATTTCAACTTAATTAGTT
TGGGACTCAAAATTAATTTTGATTTCTTTTCTAAAATAAAATTAAACATCTAAAAATTTA
TCTAAAATCAATAAAACTAAACAGCGTGTACTATCCTTGAGTTTTTTTTTCCGTGATTAT
AAATGAATATTATTTTAATTTAATTTGAATGCATTCACGGTGTGATTTTATCCTTCATCC
AATCAAGTATAGACGTATAGTAATATATCGTAAGTTTTTTTTTTTTTTAACTTTTATAAT
GACTACTTAAACTCATTATTTTGGAATAATGTCCGTTAGACATGGAAAACCAATATGATT
GAATTGGCCTTTCTTTAGAATTGCGGATAGACGTTAGTTAACAAAACAAGACAAGATGCC
ATAGCGGCGTATATATCAAGGTGCTACACTTTTTCTTCTTTATTTGCAATAGGAAATTGG
AAATAATCTGAATATTGCATTCCTCAAGTTTATGTAATGGATACCTTATAATACTTCTTT
TCTATAAAAAAATTCACTATATAAGTTCTAAATAACTAGGCATATCGTAGGATCGAAAAA
AAAAACAGTGATTTTTGGTAAAGGAGAAGAGAAGCTTGATTAAATACGGAACTTGGAATT
TGTCCACTCTAATTATGCTATTACCTTTGTTTTAATATCTTAAAACATTTGGATATATAT
GCATGGTTCTGTACATTATATATTTCGGTATAGTTGTGAACACAGACATGATATTTGAAA
AGAAAACCTAGATTAAGTAATCGTAGTTTGGCTACCTAATTGCTGTTAGATTTTATAATT
TAAGCATAAATTAAATAAATGGCCATCAAGCTTAAGATTTTTTTTCCTGAGGGAAACTTT
CCTTTTTAAGCAAAAGCACACATGTTTCCTGATAAACGTGGGATTTGGGTGCAACACGAG
AGAAACTTCTAATGCTCTGTCTAAGAATTTTACATTCCTAGTCAAGGAGAAGAAGAAAAA
TAAGAATTACAAATTTTCCATTTTTTTTGCGAAAAAATTCTATTATATAATGGAGTGCGT
TTGCGAGAAATTGAAGAAGAATGAAGGGAAAGGATCACAGAAACAACATTTTTGGAAGAG
AGCTGACGGACATATATGACCTTAAAATTCTTTATATCATTAATTTACTGTACTTTCATT
GGTATGAACTTTGAACAAACAGTTGATCGAGCCAATAATGCAATACTCCCATAGCAAATG
ATAGATAGAAAACTGATTCTGGCATGATAAAATCATAAAATAATAGTACGACTCTGTCAT
GATGATGATGCCTACTATTCATTTGGCAAGAGAATTGATGAATTATTATATATACAGTCC
TGAATTAATTGATTCCCACCAATTTATTTCTTTTTACCCAGAAGAAACAAAAACAAAGGC
AAGCAAGCACATGTAATCAAATTCAAATCAAAGCAGGGCTGGATGGCAAAGTCCAACGTT
CAAATTTGAGCAAAATTATTGAAAAATAGGCCGTAAATTCATCATTGTTTCAAAATGAAG
CCAATAATAATATTAGACATTGTCGGGTATAGAACCAAACATGTACCTCCAGTCCCCCTT
GACATTCGCGACAACATAGC
>Glyma02g37740|Glyma02g37740.1
TAGAAATGGATGAAGAGCCTTATGTGTGATTAAATCCTGAATCGAGTGATTATGATTGTT
GTTAATAAAAAATGTATCAATTAATATTATTAATTTAGTACTTTTTTATAAATATATAAA
TGATTTTTTTAATTTTAATATTATTAATCATTTATGTTTCAGGTAACTTATTAATTATTG
TATTTATTAAATTTAATAATTAAAATATAAATTTATTAGATTAATGATTTTTCATCATAA
TTTCTGTATATAAAATATATTATTAAATAAAAATTAATTATTTTGAAATTTGATACATAT
ATATATATATATATATATATATATATATATATATATATATATATATATATTAATACTTAC
ATTAAATGTATATTAAATTTTTGAATAATTTTTAATGTTTTTTCTAAAATTTTCCATAAT
ATTTTTGAAATTAATCATATTTCTTTCTTTCTACTGATTCCAATCATATTTGTTGCCCTA
TATTTTTTTTCACTGAAGAAAAATGATTAATAAATAACTAAAAAAGAATGACTTTTACAA
AGTTAAGCATGCCTAAGTTCTCAATCGATTGATTATGATTGTTGTTAATAAAAATGTATT
ATTTAATATTATTAATTTAGTATTTTTTATAAATATATAAATGAATTTTTTTATTTAAAT
ATTATTAATCATTGTATTTTTTAGGTAACCTATTAATTATTGTATTTATTAAATATAATA
TATTTATTAAATTTAATAATTGAAATATAAATTTATTAAATGTATGATTTTTCATCATAA
TTTATATATATAAATATACTATTAAATAAAATTAATTATTTTAAAATTTGATGAATATAT
ATATATATATATATATATATATATATATATATATATATATATATATTAATACTTACATTA
GATATATATTAAAATTTTGAATAATTTTTAATGTTTTCTCAAATTATCCATAATATTTCG
AAATTAATAATGTTTATGTCTTTCTACTGACTCCCATCATGTTTGTTGTTGTAAGTTTTT
TTAACAGACAAAAAATATTAATAAATGAATGAATGAAAGTGAATTTTACAAAATTAACCA
ATTTAATAGATAGTTGACATTAATGTCTTAATGATAAAAAAAAATACCAATATATTTGAC
AAGACTCCGTACATTTCATTTAATTAATAAAAAGTTTAATTTTTATGTTTATAATTTATT
TTTTACACAGTTAACAAATTTTTATACTAACGTACTTACACACCTATTCGAAAACAAAAT
AATAAAGAAAACAAAGTAGTGGTATTGATTTACTATTTCTAAATTCTAATGCACTCATTC
TTATTAATTAAAATTAATTAAAAATTACTCTCTCAATCCTTTTTTATCTGCCTTTAAATT
TTTTACGTAAAAACTAAAAAATATAATATTTTTTCTTGAATCTTATAGAATAATTATGAG
ATTTCTTATTTTAGCTTTTCACAATAAATGTATATATATAAATTAATTAAAATTAGATAA
AAAAAATTAACTGTATAATTATCAAATAAATAATTAAGATTATTTTAAACTTTGAAAATG
ATAGATAAATAAAAATCAAAGTCTTTTAAAAATTCAAAAATTATGATTTTTTAATTCAAT
AAAAATTAAGAGTATAATTGACATTTTTAATTATGATTTTTTTTTTAAAAATCTTAAAAA
TAAAATGAAAGACAATCTTTTAATTTTAATATTGAGAGAATGACCGCTGAGAAATTTAAT
ACTAGATATTCTATTTTATTACCTATTATTATTTCATCCTAAAAAATTACTATTAATATT
GATTGTTATATTTTATAGTCCCAACTTTAATATATTATTGGATTTATATTTGAATATTTA
AATTGAGGACTAATTTAAAACCTTTGATTAAAGTAAAAGAATCTAATGTGAATTGATGGG
GTTAAGTCATTTATTAGATGCATTCATTTTATTGTCCCAAAGTAAACAGATACATTCATG
AGTTGAATGTGAATGTAAGT
>Glyma02g01960|Glyma02g01960.1
ATAATCTCAAAACGTTGCCAATCCATGCAATATTATTAAAATGAAATAAAAGGAATGCAA
ACTCCCTATATATTTAGCAATCTTTTTCATTCAAAGTCAAAAAGGCTATTTTGATGTCTT
CTTTATTGTCGGAGTACCAACACGTGTTTTCCTTTAATAATAATTAAATTGTGTAACGAC
ACGATAAATTATAAACTCACGATGTTGCGAACTCCATGCAAATGTTGCTAAAAGAACAAA
AGAAAAATATGCAGTCTAACTATATGTTTATTAGCAACCTATCTCAATATTCAAAGTCTA
AAAAACTCTTTGACGTCTTTTTAATCAAACTACCAACATGTGGATTTTGCCCACGAGTTG
GCCTTACGATGTGCTTGTAGTTTCTCATCACATCTAGACGTTTACAGCTTATGGTGACTT
TATTAAATCTCTCTTCTTTCAAATCTATCATGTAGCATATGAGCTATTCACGACAGTTTC
TTAAGGCTTGCCTTTTTTTAACCATTTGGTCAGCATGTTGAGTTTGACTTGTTCCTCTTT
GACCCAATTACTATTCTCGTTATTCATTAATTAACCCTCCTCTTCGTTGTTTTTAGTAAT
AATTAATGAGGTTACTAGTGAAAAAATAGTCATAGATTTTGCTTCCTTGAAATACATTTG
TTGAAATTAAGTGATGTTTGATACTATAATGAATAAATGGAGAGTTTGATTATTTTAAGT
TAGGATACGGTGATAAAAAAAATGAAGGTTAAAAACATCGAGAATGTGAGAGAATAAAGC
TTCACGACGGTGCCATCTAAATTTTTGGAAATGTGATGTTTGTAATTTCTCTTCTTGCGC
AATTAATCTTTTGACAAAATGACATCACTAAAGTTTGTTGGTTTAATGTGAGATTATAAG
GTGTACAAAAGGAGACACACTTGGTTTCTCACGAGGGTAGAAAAATGAGAACAATATAAT
ACTAAATAAAATCTAAATCTAAAAACTATTATAAATAATATTAAAATAGAAAATAAAACA
ATTAAAAATCCTTTTTAATATAATAAAATTGACAATATGATATATTTATTATTTAAAATT
ATTCACTCTATTAGTAATGATTACTAGGGTGATAATATAACTATACAAAAAATATATCTT
TCTTATGGAATTATACATGTAACAAAATCTATAATTCTACAATTACTACATATATATTAT
TCCACAATCACCACTGCTATACCAGGGGCAAGAAAGGCACTTTGTATCTCTTTATATTTC
TTTTAAAACAAAAATATAAATAGAAAGTTAAATAAAGAAATGAAAATGTGCAATTGTGAG
ATGAAATTTCAATTATAAAATGGAGAGAGTGAGATTAATTATTACTTACAATTGAGGAGT
AAAGAAAGTAGTAACCAAAAATGGCTATTGGCTATCACCAATATTATATATTTATATACT
AATGGTAAAAAAAATATTTTAATTCATCCAAATTATAATGATAAAACGCTTATTATGAAA
TAAGAATAAACATTAAAATAATAATTATATTTTTTAATTAAAAAAATTATTTGTTTTATG
CAAGCACACAATTATTTTTATATTTTTAATTCATAAAAAATTTACATTTTGACCAAATGA
TTTTTTTTTTGAAAGTTAGCAGAACGACTATATAGAATTTGAGTTGAATTAAGACAAGGT
AGATATTTTATGGCAATGTATTCAAAATGCGGCTTGTACACGGTCGCAAGTGGTCTTAAT
AAAATGTGCTGAATATCCTATAAGTGCGTAGAGCCTAGACTTTATATTATAGGTAAATGT
TAATTAATGATTAGAAGATTGGTTTAGAAATTAAAAAATAATTTTTTTATTGAAATGTAT
AAACTTAGATTATTTATGATATTATTTATGTTTTTTTTTTATGATTTTTACTATAAATAT
TTTTTTATTAAATTAATTAATATTTTAAAAACACCGGTTAAGAAGACTCTATATTATATT
GAGGGCTGCTTGCCAACCAC
>Glyma02g14260|Glyma02g14260.1
ATAGTCTGTGGTTTAAATTGTCTCTAGTTTGGTCATTAGCCATTATCTTTCTTGTGTACT
AATGTTTTTTCAGTAAATGAGGAAACTTCATACTTCTTGGAAACTGCATGCCTTCTCAAA
ATGTTTCTATTATCATCAAACGTTAGGGAAGAGGAAGCAAAGAGGAAAGTGCCTCTCAAT
CATGAAATAATAAACCTTATTAATAGTAAAAGAATGAGCCAAAAACCAATCCGGGGTGTC
ACAAATTTTCCAATGTAGAAAAGTTTATGTAATAGGGTAATAGACACATGATTGCAAGCT
CTACAACAAAAGTGGTTGCCAAATTTGACACTTGACCCGTTGCTATCACCTATCAATATG
ATATAAAATTTCGATTGCATTTATTAATTTAATTTATTTAACCCGTCACAAGAGGTGAGA
CCCATTACTGTGGCAACGACTTGCTTTAAACGTTGCTCACTTGCATTATTGAAAGAAAGA
AAGAAAGGGCCAGGAAACTGAGATGTGGGGGATTCTATCTTTTGACTCGTCCATATCCTT
GCTGCAACTTTACTAATCTTTTTGTACAAATGGAACTAATATAAGGACACATCTTGTGAA
GGTATAATAGCTAATTTTGTTTACTTATGAGATCAGCTTGGTTACGTAATATGTTCAAAT
TTAAAGCACACATATTTTTGTATGATTCCCAACACTTTCTTGTACACAACATTTATATTT
TTCAATTGAATGTACTTCTGTCAAAATTTAACAAAAATAAATTCAATTAAAACAAACTAC
CATCCCGTCCGTATATTTTAAATTTGAGTGGAATTGGTCCAAAAATTGTACCAAAAGAAT
TTATTAAAAAGCTAATGTAAAAAATCTTGTATTTAGAAATGATATTCATAATATTGGTAT
TCTATAATTTTGTGATTTCTAATAAATTTTAGTTAACAACATAGAAATAGAATATATTTT
TGAGAAAAAAATATATCAAATAAGGTGTTATTAGCATTGGTTTTCCTAAAAAATAATTTA
GAAAAAAATAATTTTATTTGAATAATAAAATTATTATTTGTGAAGTATAAATGTATTTAT
TTTCAAAAAATGTGGATCTTATTATATACAATTACACACCAAATAATTTTACTCACTTTA
AAAGTAAAAAAAAATAAAATCCTACAATCAATTTTACTAACCAAATAATTTTACTCACTT
TAAAAGTAAAAAAAAAAAAATCCTACAATCAATTTTACTAATGTATAATTGATGGGTTTT
TTATTTAATAAAAAACAAAATTTACTAAACGACATTCCATCCTTAGTCGGATATGGTATT
ATTTTGGACTTTTGGTATATAAAAATGCACAAATTTTATAGAATAATCCCAGATTATTTA
TCCAGTAAGAAAAAAAAAACCCAGATTATATACAATGACAAATTTCAAATAACCCCGTAA
GTTGTCCAACTGGCATCACGCGAGTAAGAGAATTTCAAGTGGTACAAGTATTCCGAAACC
AAAGTCTTTTTCTATATCCTACCATCAACCATGGTTCTAAACAGAACATACTAAATCCAC
CTGCAAACCATACCTAACATTAACAATTTCTTTATTCTTCCATTGCCGGGTCTAATCTCT
TCAATCTCACCAATCTACTCAGATCCCCAAATCTACCCTTTACGTCCTTTTAGGCTGAAC
TGTCCAAATAGACAAAGACAAAGCCAACGAGGCTGCCAAAGTGGACCCTTTCAAAAACAA
AACACAAACCCACTAGCCGGAAGGGGCAATTTTGTTTTCATGTGGGGCTCACATGTTGAA
AATCCCCACATATGACTACTATTCTGGCTTGCTGGAAAATTTAATTTTTCTTCACTAACC
TTGGTCAGTTGGCACCATTTTATACACGTTTAGTAAAATTGGTCACAGTTGACCATATCA
AAATCAAATTTCAACTCACATAGTCATATATATATATATATATATATATATATATATATA
TATATATATATAAGTGCATG
>Glyma02g06150|Glyma02g06150.2
TAATACATATACAAGATATATAAATTAAAAAAATATATGAATTTATAATTATTCAAATTA
AAATTTATCAAACCTTTGCATTGCACATATATTCTTCTTATCTCACGTGTTTATTTAAAT
ATAAGATAATTTAAATACATAAAAATATTTTTAAAAAATGTTATTAATTTACAATGTATT
ACAAAAATTCATTCTGAAAAGAGTTTTTAAGTATTATGAGCATTTTTTTTAAACTAAGCA
CATTAATTATCAATTTTTTCATGAGTTTATCATTATAAAATAAAATATATTAAATATTAT
AGCTTATTAAATTAAATTATCAAATATTTTTTTATAAACTATATATTTCATATTTATTAA
TATTTAAATAAGATAAAAACAAAAAAATATAAAATAATTAACTTAAATATAAAATTATTA
AAGATATAATTTTATAGCACATAATCATAATGATGACGTGAGTAATTTCACTTACATAGT
TTATCACTCATATAATAAATATGAAGTAAGGGAAAACATTATCAAACATTTATTTTTCAC
TTTGAAAACTATTTTTCCTATATGAAAAGTATAAATTAAAAACAAATCCTAGAAATATAT
GAATTATAATACAATATAATAATTAATTTTGATTGTTTATATTGTTTATGGTTGATGTAA
TATTAATATGTAGTAATTTTAAAATGCATTTATCATCAAAATTAAAATTTATTTTAATTT
TTTTGAAATAGTGAATTTTTTATTAAATAGATATAGTTTTTAATTAATTTTAAAATAAGA
CCATATATATATATATATATGATATTCTAGGCCAAAAATAGTGATGAAGAGAGAGATTAT
TTCTCATGATAACATCTTTGGAAAATAATTTAATAGAAATGTTAAAGGGTGAAAGACTTG
TTCTTGTATAGGATATATATGAATTGAAGTCGTGCACTGTGTTGTTTAAAGAATGAGAGG
GGATAGGAGAGGAGAAATTGTACGTAGTCAATGGGAGGAGAATAATTTTTAACTGAGGTG
GGAAGACTTGTTTAACTCATGAGAAGAAAATAGGAAACGAAATGGAAAACAATCAGTTTT
TTTATAAAAAAAAAAAATAATTTTCAGTATATATACTAGTCTAATTTCTGTAGCACACAA
GCTCCACTACTATTAAAAAGACCTTTAACATCAGTTAAAAAAGGCTTTTAACATCGTTCA
AAACAAAGTCTGCTTTGGACACAGGACGTGTAACAGCAGCTGGAGTTGTAAAAGGTTCAA
TTTTGTTAAATGCATTGCTTGTTCGTTGAGCAGTTGTGCCACTTTGCCTCATCAAATGAG
ACCACCGTTTCCGTAATCTCATAACAAGGATAAATTTATTTTTGACTGATTCGATCTTGA
AACGTTCATCATAAATATTTTATAGGCAAAAACAAAAAACAATTACGAAATCATACAATC
TACATTAACAAGTATTAGTTGTTTAGATTAATTTACACAAAGTGGCGGTTAGAAAGTAAG
ACCAATTCATTTAACATTTTTATAGTACTATTTGCCTCATTCAAACTAATTACATTGTCT
ACTCATCAATTATTAAATTGTTTAAAGGCATAATTTTTTTTGCGGGCATTACAAATTTAA
AAGGTGGATATACTATTAGGTGTGATGGCCGAGGGACAATTTGACCAAGAAAATCAAGAT
TGGCATACAAAAAAAATGTCTTTTTCAAATATTAGCGGAAAGAGAGAGAACTTTTTATGC
ACCTTCGTGGAAGTGGAAATATAGTACTTCACAACTTGATTGATAATTGGATATAAATTT
TATAATTGTGGGGACGGCAGAACAGAAATAGTCAACAAAATTTGCAAAAACTGAATGGTT
CCAAATCACACGGGTGAAGTAGCCATTCAAAACATGATACATTATTAAATAATTAAAAAA
ACACATGAAGGACCAAACTATACTTGCCAACCAAACTTGACCCCGTAGATGCAATTATAT
AAAGCCCTCCACACTATGTT
>Glyma02g12140|Glyma02g12140.1
TATTAATTTATTCATAGCAGTTTAATATTTTTATAATCTATTGGTTTTTATTCCCATTAC
AAAATAACGTAAATGCACAAGCAACTTTATTTATTGGTGATTTTTTTTATATATAAAGAA
TCTTTTAATACAAAGTATTTTTTTAATAATTTTCTCTGACTCAAGTAGAATTATCACCTA
TGACAAATATTTGCGATCTTTAAAAAATATTATTTTCTTTAAAGTTATAAAATTATATTA
TATTTGGAATAAAAATACATATTTTAATATGAATATATAATTTAATAGAATTGAAATAAA
TATTTAATTACAATAATGATTCAAAATGAGTTCATCATAATTAATTGAATAATTTTTTAT
TAATCTATTTTTTTGGAAATTATTAATCCTCTACTTACCCATTAAAGAAAATATTGAACA
TTTTAATTAAATTATAATTTTGGTCCTCTTATAATTTTAAACTAACGATTTTGCTTTTTT
TATTTTTAAATTGAGACATCTACTTCTTCTATTTTTGAGAATAAATAATTTTAATAATGA
CTAAATATTTTGATTTAAAAATAAAAAAACAAAATCATGAGATCAAAATTATAATTTTAT
CTATTTTTTAAGTTTAAAACATTAAACCATTTAAATACTTATTTTATTTATCACTTTTTC
ATAAAATGTGAAGGAAGCTTACAACGAAAGTGTAAAACAACATGATATTTATTTAAATAA
ATTTTATTAAATTTTTTGTGATAAATGTAAGTATTATCTTTAGTCTTAAATATAAGAATA
AATAGATATTTTTAAAAATATATACAAGTTTTAATTAATTTTATCTTATTTAATATTATT
ATCTTTAAAATATCTTTCATTTAATTGATATGTTAGTTTTAATAATTTTTTCTTAACTTT
AATATCAAATTTTAATAAAAATAAATAAATTTAAAAAATATTTTTAATTAAATTAATAAA
ATTAAACATGATTAATTAATGTGTTATATTTTTTCTTTTTATATTTAAGACCAGAGCGAG
TAGGTTACTCTATTCAATGGCTTTTAAGGCAGTCAAAACAGAAAGTTACCTGGGTTTACC
AGAAAGAATTACTGGAGTAGCTATTAAATTCACCAAACCTTTTGGCCGATTACCTAGGCG
ACTGCTAAATTCTGCTTCGGTGCTTCCCTTTCGTGTCTGTTTAAAAACAGACAGAGAAGC
AGCAAACTTCATGACTCATGAAGGAAGAGAAACCCGTTCACAAATATCTAAGCTATGTTA
TTAATAATTTCTCCGCATGCAGAAGCATTAATAAGAATTTTGAATATTAATTAACACTAT
TAAAATATAGTTAACAAGTACTACTATTTTAAAAAATACTACTTTCATTAATAAAGAAAT
TAAAAAATATTAAAAACACGACCATAAAACATTAACACTATTAAAATATAATAGTATTTT
TATATATTCATTTTTTAGTATTTCTTTTACATATTGAAAATATAAAAAAATATACTACCA
TCTAATTATAAATCATTAAATATAATAAATTTGTTAATTTTTATGAAAAATTTCTTATAA
AATTATCAATGATAGTGTATGAAAATTAGTGTAATTTTTAAATAATTACAGTGTAAAAGT
TTTATATTATAGTGTATAAACTTTTAAATTTTAATCGGTTAACTCTCTGGTTATGATAAC
ATTTCTCCATTTGAAAAAAGAACAGGAAAAAGAGTTGAAAAAACGTAGAAAGAGAGTGCA
AAGGGGTATTTGCGGCAAACAGAAGATGCTTGCATGTGGCAGTGGCAGTGGCAGCTAGTT
AAAGATCCAAGTTAAAACCGCTATGGCCCACATGGATTTTGTAGATTTTCCAGCCATGAA
AGCTACAAAACCACACGTATTCCTCTACAAAAACAGCTTCAAACGTGGACCCCTTTCTCA
ATTTGCACTGTTTCAATTTCAATGCCTTTTTTCTCAAACCGCTTATTATAGTATACCCTT
TTGCGGTTTTTGGTCCCAAC
>Glyma02g04620|Glyma02g04620.1
ACTAACACATGGATGTACAAGTTCTAATTGATCTCCAAATAGTATATGAGGAATTTTGGT
GAAGAACAAATATAATTGAAATTCCAATGAAAAACCAAAAATTCTAATTACAGTTATTAT
AATTTTTTTACTAACACTAATAATTTTGATGCAACATACGGTAATAAAGCGAACATTTAA
TTTTTCAACTATTGTGAATGTGGTTAAACTTGGGATACTATTGTGTAAAAAAAAAAAAAA
ACACTAGGGAGACTAGGATCCTCTTTAACTCATTTCTCTTCAATCTCTGGTTTCTCTCTC
TACTTTATCTTCATTTATTCATCGTCTGTCTTTTTCTCCTTATTCTTTGTGTATTACTTT
TTGATTTTTTTAGCTGCAGAAATTGGGAGATAGTAGGGGGTTTAATTTCTTAAACTTGTA
ACGAATATGACAACATCCTTAAGACTCTTTACAAAATAAATTTATTACTATTTCATAAGT
CAATGGTAGAGAATTCAAAATATAAAGCGTTTAATAAAAAATAGATAGATATTTATTAAT
ATATTAAAATTCAAAATATATTTAATAATTTTGAAACTGAAAAGTATTTAATAAAAATAG
AGTAAATGAAAAACCATGTTAAAAAATTAATTAATTCATATTTGATATGCTTTTGTTAAC
ATTTATAGTCATTTAAAAGTAATTAATATTTTTCAACTCAATATATTAATTTTTAAACTT
TTATTTAATAGATGAAGTCCTCTACAATAAATAAAACATTTAATAAAAAAAACATATATA
TATATATATATATTTTAATATCTTAAAATTCAAAATATATTTAATTTAAAACTAAAAAGT
ATTTAATAAAAATAGAATAAGATTATGTTTGACAAAATTAACTATTGAAGTAGTTGAAAA
ATATAAAATAACATATTTAAAAGGATATTAAAAAATTGAATAAATATTTTAAGAATAAAA
AATAATGAAATATAAAAGTTAAAAGTTACATACTGACGCTAAGTAAAAAATACTATAAGT
TATTTAAAAACCTTATTTACCAAACTATTAAATAATTTTTTCAACTAATAGAAAAAATTA
AAAATTAACTAAAATTACTTATTGAATATAACCTAAGTGAATAACCTTTTAAAGATAAAT
GTTAGAAATACATGATCTCTTATTAGTTAGTACACTTGAAATTTACTGTTAATAAAAATG
ATAAAATTTATGAATCTTACAATCATATATAAATATTCTATTTATTGATTTTGTAATTTT
TAATAAATTGTAACCAATTAGAGAGTATATTCATAAGAATGAATGTTAGAAAGTGTATTT
CTAATATTCTTTTATTGATTAAATTAGGATCGATTCAACGGTAAGAGAAACCTAAAATAA
TTTTAAAGAATTTTTTTTTAATTTAGATGAAAGAGTTACATTTGGAACGTTTTTGTCATG
TAACATTTTTTATTTTATAAAAATTAATAACATTTTTTTATTGGTGGACCTAAAACATAG
ATTTGAGTTATTTTATTCTTGGATCAGTCTTATGTTAAATATATTTTTTTGGTGTTCAAA
ATATTTATTTATCTAATTACAGTATTTCAAAATCTACCTACTTTATAAAAAGATAAAAAT
TACACTTGTCCAATAAAATATGATAAATGAATCATATCAAATTTAACTAAAATAAGATAA
TAATTTTTGGTACACAATAGATTTTTTTTTCTTGTCGCATACTAATATAAGAAATTTTAT
CACGTCTTATTATATTATATCTTACCTAGAGAATGGTGATATTTCAATAACGATAAGTCT
TGCCCAAAAAGACAATTAAAAAAATATTTATAAAAAAGTAACACAAAAAACACACCACAT
TCCTCAATGATATAAAATCTCAATCAAATCTAACAAAGGACAAATAAGTTATCAAAACAA
ATTTATTCATAAAGATAAAAAAAAATTAATAAATTTGATTTGATACGTATTTAACACCAA
TCAGAAGCGCTGTGTTATGA
>Glyma02g41280|Glyma02g41280.1
TGTGTTTTTATTGTGTATTTTTATTTTTCACCCTCTCTTACACAACAACAATGCAATTCC
GTTATTTATTTTGATCAATGGAATCATGTTTTCATGAAAGTGGTATTTTCAGATTAATAA
AATATAATAAAGTTAGGGGTCAAAATAGTAAAATTGAAGATGAAAATAGCGGCTCCCTTC
GAGACCATGTTCTTTCGATTTTTGTGAGATTGGGCTTGTTGAGCTCTCAATCTAACGAAA
AATAAACAAACCAAAGTCTGAAGCCGAGTGAGTCATTCTCCAAAAATATAATTAGTAATC
AATCATCGATCAATGTCCATATATATCCATTTACAATTTTTTTTTTACCAAATCCATTTA
CATATCATTCTCTCATTTCTCTGCCCTTTTGCAGATCAATGTTCATTTCATTTACATATT
AATAATGTCCATTTCATAAAAAGAGAACCACAAAAAATAGTAAATTATAATAAAATACAG
AAAGTAAAAAAAAAAAGAGGGAAAAGTTCTCTGTACGTCCTCTATGAACAGAAGTTGCTA
CACCCCTATCATCATCATCATCTACAGGTAGTTTGAAAAATTCATCTAGAAGAAGATGAT
TTTTAAATCCTCATTTTCACTCAATCAACACACACTTACCTCTTTCACTCATCACTCTTC
TCTCAATCATCTCATCTTTCACTCAAAAGTTTATTTCCACGCACGATCTTTTATCCTATT
GTTTTTATTCGGCCTATCAGTTTATCACCTAACTTTTTTTTTCCGATTTCTAATTGTTTA
CAGCACAACATTCATTCATTTACTATTTCTAATATCTATTTATTAGTTTTTACAATATGC
CAACTTAATAGTTACTTTATTAAATTACATATCCTTTTAATATCAAAAAAATAATTTAAT
AAAAATATGACATCTGATTAAAAATAAGTATTTGCAATTTCATTTCAAAATAAATTATTA
TAACTATCTTTTGACAAAATAAATTATATATTACTTTAACTATTATTACTACTATTTTCT
TATCAAAATAAAATAAAATGTTTAATCTAGACTATGTCACATTAATAAAAAGATTGAAAC
ATGGATTTTGTATAAAGGCTAATAAATTACTACAATTTTGATATGGTATAAATCTTGCAA
AATTATAATACATAGAGAAAATCCTCTGCTAATAATCTACGATTTTTTCAGCAACTACAA
ATGGAATCGTTATAAATCAACCAATTCATATTCTAAAAAAATTGCAACTCTACTTTAAAT
AGGCATTTTAAAGGCTGAAACAGAATTATATCATGCATGTGATTGTATTCGCTCACTACA
TCGTCAATTCGTCATCACTTCAGTATATTATATTGTCAAGTTATATTGAAAAAAATATCC
ATCAATTTCATGATACAAAATTAATGCATACAACAGTAAAGTGCATGTTCAGTCACGTGT
CCATCCGTACACGAGGAATGAATTGGGATCGTAGAGCAAAAGCAGAAATGTTGGACCTAT
ATATAAAAGGTAATAATAACATAATAATATTATAAACATCAAGTTATCCCATTCTTGTAA
TATATATAGCTTGTTTGAGTTCAAGGTGCCCAGTTAAAATTTTTTATTACATTTTTTAGA
AAAATGGAACGTGTATAAAGTATATAAATAGCATTTTTCTTGAGATTTTTAAAAGCTCCA
TACAAACAATATACTCTTGTGAAGGACAATGATTCTATTATATTATAGGCATTGGTGGAG
AAAGAAAGAAAGAGGAAGTGAAACAAATAGTGATAATAACAAAAGTAAATGGAAGAAGAA
GGGACCTACCAGCATGTTACTCAGTTGACAAAAGCGAATCAAAACAAAATGTAACAAAAG
ATACGCCGCGGTTATCGCTTACTTTCTCATGCAGCATTTTCCCAATCAACTCCTACGTAC
CCTTTTCAACGCCTTAAACAACGGAATTCTATTGCAAATTTCTTTTGTCTTAAAACTTTT
CAATATTAGCTAGAATCATG
>Glyma02g40000|Glyma02g40000.1
GGTCCCATCAACTGGGTCTCTTGATACTATAATTGTGTAATTTGAGTATATCGTAAATAT
ATTTTTGTTAATATATATGAAATAATATATATTTAATGACTAAAATTGTACAATTGTAAT
ATCTAAAAATTCAATGGACACAAATTAGAACTTGTGGGCTGAAATTTACATTTGTGATAC
TTGAAACATTTTATTGAAATAATTAAAATAAAAAAATCAAAATTACACCATTACGATGCC
TAAAAGATAGAAGGTATAATTAATCAAGCCTGAATGAAAACATAACTCAATTTATTAAAC
ATCAGCGCTACTCGTAGCATTTTAATAAATCAGTTGTATAATTTAAATTTGTCTAATAAT
ATACCTGTGTTTGAATTCATATGGTCCATGATAAATCAGCCAAACTACTAAATTGCATTG
ACTTAATGGTGGAGGGTTTAAATAACTTGCATGATGTTTTAGATTTAAATTTTGTTATTT
AACTTGTTGTTTTCCACAAAATATGTTCGATCTGGGTGTGGTAAGGTGAACCATTTAATC
AAGAACAATATTATTATGAGAAGTATTAATAAGACATTTTCTTTTATATATATGATTGAG
TGAATTTCATGTACCCACGCCTCACTAATAAATTTTAGTGAAATTCTCATAAAAATTATA
TATTATTGTAGTATTAAACAATTTATTGAAAGAGATATAAACAATATAGAATAAATTATA
CTGACTGATGTTTCATCGATCCAATTCCCTCCATCCTCCGTACGTTTCTTATATTACTCT
TATACTAACACATCTTAATTATTTGAAATACTTTACACTTACATTTCTTATATATTACAC
TGTCTATTTTCTCAGTAGGAGAGGCTATTGTAAACTTTTAAAAAACAAGAAGTTTAGTGC
AATCTTAATAAACTTTATGATGAATTGCATAAAAAAAAACTTCATGAAGGATGTCTAAGT
ATATTATTTCTAGAATTAATACATGTCTTAACTTTGATGTTAAGGTAAAAAACTGCAAAC
CTAAAATGACTGAATTAAACATATAATGAAAGTAATAGAACCTAAACCTAATCCAGCATT
TAGCCATAAAAGTCCAATCTTAAGACTATGGAGGAAAAAGGGAAAGAATATTTGACTGCA
GATAAACTTTGGTAGCATTATAACTACTCTGCGTTGACGAAGATTAGGCAATAGTCCAAG
CGTGCTGGACCCAACTAGCTTCATGAGATACCGGACTTCCAAAATTGTATGTCAATTATC
ACGGAACCAAATCTAGTAGTAATAGTAAATAGTAAAATATAACTAGCTAGTATGATGATG
TTTCAGCGATCTACTCTCAGATATGCTTCGCCTTCGGTGTATTATTAATGATGTTTTTCT
CATAATATTGTTTTTTTTATTACATTATATATAAAGAAGTTAAAATATATCATACTTTGA
TCGATTAATTCTATTTTAATGTCTTTTTTTATACATCAGAAAATAAATTCTATTTTAATA
TGAACACGTGTAAGATATATATTGCCTTTTCCCTGTCTGTGTGACTGTCGTTGAAGTTAC
TAGCCGTTAATTAGTTTTAATATGTACACTTTGATTATTACTTTGAAACATTAATTTATT
TATTTTTTGAAAATATAATAATATAAGAGTTTGAATTTCTTTCTTGTTCTAAACTCTTCA
AGTTGACAACATGGGCCCTCAAAACTAATTATTTTTTATGTTCTGATATATATCACCTAG
CATGTTAGGAATTCTATAGAAAAATGACTTACCTAATAAGAAATAAGACACACAACACAT
GCAGTAACACACATCACATATATAGTGAGAGTCATCACATGAATTTTACTTTTTTTGGAA
GGCAACACATGAATTTTACTTAATAGAATACAGTAGAAAAATGCTAAAATTAAAGTAGCT
AATTAGAAGTCATCATAACCATAGACAAATTGCTCCATATAGGGTCCAAAATGGAGTGCT
CGCACCACACTATAAATAAA
>Glyma02g31370|Glyma02g31370.1
CATTCTCCCTTCAACCACCGAATCCGCCTTATGACTCCCTAATAAATGCTTTATTTTAAA
AATAAAATAAAAAACTTAGTAGGAAAAGCTTTTGTTTTATTCAATATTTTAAGAATTGGA
CCGGTGATTAAGCTCGTGAAGATATTCTTTCAAGATTCAATGGGCTAATCTTACTTATAC
TGATTTTACATTTTTTAGTATTATATAATATTTTAAGTAAAAAAAATAATATAAAATTTC
TTAGTTGGACCAGTTGAATCGGTTAGTCTTATATGATTTTCAAAACGATAGTTTAGTTTC
TTTTCGACACCATTCTATTTATACCACAATGTATAATTCAACACTTCCAAGAAACAGGGT
CAAAGCGGTTTTTGACTTCTAGCCACCTAAGATTTCAGGGATTAATTTATCGTTACTTGT
AATTTTAAGGACGATTTTAGTAAATTATCCAATTAAATTTTATAGTATAAAATGTAAGTT
TCAATGGTTCTTGAATCGGAAATTTTTTTTATTAGATTGTCTTTCTTTTTTAATATTTAT
TTTATATATTTTTTAATTCAAAAATTGTTATTTTTTATTATTTTTTTAGTTTTTCCTAGA
ATTTTAGCGTTAGTTACCTTTTAAACTTTCTATTTATATTAATTTCATGTCACAAATACT
AATATTTTCATTTTTTCATGTTATTAAATATAAGTTGCATTAGTTTGAATAAAACTTAAC
TTGAATTCCTTTAATAATGTTTCAAGTTCGAACTTTGTGAATAAAATAAAAAAATGTTAT
TAGAAGAGAATATCTTACTAAAAGAAACTAGTCAAATTTTTTAATAAAAATTAATAATTA
ATAAAATTGGTGAATATTTTACACGAAATTCAAAAATATAATCTACTTATTTTTGTAGCT
ATTTATTTAAATTAATTATTCATATTTTCTTATAAGTATAAATAATTAATCAATTAATAT
TTCAAAGTTTAATTTAATTTAAACTATATATATATATTAAATAAAATAGATGATAGTTAT
TTTTACCTTCATCCAAATTATATATAAAATGATTATATATATATATATATATATATATAT
ATATATATATATATTAAACTATATATATATATATATATATATATATATATTCTTATCCTT
GAAAATGATTTTAAGTAACTAAAAGTAGGAAAAATTATTTTAAAAAATAAAGTATTTAGT
ATTCCTTTATATATCTTAAATCATATATATTTTATTTTTTCATAAAATTTTTCCAATTCA
AGCTGTTTAAAATTTACAATTTAGAGATAATGTTAACAAATTAAACCCATAAATAAGACA
AAAGCGTAACAAATCAATAATATATTATGTATACTATTTTTCTTTTATCCTTCATGGATC
ACATGCCTTTATTAATTTCCATTATTAAATTTAGAAATAATAATTAGTATTTGAGTAATT
TCTTATTTTATCATTGAAAAACATTTGAAATAGTCTTTTGGTCCTTAAAATATCAATGAC
TTCGATTTCATATTCAAATGTAATATCTAATTACCAATAAAAAATATAACTTGTATATTT
TTAAAAAATATTTATTATGAATTTTAATTATAATATAGTTTACAATTTTTTTTACAAAAT
ATAGTTTACAAATTTAAAAATAATTTTTTACTATGAATTATGATTATAATTATATACAAA
TAAATATTTATATTGTACAATGCGCTTAAATACTAGTTATAGTATAAAGTTGAATAAGAT
AATATTCATTAAACCTTTTAAGATCTGGGTTTTGCACAACTGAGGGAGGTGAACCTATAT
GGTGTCGAAAGGATAGAACCTGTTGTTCAAGATATACTTTTAATTATAATATAGTTTACA
AATTTAAAAATAATTTTTTACTATGAATTATGATTATAATTAGATACAAATAAATATTTA
TATTATAATATAAAGTTGAATAAAATAGTATTCATTAAACCTTGTATAATCTGGGTATTG
CACAACTGAGGGAGGTGAAC
>Glyma02g41490|Glyma02g41490.1
CTGGGCTTTAAATCTCACACCCCAACTCCATCATTAATTTAGTTAAAAAAGAGAGTGAAA
AGAAATAGATAAAATGTTTTTTATTTAATTAAAAGAGAAAAATAAAAGTAATTCTAAGAA
ATAAATAAGTTGTTCTTTTCATTTTTTTTTCTATAACAAACACAAAATATATTTTTTCTT
CAAAAATAATTTAGAAAGTTGTTTCTTTTTTATTCTTTTTGGACACATCACACGCATTTA
TTTTAATTAACCACAACGTCGTCCGACAAAATCTACAAAAAATTTTATACTAAATTGTAA
GGAACATTTTCTTTCTAAGTCCCTAAATTAATGATTATTTTACGAACAGTCTTCCTGTAA
ACGTTACTCTCCCTCGGTATATAATAATAATCTGTTGAATAATAAATCGTGGTCAGATTT
AGCGACTTTCGTCGATATTATATTATTATTAAAAGAAGTAAATCGTTTGTTGTGTTACTC
TATAGAATATAGATGATGACATGATGTAAGAGTATAAATATTCACATTTATATTTATGAA
TATTATATAATTATAATTATCAACGGGGTTGAGGTAGGATGGTAAATAAATTATAATGTT
TGAGAAAGTAAAAATCAAAATTTAAATATCATAAAAGACAAACGCTATGATAATTTTGAA
ATATCTATAGTCAAGAGTTTATTTTTCTTTGTCGAAACCAGACATACATCTAATTCTAAC
TTTTTGGCTGAAAAATTCGAGTTGCCTAGCGCTTCCATTTATTAGCATAAAGAAAGAAAG
AAAGAATTGTCACGCACTTTAATCATATAATGTTATTATCTTAAAATCTCTCTAGTGTAT
TCACACCCTCAATTTTATGAGTGATATTAGTCAGCAATAGCATAAAAAAGGACATTGAAT
TGTCTTTTGGGGTACAAAAAGGCATCTAACTTTCACAATCTAACGGTTGAGGAAGGTTGT
GGCCATTCAAAGTTGTCGTATAACCAATACTAAGAAAGATAGCCAACAAAGCAACAAAGG
CAAAGGATAAGGTTTGAAGCTATGGAATGGATCCCACAATAGCAAGAATTAAAATAAAAA
TAAAAACCAAGCATGGAATCAATAAATTCATAATTTCATATATGACATCAGGATGAGGGG
CCACAACACACTCATTATCCTTAGCTTACTTTTTTAATTAAAATTTATTAAAAATTACAG
ATTTATGAACATATTTCAAAGATAAAACTTGTAATCTATAAAATTTTATAACTTTTAATT
AATTTTAGTTTATTATTTGATTTGATGAGAGTAAGGTATTTTCGCAACCAAAACCATAAA
ATTAGAAAGTATGAGTTAAGGGGCAATTATGCTTAAAAAATACATTTGCAGTTATTTTTT
TGTTTGTATTAAAATTATCGTCAAACTGACATCATACATAATTGAATTTAATTTTATCTG
TTTATACAAAATTTTATTCATACATATGATTAAAAATTGAAACCTTGTATTATATTTACG
GATCTTAATTATTTATTAATCGTACCCTTCAAAAAAAATTATCTATTAACCGTTGTAGTT
GGAAGGTTAAATAAATTTTACTACTCCGTGGTCATGAAAGAGTAAAATTATAAGAAAGAA
TATAATTAATATATTATAAAGAGTATATTTTTGTGTAATGAGTTCAATTTAATTGATTAA
ACATGTTAATTATATATAAATTATTATAAATTTTTTAATATGAAAAAAATTAAATAATTT
AAGACTATTACATCATTTATGATCTTAATAATAAAATATCATAAATATACTTATTAAATT
AAATATATACTCTCTAATTATTTAACATCAATGAATTGTGTTACATATAAATTAAAAAAA
AAATGTAGATGACATCATGGATTCAGGGTCCACTTGCTATAATCTAAGTATCTAATCAAC
CTCAGGCATCAGGTCAACCCAGTTGTGGTTTTCTTTTGTCCTCCTTTCTCTCTCTCTCTT
TCTCTCCAAGGTCAAAAGTC
>Glyma02g37280|Glyma02g37280.1
TGTTTCCTCTGCAATTTTTGTTAGTTGTGTTCTCTATTTTACTTCAGCAAAGAGAGAAAA
CCTAATAGAAAAAAGGAAAAGGAAACGTTAAAAGGAATAGGAAAATAAGCTAATAAAAAT
AACTAGGAATATAAAGGGAATGAACTGAATATCTTACAACTAGTAAAAAGAATGAAACGA
CAATCAACACATGACTCACACCACTTAAATTGTAATTAAAGTCTTACTTAATTATAGGAA
TGAAAGTTATGGAGCAATCGTGTGTAATCAAAGTCTGCTAGTTTCAAAAAAATANNNNNN
NNNNNNNNNNNNNNNNNNNNNNNNNNNNNNNNNNNNNNNNNNNNNNNNNNNNNNNNNNNN
NNNNNNNNNNNNNNNNNNNNNNNNNNNNNNNNNNTGAATCGAAATCAAATAGAGAGCAAA
GAGATCAGATACATAATAAGATAAAATGAAGTCTTTTTTTTTCAAGCACCGATATAAGCT
CTTCTTGTTCATGTGATATTCATAAACAAAGTAATTCTATTTTTCAATCGGGGAGAGATG
GCTGAGTGGACTAAAGCGTCGGAGTGCTAATCCGTGGTACAAATTTTTGTACCGAGGGTT
CGAATCCCTCTCATAACGTTAATAATTAGATATATTTTGAACACTTAAAAAAATTCAAAG
TTCAATCGATTCTTTATTATCTCCAAGTTAAAGATGTTAAAATAAAGAAAATCCTAAAAA
TATTACAAAATTCACGCCAAGCAATTTAAACACAGTATCCACCTTTCTAAAAAAATTCAC
GCCTTGGAAGCTGTCCTGGGTCGTGCGATAGGGTTCGGAAGTTAAAAGCGAAAAAAAAAT
ATATATATATATATATATATATATATATATATATATATATATATATATATATATATATAT
ATATATATATATATATAGACCTATCAGGCTTATAAGATTTGTTAATAAGACTAAGTCTGG
TCTATTTAATTTAATAGACTTTTAAAAACATCCGAACTTAACCTTTTTATTAAATAGATC
ATGCTTTATGCAGGTCATGTCTTAGGTCCCTATAGACCGGCCTGACTTATTCCACCCCTA
GCCACAAATACATCGTCTTGCAAAGTTCTCATAGCCCAACAACAATCTTTGCAATAATAA
TTATCTACCAGACTCCCACCATGCGAGAGACTGAAACTAAATCAATTCAATTTTACCCAG
ATTGATTTTTATTTTTAAATTCAAATCAAACTATTTTAATTAAATGTGATTAATTTGAAT
TTAATTTCATCTTAAATCTGAACTAATTCTGCTCATGAATACTCCTAAATTTTTACCTAA
ACACAGTGGCATTTGCTATCCGTTTCAATACTTTTCGTGTGTTACCAATATGTGTTAGTC
TTAAAGTGGATAGAACATATGCTCAATTTAAACAATTATTCTATTATGTTAGAGTCTTGA
ATCGGATACAACATGTGCTTCAATTCTCAAACTTTTCCAAAAAATCTCACAATCCCTACT
GTCTTTGACTATTCGTCTATTCCTACCTGATTTTGTTATAATGCATGCCTTTGGATGGAG
TAATGATTTGGTTATGGTTTACCTATCAACTATTGCAATTTTTTCTTGAGTCTTGTTTTT
AAACACATCTTGTGCTGAAGTCAAACCCCTTTTAATAATAATATTTGACCAATGAAAAAC
ATTTTTTTCTTAAAAAACATGTGTTTCGACCAAATGGAAAGGAAACTAAGAAAGAGAATA
TTCTATATTGTACGTAAGCACTTCTGCATAGATATGGCAAAACAATCTTAGTCACGGCTT
GTGTGACAGGAAAAAAGAACTCATAATAATAATACTGATTTTTTTTTATGAGAATAATAT
TATCTTTTTATTTATTATTTTAATGTATGTTGACTTTTTGATACCCTTCTCCTTCCTGGA
CTCTTCGTTTTCATAAAACGTTACTCACAAAATATGGCTTATTTTAAAACAAGTTCATAT
AATTAAAAGTCATACATACT
>Glyma02g45120|Glyma02g45120.2
GTATAAAAAGTTAATATAAAAAAAAAACATTGAATTCAAACGGTAAAATTGTTAGTTATG
AATGTACCATCTCATACTATTTATATTTAATAACATAACAATAAAATACACTAACTATCG
AAATTTTAGTCAAATCAAACATTTTTTTTTTTATCGATGTACATATAAATTTGTCTCCTT
TTTTCTATTTTTACATTTGTTTTATTTTCCAACAAAAAAAATCCCTGGAAAATTAGACAA
TTTTGCACAATTAGTATGTATTCAGTGTATATTAATTGTTATAACCTTTTCAAATCTTAA
TTAATATAATAAATACAACTATCAAACAATCAATACATCATTATATAATCAGTATGATTT
TTTACTCAGGCACAACATATTAATTAAATAAATATCAGATGATATAACTTATATGCTAAT
TAATTAATATTATGCTAAAAATATACTAAATAACTCCATCTTTACTTAAAATTAGTATAT
TACAGTTCTTTTAAATAACTGGACCCCTTCTCACAAATTAATAAAATGAAAAAGTTCTGA
ATTTAATGTGATTTTATCCATTTTCCATCCACCCAAAATCATAAATATAATTTTTTATTA
TTATTTCTTTAAGTTTTAATATAATATCTCTTTTTCACTTCCCCCTTATCAGACAAAGTG
GCATAATTAATACACACACAAAAGATTGTATCCTAATTCTTAATTGTTATTATTATAAAT
TTCATTAATACAATCAATATGAAAATCAAACAATCAATAAATTCTATATAAAAAACAAAA
ATCAATAAAAAATCATTATAATTTAACTAATATGATTTTTTTAATTTATGCATAACACTT
TAATTAAATAAATGTTAGAAGATACATCTAATATGATAATTACATGATAATAGATTGCAC
TAAATAATTTCAATATGATAATTTAAGTACAATGTGATAATTTAACTTTTCATAAAAAAT
ATGATAATTTAACTGATATGATTGTTGACATGTTAGAAGATTTGTTTATACAAATTAATT
ACGATAATAGATTATGCTAGATAATTTCAATTGTACTTAAAATTAATACATTTATAAAAT
TTAATTTGACTTACAAGAGATTTAAATGACTTGTCAACAATCTATTACAATTTTCTTAGA
ATAATTTGACCACTTCTTATAAATTAATTTTATATAAAAAAACTGAATTAAATATGTTTT
TATCCATTTTCCATCCACTCAAATTAATGAATATAGATTTTCTATTTTTCTTTCAATTTA
ATATGGTATTTCTTTTTCACTTTGATTAGACAAAATTGCAAATTAATAAGTTTTCAAAGG
TATATTGACTGTTGTTTGTTTGAAGCAAGGTATATTGACTGTTATTGTTATGCTTACTTT
TACAAAGCTTAATGAATAATCAATACAAATATCAAACACTGAATAAAATTTCATCATCAT
ATAATTATAATGATTTTTTTATTCAGTCACAATAATATAATTAAATAAATCTTAAAAGAC
ATATCTAGCAGGTTAAGTAATATTATGATAAAAATGTACTAAATAATTTTATATTTTACT
TAAAAATAATATCATAAAATTTGATTTGACTTACAAAAGTTTTTTTAACCACTGTAACTA
TAATCTTTGACTCTCTGTTTAGATCTCAATATATTTTTAGCTTTTATCTTTTAATTATAA
GATTGATCTTTAATATGAAGTTTAATCATACTTAAACTCCTCAATCCCCTTATCATTATG
GGACAAAAGATTTAACCATCTATCAACAATCTTTTAATCTTTTATAGGAATAATTTTACA
TTTTCACCCTTTCTCATAAATTAATTTATATAAAAGTTCTATCTTAAACATGTTTTTATC
CATTTTCTATCCACCCAAATTATGAATTCACTTTTTGTTTATTTATTTCTTCCAACTTAA
ATATGATAATGATATTTCTCCGTCACCTTTTTTTCCTATTTAAATATGATAATTGTATTT
AAAAAATTATGTTGACCCTA
>Glyma02g07920|Glyma02g07920.2
AATAGAAAAAGCAGAGTGGAGAAGAGACTATCCAGCATTCTAATTTCTAGCTAGTAAATA
AGTAAGACAAGTAGCGTACAGTGATTCAATCACTGATCAAAGACAAACAACGTAAGACTC
ACGATGGCCACATCATCCTTAGGAAACCCGAATAACCCAGAAGTGAGAAAAGACATCGTG
TGGAACCGGTGGGTGATATTCTCACCCGCGCGCGCCAAACGACCCTCCGACTTCAAGTCC
AAGTCACCCGCCGACCCGAACCCGAACCAGCAATGCCCCTTCTGTATCGGCCACGAGCAC
GAGTGCGCGCCCGAGATATTCCGGGTCCCTCCCGGTGACCCGGATTGGAAAATCCGGGTC
ATCCAGAACCTCTACCCCGCTCTCTCCCGCACCCTCTCCGATTTGTCTCCTTGAGAAATT
GGGAGCGTTTTCCTCGCTTATACCGAGAGAATTCCACAGCTCGCCAGCCATGAATCCATC
CAATACGTGCAGCTTCGTTCTCTCCAGCCTCCCTATTTTCATAATCCAATTATTTAATTG
TTAAATTAGTCTATAAAAATGTGTTTTTCTTCAGGAAAATTGGTGGTGTTAGGACTAATT
TGACTAGAGAAATACGCATTTAAGGACCTTAGACATAAATTTATCTTTCAATAACTAATT
TGACTATTCACTGTATGAGTTAACAGGTCATATTAGTTTCGGAATGGTGGAGATTATTAA
TTGGAAGTTCGTTACTGTAAAGGTCAAACAAATTTATTTTATAATTGGATGATAATATAA
AATTACACAATTCAAAATTCAAAGTCTATAAGACTGAAAAATTGCATATTTAGAGACTTC
ACACTGAAAATTGACTCTTATGAAGTTAGAAGTACCAAGTAATAATCTCAGTTGTTGATG
AAAAAATTAACAGTTGATATTATGATGCATTCATGATTAGTCCTACATGCGAACTTAACA
TCAGTTGTTGATTTTCTGGTCGATGACTAAGGGTGTGTTTGTTTTTCCGTTAGCATCTCC
CTTGAATGTCAATTCTTGGCTGTTCCTGCTTTGCATCACTGATAATAGATCTATTTACTT
TTATGGTTAAAGTTGTAACTTTATTAGTTTATTTATCAATGGTAGTTGCAGGCTACATTT
CTATCATTTTCTACAATTGCAATTGATCTTGTCTTAACATTTTTGGTATAATGTGATGTT
TGGCAAAACAGAAAAAAAGACAATAAAAATATAATTTTATTGTATTTTTCGATATACATA
ACACAATGAATTCATATTTTTTTTGTTATTTTGTAAAAAAACTTAATAGAAATATAATTA
TGTTGTGTTATGTGTTGAAAAATATAATGAAATTGTATTTTTATTATGTATTTTTTAAAA
TTATTTTTAATTTTATTTAATTATTATTATTTGCTTCTAATTATAATTATTAATTGTTAT
TTTCAGATGGCTCATACTAAAGGGGCTTCCCATGACTTAGATGCGGAGAGGCAAAGGCAA
AGTATGATTGCGTTAGCATGTCGTGATGCCTGAGGCACAATATTCTTAGCGACAATCAAG
ATTACACCAAAAAAATAAACTGTCCAGATTACATCGAATTCTACAGGGATATTGTTGTTT
GTCCGACCATCATAAATGTAGTAATGGGTTGTTTAATCATAATATAAAGCATTAAAATTT
ACTTTTTTTAAATTAAAACATTTGTTTATACAAGAAATGCAAAAAAAATCAACACAACGG
AATATCCACAATAGGAGTGGAGAGAAAGTAACAAAATAGAACTACTATACATTTGGGAAT
AGAATAAAAATATATAACAAAATCTTGATTTTGTGTGTTATGTTGGGTGAAAACACATTA
TACAATAAAATCATGATTTTATTATATAATTTGGGGTGAAAAAATAAATATCAATGAAAA
CTCAATTTTATTGTACACTCGTAGGAAATACAACAGTGTTTTTTCCATTGATATCTGTTT
TTTCAACCACTAACGGAAAT
>Glyma02g17050|Glyma02g17050.1
GTCATTGTTGGCAGAATACATATTTTGTACTAGATTCTTCTTTAGTTGCAGAAAAGCAAA
CTCTCATTAGCATGCAAATAGCTTGAGAGAGTGCATTATTTTATGTTAGCCAATTAGCGA
ATGGCTTGTGGAGATTGGTTTTACTAGGCACGGGACATGGATAAAGTGGAAGAGATGCTA
GTGGCTTCTCCCCCTCAACATGGGGATGGATAACTTAGTCAGGGAATACCGATGTTTGGT
ATATATATTGTATCATAGAGAAATATATATATATATATATATTTTTTCCTTTATATAAAT
GTTCATAACATTTAGATCAATCGTCTCTCAAGTCTCAAAGCTTGAAATAGAAGTAGGCAG
TTCTCAGGTTTATAAACGTATCCCAGTCCACTGAGAAAAAAGGCCTCAACGAAAGATTTT
TCGCTTCATCTTGGATATAGCTAAGAAAGCTACTATGTTGCTTTTCCAGTGTGTTTGGAT
TTGCATCTGGGATGCATGTTTTCACATCAAGTCAGCTAAAAGATATTACTTCAGATTTGA
TGCATATAAGTGTGCCAAGAATTGACTCAGGTTGGTGAGTATTATTAAGCCCTCTCAATT
TTTAGTCCTTAGATGTAGAATTTTTTTGGGACTAAAAACGGAAAGAAAAAAAATTGATAG
ACTAAAAATGGACTGATTTTTTTTTTTGAGAGACCAAGACCTCTCAAAATTTATGAGACT
AAAAACAGATGTTCACAAAAGATCATCAACCAAAATCCTTTAACATTTATTATTAGTCCA
AGTTACTTTTCAAGATAAGCTCCATCTCCATGACGATGGAATTATCCATCGAAACAAGAC
TTTTTTTCATTTTTCTAGCTAAATATCCCTAATGACTTATTTTTTTGTCAGCCACAAAGA
TTAACATTATTTGTGTTTCTTTAGAGTCTCCTGCTTTTCAAAAAAAAAATTCTATTTGTA
CATAAATTTTATATAACAAAGAGGAAGATAGATACAAAAGAGAGAAAAGTGTGGGTCAAG
ATAATTGATGAAGAGAAATAGAGAAAAAAATAACAATAGAAAATATTGTATGAATAATAT
AACTAAAATTTATATATGATGCTAGCAAGATATCATCGAATTACAATAATAAAAGGTCCT
CAAATAAATTGATATGCACATGATTCTACAATATAATTCACCAATTATTGATAGGGAAAA
AAATAATCCTTTTAAGATCTAGATGTATTGAAATTTAAGTGTTAAAAGCCAGGAATCAAC
CTAGGTTGGTGTGAGTAATCTTCCTTCTAAGCTCTTTCTCTTGCAACTTGATTGACTTGA
CTATGATACCTCTTGTATTTTTACTTAGAATTACTCTAGAATTATTCTAACAAAAACTAC
TTGGGAAGTAGGGAGTGTACTTTTTTCTATGGTCAAATTCTTATCAATATTAAGCATCCC
AAGGGAAATGATGATAATAATAATTTGAAAACTAATCCATGCTTGGGAGCAGATTTAGAG
TCGTTGTGGAGGAAAAGTCACAATAATTTATCGTCTTAAGCCATTAGATTATTCTCTCAG
CTAAATTTTTGTCATCTATCTTAAAAGATACTAAAAATGAGATCATGGATTTGGGTTAGG
CACACGGAGGTGTGTGTATTTAATACTTTTTTTTATTTGATAAATTAATAATGCTATTAT
TTTATTTTCTTTTAGATGATTTGAGAAATTATTGTTAGTGTAAATGTTACATTGAGAATG
AAATTAAGCCTATATGATATCAAACTTTCTTAATCACTAATTTTCTCGAGAATGAATTGG
ACGTCTAAATGCTTATCAAGAATACTTTTTTTTCTTAAAGATTTATATATAAAAAAGCAA
TAGAAGTTAGGAAGAAAAAAAAAACATTTTAATAATAATAAATTAAAAGCGAAGAACATA
ACAGTGATAGATAGCAGACGCAGGAGCAGTTCTTAAACCCTAAACCTTGGCGTGCGGTGC
GGTGTGGCAAAGTGCAAAAA
>Glyma04g20620|Glyma04g20620.1
AAATGTAGTATTCCATGTTTGTTTGAAGTCTTAGAAAAATATTCTTGGGTATTGTTCATT
TTCGGAAATATGATTACCACATAATTTGCTTCATTCTTATTGCCATGGTGAGGTTAGGGG
TGAGTAAGTTTGATTTCCATGCGAATGTGAGTAGTTATGTTTTCAATCCTTCTTATAACT
TCCTTTTCTATTTTAATTATTTTAAAATTTGTAAATATTCTTGGGAATATTAAAGCACAA
CCAAACAAATTTTTAAATATACCTAGAAATAATACTTTCACTTATAATTTCTAAAGATGT
GATTCCTACTATATTGTCAGGCCTTGAAACAAACGCAAAACATGATGCAAAAGACTTCAA
AATTATTCCGATGAGGCTTAGTTTTTGTTTTATTTTTCATTTGTTTATATGTTTTTTCTT
TAATAGTAATATTTCTTTTATTGTAAACATTTTATTTTTTTATCATTATTAATTTGATTT
CTATTTTTCTGTCTTGGATTAGAGACCACATGTCTTTTTTTTTTTATGTAAGGTAAGATT
TTATTTTATTTAATTTTTTTGTTCAGTATATGGTATTGAATTTTTTTGTTCAGTTTATAC
ATTTAGAAGATGATGTAAAATGTTTCAAAAGGAAATTTCAGAAAAAGGACAACTATTCTA
TCATACTTAAAAAAATAACTTTACACAATTATTACATCTCAAACCAAACATCTCAAATTT
TATAAATACTGTCAATATTTTTTACGGTATCTCTAAGGATTGAAATTTTGTTTTAAGTGA
TAATTTAAAGGATAAGAATTCCTTACAAATGCAAATATTATTTCAGTTATAATGCCAGTA
ATAAATATGCACAGAAAATCTACTATATTTGAATTCCTTAAAAATCAAACATTATTACAG
TTATATTATACTGAATAATTATTTTTTTTGTATATTATTAAGTGTAATCTATATTTGTTA
TCGAGCTGAATTTTTTTTAATTGATATTTTAGAGGTTGATAATTAACGATGAATGACGGA
AAAAATCATTTTTAACACTAAATGGATTGATTTATTAATATTTAATTATAAATAACTATT
ATATTGTTTTGATTTGATTGCATTTAATTATTATTTTGAATTATAATCTGGTAAACATTA
GAATGAATATTATAAATTTGATATTTTAAAATAATTTTTTTATATTGTATTCATTCTTAT
ATTAGTTTTTCATTTTTTTTACTTTAGATTGACAAATGTTAATTAATTAATACATTAATG
ATATTTATTAATAAAACTGATTTAAAAATTGATTCTATCTATTTTTATTACGAGACATAA
AAATAAATATGAATTTCAGTGTATAATATATAACTAGATTTTATAATCAATTACATAAGT
AATTAAAATAATCACTTTTTAACATGGATAATAAAAATCAATACGAATTTTGGCGTGGAA
CATGTATTTTAATAACATAAGTATAATTTATTTTTATAACCAATTTCAAAGATAATCTAT
TAATTTTTATGTGTCATAATGTTATCATTAAAATTATATATATATATATATATATATATA
TATATAATAAATTTATATTCTCATAATTCACCGTGCATCTCATAGGTCATATCTAGTATA
TAACCGAATAGAAATATTCTTTTTCTTAAAAAAATAATTAACAGTTGTTAACTAAATAAA
TAACGATACAAATCCTAACATTAAATATGAAATAAATTATATTTAAAAAATATTACCATA
TATGTGTTAATAATTGTCAACAAATATTAGTTATTAGTGTTAGGAGTATTTCGTACCGAT
ATTAAAACAAAAATTACAGAAGGGGGGAGTAGGACAGACTGGAACAGTAGGGTGGACGGA
GGCAGCAGGACAAACAATAACAACCGTTGGATGTAACGCCAGTGACCGGCTGTGATGCGA
ACGGTCAAAGTTGGACTGCGCCGCCCTTGAAAAAAATAATGCGAATGAATGAATCACTAC
GCGTTCTCAATGCCGTTTTT
>Glyma04g11640|Glyma04g11640.1
CTTCACCATGCCATATCCACGTCGTGTAATTCTTCTTAATCCCATCACACAATAGATGCT
CCCGTATGTCGTCCAGTAGTTGTCGTCTTCCGTTCAAACAGTTGATGCAAGGACAATAAT
ATTTTCCTTCTTCATTCGGTCGACCTTTTTCTGAAACAAATTGCAAGAACTGCTCGATGT
CATCCTTATATGTTGGGCTACTTTGATTCATCTAAACAATTCCGTGCATGAAAATCTCAC
TTTTTTATTTATAGGTGTGGCCCTATCCCATTTAGGAAAACTGTCTTTTATGTTAGTTTC
ACACGTCAAGGTTACCATTATTTTAAAAAATTTGACTAAATTTCGACAGCATTTTGCATT
GGTCTCCAAGTACATGACATGACATCGGTGAAATTAATTTCCCAATAATCAAGTATGCAC
TCAGAGAACAAGTTGAAATGCATTGTACCGAAATATCATCAAATTAATCAAAATAATAAT
AACCTTAACGCATGAATCTAACATAAAAATAGCAATCTCCCCAAACGGTCCAAACGGACA
ATTCAAGACTAAATATAATGGCTAATGCAAACTGTCCGCAAGAATCATTGCATTCAGTCT
CAAACGGGAATCTAAGGTTCACTCAGCATGAACAACAGTTGTTTATATAGCAAATTATAT
TGATGACGTACAACAACATACAAATATCAACATCAACAGTTGTGAGACTAGTCATAATAA
TACAAGCAAAAGCAAGATGGTAAACAAGATCTAAATATCGTTATAAAGTTATAATAATAC
AAGCAAAAGCAAGATGCTAACCAACATCCAATGTTAGGATCCTATGCCGTATGAGACTAG
TCCCACATTAGAAGTATGGGATTCTAGTGTGGGTAGTAAAAGAGAAATCCCTCCCACTGG
TAGTGAGAAGGTGGTCTCCAAAAACTCTCTTGGCAACTAATAGGTTCATTTGTCAGATCT
GCAACAAGGGATTTGAAAGAGACCACAATCACCATGGAAGCTGAAGCAGAGATCAAGCAA
CGAGATTCTAAATGGTTCCCGTAGCTCACACATTCTTAACAAAGTTATTTTTTGAATTTA
AGTTTCTAATGTTGATAGAACCTTAACCAACTTGATAAATAGTAGCACACACATGTGTGT
ACATTTTATGGCCATTCCATGGGGTCCATTATAGGTTAGAGAATAGAGATTGTTCGAACA
TTTATCTGCCTTCCTCTTACTATCTAAGGGTAAACTGGGCCTTGCTATGCTAATTATTAT
TTATTTCCTGTTATTTTGGAACGAGTGAATTAAGTGGAAGAGGACTAGTGGGGGTAGATA
ATGAGTAGTTCCACTTTTCGGGAATGATGGTAAAAGTGGACAGAAAGAAAACTACAAAAG
AAAAATCAGCGGTCAACCACGAGAAAAAAAAAAAAAGAAAGCTGGCCATCCATTGAAATT
GAATGTTAAGAAAATGAGAAGGATTGCATTACTAATATATACTTCATTATCTGTCAAAGG
TTGGCATTCCCAATGGTGGAGGGACCTTAGGAATCTAAACCAGCAAAATGACTTTAGCAT
ATAATTCCTTGGATACAACATGTATACTGGTGTATAATATGAATGTTTATTACACATGGG
TTATGCCTTTCTTGAATTCGAGGAGAGATCTGAGCTCTGGGAGGGAGGAGGAAGGAGTAG
AGATAGTGAGCAAAAGAAGAGACAACAACAACGACAAGAATGAAGTTGGGTGGGGAATTC
ATCGGAGTCAATGTGGTCGGAAACAGAAACAGAGACAGAGACACCTTAATTATTATTCAT
CTACAGAGGAACCCTAGGGGTAGGAGGTTAACATCAACATTGGTATAGAGAATGGAGAGT
ATAGTATAGTAGGGTTTGGTTATTTATATAGAGAAATGAAATGAGAATGGAGAGTGTTGG
TTAGTGGGGGCAAGGGAGTAAGTACAGTCTGTAAAGGACAAGCCCTTCATCCTCTCCTCT
CCCCAATTTCATTCACTACT
>Glyma04g05290|Glyma04g05290.1
CATACTCCTTTGAAATGCACCCTAGTCACCAGATTCATAGGAAAAAGTAGGGAAACCAAA
AAAGAGCGGAGAAAAAAATTTGGACCATTTCTCGATTTGTGCGTGTCATCCTTGCGCAGG
GGCCATGCTAATCTTCTCTGTATCGTTCCAATTTTATCGGATGTCCCCGAAGGGACAATA
AGTGATGCAGTGCATCTAATTATAAACGCTAATATTGTGGTAAGTTTAGACGGTGTGGGA
CTCGTTTGCGAACGAGACCTGAGTCTTGTGGGAAAGGGAAAGAAACAACAAAACAAGCTA
AAGTAATGTCGAGTATATACACAGCCTCGGAGCCTCCACCGGGAGCAAACGGGAACCATC
TTTCTCAAGTCTCAATATAAACGGAGTCAGTGAAAAATTGATATTAGGTTTTTTTTTTGT
ATTTTATTTTATAACTCTTACCCAAAAAAATATTATTCTAAATAAATTTATTATTTAAAA
TAAATTTATGACATTCATAGGATTTCAGGTTTCATATTCATAGTACCTTGACTGTAATGT
TTGATTTGGTTCAGTATTATGATAACCGGTGGAGGAAGCAAGGGAGCTGAGTTTAAAAAA
AAAAAACTGGAAGGGAGTGTGAGTATCATTTAGAAACAAAAAATCATGACCTGAAAGTAA
CCTACCACCATCCACGTCACTAGCCAGTTCCATGCATCATCTAAGTCGAAAACTAAATCT
GGAACAACTCCACCTTCCTCAAGCATCCTTCACCACCAACTCCATTTATCCTGGTCATAG
CCCCAGCCACCTAAACAGAGGAGTTTTATGCCTTGTCTTTGTATGTCCATTTATGAGTCT
AAAATGTTTCTTCAACAATGCTCAGGTCTTGTCTCTTGTTGCATAAAAATTAATTAAAGA
TCATTTTAACTTTGTAACTACTGACTTCTTCCTAGCCAATCTCCAATGTGTATCCGCATC
TAATTTAGGATAAATATGTTTTCCTTTGTTATTTATTTATCAAAGCAGTCACCCTACTAA
AATACCATAAACGACAACTAATTAATAAAAATGAAAAGAGTATTTAACTCTCCTAAATTT
TACCTTTTCGATCAATAAAAAAATTGGTACACAATAAAAAAAACATTAATTGATCTATAA
ATTTTATCTCATTTATAATTAACACCTATAAATTTGACATTAAGCTATCAATTAAAAATA
TATTATAACCCTTTATTTAACTAAATTTTAGTTATTACATATGAAAATTATAAAAAAAAA
AGTTATTATCTTTTTATAACAATTAATGATAATAATAAATTTTATATATTAAATTTGACT
CACAATTTCTTTTCAACAGCAATAACATTGATTACATTAAAGGCACAAGAAGTGCAGAAA
ATTACAGCAATGAAGGCAGCAGACTAACAGGCCAGTCCGCTCCCTCTATACCAGTTTACA
CAGCCTACACGTATTGAACCACCCACAGAATATACTATGTTGCAAATAATCCACCATAAT
ACATGTATAACATTAGCAGCAACTTGATGTAACTGTTCAACGAATCATTCTATTTAAAAA
AAAATCAGCATTCCCCTCTTAACAAAAATCCAAACAAGCCTTATATTCCTTTGCAAATTC
CTCATACACAAATACACGTGCATAGATATAGTAACTATCAATCCCGTAACGGAGTATCAA
TCAATCACTTAACGGAGTTTTAACAAAATTGAAACATTTGTCGTTTTATTCAACTGAGAC
ATATAATGTTGTTACCGCTAAAAACAAAGAAACTAAAGCTAAACACGAACCCTTATAATG
CAAGCTAGACAAAAACAAACCATGTGGACAGTGGACACGTCATCATGGGAACTATAGATA
TATATGGTTTTAGTTAATATATTTAATTAAAAGTTAAAGACTAATCCCTTAATATATTGA
AAGAATAATCCAATCAAATGAAGGATTAAACTAAATTTATAATTATATATTTAAGAAATA
AAATTATCCGCTAATTATAG
>Glyma04g40000|Glyma04g40000.1
TGTGGTATGAAGAGTGGGTAACCAAACTTTGATTCACCATATAAGTGGACATATATAGGG
TAATTTATTTTAACAGCGGAGACATTCACATTAGTGCCTTCTCGTTAAAGTATAGTGTAC
TTTTGCTTAATTAGAGTATCATTTGTCATTGTAGCCGACAAATAAAATATAGGATTCTCT
CCAAGTAATAGTCATCTGAAGTGACTAATATATGCGAGGATTGTAATTAAAAAGTTAGGC
AACCGAAAGAAAAAGACACAGAATTTGTAAGTTCTTTTCTTTTTAGTTTTGGTCATCATT
GTAAAATTCAAGCCGTATCGATTTTTCAAATCTTCTTAACTTGAGCATGCCACACGTGTA
ATCAAAATACTTGAGCTCTTGGTTTTGATGGACTGCTACACTTTCATGTTGGTTATTTGC
TAAGATACTCTCCAATATTAAATCCTTCTGCATACAAATTTCTCTAAAAAAAAACTGTGT
CCTATTCATATGTAATAGGGTAGAGCCAAGCAGAACCACCATAGGAAGGGCACTGTATCT
CTCTAGAGAGGACTTGGGGGAACGGGGGATTGTAGCAGCATTCACAAAATATAATATTTT
AATTTTTCTTTCTAAGGACATTCACAAAATAGTTGGTTTTTTTTTTATTTCTCACAAATA
TCTTATTTTTTTGAAAGACAAATTTATTTGAGACTCTGAGATATTAAATATAAATACTTC
TTTTAAGGAATATTTGGATTACAATTCGATATGTTTGTGAGAGACCAGTATCTTATGCTA
AACCAATCCCTTTAGTACATGTGAACTTCAACTCTATAAGAAAATTTCAACCTTGGTTCA
ATACGATGGAAGATACTAACCTCTTTAACTAAAACCAACCCTATTAACAAATAAAGTTGC
TAACTAGTAGAACTTAGAATGGTCCATTGCATGCAAATTGCGCATAAGATGAGAAGTGAA
AACAGGTTATACTATAGTAATAATAATAACACTAGCAGTCTAGAATACCTTCACACAAAG
AAAGTCATTAATTCTAAACAGTTTGGTGCGACCCTCAACAGCAGCACACCATGTCGGACG
TATCTCAAGGTCAGAGTCAGTGACCCAAAATTAGTGGCCCTTTTCTGCTATAGGCCGTGA
TTTAAGGGAAAGTTTTAAGAAGAGAATACATATCACACTAATGGATGTATTTAAGATATT
GGTTAATAAATTTAAAATAAAAAATTATTTAAATGTATAAAATTATATGGTTTATTATCT
TTTTAAACTGTCCTATAATTTTTATAAATAAATATTTTTTTAATTTTTTTAATCAATATA
GTAAGGATTTGTCTCAAGACATTGGTTAATAAGATTTTTATAAAAGATTTAATTAATTAT
TTGATCCCTATAATTTAAAATTGATCTTTTCAATTCATATAATTTATATTTTAATTACAT
TGCTACAATATATATATATATAATTTCAAATTAATTATAAATTATTAACTAATTTTTTAT
TACAAATTATTTTGCGATAAAATAGTTATGAATTACTTGATAATATTTTAATAATTAATT
ATAATTGATAATATTATTCATATTTTGATGATAATGACTAAAAAATAATTAAAATATAAA
ATATAAGATAAAAAAGTCACTTTTAAACTATAAGAATTAAGAGATAATTAAAATATAAAT
TATAAAAATTAAAAATATTATTTTCAAAATACATAAACTAAAAAAATAAAAATATAAATA
TGAAAACTAAAAAAATCACTTAAAACTAAAAGATACAAATAAAAATACATCAAATAAATA
ATTAAACCTTTATAAAATTACAAGAGAAACAGTTAAAGAATACATGTGCCGAGTGGGCCC
GTAGATTAAGTAGTTGGTAGTGTAACCGAAACACATGCATGTGCGCCTTGATTCTTGCTC
GACGTTCCAAAAAATGTGAATCCTTTGGCTTCTCTCTTTAGACCTGAGAAACTCTATGTT
GTCTCATTCGGGCATGGTAC
>Glyma04g35130|Glyma04g35130.1
TACATCCATTCAACTAAGGTTCATTTAGTAAAATATAATATTTCACTTTTCATTTAAATT
ACTTAAACCTTAATGATAAAAATCTAATTCTTAATATGCATGCATCTTATATTTTAGCTT
GAATATATATATATATATTGCATGGTCTCATTTAATCTTCTTGGTCCCAACTATGGTAAA
AGAACCTGTTTTACTTGCTAATAAAGTACATGGTTAAACAAGTCAAGAAACTCGACCAAC
TTTTCTATTTGAGGAGACAAGCTTGTTTACAACAAAATGTTCTTAAGGTTATTTGTTCGC
AAAGAAGTGGATATGTCAACTATGTTTATTGCTAGAATTTGTATGAGTATAAGGGGCGCA
CAATTTGTAAATTCTTGCGATCGAGTCAGAAACATCATATTAAATAAGAAAAGGAATAAT
TAAAAATAATATTTAATTATAGATGAAAATAAATTTTAAAATAGGATATTAAATTAATTT
CTTTTAGTATTGGATCCTATTTCTATTTTTATATATAAAATTAATAATAAATATTCTTAT
AAAATTTATTACTTATTAAATAATTATTTATTAGAAACTAAATATTTAAATTACTGTGAA
GAAAAATTGACTTTTTTTCATTCCTAGATCGGTCCTTGGCCTCAATGATCATGACGCCCT
GAATAAAATCCACCATCAATTTGTAGCCAATAGCCATGCCACTCCCCAAGCCTCCTCAAT
GATTTTAAGTAATTAATCATATTATTCAAATATTAAATATTTTTAATAATTGTGTTTTAT
GTTAAGAATTTTTTTTTCTACTATACTAATAACACTTCAAGTTTTCTTAACAGTTTTTAT
ACCTTTATTTGCAACTGAATAAAAAAATAGAAAATTTATATGTAATTTTGTGAAAATAAT
TTGTACTAAAAATCAATTTTCTTACAAAACAAAATTTGTATAAGAATACATAAAGTAATT
AATTTTTTTATGATTTTTTTAATAAATTTAAACAAATAATCATTTTCTTTCCAAATTTAT
AACAAAATTTGTATGAAGTTTTTGTAGAGAAAATTCAAAAGACAATCTCAAAATTCATGG
AAAAAGTTACATTGAAGAAGGTCCACAAAGAAAATTCACAAATTTAAGTCATATTGTGTT
TTTAATAGCAACAAGAATATAAAGACATAAAACTAAGGAATTTAAAAATACAAAAAAATA
TATTATAAAAAGTTAATTAATGAATGAAATAGTTAACCTATAACAAGTGTTATTAAATCA
ACCATAATAACTGATGTTATAAAAACCAAGAGCTTAAAATGAAATATTAACATAAAATTG
TCTATAAAATTAATAATAAAAAAGAAAATATTAAAATTATCCTTTTTTTTTCTCTTCCGA
TGGCTAAAATGTTTCAAATTAAAATAATTTATATCTTTTCAATAACTTAAAACCGTTAAT
AATTAAAGAAAAATAACTTTAAATAATATATAAAAATATTACAAAAATCTTATTTATTAG
TGATCTCTTTTTATATATAAATAAGAAAAATTTAGGGGGGCATGACTCCCCTCAAGATTA
ACTAAGCTTCACCACTAATCACAGAGTATATACTACATTCAACTCAAGTATTTATCTATC
AGAAATAAAATAAAATAATAATGGTATTGGTTGTTCTGTTGGCACAATTTTTTAGAGAGG
CTAATCAAGTTAAAAATACATTAGATATTAGTTTGGAATTTTCAAACTATTCTTTTTCTA
CTTTTTTTTATCAGAAAAAATAAATAGTTTGAAAACTCCAAACTATTTTATTTATGTATT
CTGTTTTTTATTTCTCATGCTTTATGAGCACATCTTGCTTCCATGTATTAGTTTTTCTTG
AGGTTTCTCAGCTTTAAATAAATTTTATTTCTAAGCTTTAATAATATTTGAATTAACGAA
TAAAAATTATTATTTGAATAAAAATTATTATACCTAATAATATATAAAGTCAAATTGTTA
TAAATTGATACGTCTAAATA
>Glyma04g32420|Glyma04g32420.1
AAGAGTGAAGTTTTTTTTTTTTTTAATATTGACATTTAGTTAAATGCTGAATGATGTAAA
ATATCTTTTGTAAATTGAAATTCAGAGATTGTTCACACATTATACTTCAACAATATAAAA
TGTTAGTATCTGTTACTATGCAAAATATCATCAACTAATAATCCGTTTAGAAAAACAACT
TAATTAGAAAAAAATTCAACAAATTCTTATTTTCTGAATATATTGCATGGTTTATTTTAA
GATTTATGTATTATTTGACTCAATTACTTGGAAAAATAAAATCAACAATTTTTTTTAAAA
TAATATTTTTAACTAGTATTTGATTTTAATATTTTGACTCTAATTTAATTATTTCTTATA
CTTTAAATTATTCAAAATAATGTTTATAAATTTAAAATAATCAAATTATTTTATTATTTC
ACATTTCAAAATCACAATAGTATTTAAATTTAAGAGTAATATTAAATATAACATAACATC
TTCAATCATTTGAACATAAATAGTAATAATATGAAAGTCAATTAAAATTTTGAATTATTT
ACAGTATTTAAATTTACAATTTTCTTATACTTGATATTTAAATTTGATTTTTATTGTATA
TGATATGTGTAGAGCCTTACTAGAGCCAAAAGGGGCCAACAGTGGTGTTTGTTTTTGAAT
CACAAATCCGATCACTTGTTATGTACTCTTTTTTAAGCTTTGGTACTTTGGTACTTCTTG
TACTAAGTTTTCATGATATGACATTATTGTCTTTTGCTTTTTTAAAAAAATATTTAAATT
ATATGAAGAAGTTTTATTTTCACCATTATATTGTAGAATGAATATGCCATACAAAAGTAT
TTTATAATTAATTTAAATAATTGACTATGAAATATAGTTGTTGTTTGTTATTAAATATAT
TAATAATGATATATACTGAATGTTTTAATGTTTATAAATTATTGAAAAGGTAAACTCGTT
TATAAGCTATGAATATTTATATTATACTTAATAATAATAATAATTATTATTATTATTATG
AGGGGTCTATGTAATTAAGATTTTAAAATTTTTTTTTTATAAAAAGTCTTATTTTATCAA
GATTATAAATATTTTTTATAAGCTGGTATAAAAGAAAGAACTTTGCGGTGTTTTCGTACT
CAATCTTTATAAATGCAACTTTTGTTTGTAAAAATTTAAAATTGTATTGTTATGATAAAT
AAAAAAAAACTTTGTTAATGACCTTGTACCTGCACTATCCCGTCTTTCATACCCAATTTG
ATCTTGCAATAGCCTGCGCTTGTTTTTTCAAATGATCAGAAGCTATATGATTTTATTGTT
TTCTTGTTTATTTTATAATTACTTTTTTATTGATTCTTTATAATTGTGAATGATATAAAG
AATCCTTTATAATGTTTATTTAGATTCCTTTCGAATTTTATAAAATTATTAAGTATTTTT
AAATCTTTTAAAATCTGATTGATATAAATCCATTAATTAAAATCCAAATTAATCATAAAC
TGATAAAAATTATTTAAAAAATATGATAAATCATAACATTTCTACCTAATCTCTTAAAAT
TCTTATGATTTTTTTATATCAAAATAATCTTCTAAAATCTTAATTCAATACATCTGCAAA
ACCAACCGTATAATAATTATTAATAAATAATTAAAATATATAATTTTTAACAATTGAAAA
AATATAAAATAATTTTTATTTAATTTTATAAATATTTTGAATAAAACAACAAATATTTGT
AAGTCGTTCGTACATTTTTTTTTTTTGACAAAATAAGTCGTTGGTACATAAGACGCGTTA
AAAGTTAGCAATAATAATAATAAGAAGAAGAAACTCAACTAGGGAAGTGCATTAAAAAAT
AAAATAAAAACAAGAAAAAGGAACTAAGGAAGTGTGTACTTATGTTATGTGTTACCCCCA
TTAAATACAGACAAATTGACTGGTAACTTACTTTCTCGTTAATTTCTTCAATTTCATAGT
TTCGTTAAATACTAATGGCA
>Glyma04g06720|Glyma04g06720.1
GATATTTTAGTATTTTTTACATTAATAATGTATTTTTTTCATTCTATGTAATCATGTAGA
TTAAAAATGTATTTTTTTACATTAATAAAAAAAGTACTTAATTCAAACGTAAATTGGTAT
TCTTAAAACAAACATAAAATTGGCATGGTAAGTTTTATTCAATCTCAATTATAAATAATG
TACTGATAATTTGAATTTGAATTGTGCCTATTAGTTCAAATTCAAAATTTATAAAATTAT
TGAACAAAAATTAAAAATTTCTAATGGAGATGTAATTTTTAATCACAAAATAACAGTGCT
TTAGTCTATAGACTAAAACAAAACCCTTGTATGGAATTTAATAAATTATAAATAAATATT
AGTATAATTTTTCAAAATAGCATTGGAATTTTATAAATAATTTTGTTATTAATAATAGTA
TTATTAGAGTAAGTTTTATTCAATCTCAATTGTAAATGCAAATCAATATTATAAATAAGA
TGCATATAACCCAAATATGAATCGTTCCTAATAGATAAATTTTAAAATGAAGAGATTAAT
AATGGAGATATAGTTTTATTTCTTACCAAGTGTTTTAGTCTATAAACGGAAAACTTACAT
TTGTTACATAATAATAATTGAATTCTTTTAAAATATTTTCTAATCATGTTAACTTACAAA
TTTATCAAATAATATTAAATTATTTTTAAATATCCTTTAATTAATTTTTACACTTATCAT
TAAATAAATTTTTAAAATTTTCACCTTATGACTTTAAAGACGACACTTATGCTATGACTT
TTAATTAATTAAAAAAATTAATATTATTTGATAAATTTTAAGTTAATATTATTTGCTAAT
ATTAATAGCAAAAGTATTAAAAACATAAGGCTAGAAATTAAAAATTAAAACTAATTTAAA
GAGGTTAAAAATTAATTTAAAAATAGAATTTTTTGGATGACTTTAAAATCGTATAATCGA
TCTCAAATTATCAATTAAAAAATAACTTGTTGTTAATTTTTTTTAAAATATATAAAATCA
TTTATCTTTTTACTATTTTAATATAATTATTTATGACTTATTTTTATTTGAGTATTAATT
TAAAATTTATTTTATTAATAAATTAAAAAGAAATATTAACTTTTGGTACTGTCACCCTTT
ACTAGGGTCAAGGAATAAGGTAACTTGGGACCCAATCCAAGGAGCAATTAAAGAGAACGA
CCGGCCGCCTTAAACGAATGTCGGTTATCAGCTACAACACCTTCCGTGAAATCACCATGC
CGTGTTACCCTTTCATCGCATGCCACGTGTACCACATTTTAAAACGACCGAGAAATCAAA
CAATTATAGAACACTAGTAATTTAATTGAAGGGCCTCACGCGGATGACTTAAACTAAGTA
TACGCGCCGGTCAATTTTCAAAATCAATCTCAGCCGTCAGATCATTCATTTCATATAGTA
TAAAAAAACTAACACGCTTTTCTTTTTCCGATGCGTTTGGTTTGGTATACCCGAAAAAAA
AAAACTGTATTTTCAATCAATCTTATCTCCCCAATCGACACTCGCAGGAATAACACGAGT
CAGCGTTGAACAAATCTTAATGAATTAAAGTAAAAATAATCAAATTCGTTTATAAAGATA
TAAAATACTAATAAATTAGTTTATAAAATATGAAATATGAAAATTATAAATTTAGTTATT
GAATATGTATGATAATTTAATAATAAGTTGATCTATAACAATTATAATTTAATGTTAAAT
TGATTTTGAAAAAATATAATTATTATTATTAGTTATTAAATATTATAATTTATAATAAAA
TAATTTTAAAAATTTAACAACGAAGTTAATTAATAATTTTTTATCCAAATACTAAATTTC
AATAATTATTATCATCCCATAAAGACGAATGAATACAAGTAACCACGAAGGTTGTTGTGG
TTTTCACGTGAAGCAATAGATGGCGAAAGTGTGGATGTAGCATCACTCTTGTACTTTTCC
AGATTCTACCCCTAAGCCGC
>Glyma04g06310|Glyma04g06310.1
TTGTTATTAATTAAATTAATTTTTTTTATAAATCAATTCGCTAGTAATTGAAGTCTTTTA
CAAATGGTTTAGTTGTGTGAGAGAAAAAAAAATAAAAACGAATTAAAAAGAAATATTTGA
ATTGAAATAGAGAGAACACATAAATTTTTGAAAAAATCCTCTCATTTTCTCTCCGTTTGA
ACACAACTAAATCACCACTTATATAAGATAAAAAGGATTCGCTCTCTTTGGCTCCCCCAC
CATCCCATGTCATCAACCTTATCATCATCATTATTGTTATCATCATTGTCATTTTCCATG
TTTTGAGATCGATAATATTTTTTGTTTTTTTCTGGATAGGGAGTAATGAAAAAAACAATT
AAGAGTAATTTGGGAATAATAAAAGTGTACACCAAATGAAGGAATTATCATTATAATAGT
TATGGATTAAAGATAAAGTATATAAAAATTAAACTCAATTTGTACTTGAACATCTAATAC
TTTTGATAATTGTTGTGCATGATTACTTTTGAGCTTCATTATGCACAACAATTATCTACT
TTTTCATTGATTTCTGCTTAGTTTAGTCTCAAGTAGCTAGCAATGAATGCTTTTATACAA
TTATAGGATTGTGAATAAAATTGTAAGCATTTATTTAGTTTTTCTATGTTTTTATCAAAG
TTTTGGAACACTAGGAGAGGAAGAGAATCTCTCATAGCAAAAAAGACTCACTCAGCAAGT
TATGCTTGCCCAACAAGAAAGGTTGTGTAGAGGAAAACACGTGACAACTCAAGAATGGAG
AAAAAGGGGTCACATCATCTGCAAGGCTTGCTCAGCACATGCAACTAGTCCAGCGAGCAA
ATTCCTTTGGAAGAAAGAAATTTAATTGTAATTTGGGAATTCATAAGAGCTCACCCAGTG
GGTGCAGCTCGACTAACGAGCAAGACAAACTGAAGTATTGCTATTGGGATTTGCGAAGAA
CTCGCCCAACGAGTGTTGTTTGCCTAGTGAGTAACGTGTTTCTAAAGTGATAGAACAAAG
GTCTTGGGATCATGATAAAAGCCACATAGAGCAATGTGTAGTAGAAAAACATTATTGTAT
GGGAGCTTCTTCCATTTTCCTCCCCAATCTTTTTGTTTTCTTTCCATTATAAGGTTTCTC
ATGACAATGAAAGATTAAATTATTCATTTCATTCATTTAATGTTATTCCCATTTCATTAC
TTCTTTTCTTCATTTATTACTTTGTGTATGACTTGATCATCCATCTGCATGTGGTATAGT
GTGATTAGTATTGGAGAATATCTTCATACTAGAAATTGAAAATAAGTATCTAAATAAATC
ATTTATGGAATAAAATAAAGTTTATTAGCCTTGTAATAGACCACTATGCTTAAGGCAAAT
CACTTAGTCTAGCCTATTAAGGAATTAGGGGTAAAACCAAGTGATGTAGGCTCTCCCACG
ATGAATCATAGGTTGAGTAGATTAGTTGGTTAAGGTGATAGTATAAGTAGTTCTTATTAA
AGGAAAAAAAAAAGAATCCTTTTATTACATCAAGAACTATTTGATCAATCAAGTACCCAA
CAATTTTCTTAATTTTGCATTATACATATTTTCTATTTCTTAATTTTACATTACACATAT
TTTCTATCCACGAAATGCTTGTGTTATTTTCTTTTAAGCTTTGTTCTCTTTCTCCTTTAA
TATTAATTATTCCTCATTGCATTTTATTTTGTCCTATTTTTAAACTTATGCATATTTAGA
TTTAAAAACTCAAACAATTATTTCATTCCCTTACAATTGGTTACATACAAATTGTTTAGC
ACAAATAAAATCTCAACAATACTTGCGATAATATTCAATCTTGTTGTTTTAATTATAATA
TGTAAAATTTTGTTCACTTGTTAATCAATTAACAACTTTATTTATCACCTAATATTAATA
TTTTTTAAAAAAAAGAATGAAAAAATACAACTTGATAAAATGAAATTTGTGTAAAATTTA
CATTGACTTAGGATATAAAT
>Glyma04g12290|Glyma04g12290.1
AAAATATTTCAACTCCATTTTTGCCAAATGCATTTTGTTTTAAAAATTACATTTGAAAAC
CAAAAACCAAAAAGCTCACAACCATCCCCCAAGTGGCCAATTTCCATGTTTGGTATTCAT
TTTAAAAAATTAACATTCTTGGGAAAGGATGTTTCCCAAGAATGTTTTTTAAATAGTTTT
GCATGAAAACTTTCTCATGAGGAAGTGAAAAATCTTATTTTCCGAAGTTTAATTTTTCTT
TTACTATAGTAAAAATATCATATTACTCTTATTACATTAAAGTAAATGATAAAAATATCA
CTTAACTCTTTGATTCCTAGGATTCATGATCCTCGGACATAAAAAAATTTCTCCCCTACC
AAACAACACCTAAGAGTTTAATGTTTATTTCTCTAATAATATAAAACAATTTTACATTGT
CATCCAATCACATTTAAATTACTTTAAGATAATTATCTTAAAAGTTAACATACTTATTAT
ACATAATAGGTTGTGATTAGATGTTTTTATAAAGCTTTTACACTATTGTTAGCATATAAA
CCTTTTTCTTTTTAATAAATTGTGTTAATTTGAAGAATATTTAATAGATATATAGCTAGT
TTTTAATACATACAAAATATTTTATTTTTGTTATTGGTGAGAGGATAAGTAGTTTTAATA
TCTATGTATTTCAATTTGTGCATTCATTTGTTAGTTATTGTGAATTTGTTTATTAGATTT
TGAATTTTAATTGTATTTAATAATAATATCATATTCAAAAAAATATTTTTTAAAATAACC
TATCGTTTGAAGAATTTTTTTTTCCAAATGTAAATGTTAATTATTGTTTAATGGGTAATT
GAAAAGTCTTCATTATTATAATTAATGTATTTTATTTTCAACAGTTATTTAATTTGTTTT
TAGAAATCGGAGACTTTTTTATAATCTACATTTTATTGTTTAATGAGTCATTGAAAAGTC
TTCATTATCATAATTAATACATTCTATTTTTAATACTAAATATTTACTCCTAATGAATTT
CAATCGTTGAGAAATCTTCAGAAGTTTATATTTAATATTTACTAAAAATGAATTGTTTCA
CTTATTATTTTTAAAAATCACTTTAAAAATCATATTTAAAACATGTTTTGAATCTCATTT
AAATTTGTGTCCTATACTCATCAAAGTGAAAGTTAATGAAAGTAGCTTTAAAATGGATCT
ACATTAAAGACGTAAGAAACATAAAACCAAACACACATTGTAGTTTTTAATTAGTTGATA
TTATATAATAAAAAAATTACACTCAGGTTTTTAAAATTATTTAGCAAAAACATTGTAATT
TTATACGAACTACATTTTGATACGAGTTTTGGCAAAACTGAAATTTACCAATTGTGTGTT
TTAAGATAAAGGTATTAGAGAGAAATTAAATTTAGCCAAACGCGTTTAATAACATCACAA
CACGAAACTTGTTTTTGTATTCTTAAGCATTCCCGTTACACTATTTTGTGTGTGCATCCA
TATCATTGTAATAAATCACGTGACCAAAACTAAATACCGTATCTGATTCTCTTTGTTTAA
TTGTTTCACCAATCCAAAAGGAAGTAAATAACACAGGGAAATAATAATTAACCTGGAATA
ATTAAAATTTACAAGATATTCATTCAATTTTCAGCGAAAATTTTGTCACCATAACTTCAA
AAACAAAGATTAATGACCCAACCCCAATAAAGCACGACCAAATTGGTGACAATACAGGGA
TAGTTACAAAAACCGTTTCAAACTGTCTTATAGTAGTAAATGTGGCAATGATGCTTGCAA
CTTACTCGCCCTTTTAAAATCTCCATGCAAAAGATTTTTCAAATTCCCAATTGAAGGGTT
AAGGAAGTCAATAAAACAGTGTTCTTATTTTATTATGTCTCTTTGGTTTGGTCATTGAAA
AGCCTTGAATTACGCCAAAGTGATTGATTCTCCTTATCTTATTATAAAAAGGGCAGCATA
TAACTCATTTGCTTCAACCA
>Glyma04g39860|Glyma04g39860.1
ATAATTCATTATACATATATAAAAAAGTTAATTAACTTTTATAATAACTACTTGAAGTCA
TATAAACAATCATTTATAATTAAATGACATTATAATATTATTTTAGTGTCCATATGTGCA
TAGTCATTAATTTCTATTCCAATCCTTTTTATATGATATCCCTTCTTTTCAAAATCCTCA
GTGAGTGTTTTCCTTCATTGTTGCCTTCGTGTTCCTCATTTTAATTTCATGTATGTACAC
CCACACTTTGACCTAATATTCTCAGCTTTCAAAGTGTTATTTTCATAGTAAAATAAAATA
TACTGAAATTAATATGAAATATATGGCAATAATTGTCTCAATCTAGCAGTGTAATTTTGA
AATTAAGTCTCAAGAATTATGACGGCCCTAGTTTAGATTTAAGAGAAAATATTTGTCTCA
ATCTAGCAGCATAAGAATCGAATGAAGGATTGAGTCACTGTTCCAAGGTGATTTTCTCAA
TTTTCTTAGTTAAGAATATATAAATTTTTATGGTCACAATGGTATTAAAATTAAAATTTG
TCATATTATTCATACTTCAATTTTTGTTATATAAAACTATATTAAAATAAACAAAATTAT
TTTATTTATTAGTACATATATATATATATATATATATATATATATATATATATAATTTTT
TATGGTGATGTAATTAACTTCACTTGAAAGTTTAATAGTAAAAATATAAGAAAATTAATT
TATTGAGAAAACTTTCTCTAATATTCTCTTTCTAACATTCTAACATTCCTCTTATTTATT
TGAAATTTAAAACTTAATTAGGCGTATTCTTGTAAATAAATTAAAAACTTGGGTGTTTTG
AATAATCAATTGCATAGTGAGGTGATTGTTATAATATTAAATTTGTCAAAGATTAGGGCG
TGATTAATAATCATGTTCATGTAGGCATTATATTATTATTATACTCGATCATATATATGT
GAGGCTATAGTTAAGTAAAGCTTCTGACCTAAATCTTAACTAAATCAGACAGACGAAGAA
GTTTCTTACTATGTTATCTTGAACGTAATTATATGATTGCTGTAGGCAACATTCAGCCAG
CAAAAGCTGAAAATGAGCCATTAAAACTTTAGAGGCTTTGTCTTGTGGCATTCACACAAC
TAGGCAAAACCCGCGTTGAGACTTAGTACAAGCCTGACCAGCTACAGAGATAAGATTATG
AGATTGCAAAAGTTATTACTATTATTATTAATATTTTGGTTGAGTAAACTTGCAAAATTA
ACCTTACCAAACAAATATTCTCAACTATATATAGTCAATTACACATGACTAAAATAAGAT
TATAGTATATGCATGTTTTGGTTTTTGGAATATTTAATTTAACGAAGCAGTCAAATTAAT
TTGCCTAGCCTTTGGCTTTGTTCTGTCGCGTTGTTGGGATATCATAAAAAATGTCACACA
TCGAAGCGTTATATGATGGGCCCCTCCAGAGGAAAATAGTTTACCAAACAATTGTAGACA
CTTTGACAAATCAGGGCAAAGGAGGCAGCTGTCGTTGGATTCACAGAACATTGACGCCAG
TTTTCACTTCGTTATCTTTGAATTCATTAAAATCGAATCTCTCACCTATACCCCCCCATT
TTTCTAATCCATCATAATCAAAATTCATAAATGAATCAGTTACCATTACCATAATACCTT
TTTGAAAATGAGTTTGAATAATCAGTATCTTTAGAAAACTAATTAAGAAATTAAATAAAA
AATATTTATCATGAAGATGAGTGTAAGAAAAATTATGAAAAGTATAACTTTATACATTTC
TATAAAATTATTTTTTCTTTTAATTTCTTAATTAATATCCTAAGTAAATGAGTTAATATT
TATCTTTCAAAAATTCTTATAGTCGCCAATTAATTTTCCCATGCAATGACAACTTGTCCG
TATTCTACGTGGTAGGTTAGGCTACCTGCCGAGACAAATTGCCTTGAGACAAATTCAATA
GAGAACCCTTCCAAGGGACC
>Glyma04g38560|Glyma04g38560.1
GGGAAATGCATTTTTTTAAAATTTCATATTTCCTTATTAATTTCTATAAAAAAAATTCAC
TGGTATAAAAAAAAAATTAATATTGATTGTTTTCTACATTTTAAATCGATTTCATCAGAC
AATATACAATCATATAGAAATTCAATGCTTTCTAATCAATTCTATGAACGATAAAAAAAA
ACTTATAATTTTCTTATTACGAAGTGATGGTGATTTTTCTCTTTTTTTGTTATATGGGCC
GAATTGAGAAATTTAACCGCTCTTTCTTTTTGTTTTCATTTGATACAATAGGGATGCCAA
TTTCTTTAGCTTCTTCTCTCTTTTATTTTATCAATCTTTAATATATTTAAGTCTTCTTTA
AGTGTAAATTTGTATGTAAGTGATTGAGAAATAAAATACTTTCTTTATTAATTCTTAGTA
TAACCTATTTAGAAAGTATTTTTAAATCAGTTATAAAGCAATTGATGTAAAATATTTGTC
TTAATATTACAAAATTTGTCACCATCTGACATATTACATTAAATTTCAGGATCTAATATA
AATTTTCAAAGCTAAAATGTTATTTTAATAATTGTAATTTTACCACCACTATTTTTTTAC
TTAAAATTTAAATTATTATACACATGAATATTTTGTTTCTCTTTATATTTATTAGCTAAT
TATTAGTTGAATTTAATAAATATTTTTAATTCAATAAATCAACTTATCTTTCAGTATTCA
ACTCAACTTTTTAATTCTTAATAACTTGTAGTCTTTTCAATATCAACCATTTATGTTGAA
CAAAATACATATGTGTGTTCTAATAAAATGAGCTATATTTTGTTTTATTTCCATCAAGCG
TGCTTAAGAAATTCGTAATATAAAAAAATTATGAACTTTTACTCTCTCCATTTCGTTTTC
TCGATCTATGTACAAACTTGTAAAATAAGAAATCAGAAATTTAATTAATATTCTAGTTTT
CATAAAAATTAATAACTATTTATGTTGAACAAATTCCATATGTGTGTTAAAAAAAACCAA
ATTTCTATATTATCTATTATCCCTCATTATTTTATTTAATTAGAGTATCTTTCGATTTAA
AATTAAAAATTAATCTTTTGATATACTAAAAACTAGTTAAAAGATTAGTTTATTCTCAAC
ATATATATTTTCTTCTTCATATGCATGAATTTATAATCAAATATTTTGATCATGTATTTA
AGAAATAATATTATTTATTAATTATGTCACTTTACATTAGTTCCTCGTATTAATTAATTT
TTACAAAAATGCACATTGCAACTTTGCTAACAACAAGTATCCTAATTAAGAAATGAATTA
TAAAATATTAAATTTATAATAGAATATAACTAAAAATATTCTCTGATATTTTTTTATTTT
CAATTCTTTAAAAGGAACTAATAATAAAGGAGCAAAAAGGGGACCAAAAAGAAATGATGA
GTAATTCTCTTAAGAGAATGTGGTGGTGCCACGCTAAAGATTCACAATACGTTGACACGA
GGCACAACGTTAATGGGTAGAGTAAGGAACACGACACGCTTGGGTGGGTGGACTAGATAG
ACACAATAATTACTATCGTCTATCCAGCATAGTAGTCAACCATCGCTAATAACTATGGAG
CCGACATTTGAAAATATAAGGTACGGCACGACAAGTGACGCAAGCCATGACAGAACATCC
AAAGCCACCAACACTCTCACGTGCGCCACGCCCACTCCACCACTGCTACGTGGCGGCTAC
GCTCATCCTAATCAATGTCAAACCTTGTCACACACTAATAACATAGGCTTCTTAATCTAT
TTAAGATATTGGTTAATAAATTAAAGAAAGATTGTATATAATAAAATTTATTATATACAT
TCACAACTATAATACATTTTTATCATTCATATTGGAATTGAAGACGATTAGAGATTAAAA
ATATAATTTTGTTTATTATTTTTATTAAATTAATTGTCAAATGGATTTGGCCTCCACCTC
AATAACGCACGTGTCGAAAT
>Glyma04g04760|Glyma04g04760.1
GCTAAATAAAATCATTATATCCCTAGAGATGAATTATTTAGACTCTTTTCCAATTTTATT
AGAGAATAACGCTTCTCAATGTCACCCCTAAAACATACCATACATACAGATGATCAAACC
ATAGACAATGAAATTAAGAATAGAAATAGATAATGAAGAAGTAATAATATTAAAAAGATA
AGAAGAGTAATTATACCAAGAGTAGTTGGTTGTTAAGCTCCCAACAAAAGGAATATTAGC
CTCTCATTGCCATGAGATGTTTTAAAATTGCAAGAGGGTAATGAATTGTAAAGGGGACAA
TTGAGAAAGGGAATGGAAGGAAGGAATAACTCATAATGATTACTGCTATTCATCTTCTAA
TCTTTTCATTTTGTAAGGAATTGTATTCTCTTAAATACTTTGTGTGTAGTTGTGTGTCTT
TTCTTTTTCTCCTCTTCCTCTCTTCATAGGTACAGTTCAGCTTGGATTTCACGTAATCTT
TACGTTAAGCGTGATTGTAGTGCTTAACGAGTATAATGGGCTCAACACATGACTTGCGCT
AAGCACACCTAAACATATAAGACTTTTCCATACTTCTTAGTGCTAAGCATGCTCTGCCCC
GCTGAGAGTGCTAGAGACGCACTAAACGAACAACTTTAGATCTTCACTTTGCTTTCTTGG
ACTTTATTTTATTTTTCTGTCGACAATTTTTCTCCAAGCACATGTAAATTCACAAACTTA
AACACTTTCTGTACAAAAACTGAATTGATGTTAAAATTTCAACTATTCACACAAAAAAAT
ATATAAGAAAAAAATTAATAATTACAATATAATTTAATTCCAAAATATACTTAAACATAA
CAACTATCTCTCCAAAACGTGTTTAATCGTATAAACTCCCATTCAATTATTGTCCAATCA
AGCCTTCAGTTGAATTAGCTGAACTAAGTTTGAATTGTGTATATGTAGCCCAAAACTACG
AGCAACGTACGTGGAGCCATGGAGCTGGACGAATCCGAACTCGGTTCGGGCAGTACGTTA
GCCACAAGTTCAAATGATCATATGCTCCTTGTGTTGAAAAAAGAAAATAGCCAACATTAA
TTCTGCATATATTCTTGAACCTTCTTGAACAGCTATAAATGTGCTTCACAGTCTCCACTT
GTCTGAATGGCGTAAAAAAAGAGAATTGAAAATAGTGTTAACATCCCACTCCAAGTCTAC
TCCACACACTCACTCCACTTGTTTTCCCCACCACAACAAGAAAGGATCTCCCATGTGATC
TGGCCGCTTCATACCTCATCCTCCTCCCTCGTAACAAACCAAACCGCGGTGTCCCAATTA
TCCTTTCATTTTTTTTTAACAAAAGTGTTAGAAAATATTAGTTTTTAAATACACTTTTTA
ATTAGTTAAAATTTATTAAAAATTATAAATTTTTTAAAAACAATCATTAAATATGATGTA
AAATCCATTAAATTTTATTATTTTAATAAAAAAATGATCAGAAGAATATGCTAAAAATTG
TCTTCCTGCCATTTCAATTCCCTCGGGATTTTGGATTGCAATTTGCATTGCATAGTTGAT
AGTGCATACATCCTGAATGATGCATGAATGACTCACTTTCGTTCAACTATTAAATTTCAA
GTCGCACCCTAAGATATTGACCGAGAAAAGTCGTTGGTGGCTTTCTAGTTACACTTGCCT
ACCGGCTGCTGTGGACGAACCAACTCTATTTTTAATAAGTTTTTAAAAAATAGAGAAATT
GTTGATTTAGTTTTTGCCGATTTTGACTTTTTAACTTGGATTGGAACTGGTCTTCCTTAG
TTCACTTGGTATTGTTTTTATTTCTCTTTTGCTAAAAATAAATAAATACTCGCAGTTAGT
AGCAATTAATTTGACCAACTTAGAGGTCCCACTAGCCACCAAGAAAACTATTCTCATGAC
TCTAACTAAAACAAGTGCTCCACTTTTTTTCCACCTGTATTATAGTATTACTACTCTTCC
TTGCGCCTACTTTTCTCAGC
>Glyma04g09270|Glyma04g09270.1
CCTTTGTTACTGATTAGTGTCTGTTTGATATCGGGTTTAGGGTTCAGAATTGATTTTTCA
TATATTTTTACATATTTAAATTCATATTAAAAAAATTCATAATTAATTCTAAATCCAAAA
TTAATTATGAGTTAAAATTTTTTGAATAGATTCTACGATAAATCTAAAAAATTTGTAATG
AATTTTACTTCATAAAACATTTTTATCAAAACATTTTTTAATTAAAATCAATTTTATCAA
CATCCACGTATACACTAAATCTCATATTCAAAATCAGACCTATGAGTTATTTCTTTGAGC
AAAAATTAACATGCATGTAGACCTTTCTTTTACTCTTGTCAATTGCCATGCTACTTTGCC
TCTTGGAAAGTAAGTAATTAGTAAACATTAGACCACATATATTAGTTAATATATTTTATA
TGACAAAAATAACGTTTCAATGTTTTAAATTCATTGGGAAAAAAAAGTGATGATAACATA
TTTTTTAACACATTTCTTTATACAAATGATTAAAATATGTTAAAAATTATAAAATTAAGA
AAAAATATCATTAAATAATATGTGAGATTCATTCAATTTTAACCAATAAAAAATAATGTA
TTAAAGAGTGTAATTTCAACATTATTTCTCCTGTTGAGAAATTAAATGGTTCAAACTATC
CTACCTGCGACATCACTTTATGAATTAGTGTGTCGGGTTGCAAATCTCATATCACCATGA
CAAGAGATTCTGTACTTGTTGATCATGCACAATAAGAAAATATAGATGTTTAACTGTGCA
GTGTTGATAAGTCCACTTTTCACCCTCTCTTAAGGCCAAGAAGGAACTACAAAATCACAA
CACTTTCTTTATGACTCTGGCTCTTTATGGTTGCCCCTGGCTATCACATTTGCCTCTTCC
ATAATTCTTCATATTCTACCAAAATATATTATTAAGGTCCCTACTCTTTCAATAGTGGAC
ACAATTGTCCCTGCTTCACAAAGCAATAACTCTAGATAAGTTTTATTTAAAGAATATATA
TGTAACAACAATAATAATCAATGGGTTAATGGGTCGGGTTGATGAGTATAAAAATTGAAA
CCCATGACTAAATCCACACATAAGTAAATTTGAATAGATTAAGTTAAGTTTAAACATTTA
AAAATTCAATTTAAGGTGATTGTGTCAGTTTAAATTAATTTTGGTTCATAAGTGACTCAG
ACTCGTTAACATTTTTAGTATGATCTATTTATAAAAATATTATATTTAGGCTGTAAGCCC
TTAACACACTACCCGACCTATTTTTATTTTTATTTATCGTAAATGATGACAAAAAAAAAA
ACAAAAAAGAGTGTAAAAAAAGTGAATGTGGATGAGCATTGAGTGAGGAATTAAAAAAGT
GATGAATTGACAATTTATGTATGCACACTCATGCATGAGAGTACTTAAAATGTGTTTTTA
TTTCTTGTCTTCTAAGATATACAATGTTTGAGAGGAAAATACTAATGTATATGGTGAATG
AGAGAATCTAGGATTTTTATGTAATGTGTAAGGGACTTTATAATGTTAAGTAATGAAAAA
AAGGTATAGAAAAATATGTGATTATTAATTTTATATTACATTAAAAAAATAATTTATATT
ATTTTAGTTAAATTTATGATTAATTTTTCTTATTTTTAGTTCCTAAACATGATATTATTA
TTAATGTTGTATTGATGATGTCACATGAGTTGACACCAACATGGCATTGACATATTTATG
AAATTATAAGAAAGAAGAATAAAAAGACAAAAACTTAAAAATTCAAAAACAAACTTAAAG
GAACAAAAATTCAAAAAGCGTATTATTAAGTATATTAAAAATATATTTAAATTTTATATT
AATATTATTAAAAAGTTACACTGAACCGTGTAATTTTTTTAATGGAAAATTATAAAAGCT
AATACTTTGATGACTGAAGAGAAAAATGGAAAGAAGGAGGTTTGGGGATATTGGATTCTT
TAATAACGTGCACTGTTGCA
>Glyma04g04460|Glyma04g04460.1
AATGGCTTGCAGAGACATCTCTTTATCGTACGTCAAAAAAAAAAAAACAAAGAACTGAGT
TGTCCTTGCTTTGTGTTGCATATTAGTAGTAAATTATGTTGGGAAGTGTATACTTCCGTA
ATTGTCATATTGTGTTATAGTTTTCGGTCTCTGAACCACAGGGGAATGATGCTCCCGAAT
TGCAAATGAAATGAGATGAGAAATCTCACCGAAGGGCAAAGGGCTTGATTTATTTAAAGT
CTCTTTCTATAATCTTCTTTGGGCTTCCGCAATAGAACCATGATGCAGACTCAACAGGAT
TGCATGCAGTGATGCAAAGAATTGAAGGAAATTATAGTTCACTTGCATTAGAGGCATCTT
CGCATCTTACCAGCAGCAATACTAATATGTTGTGATATAATTAATAAATATTTTTTATTC
TTAAGCATATGAGTAGGGATTCAAGCACACATTCATGTGAAAAAATATCAATTGAAAGAG
GTCAAATCTCGAGTGAGGAACATCTTGATTAGAAAAGAAAAAAAAAAGTCTTGCAATAAT
TTTCAAGAAAAAAAAATTGAATGCACAAGTATACGATTATCATCTAAGAAATTAGATGAC
TAAACAATTATTTTTAAGATTATTGTTGTATTGAATCCCTACTTGTGCAAAAGTCTTGCA
ATTCAAATTTTTTTTAAGATTATTTTTGTATTGACTATTTTTCTTCCTAAAAACCTCTTA
GTTAACTATCTCTCTTCAAAAAGAGAGATAACTAATTTTAAAAAAATTAAGGATATTTTA
GAAAAAAAAACAATACACATTATTGACCAAATTTAATATGATTAACTGAATGAATAACTT
TTTAAGCCATATGAATTACTTGAAATAACCTTATAAAGAAAAATAAATAAATTATTTAAC
ACTTATAAGAAAAAGAAAAAATAGAGTTAAAAAGCATGATCTGGAAAAAAAATTGAAAAA
TTGTTTCTTTTATTTAGATAAACTGAAAAGGTAGAGAAATACTAAATTGTATTTAATATG
TTTTTATTTACTCAAATTAAAAAAATATACTTTTGTGATTATTATTATTATTATTCTTTT
TGAGTATTTTTAATATAGGATTTTTCTATTGTAATAATTTTAAAACATAAAATATTTTTA
AAAATAATTGTTTTATATTTGTTAATATGACATTTAAAATCGACAGCAAGTTTATTTTCA
AATGAACTTGAGAGAGGGAGAAACACTTTTTTCTTAGGCTTGAGGGGTCCTTTGCAGGAG
AGATCCGGATTGCACAAATATAACTGCTGCAGAGAGTCTTCAATTCCGTTGGAAGAAAGA
AAGAAAGTAACTGATCTGGGAATTATGAAATCTGTTAATTATTTGTCTTAACTTTGTTTA
ACTTCTTGATGAAGCAATAAGCATAGGACTGCAGTTCCGGTAAAATATTCTGCATGCATC
ACAGCCATTTTACAAAAATGTTTTTAATGTAAAATCGGTGCAGGACATGACCAGGACTTG
TCAAACCTCACAAATCAGACATCAGAAACAAAGAGATAATTCAAACATGTTATTTTCACG
TGTCTGCCACTGTCTTCGTGTTAATTCCCCCGCGCGCCACTTTCTATATTTTTCTCGTTT
CTACTCTAAAATGAAATCATATACTAACATTTTAAATTTTTAATGTTTGACAGACTGTAA
TAAAATAAAACGATAATGAATTGAGATTAAATTTTAAAATCAAATTAAAGGATAAATGCA
ACAATTCTCTCTGAGTCTCTCTAGCTATAGATACATGCAACAATTTAGCGCATTATTTAG
GTGATTAGTGTTTTTTATTTTTTAAAAACAATTTGTCAGCAATGGATGGGCATTAGGAAG
AAAAGAAAGTACTGTTGAGTCTGATTGAATTGTACAGTTGTACCTCAACTACTACTACCC
TTTAAACATTCCATAAATTAATTGATAGTTAACAGTATAGTAACACGATGTTTAACATGA
AGGGGTGAAAGAAGGCGAAG
>Glyma04g08410|Glyma04g08410.1
AATTAATACCAAAGAGTCACTTTTGTCTTTAATGTGTAATTTATTGAGGAATAACTTTGT
CATTTTACGTGGATTGTTAGTATAGGAATATATTTGTGATAATATTTTTTTTTCATTTTT
TCACTCTGCTGACAAATACATTCTTGAAAGATGAAAATATAAAATTTAGTCTCCGAAAGT
ATAAGAAATACGATAAATATATCCGGATGTTAATAATGAATTATATAAGAGAGAAATTAC
CAAAAAAGGGATTAAAAAACAGTAAAATAGAGCTTAAGATTTGAACTATTATACTTTGAT
TATCTATCTATTTATCCATCTATCAAATTGTTAATTAGTTTTTTAATTAATCAATATAAC
TACTTATTTTCCAAAATAAAATAAAATTCTTTAGTTTTATGATATTAAAAAATTGAGTTA
CCATTTTAAAAAATGAAAGCCTTTTATTTCTTTAAATTTTTTGTTTTTTCAATTAATTAT
TAATCTTTATTACGTACTATTCTGTCACAGTATGTCAAGGTCGTTGCAGCCCCTAAATCA
GCGAGAGATACAACTCTACATTCCAAAGGCGGCAAAGAATAAACCTGTGTATTAGTTTTT
TTTTGTTTTAAAATTAACTTTTGTATTAGTTTGAGCATTATTGTATTTTTTATTTAAATT
TATTTGAGTTTTTTATTTGTTAGTAACTACTTTCATTTCATTCATATTATGTATAATAAG
TGCAGTGTTGTCTCGAATGAAAGCACATAAATTTTATCCAATAGATTTTTTCATATTTGA
GATATATATATATATATATATATATATATTATTGATTAAGGAAAAAGATTTATAATTTCA
CTTTATCTAGTTTAAATTTTGTGATATTTTTTTTAAAAAAATAGTTGATTAAATTCTTTT
TTTTAAAAAATAAATAAATTTAGTCTCGTTGTCGGTTGTGTTTTTTCTACTCAAAACTTT
TGATATATTATTTTCAATTTAAATATGAGGGTACTTAAGTTGAAATTGTAATATGGAATA
ATTTTAAAGATTAAAAGTGATAAATTTAGTAGAGATTTAATAAAATTATATGATATAGGA
TAATTTTTTTAACAACAAAGATTAAGGTTTGACAAAAAAATTAAAATAATAAAAAATATA
TATTAAAAGAAAATTTAAAAAATATATTACACAAGTATTAAACGAACAGAAGCAATAAAT
TATAAAAAAATAATAATAATAACAATTAGTCACAATCTATTATTAACGTCCGTATATATT
TATTGCACTTTATATTTGTAGTAGAGTGAGAAGACGAAAAGTTAAAAAAAATATTATGAC
AAATATATTTCAAGGAACACATTTATCAATAAATTAAGATAAAAAAATGACTATTTATCC
GTTTAATTAAATATAATCTAGACTAATTGAAGGCAATGTGAAAACGATTAAAACAGCTTG
TTCCACGGTACACGAGTTTGTACCGTGATTCAGACAGTAACAAATTTTTTTGCTTTTGTT
ATGTCCCGTATTTATTTTGTTCTGTGCGGTAACCGCTTTACAAATCAAACGAGGGACAGT
AAATTTTGTCCTGTCCTTTCCCCCAAAATTTTGCTAATCAAATGGGGCCTAAATATTAAT
GGATCCTTAAAAAGTAGTAAATATTACAGTAACTTTCTGATCCTAAATATTACAGTAACC
TATTTATAAATTGACCTATTTTTAACCTGTTTTTAATTTTGTGTCATAATTATGCTAAAA
CCGTCGAACGTAGCATAATTAACCTAACTGCACTTATTAAAACATTTATAAATAGTGTCG
CCGCCTACCCATTCAATTCTCATGTACACGTTCTCAATGACTATCTCTATCTTAAGTTCA
TTATCTCTACCTACTTATTTAAAGACACTACTACATCAGTGAACCCGGGGCAGTTGAGGT
ATTTAATTAAAATGTATGATAATATTGGTGGTAAGTTAAAGTTTAACTGTTTAAGAAACC
GATTCTAGAACCTTTTCTTA
>Glyma04g11130|Glyma04g11130.1
ATTTTACAATATAAATTTTAAAATAAAATTATTTGATTATAAATATAATATCATGTTAAC
TATGAAATAAAAAAATTATTATTGATACACAATTGCTCAAAAAAATTATACTTTTTAAGA
GAGTATTAGACATTAAACTAGATTAATACGACTTGAAATATAACATAAATCATCCTAATT
AATTAAAAAATATACCAATCTATTTTCAAAACCTAAATTTATTTAACTATTTATTAAAAA
AAGCCTAACTATTTCGGGACGAGTTAACGGGCCAGGTTGGGCCATATCACCCCTAACTAT
TTCTACTGCCATTGAGCTCACCAATATATTGTGCAGATTCTGTAAGACAGCCATGCTACT
GTTTCTTTTCTGTTTTTTACTTTATTGTTGTTAGTGTTATTTCCTAATCCAAATCTGCAT
TACATCACACCTTGCTTAATATAGTGCTGTGTCTTTATCTTGAAAACTAACATTTAACAG
TGACTATTTAAATAAAATGTCAATTTTAGTTAATTAATAATATTAACAATATTTATAATA
TTCTATTTAAAATTTTCCCTTCACATAACTATCGTAATTAAGTTTGTCTTTTTGTAGCTC
TGACTTTGGAAGATAACGTTAGGTGACTGCTTGCTTAGCTATATGAGCAAATTAAAGCCC
CTTATTAAAAAATTATTGTACTTGACCAAGTAAACACCTTTTTAAAAAAATAAAAAATAA
AATTGATGCGTACTACGAGTTGGACCGTTTTCATTGATCCATTCGTAATTCATTATGGTA
ATGATATATTATCAGATCTTACACCAAACGATATTGGAGGACTGGGTAATGCAGTTTGGT
CTGTCTACAGATTAAATTGTGATTGATAGTAATTTAATTTAATCGAGATTGATTATCAAA
TTAAGTAGCAAAGAGGTTACATTCGATAACATTCCATTAACGGTTGTCTTTTTTTCGTAA
ATATTTTTGTCAAAAAGTAATTTTTATCACCAATTTTTTTATTAGAAAATGGTTACGATC
TAATTTAACACATCTTGCTAATAAAAAAAATTCACACTTGGACGCAAGCTAACTTGTAAT
GAAGTAGGCCAGCTATAACCTATCGTAATTAATTAAGTTTATCTTTTTTCCAAAATAAAC
ATTCTTGTTTTTTAAGTAAACATAATTTCAAATACTTAATATAAATTAATTAATTTTTTA
TATATAAGTTAATTAAATAACGTATTTTTTTCTGTACAATTAAATAACGTATTTAAAATT
TCATTATATAAGTATTTTTTTAATAAAAAAAATACGGACTTGATTAACACAGGTTGCATA
GCTGCACAAGGGTTGAGTACTTGAATATGAAGTTGACTAACAGTTATTAATTTGAGTTGT
GATTAGCCACATACAAATTAACCTGAATTGACATCCTTTATTTCCAGTTCAATTTAATAA
ACATAGGTGGTACTGTGCTTGCGAAGACTAATAGTAGCATATCCATCCCCATATCGAAAC
AATGAAGAGTTAACTACTTACTACCTGGCTAAAAAATGATAAGTAAAGATTGAACAGTTC
ATTGCTAATTAAGACATGACATATGGTGTGTTTGTCGTACTTATCTTATGTATAAAGTCA
AGCTTAGCTAAAAGAATGTATCACAGTGAACAAATACTAAAATAAATAAATTTGATTAAC
TTTGGCGTGTAGATTAACAAGAGCCAGTAAGTCTAACGTAATTGATAAATGATTAAAATT
TTTTAAGTATACAAATAGAGATTTAATTTCCTCAAATGTTAATCTCATAAATTTGGGTCA
TCAGAATACCTTCCTTCTAGGGGAAAAAAATACATCTGTATATAATATAATGACAATTTT
TTTATAGGAAAAAAAATACATCTGTATACCTTCCTTCTAGCCGCATTTCTTTCATTAATT
TGGGGCAACTTGCGTTAGACTGCGTCCAAACAACTCCACCCTTAGCCTATATAAATTAGT
TGCCAGGCTCTCATTACTAT
>Glyma04g00960|Glyma04g00960.1
CCTATTAAGATTATTGAGGCCACAAGGTCCAACAATGTATAACTTTATTATTTGTATTAT
ATGTATAATAAATTACACTCATTATACATGTATAACTTTATTATTTGTACTATATGTTAT
TAATTTATTACCGGTAGTGTATTTTTTAGTATATATTTATTAATGTTAATTTTATGTTAT
TAATATCTAGTAAATGTATACTAAATTAGATTCATTAATTTATACTTATTAATATTATTT
TAATAAATGTATGTGCAAACCTTTTTTTTAAAATGTATTATCTGCAAAAGATAAAATACT
ATCATACGTTTTTGTAATTTTTTTGTCTTTACAGATATGTTATAAAATATTTACAATAAT
TTTGATTTTATTTATCAAATGTGTGATAATTTTGATGCTAATATTTAGAAATACAATAGG
AAAAACATTCTTTACAATAGAACATTCAATTTATATCCTGTGATTGTATCCAAGATTCCA
ACTTTAACAGTTAAGTGTTGAGATCACATGTGAAAATGAATAAGAATTTACTTAACCGTT
AACCATGGGTTTTGAGGCCCCACAGTTAATAGGGTCCACAAACAACACTATTTTTTAAAT
TAACAAATTAATATCAATAAATTTTTATATTTGTAAAATCTCTATTTAAAAAAAAAATAC
TTGTTTAAATAATTTCATACAAAGTTGTTGATTCTGATTTCTGAATGTGAAGCAGTCAAA
TAAATACGCCTACATGTTGGTACTAATATCGAAGGCAAAATAACAAGCGGCTACTAACTT
ATGATGACGCGGGTCGATCGAAGCCGTCCACTGCAATCTCACCTTAACAGTAAACTCCCT
GTACAAACCTATTGGATCTGAAAATTGAAATCAGGGCGATATTTCGGGCAGTTTGTTTAT
GCTATTTTTAAAAAAAATATTTTTATGTTTTTCTTTAAGAAACACATTTTTATATGTTTT
TTATAAAAATAATTTTTTTAATTTTTTTTGAAGACTTTATCCTATTTTTTCCTCAAAATA
ATTATTATCCTTTTAAATAAAATAAATATTTATTATTATTTTACTCATTCCTCCTATACA
TATTTTGCATTACACTATTTATTTTAATTATTATAATATTTAATTTAATTTATTATTTTA
ACATTATATTTTACCAAATTGAAGGTAAATGTTAGATTTACTTATTTTTCTCTTATTTTT
AAATAATTTATATTAGATAATTTATTTTAATTATTACATTAATTAACATAACAATAAGAG
TATAATATCTTGTATATATTTTTAACATATAATATAAGATTAATAGTAAACTACATAGTA
TGAAAAAAATTAAATAATTAAAACTAAAAATTCTACGAAAATAATTTAATTTTAAATAAA
AATTACAAAAATTTAAAAGTAATTAAAAAAATAAAATTATAAATTAAAATGTATATAAAA
ATATGATACAAGTATTAGTATATTTATTTCTGTTATTTTATATTTTTTCAACTATTTTTT
GGGGACATTTTTGTCCATCTACTACATATAATTTTACCAGTTAATTAATTAGCTTAAAAG
TTTTCGAATATCAGTTAACTTTTTAAAGTAAGTTTTCAATTAGTTCTTATCGAATATAGT
TAATATTACGTAATTTAAATTTAACAAACTGAGTTGTTATTATACTTTAATAATCTCACT
GGCATACACTGTCTTTTGAAAGAGAAGGGTGAAGGAGGAGGGCCCACAGTGCAGAAGCCA
CGCGGCAACTCGACGCCGATAATTGCAATTATGAAGCAGAATCGTCCTAAACTCCAAAAA
CATAGTAATCTTAAAAAATGGATAAATATTAACCACCAGGAGTACATTTTATTTAAATTT
AAATTGAGTTATTTAAAAAATGGATAAATATTTATTTATTTATTTATTTATCTGGTGAGG
GCAGCGTGATAAACACGGAAATTTGAATAATATTAAGGGCCAGAGACATGGGAAGGGCCC
AAAAAGCCCAATACGTTTGT
>Glyma04g37220|Glyma04g37220.1
CCACTCCAGTTCTTCAACCTTCTTCCAAGGCTCCTGTTGTGTAATTCTATAAAAAAAAAT
ACACCTAAAAACATTGTCAATTAACTAACTTTAACATCTACTGCAGAAGAAGTTAAATTC
ATAATATTTTAATACAAAAGAAGTTATAAAAGAGAGGAAAATTAGATAATTGTTATGTGA
TTTAAATATTCAAATTACGTAAGCATAACAATTATCAACAATAGATAAATATATTCAAAT
ATTAATATGTTAAAAATAATGTGTCAGTTGGAGAGTTCAACCGCTAAGAATCAAGTGTCT
ACGCTTTATTGTATGGCTAAAGTGAAGGGTTGACACGTATTTTAAAGTGACATATAAGAT
GTCATATGTATTATATGGGTCCTAAACAATACAATATGATAAATAATTATCATGTGTTTG
TTTATGAGAGAGATAACTTACCCAATGTGTGTGGGATGGATTGCTCACACCTCTTTTCAA
TAAGATTATTTTAATAACTTACACTAAAATTCTTTATTATATTTAGTTGAAATATTGGTG
TACACATTTTTATGTCAATTTTACTCTTATAAATACACCAATAAACTACTATTTCTTTCA
TAATATTTTATCCCTATAACCTTCACAAATCATTCACCATTATGTAGCCTCAATTATTTT
CATTTTTTAAAAAAACATGAAGAAGCAGTAAGGCATGAGATTCTTCTTTCCTCCTAGTAG
ATATAATAGGAACGATTAAATTATTCAAAAAATAATTCTCGTAATTTAATGGTTCTAATA
GTAACTCATCTCGTTAGATTGAAAGAAAAATAAAAATAAAAATAAAGAAAGAAGTAATCC
TCTTAAAATTATTTTTGGAATAACTTTATCTTTTTCTGCATATAAATACAAAAAGTTCTA
TAGCATATTAATTCATAATAACAAATTCAAAGAATAAAAATAAAAGCATCATGAAAATTT
ATTGAAAAATAAATAAAATTAAAAATAAAAATTGACACATATTGGTCTAATTTATTCGAA
TTAGTTGATATCAACCCATGAATCAAGTGAACAGGAGGAGATCAAGTTGCAAAAGATTGA
ACTAGCATTATTATAATTTATTTAGCCTTTGATTTAGGTTGAACCATATTCACTCAGAAG
ATATAACTAAATTTGTTAACTTTAAAAGTAACCCATTTTTAATTAAATACTCTTTCTGTT
TCTAAAAGTAACCCATCTCCGAGCCAGATCAAGTTTAATTTGTTTGTGCAAACTGAGAAA
ACTGATACTATTTTTGAATTTTGATGAAATTGGTATGCCTTTTCTTATTATAGCCTTGTG
AATTCATTGTTCTAATGTACTGATTTCTCTCTCCACCAATAACTTTTACGGTAGTTATGT
TTTATCCATTAAATTACTGGCTTTAAAACATTAAATTATTTATTTAAATGTATAAAATAA
TTAATGTAGAAAAGAGTATAATTGATAAAAATATTAATATAAATTTAAACTTTAAAAGGA
CATAAATAAAAAATATTTTTATATAAAAAGCAGTTAAAAAAGAAATGGAGAGAGTAATTA
ATCAATAACGAGATCTAAATTTATTAAAGTACAAAGATAACAAAAAGCATATTTCAGAAA
GAAAAAACAAATTATCCATGAGATTACACTAACTTTAACGCAAACTAAACATGCATATTT
TATGTTACTGTTAGAAGGTGAATAGAAAGCGCGAAGTACAAGGCAGGGAGGGAGGGGGAG
TGGAGGGCGCTGTGAGTCTGTGACTTTGACCAGTCCCACAAAATACAATTTGAAACGAAA
CCCTTTACTTAATAAGTAGAGTGCAAGTTCAGAACTCGAACCTTCAGAGCCATTATTATT
ATTGGCCTCCCTTACGTGGATCCTTTATGATTAATATCCTATTTATGTCAAGAATCTCAT
GCCAATTACTAGTAAAATAGTCCACTATTATCATTAATAAATAGAAAACCGACGCTTGTG
ATACGTGGTGGGTCCACCAG
>Glyma04g36520|Glyma04g36520.1
CTTTTTTAATGGGACCTTAGCTTCTCTTCTAGTCGGGGAGAAGAAAACTAATGTATGATT
TGATATATTGAGATGTGAGAACTACGATCATATATTTCTAATTTATATTGTTATGGTCAA
GTTTGATATCCTTATTTTTTTTCCTAATTAAATTTCAACTTCAGCCTAAAAAACTTGAAC
ATACAAAAACTAAAACTTATCATGAATTGAGAATAAGTGACCTTACCTCAATAATTTTAT
AAGAATATAATAAAGTACTATTTTTTTGTTCTAAGATGTCACAAGGAATGTATCACATAA
ATACTCACATGTATTAATTAGTTTTAAGAAATTCTTAACTCTTTATGTATCTAAGTTTAT
TATTTTTATTCATTTTTCCTTGATCCAGTCTACACGAACCTCAAACTTTGACAAATTTAA
GGGTTTAAGAATTTTCTTTGACACAAGTTTTAGTATTCCCTGCTTAAAGATTAACTTATG
CCTATATCATAAATCATAAAGAGATAGTACTCTCATCTAATTCAAGATTAACTTTTACCA
TGTGTGTTTATTTGCGATATTATATTATAAGTTCTATCAACATCAAGCGTATATAAATTA
TCGATTAAAGAATCAAAACTAACAATATTTAAATTATAAAAGAGACTAACATTATTTATT
TCAAAATAAAAAGAGTAACTAAATCTATCCAAACTAAAAATATAAATCAAATTTCCTCTA
AACAATATTTGAATAGTAAATTTATATTATATTAAATATCTAACACAATTAAATTGAATT
GGAAATTTACTTATTTATCCTTCTCCTAGTCTTCCAAAATGCCTCATGAACTAGAAAGCA
AGAGATGGACCCATTAGAGCAAATAAGTCAATATTTTCCACCGGGTAAATCTTTAATTTC
AAACAATCTAAACCGACCGTTCATCTCAAATGAAGTCAAAATATAAAGTAATTGCTGCCA
AAAGAATATACATAACAATATCAACGGGGTGGAGGAAGAATTCATATAGCTACTTTCCCG
ACCAATATTAGTTAATTTTTTTAATTAATTGAGCATTATACACTACTTCACTATACGCGA
AGCCTTCCCTGATGATGCTTCTACTTTCAGTCTCATTAATACTACTTAATTTAATTAATA
AAAGTAGTGTCCATTACTCATTAAGTGATTCCCGTGCATAATTTCATTATCCTCAACGAT
TATGCCAGAAATATTAATACGACAAGGAAATAAAGGAACTTTGTTGAATACGTCCACATT
AGGGATCCTAAGGGGACCCCCGCATGCTGTTGTACAATCAATTTCTACCTTCATCTTAAT
TAATGAGGTTGGTATAAACTAATTAACCTCCCTCTCAGAGCAGTTGTAGAATTATGCGAG
TAACGTTAATTATATTTAATTGAATTTCTACTCTCAAGTGTACATTATCAAACTTAGTAT
ATATATTTAATGAATATAACTTAATTCACAAAACACATTGAGTTTGTAAAAAAACGATTT
ATATTTAATTTTAACATAATATATTCTTAAAGGAAAATCATGATTAAGTTATGGAAAAAA
AATCATAATATACATTTCACTTTGTTATATAAAGTAGTTATAAAGCAAGGATATCCCAAT
CTCTTGTCGTATTTGATGTCCGATATGCGTCTGTGTCTGTGTCTAACATCGACACAACAC
CCATATTATATTTTATATTTTGAATATTATAGATGTTTACGTGTCCCTATCATATTTGAT
GATATTTGATGTTCTTGTCGATGTTGGTGCTTCATATTTAATGAGTTAATATCCTGTATA
TGTCCTTTTTTTTTTACTTCATTCTATTAAGTTTTTTTTTTTCTTTCTTTCTTTTGACTG
TTTTGAAGTTTTGATCTTCTACCATCATTTAGGCCTCGCTTAACGGCCGAAATCAGGAAG
CAAGTGGGTCCCATGTGTTTAGTTTAATCACACCATGTATCCTTGCATTTTCTCTCTTTA
TATACAGTTCCTCCTACGTA
>Glyma04g10880|Glyma04g10880.2
GAAGGTGAATTCTTTCCTTCCAAATCTTATAATTATCACCTTTCAATATGGGAAGGTCAC
AAGAAATATTCATAGATTGTGAAATTGCAAACAAACACACATGCTCATTAAGAAAATTTG
AGACTAAATAAATGTCATGTTTTGCCAATGCAAATCATGTCTCAATATATGAATCTAGTG
ACACAAAACTTGTATGTGGGCTAAAGTCCTACTCAATTAGATTTATCATGCAACTTTACG
ATAAAACTATTAAATCGTGTTCTTTTCCTTAATTCTTGTGGGTAAATTAAGAAATATAAT
ATGATATTTTATCCTAATTAATCATATAAATGCATCAAAATTCCTGTGGGTAGATTTTAT
CACATTACATATGATTAATCACAATTAATATTTCTAATGTGATTATAAATTTAGCATATA
ATTTTACTCAATTAAAGATGCTGTGGCTACTCTCTAATTTAATAAAATTATATTAATCAC
ATAACATTCAAAAATAATCTTTGCATAACATACTTAATAATGCAAACATGTTCAACATTA
AATCATAAAAATTACATGTATACTAATTCATAATAACAACATTATACGTATATCCATTCA
ACATATAATAAACTTTAAAGGATCAAATCCAATACATACCAGTATTTAACAAAATATTTA
TTTCTTGTTCAACATAACTTAGAAACATGCAATTTTAAACAGTTTGTATATAAATGATTT
ATCTTTTAGAAATTATAAATAAACATGAACTGCATCTAATAAACAAATAAATCACAATAA
CTTAGTGGTAAATGGAGTTATTTCTTGCTGCAGGACAAGCGTTTAAGATGGGTCATTCCA
ACTCTACCCTTGATGATTTTCCTTTACTACCTTCCTTTTTAATTCCTACGAATTTGCGTA
CTATTTTATCGGAGAGGACTCACTAAAAGGCTAAGGTAGATGTTGTCTTTAAGGGGAGCT
AACTTGAAAACATAAAGGTACAGTGGTACGCACCAAACTTGTTCGGTCAAGGTAGCAGCT
CCCCCCCACTTATCTGCCACCCCCAAATAAAAACTCATAAATTCCACCAAACATTCAAAG
GGAGAACACGAGCATTCTAGATCAATTGACTCCATTGATTACTATCTTTTCTTGCACCTA
CCAGTTCACAGCTATTAGTTCTCTGGATCACGGACAGACAGAATCCAATAATATACAAAT
AATTTAGTCAAAGTCTGAAGTTCCTAAATATAAAATATTTAAGACGGATCCATCGTGCAT
GCTTGTGTGGTTAATTGTTAATTTGAAAAAGAAATGTAGGGTTAGATTTGTGGGACCTTA
TTATATACGTTAAAAGTCATGTCTCTGTCTGCAAAACTGGGATCAGGCCAAGGTCTTTCA
AAAGGTGAATGAATTACCACTAGCATTAGGTTGTCTTTGCGACTATCGGGAATTTAGGCC
ATTGTATGCGGACATCAAACAAATATTTATTTCGTATACTATATGTTAATTAAGCTCTAT
AAAAAGAAGCATAGAGTTTTGCCTCGTGAATCAAACTTTATGGCTAATGTTGAAGATCAT
ATTATATGATAGTTTTGTTCTCGTGATTTTAAATTATGTATTTCTTAGGTGAAATGTATC
CAACCTGGCATGTAGAATGAAAGGACAAGGCAACTGTTGTTAAATAGTAGATGATGAATT
TAATAAGAGACACTTTATTGGTCTAGGAGGTAAACGAAACTTTTTTTATATATTATAAAT
TAAAATAATTTTACAAAGAAAAAGAAAACTAAATTATAAAAACTAGAAAGAGTGTAAAGT
AGTATTTGATATTCAGATTTTGGGAGGTCACGTGAGTGGCGCGTGGATTAAATGAAATTG
GGGGCGGTGTGTGTGTGACGTTACATCACGTGGTTCCTCGGATGCCATAAGCTGCGATTG
GGTGAGTGCCAGTTGGAGCCATCCAGACTGTCATCTCAACGTCTCTCTCCATCATTCCAC
TACTCTTCTTCCCGTTCTAC
>Glyma04g09570|Glyma04g09570.1
GTATTAATTATAAAAAAATTGATAAATAATATTTTATATAATATGATTATATATTTATGT
TAAAATATATATTATAAAATATATTTAAATTATTTTAGAGAATGTAATTTTTATTTTATT
TTATTTTATTTTGACTCAAGAATGTGATTTAACTTGAGAAAATTCACATTCACATATTTT
CATCATTTTTTACGAGACCACATACTGTTCCATTATCTTATTAATAAATGTATTTTTTTT
CCACAGCCTCTTATTCCTAATACTATCATATATGTTTACACTGCCAATAAAAATTAATTC
AATTGATAAAAAAAAACAAATTTATATCTTAAAAGAATGAGTTTGATTTTCATTATTAAT
ATAAATTTTGTTGGCATCAATTAATCTGTAATTATTTTTTCATCCTTTAATTTTACTTTC
CTGGTGAACCTCGAACCAAATTCACCTAATATAAATTGAGCGTTGAAACACACATTTACG
AGAGAAACATTTTTTTTAATTTTCATGTTCCTTTATTCTCAAGCAAGAATAGTAATCATA
AGCATTAAAACTTGATGACACCAATAATAGAGCAAAAAGTATGGCACCAATAATTTTGAA
ATGTAATTAATTCTTATTTAAGTAAATCTATTAAAAAGCCTTGTTTTTCTTCTAATGATT
TTTTTAGTTTTTCTTTATTTTATCACTACCTTTTTCATGTTTGTCTCTTAATCTCTTTAT
TTTTCTTTGTTTGATCTACGTTTGATTGTCTCTTTTAATGGTTTTTTTCTTCTAAATTTA
ATACTCTAACAGTATGCTAGCGACATTGATTTTTCTTTGTTTGATCTACGTTTGTTTGTC
TCTTGTATAGTATTCATTAACATGCTTATTGATATTTGCATGAGATACGAAGCAGTACAA
TTGATAGATAGATAGCTGAATTTCTTAAGGATACTGATAGAGAGGTTTAATTTTATGACT
GTACTTGTGATAAAGACTTTATTAGAAAAAATAAAATCCACTTCAGTTTTTGATTTAGGG
AATACTTTCTTTCAAAAATGAAAAATAAAATAAAATTGCATGAGACCCTGTTTATGAGGG
AAATGTGTTGGGAGGGTGGCGTAGTGCCTGGTTATTAGTGCATGCTGTGTATTTAACCTT
CTGATTTTTATCTTGTCAGTTGGGGCATATCTCATGCTCCCTCTGTGTTTCCCTATTAAT
AATATGCTTTGCTTGTAAAAGAAATAACATTAAATCCTGGATTAAAAACAATATAAAATT
ATTAAAAGGAAATATAAATATATGGTTAAAATATTTTATATTTATAACAAATTGACTTAT
AATTGATTGGTTTATATACTAACTTTATTGAAATCTGTATTATTGAATTTAAATATGTAT
GAGTGTCGATAACCACACAAAATATAATATTTATATATTGGAAATTTTAGTCCCATAGTA
AATATTTATAATTACAAGTGTTAAAACATTAGGAATGAATAAGAGATTATAAGTGTAAAT
ATCATCCACACTAGGAATAAGAGATTACATAAGAAGAAGAAAAAAAGTCAATAAGTCAAT
TCCATTATGAAAGTATGATGAGATGATAAAATAATTGTTGAAAGATAGGGAATTTAAATT
TAGTCTATTATAAAAAATATGACACAGTAATTCTACAAACAAATTTAGTAATAAATTAAT
TCTAAAATTTTAAGATTTAATGTCATCAAATTAATCTTTAAATATTATAACTTTTTATAT
AAATTTAACGGCACCATAAATTTATCATATATTGTTTTCATAATCAAAAACTAAATCTCT
ATTTTTCATGTTTGAGTGAGCAGATTTTCACCCATCACACTGGCAGAGTAAGTGTAAAAA
TATGGTTGGGATTTTTCTTTCCGTACTAAACGGAATATGTACCTCCACCAACTCTCCTTC
TAAGTCACATCAAACAAACATCTATCTGTAATAAAATATGTTACACCCCACTAACTAGTA
AGTGCATCCTTCGTGCAGAG
>Glyma04g04260|Glyma04g04260.1
TATTAGTCTTTCTTCTAATATACTGTTACTAACATTGAACACTATATTACATGCCAATAG
CACTATATTGTAATTACATAGACATTGGTACAATACTCAACATTTTAATCGGTTTGTTTT
ACAAAGTTTAATTTTGATATATTGTGAATATAAAAGTTTTTATAGGGTTAACCAATTAAA
AATTATTTTATTTATATCTTTTACATAATTATTATAAAAATTAATGATGAATCGTGACTG
AATAATAACAGGGAAAAAATTATATTACCAATAAATTTAATTTTTATTTTGTATTTTTAA
CATATAATTAAATTTCAAAAAATTCTAGTGATATTCTTTTTGGTCCTCTCTTGTCGTCAC
TTTTTTAAATTTAGTATGATTATTTTTACAAACAACAATGCTATTTCATAGGAGTCTTGC
TTGCACAAATCGGTTATATGAGATTATTTTCTTTTCAAAATAAATATTAATTAAGATAAT
CTTAAAATAAAAAACAAAAATTCGTACTAATCAGTATTTCCCTTTTACAAATTATTGATT
TATCAACTTATAATTAATGGGCTCGTTTGGTCTAAATGGGGGGTGATTATATGATTGCAA
TTTTAAAACCTAAAGGTTCATTTGGGGTGATTATTTATTTTTTAAATTTTTTTTTGATAT
TTAAAATCAATTTTAAATTTTTTATTTCTCAATTATTCAACTTTAATAATTTGTTTTAAA
ATCAAACTACACAAAACTGAAAACTCAATTTTTTCGTCGCTCATTTGATTATTACGGTAG
TTAAATAGTGATAATGACCACATGGGATGACAATAATAGTAATAACCAGTGGTGCTAATG
TTCTATGACGGCATGACTGTAGCTAATTAACGATAGTGTTTATATGTAACATGGCCATTT
CAAGAAAAATAAATAAAAGAATTGAATTTTTTTTCTAACATGTAAAAACAAAATGTCCTT
TTTCTGAAAAAAAGTTAAAAAACTTAAAGATTAAATTAAAAATTTATTTAACTCTAATTT
ACTCAAATATATTTTATTTTAAAATTTATCTTTAAAAATCAATTCATATATATTATTTGA
TTGTGAAAAAAAGTCATTGACGATCCGTCATCCTTTACTTGTCTTATAAGTTATATAAAG
ATATGAGAAGCTACATGGCAGACACATTTGACCAAAAAGATATTAAATCAATTTGTCATT
TTCTTTTCTTTATACGACTAAAAAGACACGCTTTTCACCTTAAATTATCTATTAATATTC
AAACACCTTTGTCAAGGATAGAAACAAATTATGTCACTGCTACAAAAAAAAAAAATAATA
ATTCACTCGTTCATGTTATTTATTTTTTTATCAAAAAGCTCACGTTAAATTTAAGCTAGA
TAGAATTATTTTATTAAATAAAACGGGTTAATGATTTTCGAAATCTATTTAATTGAGATT
AGCAAGTTTTAAATTAATGAATACGGCTTATAAAAATTTGGTCTTACTATATTATTTTTA
TTATAATATTTTTATAAAAAAAATATCCCAGTGACAGCATGGTACGCGTCACTAGAGTAA
TGGATTTTTTTTCCAATAATAATATATCCGCACCTTTAATTTTTTAAACTGACCCTATTA
TTATCTTTGGCATGATAAAGGGAGCACCATCTTTATTTTATTGTTAGAAACTACAGTATA
TTTCATCAGAGTTAATCCTTATATGAATAAAGTAAAACTACTTGTATTTAAGTAGAGTAA
GATCACTAATTATTTCAAACATTTAAGCGTAACTGAATGAACTGTTTGATTCACGCATCC
TGTAGTATAATTAAATGAATTATTATTATTTTTTAACTCCCCCCTCCTTCTCTAAGACCT
TTAGATTCCGATGGGCCAAAGTTTCCTAGCAAATCTCAAAAACGCGTTTGCCTTATTTTT
CCCCCATCGACTTTTCAATCTAAGACCTTTCAGTTACTTATGAACAGAAGTTTCCTAGCA
AATAGAAAAGTGCAGGAACG
>Glyma04g04310|Glyma04g04310.1
AACAAATACTTGTATTGCTAGGATTCGTTTGCATTTGGAAAATCTCTTTATCGGCTCGAG
GTTTTGTTCGGTAGAGGAAAAAGAAATAAAAAAGAAGATAATTTTTTTTAATAAAACAAA
ATATAAAAATATCAATCTCACATCATTTTATTATTATTTATTTTATCCGTTCTTATTTTC
TGCAAGGAGCCTATGAAAGTATTCATAATCATATTCACAGGAGTGAAAGAGGAATAACTC
ACGCGCAGCTTGCAGGTGCATGATTGTGATGATTGGCCATCATGTATTTTGACTGAGACA
CGTGTGCAATTTGTCTTCCTCTCGTGCACCCAATTTGAATGGCACGTGCATAACTAAAGG
TTTGAATTACTCATGAATATGTTTACTCACGTGCCGAGCTGGGTTGCTTAAAGAACTGTG
ATTAGTTATCCGACCAGACAGAGACCACTTGCCAGCTGCACTCAACACTCAATCATATGC
AACGCGGGAAATGAGAATTATTCCCCGTTCTCACAGCTTTTGTTCATTGAACATATATAT
TCCATTACCTGAACATAAATTTAAATGTAGTATATTAATATGATCAGTGTACGTCACTAT
TTATTGCTAGCTGTTGAATATATATATATATATATATATATATATATATATATATATATA
TGTATGGGTGCAGACGACTCAGATTCACTCGATATATAAATATTGAATGTGTTATATCTT
TTTATAATATGTTTTAATTCTTTAGAAAAAATATTAAATATGTATAAATAGATATTATAT
TAGAATAAAATAGTAAAAATATACGTGGAGTATATAATATAGTAGTTTCTATTTATAAAT
ATAATGCTTTAATTATAGAATTAATTTGGATATACACTAAAGTTTAATGGAGGGGTATGT
ACGTAGCTCTAGCTAGATTATGATGGGTGCATGTTTTATATAGATTATTACATTTATGTG
GAGTGTAAAGTAGCTAGTAGTAGTACTTAGGAAATTGAGCTACAGTTCCCAAAAGAGTGG
GAAATGGGTTTGAGAGATATGGTTGAGCGAGTGAGTGTTTTCTTGGACATTCTCTACCAC
TTCAAAAGGACGAAGACAATATTCATGATATCCCCCTCTGGACGTCCCATTCATCCGTTT
TTATATAAAAAACCGTATCCTGAAAAGCAGATCAAAGGGCTTCCATTTTCAAGTTTTGGG
ATTGGAGGAATCTTTTTGCATTCCTCACATCACTTTATTGATGAGCAAAAAGCTTTGAAA
GAGAGCGAGCCAAAGAGGCCACCGAAAAGCATGGATACCTTATCATGAAAGCAAGAAAAA
AAAGACCCGATTTGACGGGCCAACACACACGCACAAGCGCATACGTCCATCATCCTTCCA
CACACACCCACCCTTGTCCACACGCGCTCATTTCATCCCTGCCTAAGGAACTATAATTTC
TAACTAACAAAAATGATTCTTAAACACCCACATAACCTACTTTGACACCACCTACGAAAA
AGAAAAAGAGGAAAACTACATATATATAGATATAATAGGTATCAATATAATGTGATAAAA
AAAGAGAGATGAAATATAATTTTTTTAATAGGTTGTTTAGAATGATAGGATGTGCAATTA
TTATTATATGTTTTGCTTGAATCTGTGGTATCATTTTATAAATTTTAATACAAAATATGT
TACAAATAGTATGTTAAAAATTGTTATAATTGTTACTACCTAGCTAGCTATAGTGATATG
ATAATATAATTGTATGCTAATAATGTTTATTATGCACTTAGTCAGAGATTGGACCCTAAA
TAAATCTTTGCATCTTGATAAATTAATCACTAATTTTGGACTGGGATACGGTGGGCACCC
GAAACAAAGCACTACTTATAGTAATAATTTACTCTCTGTACGGTGCGATTTTGCTTTTCT
TTTAAAATCTAGTTGCATTGCCTTTTACTTTAATTTATGGGTGGAAATTCATAAGTCAAC
TACATCTCATCATTTGGTCT
>Glyma04g04270|Glyma04g04270.1
AAAAATTATAATACATAAAATATTATACATATATTTTGTTTTTTCAAATGTGTATTTTAA
AAATACATTTCAAGATTAAAACGATACCTTTACTCTACTCCAACTTAATGTTAACGCCAC
ATTTTCCAAGAATTTACTAGTAAATCTCAAAATAATAAACTAAACTCAATAAGAAACATT
AGTTCTTCCAAAAAAAAAAAACAATATTAGTAGTATTACGTAATCTGGATAACTTTTTTT
AGGGTGTAATTTGGATAACTTTTTTTTTATGCATATGATTGCAAAAGAGTATTTTGGTCG
GCCACTAAAATTTTAAAATTCTTTTAAAAAATCTATTGACATTCATAAATAGGCGATATA
TCTCCTCTTAACAATTATTTTTTTTTATACTTTTATGAGGCCTATAATTGTAACTTTTAA
TATTATTTAACATAAAGCTGATCAAAACAACCTTATTAAAAAATAACTCCTTAAAAGCTT
GCCTTTAAATGTGAAAGCAAAATATTCTAAATTATATTCATTTTTTGGTGTTATTCTAAT
GGGCAGAGTTCTGTAGCAATGCAAATCTCCAAAACGCATTTGCTTTCTTCTCCTGAAATT
ATATTTTAAATATGACCTTTAAAATAATAATTATAAAAATATATCATAATTTATGATAAC
AAATCGGACAATGTTAACATACGTACGTAACGCATCATTTAATATTTGTTACTTCTATTA
GCATCTTACCAAGAAGATTAGATCAATCAGTTTTTGAGTTTGAATGGATAAAATACAAAT
ATTCCTAGTCAATGTATCATTTTTTATATGTGACAAAAATTTCATAAAAAATGTCAAGAA
GTTAATAACACTGAATGTATTCAAAATTCTTGAACAAATAACTAATCTACCGTTGTGTAA
CAGATTTAACTATTTTTTTAAGAGATAATTTTTAAAACTATTTTTTTTCGCTTAAACATG
TGTATTTTCATTTTATGACGTCTGTTTTTTTTTTTAGTTCTCTTTTTTGCTGAATTTTTT
TGAAGTTCTTACAACGAAAGATATCATTACTCAATTCTTAATAAATACTGTAACTAAAAC
AATTAGTAATAGAAAATATTATATTCTCTTTAATTTATCTTCATTAAAACGAAGACCGCT
TTTAATTATTTAATTAGCGAAACCCAAACTATAAAGAAGGAAGATGCTAAAAGACGGGGG
TGCGTTTGAACACTCGACGAATTTGCTATTTTCAATTGATTTTTTTCTCATTTAAAAATG
TTTTAATAATTTAACTAAAATGAATTTATTGTATAATTATTCAATCATAGATTAATATAT
ATGGTAGAATTATCAATTTTTAATAATTATTTTAAAATCATATTTAGAATAGTTTTTAAT
GTGTATAAAACTTACACTTTATTTTAATGGATACAAGTTTATAGTTTTGTTATCTAAATG
TAAAAAAAAAATATAATACATATGATATTATATATATCTATATATAAATTATAGTTTTTC
ATATGTGTATTTTAAAAATACATTTCAAGATTAAAAAGATACCTTTACTCTGTTCCACCT
TAATGTTAATCAACGTCACATTTTCCAAGAGTTTACTAGTAAATCTCAAAATAATAAACT
AAACTCAATGAGAAACATTAGTAGTTCTTCCAAAAAAAAAAACATTAGTAGTTCTTCCAA
AAAAAAAACATTAGTAGTATTATATAATCTTGGATAATTTTATGAGGCCTATAATTGTAA
CTTTTAATAATATTTTAACATAAAAGCACCCTCGATCAATAAAAATAAAACTCCTTAAAA
AGCACGACTTTAAATGTGAAAGCAAAAGATTCTAAATTATATTGTAATGGGCAGAGTTTT
GTAGCAAACTCAAAAACGCATTTGCTTTCTCCTCCCCCGGTCATTCTCTAAGACCTTTCC
GGTTTCCGCTATTTTAATGAGTAGAAGTTTCCAAGTAAATCTCAAAAAGGCGTTTGCTTT
TTTCTATTTTCCGCCTCCTT
>Glyma04g08831|Glyma04g08831.1
TAATTCCGTTGACCTAATTAAGGGTGATGCGCTGGCGTTGGAGAATTGAAATTCTTAATT
AAGAAAAGATTATTCTTTATTTTAAAGAAAAACTCGTCCATTAAAAATTGATGTGGGTAC
AGTGACCATGTAATGACAGATCAGAGAGAAAGTAGTGGCATGGCACCATCGTCATCATCA
TGTGAAAATACTAATTATTAAGTCGACAGTTTTTGTTTTTAACTTTTTATTTTTATGTTG
AAGTAAAGTAGAGAGTTGATGAACGCTACGACGTCCCTTTTACATGGCCCACTGGCTAAG
TTCTAACCCTAGTCCCCTCCCTCACAGTCAGAATTGATAATATTTTTGTGTATTATTATT
AGTTTAATTTATTTTAAAATAATAATATTTCAATTGAATTTATACAAAAATAATAAAAAT
AATATTTATTTCTTTAAATATAATATTTCTTTTACAAAATATACACTAGTATATGTGTAC
GAATCCAAATGTCAATAGCTGAACATGATTCGTGGTTTGTAATTTTGGCATTGAAAAAAA
GTTAAGGCATCTTTAAATTAGTTTATTTTACATGTTTTTACTGAAAAATTTAAAATGATT
ATTTCTATAATCTTTTAAAAATGGAACGAGAAAGTGAGATTTGAGTAAGGAATTGAATGA
CAAACAAAATATATATCTTTTTTTTTTATATAGATTCAAAGGATTGATCATTTTTTATTT
TTTGATACATATTATATATATAATTGTATACTAGAGTATGTTTCATTTGGTTTCACTCCC
CCAGTTCTACACATAGAGATGTAGTTGCATCTGTAAGCATCAGTGCAAATAAAAAACTGG
GTGCTGGCTATACTTTTTTTATAGAGAAAATTCTTGAATACACTCTTTATATTAAGGACC
CAAATTCTTGTATGTTTATGCAATGATGTTACGGGGGAGTTTCTATTGTCTGTGTTATTA
ACTTATATTTTCCTTTCTTTTTTTGTTTGTTTGCTAGTGTACCTTGTTTAATATTCCAAG
AAAAAAAGTGGCTTTCATGGTATCGGACAAAATAATATAGTTAATTGATGTGGATTAAGC
TGAACCGGTGGAATGCTCATGGAGTCTCATGTGCTACTGAAGAAGTACTGAGGCTGAAAA
GATTTTTCCCCCTACATTATATATTTTAAATTTAATAAAAATATACTATTATAAAATGTA
TACTCCTTTGAGCTATCAAATAAATGATCACTTTTTTTATATACTTTTAATAAATGTATA
TACTCCTGTTAGAGTTGTCAAAGTCTTATCAATCATTTTTTAACAAAATTTATTATTCAT
TTTATCTTAAGTTATATTATTCATTTTTTTATATAGAGTAATTGAGCTAGATATGTAATC
ACATATCTTAGACTCGAATATGAAATCACTTGTAAAACTCAAAGATGAGATACTTTTAAA
ATAAAAAAAATCTTATTTAACCTTTTCTTTTAAATTAAATTTAGTAATTATTAGAAAAGA
ATAGATTAATTAGTATGATTTTTTTAAACTTAAATAGTTGTCTCGAATTCGGCATTTTCA
AAAGAAAAACGCTATTGTACATAAATTATCTCACATAAAGAAGAATGAAACCTACACAAA
TTTATGAATTTTAAAAAATTTCAGTTAATAAAAAATACATCTAAAAAAGTGTGTTAGAAA
GTAGTATTTTTAATGCTTATCTTATTAACATTTCTCATCATTCATGTGTCTAACAATAGT
AATTGGTATTAGTAAAAAAAAAATGGTATTAGTCAAGGCTGGACACCATGTGCAAACCTA
GCTAGTAGCATTCAGGTCACTTGCACTTGTGAGTTATGAGTCATGAAAGGTTGGACATAA
TTATCAATATCCTTTTTGTTAGCGTACAAAGCTATTAGTCAACGGGGGTGTCCAATAGCA
TTCAAGTCCACTTGCATTTCTGAGATGTGAAAGGTGATTATGAATATGCTTTTTTCTTTG
CATTATTGCATATAAATTGG
>Glyma04g01210|Glyma04g01210.1
ATTAAGTTTGTATCACTTAAATACAACCAAAATTCTTGTGAATTTGACACTTGAACATTT
TACTATTTATAATAAAATTAGTATAGTTACTAATCGGTTAACAATGCTCCAATGTATGTG
TGATAGTCTTGTCTCCCTCGTAGATGATATGAGATACCTATTGTGTGCATTTGACCTGTT
ATGTCATAATGTTTCTTTGATCTTATAGTCACATATTTGATGTACAACTTCATATCATGC
GTTCTATCATTTCACTTTCTTAGTCAATCAAGATGAAAGTCAAACATCACTTCAACTACT
TAGCCATAAGAAACCGTATACTTAGAATGCCTCCATCATCCAAGACTTCTCTATGAGACG
ATATACAATGTGTTACAAAATATTTTTTTTATATTATGATCAAATTATAAATTGTCAATG
TAAGATAAATTTTCAATTATATATAACTTGAAAATGAATTGGAATCACATGATTCAACAT
CATGTAATAATTTCTAAGAAGATGCAAACCCCTCTTGAACGTTATCATCACTTACAATGA
TCAAGAGTATAGAAGCCTTTTTTCACTTTTGATATCTAATATTATCTGGTGACTTTTTTA
TATTTAAATTTATTTTAAAAATTATAATTATAATAAATTTTGTATTATTAATTATAAAGT
TTTCAATCGGTAAACATTTAATTTTTTTATAAAATATTTTAATTGCATTTTTAATTATTT
AAAATATATTAAAATAATAAAGAAAGTTTTTTAACATCACACAAGTTTATATATTTTTTT
TTGTTAGACAAGAAAAATCTCTTTATCTTTCAAGCATCTTTATTTAAATTTTATAATACA
TCATATTTTATATTTTTTTGGTTTAATATCTCGTGAACTAAATTCAAACACCTAATTTAT
TCTGTACCAAAAAAAACACCTTATATATTCACGTGTTCTTTCGTACAAGTTTGAACTTTT
ATGGTTGTCTCTCAAGTCTCAACCATTCAAATTCATGTGTCAAAAGGAATTTTTTTTAGC
TTACAATATCTTTTTTTCTAGACGTGCTAAAAAAATATATTTCATCCCTCTCATGATATT
CGTAGTCTTAAAAAAATTTAAACAACAAAATTTGAACCAACTTGAACCAACTGTATTTTT
ATTCTATTTTTAAACCATCAAATCAAACCAAATTAAATTTAAAAAAAATAGTTTGATTTG
ATTTAAATTTAATGTTATACCTAAACTCAATCAAATCAAATCCTATATTTATTTTATTTT
TTGTTCGGACGAGTTTTTGATTAAAAATCAAAGCAAACCATACTATCAACACTCCTAATA
AATTGGATTGAATTAATAAAAAAATATCAATCTAACTTAGTGGATTTTTAAATATCATTA
ATTTTTTTATTTAAAATGTAAATATAAGTTAGTTAAATTGAAATTTGTTTGTAGTTGATA
TATTTTATTTTTTATATCTACAAATTTTTAAAATATATCATTACACATAAAAATATTTTT
AAATTAATTTATTAAAATATACTAAATATATATTTCAGTAATTTTATCAAAATTGAAATA
TAATGTTAACTTAACCAACACAATATAATATGATTGATAAATAATCTTGTCTTTTAAACA
TGTTATTACGTATTTTATCACTAGTGTGTATAAAAAAAATCTGTTGAAAAAATTAATCTC
TTAAATGAATTTTCATATCTTGGATGACTAATCCTTAGGATAGCTTGATTAAAAAAAATA
TAATGTAACTTAGGAAAAATAAGTTCACAAAGTATAAAAATAAAAAGAATATATAAGAAA
TGTTATTTACCAACAAAATCTGGTGCAGTTGGTAGATAATTGGTATATATAACTCTTTAT
TTTATTTGAAGGAATTGGTTTCCAATTATTACTAGATGAATATCTTTGGTGTAAACTAAA
AAAGTTTGATTTAAATAAATAAAAATGAAAAATTATTATTTTTTTACATATGTAGATGAA
CAGAAATAATGAAAAGAATA
>Glyma04g04250|Glyma04g04250.1
ACATGCTTCAGTGTTCACAAAATAAATACTACACCTCTGCAGCACAAATCTAATTTGTGT
GTGACCAGCATCTGCATTATGAGTACCCCTGTCGTTCGACGCATTTCCGAATGCTTCATC
AAGCCACATCGTCCAATCGAAGAGTCTAACCAAATATGTTATTTAGCACCTTGGGATATT
ATTCTATTGTCTTATCACTATATCCAGAAGGGTCTACTCTTCAAGAAGCCTCCAACACTT
GTCGATCAACAGAATTTCATAGAAAATCTGTTGGAGAAGCTCAAACACTCTCTTTCGTTC
ACCCTCTCCCATTTCTATCCTTTGGCTGGTCGCCTTGTCACCCACACAACCCAAGACCCT
CCCTCGTATGCTTTTTTCGTTGATTGCAAAAACAGTGATGGAGCTAGATTCATCTATGCA
TCTTTGGACATGACCATATCTGACATACTCACCCCTGTTGACGTCCCACCCATTCTTCAT
TCATTCTTTGACCATCACAAAGCAGTCAACCATGATGGCCACACCATGCCCTTATTGTCC
ATCCAAGTCACTGAACTAGTGGATGCTGTTTTCATTGGTTGTTCCATGAACCACACTCTT
GGTGATGGCACTTCCTACTGGAATTTCTTCAACACATGGTCTCAGATCTTTCAATCTCAA
GCTCAAGGCCATGAATACAATGTTCCCATTTCACACCCACCCATTCTCAACCGTTGGTTT
CCCAGTGATTGTGATCCGTCTGTTAATCTTCCTTTCAAACATCATGACGAGTTCATTTGC
AACTTTGAAGCACCTTTTCTGAGGGAGAGAGTCTTCCACTTTTCTGCAGAGTCCATAGCA
AAACTGAAAGCAAAAGCCAACTCAGAGTCCAATACCACAAAAATCTCTTCATTCCAGTCA
TTATCAGCACTTGTCTGGAGATCCATAACTCTCGCGCGCTCCGTGCCGTACGAGCAAAAA
ACAAGTTGCAAGATGGCTATAAACAATAGATCAAGAATGGAACCGCCTATGCCAGAAGAA
TACTTTGGAAACTTAGTTCAAGTAGTGAGTGCAGAAACGACAACAAGGGAATTGCTTGAG
AATGATCTAGGATGGGCTGCATGGTTGTTACACGTGGCTGTCACAAACCATAATGACAAA
GTGGTGCTGCAATCGCTCCAAGGATGGTTACAGTCTCCTTTTATCCCTCAAATTGGTCGA
TTGTTTGATCCGTACAGTGTGTTAATGGGAAGCTCGCCCAGGTTCAACAAGTATGGTTGT
GAATTTGGAATGGGGAAAGCGGTGGCGATTAGAAGTGGGTATGCTAACAAGTTTGATGGG
AAAGTGACATCATACCCAGGTCGTGAAGGAGGTGGAAGCATCGATTTGGAAGTGTGCCTT
TTGCCACATATAATGAGAGCTCTGGAATCAGACAAGGAGTTTATGAATGCAGTTTCGGTG
TCCAATCCCCTGTTCTAGCTTGCTGATATGCCCAATATTTGACCGTTGAACATGTCAAAT
ACCATATTTTGTGTAGTATACAATGAGTTGTTGGTTGAACTAGTAATGAAATAAAGTAGA
GAAATAAGTGGAAAGTGGGGGAAAATAGAAATGAAACAGAAAAGGAATAGAAAAATAGTA
TATTATTTGGATGAATAGAAAAAAATGAAGAAAAATTTCTTTACTTATTTAGATAAGTGA
GGAAAAAAATATATAAAAAACTAGATATATCACTTGAGTTAATTAGTTAGTTAGAGGTTA
ATTAGTGTGTTAGTTAATTTGTTGCATACTAAATAACTTATGAATATAGAATTTTGGCTA
AATAAAGACGAGCGTGGCACACAGATTCACCGAAAAGGCAACTAACCGGCTGCGGACTAT
GACAGCAATTTGCATTATTTATTTATATAAAGAAAGAGTAATGAACCATGTCTTGGTTCA
GAATTCACAAAGGAAATTAATACTAGATCTCTAAGCAGTCTGCAACACAAATCTAACTTG
TGTGTGGCCTGCACTTCAGA
>Glyma04g05080|Glyma04g05080.2
CGTCAACTAGTTTGATATCTTGAACAAATGACAATTTAAAAACACAAATTACAAAATAAA
TTATGCATGACTATCTTCTAAGACTTCTTGATGATATAATCCATCAATAGGCTATCAATG
TCATTAATTTCATTACTTGACAACAAAAATTAAAAAAAAATTTATAAAAAGTAAAATTAA
AACAAAACTATTTTTTTGAAGGACTAAAATAAAAATTCTCCTATTTTATAAGGATTGAGA
GGTTATTTAAGCCAAACAAAATAGTTTTTCTTACTTCCTTTAGAACAATAGGATAAAAAA
AATGGGCATTGCAATGTCAAGCGTCAATTTGATGTTCCATCCAATTATGTATTGAAGAGA
AATTGTTGTTTCAGAAAAATACTAATATATATATATATATATATATATATATAAACTCAC
CTTTTATCATTATTTAAAATTTATTCAAGTTCACAAATTTTTATGATCTCGCTTATTTTT
AATTTCTTTTCCTAATTTTATAATTTTTAATTAATAATAAAAAAATATGTTTTCACCCAT
TGTTTATATATATATATGAACAAAAAATATCTTATTATTTATAAGAAAATGCTAATTAGT
TTTCTTAAAGCACTAGTTAATAAATAAATAAAATAGAAAGTTTTTTTTATTAAAATGTAT
TTTACTATGATTTTTAACGCAATCTACAGTAACTAACAAGTTTATATTTATTAATTCCTA
AACAATATATCTTTAGTGGTACCGCTTTTCATATTATTATTTTTTATATATAAGGTATTT
ATAGAATTTTACACACTTTTCTCACTTCATTTTCTATATGGTTAAACAAGATATTTTTTT
CTTTTATTTTTTCTCTTGTCTAACAACAGGAAAAAATATAAATCTTTCATCTTTGTATTG
TTTTTTTTCTTCACTTTTATTTAAATTAAATATATCCTTAATAAAATCATGCTAATTAAG
ATTTTTTTTTAAAAAATACCTTTTAAAGATTTTATAACACCTCTTACTAATTGTTTGTAA
CTAAATTAAAAATATTAAATACTAATTAATCCCTTCACATGATAAATATTTTATTGTGTG
CTCATTTAAATCTTCAAAAACAATAACCACTACCAATATGTCGATATTTATGGTTAACAA
AATATATCCTATTATAAGTGATCATTTAATTAAGTTTTTATATAGAAATTAATCATAAAA
AATACCATTAAATATTTTGTATTAATATCATAATAGAAAAAAATAACAAACATGATATTT
TTTGCTTATAATAATTGACTCATTATATTTAATCAATTGATTTAGATCTATTGATAAACA
TCCCATTTCTTTGATATTACATTGAAATGTTTGTGTAAGGTCGATTTAACATGAAATTTA
AAGTAAATTTTAAGATTTTTTTATTTTAAACGACATAATTATATATTAGATTTTTTAATA
AAATATGTGACTTTTTTTGTTAATATATATAATTTTTTTTCATAAAAAGTAGTAAAAAAT
ACAATTTTTTTAATCAACATAAAGCTTAAGCTTTAAACATAAGTTTTAATTACTTTAACT
CATAATTTTTTTAAATAAAAAATACAATTATCTTTATTCCAACTCTTTTTTTTATGTAAT
AGTAATTTTTTACCCATGAAGGAGATATACAGCGTACAAAATGTATGGTAAATGTGTGTT
TGGTGAGTAGTGGGAATTTTGACATTCACAATTTGCTGTCAAAGAAACAAAGTGCCGAAG
GATAATATAGATAGATTGGGTCGTATAGTCAGCAAAGGTCAGATGAGATGCCCCACGAAA
TAAACCTCTCTTTGTCCACATCCACAGTGGGCGTTGGGTTGTTACCCATTTATCCTGCCA
TTCAAGTACTGTAACACTAATCTGTCCTTTTTGTTTCATTATTTTTATCATTTTTCGAAT
CAAACCCCCTAAAAAAAAAACAAAAGAAATAGGTTATGAAGTTCGAACCAAATTGGTGGA
GTATAGATTAAAATAAAATA
>Glyma01g35800|Glyma01g35800.1
GAATTTATTCTTGCTTCTTCTACTTCGAGGAATGTAAAGTTTTCACTGTGAGGCATCAAA
CTTTATCATCAACTTCTATTACATCACACACACATGAAATTGTATGTCTGATTTTCTTCT
TTCTCCGATGGATGGCTATCACATGCAGAGTAAAGAGAGAAGAGAATATAACGCACTTTT
GGTTGCATTTTGGAGGGTTCTTTTACTCACTGCTTGACCATAACTAACACCAAGCACATG
GGGGAGACAAAATCATGTCGTTGTCCTCAAAACGTACTAAATGATAATAACAATAATAAT
AACAATGTAAATGAATTTTTTTTTAGAATGAAAACAACCAAATTTCTCATCCATTCATAT
TTTAAAAAGATGTTAAATTCCATGATTATTTGTAAGCGGTTGAGAAAAATGACAGACCAA
CCACAGATGTCAGGATCCTTATATAAAGATATTTCTTCTCTCTTCACTTCAATAGGTGGT
AATAATGTACTGTCTCTTGTGCTTATGAGTTTGAGTTCTTCCTTAGATAGAAATCTTTTA
ATTTAAAGGGTAAGAAATAACAGAACAAGAAATAAAAATGCATGCAGAGAAATGTCATCA
AACGTAATGTAGTTAGTTAATTAGGTTCTTGTTTTTCATATGTAAGACAAGAATGAGGGA
AATCAATTGAAATTTCAGAGATCATTTGTAGCCTTTATAAATGGTTTTCACTTTTCACCT
TTAGAGGACATATCAGTAATCGGATTCCAGAAAGATTTAGCATATTACAGGTATGAAGAG
GCTTAACCAAAACACTTTTTTCCTTGAAAGACATCAGATATGGGTTTGGATCTTACTTCC
AAAACTTGTTTAGACTCAAGTTTTAATAAATTTTTAAGACTTGGATCATGCTCATATAAC
AATGTTAAGTTTGTAAATTAGTTTGTTGAGAAGGGGACAGCATTTCCAAAGAAAAAGGAA
GGGGATTGCCATAGATGTTAGAACTAAGAAGATTAAAAAAAAACTGTTGCATATGTATAA
AGGACTATTCACCATTGTTTACTGCTTGTTCGATTGAATTTGTTTGGATGAAATTTTGTC
CCTAGCTGAAATGGTGGAAGAGAGCCATCATGGTCACTCTATAGTAGCAGTAATGCTTTT
CATTCTCACAACATAGTATACACAGTGCAATCATCTTGAAAAGGAAAATTAAAAAACGGT
AGCGTAAAAAAAACCAAAGCATATCCAACAGATAGCTAAAAATCTCAAGGGTACTATCAC
AAAGCATTAAAGAGACCCACTTGCTTCAAAAATCATGAACTGGTACATAGATGTGAAACG
AAATACTATCATTGTCACAAGAGGCAGTACTAGCATTGTATTTTTTTGGTTTTGCAGCAA
CAGGCACAGACATACAAATATCACGAGTATGACTCTATTGCATAAAATACGATAACAAAA
GTTCATCTAGTATCACTAGAAAGCCAAAACGTGGCGAAGCAAATCTGTATTCACTTTTAT
GTTTCTGTGGCCGGATTTCTGTTTTTATTTTCTTGCTTCTGTGATTGTGGCTTGAATTTT
GACCGGCACCACTTCATGGCCTAGAGTAAAATATTGATGTAAAATTCCAAGATGAAAAAA
AATATTTGAACTTATGGAAGAAGTGGAGGGCCTCTTTGAGTTATTGTTTTTTTCGTCTGC
ATGTATTGCTCCTTGGATCAACTAACTACTATTAATATAAATTTTGTTTCTACCTCTGTG
CCAATTTCAGTAAGGGTATATATATAATGAGAAAACAGTGATGATATTAATAAAGGTAAA
CCGTTAATAAAAAATTGTGTTAAAAATAGAAAAAGTGATCAAGAAGTGATCTTAAGCAAC
GGTTCACAATTTCTAAGTTTTTTTTGGTGAGCTTGGTCGTGATAGAATAATTTGAGATAA
AAAGGTGGGATTCCACCATCCAGGGTGGCTTATATACGGCTTTGGCACACAGTGCACATC
CTAGTCCTTGCTATATATTT
>Glyma01g42025|Glyma01g42025.1
TTGTACATTTTGAAATACGACTTGTGCATCTTTTGTTGAAACTTCGATGAAAATTGATTT
TAAAATCGTAATATACAGTACAGTTTCTGTTGTGAACTGTGTAGCTTGATTCTGTACAAG
CTTGAAGGATGGATGAACCAAGTGTACTTGGTGTCAGTAAAATGGGTTTAAATTGGCAAC
CTACTATTAGTTACGGTATGCAATTTTATCATTAAGGAGTACAATTTAGTCGTTAAAAAT
GTCAACCTGTGTTGCTTTAATTTCCGAATGTCCACATTTAACATAAATTAGTCATTGAAT
GCGATTTCGTAATAAACTGAGTCAATGATAGTAAGACGAAATGAAAAATCCTGATATAAA
TCATTTAACTATTTAAGTATACATATATAATATTATTTGCCAACCACATTAATTATCTAT
CTCACTGACATCCCAAGAACGCATAGTGTTCCTTCATTTTTTTAAATTTTTTTTTATGGG
TTTTAACTTTTAAAACCAGCATTAAAACGGTTAAAAGTAAAGTACTCCTTCGTAAACCTA
TTGCTTAAATAAAAGAACATGTTTTCCAAATAGAAATAATTGACGAAGGAATTGTTTATA
TTGATGTATCCTACAATATTGCCATTGGAGCTCGTGTTGTATTTACCGATTTGAAGAGAT
TGAACTCTGAAGTATATGATTGAATTTATGTGTGTTTATGTTGATCTAAAACTATTGTAA
ATTATTTAGCGTTTCATTCTTATGCATTGAGATTAATGCAATATAGTTTAAAAATATACA
AAACTAAGAATAATTTGGTTATATTTTTCTTGTTAATAGGGCTGTTCAAGAATTGATAAA
AAAAAAAAACGAAAACTGAACGAATCATTAACCGAAAATTAAAAAAAAACTACATTTATT
TATTTATTCAATTTAGTTCGGTTCTCAATTCTTTATTTCAGTTTTTAAAAAAATCTTTAT
TTCATTTTGTATTTAGTTTTTTTCACTCTATTCAATAAAACAAGAAAAGATTTGTTTTAT
CAAACAACTTAAATAATTATATCATTTTATACTCTCTTTCCTCTCTCTCTATTCTTTTTA
CTTTTTAAAAAATAAATAAACTAAACATAGCCTTGATTTGTTCCATTTGATAAAGAGCTT
TGCTCAGTGTTAAAAAAAATTGTACAAAATAATAAGGAATCCAATGTGACTTTATTTTAT
TACATAAATAATAAGTTAAAAATTGAAAAACAAGCTACAAAATTGACGAAAATCAAGTTG
AGTACTTGCATAATATTTTTTTTTATAAGATTTAGTCTTATACTATCTAGGGATGGGAAT
GTTTGTTTTACCAAATCTTCTTTCATTTATAAGTATGTTACTTTCAAGAATATAATATGG
AGATATCATTTCAGGTATTTTAAAAATAAATATGTTTGGTTATATTTTAATATTCTTAAA
AATATTTTTAAAATTTAAAATAGCTTAAATAAAAAATACATAAAAGAAAAATAAACTAAT
GATATTTTAACAAATAATTTCCTTATTCTCATGAGAATATCTCATTCCCTTCTATCCAAG
AATAAAAGTGTAGAAAAATATGATAAAAAATTATTACATTCTTGAAAATTAATAATACCG
AAAATAATTTTTTAAAACTTATAACAAACATAAAAAACTATTTATTATTTTTTTGTCTAG
ACAGGCGAAATGGTTTGGATAACAAATAATTTTTTTGTTGATAAATTTGTTATTTTTCTT
TTTCCTTAAGTCTAGAAGAATTAAATTGGGTATGCAGTAGTCCTGTGTTACATTTCTCGG
AATGAATTATTACTCGTTGAATCACTCTTAGAATTTGGTTTTTATTATTTTATTATATGG
ATTTTCATTCTATTAATTACACATTGTTATTTCAAATCTTTTTATATTCCTTCTTTTTAT
CTCTCCTTTGTTTTCATTTCATTTCCTAAATAAACATTAGTAACACTGTTATTGCGAGCC
ACGTAATTGAGTGAGACCCA
>Glyma01g39460|Glyma01g39460.1
TCTTTGAAACTGAGAGATACACAATATATAAGAAATTACATATATATGATAGGCCAGAAA
AATGAATATTGAAAGCTATAGAGGAAATGACATGGTTAACCGAGACATAACTACTATATT
GAATGTTGCAGTGGCAAGTATGAACAAAAAGTCACTCCTAATTAGATAAGACTGAGTAAA
TTAAATAACATATAGGTGAGATGAGTTCATACAAATAATGTTTAAAATTTCTTGTTAGAC
TTACAGCGTGTTTGGAAACTTGTTAAAAAAAGAGAAAGAAATCACGTTTAAAATGTAAAA
ACTATATAATTATTATCTTCTCAAAATTGCATCCTAGCTATAGAAAATCACATCTAAGAT
ATGAAATCAAACATGCTTCGTTCTAGTATACCGCAACTGAGAAGATGCTGCAATTACTAG
TCCCCTGCGATTAGCCAAACCAGTGTGTGACCTTTTATCAGAATAACACCCAAAACCAGA
ATTTAAGTGCAGCCTTTCAACATATAACATAGGTTCCTTTTTGTCCATTCAATGAAAGAA
AAGGTTATAAAACTCTTCATCTTCACCTTTAGCCAAGTCCAAAATCTAATCCTTGACCAA
TTCAGAAACAATGTGAATATCAAATCCTTGATTTCTAAAAAGAGTATTTTTTCTATGAAC
CCATAAAGAACAAATCACAGCAAACCATATAGATCGAACACCCTGCCAATTTAGCATTTT
CCCCCATAGAATGCACCGGAATGTTGAAGAATTTATTCTTTTATCTCATGTTTTTTCTCT
CATTTTATTATGTTTTTTTATTATATAAAAGAACCTACCAAAATTTTATTATACAGATTA
TCCAATAACGGTACATGTATATTTGTAAATTATTCTATCTTATATTATTACTTATTATTT
ACCTTAAATAATAAATTTAAATCTTTAGTTTTTATTCTTGAGAATAAAATATTCTTTATA
CACAATCTTCTAACAACATCATATTTTAATTTTTCTAAGACGCGTTTTTTAATTTTAAAA
TTAAATTAAATTAAATTGATTTTATATTTAATTCATTAGTTACTTAAGAAAATAATTTTT
TTAGTTTATTTTAATAAATATTTAAATATATTATATTAAAATTAAGTATAATGAGATATT
TATAAATTACTAATAAATATTTTATTAATTAAATTAATTTAGAAAATTTTCAAAGTTCCT
ATTTTTTATATTTGAATTTATATTTTATATTATCAATAAAATAAGCCTACATTGATCAAA
TCATTTTTATTAGATATTATTTAATTTATGTTTTTGATATTTCATTTATATTTAATATTT
CCAGATAATGACGCGTATGGAGGCAGAGTTTTGCAGAGGTCGTGCCTTACCCGTGGAGAT
GATGGCTTAGTTTTTGTAATAATTTGGCTAAAGGATCGCATTGTATAATCCTGGATAGCT
AAGGCCTAAGGGTACCCAAAAAAGAAAGCATATTACTGAATAAATTGTTTTTTTACTGCA
ATATTACTGAATAAATTAACAATGTAAAAATGCTCTTTGTAGCAGAGATACCTTACAGCC
GAAAATATAATACAGGGAAAATTTAAGATTTTCAAATAACATTTATACTTAAGACAATTA
TATGTTATATTGTCCTGTGGATCATTATCAATTTTCATTGCAACTACTAACTCCGTGCTA
AATTGAAGAATTTTAACAATAGTTATAATTAATGACCAGTTCACTCAGATAATGGGACAT
GTAATAATAATTAGAGTGAGGTGTTTAAGGATTCTCCAACCATAAAGTTTACTATATTTT
TATGGTAGATGAGAAAGTTTACTATATAAAGAGTCTTTGAAATATTATATATAAAGGAAG
CCTGCCAAATTTCAAAATGGAAGCTTCCGCCTACCAACCCCATAACTACCATTAAATTAT
TTCATCAAATCAAAATGAAAGGAATTACCTATAGAATACTTGCGCTAATTTCTATAAATA
GGCGTTTTGGGCCTTTGTTT
>Glyma01g20900|Glyma01g20900.1;Glyma01g20900.3
GGATCCTGAGGGACAAGCTTTGCTGTTGTGTGAGAGTTTTTTGAGACATGAGAAGGGGTC
TAAAGGTTGAAGTAGTATTTAGTCTTTCTTTTATTACAAGTTGGAAAAGAGTCTCTAAAA
TAATTATAAAACACTGTATCGAGATCGGAAGTTGTAGGATTTAGTCTTCTTTTATAATAT
AAGAACTATGATCTCTAAAATAATTTAAAAAACTGTGTCACGCAACTTCCCGTTACATAT
CGTATCACATGAGACAAGCTAGGAATATTCCTCTTATATCCGTTACTTTTCCACTTGATG
GTAGATAGACTTCAGCGAGATTATAATATCTGTCATGCATTCCATACGGAAAATATAAAT
ATCACATCGCCCAACGTCCATGACCTAAAGCATGCAAATATATAATTACTTGCACCAACG
ATGACATATGGATAACTCAGTACAATTTTTAGACCTTTTAAATACTATTTAGTACTTGGT
TAGGAAAAAAATATAAATACAAATATGATATATAAGAATGGATGTTGATAGTGTGATTTG
ATTAGTTTTTTAAAATCATTAAAATATAAAATAAATATGTGATTCGATTTAAATATAACA
TCAAATTTGAATCAAATCAAATCATTTAGTCTATTATTATAATTTAAATCTATCAATTAA
ACTTACATAATTATTATATATGTGTTACATAATTTTGAAAATGAATTTTATTAATATTAA
ATTTTATTTAAGATATTTTAGTTAAAAATTATTATCTTTATTTTTTGATTTGTACATTAC
TTAATATTTAATATTATTTTTTTAATAATATTAACACAAGTTTTTAGCATATAAAAATAA
AATATACATCCTGATTATAAAGTAAACAAAAAATAATAAATTATTTAATACTTATTAATA
ATTATTAATATAATTATAATATGTCACTTATTCGATTTGATTCAGTATTTTATAACAAGA
TCGAAGAATCAAACCAAATTGCAAAACATAGGTTGGTTTTTTTTACATTTTTTAGAGGTT
TTTTGTTTTTTTTACCAATTTGTTAGTTTACAAACAGTTTGATTTGATTTTGAACACTCC
TTCATAATAAAAAGTAGGTTTAATTACACTTTTTACCTTCAACATTTTTTTTGGGTGAAT
TTTATCCTTGACAAATTAAATTGGCACATTTTATCTTAACTTTTAACTTGTGAATTTTAC
CACATCATTTTACTCCTAACATAATTTCCCTCTTAATCCCTAACATTTTTTTGGCAAATT
TTACACCCACTTTTTTTATTTTATGGTGAATTTTATACTTAACATTTTATTATTTTTGCA
AAGTTTATCTTCAACTTTTGTACTTATTAATGGATAAATGACGGGATAAAATTCATAATT
TTCTTAAAAGTTGAGAGTAAAATGTGTTAATTTAATTTGTTGGGGTAAAATTTGTAAAAA
TTAAAAATTTAAAAATGCAATTAAGCCAAAAATTTAATTGAAGTGTTTAAAAAATACGGT
CTCCAAATTAAAATATAAACAACAAAAAATTAATATGTTGGACTAAAATATAAACAATTT
TAACCAACTCTATCCTATTTAATGATAATATCTTTAAAATATCATTCATTTAATTAGAGT
TTTAGTCCCGATAACTTAATCTTTTTTTGTCCTATATAATTAATGTAAAAAATATTTTAG
TAGAAGAATTAACTTTTTTTTTTATTGAGACTATCAATATTGAATTATGTTAACTAATTT
AATTAATGAGTGTAAATTAATTTTATTTTTACTTATATTTCAGGAGGTGCAAAAGTCGTT
ACTCATCTCAATGAAGTGTTCAAATATATATTATCCCCAGGAAAAAACGTGTTCAACGTC
CAAATAACATATATTAACATTATTCTACCTGCACCCTCGTGCCATTTAACGCAAAACGCA
AAAGAAGGTTATGCATCGGAGTGTTTATATATATATATATATATATATTGTCAGAATAAA
TATTAAAATATTTTACATAT
>Glyma01g40130|Glyma01g40130.1;Glyma01g40130.2
TTAAAAAAAAAACATAAAAATTGCTGATCTGTATGATTTTACAGATTATTAATCCGTATG
TTTCATACAAATTATTTATCTGTAGGATTTTTTAAAAAAAACAAAATTGTAAATATATTT
TTTTAATTTGTTTTGTAGTACAATTTTTTAAATAATTTTAGCAATTTTATAAATATAAAT
TTTAAATTTTAATTATTTTAAAAAATTAAAATAAAAATCATACAAATTGTTGATCAGTAA
GAATTATTTGAAATGTCAATTCATATGACTCATATGGACCATCAATCAATATGAATTAAA
AAAACTCATCCTCATCGTTAATCCGTATGAGTCACAACGACGATTCTCTGTTTAAAGAAA
AGGTAAAAAATATCTTAACTCTTTCATCTATATTGCTAAGTGAAAATATTTGGTATCCAA
ACCAACTGCCTCTAATATATACTACGACAAAAACAGATAAAGCCCACTCTCGACTTGACG
TGGCTAAGACTCGTCTTTGGTGAACTAACATGTGTAGGGATAGGAATTCTGTGTAGTTCT
GATAGGTTTATGCAAAAATTATGTATGATAAGGACAATTACCCATTTAATAAGTATAAAC
TTGAACATAAATAATTATACATAAATTTTAATAGTACAGTTACGTGCATGAGTATCATAC
CCTATCAATAATAATAATAAATGAGACATAGATCACGTTTCTTAATCATCAATTTTTTTT
TTAAAATAACGTTGAATCTTTATTTGTTAAGTCATACATCACTTTATTTAATTAAAAAAA
AATTATGTTTCTTATAGAAATAGATCACCATCTTTATTTATTTAAAGATACATCACATTC
CTTACTTTTGATCAAGATGAATAAACATTCCTTAATTCCAACAAAATATCACCTTCATTA
TTTACTTTTTTCTCTCATTTTTTTATAATTATTATAGTTTATAAAGATATTTGGATAAGA
TTTTAATTTTTTTTATCCGTGAGAATGAAAGATAAGGAGATTTATAATCATTCACACACT
ACTTGATGAATTGAGTTAGATCTTATTGACAATAAAATTTTAATTTAATTATTATTGTAT
TTTAATAAGTATTTTATTTATTAATTTTTCATAATTAATTGAAGTGCGACTAACAAGATA
CGCACATTTAGATATAAGCAAGAAGAATATATTTATTAAAGTTATTAACGGTTTGGGTAT
GAGATGTTTTTTAAATTACGTGTAAGGGGCAAGGATTGTAATATCATTGTCATCCTTATG
TCGTTTGTATTCATATTATTTAAGTGAATTCTCAAATTCAAATTTTGTTTGATAAAAAAA
ATATGATTTAGAGAATTTTTTTATTAAAAATAATCAGTTAAGTTCTAAAAAAATTAATTA
TCAGTATTTCACACTAATGTGATATAGAAGATAATTCTAAAAAAGAGAAATAAAATAACA
TGTTATGTTATGTTGTGTTATTTAATATAAAAAAAATAAGTGAGAACTATTTTCTTAAAA
AGAAAATTGATATTTTTTGTCTAAAAAATCATTTTTTTGTCTACTAAATGATTTTTTGAA
AATAAAATATATTTTATGAAAAAAAAATTATAACTTTACTCTCTTCAAAAGCACACATAC
CAACCATACCCCCTTCGTTTGATAATTTATTTCTCTTTGAAACTAAACACAGCCCGTAGT
GACCCAAAAGACTCGTCTTTGCCTCTTTGGTGACGTTCATGGCCTTTAAGAGGGGCCATA
AGGTACCGAGTCATTGGACTCCTTTTAGGTTTTTTGTGTTTCTTTATCTTGAAAATATCT
TTACGCGTTCTGATGCATGATTGATTACTGACATTAATAATAGAGCATTTTCTGACACAC
GCGGTGAAATAAATAATAAAGCAATGAAGAATACCGCGTGTCGATCAGTGGGACCATATA
TTAAAGATGTAAATGAAATCCCCTTTATAAAGAATATCATCCACTAGTAATTTCATAAAT
TTCTTAGTTCCTATATATAA
>Glyma01g38610|Glyma01g38610.1
CTTGTATATATTAAATATGTGGACATGTTTAACGTAACATTGTCTAGTTGTCCCTTAAGT
ATGCGGTAAAAACTTTGATTCTAAGTTTATGTGTATGAAAAATATTCATTAAAAAATATC
AATCTCTTATCTTAATATTTTTAAGGATTAATTCTTGGCACACTATCTTTAATAAGCACA
TTTAAATTTGTAATTGATAATTTTCTGTATGCATTCAAATTTAAATTTGTATTTTTTTCA
TTCAGAAAAAAAATAGTAATTTAAAAACATTTTATATATTTATAATAATAATTATTATTA
GATATTTAAACAAATAGAATTAAAATATAATTTATATCATCATGCCATTAGAAAAGTTCT
TGTTTTTCCACATGCATGTCTTTGTTGTAACTTGTATGGTAATTAAGAATCAACATATTT
TGTTTGGTAAAAAAAAAAAGAATGAACATATTTTGCAATTTGCTGATTTGGTCCTAGAAT
GATATCGTCCAGGCCGATATGGATGGAACCATAAAATATGAAACACATTTTCTTATTTCG
TGGATATTATAGTTTTTTTAAATTTAATTAGCGTTTATCATTTTTAATTAAAAGCATGAA
GTACACTTTCTATTTTCATGAATATGACATTATATAATATAATTTTATGCTTATCATTTT
TAATAAGTATTAAAATGAAATACATTTTTTTTATTTCATGGATATGAGAAGTTAAGTTTA
AATTTTATGTTTATAATTATTTTAATAAATATTATATATGGAACACATTTTCTAATTCCA
TGAATATGATAAGTCATGTTTAAAATTCATGTTTATCATTTAAAAATATATTAAACAAGT
GATATTTATTTAATTTTTATGAATATGAATCTAAATATAATTTTATCATGCTAGTGCTTT
TTTAATTGGTACAATTTAAACAACTCATTTTAAATTTCTTATCTTTTATTAATTGTCCCC
CATACAACAACAACAACGCCTTATCCCACTAGGTGGGGTCGGCTACATGGATCAACTTCC
GCCATAATGTTCTATCAAGTACCATACTTCTATCCAAATCATTAAGTTCGAGATCCTTTT
TGATAACCTCTCTTATAGTCTTTTTGGGTCTTTCTCTGTCTCGAATTGTTTGCCTTCTCT
CCATCTGGTCTACTCTCCTCACTACAGAGTCTACCGGTCTTCTCTCTACATGTCCAAACC
ACCTAAGTCTACTTTCCACCATCTTCTCTACAATAGGCGCTACTCCAACCCTCTCTCTAA
TAGCTTTGTTTTTAATTTTATCCTGTCGAGTCTTACCACACATCCACCGCAACATCCTCA
TCTCCGCTACACCTACTTTATTCTCATGTTGGCTCTTGACCGCCCAACTGTTCCGTACAA
AATCGCTGGTCTTACCGCAGTCTGATACAACTTTCCCTTTAGCTTGATCCCCCATAATTG
CCCCCATAATTGATATAATTTTAAATAACCTTTAGATGACCCCCATTTTTATATTTTTTT
ATTTAAACTTATTTTTGTGTCAATTAAATTTTAGTTTAATAGTTTTAATTGAGATATTTT
TTTAATCATAAAAAATTGTTGTTTATAGAAAACTCAATTTTAAGTAATTCAATCTATTTT
AGTTAGTTATTCAATTAAAAAAATTTACTTCCCTTGATTATTGAAAATACTATTCACTTA
ACTTTTTTCATTTATCATTAAGTGTACAATATACTGTAAATTACTATGATTTTATTAATT
AAATTAATATTTTAAAATTAAGAGTTTTAACATTTGTTTATATTTTTATATCATTAATAT
GAAAATAATATTATATCGTTTACTTTGAAATAATTGATGTGAAAACATCCTCTCTAAAGT
CTAAATGGTTTGAAAGCATTTCGTATGTAGCGTAAAAAAGGAGGATATTGAACGTAAGTG
ATATTTGAAAAGAATATAAGAGTACGTTGAGTGGTTTAAAAATGATAGATAGATCGAAAT
TTCCTTGCGGATTGAAGATT
>Glyma01g32430|Glyma01g32430.1
AGCTTGCCAATTAAATGATTTCTAAATTAAAATTGTGAAAGCGAAATGGAAATCTTATCC
AATTAAAAAACGGTAGGGTAACTTGGTGATGTTAATTGCGTGCTTATCAAAGTTATTTGC
AGCTTAGTCAACATCCAATTTAATCCATTGAGGTCATCCAATTTTGGCGTCTAAAAAATG
GAGTTAGTAAACCAAAACCATGCATTGTGTTATGTGTACCCCAAACCAGGATACAAATTG
TCAAGCTTTTCTTTATTTAATGAGTTTTGTAATATCTTCATCTAATAAATACAATATATG
AACTGTGGTATCATATTTTTCACGTCATAAGTTGCGTAGTTAATATATCATTTATGTACA
CACAAAAAAGTGCACATGCTTTCTATTTACCATATTGAACAGTTGTTGAAACTTCCCGAA
AATGTCAAACCCCAAACAGGACTTTTCCACACTACAAAAAATTTCAACAACACCCATGAT
GAAATTTATAGGGAACACGAATCCAACATTTATGCCCATTAAAGACATTAAACGGAACAT
CCTAAATAAAATAAGACAAATACTAACCATTTAAGACATAAGCACATTAAGAAATTAAAA
AAAATATTTATATAGAAATACGCAAAATTATGTTCATGATATTTTTTATTCTTTTCTATA
ATTTTATAATTAATATTTTTTCTTTTTAATTCTAATATTTAAGAACACTTATTAGATATA
CTCATAAAATAACGTCTTTGTGCTTAATTTAACTTGTAGTACCATAAAATAGCTCATTAA
TCTCACAGTATTAAATAATTAACTTTTTAGACTAGCAAGTATCAAGACACGTATTCTTCC
AGTTATATTCATGTATTTGATCAAGATAAAGTTATATGGGACTCTGAGCTGGGATTATAT
CATTGTTAATCATACATGATGTTTTAATACGCGTATCCTCTATGTACTTTATCATGATAA
AGTTGTAAAAGGAAAAGTTTAACATAAAGAGAACAAAAGAAAGTGAAAATAAAGGATTTT
CTTTAATATTAAATCCAAATAGGATATATACCAAACCGAAGAGCGATGCTCAAATTATTT
GATTGGTTCAATGAATATTTTATAATACAGTGGTGGAAGACCATATCATATATCATTAAC
AGCTAAGTCCACAACAACCCTTACCAATTGGCAGCCTCGCCAACTTGATCAAGCCAGTGT
CTACCAGTTCATACAAAGTCAAGAAAATCATAATTTGTAAACAACATTAAAAATACTATT
ATACACAGAAAACTTCAATTAAAGCTGATTTACAAATTCATCACTGTGAAACATTAATCA
TGAATTACGATGTAGACTTGAACAAATTGGCTGCTGATACTTTTATTACCCACCCACATG
CTTTGTCAACGAATGAATTTGACCATACAATATAAACAATCTTATTTATATGTCAACCGG
TATATCTTCAAAAGATTAGAAGTGGCACCGGAATTCCGTGTGCATAATTATCAAACGAAT
AAAATTAAATGAAAAAAAAAGCGAATCAAAATGTAGTCAAAATTCAAAAAATCACCCACC
ATATATGTATAATGCTATTATATTATAATAATAATAATTATTATATCTACTAACCACATC
AATCAATTAGAATAAGATTATTTCAATTTAATCAAAAATTTTATGATCAAATTTAAAAAG
AAGAATTTTATTATTCATAATAATCTTATTCAACTTAAATAAGATTAACATAAAAAATAC
ATATAATATAAAATAAAATTATATCATATTATACCTTAAGATCTTACTAATAAGTATTCT
TAAGACATTAGTTATGAAATTAAAAAATTAAAATATTTATTATGTAAATTATAATATAAT
TTTTTTACTTCTATTAAAAGTATTTTTTTTTTCCCAATATCTTAATACACCAATTAACAT
TTGCATATGTAATATTCATGGCTAGCCAGCATATCCATCCCTCATTGATTGAAAGAGTTT
GGCACGTAGGAAACAAAAAA
>Glyma01g36950|Glyma01g36950.1
AAATGATCTAAAATAGTTAGTAATCCATTAAACTTGTGTAAATTATTCTCTTTTCATCAT
TAAATTCACTGCCTCCTTTAGATGGTCATCATGCTTTGCAAGCTTCACATGCCTCCTAAG
TCAATAGTGGGTAATTTGCACTTTCAATATGTTTTGGTAAGAACAAACTAGTCTACTTAC
CTTTAATCATGTTATTTGAAAGCGAAAGCTAAGTCTACTTAACTTTCTACCAAAGTGTGA
TTTTGAAACCCCTTGGAGATACTTAAAATCTCATGTCTCTGGGTAATCTTTTCCAAAATG
ATCCCCTATGTCCAAGGTTATTTTAAACATATAGTAATAGTGTGCCACATTTAAATAATC
TTCTAGGTTGAACCGTGCTTGCCATTTAGCAGACTTATCAATATATACTGTCTGCCTAAT
AGTATTGGCCCATTGGAGTTTCTTCCTTACTATCTCATCAACAATAATCATATTGTTTAT
AAATCATTGAATATGAACTCAGCAAAATGTTTTCAGTCATCAATAACTATTATAACGTTG
AGTTTAGTTTCATGGTTCAATAGAAGCTATTGAACTTATCAAAACTTAATTTCTCAATTT
ACTATTTTTTTTCTTAATTTTTAATCGCAAATTTTAGCTATGATAAACTTTATTATCAAT
AAGTACTGTAATATCAATGAATAATGAGTTTGATAAAAAAAAATGACAAATTTTAGTAAA
TTGTTGAAGGTAGAAACTTTTTAAGAAAATCTATTAGTTGAAATGCTATTTTAAGTAATG
TTTAAAACAATTTACAAGTTAGTAAAAGAAAATCATTTACATATCAAGCACTTTTATTCT
AATCAAATAAAATGTAAAATAATTTATCAAACACACTCTAATCGAATGTCATCAGTGATG
ACAACATTAGAGGCATTTGATTAGGAAGCTCATTTTGAAAAGTTACTAACTTTAAACTGT
TGATTTGGTAAGCTAGTAGAAATATAACATAACTTATCTTATAAGTTAGGAGCTATACAT
TTTATTCCTTCAATTTTACCCCATTTAATTTCTAAACCTAGAAATTTCTTGGTCATTGGG
GTTTCTTAATTGTCCCCTTTTTGCATGTAGTTGTGGTTCAAATGACGCCCCAAGGGAAGA
TGGGTGGCAAATGTGGCATCTGATGAAAGCCATAAGCGTCATGGATAAGGAATAAAATCA
GCCCTCTTTCTACTGCACTGCCACACAAAAGAGCCTCATGACACAACACAATGAAATTTA
AAAAGTATAAGGTTGATTTGTCCTTCATTAATTATATTTTTTTATTCGTAAATCAAATTA
TATTTATAATAATTCACGCATTTTATTCAATTGACTAAATTAAATTTCTTCTCATTAGTT
AATGGTACTTACATTAACTTGCCTTTCTTATATAGTGTTCTTGTAATTGTATTAGATTTT
CTAATAAGTGAAATCGACATACTTGGTCAATCTTAATTAGTCCCCATAAAATCCAACTTG
TGTTCTACAATGTTATTATAAAAGAAAACTTACAAGCTACTTGATTTAGTTAAAATTATT
TGATAAAATTAACTGATAAATATAAAGTAATATAAAAAGACATATTTAATTATGAGGTAA
AAAGAGATTTCATCATTTCAAATAAATTAATATGAACAAAAATAAAGCAAAAAAAAACAT
ATAAACTAGAAGCTGAAAACTTGTATCATAAATAAATTTTATCTCTTTAGGCGAAGTTTT
ACTAGCACTTATCAGTATCAGTCTTCGCTTTTCTTTAGTACAGTATAATATTGGAATGCG
ATAAAAGATGTTCTCAATGTATGTCTAATATGAATGCATTATGAATATAAAAGAATGCAT
TTTTGGGGGGTACAGAAAAGAATGCATTTTGTTAATAAACAATATGTTATGATATTATTA
ATAAATCATCAATGTATTGATACGCACACACTCACTATATATTGAAAACTTCACACACAG
AGAGGCTTCTCTGTCTGACA
>Glyma01g12970|Glyma01g12970.1
TCAAATCTCACTTGAATTTGAATTTGAATTGGTGGAGCCAAAATTTCACTAATTATTATT
AGTGAATTTTAGCTATGGTTCAGCTCACTAATCCAAGATCAAGTCCAAGATTCTCCACTA
AGTGTGGTTAGGTGTCATGAGGCATGTAAAACATGAAAGACATGCACAATGTATGACTAT
ATGATGTGGCAATAGGATGTAGCAAGCAAATGCTCTCCTCTCCCTTAAGATGGTCCAAAA
TTTAATTGGATTGGACTTCTCCCAATTCAATTAAATTTATCTCCCAACACACACATCAAA
TAGTGCACTTAATGCATGTGAAATTATAAAACTACCTCTAATACAAAAACTAGTCTAGGT
GCCCTAAAATACAAGGGCTGAAAAATCCTATTTTACTAGGGTCCCTCCCTACACTATGGA
GCCCTAAATAATAAGCCCAAAAATAATGAAACTTTAATCTAATATGTACAAAGATAAGTG
GGTTCATACTTAACTCATGACCCAAAATCTATCTTAAAGCTCATGAGAACCTTAGGACCT
TCTCTTGAATCTCTGGCTCAATCTTCTTGGAGTCTTCTATCCAATGCCCTTGGGGGGTAA
GATTGCATCAACTCCTTTGCTTACGAGGACGATGTTAAAACTGAAGGCATGTTCTAGTTT
TTATGGTAATGCTCACCTATTGCGCACAATAAATGTATGAGGAAAAGGGTGAATTTTTTT
TCTCAATGGTGATAAGGAGCGATTATGAATGACAACAATTCTATTCTAGGTTAATACATC
GGGCACATTAGTTTTTGAACAAAGGTGGTCCTTCTACTAGGTATGGTTTTGACTCTATTA
AAGGGTAATGGTGTTGATTCTTAAACAGCTATAGAGACTGTTGGTCACAAGTTAATGGTG
GTTTGTGGTTTGTGATCTGTGAAGTTGGGTAACAATGACAACTAGCTATGTGGTAAGTTT
GGTGAGTGTAAAAGTTGGCGTAGTAGTGTTTGGACGGTGAGGTAGAGAGAGTAGCAGGAC
AAAATTTGGCAAGTTTTGAAAAAACAAATCAATTTGGTTGGCTTAAAAAACCTTGAAAGA
ACTAAAACCACACACCATTTAAATTAGAAAGATAAAACGTAAATAAATCCCACTTTTTCT
ATCCAACAATGTCAACCATGTCATTAAACATGAATCATGTCTACAATTCAACATCAATTG
TTAATAATTGAATGGAAACTAAAAATTGGGATCGTATTTGATAACACATTAACTATGTAA
GTAAAAATGTAATTAAGTTAAAATATAATAAGGTTTAATAATTGTATATTTTTTAAAAAA
ATAGATAAATACTTACACACATTCCTTCAGTCTAAAATTAGTGTTGTTTTAACAATTTTT
AAGTTACGTATTGTTTTTTTAGAAGAAAAAAAAAAGTAATTAAATCCCCCTTTTTTTACC
TAACAATGTCAACCATGTTAATTAAACATGACTCATGTCAACATCAATTGTTAATAGTTG
AATGCAAACTTAACGATGGAATCATATTTGCATACTTTTAAAAAAGCAAAATTAAAGACT
GCAACGAACAAGAAAAACTTAATAGAACCAAAATCGAGCAAGCGCATTACATTAACTATG
TGAATAAAAATGTAATTAATTATAATATAATAATGTTATAATAATTATAAAAATGTTAAA
ATAATATTATTTTTAAAAATTAGTTTGAATACTTACACACCCTCCTTCCTGTTGTTTTAA
TAATATTCTAAACTACTCATTGTTTCATAATAAAAAAATATTCATTATGAACTCTGATGA
TACCAACATAGGACTTAAAATTGATGTTAAACGATTGTTTTCTTAACATAAATTTTCAAT
AATCTATACCCCAAACAAAACATACGATACTTTCTTTTTCTAGAATTAAAAATTTCATCA
ACTTTCCAATCCGACACTTTAAAATGAATGGAGCATATATGAGTATACGACAGTGTGCTA
TAATTGGCTCAACTTACTTG
>Glyma01g41100|Glyma01g41100.1
TGGTTTTTTTTTTTTTTTTTGCTTATTATAATTTTATTTTTCCTTTTTATTTTTATTTTT
TCGGTCTAATGGCTACTAGTATTTATTTCATTGGGAAAATTGTTCATGGAGACTAAGGAC
AAGAGTTTGAGTTATCCGTCTTTGGAAGCCTTTTATTGGTTAAATTGTTCAAATTGAATA
TAATAATCTTCTGGTATCTAAAAGTACCGAAATGATAATTCTTGACGAGAAGGTAATCAA
TTTTCATTCATCTTTTTAATCTTAGATCATTGAGTTTCAAAATTTTAAGATTCTAGCTAG
GGTTTCTGTTTTTTCATACTTTTTGTTTATACTCATAATTTTGTTACATATTTATGATTT
TAATTGTTTATGATTTAATAGCTGATATGCAGACATTGATACATTGATAAGAATATTTAT
AATTAATTTTATGTTAAAAAAAATTGTTTCAAATTATACTAGACGAATTCATCCTACTAT
CAAACAAAAACCTTTTTTATCATTTCATAGAAGACGAAGGTTATGCTTATTTGCTATAAA
AAAATGGTAAGGATTTAAGCCAACTAAATGTAAATACATGAGTTTTATAAAAGGGGATTA
AATATATTTTTATTCTTGTAATTTAACATTTTTTTATTTTTTTGCCTTTGTAATTTTTGT
TAGTTCTTATAAATTATATTTGTTTTATTTTTTGTTTTTATAGCATTTTAGATTATATAT
TTTTTATTGTTTAAAACATAATTTAAAGTAATTTATGGACTAAAAATAAAACAAACATAA
TTTATAAAAAATAAAAGTAAAAAATAATTTTACAAAAATAAAAAAATAAAAAAATTAAAT
TACAAGAATTTAAGTAAAAAATTATTTAAACCTAAAAAACGACAAAATGTATAGAGTTTA
AGATTAATAGTATACCTAAAGCATATTTTGGTTTTGTATTATTTGTTGACTCACTATTAA
TCAGGTAATTTCATGTTTACTCCTCCAAATATATCTACAAATAATATAAAATCAAAATAT
ACTTTAGGTATATTATATTAGTCTCAATCTTAAAAGATTCTGTGGTCTTTATAAAACTCA
ATTTGTATGTGTGTTTCGTTGGTTTCGATGTTAGATCTATTTTATTCACCAACAAATTTT
CTACCAAATATATAAGCAAAACCTTCTCCTATACTTTCAAATTGGTAAAAAAAGGTTTCT
CATTTGATAAGGTTAAAATCTATTTTTTCTTCTTCCACAAAATAAATCTAATTCTTTGTA
ACTTTACAAAATCAGAAAATGAAACCTCACAATCTTTGAATTTATAAACTCAACTATCTA
AGATTAAAAAAGATGAATGAAGATTGATTACCTTTTCGTCAAGAAGTATCATTTCTATAT
TTTTTAAAAAAAATTTCAGAAGATTTATTATGTTAAGTTTGCTTCCAAAGACAGATAACC
CATTGTTCAGGTTGGGGAATAATCTTTTCAATGAAAGAAAATTTAGGAAATATTAGATTG
CAAAATTAAAAAAAAATCAATAAAAAAGAAAGTAAACATGAAAATAATGTAAGATACTAT
CATAAGAAGTGAACACTAAGATTGATGTACATGTTTTTATCTTCATATTTTTATTTGATT
TGCATTTTATATTAATTGATCCAATCAATTTTTTTATTATGAAGCTTTTTCTTTGGTTCT
GTTATGCAGCTAAATGACCACTAATAAGTAAATACTTTGCATGAATAAAAAAACAAGTAT
ATATTTCATTATTAATTTTCAGGAAATAAATATGTTTAGATTATTCTTAAATAAAAAAGT
TTATACTTTTGATTGTTTCTCAACAAAATACATACTATCTAATATAGTTTTTTTTTTACT
AAACTCTCTAATATAGTTAAATGCTATGAATCGAAAACATATTAATCTGTTATTTTATTT
TTATTTTTTGGTACAGATATGTTATTATTTAATTTGAGAATAGACGAAAAGTGACAAAGA
ATTAGATTTATTAGCTTAAA
>Glyma01g45200|Glyma01g45200.1
AAAAAAAAAACTAAAGAGTTGCTTTTCATTTTTGTTTTGTTTTGGAAAACACAAACTAAA
ACTAAACAAATCAAACTTGAATTAGAATCCAAATCAACAAACCCAAAACCAGATTTAAAA
TCCACAATAAACTGAAATACAAACCCAAAATCAGAGTTGAGTTCACAACAAACTGAAACT
CAAAATTAGTTCCTCCTCCGCTTATCAATGGTAGTGGACAAGAAGGACGGTGATATAACA
TCACACCCATAGGTCATAGATGACCTTCAACAAAATCTTTTAATGTATAAATTTATATGG
AATTATTTTTTTAATTTACTATGACCTATTAACATGAATGAATATGCAATAATTTATGAT
AATAAACTTAAAGTGTTTGGTTTTTTAATAAAATAAGAAATACGGACAAAAGCTAAAAGA
AAGTAAAATTAGAAGTTAGTATAATAAAAAAATAAATGTAAATTTGAATATAAAATAATA
TATTATCCATAATAAATATTTGGAACTTAATGTAAAAAAGTGAGATATTGTTGAAGTAGT
TTAGGTGAATAGAATGGGAGATGTGAAAGTTGCGTAAAAGATAGAGAGGTGATGGCGATG
GGGGGAGCCAGCTGTGTCCCCGACATAGGCGTGAGAGATGGCGTTATTGCATTGCCCAAC
GACTCTTCGCTGGCCATTACCGTACGTACGCCACTGCTCTATCTCTGCCTCCAGCTCATA
CCTCTCCCGTTACCTTTTGCTCTATTATTATCATCATTCTTTTTTTAGATAATATATATC
ACTTTTCATTAAATGTCTATCATATTATACTAATTACCTAATACCGCATCATTCATTAGA
TTTTACTGACTTAGTTTACCTTTTAAATAAAAATAAAGTAGTGATTTAATACCAAACATG
CATTATGATTTATGTCAGTTATTAATTTTTCCATATTTAGTATTTTTTATGTTTTTTAAT
TTCACTAGAGTATACTCGGTAGTTTTTTTTATACTAGACTATGATTCGACCCATAATAGT
AAATTATAATTTTATTATTTATATTATTTTATATTTTTAAGTTACTTTAATAATTAGTTT
TATCAAATACTTATTATAATTTATGTTTGGTAAAATTAGTTAAAAAGTTAATTTGAAATT
AAAAATTAAAAACTTTTAAGTTATTTTTATTAAATCATAAATATTCTGTAACACTGACTA
TTAGAATAATCGAAGAGTATAAATAAAATATTTAAAAATAATAATTAAGAAATTAAATAT
ATGTTTTAAGAATAAAATGAAATAAAATATAAAAAAATTAGAAGATAAAAATTAACATTT
TAAAAAATATTATTTCAAGTAACATTTTAAAAAATGTTAAAAATTACTTTAAAAACTTGT
TTATGAAACTATAAACAAGTTTTTTCAACTAATAAAAAATCTAAAAATGAATTGAAATAT
CTGATGAAACATGATCTTAATTTAATAAGTTATTTTTTTAATTTACCATTATTAATTATC
AATTAATTTTTGGTTAATTTTTTAACTTTCAATTAATTTTATCCAACATAATTTAATTAA
TGTCTAAAACATTAAAAATTACTTAAAAAAATTATATATCGATGAGTAAAATAATTTTTT
CAATTAATAAAAAAACTAATTAAAATGTATTGAAAAAGACACTGTTACTCTTAAAAAAAG
AGACAATTACCTTAACTAAATGCTTATTTATTGAGTAGTATATACGATATCGGTGAAGGT
GGATTTTTTACTTATTAGGGTACATGCGTTAAAAAAATTGTTCCAACTTATAAACCTTTA
GAAAAAAAAAAGTTTTGTGGACAATTAGGATTGGCATGAAGGAATTAGGTGCAATTTGGA
CATAGTTGGTAGCTAATACCTATTACAGTAGTAAATAAAAGAATTAATTGTGAGAAAAGA
ATTAAATGAAACAAAAAGTGGGATAATAACATAAAGAAGGATTTGGAAATAAAAGATTTA
TAGGGAATGAAAATAATGAA
>Glyma01g24945|Glyma01g24945.1
GAATTGAATAAAGTTCATTGGTTTTCAAACATTCATATAATGCTTAGTTTAGTTACCAAG
GGGCAAGGGTTTATTTCAATTTCATCAATTGCTCTCTTGAGTCTCTCCGTTCAAACAAAC
TAAATTGATTTATGTTTTAGATCCACTGGCCAGTGCGCATGAAAAGCGGATCAGTTGGAT
TCAAGAAGGAATATCTCGATCAACCGGACATTCCCAGCACATGGAAAGCAATGGAGGCAC
TCTATGACTCAGGCAAGGCAAGAGCCATAGGAGTTAGCAATTTCTCTTCAAAAAAGCTTC
AAGATCTCATGAATATAGCAAGAGTGCCTCCTGCTGTTAACCAAGTGGAATTGCACCCAG
GATGGCAGCAGCCAAAGCTGCATGCATTCTGTGAATCTAAAGGAGTTCATCTGTCTGTAA
GTATGATATACATTATATGTACTTTCACTTAAAGGACCTAATATTCCTGTAAATTATGAC
TTAGAAATAAAATTATCACTTTTGGTGAAATTGGCTAGAGCTGGGTAAAAATGAATTTGG
TGTATACTCAAATTAAGTTGATGGTGCCTCAACAACCACTCTTTATTCTTCTGATATTTG
TAATGTAACTATTTATATGATGAATTTCTTTTCAGGGATATTCTCCACTGGGCTCACCAG
GAGTTCTCAAAAGTGACATTCTTAAGAATCCTGTTGTGATAGAGATTGCAGAGAAATTGG
GGAAGACACCGGCACAAGTTGCCCTTAGGTGGGGACTGCAAACAGGTCATAGTGTGCTGC
CTAAGAGCACTAATGAGTCCAGAATCAAGGGAAACTTTGATGTGTTTGACTGGTCTATTC
CAGAAGAAGTGATGGATAAGTTCTCTGAAATTAAGCAGGCGAGTAGTTAGATACTTAGGG
TGTGTTTAATTTCAAAAACTGTTTTTGGTTTTCAAATAAAACTTAATGAGGTTGCTTAGA
CTGTTGGCGGAGGGTAGGGTGGTACAAGACACAGAGCAGAGTGTAGAATTGAGGAAGATG
TTGAACAAGATGAGATAATATTATTTTCAAAACTTAATAGATTTTGGATGAGAAATTAAT
TGTTGATCAGTAGTATAAAATTGATTTAGAAAACAATTTTTTTAAAAAAGAAAAGTGAGA
ATGGAATTAAGCATTCCCTTTTTATTATCTAGTTTTTTTTTTTTCTCTTGATATGCATTT
CCTCTACATTTTATGTTATACTGTATTATGCTTTTGTGTGGCTTAACAATAAAATGCAGG
ACAGGCTGCTCATGCAGGATTACTTTTTGTTGAAAGCTTCATTTTTTGAATTAACACATG
GAATTTACTCATGCAGGATAGACTAATTAAGGGCACTTTTTTTGTTGACGAGACCTATGG
TGCCTTTAAGACCGTTGAAGAGCTTTGGGATGGTGAACTCTGAGCAATATGCTTCATAGA
GATGTTGACAAATGCACTGCTCCTCAAGCAGATTGATTCCGCCTTTTACCTGTTAAGATC
TTAAAGCTACCAGCTGTAGTGATTCAAGTATGTTTGAGATTTTGAGAAGAGCTATTGTTC
ATAATAACACAAAGTAACCGAGACTTATTTTTCATTTATAATTGTTGTATCTTTAATTCA
ATCTAAAGAAACCAGTGCAGTGAATTTTAAAGGTCTGGTAGCCAAAATAAATTGATATTC
AATCTCCACCATCTAGTCTTAATGGTAATATGATGTGATGCGACTCATCATAATATAAAA
AGTATTGTAAAATATTTACATTTTTTAAATATATAGGTAATGAAATTCACTAGCATAACA
CAAATTAAAATATTTATTATTTTTTAGTTTATATGCTTAATTATTAATTAAAAAAATTCT
GTATTATTGTTTTAATATTATCTAGTTAATTATAAAAATTTTAACAAATTGATAAATGAA
ATTTTACACTACGTTTTAAAAATGAATCATAATTTTGAAAATGAATCGTGAGAATTTAAA
AACAGTTTTTTTAATATTAT
>Glyma01g38280|Glyma01g38280.1
GGTTTGTAACTTACCAACTGAAATCAACCAAGGGCTCTAGGATTTAGAACAACAAAACTT
CCATGGAGTGAATCCAACCATAGTTAGCTCTTAAAGGGTAAGGTTCATAGCACAATTAGG
AATGGAGATAAAAAGGAAGGAGATGGAGAGAAATGAGACTCTCCTATAATGTTTAAGGGT
TGATCTCCTTTTTTCTATTTAATTACCTTTTTCTTCTATTCGCACCCCTTATTTATTCAT
TTTTATAAATGGATCTAGTCCCAAAATTACCTTAGTCCACTAAAACTTATATACCACTAA
AATAATCATATAAATACAAAAACAACTACTACACCAAAAAACATGATAACACACTCGAAA
TCTCTGTTGCAACATAAAATAAATTAAGCACTTAAACACATGAAAGAAATAAGAATACCT
AAAAACATGACATTACATCTGACACCATCCCCTCCTCCAAAAATTCCTCTACCATATTTT
TTATAATTTAAACAATCTAAAAATAAAATTACTTGTTTTACATGTGTATTTCAAAACCAG
ACCCTAATGTGAAGGTTATTGTTGCTGTGACCACCAATATACCATCACCAATGTGTTTCC
AACATTCAAATATATATCATTGAAAGAAATGCTAGTGACACTCTTTGAACCAATTTATGG
TCATCGACCTAGTTAAGACACCTGGTCAATGGGTCAAAAGTCGAACTGGTGGATCACTTA
TTAGTCTGGTATATATAAAAATTAAAATTTATACAATATAGTTAACAAAATGTGATAAAT
CTATAGTTTATATTTTAATATTACATAATTATTTATTAATATAAATTATTTTATTGGATA
TTATCATTAAATTACTAAGGAAATTCTTGTTATTTTCTACAGTTATGTACAAAAGTAGTC
AAATGGTCATGAGCAAATATGGTGAAAATGTATAAATACATATATATTAAATCACATCAA
GATAAAGATAATAATTATTAGTTATTATATATTTTTATCAAGATCAAAATTATATTATAG
GAGCATATCACATGCTAGTATTAAATAATTAACTATTAACAATTTAACATGTTTTTAGAA
TTGTAAAAAAATCTCTAAAAAAAATTAAATAATGATCGATTGGGTGAAATCAGGGCAATC
TAGTCCGGGTCATCAATTTTGGTCAAATTCGATATGATCAAACTAGGTTGATCCAGGTGG
ACTACATTTTCAGTCTGATGATTTATCGAACCAGCCAGACCATCGATTCTTGGTTGAATC
GGTGTGATCAGTCTAGCTTCCACAACTATGCTTTCAATAGTCTTTATCCTATATTATTTT
TTTGATTAACTAAAATTTGTTAAAAATCATTAATTTTGATGAGACTCACTTATCATTTAA
CGTTTCTATCTCTCGCTTTAGATGTCTGATTAAAAAAAATGGTGATCACTGGTAAATTTA
AACCAATCACAAAAAAGTGTTAAAAAGATAATATAAGCTAATGTTTCTAACATTTTTCAA
ATTAAAAAGAGTGATTTTCAAGATAATATAAGCTAATGTTTCTAATATTTTTCAAATTAA
AAAGAGTGATTTTTCTCCAAAATTTAAGTTATTCATCTAAGGATAATTTTTTTATACTGA
TTAATATATTTTTCTCCTTTCTCTATATATTTTTTGTTACTAAATAATATATGTTTTTTC
ATTTGTTTTGTTAATTTCATTTTTCGTTGAAATAAACAAAGAAATTTGACTCTATAAAGT
AAATAAAATAAAAGAGATAAAACAATAAATTTATATCTCAAATAAAACAAATAAAAAAAT
CCAATCTCAACTCTGATTGGATTGACATGTAAATTTTTTAAAAAAAGCCGTCGTTGTTTT
CAAATAAATATTATTTAAACAATTTACAAATAAAAATATTATCATTTAAAAATTTTATTT
TTTCTCAAAAATTGAAAAAATAAAAACTTGATTATTATAAAGTAAATTTATCCATATATT
CAAAAGATTTGCCTAGTCAC
>Glyma01g37296|Glyma01g37296.1
GAAATTTATAAAAATAAAATAAAATAAAGATTTCAAAAATACAAAATATCATGTGTTTAT
TTTGGATGAAATTTAATGCTTTGATTAGTTAATCTCAAATAAAAAAAAAGTTTAAAACTA
TTTTTCTTTCCATGAAAAAATAAAATAGAGAACTGGACTAAATTTACTCAGTTTTAGAAA
TAAAAAAAAATTAATTGACTTGAAAGTTTTGAGGGGCTAAAAATACACATAATTCAAATT
GAATATTTTTTTTACTGAAAAATATTATATCATTTCATTCATCATAAATTGTCCAATTCA
AGACATCATATGATAACAAGTATAGAGAGTAGAGACTAGGTTGTCTTAAAAAAACAAAAA
ACAAAGAATAAAGATTAGGTAAGGATGATATCACCCTAACAAGTTTATGGGCAAAATCAT
TAACTTATCTCTTAACAAATCCAATATCCAATAGAATGTGATGGATTAAGGGCTAGCAAT
CTTCTACACTCATTCAAATCGAAGAATTTAAAAACATAAATTGAGTGAATTAAAATTACT
ATGTACCAAGTACCAAAATGTATTTCCGTGACAAGGAAAGGGTAGTGGCGGGGGAAGGGG
TGGGGGATAAAAGAGTAATTGCAATCTGTTTTTTTTTTTTCAAGCAGAGGGTGCCAACAG
CAATAAGGATGGAGCCAATTATATTCGCCAGATAGAATAGAATATTATTATTATATTTGT
CCAAACTATCTTAACCCAAAAACACAATAACCCATCACGAGCCACTCTGAATGGGCAACT
CAAACTGATAATTTTAGAATATGCAAGAAATTTATTATGTATGTTGTGAAGTGAGTCAAG
TATGATTAAAACATTTGTCAATACATATTTTTGTTTTCACAACTTTCTTCATCAAATATT
AACTCTCGTATAACAAAGGGTAAAAATCTTTGAAATTTTTTCTTGTCTTTGTTTTGGTCA
ACCTAAACTCTAAGGTTTGAAGTAAACTTTACAAATAAATTAAATTTTTTAATTTAATAA
TATAAAAATTAAACATTGCAAGTATTGAAACCGATAGAATTAAATTTATTTCTTTGAAGT
GTGAATTTAACTTATTTCTTAAATTTAACATTGATATTACTTATTTATTTGATATAATTT
TTAAGGTCTAATTTTTAAATATGTACTATTAAACTTTTAATACATCATTATTGTTGTCAC
CATTATTATTATTATTATAATTGTTGTTATTTGAATAAGATTTTTTTTTATTACGTATAA
AACACTTTTTGAATTGTCTAAATACTAACTTTTCTTAAATAAACAAACTTTTAAAAAAAT
ATTAACCTGATTTCTCCAATAAATAAACTTAACCTGATTTTAAGCTTAATGTAAACTAAA
CTATAAATCTTACTCCAAATTTGTGAGCCAGTGGTGAAGATTTTAGTGGAGTGTTGTTTT
TTTTCTTTTTTCTTAAAAGAATTGAAATGAATTTTATACTACTTTATATTAGTCTTAGAA
GATAGTGTTATAAAAATCAGTCCGATTATTGACTCAATAGTGAGTCAGTGATTCAACTGA
TGAGTCAGTAATTGATCCAATTTGACTCGGTATATATTAAAATTTTAAAAATCATATATG
TATATATTATGTATAAGTATATAACTAATATTATTTGATTAAGAAAAATCTATTCATACT
CAACATTCAAAATAATAATTGATAATAATGAGACATTAAAACAACATAGTAGAGGTGTTC
TTTTTTTTTTTGCGTGCATAACTTAGTTCGAGTTTGTAAAATTGAATCGGATTATTAAAT
TTTCTTAAAATTGATCGAATTATCCCGAACTACATACATGAACATCCAATAACAAAATCA
GTTCAATTAGGAAACAAGATCTCAATTAAATCGGTTTCACATGTAAAGAAACCGTATTTC
ATAATATTACTTACAAGTCATTACAATTTTTAACTATCTAGAATAGAAAATACTGATCGG
GATAAAGGCTTTACTTAACA
>Glyma01g38430|Glyma01g38430.1
AAAACGCTGGTATATAACGTGACTGGCTTAAATCAATTAACAGCGGGCTAACAGCCCAAC
AAGTATTATGGGAATGACTGAAAACGTTACCAGCTTATTTATAACAACATTTCTACCAAA
TGATATGTTATCTGAGTAATATAAAGGACAGATTTAACGCTTTAAGTTATACATTCACTC
AGCCTTACTCCTCTTTGAAATATACACCAAAGCTAGCTTTACAAGCGACTAACACCACCA
CTCCATCAACTATGATCAACTGATTACCTATGCAAACCAACCGGATGGAGAATTATGAGA
TAAAAATTAAAATCCACAGCGTGACGAAATGAAATTATAAAAAAAATGTCCTGAAAAAGA
AAAGAAAAACACTCATGATATACCTGCTATGAAATTTACAGGAGTGATGTGGAATGAATT
AAAATAATTGGAGCAAATGGTCGTCGTGCTCGTGCACACTAATTAATGATACAACTGCAG
AGAAATTAAGAGTAGGTTCTACTGAAAAAACTCTTTCTTACTCTCTATTTTTTTGGGCAG
GATAGGGATATTATATGTACCATTAGCGTCTGCTAAGCATATATAGTGGAGAGAAATTTG
TATAAGATATTAGCAATGGGGAGGATGAGGTGTTGAGTTACTTTATCAAGCACTAATCGA
AAATACTAGTAGAATAGAAATAGAACTGTCTTTTCATATAGATATCCCTTCAACACAATA
TAGGTCATCGAAAGGATCTCGAAGACTTACCAACGCACGAAAGTCAAAATCTTTCAGAAA
ATGGATTCCTATTCGAAGGGTGTATAACCGCATGGATAAGCTCACACTAACCCGTCAATT
TGAGATCCAATTCGGTTCCTTAGGAGTTATTGAGAAGGAATTTTGGAATGTAATAATATC
GATTAATACAGATATTGGTCCCACATTGGGTCCTACAAGTGGCGATGTTGAGGAGCTTGG
CGTGGGGGTGGGGTCCAAAGATTAAGCTCATAAAAGCATTGATTACATTAATGAGCCAAA
TCATTTATTAAAGTGTCTATTATCATTTATAAAATTGGTTGTGAATTTTTTAACCAATCA
TTTATTAAAGTGTCTATTATCATTATGAAAAAAAATTACGAATGATAATTTTATATTGTC
AACTAATAAATGTATTTGGTTTGTTAATTTTTATAATAATTATTTTAAGAGTTAAGTGTA
CAGTAGTATGTAATTAAATTTTAGAGTAAAATTCTATTTATATTTTTATTTTTGAATTGC
TTTTTATGATTTTCTATTACACCACTTATTTTAATGTTCGTACTTTTTTTCTTCTGTTTT
TTTTCCCTCTTTCAATGAATGAATAGTTATAAATGACGTGTGAAAGTAACTAAAGGTATT
ATTTTACTTTTTTTTTTACACCAAACATATTATAGTACTATTACCTAACAAAGTCAATGA
GATAGATATAATATGAGATAAGATAATTAGTTCTATGTGATGGAGAGATATAAAAAAAAT
TATTTTTGATAAAATCATTATGTGGATAATATATTAAAAAAAAGCACCGGCTGCTACACT
ATTTTGATCTCAATCCATATGTCATATTATTGACATATTTGTTTAATGTTTTTAAGTGAT
TTATTTTAATTACATGTAAATTTAATTAATAAAATATTTTATGTTATGGTGTACATTTTG
AAAAAATTCCTTTAAATCTATAAGTCAATATGTACTACTATTAATACGGCATTATATATT
TGCACAGTCCAGACAATACATATTTACCCTACACACTTTGTACTTTCTTGCAAGCCACGG
TCAACGTATAATAGTAATATTATAATAATAGAGAAATTAAAGCAAAGACGGCTACACGCT
TATCAGTTCATCTCAATCTCTATATAACAAAAATCTAGGAATGTGTCACAAGACACTCCT
TCGTTTGAGGAACAGGAGAAATATGAGTATATGAGTGTGTTTTTATACGGAAACTGAGAA
AAGAGCAAAAAGAAACCCTC
>Glyma01g04310|Glyma01g04310.1
AAATAGAATGCTCTCCATTGTTATTGTGTGTTGCTTTGTAGAGTGTAGATTATCAAGTTG
CTTAATGTAAAAGCAATTCCAAGATGCCTTTATCTGCTGCTTTTAGCCCTAACATGGGTC
AGATTAGATTTCATGAAGTTCTTCACACATACTACTTTCATTCACAATGGTTTCTGATGT
CACTTTACACATTTATGTTACCCTATAAACTTAATTAAGTCCAAACACTTTAGAACACGA
ATTCCTTGATCTATATTGAAGATAGAGGTTTGAGTGGTTAGCCTTAGAACTACGACCTAA
GTCAGCAGCAAAACAAGGTTGAACCTTCCTTGTTGTCGCATTAACTTCTAATGCTCATCC
TAGTGCGTTTTGAATGATGTACCAGTATATATTAAGAAGACATTTCAACTTAACATGTTC
TTTCTCCGAAGTAACATATTTTTGTCGTTTGATATCACATGACTGCATTATCATATTCTA
ATATACACATAGTTTTTCCTTAGTCAGTTTTGGCATTCTATCATGTCTCATAAAAAATTA
GTAACCCTAACCCCACTTTGGATTTGTCCAAAAGCAAGGGCAATACCCAGTGGCGGGAGA
GCAATGGTTTTTTTTTAGGGTAGGGACCACCGTTTGATATTCTCAAACCAACGTGTAATG
AAATGGAATTAGCTAAAATCAATCAATCACACCCAACAACGTACCCACCCACTTAGCCAC
CATAACCCAATTCTCCACCCTCTTGGCCTCTTTTTATTCCACATGTTAGGATATATAGTG
AAATATATGCTAGATGACAGCATGCCTACTTGGAATTCTCCTCCTAAAGCAAGAAAAAAA
AGGTTTAATTAATAAGCATGAAATTAGAGAAAAAGGAGTGGGAAATTGATGAGCATGAGA
GGCTTATTGGTGGATGAGGAAGTCAACCAATGGAAGATCTAGTTAGAGACAATGGAATAA
AACACAATCTAATGATTTTTCTAAATTGTCACAAAAGCAACAAAGTGTGGGGGCCAACTA
TAACAACTGTCCAACGCAAATGCTGCGTTTGTTTGTAGAATAATGTTATAGTTAATGACT
TGATTCACCTGAAAAATATCAAGTTTTTTTTATAAAATATAGGCTTTAATTTGCCTGCTC
TAAGAAGATATGCCCAGATCTTGAGGAAGACTCTTATTAGTATATATGCTTACATCATTG
CCCACTTCTTTTATTCTTGTTTTTAGCTTCTACTCTTTCTTTCTTTCTATATATTATAAG
ATAATTCATAAAACATGGTCAAGAAAAACATATCATAAGGGTCTTTTTAATGTGATTGTG
GGTGGAGGGATAATTACAAATTAAAGAAGCTTTATATTTAGTGCTGAATAATTACATTTC
TATACAGATGTCAGCAATTTATGAATAACATCAATTGAATTAACTCTAGAAGATAGGACT
CGGCTATGGCTTAGCATCCATTGCAGTAATATTCATTTGGCAATCTTTATAATATATGAT
TAGCCTAGCCTAGGTAGAGGACAGTACATGAAGCAACAAAGTTATTGGCTGGTCAGTAAA
ACAACTAGATATGCATTTTAGTACAGTAGTAGATATGTTATAAAGTTAGTGCCTCCTCTT
TCTTTGACTTTGTGCAGCTACAGTTAGTTTAATAACTTCAATCATGTCCTAAGCATGGAA
TATGTCTCTTTTTTTAACAAGGGAGAGAAACCCAAGTGGAAACTATTAATATTATTAAGT
GCTTATAGACCATCTGATTCCACCTTAAATAAATTAAACTACAGTGAATCCTCTTTGATT
GAGAAGTTTGAGGTGCATCTTCTACAATGCCAAAAAAGAGTTTTTCTTTATTAACAAACA
TTGCATGAGAGACGGCTTTCTCTTAATCTTACTTTTCGTTTTGATCTTTTATTCTATTGA
CCCTGGGGTACCCCTTGTGCTGTCCATGTACTATAAAACTAGTTATTTTAATAGATACAA
TGCATGCTGGGGACTTAAGA
>Glyma01g40560|Glyma01g40560.2
AATTAGCTCAACTAATTTGGCCTTTTTGCTACGATTAAAAGGTATTTTATACTAAATGTA
ATATTAAATATGCCATATGCTTGCAATTGCTAGCTAGTGTCGCCCATAGCCAGTAACTAA
GAAGTCCATGACATTATGATAAAGGGCAATGAAACTACCGCTTCATGACGCGTAAATAGA
GCTCTTCTTTTTCTTTTTTTTTCCTACTTCAATGACCAAATGATGCTTTATCACGACTCA
GAACTAATACTTCTGCAAACTTGCAAAGGTCAACCTCACCTTATCAAGATTAATAGGGAA
GGACACTGACAGAGTGACAATATTCAACAGTACAACTGCGGAGTCAACATAAGCATTTAT
TGTATGGTTCATTATTATTTTGTAATGTAGATGCTGCATTTGCTGCCAAAGGGTCCATCA
CGAGAGAGTCTGGTTTAAGTTCTTAGGCATAATGCGTAGGAGTAATTTCTTGGCTGTATC
TTTCAACGAGTAAACTGTGCCACATTTTGTCTTGTACGTACTTTGGATGAGACTCTAGCT
AGTGCTTGCGTCATTACTATTTAATTGATGCTTTAAACCTTTCTAACCAGTATTGATTAT
GGAGTCAAGTGGAATGGGAAGAAGTGAGTTTCATTAACTACTACTAGTAGTTGTATTTGT
TTATCTACAATGACCCTCGGGAACATTGTATTTTGTATTTGTAAAGGAGGAAGTGGGAGA
CAACTCCTGTCTTGTACCAAACAGCTGATTCTTCACGGCGACGGAGAGCCAAGAGCTATA
GATTCTTCCAAAGCATTAACTTCTGGTTTTTTAAATTCTATTTTCAAATCTGCAATAGAT
CTTATAATGTTTTGAAACTTAATTAGAATGCATAATGTTATATTGTCATTTTCCCATCTT
GGCAACGGGGCTTTCCAAATTCTCATACACAAGACTTTGGTTCAAATTATCAAGCAGTCC
TTTTCTTAATCAATTTGACGCATGTGGGATAGGGTAACGGTTGTCGTGTTTAAAAAGGCT
AGATTATTTTCGAAACATGTTTTCAGTTTCTAGCTGTTTTAACATGACTAGGAACTTTTT
ATAAAAAATAAAAAAACACATGACTAGGAACTTACTTGAGAGAGGTTTTTATTTATGAAC
TATTCGATACATTCGTACTCTGCTTTTTTCAACGACTAAATAGTTTAATAGCGGTAAGTT
TGATTATTTTTATGATAATTATTTTTAAAAATTACTTAATTGCTTCTTATGATTTTTAAT
TATTTGACAGTGACCTGCTTAAATTTTATATTTTATATCTTTTAATTTTATGTGTTTGAT
CCTAATTTATTCTCATGTGAGGGCAAACAAATATATTCACTTATTTTAATAAAATCATAA
ATATTAATTTTCAAATTTTATATTTTACATCTTTTATATTTATTTGTTTGAATTCATTGC
TTCATTTTTATGTTAGATTTTTTTTAAAATACTCTATCCCCACTTACTCCGTGTTTTACA
TTTGTCAATAATTGTCACCATACATAAAAACTAAACTCTTATTTTATTTTAAACGTATAA
TAACATGAATTCTTGAATAATAAAGTAATAGTATTTATTATATATTTTTTAAATTGAATA
CCAGGAGACAGACAAAGTTTGTTTTTATAATGAAAAATATTTGTTGGACAATCTTTAGTT
GTTTATATCTTGAGAGAGAAAAGAAAAAAAAAATAAGTGATTGATTTAATTAATGATGTA
GTGTGATAGAAAAAAAAGAATTAATAATTAGGCATTTAAATTTTTTTGTCATCAAAATAC
AATCACTCTTCTATAATTTTTACGTTTCTATGTTGGAGCAGTAAAAAAATATATTTTATT
ATATTTATTTTTCCATTACATTAACTTTTATGATTTATTTTCCCCTTTGTTGATGTCGCT
TTCTTCTATCTACCCAATTCACCACCAACGAGGTGGATGTTTATTATTATTATTATTGTT
TCACTTACATTCGTTTTTCC
>Glyma01g03850|Glyma01g03850.1;Glyma01g03850.2
AGTTAATAAACTTTTTATGTGTCAACTCTGACATAGATCTTTTGTTTTTTGAAAAATCTG
GCATAGATCCTTATCAGTATACTGTAGGAGCATTTTTTGCTTTTTAAAAAGAAAGTTTCA
CTAATTTTAGTCCCAAGGCATGCGTTTTTTGTATTTTATTTTTACTGCATTTTTTAGCAA
CAAAATCAAATGCTTTTCATTATTTTAATTGTGTAATTATAATTTTAAAATTAAATTTTA
TACAATTGTCTTAAAGTTGCTAAAGGATATAGAACTTAAAAATATGAAATAAAAACAAAT
GATTTTAACTTCCAATAATTCTTTATTTTTTTAGTAATAAGTAATAAGAAAATATTTTTC
AAAAAATCCTAAGAGAAAACATGATTATTTTTTCATCCTTTGAACTATAAAGTAACGATT
TTGTGATATATCAAAATGTGCCTGGTGTTTAAGAAACCTGTGAGTCGGTTTTAGTATGGG
AATAATAAGAATAAATTTTAATTTCTTTTTTATTATCATTAATTGATAAAAAAAAAGTGT
TCACCAATAACTAATTTTAATGAAAAAAATATATTCTGTCGTGATATTACAATAAATTTG
TAATTTTACTTAAAAGAAACTAAATCTAATTTTATTCATACTAACATGTTGGTAGAATAA
ATTTTAATTTAATCAAGTCAAAAGCCTGGACTTTCAGAAAATACAATCCAGTTGCCAGTT
TTTCCCCGACCAAATAACAGAGAAATTTTATAAAAAACGGAAGCAAAAGGAGAAAAGGGA
TGAGATAGATCCATCACAATAAACCATAAAATAAAATTATAAATTTTTTAGTAGAGATTA
TTAGTAAGATTAAGTTTTTTTTTATATATAAACGTACCTGTTATATTTGTTTTAGCATCT
TGATATAGACATTTTTATATAAGGAAAACTTTTAATTTTCTCTATTCCGTTCATTATTTT
ATTATTTTGAATTTAATATATTTATATTTTTCCAAAAAAAAACTCTCAATTACAAAACTA
AACGTAAACATACTAGAAATACTAGAAATATCTGAATTGCAAATTGCCAAATTCAACACA
CTCCACCTCGAGTTTGAGTTTTATCTTTATCTCCATCTCCACCTCTTGTCTATATCCTTA
TTTTCTATTCATTTTAAGTAATTTGCTGTTTTACAAATTTTAACCACTTACTTACTCTAC
TCTCTCTCTCTCTCTTAACTCTTTATGGGAAAATCTCAAATTCCCTTACCAAATTCCAAA
AATTAACATATTCCGTGTCACTCTATTCCTCTCATGTAGAAAACATCATGCTCTTATCAG
CTACCCCTAATTGCCCCAAAAGCAAAATAAGACTAGCCTATAAATTTTTTCTCTACCAAC
CCCACCACTAGCTTATAAGTTCTTCTCTCTCCCTCATAATAATCCTTCACTTTCTCTATT
AAAATACACGCAAACCACGGTTTAGAAAAGAGAAACATACTTGTACAATAAAACTTGTAA
TAAAAAGAGAGAAAGAGACAAAAGTAAGAGGAGAAATAAAATTTCAAAATGTAATAAATG
ATATGACTGAGAAAAAACAAATACATAAATGTCATATTTCTTTTTTTAAAGAAAAAGCCT
TTGAATTTTGATGCAAAGAATGTCTGGCTTTTCGTGTGATTGCTCCCAACCTCTTATTTG
TTGTATAGGTTGTTCAACCGCTCTAGAGACGATAACTTCTCATATAAGAGAACTTGTTTT
TTTTTCTTTTTTTTCTTTTTTCATTTACCTTATTTAAATTATTATATTTAATTAATCGAA
TAAAATAATAAAACCGATATTTCGTGTGCATCTTCGCATCCTATTTTCCAAAAAATAAAC
CTACTCTATTTGCAAGCTGAGGGGGTCGTTTTCCCAGAGTTGAATCTTCTTATTTTACTC
AGAGAAATTGGATTCCTTGAATTTGTTTAATACCCCATCATCGATCTGAAAGTTACTTCA
TAGATATTATTATTATTATC
>Glyma01g39010|Glyma01g39010.1
GAACAATTTAAGCATGAAATAAATGTGATCTGTGACGAAGAAACGGTTACCTTATGGGAA
AATTTTCGTGCCTTTCCCAATTTGAAGATAGAGATATTTAGAGAGGACATTGACTTGAAT
TGGCTTCATGGAGTTCATTCCTGAGACTTGTTTCCTGAAATTGATTGTGACTCAGCATCA
TGTTGGGATTGGAGAACGATGTTCGTCTAGTGAAAAACACGAGTTTGTGTTAGCATCAAT
GTGGAATGTGTTGAAAGAACATTCATGTGTTATTTTAGCATGGTCATTTATACTTTTTGT
TATCAAGTAGAGCAATATTTTCTCGTTTGTTTGAAAAAATAAAAAAGGGAGATTGTCGTG
TATGACATCTTATTTTATAATTAACTTTGGCATATATCTGCAGAACCTTACCAAAGTGTT
TACTACAAATAAATAAAAATGACACGGTCATGATTGCATGATACCCCAGGTAAAGTCCTC
AATGAGGTTAAGGACATCGTTTGTATTTTGTTACATTTGCAAGGGTTTTTGAGATCTATT
ATTCTATTTTAATTTTTTTTTCTTTAATCCTCCAATTTATTAGGAGAAATAAATTTTAAT
TAATTCAAAGATCGGTCGGAAAATAAGTAAAGTCTATTGAAAAATTATTTATAATTTGTA
ATTTTTGTCCTTCTATTTTTTTTAGTTCTTATGTTTTAAGAAAATTATGTTCAATTGTTA
ATTTTATATACGTTTATTCCTTTTATATGTTAATTAATTAAATTACTTTTTATAATATCT
CAAATGAATATGTTAAATTTAGGATTTGATTGGAATAAAATAAAAAAAATAAAACAAATG
CAACATTGAGAATTGAAAAGAAAACTAAAATTGCAAAAAAAAAAATGAAGACGGTCTAAA
CTATTTTACAACTATTATGTTTGATAAGTTTATTAACTTTTATAATAATTATATTTTTAG
GTTTACAATAATTATCTTAAAAATTATTTCTATTTTGATTTGTAATTTAATGAAAATATA
AATTGCATAGTTTTTTCTGATAAAATTATTCACCATACATTAATTATTATTCAAGATATA
ATATCGTAAATTTGGATTTTCTATAAAAAAAAATGTTTTAAGACCAATTTTAGAATGGAT
CACCGGATTGGTCATCCATCATAAATTAGGTAGTGTATTAGTGTTTGGGTTGATTATAAT
TAGATATATTTGAGATTAAAATTTTATAAGTTTGTGTGAGTCTCATATTTTTATATTCTA
CTTTAATTTAAATATTTTATCTTTTTATCTCAATTAATCTTTACATCTCTTTCATTCCTT
TTAACTAAAAAGATCTTCATATTTACAAACTTTTACCCTAGTTTAATAAGTTAATGTCTC
CTTATTTATGTGAAATTCTAAGATAAATAATTAAATTTACTTGTAAAAACATGAAACGCT
GACAAATTGATCCTTCATAAATGAATGATCTATAAATCTAAAAAAAATACAATAAATATA
TCATGTAAATAATTTAATGATAAACTAATTCTTAAACTTTACAACTTAATATCAAATTGA
GCATAAAAAATATAATTTATTATTAAATTGATTCTTAAATATTATAATGAACGTTTGGTT
TGTCATTAGAAATTTTATTTTGAGCTGAACCAACTTTAAATATCTTTTGTATTGAATCAA
AAAAATTATATTGAGTTTTACTCTTAACTTAATTCTATAATAAAACATTCAAACATAAAT
CATATCACTTTCAAATTAATTTTAATCAAATCAATTTCATAAAATTAATTTAATTTAAAA
TTAATTTTATCAATTTCATTCAAACTCATACTTTAAGAATAAAATAATCTCATAAATATA
ACCTGATTAATTTATCATATTTTTTACATGTTCAAAAATTAAATTTATATTTTTAATCTT
TCAATATCAATTTACCACCACATCACATAATTTTCATCACAAATTTAATTATTTATCGAA
AGTTTTATCATAGTTTATTC
>Glyma01g01230|Glyma01g01230.1
TATTTAAATTTTAGTAAAAGAAATATTATTCCGTACCCCATCTCTTAAAAAGAATTAGTA
CCATGGAAGTGTTTAATTCAAATGAAAGAATAATTTTTTTAGCGAAATCATTTTCCTAGA
ATGGAATCCTTCATTGAATATCCTGGTAGGATCATGTTGTTCCAGAAAAGCAGTGTTTTA
TTTGGTGATCAGATAAAGAACTAATTTGTTTAAGTTTATTTTTAAAATAAATATTTTATA
ATGATAAATTTATGATTATTTTTTATGTTTTTGTCTAAATTAAGTTTACTTAAAATAAAC
AGTTTTTTTTATTTTAAAAAAATCATATCTATTTTTTAAAAAAATATTTATATAATTTTT
TTTAAGTTTAAACAAACTGAGAAATAGAATTTAACTGTAGAAAAAATGGGTTGGGTGAGA
TATTAGTAACTCAATTTTTTTCAATAAATGGAAGAGGAGAATAGGAGATGTAACATTTAG
GAGCAAAATTGAAAATTAGTTTTTAGGCTTATACCGATTTGGGGCACTCCGGTTGTGGAT
TGGTTTGGCCCAACTAGATTTCTTTGCACACCCCACTGAAAAGGATGTGTGTCACACTGT
TGTTGCTGGCATTAATTTTTTAAGGCCATTACTTTTTATACTTCACAAATTTCTCCCTGC
ACCCCATTTTAATTTTTAAATTTTTAAAATCTCCAAATTGTCCTCCTTCTTTTAAGGCCA
TTACTTCTTACACCCCACAAATATTCTGGATTAGATTTTTTGAAGTACACAAATTGCAAT
CTGGAAAACATAATCCGTAATAATCTTTTTCATGTTATGGATTCCTAAATTAAAAAAATA
ACACCCTATTTTGTAAATTCCAGATTAGTAATCCCAGAAGTCTTTAGTGTATTCCGGAAG
ACTTTTATCAACATTCTGAATTTATTATTCTGAAAGTCTTCTTTAATATTGCGGATGTCA
TAATTCTAGTACTTTTTTTTTTTTACATTCACGGTTTTCCAAAAGCCTTTTTTTAATATT
GAAATTTTATTGATGTTTTTTTAGTAGTTTAATGTTTTGGAGTGTACTGCAAATCGTGAG
TATATGTATGTTGTTATGCCGAGTTTAGTGTAGAGAATGAAAATAGAAAATAAATATTTA
AAATTTTGAATTAAAATAGAATATAAAATGTCACATAAAACTCCACATTATTTTTCCTTT
ATTTTCCTCTTTCTCCCCTTAACCAAACACAACATTAATGATGGCCACAAGAGCTTATTT
TGAGTGTCATAAAAAAATGATTTGGGTTTGAATTCGGATACGTGGATTGATTTGTTTGGG
GATTTTTATTTTGGATGTTCTTATCTTTTGTTGGTACTATATAAATGTTGCAAAAGCTTT
AATGTATTAAATCTCATTAAAACTTTGCAGTTAAATGTGTTTAAGCAGAAACAATATTAG
GATGGATGACCTATTAGAAAATCCACATATTGCACATTTTTTAAATCGAATATACATTAA
AAAAAAAAGCTTTAAAAGTCGGGTGGAGGCTGGTTAGGGTTCAATTCAAAGTCAGGATAA
GGGTATTTTTGACCTTTTAATTTTCATATGGGGCGCAGAAAGCAATGACTGTTGTTAACG
ACACTAGACAAAGACATGGTAAAGTATTTTTTCGGACAAAGCTTACTCGGATTAAAAAAA
ATGAAAAACAGTATTTATTAGTTTTTTTTAATTAATGTGTTTATTAGTTTTTTAATTAGA
AAAATATTTTAATTAGTTATTAAAAATACACTAATATTAAAAATAAAACTAATTAGATTT
TTTAATTATCTATTAAAAATATGAAGAAAAAAACAATTTTCATTTTCAAAAAAAAATATT
TTGTTAGTTTTTTTAATCAATAGAATACATTAACGACCCAAGCGGTTAATATACTAAAAT
GAATCATTCATATGGAAACAATTATTAGATTTTATTTATCTTTCCATTAAATTTCAAATT
AATGAGGATAAAAGATGAAG
>Glyma01g37750|Glyma01g37750.1
ACTTGACGTAATCGTTAAATATACCTTCACTTGACTTTTAAAAATATTTTAGTAACTTAA
TCCATTTTATTTTAGAGCAAAAATTCAACATTGTTAATATCTATAAAAAAAAAAATAGGG
GAATGTTAATAATATACCTTCACTTGACTTTTAAAAATATTTTAGTAACTTAATCCATTT
TATTTTAGAGCAAAAATTCAACATTGTCTATCTTTAACTACTTAAATTCAAGGCTGTTAA
TATAACTTCAATGATTTGGTAGCTTGTATCAGGTTAGGTTGAAACTTTATTGTTATTATT
GTACAAAGAAAATACTTTTAAAATTTTATTTATTTAAAATATTAGTTTTCATACTTTTTC
TCTCCTCTCTCTTTTCTTTACCTTTTCCTGTTTTGCTCTGACGAAGCATAAAACAAATGG
AATTGGTCCCACTATTTCCATTACGCGCGAATGGTTTTGACTATCGATTTTGTGACCCCA
CAGGGACATAGAAGCATAAAATCGAAGTGTCACACGACAGTCAGGAAAAAAAAACTAATA
CTCAAGTCCCACCCTCACCCAAAAAATAAGGACATTTTTTATATCTTAAAATTTATTATT
AATTGAATTAGTGTTAATTTTTTTAAAAAAATTAATCAACAATATAAACATGAATAATAT
AAATACAAGAATAAATTAAATTTTCATACTTAAATTTATATAATAATACATAAATAATTA
AAAGGAATACATAACTATTTTTTTGGAAACTACCACAAATTTGGGAACAAGTAACATCAC
TTTCAATTATTAAAATGCACCCTTTCTATATTTTTTCCTTTTTATTTATTTATTTATATA
TTTATGGTTTTGGGAATGCATGACCCATGTTAAATTTAATATAAATGTAAATTAAATATT
TTTATAATGTGAAGTGGTAAAAATAAAATAACAAGGAACATATTAAAAAATTTAGAAGTC
ATTAACAGGAAAATATCCACCAATCAATTTTTCAACTAATGGCGCATGTGCAAGTGCTTG
AGTGTGTAGGTGTGTGCTTTCAATATTTCACCCAGCAAAGTCGTTAATGCATAACCAACG
AAAACCTTAAATTGTATTAAAAAATGGGTTGCCATACTCAAAGTGATTGGAAAGTTGTGA
TGCCTTTGCCCTAAATTCTATGGATGGATTTATTTTTCACTTATTTCAGACTTGAGCGCT
CTTCGTACAATATTCTATATATGGTCTGAGAAAACAGTTACGAAATTAATTAGTGTGTTT
GAAGTAAATTGATTAATTATTTAGAATTTACACAAGGGCCTCTAGGTCATGAACATTTAT
TTTAACAAAAACATTTGTACGAAAATTACGAGCAGATAAATCGTCTAATCACATCATAGA
TGAAAAGGTGCAAGCTAGCATGCATGACCATACAAGGATGGTCTAAAGTGTATTAGTGTG
TTCTATATATGAAACTGTCTTTGTACGTAACTTTCGTTTCGTAGTCTTTCTCTTATTTTT
AAATTCTCAGTCATATTGTTCTTGTCAACTTTTACCAGCGATTCATTTGAATGTTTCCAT
GTTTCATGTGCAAGTAATAAATATTTAATCAGAACATGCAATTAAGGGGCACTTTGACCG
AGGAAACAAAGCTTGGTACACCAAGAAAAACTAAAATGTCATACTCGCAATTTATTTAAA
AAAAAAATATTCTTGGTCATGGATACTTGGATATTTCATGACTTTGATTTTATTGTGGGT
GGAATTTTGTTGGGACGGCACAAAAAGTCAACCAAAATTGCATCACTCCTCCTGTTTTGT
ACACAAAACATTGAAAACAAGACACCAAGCACCACATCAAAGAACACAAATGAAGAAACT
TGCACACCAAACCTCACAATATATAAAGCCCTCCCAATCATGTAAAGTGCTATAAGTTAT
CTCTAATCCACAACTCTCACCAACCATTTCCTTTCATCTACACATTTGCTATTCTATTTT
CTCATTCAACAGGATCTAAC
>Glyma01g40850|Glyma01g40850.1
ACAACATGCATAAACATCGGTGTCGTACACACTAGTAACATTACTAGTTACATAGAAATG
AAACTCTTATTTACTGTGGTAAAATTTGTAAAGAGATCACCTAATCTTGCGGCTCATTCC
TTAGTTAGTGCTATAAAGTTATATGTTTACTCTCATATTTTTCATCTTATATTTTTAATT
TTATTATAAATAAAATGATATAAGTATCCTTTTATATATATATATATATATATATATATA
TATATATATATATATATATATATATATATATATATATATATATATATATATATATAAGTT
AAGCTATTACATTTTATATATTTTAACCATATGCAGGCGGCTAATGGATAGGAGGTGTTT
TGGATTATCAATGTTGGGTATTAGCTTAAAGCTTGAAACTGTCATGACCAAACTCGAACT
GTTTTTATTTCAGTGTCGTTTTTTTTTTAAAAAAATATTTCAGAAAAATAATAATAATTA
ACGAAAAAATATTATTTTTTAATAAGGAAAGAGTTAAAATAAGTAGACAAGTGATTTATT
TGCATAATGAAATTATTAGAAAGCTTTTGATATAAGGAAAGTTTTTTTCATATGTAAATT
ATGATTCTTAGAGGTGAATAAAATTTATTTAGATGATCACAAATATTGATGAGAATATTT
ATATAATTCTTTTGAAAATAAAAAGTAATATAATATTTTTACTAAAATTTTTAAATATTT
ATCACGTTAAGTAATCTAATAAGATTAATTTTGTGTTTTTCTTCCACCGGAAATGTTAAA
TTTTTACCTTCCGTGAGAATAATTTTCATAGCTAAAAAACATTCTTAAGAAACAATATTT
TCTGGGTAGGAATGTTATTTTTTTTAAAGTTAAGTCAAATGAGAAAACAAACATTTCCCA
CTTTAGATTCGGAATCAGAAAAACTTAAAATTTTATTCTATCAAATGCCTTCTAAGAACT
TAGATAATTAAATAAAACTTGATAATAGAATCAACAAATATTTTACAGAATAAGTTTTTT
TTTTTGCTGAATATATTATATTCCTTATTCCATCACAAAGAATAATTGATATTTAACAAA
GTAAATAATTTTAAACTCTAACTAATGATTTGAAGAAAACAGTAAATACCTTCAATGCTT
TTAAAATATTAATCATATTCTATTTCATTTAACAATTTTTTTTCCATCAATCACTAAGAA
AATTATTATAAAAAAAACTCTTAAAAGATGTGTGTTCTTTTAAAAGAAAAATATCTCTAA
ACTAACCAATCTTAATTACATTGTTTGTTATTTCTAAATAAAACATTATTAAATATTTTT
ATATTCTCAAGATCTAAATGCACTCTTTTTTATTTGATTCCTTTATAATTAGTATCACGA
GAATTATTTGATAAGCCTAGTCCCAATAGGAGATATATATATAGTACAATTCTTAAAAAT
ATCAAACATGTTACATCAATCACCAAACTAATTTGTAAAATGAAAATATTCAAAAGCTTA
TTTTTAAAATCAACGAGTAAATATATTCATCATTTTTAATTTAATTTCAAATACACTATA
AATTTAACCTACAAAAATTTTAAAAATAAATAAATTTGATAATTACTTATTCAATCTCCC
ACACTCAAAAACTCTACACACTGTCCTTTACATTGATGCATTTACTGATAGAAAGGAAGG
GAAAATGTATTTTTGTATCCTTTTTTCGTATACAATATTACGGTGTAATTAATAGGCACT
ATTCGTTAAGGTGTAAAACATTACGGGTCAAATAATCTTTTGGTCTTTTTCCTTTCATGT
AGTAACTATTTGTACATCCCACAATAATTTTGCAAAGAATTAGGCCCTATTTTCTGTTGT
ATGTATCTTATATCACTCAGTTTATTTTATACTTTGTTTCTCCTTTTATTTCTCTTGTGA
TTGTAAAAAAATATTGTAGATATTTCTCTTTTGTAAAAGTGCATGTTATACACAGTGTAT
ACCCCACTTTTTGGCTTAGT
>Glyma01g00790|Glyma01g00790.2
AAATCGGGCAAAGAAGCCGTTGAGAAGTGATCGAAATAACAGAATGAATTCTGGCAAAAA
GAGGGAGGGTGGTTACCATTGCGGTGGCTTTCGGCGGCGGCGACGGAGTGACGCGGAAGA
TTCCAAAATCGCTATTTGGCGGGAAAACGGTTTAGTCAATTTTGCAGTTGATGCTCAAAA
TTACCCCAATGGCCAATATATATACGCGCGGACATCGTTTCTCCGTTTTAAACGTACAAT
AACTACACTTGATAATTATGATCATTTTGAAATGGCTTAAATATACATATGTTTTTTTTT
TTCTAAGTTATCGCCTTTTTATTTTGATTCTTATAAGTTCATTTTTAAATTTTTGTCTTG
TTAATTTTTATTCTTTGTAAACTTATGTTTTTTAATTTTAATTTTTTTAAGATTCTAATT
TTTTCATTTATAATATTCATAAGTTGGTGTTTATAGGAATCAAAATTAAAAAAAAAAATA
TAAAGTTACAGGATCAAAATTAAAAAAACTTAAACTTACATGATTAAAAATAAAATAAAA
AATATGTTGAACCAAAATTGAAAAAAATATGAATTTACAAACCCAAAAAATATATTTAAA
CCTTTTAAAAATTGTAATTATGGATATCTTAAATTAAGGAAGCTTTTTATTTGCTATGAA
ATTACTGATGTTTTATAAAGTTTAAGTTCTCATTAATTATTTTTTCATGTTAATCCTAAT
TAAAACAATTGTATTTGATCATTAGGAGAACACTACACTTTAGCCCATTAAAAAAAACAC
TTCAACAAATCACAAATAACATTTATATTTTACTTCATCCAGAATATAAGTAAAAAAAAA
AATACATAATTTCACATTGATTAAGGACTTTAATTAAATTCATTTAATTTTCTTCAATTT
ATATGAAGAAAGAACTATATTTCCTAAAATATTTTTAATCATATTTATCAGAAATGATAC
TCATATTTAAATTAACTTTGTGGTAATTTTTTTTAAATAACATTAAATATGATTGAATTA
GTTAAAATTTATTGGTTAAAATATATTTGTGATCTCTGATAAATATTTCAATTTTGTGTT
TACTCTATTAAATTTTTTCTTCATTTTTCTCCTTGATATTTTTTTTTTGTTTTTGTCTTT
GATATTTTTTAAGTTCATGATAAACTAATGAATTTTGTATTTACTTTCTATTTTTTTTCC
TTTGTTACTAATATCTTTAAAAAAATTAATAACGAATGAAAAAATTATCAATAATCAAAC
ACAATTTTTTAATTTAGCAGATACATAGAAAAAGTGTCAATAATCAGAAATAAAATTATT
ATTTTATTATGGATTTAAATAGTCTAAATATATGGTAGAAGGGTATATGCAAAAAGAAAA
ATGGTAGAAGGGTGTTTGAGGGAGCAATTTAGATTAGATTCAAAATTAATTCTAATAGAA
TGATTTATTTGAATTTAAATTTGATAATACATGGGATAAAATTGAATTAATTCAATTTAT
TAATATAATATCTTAATATATATATATATATATATATATATATATATATATATATATATA
TATATATATATATATATATATATTAATAGCATATTCACGTGGATGTACAATTTCAAAATA
TATTGATATTTTTCCTTCCCCTAAAAAGTCAAAGCATGGCTACTAGTAATATTTTATATT
TATAAATGTATATTATTTTAGTTTTTATTGCCCAGTATTATTTTATTAGCCACTTAATTT
ACGTCACATGACTATTACATACGGTTTTTTAAAAAGCAAATAAATTTGGTTTAAACACAA
TAATTTCTATGCTTATGAAATCGCGTCATTTTATTGAAATGACAAGTCGAGGAGGTGGCC
ATGCACCCTTCTGCTTCTGCCTCATGTAACAGAACCCAAAATAACTAAAAATAAAAATAA
AATGATATTGGCTAAATCATACCCGAATATAATTACAAGAAAAATGGGCGTCAATGGTGA
CAAAATTCAGTATTCTCACC
>Glyma01g34580|Glyma01g34580.1
TATATATCAGTTTTCCAATCTATTAATTGAAAAAACGGTTTTCTTTGACTTCATAGTTTT
CCAAACATTACAGTGGGTTAGAAACTGTCAAAAGAGAAATTGAAGTGTATATTCTTTTGT
TGGTTGGTACGAATAATTTTCCTGAACAGAAGAAATTAATATTCATTTTTATAAAAACTT
GCAGCTCCAAAAGTCATATATATAATCGTTCTATATATTTAGATATTTTTCTGCTGGTGA
GTGTGTATATTTAATTGACTGACTCCTTTTTTTTATTTTTTTCTATCTTTTCTTACTGTT
TAATTTTCCATTTTTTTAGTTATTTTTAAGCATAAGATATTTGGTTGCGATATCCAAAAA
GAAATTAAAAAAAAATCTCAAGAAATCTTATCATAACTAATTTCGTCACATTTTTGTAGT
TGATGATATTATTAACTGTTATATTATCATGAATAAACTCTTTTTATTATTTCATGAATA
AAAATACATAAAGTTTTACAATAACACATCAAGGTCGTACTTCTAGAAATCATTTGAAAC
TCCTAGTACAGGGTTTTCTTTATTTGGGATCAATGATTATAAACTTTTTAATATCATTTT
TATTAGTTTTTATTGAAAATCTAACAATAATGAAAATACGTGCATATTATATCGAAATTC
TAATATCTATATATGTATATCTATATATGTATTGATAGTGTAAATCTATATATGTATTGA
TAATGCAAAAGAGTTATATATTATTATTTTTCATAAAAAAAGAATTATATATATTATCAT
TGAGTTACAAAATTATTATATACATATATGATAAGTATAAGTTTGTTAGTTTTTTAATAA
CTTTTAAAAATTATGTTAAAAATAATATATAATTAAATGATACCATAAAATACTAAGTTA
CACAAAAGATATATTGTACATTTATGATTTTAATATAAAATATATGTGTATTTAAATTGC
TCATACTAAACTATCAAACACATATATATTCATTAACATGAAATCATTTCAACTTTATCT
TTGGAGTTTGAATTTATATATATATATGCTCGTGCAGTTACTTCAACTATTTATTGATGT
GATCTTTGTTAAGAAAAAATTGCTCATATTAATATGTGTAGTACGTAGTTAATTGATATA
ATATAGATTATAAATTTTGTATGAATTTCAATTTTACTCGGGAGTAGAGTCATAGAAAGA
AGAAACAGTTACTACAACGTTTTTTTATATAAAAGAAATGATAAATTTTAATGAGAGAAA
GGTTACAATATACTATATATTTATATTATGTAAGAAGAAAGTTTTGAAGCACGGGATATG
ACTGAACTTTGAAGTATACCGATTCTGGGAACCATCAGAGGAAGCAATAATGAGTTCCAA
AGGCAAAGTGATGAGAGTGAGAGAGGTGGCTGGGTGAAAGTGAAGGAGCTCAGAGAGATC
ACAGCAAGATTAAGGATAGTGGAGTGAGTAAGGTTTTTGGCCAATTAGTGAAGAACACAA
TGTGTTCTTTTTTTGCAGGCATTTTGGTTAGAGATACAATACAAGAAGTGTTCTTAGTTA
CTTCTTAGTTCCTACACATACACACACAACTTGGGTTAAGAGAGAGAGACATTGAGAGGA
AGCAAAGCATGGTAGTCTTGAATAAATGGGGCCCTCATAGAGAAGTGTGGGCCCCACACA
CCGCCCATGCGCACGCTGTCTTTCTTACCAATATGAAACCCATCATCCATCATCGATCCG
ATTCCTTCGACCTAACCCTAACCCAGCAACGCAGTAATAACCCAAATGGGGTTTCGCCCA
AAAGCAAAAACTAAAAAGCCAAAAAAAGAAAGAAAAAAAAAAAACAGCACCACCATCTCC
AATATTAACCCAACACAAAAGCCCCCCAAACTCGTTTCTCTTCCCCTCTTTTTCCCTTTC
TTAAGAACTCTTTATTACCTTATTCCCTCCAAACCCTGAACTACCTCTCCCTTACTCCCA
TAAAGGTAGCTTAGCTTCAG
>Glyma01g01090|Glyma01g01090.1
GGTTTCTCATGATCTAGTATTGAATTTTTGTCCTAAACTAAAGTAGAAAACAAAAGTAGT
AGGAAAAGAAAAGTATACAAACTAGAAAACAAAGACAGTGTAATTTCGTCCAAGTGTTTG
TGGGGTTGTAACGAAGGCATATTTGTAGAATCCTTAATTTTCATTTTCCAGTTCTTCAAA
GTCTTCCATTTACGTTAATGGTGGAGGTCTCTTACGAACTACGAAAAATAAAGAGAGGCA
ATTAATGCTTTGGTGGCTGCTTCACCTTCATTCTAGATTACGGAATAATTTCCCCTGCTC
TTTTGGTACAAGAATAATTTTTTTTCATAAACAATAAGAGAAATTTATATCCACGCATGC
CTATGCTACGCGAATGGGAAAAAAAATTAAGTTCAAAATTCTTGTGTTTGACTAAAGTAG
TATTTTCCAAGCAACCCATTTATTATATCCAATATTAATTCTTATTCATTGTTTAGAAAA
TAGGTGGAAAAGTCAAAGCTTTGGTAATTTAACCGTGGGTGCCGAATAAAGATAATTGTT
TAAGTGGAGTTATGAAATGAATTATTTTATTCTAATGATATACTTTTATAATTTATTTAT
TTTATCTCTTTCTGTTTTATTGCTTTTTTATTTCACTCTTCTTTGTATTTTTCTTAGTTA
TACCGAAAAATGTTATAAAAAATGATCGAACAGAAACTTAAATACCAGTTATAAGATGAT
AAGAAAGATTGAATTTAAATCTTCGTACATTTACTTCAATTCTAATGGTTCTGCAATCAA
ATACTTTTTGATATTTTTGATAATATATCATGATTATTATATTTAAAAAAATAAAATTAT
AATTTTTACCAAGTACAGTTAAAACATTATGCAACCAACTACGATGAATCTTTCTTCAAA
CAGAGAAATTCCTTTGCCAACATCTTCTCTAATATATTCTTTCATTATGCAGACATGAGA
ATTTGTGATGGATATTTCTTTAATAAGTGATATATCTTTTTTTTAACATAATTATATATT
TATCATATTAGTGAATAACAGAAGATCGAGAGCCAAATTCAATAGAAAAAAAGAAGTGAA
ATTTATTTGGAGTAAGACCTTTCTTTCTTTTAATAGAAAAGATGGCATAAAGGTGGAGAA
GCCCATTACAGAAGAATCCTACAGGGAGAAGTTATCCCAAGACCAAGAGTATATAATATC
ACGCAGAAGCAACAGATTACAGCTAGCAGGTGTGTGTGAATGAATGTGATCGATAATGCG
GAATTCTAGAATGGAATTTTTATATAATTACTATATTATTATTATGCCAAAACTTATCTG
TCTATATTTTAATAAATGCACATAAATTTTAATATAGCCCCAGCTATTTTATTTCTATAT
AAAAAAATAGACATCATGTAAAAATTGACGATGAAACATCTTACAATACAAGGTGGTCAG
CAACTGCTATCCTTTAACCTCTATTGTTGCGTCAATTGACCGAAGTGTTCCAATATAGAA
GTTTTGAGTTCTTTTCTTTGTAGTATTTATACTTTTTGCAGTTCTGTTCCGCTTTTATTT
TTCTACCAAAGCTAAGATATATGCAAGGATTCTTAATAAATATTTGAATTTTTTTAATAT
TTTTTTCTTTTTATAAAATAAATTTTTTTATTTATTTGTTATTCATACTTTTTTTAATCT
ATAACGAGTTAACAAATTTTATATTTATCTCTTAATAATTATTTATTTATTTTTTATTAG
ACCTTTTGAAAAAATAATAACAAATAAAAAATTTATCATAAAAAATTATAAATTTTACTT
ATTTATCTTAAATGGACAAATAATACGAAGACCAAAAATAAATTTTTTATTTATTAAATT
TTAATTAAAAATAAGTATAATATTCAATTATTTATTACAAATCATAAACATATTTTATCA
TCTATCAATATATTAGCTTTGACTGACCCGCCAAAATTGAACAGAATATTAACCTTTCCG
AGGAAGTCAACAGTTCTCAA
>Glyma01g36290|Glyma01g36290.1
CGTGTATGATATAGTTAGATGAGTTATCAATAACTTGAGTTGTTCGGTTTAGTGATGGAT
TTTCAAGGAAGAAGATAAGGGTATTTAAGACTAAAAAATTTAATTAAAAAGCATCTGGTA
GGCACATGCTAGCTTTAGTTAACTTTTTAATGATGTTTGAGAACTTAAGTGTATCAATGT
AACAAATGATAAAAAAATAGGAAGGTTTACTGTAGGGTGAAAATAAGAAGGTGTACATAA
GGGTGGATATTCGGGTTGGTCCAATCTGTTTAAGTCTCAGCCCGTGAAACTCGTGTTTTA
AGTGGATAAGTTTGTTTTGCGAAATAAATTGATTTTTTTTAGGTTCGTATCCGGTCAGCC
AAGCCCGCAGATAAACAGACCATTTTGTGGGTTCAATTAATAATTTCTTTTAAAAAATAA
AAATATGTTCTTGGTTGTTTGGCACAGCTACAAGCAAGAGAGAGATGCAATGTGGTGGGA
TGTGTGACTTGCAAGAGGTGGGACACGTAGAGAGGGGCGACACATGTAAGCCGAGGAGGA
GGAAGTGACCTTCTCACGCGGTGTTTGGTCTAGGTAAGAGAAGTGTGACGCAGTGCTAGC
CAGACTAAGGAGGTTGCGCGTGAGCAGGGGAAGAGAAAGTGATGTCGTAGGCCTCACAAC
AAAATAAGGGTTGAGGAAAGAGACACGCGACAAAGTGAGAGCTGAAGAAGAAGAAGCGTG
CGACAAAGTAAAGGTTTGAAATGAAAGACTTTAGAATTTGAAGTCTCAACTCTCAACTCA
AATACTCAATCTTTATAATTTTATTTTAAAAATTATCTTATACGAATTATTTGCGAGCTC
AAAAATAAAATTCGTTAAGTCTACAGACTTAATGAACCAGACTCAAGTACATGTTTGTAA
AAAAAAAAAAAAAGGCTCATAATCTTCCTAATCTGCAAGTTAATGAACCGGTTCACGGAC
CTGAATCCATCCGTATATTCACCCTTAGTGTTCATCTAATAAGTCCTAAAATAAGAAAAA
AAGTGTAATTTGCTTTAAAAAAAACATATGTGAATCCTATGTTTTGTAAAGGCACGTGAT
GGGGTTAACTAGTTTAAAAGTCACGTGAGCCAAATTTGTCCAAGACCCACAAGCCCAAAC
ATCAGTCATCTCCTTCACAGGAACCCTAAATCTGAAACTACCTGGAGTCCGTTCTGCCAC
GGCTGAGAAAATAGCGACGCGGAAACACGCTCGTCTTCACGATCCTGCGATCCAGCGCGA
CGTGTCCAGCGATTCCTCTCTCTAACGAGTCTACGGAGGGCGAAGAATCGCGAGGCTAGC
CGCCGGTGAAGAGTCGCCCGATTCAAGCCCGATTCATCCCCGATGCAGAGATTCAACCAC
GATTCAGGAACAAAAACGAGACAACCTCCGATTCGTATCGGTAGCAGCTGGAATCTTATC
GAATCGTGAGATAAGTATCGTGAATCGTACGATACTAACTACCATGCTTGTAACTATTGG
TACCATGGTGTAAACCTAAAGCATTGGAAGAACTGAAAAATTGCCTTATAAAGACTGTGG
GGGTAAGCTCCTGTGAAGTGACATTATCTCTAAGATAAAATTCTCAACTCAGAAAGTAAG
AGTGCATCCTCTCTGTTCTCAGTCAAATAGACCCACAGATCTTTTTTTTTTTTCTTTTTG
TTTTCTAATCTTAAAAGAGTTTTGATATCTTCACTGTTCTTTATGTTTATTATTGCTTGA
CTTTTGTTCTTATCCACTTGTGTGCGCTTAGCTTAAAACTATGGCTTTTGACTGTTAATC
ATAAATATGTTTAATTTTGGATTTTTTTTAATTTTTATTTTATCTTTTGTATGCGTGAGT
ATTAATTATTTAACTTGTATTTATAATCTTCAAAATAGTGGTTATCCCACTGTGCACCAT
CCCGCTATAGTGATTATGTGGCCAATGTTGTTAAGTGGTGGCAACATGGCGGATTTTTGC
CTAACCGGCATAGGCGATTT
>Glyma01g01550|Glyma01g01550.1
TAAGTCTTTGATAAATGATCGATTTTTATTTTAAATTTTTAAATTTTTTTCATTGTAATG
AGTTATTGATATATTATAATTTTTGTTTTGAGTTCTTAACATTAGTTAAGTGATGATATT
ACAAATAAATATTTTAATATATATCTACAATTAAAATGATGGTATGTCATTACGTAAGAG
ACGATGATACCAATACATTGATATTAAATATTTTAAAAGTTTATAAATAATTTATTTAAT
TAACTAGATATTATTTTTCTTAACACAATTTATAGGATGTTAGTGTATTTGGCTCCATAT
CTGGAACTATCAAATGTGAGTCCCAGCCATGTGAAAGGCAATTTCTCCATTTTAGAGATG
TTTGGAGGCAAATACCTCAGAGGGGAAAACAAGTCCAACTTGAAAATGACGGGAGTAGCT
AATGCATCAATCCTAAATCTATTCTCTTTTGTAGACAATTTATTTTCTCAACTTTGTCTT
TTCCTTTCAAAACCAAACCCAACCATATATCTCCCGGCCCCCACGTTCATTTGTACTGCT
ATTGATAGCAGTTACACTATTGATTACTGGATAAAATCAAAAACCGTCATTACTGGAGTG
GGGCATGTTATAACTTATAAGATTTCACGTATGAACAATTTTTTTTGAAGAAAATGGGTG
AAAATGGCAGTATCCTTACTTGTTTCCCATCAAGTGATTTACGAAGAAAATAGTCACTAG
CTAGTTTAAACTTGAAGATAGCAATTTTCTTTCCCCTTGCAAATCACTAATTACTGATGA
ACAACTTTCCTTTGGAGCAACTCTATTTTCCTTATAAATAGGACATGTGATTATTACTTT
GTGAATTGTAATGGTTAAATTATTGTATTGCTTTGTTTTTTTTAAAAAAATTTACTTTTA
AAACTTCTTATGGGTCGGGGAATGAAAGGCACAGAAAGTTGAAAATCATGAATTAAGTTT
ATTTGTGTTTTGTGGGGTGAGACCTGAATGAAAAATTGAATCTATTTATATTTCTTTTTT
TTTTTGAAAGAGAAACTTACCATATTTGTTTTTTTACTTTGTATTTGATTGTTATGTTAA
TTTATTTTCTGAGTTTTTAATAATTTATGCATTTTGTTTCAAAAGCTATATATTATGTAA
ATATCATAATTATTATTTTTAAACCTAAATAATTACTCCATCTATTGCTTTTATTTGTAT
TTTAAGGTTGGTACGTAGAAATTAACCCACAAATGTAATTAATTTTCTTGATTCTAATAA
AATAGTTGTAAAATTTTCTATTTTACCTCATGTTATTTTTACTCTACAATAAATATATGT
GTAAATTAATTAAAGATTTAAATATAAATAAGTGTGTAATTAATTTAATATTAAACTTTG
CAAACGACCAATAAATAAAAAAACTCCAAAATTCAACAATTAAAAAGGAATAGAGGAATA
TGTAAACGACATTGATTCAAAATCAATTCTACAAACATATATCTAAATACATATTTACAT
GTAATTATTTGATGAATATCTTCATAATATATATAAAACTAGATTACAAACATATTCATA
ATCCTATTTGAATATAATAGAATAACTATGGACACCAAACTCTTCCTTTAAGTCAAATTT
GTGGGTTTAAATGTTTGGTGTTTGACCAATTCAGATTTTAAACCCGTTTTAGGACAAGAC
ATTATTTAAAAGAATTTAAATTGTTGGTATAGTGCAATTGCTTCCGCCTCTGGTGGCTTT
GCAATCCGTTTATTAATTAAGAACCCGTATTTTAGTTTTTTATTTTTTATTCAATAAAAA
AAAACACAAACAATACATGTTCATTTTAGCTTGTATATTGTACAGAATACATGTTCATTT
TATACAACTAAAATTATGATAAATAATTAATAATGTAAAACTGTTTTATGTTTTACACCA
TTATTGCGTAGTCTTTTTTCCTCAATTAAATATGGGTAAAGATGGAACTGCATGACCCTA
CAGTTATTTCACTACTGTAG
>Glyma01g41440|Glyma01g41440.1
CATGAGGAAAAAAAATGTTGTCGAGAAAACTTTATATTTTTAACATTACCACTGACTCAT
ACGTTCTCTATGGAGTATCCTAAATTTCTCAAACATACATAATGTTGTAGTACCTTATCA
TTGACCACTTTTTTTTTTTTTATCAGCCAAACAAGATCATATATAAATATATATGGGCAT
AAGAAATACCCGAAAGAAATACATGAGTCGGGATAAAAAAGTGCAACAAACAAAACACCC
CGACATAGTTTTGGAAAACAAGATCAATGATCACTCTAAATTTAGTTTTGAAAAACATCC
TTTCTTTTTTGCAATCTCCATGACTATAAATATTATATTGTTATTCATTCTTTTTTGCTA
CTTCAAGTGTGTGAAACTCAAAATCTTGAGTTGACCTATCATTAATTATTAGCCACAGTA
AATAATGTTTGTACAGACCAAACATCACATCACAAGAAAAAATGTAAGTACCATAAGCAA
AAGCTCGATAAAGTATTTTAGATTTTTTCACTTCAACAATAAAAAAAATTATCCAAATAA
TATAACTTCAAAATTATTTATCCAAATTATATAAATCGCTATTTAAGGCAAAAAATCAAT
TTTTTCAAATTAATTTCTCACCTTCATTTTTTTTTCATTGTAAATTTTGCAATTATAGTA
TATTTTTCATTTTTATATTTATATTTTATAATCTTAATAAAAAATCAAAATAGAAGTTAA
CAAAGTACGTATGAATGAAAAAAGTACTTATTTTTTAAAAAACATTTTTTTAATAAAATA
AGAATTTTTTTATAATCTAATATAGATTTTTTGCATTGACCGGACTCACGCTAAACTTCA
CGGTAAAAAAAAAAATAATAATCGATTTTGGAGAAATTTATTTCTCACCTTAAATAATGA
TTTTTATTATTTATGTAAATAATTTTTGGATTGAATTATTTGGATAATTTTTTTATTTTT
TGTATTATTGGGGGTGAAAGATTTACATTTTTACATTTCTTGTGTTCCTCTAAGTTTAGA
GCTTAGAAGGATTTTTTTTTTTTTTTATGTTGACACTCTTTAAAAAAAGGAGAAGAAATT
GTAAGTCGGAGAATAGTAATTCATCACTGGAATGGTGAAGAAGTAGTGGTGCGTGTCAAT
GAATATGCATTTTAAGGATAATACGTAAAGGATATAATTAAACTCTCATTTATTATTTTG
GAAAAAAAAAATGTAAATTATATTAAATCTAAAATGATACAATAATAAACGGGGACATAT
CCCGCAAAGAAAATAAAAAAATTTCTTAATATAAAAAGACCTATATCAAGATGCTAAAAC
AAATAAAACAAGTGTCTATGTAATATTAAACTCTAATTTATTATTATTATTAGAATAAAT
GATTCTTCTCTCATCTTAAAAATGTAAGTATTATTTTTTTCTCTTCGATATTATGTTAAA
ATCTAATATTTTCTCTCTTGATAGAGTCAAGTATATGACAATTTTACTCCATTTTAAATT
TTTTCGTTATAGTTACATTAACTTCTGATATGTTAAAATATACTTTATTACCAATTATCA
TCTTTAATAGATGTAATTATTACACTATTCTTTCTTTCTGTGTTTATATATATATATATA
TATGACACTTTATTTTATTTTATTTTATTCTTTTGTTAAGAATTATTTAATGACTAAAAT
ATTCTTTATACTTTCCAATCTGCTAGATTTAAATATTATATATTTTTTATTTTAAAATAT
ACAATTTTCTCGTTTAATAGATAGAAATACACCACACACTTTCGCCATGCTTATATTTTC
TAAAAAAAATCTAATAACTTATACTATTAAAGAAAAATTGTGTAACCAAACAAATCATTT
ATTAATATATTTGTGCATTTTACAAAAAAAATGTTACTAAGTTATTTAATTTTTATAATA
AATTATTTCTTCATCGAAATCATTTATTGTAAAAAATATATATATAATCCATAAATAAAT
AATGCCGGCACCGAGAAAAA
>Glyma01g37100|Glyma01g37100.1;Glyma01g37100.2
AACTATGAAAAAAATATACATGTATAAGATTCAAGAGTAATACTACCCTTGTTTTAATTT
ATAAAAAATAAGGTATATTTTACATTATAATTCATTTCTTATAAATTGAAATGAATGTAA
TAATAACTAATAAAAAAATCTTCAAAAAAGTTAAATTTAATGGAAGATGTTATTCTATAA
TGAAAAAATGTTCAAATCTTTATTAGTTGAGATGTGTTTTTTTTGTTTTGTGAAAATATT
GTTAATTAATATAGATGTTAATATTTAATATCTAATTTTATTCCAAATAAAATTATTTTT
AAATGAAAATATATGTGAAAAACTAAAAAAAGTGAAGAAAATTTTGAAATTTAGACAAAT
ATTTTGAATGTATAAATTGCTGAGAATTGAAATAAAAATTAATATACAAAATTTTAAAAA
AATTGAACTTGAAATTTGAGTTAAAATATTAACGTGAAATGAAATTTTAAAATAAAATTG
ATAATCTAATAATTTTATAAATGTAAAAATAATACGATTCATATCCCAAATCTACAAGCA
ATGGTATGTATCCTCCCTATCTTCCTCAAAAAGATGGAGGGTATCTTCAACTTCTTTTTT
ACACATATTCCTATCAATCATGTGTTCTAAGACACCAATTTTTCAACACCCATTTAATTG
AATAATTGAATGTTTACTTAGAAAATTGATATGACTGCATTTAGTACAAACCTAATTAGG
TTTGTGAGTATGTGCATGTGTGATAGTCCTAATGTCTAAAGGAGATACAACTATGTGAGG
AATAGTAATTAGCACAATCACAGAAGAGTGTGATTAAACTTGAAAGTGATGTAATTGAGT
TCAACATCAATTTTTGTCCATTCACATGAATGAAAACACCTTAACCTAATGTCCATTTTG
GCAATGGAAAGCCTTAGATGATGTCCATGCCACAGTGATTTTGTGTTAGGGTTAGTGGAT
GAAAATATAGAGTGAAATTTAGAATTGTAATTGGTGAAGTTGATTTTAGAGGTCGAGTAA
ATAGTATTGGGGTTGCAATGCACATAAAAAGAAGAAGTAAAAAGGAAAGAAAATGAGTTA
GTACACGAAAATCGTTAATTTTCAAATCTAATTCTAATTTTACATGATTTTGGTGATAAA
AGTATTCTTCTTTAGTAAGAGTAATAAATAAGAAAAGAGATTATCGTATTCTTATATATT
GAAAATTTTTCTAAGATCAAAGTCTCGTTATAGTTCTTAAAAAAAAGTTTCATTATAGTC
ACCGTAATTTTTCTTAAAAAATAATTGTTAGATGCTCTGATTTCTGTTATAGTAACAATG
TAAAAGTCATATATAAGATAATTTCTAATTAATATTTTAAAAATATTTACACCAGTCATA
GAATGAAACTTTTAAAAAATTACTACAAGCTTCAACTTGATATTCTCTTAAGTAAAACCT
ATCCTTCTTATTGAAATATGTCCCCGAAAAATATTATTAAAACGTGTCGACATTATTAAT
CCATCTTAAATAAATAAATGATATTTTTTCTCACAATATTTTAATAATAGACGATTTTAC
TTGTAAATTGTAATCCGATTAATTGTTAAATATAGATCTCTTTCAATAAAGATTGAGTCG
TAATTCATCACTTTTACAATTGTAGTCCTTTTACTTTAAATTCATTAATTAATAAGCGAT
GCACTATCCTTGTTCAATAATCAAACTTATTGTTTAATAAATTCTTTAAAGTTTGATTAG
CATTCATTAGATGTATTTATTATTTTCCAAACATCCATCTTAAAAACCAAAATGTCTGTA
CTATTATTGTTTTCGCCTATATCTGGTCCTAAACTCGGATATTTATTGATCTATTTAAAA
TTAATCCTATCCTATTATTTAAAAAAAAAAAACAAAAATACAAACCAAAGCGTGTCAGAT
GTGAAAAATAAAAATTGAGGAGGTTAAAACTTAAAATGAATCAACACATGTACAAAATTT
ACACAATGTCCAATGGGAAT
>Glyma01g02070|Glyma01g02070.2
TTTGGATAATATTTATTGAAAATCTCCTCTCTTAATTGCTTTTAATTTTGTCCTTTGACT
ACGTGCTTAATGGGTAATAAATTTTGTTCAGTAACAGGATCGTATTATCAACAAAAACCC
AAAATAATAAAGAAAAGTATAGTACTAAAAGAGGATCATCTTTACAATATCCTAATGAAT
ATAGGCAATTGGAGAAATTTTTGCACGCGCCCTCTTCTCTTTTTGTTTTAAAGTAGATAT
TTTATAACGTAGTAACTGTGGAGAAATTAAACACTACTGTTCCGTCGTCTGAGAAATTTG
AATCCTTGAAACGAGTACAATGAATGAGGAGCAGGTGGAGAATGGTTCTTGCTTGAGAAT
TATTATCAAGCAGACGTTCGTCATGACAACACGCATGCTCGAGGGCATGCAAATATAAGA
AGAAAATGACAAAGTTGATGACCACGCTGATGAAGAAAATGAACAACGACCTCAAGATAT
ATATTGTGACTGAAGAAGGAACATAGGAAGCATCCATGCATGTTACTTACGACAATGATT
TTACACCACCTACGCACTCGGATGGACCCACGAGGAGACCTTATTTGCTAGGGGATTTTC
AACTTCAAGCTTCAAAAAATTTTCAATGTCATAAAATACACTTCTTCTTTTTTTGTTTCC
CCAACATAATTTTTTTACTCTTCGAACTCTTATCCTGATAAATGCTACTCACCACATCGT
CAAATATGAAGTTTGGATATATAGAAAATTCCATCATAAAAAAAGATATTATGGTCTCAG
GCTAGTTCCCAGCACATGCAGCTTGCAGGACCGAATATATAGATATAATTCTAAGATCTC
TTTACAATGTAATAAATAATTTAACTGCAGAATTAATATCGTGTGTATGTATATACATGC
AAGACTAGCTAATTTTTTTTTTTTTTTATATTGAAAGGAGCAAGACAAAAGCTAGTTGAT
GGTGCAATTAATATTTCAGGTAATTTATACTACAATAAAACTTCAGAATCTCACTGAAAA
GGTAGGGCACACTACAGGGTCATTAATTTTGATGACAAGCTAATTAAACAACAAAAATTC
ATTTGATTACACTGTAGAAAAAAGGCACTGTTCCATTAATACAAGAGAAAATTGAGGCAT
CGATCTCATATTTATACATTTAACTAGCAAACAATCAGATAAATTTTACCTACGCTAGAT
TTAAATTGGATGCAGTTTTGTAGATGTTTTTAGTATTGTTTTTTAATTAGAATTGGATCG
AGTTTCGACTCGGTAATCTGCTTAATGAAGATTTTTATTAAAGGTTAATGTAAATTAGTA
AGATAAAACTCTAATTATAGGTAGAGGATAATACCAACAACACTTGTAATCGTTTTAAAT
TCATTTGGCGCTAGCACACTCTTTTTGCATGGTTAAACTTTTTGTTTGTAGTAGTCCCAA
TTCAACTGTAGTATATCATAAGACATAACCCCCCAAATTAAGTGCCAAACACCCCTCCAT
TCATGGGCTATCCTACTACTTAAAAAAAAAAGGTTTTTCTGTTATTCCCATGTCTCGATT
GTATCGAAGATCTTCAAACGCTGAACCAACAGGTCAAATGCAAAATAACTTAATGAAAAA
ACAATGGATATTTCAAACCGGATTCAAACCTTAATTATATGTATAGGTACTTTAGGAAAT
TCAACGAACTTACCTTATGCTTAAACGGCACTTGCCCTACCTAATCCTGATTTTCGTTAT
AACTTATCTGACAATAAAGTTCTCCGTGTGGCGGAAAATTGCCAAAGGGTAATCTCTAGG
TAACTTCTTTCACACTGCCAAACTAAGCCATTTCCCTGGTATATACATGTTTCCATTTGG
TTTCTCAATTCAAAAAAAAATAATTAAACCTAATTGAAAAAAACAATAATAATGATGACA
TCATTTCTTGAATATGCACATCCCCTCTGCACCTATAAAACCAAATATCACGAGCAATTA
ACCTATGCTATACGGTCCTA
>Glyma01g43100|Glyma01g43100.1
TTTTGTTATAGGTTGACAATATTGTTTATGTTGGATGATTGATGGTTTAGAAAGTGAAAA
ATAGCTGGGAAAAGCCTTTATTTTTAAATAAAAAAGTAACTTTATTTTGGGATGTTTTAT
ATATTGTTGCGAATTTTTAAGATAGTAAATTTAACATGTGACAATAATTCAATTTAAGTC
TATTTTTTACAACTGGCATATTGTATCCCAATATTCAAAATATCTGAACTGAAATATTTC
AATGCCAACTATTGTGCTAAGAAAAAAATACTCACCTTTAGATTCTTATTGTGCATGTTT
GGATTGATGGATGAATTAATATTTGTTTTTAATTATAAATTTATATTTATAGGTGAAATT
TTACTTTTTTGCGCTGTAAAATAAAATTATTCTCTCTTTCGTATAGTTAGATATTAAAAG
TGAAAATTTTACTTTTTTTACACTAAAATATAATTATACTATTATTCAACCATCATAGAT
TATATTATTGTTGACTTTGAAAAACTAGTTATTTTAAAATTGACACTATAGTTAATATTA
CTGATCATGTTTAGGATGAAATGGTATTGGTTATTTCCTTTGAAACTTTTGTTCCTTTTT
TTCCCTCCACCGTCCGGACCTCCGGTAGAACTTTATTGTATATCGTTAGGAAAAAAAAGG
AAAGGAATAAATTCTGACTCTAATTTTTTTGGTAATCACTTAAGGTTTTTAACTGTCAAA
ACATTGTTTTTTTTTACTCTTCCGTAAAACTGTTTCCAGCCATTTTTTACTCTATTTTTA
AAAATTTTAAAATTAAAATGAAAGAAGAAACCGGTAAAGTTAAATAAAATATTTGCTGAA
TAGTTATGTAGTAGTTACTTCTTCAATCACAAATTATGGTCGATAGTTGGATTAAATTGT
TCAAATTTTTTTAAAAAAACTTTAAAAAAAATGTTTTTTATATAAGTTTTTTTAGTAGAT
AAAATTTGTTTAGTTTATAAACAAATACATAACTATGATTATATATGACTTTTAAAATTT
TAAGTGAGTCAAAAAAGTTACTATATAATTTATAATTAGATAATAATATTCACTTCATAT
CAATTTCCAAATTAGATAATAATATTCACTTCATATCAATTTCTCTTATAATTGAATTTA
AAAAATTGTAAATACTTACCAAACACATTAAAGTTCTAATGATACTTGTGTATTCATAAT
AAACACTTATTTTTCTCTTTTTTTATATATTTTTCTTTTTGTCATATTTTATCTCATTAA
TTTATCATTTGTCTCTTTTATTTTTTGGTGTTCATTAAATAATATTTTTTAAGGGAGTAT
TTTGTATAAGAATTGTTTTTAGTTTTCTTGGAAATTGAAAATATCTGTTTCCCATATTTT
TTTTATTTTTAAAAAATAATATTTTTAGGAAATTTTTACAATTTTTCCCATGAAAATATT
TCCATAGAAAAAGAAGGAATTTAACTTTTTCAAGTTAAAAAATAAGTTTTATTATGATAA
AAATATCACGATAAAATTTATGGTAAAAAAATATTATACTACTCATTTATTTCCGAGGTT
TATGATTCTTAAACATAAAAAATAAAATAAAATCTTATATCAAGTCTCCTAAAAGAATTG
CGTCCTTGGCTCACTTCTTAGTGGCCACGCGATCTTGTCAATTACCTGCAATTTTTTTGC
ACCTAATTCAACAAAAACAAATTTTTTGAGTTCACTCTTCAACGTTGGGATATGTACAGA
ATGACATGGTCGTCTACCTTAGAAATACAAACAGAGCTCGAGGACTTATTCTACAACTTT
ATTGTGGTCAACATTAGATCCGTTGAATTGCTTGCTTTATGAGTAATTACTTGATATTTA
ATACTGATTCGGTGTGTTTTAATATAATTGAAAAATTAGTTCCCACTTGCCAAGGAATTA
ATCATTTGAGATTTAGTCAATGTAAAATTAAATTGGAAGTCCTTAAGAAGACCTTGTCCT
GCATTAGAAAATCTATGCAA
>Glyma01g36590|Glyma01g36590.1
TATGTTAATAATGATTTAAATTCTAACTAGAAGTATGAAAAAAGGTTTTATTACATAGGA
GAGACAAACCTATTTCAATAAATGCACTAAAAAATTGTCTCGTTAACCATGTTATTAGGA
TATTAATTAAAAAACTAAAATCCAAATGTATTTATTGTGCGACATCAAAGTAGAACATAA
AAAGATATTAATAATACAATTTAACCAATATCTTTAACATACGGTTAATTTTTGGCTTAG
GAAAATAACTTTCCACGGTCGATTAGAGAATTCAATTTATAGATTTTAAAAAATTCAACA
GAGGATCATAGACCACCTTATTGTAGAAATCCTCATATCTACGCTATTGAAAAGTTGTAC
CACTACAAATCCTCTTATGTAATTGTTGAAACATGTGTATACCATTCTAAGAAAGGATTT
GATGACAAATGAAGATTTTACATCATTTTCACCTTAAAAAGTTTGGTAGTTTCGACATTC
TCCTAATTAATCAAGATATCGTATCAAACTTTTTTGCAATGTGAGCCTTCGGCTATGAAA
TATACATGACGCCGCCAGTCTAGGCACAATGTTATATTTAATACCACAAAAGTATTTTGA
CAAGAAGGAATCGAAGAAAAATTCATAGTGAGAGAAATGTGTTTATACTAAGATATGTTC
GAAATTGATTAATAGTTTCAAAAAACTTTAACGCAAACGGTTTGACGAACATATTTCCTA
TTCTTTTCCTACTTCTCAGTTGTTTTGTATATTACTGTTTGTCCAAAAACAAGTGGCCAG
GTCATCAACTGGTGCTATATATAATTATTATTATTATTTTTATGTGCTAGATGTATAATT
TTATATATTGGTACTGTAACTTCCTTATATAATGCTGACGTGTTATTCACTACAAGAAGA
ACATAGCTACTAACATCTTTACAAGGCAGCACACCACCACACGGTAGTTGAGAGTTGAAA
GTCATATTTCCCATGAGATGCATTTTGTTGACCAAGTACTCATTTGTTACATAAAATTAA
TATTTTAGTGCTAAACGTGGGTTAAGGTACGGCGGGTTAAGGCTGTACCAAAATTCTTAA
ACCAATAGCTTGAAAAGTACCAATTCTAAAAATTGTATGCGAGAAATATTAGAATCTTTT
ATATATATAAATTGGAATTCATATTTTGTATGAGAAAATTTTCAAGAGTTGTTATTTAAT
GATGGTATTTTTAGAAATTTGTCTTTAACGAAAACATTTTTAGGGATTCTTCTTAATGTT
TTATTTTTGTTTCAATCTATATTTTCATTTTCATTTCTAAATTAAATTTCAATATTTAAA
AAAACTATCAATTGTTAAAAATAACTTTCTATTACAATATAATTTTTTTAGCATATATTT
AAAATCTAATTTACATATTTAAAAATATTTATTTAATTATTATAAATTTTAATTAAAATA
TAATTTATATATGTAAAATTATTTATTTATTATAAATTTTAATTATATAACATGACAGGT
TAAACTAGTTGTAAATTTGATCATTTCATATTATTAGATTATTTGACAACTACTTACAGA
TTGGCAACCATTTTTATTGGTCAAACTCGCCGTTGAAAATAAACAGTGCTGAGCTCACCA
CCAACTTGCTGCTTAATCAATACTGAAAATTCCCCTCACCAACCTAGGTGGCTATATTTT
GATATATTTAAGCCGGTCACACAAAGCCTTCTAAATAATGCATGCTATCATTCACTATTC
CACACACGTTTCTACATGGTTAATTTGAGCCATAATTGGAATGCTTATTAGATTGACCAT
ATATGTTTCGAAAGTGATTTTATTTCCACCATGTCATTATTAAATTAAAATCCCAGACAA
GGACTAGTTTTATGTACATGCACAAAGACTGTACACACGACAAATTTATATGTTGAAATT
AGTCAAAAATGTAACGTGGAATTATTGATGCTGCCCCATCCTTTCATAATTTTGTATTGT
ACCACACCCACTATATATGC
>Glyma01g35660|Glyma01g35660.1;Glyma01g35660.2
GGACTCAAGCGCTCAAGTAAGTGTATGAGTTAGAAGAATAAGAGAGAGTATGAAAACACG
AGTATGCAAGTAAGTGTGCATGTGTGTTCGAGATGTGTTGAGGGTTCGATGGAACCTGAT
ATTTATAGGAATAGAATGGAGTTACGGGTCCTTATTTGTAAGGGATGTTATAGCATTTGC
AGATAATTATCGGCTTGTAGATAATAGCCGGTAGCTTATAAATAATGTTAGAAATAATAC
ATAGCTTAACGATAAAAACTAGTAGATAATTGTACCTTATAAATAATGTGTGATCTTGTA
GATAATTGAATACCTGCTAAAAGATAAAGAGATAACAATATATTCAAATATTAAAAGGTT
AGAGATAACATGTCAATTAGAGATGGATAGGTTTTATGATTTGTTTGTTTTAATAAATTT
TTTAGAAGTTATGTTCTTTCTAACTTTTAAAGCGTTAAATAAAATTATATGAATTAATGC
ATATATCAATAGAAAAAAAAATAGTTGTTGGGTTTGTCTCTATTAATCAATTAATGCAGA
TGTTGTCTAACAGAAATTGAAATATTAATAATATGTTATACTAATAGATAATTTTGTAGG
AATTTTTTTTGAAGGAATAATTTTTTGGGAATAAGAAAATTAGAAATTGGCATTTATTAT
CAGCATATTATATTATTAGTAGAATATATTATTATTTTCATTCCTTGTTTGCAACGAGAC
ATTAGTTTCTTGCATTGTAATTGACTTGAAGGAAGTGATTAATTAATGGACATTGCTAAA
ATAAATTTATTTACTGTTTAACAATGCCACGCTAATATATATTCAACTTTAGAAATGCAA
CCCCACAAGAAGAACCCCCCCCCCCCCCCCCCCCCCCTAGAAATGCAATACAAAACTTTA
TAAAATATCTCACGTAACAATTTAATCATTTATGATAATTATATTATGAGAATAAATGAT
CAAGTGATCGTCTAATAATCCTTATTAATCTCGTTCCTCGTATGAAAAAAAGTTAAAGTT
TTAAACAATGTGAGAGAGTCTATGTATTGTCTTCAAAATCAACAATGACAGAAACAGTAA
AAATAAAAGGAACAAATGATTTACAAAAAGAAAAATAGAAATTTATGATTTGGGGACCAT
TAGAGTTGAAGACTTTTTTTTCTCTATTTCCTCCATTTTGAATGCATGGATGAGTTAGTT
TAAGGTGGGGGGGCAGCCTCATTAATGTAAAGGCTCAACTTACACCATCAAACCTACTCA
ACACATAGTTGAAATGTCCAAACAATACATTTCCAATAGCCAGAAAATTCTATATCTTTT
GTCTGAATTCGTCACCAACTGTTCATCTTGACCCAAACCTCAGACTAATTATAACACCGA
ATTGGATCTTGCTGTTTGTGTCCGAAAATGAGTAGCTACTTCTACTTTCGTGTCAACTAG
AGAGGTTAGGCATAAAGTGGAGTGATGGAAGGTTAAAAGAAAACAAGTAAAATGAAAAAT
GAAACAACAAAGTATTATATTTTGATAGAAAATCACACTCCTTAAACATGTTATCAGAAA
TTTGATCAACTTTATGTATGAAAAACAGTAGTTAAAAAAATTACCTCCTTAAATGAATCT
TTATATTTCAGGAAATTAATCTTTAACTATTACACCTTGAACAATCAAAAAAAGAAAATT
GGGCAGGATCAAGAGTTGTCCAACATAATTGCATTAAAAACATAAAGAAATTAACAGAAT
CCACTTGAACGGAAATGGGAGTAACACAAGAAAAAAGGTTCTTTACTTCACTTTTGGCTT
TTGTCATGCCTTAGGGTCGCTTGTGTGGTTATATCTATCTCTCTGTGATTAATTAATTAA
CCAAATTAAGGACCCCTTTTTATTATCTTTCTCTTGAACAGCCTCAGTCTCCTCTCCCTA
CAGAAACACCTATCCATCATACATGCACGGTCAACTAAACTCCAACTCTTATGTGTATCC
GTATACACTCTTGTGACACG
>Glyma01g38550|Glyma01g38550.1
GCTTAGCGCACAAGACAGGCACAACGCATTGCCTCGCTTAGCGACCAGCTCAAGCTTAGC
GTGAAAAGGCCCACGAAAAAGCCTAAAGGTGCGCTTAGCGTGAGTCCCGCACTAAGCGTG
TGAGCACCGCCATACTCGCTAAACCCAGAAGCTTCGGTGCTAAGCGCGTCATCACCGCCA
TACCCGCTAAGCCCAAAAGGGTGCACTTAGCATGAGGTCATGTGAATTTTAAGCTACCTT
AGACTTATAAAAGGAGTAGGAAGGGAGAAAGTCATACTGAGACTTAGAACTCTCTATTGA
ATACACTCAAAGTCCGAGTATCTCTAATAGGGGAAACCTTCTTTCTTTAGTCATTCTCTC
CTCCTCCATTATTCATCCCTCTTCTTCTTCCATCCTCATCAATCCCTAAAGTGTAAAGTC
TCTCATGACCATGAGAGGCTAAAGCCCCATTGTTGGAAGCCTAGCAGCCAATACCCTTGT
AATGTAATCTTTTCTTACTATTTATTGCATGCAATGCCAATTTTTATTGTTCTTTCTTGC
GCTTTATTGTTATTGTTTATGATCTGATCGTCCATGCATCTGTTTAGGGATCAAGCATTG
AGAAGTGTTTAATTTCTAAGGAACTAGGAAAGAGCATTTAAAAAAATCATTGTTAGGGAT
AGAGTGGTATTGTTTAGCCTATGCATACATTTCTTAACTTCATGCAATTTACTGTTCTAT
CTCTACGAAGAGATTTGAGAAAGAAAATAGATAAATTAGACTTTTCAACGTGAGGGATCA
GGATTGAATATCATAGTAGATGTTCGTAGGAATTGAAATAGTATTAAATAGAGAAACACA
TTAACATTGCATTAAGGGTAGTTAGGCATGTTAGGTCCCAAGATATTTAAATTCTGAAGT
CATTTTTTGCATTCAAACTTGTTTACTTCTCTTGTCTTTTATCTTCTAATTCTTTCTCTC
TTATTTTCATTGTAATTTCTTATCTCTTGCTTAAAAATTGGATATACATAAACTCAAGTA
CAAATAGAGTCCATGTGGATTCGACACTTGAACTTTCGAGTAAACTTTATTACTTGAAAC
AAATTGGTGTATTTGTTGATGAGTTAACATTTATTTATTATTTGTGAAAATTATAGGTTT
TAACATCTTGTTGGTTTCCTATAATTGTTAATCTAGGAAACCTTTAAAATTGACAAGAGT
CTGTTCCACGAATCTATAATAGGTTGCTGGTTCACGAGGTTGAGCTTGTTAGCACTAGAG
AGATCGTCAGAGAGGAAGTTGAGGTGACAAGGGAAAAAAATGCCATTGCCAAAAATTGCC
TTCGACGATGGCAAATGATAGTTACTTGAATGAGATGAGGGATTCATAGTTACTTAAAGG
AGATGATGGATTTAGTGTGGAATGACATATTGTAGTAAGATTAATCTAATGATAAAAAAT
CATGGTTCCCTTTGGACCACCTATAATACTAGTTCACCGAATCAATCAACTAAATATTAT
GCTTAAGTTGCTTGGTTAAAGATGCTATTACTATCAGTAAGAGATTGACAATAATGTCAC
GCGGAGAAGATACAAGCAAAGCAAAAAGAACTAATTCAGCGTCTCAGTCAATTTAAGTTG
TCTTTTTCTTCTTCTATTTTTAATTGATTTTTTGAAATTGATCCTCGTGAAGTGATAAGA
CAAGAGGTCAAGAAAACAAGTATAATTCAAGTGTTGTTACTTGTTATCCACTATTTGGTC
AACAACAATCCAAGCCAACCCGTTGTTTGAAAATATTTTAACTCTCAATTCAACTTCAAG
AAGAAGCAAATCAATAGGCTTGTTATTTCTCAGAAATTGTCTTCCATCTGAAATTTTGAC
CAACAGATCAAATAATTCCAAAAAAATTGAAACAGGCACTCCCTAAATCATTTAATAAAG
TGTTACATAATTGCTGGGTTTAGGCCCCGCTTATGTACAAAAAGTGGTGCATAATTGCAT
TCATTTCTCTGCAAACAACA
>Glyma01g01580|Glyma01g01580.2
ACGCATGATTATTTATTAAATTGGATGATAGCTGTTTTAATTGGATTATACTAATAGGCA
AATCATGCCAAATATAACTACTCCCATCCTTATTCCTGTAGTTTTCGGGCACTCTTTCTT
TTGCAGTATTTTATTTTATATTTTTCTTTTTTGAAAAAGGAGAATTTGGACTAAATAATA
AATGTATTTAGAGAAAACTTTTTACAAAATTAAAAATCTAATTTTTATAAAATAAAAATT
AAAGTAGCTTTTAAAAAGTAAGTTTATTATTTATATACCTTTCGTTCCTTTTTCGTTGGG
CTGCTCTTTCATGGTTCGGAAACCTTCCTCCTAGCATGAGATATAATGCAAGTGTGAAGC
ACCAGATGATGACCACGGAATTGTTAGTAACGGATAACAGGCTCGTGCTAAGATTCATGG
GTTCATGCTAAAATACTAAGTGAGATTTTTTTTTATATTTAAGTATTTAAAAATAATCAT
ATAATATCATAAAAAATATACTGAAATATATTTTTATTTATTGTAATTTAGTGTTTTTTA
TTTTATTCCTTGTAAAATTATTTTTATTTTAATTTTTGCAAATTATGTTTGGATTAAAAA
CAAAACAAACATAATTTAAAAGAATTAAAAACAAAAATAATTTTACAAGGATGAAACGCA
AAAAGATACTAAATTATAAGAATATTTAAATCTAAAAATATACATTTTATTTTACTAAAC
AAATAAAATAATTTTAATAAATATAAAAAAAATATATCATATTTCTTTTATTTAAACAAT
TCTTATCTTATTGTCTATTATTCAATTTATATTTCTAAAAAAATTAGATACACATAAGTA
TTTATATATAAAAATAAGCATGACAAAGGATTAAACAAAAAAATAAGTTTCGCTTTCCTT
GTTTTTGTCCGGATAAAAGATAAAAATGATTTAAAAGATATAATATTATATTTTTTAAAT
CAATTCACACCCGTCAAATTTTATAAAGTTTAGATAAACTCATATGGATATATATTTTTA
AAATATTAATTATTTTATGATTTAATTTATTCTTTATATTTGATCCCACAAAAAAATTTC
CTAACTCAATCATTATCATTTATCATGGATAAAATATTTTTTCATATTAAAACTTATATA
TATATATATATATATATATATATATATATATATATATATATATATATATATATATATTAT
TCTTTATGAAAATACTAATTTTAGTTTTATTTCGTTTATACTTTTAATTTTTTGATATTT
CTTCAATAGGTTGGTATATCACTTGAAAATTTAATTAATATAAATCTATGATCGGAAAAC
GTTAGTAAAATTAATTAAGAGTGCGACACTAACATGTCACATTTTAATTTAAATAAAGAA
GGAACATTAAATACATAACAACTTCAATTTATTTATAATAACAATATAAAATAATATAAA
AATATTAAAAACTATATATATATATATATATATATATATATATATATATATAATTTAAAA
AAATAGGTTTCTTTAATGACTCTCTGCCCTTGATTGATACCGTAGTAAATTGAGGGTTTT
GGTACACAAACATTTTTTTTTCTTCACATTATTGGTCAGATTAGTTTATAAACTATTAAA
AAATTTATAACTCTACGACTATTTATTATTATTATTTTTNNNNNNNNNNNNNNNNNNNNN
NNNNNNNNNNNNNNNNNNNNNNNNNNNNNNNNNNNNNNNNNNNNNNNNNNNNNNNNNNNN
NNNNNNNNNNNNNNNNNNNCTTACTTACCTACCCATTCATTTTTGTGCCCTTCTTTATTT
ATTATATATACGAGGAAGGAGTTTCAAGAGTAATTATTTTAAAGTTATTTTTGATTTACA
AATAAAGGTATATTTATTTTTTTAGCATGAATCAATTCTTAGTTATAACTTATTGACCTA
CTCATACTAAAAAATGTGTTAACAAATGTCAAGAGCATTTATCAAACATACACATACTTA
TTTTGTTGGGAGTGACGCTT
>Glyma01g31320|Glyma01g31320.1
ATAAAATTGTTTACATTTAATGGAATAATATTGATTTGAATTAATAATTGAATTAAATAA
TACCCTTTAATATTTTTAGAGGAAATGAATATGAGATTGTTACATGACATCATCTCATAG
AATTAAACCTTCTATATATATATATATATATATATATATATATATATATATATATATAAT
CAATTAATTTAAGATTTAATGGAATGATTAAATCAATTTAATAGAATAAATATAAATTAT
ATTAATTAATTAAATTATTTGGATTGAATGAATATGAGATTGTCATGTGGTATCACCTCA
TAGAATCAAACATTTTTTATATATAATAGATGTTTTTTTTATAAGACTCAATTTTTAATG
TTTCTTATATTTATTATTTTTAGAATAGAATATTTCTAATTAAAAGAAGATAGAGAATAT
ATTGACAAATAATTACAAGAGAGAGAAAAGTATTAATGATAAGGAGATATTCTTAAAAAT
TATAAATTTAAGATAAATTTATTATTATCAACTAAATTAATTATTTTTTTAATTTTGATA
AATTAAGTAATCAAGTCTTATAAATTAATAGAAACACTAGACAATATTACCATTATATGT
AACATTTTCTTTTAGAAGGATAGGTAACATTTATTATAGTCAACAAGTATTGGTGTATCC
GACTGTATATGGTAATCTTAAATAGTTGAGCCCATATCACATATATTTGTGGGCATACAT
TAGGCAATTTTTGGTTTTAATCCTTTTTGTTTATTAAGGAAAAATAATTTTGATTAATTT
GGAGTCGGTCGAAAGATAAATAAAAATTAAATTAAAAATTATTTTTATCAAAGATTAAAC
TTAAGTATTACCAAATTTATTTAATTTTAATTTTAATATATTAATCACTTATACTCAATC
ACTTGATTATATATTAAGTAATATAATTAATTAAATTGTTATCAAATATGTTTTGGTATG
TGTTGATTAAGCATGATGCATGATCGTTGTAATTAAATGATATGAAAAATTGGATATATA
TATATATATATATATATATATATATATATATATATAAAAAGATAGATAGATAGGTAGATA
TATATATTGAGTGAAAAAATTCAGATAAATATAATTATTTGACCAATTAAGATAAATATA
ATCTAGAAAAATTATTTAATTATTTTAAAATGAGCTAAAATTAATTTTTAGCTATTGAAT
GTGTCCTAAACTCTTCTTTAGGAGGATTGAGCCCAGTGTTACAAGTTAAAAAAATTTACT
CACCCTGACTGCTTGTGTGAAGAACCTTATAATAAAGGGTGAATCTCAATACAATTACAA
AGCACTAGATCATAACTTACTAACTTAGAGAATGTTACCTCAAAAAAAACTTAAAGTATG
TTAGCACTTAGTACAGGGTATTTTTCATGCATGCGTCGTCACTTAAGAAACACCACATCA
ATTAATGAAAGAATAATAAAAATAGATTATAGACTTGAGGTATACTCTGTCTCAAATTTA
ACGCTTTTAGTCTTGTCATAGTCAAAAAGCATGAGAGTAATCTTTTTAGGCTTATAAATT
ACTAAAAATAAAATACAGATTTTACTCTTCTCTTTATTTACATTGCCTTAAGCATCAAAT
TTCCTTTTAAGTATATTGAAGTTTGACTCGTACATACAGACAAAGAGCCACAACAGAATG
AAATTATAATGCATCTTTAAATTAACTTTAATCATAAAGTTTATGTTAGAATAATGTATG
TCATGATAGGAGAAATTTATTAAGTTTAGAACAAAAGATCCTAAATTATTATATGTGTAT
CCTCTTTGGATAAGTTATTGTTATTAACATGCTATTGTAAATTCAGGTTAACGCTTATGA
ACCCACGTCATGACCTTGACTTTAAAAAACGATGTTCATCCCCTAAGCTCTACGACCAAA
AGAAAAAGTTCAAGTTGCCCTTCTCTATCAATCTCATGTGCCAAAATTTGATATTGACAA
AGAGGGGCAAAATCGGTAAT
>Glyma01g03700|Glyma01g03700.1
TTCTACTTGGGTAAAGAATTATTGGTCCTTTATCATTGATCATTGAAAGAGTGATCAAGG
AGAATCAACAATTAGGTGGGTTGGTTGATTAAGTTAAGTGTGAATTGAACAATTTCAATC
TAGTCTTGTTGGTTATACTTATACTCATAAGTGAATTATTGAAATGAGTGAGAACGAGTG
CCTTATAAGCATTAGAAAGAGGACAAAAAATTTGCGGTTCAGGTTTTGTTTGGTTTTCTT
GAGAGATTTGTTAGTGATTGCATAAATGGGAGTTAGGGAAGTTTTATTGTTGAATGCAGG
ATAACTAGGGCCGACGAAGAATTCTACCATCCAAAATAAAAGGGTTTATATGGAAGGTAG
CACATATATAATAGGCTACAAACTTTGGATAATTTGGCAAAGAGGAACATTGTTGCTAAT
ATCACTGACATGAACTGTGTGTTGTGCAGGGAATGCATGGAAAGTTCAAAGCATTTGTTC
TTTGAAGGTAGACTCACTCACTACATTTGGAACTACTGTTATTCATGGTATGGCAGTGTG
AGGGGCGATGCTACCAAAGGATTGTGTTAAACACTCTTGGCAACACAATGGGGCAATTCA
AGGAAGAACGCATCGATGACTTGGTGGATAGTGTGGGCTTCGGTCATGTGGGGGATTTGG
TTACACAGAAATGAGATTGTATTCAATAACAAAAATTGTGATATTCAAGCTTTGTTGAAT
GCTTTTAGGCTAAGAGCATGGAATTGGGCAAAGGCTCATGTCAAAAGTTTTAACCCATCT
CTCTATGCTTGGAATCTGCAACCAAAGGAAATGCTAGAACAACAAGGATAATCATACTCC
AATGATGGGGGGTATTGGTTGGAAGCCTTGTAATTTATGTGCTTTTGGTTATAAACGTTT
CTATAGAGTGCTGACACTTTCATCTCATATTGGTATGAATATGAGGATTAATCCTTAACC
TCTGTAATTTGCGATTAGGTTGCCAGAGCTTGTGACAATTTCAATCTTTCATTAACATAT
ATATATATATTGCTTTACAAAAAAAATAAATACTTGAAATGGTTGAACATTATGATCCTT
AAGAAAATGTTAAATCAACAGTACTAGTAAGAAAAATAACTAGCATAAGTTTCCCCCAAC
TACTCCTCTAATGAAAGATTGTGTATGTGTGTGTGTGTGCAGGTGCTAAAATCTCTCCTC
TGTGTACGTTTTGTCCTCCACCACTAGTAACTCTATTAATTTACTGACTTAAACGTTAGT
CTCTGCAAATGGACACCTCCACTATTGATAACTTCGATCAAGCAACTGAAGCCCTCCCTA
CCTTCCTCTTTGACTCAGTTAATCCCTAGAAACAAGTTTAGTGTAAGTGTGTATGTGTGG
AGAGTGAGTGACTTAATAAGCAAGTTTACTTTTCTTTTTTACATTATAAATTTATAATTT
AATCACATGTCTGAACATATGAAATAATGTAATACGCGTAACTACCACTTTCTATTTTTG
GCTTCTATCCCAAGAACTTGACTAATCAACGTGTCACCTCGTGATTGACTTCCAAAAACA
CATACGAAGAATTGAACAAGTCTATTGACATTATTTTGTTTTTTTAATAATATTTTTATC
AGTATAAGATGTTATTGCATTTAGACGAATAAACATAATTTATTTAATGTATTCGATTTT
CATGTAAAATTAGTCTTTAATCCAATGAATTAGAAGAATCATAACCATTGACCCAGAATA
AAAAAATTATATTTTTTAGCTCAAAAAGAAAACATTGATATACTCGTACATAATCTTTTG
TAGATGCATAGTCATCATAGTGTTACTCGTGCTCATTAAACAAATACTTGAATTTCATAT
CCTTCACCAACAAAAAGTCATCACTGAGATCAGCTACTGCCAGTTCCATTAATTAAAATT
ACGTAACCCGTGATCTCTGCACTGCCATGGATAGTCATGCACAAATTTATTAAAGTATTC
AATCTTCAATAGTATCCCAA
>Glyma01g07860|Glyma01g07860.1
ATGTTTAAACATTTTTTTACAATTCTTTTTGCATTGAATCAAATCAATTATTATTCACAA
ATTAATAAAAAATCTAATAATTATAAAATGGTCAAGCATTTTTTTACAAAAAAATTGTTA
GTAAAATTAATGATTATTATTAAATTAGAATTTTGATCCAACAATTAATAAAATTTTAAA
CTTCCTTTACTTATAGTATATGGATAATTTTATGTATAAATTATTAAAAATAAAATAAAC
TAAAATTAACACAACAGTTTGTAGTTATCTATGAAAAAAATAAAAAAGGAAAGTCAAAGT
ATGAGTTCAAACTTTGTTAAATTAGTATCCAATGACAAAGATAAGAATATGGTGTCAACT
TCAAATCCGTTCACACCTCAAATTCAAATATCCGTCACTTAAATCAAGTGTTGCTACAGT
AAAAAGATCTTTTCTGCTTTTCTTTAGCATCACTCAATATTTTATTATTTTCCTAAACTG
CACGTTTTCTCTACCTAGCTATTCGAGCCAGAAGTATCTTTTCACTGATGTGACTTATGT
TTAAGGATGGGAACAGGTGATGCTAGGTTTTGAAAGTTTAGTTTACCATAAATTTTGGAA
GCGTCAACATTACTTATAATTTATCAAAGACTTTTATTTTGACTCGACTTGACTTCTTTA
AAAATTTAGTCGGACTTGATAGCCTTTTTTACATTAAATTTTTAATATTCTTTGTTCTGA
AATAGGCACGTAATAGTAAAGTTAGAGGAAAATGAAACGTTAACAGAAATAGGAAACCCA
ATAAAAATGATGAAAAATATAAAATGGCACAAGACTCACACCAATTATAATTAAAATCTT
ACTTGATTATAGGAATAAAAGTTATAGAACATTAATGTGTAATCAAAATCTGATAGTTTT
AAAAAAAATTAATTATATGCAAAAAAATAATATAAGTAATATATATATATAGGCCGATTT
ATCAGGCTTATAGGCTTTTTAATAAGCTTAAGCCTGATCTATTTAATTTAATAGACTTTT
AAAAAAGTCTGAGGCTAATCTTTTAATTAAATAGACCAATTTAAGTCTATGTAGGTAAGA
TCATAGACCCCAGTAGACCAGTCTAACCTATTCTCACCCACTTATGTTGTCCTTTTTGTT
AATTGTTACTGTGCTGAATAGAGAACTTTTCACCATTTCATGAGCTCTCCCGCTCTCAAA
TATTTCATCATGTTCAAAACATTAATGACTCCCGCTCTCAAATATTTCATCAGGTTCAAA
ACATTAATGACGGCTTTTACGGTGTTACTAATAATTAAGAGGATTTTGGTAGTGCTAATT
TTTTAATTAATTAAATTATATGTCATATTTTTATTAATTATTTTTTTGTTTTTTCAAATT
ATTTAATTATTATTTCTTTAAAAATTTTAAAATTATAACTTTTTTAAATTAGAAAATCTG
ATCAAAGATAATTTTAGAAATATAAATCCTATTTTTTAATTACTTTCAATACATTTTATA
AAAAATATTTTGGGGTTTAAGGTTTAAAAATTTCTTGTTATTTTTTCTTTAAGTATATGT
TTTATAAAAAGTGTTAAAAGCAATTAAAAAATTTTCAGGGTTTAAATTTCTAAAATTATC
TTTAATCATATAATTTATTTAAAAAATTATAATTAAGGACTAATTTTGAAAAATAAAAAA
AATAATTGTTAAGAACATATAATTTGATTGATTAAAAAAATTAACATAAACTCTCTATTC
ATATATTTTCTAGGTCATAAGAAAATATAATAAATAGATAAAAAGAAATAATAACTTTAT
AAAATTAATCTTATATAATCACTAATTTATTTTTAGATTTTATTATTCATCATTAATATA
AATAAAAAATATATAATTAATATCCCATTATAAAAAAACTAAAATCACAAAAATAAATAT
ATTTTTCTCTCACACACAGTAATTATAACCACACGTTGAAGGAATAAAACAAAACCCAGA
AAGGTTGTGTGTAAAGAATC
>Glyma01g42970|Glyma01g42970.1
TCCCTTTCGTAAAATTGTCAAAAATTATTCTTTAACTGCTACTTCATTGTCTTCTTGACG
GTAGACAAAAACTACAATTAATGAAAATAACCAAAGTAAAATTTAAAAAAGAGGTATAAA
AAAGTTTTAAAAAAAACAATTTAAGAAAAGTAAAAGAACTTTGCGTTTGAAGATACAGAC
TTAACATGTCTATTGGAAACAAAGCCCAACGTCAAAGAAGTATGTCTATCAAAGTTAATG
GGCCAGTCTGTTTCAAAAAAAATAAGTGAAAGTCATCTTGATATAAAAATGATTAAGGGC
TCGTTTTTTTAGAGAATTAAAAAAAGAATAAACTAATTTATACTTGTTTAGAATTAGAGA
AAAAAGTTATGTATTTCATAGTCATTCAATCACAACTTATCATATATAATAAATTTATTG
ATATTTAAAATAATTCAAACAAGTTTGTTAATATTTAAAATAATTCAAACTATAATGATT
TATAATTAAATGACATAGTGAAAAATTATTTTATATTATATGTATATAGACATTAAACTC
TTATAGTTGATTATTTTAGGAAGCTGAAACAAACATATGGAATTTTTTAAAATTAATTAT
CTTTTAAAAAAATATTTTTTATGAAAAATTCTGTAAAAAAACAGATTCAGTATCCCATAA
GAAAATCTGCTAATTGATCCACATTAGCATGGGCAGACTAAGCTGACCTTAAAAGTTCAG
AAAAGTAGTAGCTATAGTTGATTTCCAATTTGGCATGTTGGGTTGGGTTCCAAAATCCCT
ATCTTGTTTTGTTTTTATGCTTTATTTTCCCAAGCATGTAGTTAAACTTAAACAAGGCAA
AACTTCAGCAACCGATAATTTAATATGAAGAAAAAGGAAAATATCTCACGCTGATTTTAA
GATCCGGTATCCCAAAAAACGAACAAAGTTTAGATAGTAATTTTTTTTTTCGATACAAGG
GAAAAATAAAACTACCGAGCAACTAACCTCCTGAACACCTTTTGATAGTAATTTTTTAGA
AGCTAGAAAAGCATGGGTTTGGGCATAAATTGCAGAAAGAAAAAAAAATCTCCAATAATC
TTCTTAGATAATAAAAAGAGAGTAAAATATATCTGTGATGTCTAAATTTTCTAAATTCAG
TTTTAGTCATTAAAAAATAATCTTATTTTTATTCCTCTCATTTTTAGTAATCAAAGTTAT
TTTAACTACTAGTAATATTTAATGACAGTTATAAATATAAAAAAATAAAAATATTAAGAA
AAGAAAAGAATTTTAACCGACTAAAATTAATTTTAAATAATGTTAGAAAGAACAAAACAT
ATCCTACCCATAAATTAATAATGAAGGAAAAAGAGTAAGAGATGGAAGGGGAATAAATAT
GGCTGCGGTGTTCCCCGAAAGCCCAGTGAGTGGTGTGCAGGAAAACTTTGGGGAAATGGC
TCAATGCACACGTGCACATACACTTGATTACTTTGGCACAATAACCCACTAATCACTCCT
TTCCTTTTTCTTTTTTTGTGGCGGCCAATACCACTGCTACACACACATCATGGTACTAGT
AGCAATTTATTAGGATGACGGTGATGCAAAGGCGAGCATTAAGAAATAAATAAATAAAGT
TAGCAACACTTTTTCCCATATTTTTCATAACATATATTTTATTATTATTTAAAATTATAA
AATCATAAAACAAAATTATTAAATATAATATAGATTTTATTATTTTTTATAATTGTGAAA
AAAATTTAAATAATAAAATAATATTCAAAGAATATTATTAACATTTCTAAAAAAATGATA
ATATTTCAAACATTTAGTAAAGATGATAATTAATATGATATGAGCTAAGTGATAAAAAAA
AAACTAAAAGTTATTGATAAAATATTTGAATGGGAGAGTCAAAGGGGCAGTTGAGTAAGT
TCGTGACACTTTAATAACATCACCCATCAATCATATCATCTCATGTTTTAATATTAAATG
AACAAAGACCCGTAAATCAC
>Glyma03g15805|Glyma03g15805.1
AAAATTGTTTTAATACTTATAAAATATTTTTATTTTATTTTTCTTAAAGTACTTTATATT
AGCTTTGAATAATTAAAAGTATTTTAAATAATAAAAAGCATATTATTTAAAATATTTTAA
AGACAAAAAATAAAATAATTATATATATATATATATATATATATATTTACAGAAATGAAT
ATAAAAAAACGTTAAATTGAAAAAACAAAAATGTATTCAAGATGATATTACATTATGAAT
ATTATACATGTTAAATTTAATTAATTAATACTACTTTCTATCCATTAATTAAATATGATT
GTCTACGCATGCAGGTGTTTGGCTTGTGCATTGCCATTTGGAAACTCATTTGCCGTGGGG
GCTAGCCATGGCTTTCGAGGTTGAGAATGGGCCCACTCCTTCTTTATCAGTGCCTCCGCC
TCCAGCTGATCTTCCTAGGTGCTAAGCGCACGCCATGCGTTCATGACTAAAAACATTTAT
AGATTGGTTAATGTTTATACACATACATACTTTCATAATGTGGATTTCTAATATCATTTG
TTTGATTGAGAAAAATAAGGTGTAATAAAGGAGGAAAGTTTGGCTATTCTTTCAACCATG
TGACTTGATGGCCAATTGTACTCTATCAAATAACATATGTTAATCTGTCATTAATTATAT
TTTTTTATTTTCTCGTATGTTGTGTTATTTTCTTTTAGATAACGTTGTTCTTACCGACAT
TTTTACGTCATAATGGTGAAAACTAATCAATAATTTCCAGATTCCATGCCATTTTTTCCC
TTAACCGCAGTGTTGTCGACTACTACAATTATATTAGCTAGCTGTTACCTATCTTTTTTC
CTATAGAATTTCAAATATTTATTATGAAATTAATACTTGATAAAAGTTTGAAAACTTATC
TCAACAGCAGATATATACGGCCATGAACACTGTTTTGCACCAAAGTACTATCCATAATCA
CAATTTAAAAGTTCCTATAACTATAAGTTATTGTTAATAATGAACTAGCTCAATAAAATA
AATAAATATTTAAATAAGACTAATCATTTCAACAAAAAAAGGAAACAAATACTTAAACTA
GAGCCTTAAATTTCTCGATTTTAATTAAAAATATCAAAATATATAGGAGTATTATGATAT
ATTTGTCAATAATATAAACCAAGATGTTCTTAAAAAAACTAGCATCGTTATCAATACATG
CATATAAAATAAGTAACTAGCTTGTCGTAGAAAATTTATATCATTTCCTAGTAAAAGATA
TACATCAACCTGGCCAAGTTTGGGCTTTGTTAATTTTATCCCCATTCGACTGTGAATTTG
GTTGAATTCTTGAAAAAGCACTCTCATTCTGACTTTTCATTACAAGACATACAGCTTACT
GATCAAGCTTGACACGTCTGCGTGTACAACGCGCTTTACTAAATTACAACTTGATTCTGT
TATGACCTAATTAATGTAAAACTTTAACGGTAAATAACTAAATAAGGGTTTTCATGCAAC
CTTAAGAGATTCTTTGACTTTAAGATATGGTTGACAAGTCGCAAACTTTAGCCTTTGTTC
ATTTTTTTGAATCAGATAAATATACAATTTTAATAAGTATTTTAATTTATCAATTAGAAA
GTTTTTTCTACCTTGGAGTTAAACTCTTCTCACCCTAAACTTTAACCAAAAGAAAATAAG
GATCATGTACGTCTTTTAAGCTGCGGACATAGTCAGAGTCAGAGGCTCATCCATCGATCA
CATTCAAAATTTCCGGTTAGATGATCAAAACAAGTTATTGACTAAGTGTTATTTTTTCCC
CCATTGAAGATATTCCTTCTGATGGCGAACATAAACAATATTTAGCATGATAACGATAAT
TAATTTCCTTCTTCAATGTAGCGAAAATTCAAATGCTAATGTCAAGACCACGTTGCAATA
TCATAATTGCATATACTACAAAACACGTAATCGTGCTAACGTGAATTCTGAATTAGTCTC
AGGAGTCTATATATAGTACT
>Glyma03g02852|Glyma03g02852.1
AAGTGAGAATGATTGAGAAAGAATACATGGAATATGATATGAAGAGTTTAAAGAAACTCT
CAATATCAATTTATTCAATTATTTTTAAGAACATTAATATATGGTGGCTTTTTATCTTTT
GTTACTAATCACAAAAATAAGAGATAAAAAAAAGTATAGTATTATTTATGAAATTGAGTG
AACTCATACAATTTGTAAACATATGGGCTAAAACACGGGTAAATAACACCGCTAATAACA
ATTTTTTTAATTTTATATTTGACATATCTATTATCTATTATCTTCTATAAATAATTTTAA
AAAATTTATGTTGTTAGTAATTTTGGAAACCAATTTATCAAATAACTAGATAACAATGGT
TTTTTAAATAAACTTGATGTTAGTTCTTTTTTAATATTTCTAAACCTCTGGCACTAACTC
ACTTTGAAACCCTCTCATTATCTCGAACTTTCACTCTTTCGTTGTTGTCACTCGTATTCT
CAGGGACTCACGTAATACTCAAAAAAATAACAATATTCACTAACTATGGCTTTCAGAAAC
AACAATTATAATTTGATTGTAACAATATAAATACCAATAAATGAAACAAACATAAAATTC
AAGAGCAAAATAACAAGAAAATATTTTAGCTCAATTTTATTGACACAAGTTTTAGCTCAT
GTTTGCAATCTATATGAGTTTGCTCAATTTCATAAATAATACTATAGTTTTTTATATTTC
TTATTGTTCTGATTAGTAACAAAAGAAAAAAAACTATATATTAAGGTTCTTCAAAATAAA
TTGAATAAGTGAATATTGAGAATTTCTTTAAACTCTTCGCATTATATTTTCTGTATTCTT
TCTTAAACATTCTCACTTTCACAATTTAAGTACCACACAAAAAATTGGAGAAAAAAACAA
ACTTGAACCATGCATATGCTTATCTCTAATTAACCCAAATTATGCCAATTAATTATTGTG
CTGCAAACTAGACCAAAGCCGGCTTTATGAACCATCAAATTTTCAGCCAAAGAAAAATTA
AAGTTGACCATCAAATTTTCACATTCTAGCCTATGCGCTGTCCAATTTGCCTCGTACCTC
TAGAAATAATTGCACCAATTGTCTCTATGCATTTTATTTAAGTATGCAACAAAGGCATAC
GTCACTTTGTTTATGTAAAACCTTATTCATAGGAGTCTCTATGGGAATGAATAATTCATG
TACTTGAACTGATAAAAAACTTTTAATATGAATTTTGTTGCTATTTCGGTGGAAGCCAAA
ACTATATTTGAAATAAATAAGAAAATGTTAACCGTTATTTAATTTTAAAAAGTTTTAGGT
ATTAATTTGATAAAATAAAAAATATTTCTTAAATGTTAATTTTAGAAAGAATAGTCTAAA
CGAACACTTTCGTTCTTTAGTCATGTAGATTAATTCACCTCAATAATAACTCACAAATTT
ATTTTATGGATTTCATACATAAATTAAAACTTTGGAAGAAAATTTTTTTATGTGCCAATG
ATAATTGATATGCAGGACTAGAACGATTAATTAGTGTTATGAACCATCAAATTTTCAGCC
AAAGAAAAATTAAAGTTGACCATCAAATTTTCACATTCTAGCCTATGCGCTGTCCAATTT
GCCTCGTACCTCTAGAAATAATTGCACCAATTGTCTCTATGCATTTTATTCAAGTATGCA
ACAAAGGCATACGTCACTTTGTTTGCGCAATGTGAAAACAAAGGCATATATGTCACTTTG
GATCCCATGTATATAAAAGTTGTTTCTTCATAAACATCGATCCATAACTTGTGGATCCCA
TGTATTTAATATAGTAAGACCTGAATAAGATGATTTAATTAAGAAGACTTTGATTAATTA
AAATGTTTATCCAAAGAAGGTTAGTTACATGTTCACACACATAAAACAATAATTAACTAG
AAATATTGTAGTATGATTTAACAGATATTTAAAAATTTGATCCAATCATCTATATAAGAG
GAAGGAGTGGTGTCCGATAT
>Glyma03g30440|Glyma03g30440.1
GAAATGCGTCGCATGTGGACAATCTGATTGGAGTATTGAGGATCCAGCATTCAATGATTT
TGGTGTTCTATTCTATTTATTGATGCATCATCAGAAGACAGTGAACATCTTCCTCATTAT
GCTTATTTCATTTTTATATTGGTTACAAAATACAAATACATGAACATTGGTTATAGTGAG
GGGGAAGGGTTTTACTTTTACCCAACGCAGGCGTTTAGTTTTGCGCATGCCGAAGGGGCG
TAACCTTTCTCTGCCACATATATGGCCGGAAGCCAATACAAAGGATTCATTTTGGTTGAC
TGAATTAATTTACTAATGAAAATATTATCATTCTAAAAAGAACCCCTATTTGAGTGTTTA
GGACTATAATGAGTTTAGTTTTGTCAGGGGATAAGTTTTTATTTTATTTTATTTTTTATA
TCCTAAAATTATGTTTGTCAGGAATAGTTAAAATACTTTGATTAGTCATTGTATGTATCG
TAAAAATTAAAGGGAGCGTTTGGTTTGAGTAAATATTTTCTATCTGTTTTTATTTTTCAG
AAGTTTTTATTTGAAAAACTAGAAAATATGCATGGTTTATTTTTCATTTTCTCATTTTTA
GAAGTTGTTTTCTACACTAACCTAAATTAATTACAAGATTTAAATAAATTATAAGTGAAA
AAAAAACATTTGCAAAAGAAATTTGTCCAAAACTAGTTTCAAAATGATTTTTTAACAATT
ACAAAATAATGCAAAACATAAAATAATGAGCCGAACTTAGATAATAAAGTAGTTGAATCA
TGTGAACGACTGCAACAACAATGGAGATTAATTTTTTTGGATAAGATAAACCTAGTTTAA
CGATAATTTGTGTTTGAAAAAAAGAGGTAATATTATCTTTTTATGTAATTAAAACTTAGT
TAATGATTTCTCGGAAGGCTGTTGTTATAATGGCAAATAGGGATTATGTTTGCCTTGATT
TATTTGTATAAAATCTAGTCTATTATAGGATAAGGGGGTGATGCTGAGATTAAAGCAGTG
CAGGGTTTTGTAATGCCTTGTTATTGAAGGGTACCACTGGTACCAGTTAATGAAATATCC
TTTTTGCCGTCCCCCCCAAAAAAAAAGGATTCTCGACCCCTATGGCAATATTTTTGCTGG
AAAGTTGGAAAAAATCATTCCTAGAAACATAATTTTCTAGCAACATTTTTTCTTAAAATA
CATATAAAATATAAAAAAACTAAATTTTCCAAATCATGATTTATGGGCAAGTAAAAACTT
TTCTCCTACCGAACATTCCCTCAATGTAAAAGATGATCTTAAATATATGATATTTAAACT
AAGTGGTCATATTATTCGTTATTTTGCAGTTATATCACTTGGAAATAGCACAATCATAAT
TATTACTTATTAGTTTTGTATTTGATCAATTTTTTTTATCAGTGTAATAAAAAATCCGAA
TATTTAATTCTAAATTTCATCATTCAAATTCTAAAATGTAAAAATGAAATTATAGTTATC
CTAATTCTTAAGTAAATAACAATATTTTCCTTATAAAAAATAATAATAATATTATATTTT
TAATGGATTAAGCAAGTTAGGTGGGTCAATCTAACTTGAATCGTTTAACCTGCAGACTAA
GTGAATCGAGTTGAATTTTTATTAAGATTGTGAAACTCTTGTTTTAGTTAGTCTGGTCAA
ATTTAGATTTGTGATTAATCAGATTCGAATTCACTTTATAGGTTTAATTTTTTACTGTCA
TTTAAATACAAATTACTTTTAGATGACTTTAAGCGTGTTAATGTATAATCTTTTTTTCTC
TATAATTATTATTATTATTATTTATTTACTTATATATAAAAAAGAACCACTCACGAAACG
AAAGTAAAGAACACCTGAAACTTAAAAGGTAAAATATCCGAAAATAATTGGTTTCCCGCT
CGAACGCGCAAACTCAAAACTCAAACTGCGAGGCGTTGCCACGCTGGCGATCCGAAACAA
CCCTGATCACCCAATCACAG
>Glyma03g04760|Glyma03g04760.1
AGAACTCGAGGGAGAAGGAGGAGGGAGTCCACTCCGGCAAGGCTTCGACATCGTCAGAAT
GAGGCACGCAGCGGAGGAGGAGGAGAGGAGAGTGAGACGGAGTTGGAGACACAAATCGAG
TAGGGAGACGTGGTCATTCTTTGACAACGTGGCAAAGATGCTGAATGAAGCGTTTGGAGT
GACCGAACACGAAGACTTTGTGGTTGGGGTGGGGAAAATGAAACGAGGAGGGAAGAGGAG
GGAGAAGAAAAGAGTGGGTGAATTAGGATTTCTAGAAAAGAGTATTTAAAAATATACTTA
ATTCTAAGACGGTTATTAGAAAACTGTCTTAGAATGTCAACCTTCTAAGACGATTTTTGC
AAAATCACTGTGCTAAAAAATTTCATATATACTTTTAAAAATGATTTTCAGAATCATCTT
AAAAAGTGTGTCCTAAAAATTTTTTTTGTAATAGTGTTTCATCCTCAAATCTCAAAATCA
ATGAAGCAAGCCAATCAATCAAAGAAAAAGTTTTTGAAAAACTGAACAGAAAACAATATA
AAAATCCAAAGTTTGTTTTCATACCTTGTACCAGATCCCTTCAAGTCAGATTTCCACAAT
GCATTAACAACATAATAAAAGTTTATAAATTTCACCATGTTAAAATTAATTATTTTAAAA
TTTATAACTCTAATAATAACGTTAATGATAAATGGATAGAAAAATCAAAATGAGTCATTT
ATAAATATAAATGACTAAATTAAAAGATGAAAAATGTAATAGACCAAAATAATATTTAGA
AAAAATATATTTAAACATAACCTAATATAGAGATCATTACAATAAGTTTTGTAATCCCAT
TTCAGAATAAAAATACAAGTAACATCTTTAGCAAGTTTTTATTATTTTATTTGGAGAAAA
ATGTGATCTCCTTTCAAGACGGAGCGTAATTATTATATTCCCTCGTTAAAAGAAGTTAAT
ACTCCTCCATTTAATAGGATTTCAATTCTCTATTTTTATTTTTTTTTTTGCTTTTATTCC
ATTACTTCAATACTTCTTACTCAAATTGAGTGGTATATATTTGTTTTATTTGTATTATAC
ACAATTGATATTAGTTTTAAAAATTTATTTTGTTATTATAATATTGATGTAGAATATTCA
TTAACTTTGTTGTTAATTAATAATATTTATTAAATAATTTGGTTGACTATTTTAAGTATA
GTCCCTTTTAATTATTAATTTTCATCCATAAAGTTTGAAATTTTGTTTAAAAAAATTAAA
CTCAGTTTTATTGGGATCAACAATTTGTGGGTAGTTTTAAATATTTATTTACAGGTTCAT
ATATATTTGAAACTTTCCACCAAATAATTAAAATGGATATAAAAAACGTCATTGCATTAG
GTGTTGATTTTTAATTGTCAAATCACTCGAAAGATAGATTATTCAACAGTATTTTCTAAC
CATTCTGGATGATTGTATTTTAATTTGGTCATGATAAAAAAAAACATTATAGACTCAACG
GTTCAGAAACAAATAAATAAGGAGGAATACCTTACATCACGCCATAAAAAAAAAGGAATT
ATAAACTTAATTAAACCGTAATTTGAGAAACTACTCTTCACCTCAGTTTAAACTACTACG
CGTACGCCATATAATTAATGATATGCAAGTGAATGAGCATTTGAAACTTTCAAATGCTTC
CACATAATAATAATAAACTAATAGTACTACTTTTTTATATATTGATAACCCATGTTAGTA
GTACTTACAAATTATTGTAAAATGAGAACATGTAACAGGATTAACTAGCATGACAATGAT
ATCTTGGATTGACTAGATCCAACAAGGATCGAGATCTATTAATTCCATGTACGTTTCCGG
TAATAATAATTTACTACCTAATCTAGCTTGTATGGTGAACTTTCAATTAAAAATTAAATC
CCATGGACTTTCCCAAGTATTTCATTATTAATGTCTTGATGAACGTTTCTTTGCACGAAT
CGGTCAATTTTATTAGTCTC
>Glyma03g42410|Glyma03g42410.1
TATGAATTTTCACTTCATTAAGTCAAGTATATGGTCCTGCATTCTTAACTAACAAATAAA
TGGACTAATTCATTATAGAGTAAATAGTATAAGTTTTGATTATATAAAGAGGTTTTACAT
TATTATTTAATTATAATTGGTATTTATAATAATTATTTTTAAATCATATTTATTATAATT
TTTTATTGATTATATAATTTTTTAATACTGATCATGCATAAATATTAAATCATTCCTTAT
ATTTTACACAAATTATTTCATACCAAATGGTTGTTCTAAAATAATTTTACATAGTTATAT
AAGATAAATGTTAAAAAAAATTTAAAAAAAATATTTTTTTATTCATTGAAATTTATTAGA
AATCATAAAATTTTATGGATTTCACCTTATATTTAATAAAGTTCTATTTTAATTTTGTAA
TTTTTAAGTAATAGAAAAGAGTGTTAAGAAAGATTGCCTTAAATATCATTCATCTTTGTA
TACTTAATTACACCTTGAAAAAATCTACAACCTGTATACAAAAATATAAATTTCAATAAT
ACAATGTGTTATTATTTTTTTATAATAAAAGAATATTCTAATTCTAAATTGAAATATGTT
TACAATTTTTTTAATTATTAATTAAAGGCACTGCATGTCAAAATGTCACTATAAGATTAC
ACGGATTTTTCAAGTAGGTTATGATGGTTTTAATGTAGAGTCGTGTCTAATTAAAGATTT
TCAAAACTTTAGGTTATTATCTTCAACGATAATTTCACTAAATATAATTAAGGAGTAGCA
ACATCACGTCAAACCAATTGAGTAATTGAATTTCTAACTTGATAGAAATCACATGAAAGT
AAAAAATAATGACAAATTGCTTTTAATTTACTGACTCAATGAAACGTAAATATCTAAATT
TGGTGCTTATTAATAGATAACAGACTCTTCCGTAAAAATAAAAAATTCTTAGACTGTGTT
TGTTTGGAGAAAAAAATTAAGAGTAAAAACAACAAAATGATGGAAGATCTACAGTTTTAA
GCTTTATTTTAGTTTATAATTTTCATAATTTACTTTCCTTTTATTTCTTTTCTTTCTATC
GAACTAACCCTTAAAATATATAACAATCATAACACTTTTTTTATGAGTGTATATCAAACT
TGACTATTTGTTAGGATTTGTCCATGCTCCATTCAATTCATAATTTCATATACGTAAAAA
ATATACAATTGAATTGGTTCAAATGGATCATATAATTAATGAAAAATTGAGCAACGTGAT
GAAAGATATTCTTGGAAGAACATCTATCGCTAATTTGTAATGCTTAGGGTTTGGAGGAAA
CTTATGAAAATCCTGATATTCAAATTTCCATATCACATTCACAAAATCCATCGTTAATCT
ATGCCATAAAATAAAGCTCTAGATTTATGGGTTATGTGTTTATCTCAAAGGGCTACAAAT
AAAGATTTTTAAGGAGTGGGTGTCAGTCCTTTCAACTCAAAGCACTCTTTCATTGGTAAT
GTGCCTCATGGGTGCAATTAGTTTGGTGAATTTTGAAATAATGGAGAGAAATGAGTGAGG
AGAGTAAGAAGAAGCAAGCATGGGTGAGGGAGAGACGAGGAGACTCTGGTTTTAAAACAA
AAAAAAATGGAAGAAAATATTTTTTCTTGTTTTAATGAAATGGGTCGCTTGGTATCTTTT
AATTTTTCAACATTTTATCTTGATCATCTTCGGCCAATATCTAACCCAATCACATTGTAT
ATAGATTAAAAAAAATTAAATCCTCTTATCTTTAAAATATTTTAAATTTAATAATTTTTT
ACTTCTAAATCATTTAAATAATTTTCTATTTAAAATTATTCCAAAAGTTATAATTATTTG
GAAAAATTTATGCAAAAAAACATCAGAAAATACATAGTTGTGATAATTATAAAATAATAA
ATTAAATTCGAATAAAAAATTATTGAGGAATCAACGTCGCTATTAATCATAATAAAAATA
TAAAAAATCGTAGCATTTTT
>Glyma03g05220|Glyma03g05220.2
TTGAAAAAATTAAGAAAGATGCCATATCACAATTTTAATAAAGTAATAATTTTCATGATT
TCATAATGATAATTTATTAATTACTATTATTGTACTTGTATTTCTGTATATTTAGAAATT
ATATAAATAACTTTCAAAATAAAAATAAAAAGTTAAAAATATTGACAATAAAAAGGTCAA
GAGTTATATAAATTATCTGATTAAATTAAGTAATATATTAAATGGTTTAAAAAAGTAAGA
AAAATGCCATGTGATATATTTAATAAAAAATATTTATTATTTCATTAGGATAATTATTAA
TTATTATTATTATACTTTATAATTATTAATTATTATTATTATTATACTTTTATTTCTGTT
TATTTAAAAATGCAATAAATAACTATAAAGGTATAAAAGGACTAAAGTTAAGAATTAGAT
ATACAAAAATTCTATGTGACAATTTTAATAAAAAAGTATTTAGTATTATTTATATATGTT
TTTTTATCATCTCATAATGATATTAATTATTATTATACTTTCATTTCTGTTTATTTTCAA
TATCCATAAATGAACTAAATTTAAAAGTTTTAAAATACAAAAAGTCAAGAAACATATTTA
AATGGATTAAATTAAGTAATAAGTTAAAAGAATTTAAAAAATTAAGAAAAACGGCATGTG
AAAATTTTAATAAAGAAAATCTTTAGTATTTAGATATTCTCATATTTTGTAAGAATAATT
TATTAATCATTACTATAATTTTATTTTTTTATTTAAAAACTCTATAAGTAAATATAAAGG
TATAATTATGATTTTTAACATTATTATTGTTTCTCTTTCAAATACTGGCTTTAATTATTT
TTTATATTATTTTTTAATATTAAATTTCAGTCACTTTTACTCTCAAATTTCTAATTCTTT
TCATAATTTTTACAAAAAAATATTATTTTTATCTAAATGTAAACTACTTATGTTTTGCTA
CTCTATTTGAATTAATTAGACATCTTTCTTTTAAAATTCTAAAGTTTTATTTTATTTATA
TTTAAAATTAAAAAAAATCTATATAAGACGCGAAATATTTACCAGTCATGCTCTTACGTT
GATTTTTCAATGCTAACAACCTAGGCAGTCAAAAGATGAAATTCTTTAGTACACAATTTT
GGGTATAGATTATCTTCTGAAGTAACATTCTATATTTCTTTAGTACACAATTTTGGGTAT
ATCATCATAATAAATTTTTATTTTAAAACTGAGATTTCAAAAAATAAACGGTGACTTGTA
TCACTTGACATAATCATCAATTTTTTTTATCTTTCCTTTTCACTTGAGAGGATCTATTCT
TGCTCAATTTTTGGTTTTAATATTTAAATACATCATTAAAAGTGTATCTTTCCAAAAAAA
AAATACAATTTACATTATTATTATTATTATTCATTTTAACAACATTTTTACCTAATAACT
TAAAAGCAAAGTAAGATTAATTGATGAATTTATTTAATAATTAAAAAATCCAAAAAAAAA
CCGTGTTTTGCTGAGTCTCAAATTTCTATCGAGAAAACGATGCCACGTAATGAGACAGAT
GGCTGAAGCCACAACTTCCTTCCATCAGGATTTCCCGCGGTCGACTTTTCCACGCATTAA
CCTCATCAACAAACCACAATCCTTTGATGAAAATCCAACGACTCGTATCTGATTTCATGA
ATTAAACTTAAAAAATACACATTTAAATACCAATCATTGGATCTTTATTTAACGGTCTCG
ATCCATTGATTGCATAGATGTGCAAAAAGTGTGACCGTAGTTTCTAATTTGTTCAGCCGC
CTCTGTCTCATGTTTTGGACTATAGTGCTAATGTGTTAATGCAATAATAATAATAATGAT
CATAAGGGTAGCCTAGTCAAGTCAAACCCACAACCCTTGACCCATTTTTGTTGTGCATTT
TTCCACGGTCAAAGGTCAACCTTTCCCTACTCAGTCATAACTCAGTAGTAGAAGTTTCCA
AAGACATGGGCTGTGCATGC
>Glyma03g05500|Glyma03g05500.2
AATGATATGTCAACATAGTTTTACTATAAACACTAATTAATAGTACATTATTTCTATGTA
TATCTCTTCTTTCTGTATCTCTATTAAGTGTCAAGTATATAAGGTTGTTCAGCCATAATT
TTCCCATAAAATATAATAAAGAATCAAACATGAGGCGAGCGATTCTGGTCATGATCATCG
CAATGCATACCTCAAATAAGTCTCACCTCTGTTGGTTTCTCTGACTATTCGATCACCGAT
TAAGCCTAGTCAAACAAAATGATAATCTTGTATTTGGATTGGAATTTCAAAATTTTAAGG
AATTTAAAATTTTTAGAATTTGAATTGTTTTGCTTTTAATTTTTTTTATTTTTAAAGGTT
TTATTTGGATAAATTAATTCAAATTTTTTTCATTTTAAATTCTTTGTTTGGATAAGATAA
TTCAATTTCCTTCATATGCAAAATTTCAATTTTATATTTTAAATAGATGAAATTTTAATA
TTAATCTTTATAGAAAATAAACACAATCTAATTTTAAAATATTAATTAAAAAATATTTTC
AATTTTTAATAATTTACAAATATAAAATATTGATAATTTTAATTAGGATTGTTTTGCCTG
ACCACAATTGGTGATGTTTTTCAACCGGCATCAACCAAGGTTATTTTTCGGTCGACATCA
AATGGGATTCGAGAATATTTGTCAGTTGACGTTAGTCAAGGTTATTTTTTGGCTAACGTT
TGTTAAGTTTGTTTTTCAGTCGATGTTGGCTAGATTCTTTTACCAACGTCGGCTAGGGTT
TGTTTGGCCGATACCAGCTAGGGTCTTTTTGAATGACATTAACTAAGGTTATTTTTAGAC
AATGTTGGCCTAAAAAATTCTAGCAGGTGTTGATAAAAAAAATCTACCTAATATTGGCTA
AAAAATAGCTTGGTCGATGCTGACCAATAGAACCTATCCGATGTCGGCTGAAAAACATCA
TGGGTCAACGTTGGCCAAAAAATCCCTTATCGGAGTTGGCTAAAAAACAGCTCTGACCAA
TGTCAGACAAAAAACCCTACACAACAATCGGCTATAAAATAGCATTGACTAATGTTGGCT
AAAAAATAGCTTTGACTGATGTTCACCGAAAAATCTCTAGTGGATGTCGACTGTAAGAAC
CTAGGTCGATGTCGACTAAAAATAGTCATGCCCGATGTCGGTCAAAAATACTTAACTGGT
GTTAGTAGAAAAAACCCTAGCCAACATCAACCAAAAAACAAGCTAATTAATGTGATTAAG
AAATAGCTCTGGTTGATGTCAGCCAAAAAACCCTAGTCGATGTCAGCAAAAAAATCCTAA
CGGACGTCGGCTAAGAAAATCTAGTTGACATCAACCAAAACACCCTAGCTAACATCGGCT
AAAAAAATAACCCTAGCCGATATTGGCTAAAAAATAGCTTTGACTGATGTTGGCTTGAAA
AATCTAACTGACGTCAGCTGAAAAACCCTAACAGATGTCTACTCAAAAGTTAATCATGAC
CGATGTCAGTAGAAAAAATCTAGCCAATGTCGGCCATAAAATGATTGATCAACATTAACT
GAAAAAATCTAGATAACAACGACCAAAAAAATCATCGGCCGACGTTAGCAAAAATTTTCC
ATGACTGACGTCAGTGAGAAAATAACCCTAACCAACATCATCTAAAAAAAATCTCAGCCG
ATATCGGCAAAAAATAACTTTGTTTGACATCATACAAAAAAATTATGACCAAAAATACCT
TGGCCAATATCAGTGAAAAATAACTTATGTCGATATTGGCCGTAAACACTTTGGTCACTC
GTAGTTATGAATATTAAACGAGAAAAAGTCGCGAGTAAAAACATAAGTTAGAGTGAGCAT
ATCCAAAAAAAGAATTTCAACTAGTATTCTTGATCTCGGTATATAGTAGGATTAATTCAA
ACTTCAAAACATTATCATAGTGTCTCCAATCAATTGTCCCTCAAACTATGGTGTTAGTTA
ATTAGATTGAATCACTAAGC
>Glyma03g17920|Glyma03g17920.1
AGGAACCTTGTGCTGAAGGACGTCGGAACACAATGTTCTGATAGGATGTGACATTGAGGT
ATATGTTTCTATATTAATTGTATGAAGTGTTGGACGACCTTGTTTAAGCCGAAGTGATTT
TATTATTTATTCGAACAAGTTTACTATGATGCAAGGAAAGTGAATGTGAGTCTTTTACCC
TTTTGAAAGATTTCTATTTAAACGTGTTTTAAGAACTTTTAATTAATTATAATTTATTAT
TCATTTTATTATTAGTACATATATGTATGGGGTAGAGGGTGTCACACGAATCGCCAATTC
CTCTAGTGACAGGCGTTTGATTGATATGGGTGGTTGTTTCGATGGTGTGGGTAAAAGGGA
AGGTGATGGGCTGAAGTTCGAAGCTCGTGGCAGCAATGGATCAAAAGGAACGGGGAAGTG
AGGGTTGTCGTAGAGCATCCAATGAGAGTCACTGAGTTTCTCTTCCTATAGCCGAGCCAA
AGCTTCCGCCAGAATTAACGTGAGCCCTCTCAGTGAATCTCCGAAGCCAAACCGGAGATG
AAACAACTTAGTTAAAAAGGTGCAGGCAAGCTTGACAAGCTTACCGCCTATCAGCTAGCT
CTTATTGCAACTCAAAAAAATATTTCCACCAAGCTTGACGAGCTTTTGTAGAAGATGGCC
CTTCTTGAATCCAACCCCTACTCCCCATCTTCTTCTTCTGTGCATCCACACCCTGCGTCT
CCATCTCTGACTCTGCACCATATGAAGCTAGAGGTGCTGCACTTCAATGGGTCAGACTCC
TTGGGTTGAATCTTTAAGATCACCCAATTCTTCGAATATCACTTCACTCAGGACCATGAA
CGCCTCACCATCGCCTCCTTCTAATGGAGGCACCTGTGTTGGCTTGGCTCTCGTGGATGG
CCGCAATGGCCAACTTACCTCATGGTGTGGTCTCCTTCAAGCACTCGAGACTCGTTTTGC
CACATCAACGTATGAGGATCCCACCAGAACTCTGTTCAAACTAATGCAACATGGCTCCGT
CAATGATTACTTGTCGGAGTTTGAAACCTTGGCTAACCGCATCATTGGCTTCCAGCTTAC
CTCATGGAATGTTGTAGGTTTTTTCTTTTTCTTTTTCTTTCTACAGGTTTTTACGGTTTA
CTATTTTATAGTTTCCTTTCTAATTGAACCAATATATCTGAAAGATTTTGGTTTTGGGTC
TCTCCAAAAAGTCAATACGTGGAACACATGGCGATTTGGCATATTATTAGTACATTCAAT
AATTTAACCTTTAGTCGACATTGACAGGTTCAATTAATAATGCTTTTTCTATTTTTAATA
CCGAACGTCTCTACTACTAGTTACTATCAAAGAAACCACCACTTTCTTCCAAAAAAACAA
CATAGCAGCAATGACAGTAGACGCTTCAAAAAAGTATCGCCCCCTATTTCAATTATAAAA
AGAAACTGATTTTATATTTATTAAAAAGTTTATTAATTTCCTTAAATTATGTTAATCTTA
ATTTTTTTAAAAAATTATCATTCAAATTTGATATTAAACATTATTCTCCTATTTAATAAA
AACTATTTAAAAAAATAATATTATTAAATAAGATAAAAATAATTGAGATTAACTTATATT
TGATATCAAAATATATATATATATATATATATATATATATATATATATATTAACATTTGA
GACTAGAAAGAGTAAAAATCACAATAGAGTATGTTATTATCTTTTCTTTTAGGAATTCCA
ACATCAAAAATTATTTTTTTTAAGAATATTAATGGTTAATTTTTATTAGAAAAAATATTT
AAATTCAGTATCTTTCTCTCCTTTTTTTTCCATTTACATCTAAGTTAATCTTACATCCTC
TCCCAATATTAGTAGTGTATGGTTAATAGGATGAGTTTTATAAATATAATTTTCAACACT
CTGATTTTATAAAATTAAATCTAAAGTGAAATACATTTATATTTAAGCATTTTTATCTTT
TAAAAAAATAAAAAATTCTC
>Glyma03g02810|Glyma03g02810.1
AAATAATTATATATGGATTATTCCACAACTACTCTCATCATAAATATCAAATGATGATAT
TTTAGGTTAAATATATAGTTTGTAAGTACTATTAATTATTTCTTAAACTTTGTATATGAA
CTTTGAAAATCAATAGTTTAGGTCAGGAGAAAAAAATTTAATATATTTTGGATTCAAATG
CAAAAGTGACTTAAATAAGCCTTTAAGAACTTTGGTAGGAGGACTCTTTCAAACATTCTC
TATAATGTGTTGTAATGTATTTAAAGCTATAAAATAAAAAAGAGATAATGATTAAATACC
ATGTGAGATTCATAAAAGTTTTCTATTTTTAGTAAATTTCAATCAAGAAGAGAAATTGTG
TTAAAAAAATGCTCAAGATCACATTATCCTTTATGAGAAGTAATCATATTCAAGATGTAG
AAAATTGATTATAACTATGCTGAGTTATTTTTCCACATATATTATAATTACAACCTATGT
CAAATCAAAATCATCATCTTTGGTAAATAGTTGCTGAAATCACCTATTTGATATATAGTT
TTACCTAACCACGTAATTTGGTAAAAAAAAATCATATATTTGAAAAAAATATTAACATGT
TAATTGTTTATTATTTAGTTTAAAAAGTTTAAGATATTGATTTATCAAGTTATTTGACAA
ATTGGTTTTCAAAAACTGATGTTAACTAATTACTAACAACATCAATTTTTTGAAAATATT
TATAGAAGATAATAGATAATAGGTAGATAATAGATATGTAAATTATAAAATTAAAATAAT
CGTGATTAGTGGGGTTAGTCACCCTTGTTTTAACCCATGTGTTTACAAATTGTATGGGTT
CGCTCAATTTCATAAATAATCCTCCCCTTACAATCCAATTTTGTATGGTTGAGTTAAGCT
TATGAAAAACCCACTTTTTGATATTGTATGATGAGCGTGAGGAGAGTTGTGGTAAAAGTC
CCATGATCCATCATCCCCATGATTGTTTCTCAGATTTCGTTAAATTTCTCTTGATACTCC
TTATTTTAATTTTATTTTTAAAAAAATATAAATTTGTTAAGATTTCTTATATTAAACATG
TTTAATTTTATTATTTATTTATATTTAGTTAGGATTAATTTGACATGTTGGTTCAGTTTA
AAGCCAAGATACATAATAATATATATATATATATATATATATATATATATATATATATAT
ATATATATATATATAAAGCCATTATGAACCATCAAATTTTCAGCCAAAGAAAAATTAAAG
TTGACAAACCTGGTCTACTTTCACATTCTAGCCTATGGGCTGTCCAATTTGTCTCTGCAT
TTTTATTTAATTGCACCACTTGTGTCTATGCATTTTATTTAAGTATGCAACAAAGGCATA
TGTCACTTTGTTTGCGCAATGTGAAGAGTGATGGAAGACAATAAATTCTAATTTATTAGT
AAGACATTAATTAAATTAAAATCGACTAGCTAGAAAATTCCAAGACTAAAACTGTGAAAG
AGAATAAAATTAGAAGTTATCAACCCAAATAACATTTCTGATTTGGTGTATGCTAAAAGT
TGTTTCTTCATAAACATCAAATTTTCACATTCTAGTCTATGCGCTGTCCAATTTGCCTCG
TACCTCTAGAAATAATTGCACCAATTGTCTCTATGCATTTTATTCAAGTATGCAACAAAG
GCATACGTCACTTTGTTTGCGCAATGTGAAAACAAAGGCATATATGTCACTTTGGATCCC
ATGCATATGCTAAAAGTTGTTTCTTCATAAACATCGATCCATAACTTGTGGATCCCATGT
ATTTAATATAGTAAGACCTGAATAAGATGATTTAATTAAGAAGACTTTGATTAATTAAAA
TGTTTATCCAAAGAAGGTTAGTTACATGTTCACACACATAAAACAATAATTAACTAGAAA
TATTGTAGTATGATTTAACAGATATTTAAAAATTTGATCCAATCATCTATATAAGAGGAA
GGAGTGGTGTCCGATATAAT
>Glyma03g35840|Glyma03g35840.1
GGACTGAGTTAGTCATTTATTCTTCCTATTTGTTTCTTTTTATCTATATCTTTCACTATT
TTTTTTTTCTTTTCTGCACTGCTGTGCATATCCAGGCTAAAATTACGTTGTACATTCAAC
GTTTTTCTAAGAGGAATTTCGTCGTCAGATCCAGTAATTTTTATTCGGGAGATTTATGGT
AAGACACACTGAACACCTTTTCTCTAACTAAAACTAAATATTTGAGTTCTGTTAACAAAT
GTCAAGAGAGTAGATATTCAGTGAAGCGAGGAGAGACCAAAGAGGAGGGTCTGCTGCTGC
TTGTCTCTCTGACCACTACACAGCTCAACCATTATTTGGTCAACTTTCAATTTCGGCTAC
CTATGGAGACAAATTCTTGTTTTTGACAAACGAGTTTTTTTTTTGCATAAAAAGTTATAT
AATTAATTTTATCAACCTAGTTGTTTCGTTAATAGAGTATTAGCTCAGGTATTTTATTTT
AGATATAATAATCAAAATCTTAACAGAAGTCACCCAAGATCTTTCTGAACTCAATGAACA
TAATGTAATGAAAGTAATAAATTAATCATAAATGAAAAACCTTTACCTCGCTTGTGCTGA
GAAATGTATGCATGCGCCTATCATATATATTCGTGCACTTATATATATATATATATATAT
ATATATATATAGTTTCATGAGAAATTCGGAGGAACTTGACTCTTTCAAAGAGTAAAATCA
TTAAGAGTGCGTTTGGATAAAGAATTTAAATTTTTGTTATTTAAAAATCATTGTTTGAAG
TTTTTTTATGAAAAATTTGAATTTTTAGAATTTTAAAACAGAATTTTAAACAACTAAAAT
GTGTAATTTCAATTTCTTTTTAAAAGGTGAGAAATTGAAATTCTCTTCTTGATAGAAGAA
TCTTTTAAAACGTTCGCTTATTTCCTTTATAACCTTCATCTTCTCAATCTCCGAAATCCT
GTTCTTGAACTTGTGACTTTTTTCTCACGTTGATGATCCTCTTCTTGTGGAGCATCAATC
GAGTATGGGCGTAGGGGGACACATAAAATCGTACTCGCCAGTTAGGGGAGCAAACATCGC
TATTGATCACACGGCGTGGAAGGCTTGGGTCATGTCTTATGCCGTCGGCTGAATGGTCGG
GTGTGTGGGTGTACGTCATCCCGATTCCCCTTCGACTTCCCATGCTGCATCATTATCATT
CTCTTTGAAGGTACACCAACCATATCTTTTATTCTCTTTGTATTCATTTTTTTTAACTCT
CCTAATTTTAATATCTTTTATTCAAATAAAAAATTTTGAAAATAAAAAAATTTCAATTAA
AATATTTAAAATTCTTAAAATTAAAATTTTATGATCTAAACATACTCTAATTTAATTATC
CAAACACACTCTAATTGAAGTTTGATATTTATCATATTAGTTCCTCATTTTAATTAGTAA
CCCGGAATAGGTTAAACCATCGATGAAAATTACTTCGCATCATATAATAACTCAACGAAT
CTGTTCGCTTCGTTTGTTGCACCTCACTATTACGAAGAGTCCTAATTGGCTAATGGCAAC
AACCGTGAGTGATGACGAAACATGTAATGACAAGAACCAGTGAACAGTTTTGTTATTGAA
TGTATCATGCAGTTGGGTCAACAACCATCATTCATAGTCATTACTCATTAGATTATCTAC
AACTAAACATTAACTAATCTATCCAATTCCTATTTTTTTCTTTACTTCTGTCTCCGAAAA
ATATTATTCACCTTTTTGGCACACATGCACTAATCATTTTAGTCTTGATCGACCTAATCA
ACTAAGTAAACGATGATACACCAAGTAAATTTGTTGACTTTTATTTAAAAGTTATATTTA
AAACAATTTTTAATGTTAAAAATTTAAAAATCTTCAGGTTATCTTGGCATGAAAATTAAA
TTAATTTTTATAATGTATCCAAAATGACGTAAATGGCCTTAATCGGTGTGCCTTAACTTC
CAAACGGTGAATCGTTTTAC
>Glyma03g29790|Glyma03g29790.1
CATGAAGATGAGAACTCTGATATTAAATTGACTAAAGAGAACATAAAGGCCTTCATCTTG
GTAAGTCAGTGTCTGTGACCAAAATTTCATTTTCCTTTCATTGACTTCTACTCTACCAAA
TTATTATGATGCAAATAAATAGCATGTTTGGATTTAAATGATTCAAAATCACATTGAAAT
ATTACTTAACGTGATTTTAGATTAATGATTATATATTTAGTTTTCACATTATACAGTTAA
TTTTGGATCTATAATTGATTTTAATCTGAACAATTTTAAGTAATTTTTACTCTGGGTTGA
ATATTTACTGTTTTACCTACGAACTTGATTTTAGAATAGAAACATCTAACATAAATTGGA
TCGAAATCAATTTTAATTAAAGTCAATTTTCCATGTGCTTGTCTAGACACACTCAATTTG
TTAAATATAAAAAGCTGATGATATATTTTATAAATTTTGCAGGATGTGTTTATGGCAGGA
ACAGACACTGCAGCCTTAACAACCGAATGGGCTCTAGCTGAGTTGATTAACCACCCACAT
GTGATGGAGAGAGCAAGACAAGAGATTGATGCTGTGATAGGGAATGGTAGAATAGTAGAA
GAATCAGACATTGCCAACCTTTCTTACCTGCAAGCTGTAGTGAAGGAAACTCTGAGGATT
CACCCCACAGGTCCAATGATTATTAGAGAATCATCAGAAAGCAGCACTATCTGGGGCTAT
GAGATTCCAGCAAAGACTCAGTTATTTGTTAATGTGTGGGCTATTGGAAGGGACCCTAAT
CACTGGGAGAACCCACTTGAGTTCAGGCCAGAGAGGTTTGCTAGTGAAGAGGGAAGTGGG
AAGGGGCAGTTAGATGTGAGGGGGCAACATTTTCACATGATTCCATTTGGGAGTGGGAGA
AGAGGGTGTCCTGGAACCTCACTGGCTTTGCAGGTTGTGCAGGCAAACCTTGCTGCTATG
ATTCAATGCTTTGAATGGAAGGTTAAAGGAGGCATTGAAATTGCTGACATGGAAGAGAAA
CCAGGGTTAACTCTTTCAAGGGCTCATCCATTGATTTGTGTCCCTGTGCCTAGGCTTAAT
CCTTTTCCTAATATATCAAATGCCTAATTCAGTTCATCGAGTGTGTTAGTTGTTGTAAAC
CTATCTTTGATTCCTATACATAAAAGGAAAAAAAAATCCTTTTCCTAATATGTGATTGTG
ATAAAACAAAATCAAGCTTGGGGGAGAAAAAAACTTCAAATTGAAATTCCACATTTTGGC
TTGTTCTTGTTTCTCTGTAATTCATAATCATCAATATCACAAAACCTGTTTCTGATTGGC
AGAAAGAACACAAACAAGGTTTATTCCATGAACAAAATATTTCTCTAATTCTATGTTGAC
CTTGAATGCAGACATTTGTTACGTGTGTTACTAAGATAAAACTCTAATTCTCAACAGCAA
TAAAAACACTTAAAAAGAACTAGATCAACCTTTTCTCCTTTCATAGGGATTATAGCATGT
ATAAAGAATATTATGAAAGTGACTTTCACATTAAAATCGGGTCTTTGGTTTGACAAAAAT
AGGGATGGTTTTAAGTCGAATTGTGATTTACAGCCTGCTATTCTAACTTCAGAATAAAAA
ATTGAAGGCATGAAGATATGAACTAGATATTAACTAGATAGTAATATAATTTGATAAAAA
AATATAGATAAAATAAAGGTCAGCTAGATATTAACTAGTCTAAATATAAGCACTCTAAAA
TATTTGTCAACCTACTATAAATCAACGTGCTAGATTCGTAACAAGAATGAATTTTAAAAT
ATATCCAATTGCTCCAATAAAAACAATTAAATAATGAACACAAACAAAGAAGACCTTGCA
GCAACTTGGTGTAGCCTCCATTACTGACCAGTATGGCGGTTCTCGAGTTGAGGTCAGTGA
TGTCTGTCATGACAGCTTGCCAAAAAGACAAAAAATCAAGCTAGTGAAATTAAAGATCTA
AGTTGTAGACGAATGGTAAG
>Glyma03g42160|Glyma03g42160.1
AATATTATACATATAAAGTCAAACAATTATTTTAAAATGTCTAGGTTAAAAATATACTAA
TCAAATAATTAAGTATATTTATTTATGTATGACTCTAACCATCCATTACCATTCCGTCTA
AGAGCCACAAAAAATCCATTTATGTGCACGTGATGCCACCTAACATCCCACTCACGACCA
ATAATGCTTCTATTGGCTTGTCGTATATAATGCTAAGAGCCTAAGACAAGGGGTGGCAAT
TGGGAGTATCATTATTAAGAAAACCAAAATGGCCACTAGTTTTTGGCACGTTACATGATT
TATTGTTATGGACTTAAGGTCACCAGTATTTGAATTGTCCGTTTTGACTTCACGTGGGTC
TTATAATCTTATAATTTTATAGATCAAAAAATAACACGCAATGGTAATAGACACTTAAAG
AGATAATAGAAGAGTGGGAGAAAAATATAAATAAGATAGATAATATAAGGTAAATAATGT
AATAAAAAAGAGATAAAAAAAAATTAAGAGTGTTAATGGAGTGTTTGATATATTTAAGAG
TGTCTAAATATTATTATTTTAATTTTACCTTTAAAAATTTCTTGTGGACCTATAGAAATC
ATTATCTTTAACTTTAATTTTTATCCAATGTAAAAGTTTTTCGATGTACCAAAACAATAC
GGCCATTAAAGATTTTAAACCATCTATCCTTTTTATAGTATAGTCTTAGCAAACAATTTA
ATTTGAAGGACAGATATTTAAAGCGCCCAAAGTTCTGCACATATATATATATATATATAT
ATAGTAGAGCAATCACCCAAAATTTTGCTGAGAAATTAAGCTGCAATGAAGTTGCCCGAG
GAATCCCGAAAAATTCGATCATAACCTACGTACAGTATTGGTGTCCGTATATATTGACTG
ATACATCACTATTATTTTCGTTAAGTAAAAAAATTTCAATTTGGAGAATATAGTTGTTGG
AAAAGGGTGAGTGTAAAGGAAGGGGGCAGAGACCGTGGATTTGATAGATATTTTTAACAA
AAATTAATAAATTAATATTTTTTAATATTTTTTTAAAATTTAAATATAAATATAAGTAAT
TTAAAACTATGAGAAAAAAAAATAAATCTAAAAAATTGAAGAGAATAAATTTCAAAATAC
TATAATACTTAAGATTTAAAACGAAAAAAAATAAAATTAATTGTACTGGATATTTAAATT
TTTAAAATCATAACATAAAGAATAATTTAACATAAAAGAATATTTAAATTCTAAATAAAA
TTTAAATTGTTAATTATTTCTGAAATAGGACATTTTAGAAATAATTAACAATTTAATTTT
TTTAAAATTATTTTCAAAAATAAGCACCAAATAATGGTAGATCGATCATGGGTTACAAAG
AAAAAAAAAAGAATAATAGCTAGAGACGCACGTGATCTCATTGAAAAATGGAACCTTAAA
TTTATAATATAAAATTTAATTAATAAGATTATCAATATGTAAGTTGCGACTGTATTTAAC
TATTTATCATAAACTAATCACACGTCTAAACCTCGATTACTTGACTAATTGACTAAGTCT
AATATTTTGTTAATAAAATAATATGAGATCCGAAGATTCTTGGTTTGGTGGTTGAAAATG
GAAAATGATAATTGAGATTTGTTTGGTTGAAATTTTATTTTCATTTTTATTAAAAATATT
TTACCAAACGAATTCAAAATCTAAAAACAATACAATCTTCAGTTGAAATTAGGAACATGT
AAAATAAAAATACAATTGTAAGGAATTTAAAAAAAATAAGTTTTCTTTTTTTTAAAAAAA
TGTATTTTCACTGTTTTTATATCTTGAAAATAAGAAGTTAAATTAAACATGTTTTTAAAA
TTTTAATATTTTAAAAATGAAAACAATTTTTAAAAAAGAAAAACAAAAAATAAAAATACA
AATGTGTGTGTATTCTTGATGATTATAAAATGGAGATAATTAATGTTGATCTTAGCCCAT
CATTGGATCATGCACCATGC
>Glyma03g31200|Glyma03g31200.1
NNNNNNNNNNNNNNNNNNNNNNNNNNNNNNNNNNNNNNNNNNNNNNNNNNNNNNNNNNNN
NNNNNNNNNNNNNNNNNNNNNNNNNNNNNNNNNNNNNNNNNNNNNNNNNNNNNNNNNNNN
NNNNNNTTTTGGTGGAATGTAAATAACAGGAAAGTTGAGGATTCGATTATCAATACAATA
ATCTATAGAGTGTGGGATAGAAAGAGGTATAGGAGGTATATTGCTGAGTTGATGACATAG
GTTCTTTTTGGGGTTTTGGTTTAGCTTAGAACCAATTTCTTGGTCTTTTTGTTTTCTTGG
CTTGTTGGGGCTGGATTGGTTGCGATCGCCTTGTGTTTATCGTTTTTTTGAATTAATTCA
TCTCTTGATTCAAAAAAAAATGTACTTAAAAGAAACTAAATTACAACAATTTTGACTAAT
AAAATTAATGATTTCAATGTTAATATAATACTTTTTATTTAGATAGAAATAAAGTAATGT
GTTAACATGAGAAAACATAAACAAAATTAAGACATAGATAAAAATAATAACTTAAAAAAG
AAAAAAAATTATGATTGATTTAATTTAATAATTTAACAAATTATGTGAGAGGTAAATATT
AATGTGTTTAATATTTAATATTAAATTATTTATAATAATAAATTTAATTATATGGTTAAA
TTAGGTTAAAAAATAGAATCTATTATCTAATTTATATATGATTAAATTTTAATTGAGTTT
GATTGAATTGAATTATAAGTTAACTGCTACCCTAAACCGTGAACATTACTGGTACTGTTT
GGGAGAGAGTTAGACGGTGCATGATGGAAATTGTCTCTAACATGTAGAAGAAACATTTCT
GTGACAATGTTAGATCACCTAAAGTTAACAGAGTTACTAGACAACTAACGGTAGCTACTA
AAACATAAAAATATTTACACGTACAAGAACTGAAACATTAAATGTATAAATATAGGGACT
AAAAGCCCCAAAGTGTTAGCAAATGTAGGATTCAAATAAGTAGTTTAATCTAATTTAGAC
TAAAGAAACGTACAAAAAAGTTTATCTGTTACTACATCTAAATTATTTTAAAAAATATGA
ATTTTATCTTTTCTATGATGCTTAAATACACATGATAAAAATAGAAAAATAAGTGATGTA
TTGGTAATTAAACTAATTTTATATTCATTTCATCATAAATTGTTTCATCTGATTTTAAAT
ATTAAAAAAAATCTTTTATTTAATTAAGGTTTTAATCTAATAATTTTTTTTAATTTTTTA
TATTAAGTTCCAACAAAAGATAAGTTGAGAAAAAATATAATAGTTTTTTTATTGAATTTG
GGATAATTAAATATGATTAATTAAATTTTTTAATTAGTGTAAATATTTTTTGTATATTCC
TTTTGGTCTCAAATATAAAAAAAAATATTCTATACTTATTAAAAAAAATTATTTATCTTT
ATTAAAGGTGAGTCACAATTAAAAAAATGACATTTTTTTAAATTATTATTCATTGAAATT
TGATATCAAACATAAATTTTTTTATCTCATTAAATAAAATATATTTTAGAGATAATTTTA
TTAAATAAGACAAAAATAATTAAAATTTACTTATATTTAATATAAAAAAATGATTACTTT
ATTCAAGATAAAAAAAAATTTAATACTAGAGAAGTAGTTGACAATGTAAAATTTTTTACC
CTGTATAATCCTTCAACTAAAAAACAATAATATTATTAAAAATGAAAATATTTATAATAT
ACTAATATAAAAAATTTAAACATTTAATAAATATTTACACCCCTTAAATGAAATAATAAA
TGCCAGTACTTACTCCAATACGAACAGTTGTCTACTAGTCTACCAACCTTTCGAAGAAAA
TGGCAACAATCCGGCATGTCAAGTTTCTTACATCACTCGCTAAACCACAACATAGAGGGG
TAAAATGGTAACATCACGTAATCCGTCCGTTACAGAGTGAAGAAAATGTCATATTCGTAA
ATAACTCTAAAAAATAGGCA
>Glyma03g39610|Glyma03g39610.1;Glyma03g39610.2
TCAACAGTCTTAAATTAATATAGTCTATTTGTAATTTTTGGTAATTACTTTCATTCAACT
GTCTTAATTCGCATATATATGTTATAAGCATCTGGCTAATTATAAAATCTCCATTTGTCA
AGCATAAAAACACACACACACAATATATTCTTTTGTCTGTCGAGAATATGATTATCCAGA
ACACGTGTTTATGACACCCCTCCTCCCCTCCCAAATTGACTTTTTTTTTTAATGTAAGAT
TAATTATTTTAAATATGTAGCTATACGTGTGATAGTATGTAGAAATAAAACTTGTACACA
TGATATTTTATTTATGCCAAACGCTAATTAATTAATGTCTTCAAGATATTACTTAAGAAA
TTAAAAAATGAAGATTTATTAAAATTATTTATTATATAAATAATTAATAATATTTCAAAA
TATAAAAATATTTTTAATAATTATAAATATTCGATAAAGTATACTTAAAATCAAAACTCT
TTAAATATAATTCTTGACACACTTATCAGTAAGATTTAAGTTATTACTACTTAGTGAGTT
GCATCTCGTTGTTTTACTCTTTAAGAATACGTTGAATTGTTGAATTTAAAAGAAAAAATA
TGTTTAACAAATAGTATTTTTTTAATTTAATATTTTTAAATAAAATAATAAATTACCAAG
AGTATTCTAGCTAGCCCAATTGATTGTGGAACACGTAGGTTGTATGAGTCCACTAATACC
CCAGTTCAATTTCAACTAATAATATAAATGTAATATTTAATAATTCTTTACTTTTATAAA
TATTATATAATTTTCAATTTAAAAATAAGAAATATGTTCTTCTTTTTTAATTCACTCTCA
GATGCATCCTAAATTACTAGTAGTGAATTTCACGAGAAAAAGCACGCGGTCAACAAATGA
AAATGACCTCTTTTTATCATTCTCCAATCCGATGCTTAAACCAGAGACGTCACGCACATA
CACATCCTCTATTGCTATTACTTTTAAATCATCACGCATCAATGTTATTAAAATTTCAGT
CTAATAATCAATTCAGTTCAGATAAATTAGATTTTATTACAGGCCCAAACGTTAAAACAA
TAATTAAATGCCTTGTATCATACCCCCACACACACGTTAGCAAATTAATACTACTAATGT
TATATAACAACCATTTGTTATAATGACTAATAATGTTAGTTATGGTCAAATTTGACAGAC
TGTACCCTCAAACTAATTACACACATATAACTACAATCTATAATCTACATTTATAATTTT
AGATTTTAAAATTTGAAAACATGTAAATATTATCTAATAGTACGAGCTAGAAACTTATTT
TGTTTGGTAAAAAAAAAAAACTTATTTTGTTATCATATGCGACGCAGCATTATCTAAATT
AATAGGAGTATATAGGTAAACATCATACATTAACAGTTCAGCCAAAAAAAATAATCTATG
TACATTAACACTGACGTCAAATATACAAAAGGAAAACTACACGTACCCGTGTATAAATTA
AGGAACATAGAATAAAATAAACAGACAATTTAAAGATACACAAGTTATATAGATAGATAG
AGACACATATAAGAAATTTATTTGTTTTAAAAAATAATTCTTAATACTTATTCACTTCAA
TATTTTTTATAAAATAAAAAATAAATTTATTTGATGAATATCATGATCGATCATGGTTAG
AGCCTAGAGGAAGAAAAATATACATACGTATTAAAGTGCGAAGTAACAAATTTATATACA
TGCAGTTATAGTAGTATACGCACATAATTTGAGAAAAGTATGACAAAATTTGGTATGTAC
AGTGACTTAAAATACCATTTTAATTTTTGTTGATGTTCTTGTGTGTGTGTGTGAATAATG
AGAGCCAAAACAGTTGTTGGGGTTGATGATTATGTAAGAAAGAATAAAATAAGATGTAGT
GGGTTCCTTTGAGTGGGGGCGTCCGAAGAAGCTACGAAGAGGACTAGAGAGGCTTTGAAT
CCCAACAACTCTTGATTCAC
>Glyma03g32520|Glyma03g32520.1;Glyma03g32520.2
ATATTGCAAATATCAGCCTTGTCGTTACGTAGACATCACTGATTATGTAATCTTAGCTTA
TTCATCGGAACTTAATGATTTTTTTTTTTTAGAACAAATATATGCTTTATGCAACATCAT
GCTCTTATTCGAATCATCGAATGATACTAGGCTTAAATTATTTAAGTAAAATTTCGGGTT
TTAGATTGTGTATAGAAAAAATACTATTAAAAAAATTCATTAAAAATAATCGGCTATATT
TTTTGGAAAAAAAAATTATTAAAATCAATAGATACGGTTTTTTATTTATCATTTAGAGGT
ATTTTTTAAAAAATTACCAAATGAAATACTTTTTTAATTAATTCTTATTCAGACATAAGT
TGTAAAATTAACAATAACTTCGTAACTAAAAACCATAAATCTTTATATCATTTCCACACA
AAAATCATAAAAGTAGTTACTAAAAATTTACAACTTTTGATTAAAAAGTTATAACTACTT
TTATGACTTATCTTTAAATGAGAGTTAATTCAAAAATATTTTCATTTGATAATTTTAAAA
TAAAAATTACCCCAAATAATAATAAAAAACGATACTTCACACTATTAATATTAGGAAGAT
TCAAAAATATATATATTCAAGTTAAAATTATTTTATTGTATCACATCTCATAATATATAT
TATGTCTGTCAGTAACGGAGTTTTTATTTTATTTTATTTTATGGCCCATATTAGTTGAAC
ATGTGGGGGAATGATTACTGGTCCAAGCCTCCAAGGTCATGTCAGGCGGAGGCGGATCTT
GAGCTGAGAAAAAGCTTGAAAATTTTATTTAAGGACAAATTCATTGAACTGATGAAAAGC
ATGGGATGAGCCTCCACATACTATTAATCCATAATTTAATATTGCATAAAAGCTTCTTAT
TTTGACAATTTAAAAACCTTTCCCATTTTTGTATATATGACATATATAAAATAATGTGCA
AACTCATTTTGTATTATAAAATGTTTTAGCTTTAGCGCATTTTTGGAAGAAAAAAAATAC
TTGTTTTCCTCCAATGAAAATGTGATTATTTTTAAATTAAATATATTTTTAGTTCCTCAA
AATATAATAAATTTATTTTTTATTTTGTATAAACTTTTATGCCGTTAACTATGAATCACT
AATCACTTGTGTGGTGTCAATTTCGGCCATCAACATTTGTGATGTGGATTTTAAATTATT
TTTAATAAATAATTATATAATTGTCAAATTTTTAAAATAATATTTTTATTTATTTATTCT
TTTGTAAAGTTTTAGATCACATTAATTATTTTTTATTAGTTATATTCTTACTTGAACTTA
ATATATTTATATCAATTAAAAATTAATGTTTTATTCCATTATTTTTATTATAAAATTATA
TTCATTATTTTTAAAAAATGTTATAAAAAGATATTTAATTGTTCTGGAAAATAATAATTC
CATGCCAAAAGAAGAAACCAATTTCATGTTTGAGAGGGATGGAAACAATGTCAATTAAAA
ATTCACCAAAAGTTATTTTACTTTCCTTCCAGTGCAATAATGAATAAATAAAAGAACTTT
CTTCCTACTTTCATTATTCTTAATTCCTTGTGTGTCTTACTTCCACTTAAGACAAATGTG
GGATCACTAAGATCAACCTAATTAATTAGTATAGAGTATTAGGTTAAATTAAATTTCCTT
TGTTTTTACTTTAGAAAAACAAAAGTCAACTGAAGTGATATGTGCTGTAAGAAGGTGAAC
TAAAAGCATGACATAATCAATGATGTCACTCATCCTTCTATCAAAGGAAGTAAAAGAGAA
AATAAACTAAGCCTAGTTTGGACGTGTAGCTGGCTTGGTCTTGGCCTCCTTTTTCCACGT
AATCCCTCAGTTGCAAGGAACATCAACATGCCCAACCATATATGCTATGCTATCTTACTT
AATTTACTTTATATTTTATGTGGCGAACTTCAAATCCCCGCCAATTTTGACACGTTGAAA
ATAAATGAGATTTACCCCGT
>Glyma03g30200|Glyma03g30200.1
AGATTAAGAGAAAAAGGTTAATTTTTTTGAGACAATAAGACAACATAGTTGGTTTCATTG
CTTCATGTTGGGCTATGGCTTTTCCTACATTCCATTAACAATCATTACAAGATGTTCACT
TTATGCCATTGTTCGTCTTCTGAAAGATTGTCCTACCGAATAATTCACGCATCCTCTCTC
TTCTCTCTGCAGTTTATCATTAAAGCCTGCATGACTTCAATTATTGCGATGATCTCAAAA
GCACGACATATTAGACCTATTCACTTCCTGATCTATATATAACTATATATTTTTTTTTTG
TATAATATTGGTTCCAACAAAGTTTGAAGTTACGATGTGTCGTGGAACTATTTCAATCTC
TCACCACCCTTAACGTACTGGTTCTCCTGTATCTCTATTTGAGGCTATGCTTGATAACAT
AAAAAACGAAAAAATAATTTTAAACGTCTTCAATTTTACTATGTTATTAAGTGTATTACC
GCAGTCTTATTTTGTTTGATGTTTAATTTTTTTTTAGGAATTAAGGAATATAATTAATAT
TTTAAATTCCATTAGATTTTAGAAAAATATTATACAATTTCTATATCCATTTTCTTTTAT
ATTTATTAGATTCTCTTTCATTTATTACATGTAATGCGTGACTTATTAATGTCCAGAGAC
AACAATTAGTGATTAAATTTATAGACTTAGATGAAACAAATTATTGTTTAAAAGTTTGTT
TTTTTTAATTTCGTTAAATCTAATGACTAAAGTGACTCAATCACAATTTCAGATACTAAT
TGGTGCTAGTAAAGACTATTCTTTGGTCTTTAGATAGTTCAAGTGTACAACCTCAAATGA
ATGTTTATTTCTTTGGATAAATTTATCTAAAAGTATTTTTAAAAGAATAAAATCAGAAGA
AAAAACAGAATATTTTTTTCATAATTTATAAATTTTTAGTTGTTTCATATAACTTCTTTA
AAATATGACTTTTAACTTATACAAACTAATTTTAACTTTTGAAATATTTCTAGTTAAGTT
TATTCAAACAAACCCAAAAATGCTTGTAAAGTAAATTAAACCCGCCCAAAGTATGTTGTG
ATCTCAAGTGGAAGTTACTACTAGATTTGAATTTTTTATGGAAGAGGCCAGGTGTACACA
TCTAATATCCGACTTGTCTCAAATAGAAATTTTTCCTGAAAAAGTGAAAAAGGAAAACGC
TACAAGGCATGGCAAAGGTTGTGCATCTTATATATTAAGAATATGAAAATGTAATTGCAT
TGAGAGTTACAGACACACATAGCACGGCAAGAGTCATACCTTCCTCACAAAAGAGTGAAC
GGATAGACTTGACTTTAACTTTAGAAATTAAAGTACAAATTAATTAAAGGATTCTGTTAA
TAATTAAAAGAATCAATAAAAAATATTTTTATTAAAAACCACGTTGAAAAATATTAAAAA
ATAACTTTCTTTTTATAGGAAAAAGCATCTCAATTTCTACTTCTTATCTTTCCTTTCTTT
TTCTTTCCTCAAACTTTCTTTTGCAAGCCAAACATACCCTAAAATAACTTATGTAGTTAA
CACCCAAACACATCCTAAAAAACACTATACTATATATTTATATACAGAATATGAATTTCT
TAAAGTATTTACGTCACGAGAATAATGGAATATGGATATGGAAGGGAAGGGCTAATTATT
AATAGCGCAATGTTTCAGGCCCGCCCTTGTTTTGTGATTATCTACGGGTGTGGCATGAAA
CAGTTGCAGTATTTGTATGTTTAAATAGGATTTTTCTTTTTATTTTTTTACTTTGAGTAG
GAGTACAGTACAGAATACAATAGCATGGAAAGTAAAATAAATAATAAAATTTAAAAAAAA
AAATGTAAGAGTTGTTTCAATTTCAATGGATTCACGTGCGTTTGTCAAGTTGGAACTGTG
GGTCAATCTTTTCTCCACGCAGAGGAAATAAAAGGTAGTAGTAGGTCGCTTTGTTGTAGA
AAGGAGGAGAGTAGTTATTC
>Glyma03g05190|Glyma03g05190.1
GAAAACATATGGAGATGGAAAGGAGAATAAGAAGATTAAGCTACAAACATTGAGAAGACA
ATATCAACTTCTCATTGTGGGAGGACAAAGAATCCATAGCAAATTACTTTGATAGAATTC
AAGAAATGGTCATTGCAATGAGGGCTTGCAAGGAGATAATCTCATATCAACAAGTGGTAG
AAAAAATATTGAGAACTTTGCACCACGGTTTGATCATGTAGTTGTTGCATTTGAGAAGTC
AAAAGACTTAGACACGATGCAGATTGAAGAATTACAACATTCTCTTGAGGCACATGAGAT
GACAATCAATAAGTGAAGATCCCATCAAGAACAAGTACTTCATGTACATTCCAATTACAA
AGGGAAAGAACCATGGAAGGGAAACAAGTCAAACACCGCCACAAAGAACCAGGAACAAGT
GATAGTTGAAGGTAGTGAATCCTCCAAAGGAAAAACAACATGCCAAACTTCTCAGAAATC
AAACTACAACAACAACAAGGAGTGGAAGCTCGACAAAAGAAAGGTGAAATGCTACAACTG
TCAAAAACTTGGTCATTATGCAAAAGAATTTTGGCAAGGAGAAGGTGCCAAGAACAAACT
CAATAATCATGCAAATTTGGCTCAAGATGAAGGCTCAGATTCTGAACTTGTATTGCTTAT
GGCTACCATTAGCAGTGAATCATCAAGCGACTTCTCATGGTACTTAGATTCTGGTTGCTC
CACTCATATGACAAGGAAGAGGGATTGGTTCATCAATCTAAATAAATCATCCAAGAGCTG
AGTTTGCTTTGCAGATGATAGTACATTGATTGCTGAAGGTATTGAAAAAGTAGCATTCAG
AAGAAGAATGGAAAAGACACTGTCATTGAGGAGGTGTTGTTTGTACCTGGCATGAAGACT
AATCTGTTAAGCCTAGGCCAACTACTTGAAAAGGGGTTTGTTATGAGGATGAATGACAAT
TGTCTCAAAGTGTTTGATAAAGTCCAGAAACTTGTGATTAAGGCAGACTTGTCTCAAAAC
AAGACCTTTAGGATTGGGATGAATATTTTGAAACATAAGTGTCTTGCAACCTCAGAAAAC
AAGATGGAGTGGTTATGGCATCATAGATTTGGTCATCTCAACTTCAAGGACCTACATCTT
CTTACCTGACACAAAATGGTTGAAGGACTACTTCAGGTCTTAGTCCCATAGAGGTGTGCA
AAGAGTGTATTGAATGCAAGCAAGCCAAAAGCATCTTCAACAAGTATATTCTCACAAATA
ATAATTAATTATCATGAATTGCATCTCATAGTAAATATGATACCGGCCATTTCTCTCTCT
TTTTCTCTGTATTTTTTAAATTTATAGTAGTGATATATAAATATCACTATTTAATAAACA
CAATCAATAACACTCATTCTTTTGTCTTTCTATCACATTATAATATTTATTATGCTTATA
TTTCTTTTTTTCCCTCTCTTTTTAGGTGTTAAAGAGGACATGAGTGTTCATTGATATATA
TTTTTCTAAATTTTATTATCAATGTAGAGACTTTTTTTAGGATATCCATGTAAAAACTTT
ATTAACTGGGTGATACTTGTGTAAGAATTCTATGAATTTTGAAATATTTAATAATTAAAT
ATATTTACATTATTGTCTCATTTTAATTTTCATTTTTATTGATAATAAGATTGTTCACTT
TTATAATAATTATTTTAAAAAATTAGGATTAATTTTGATGGATTAATAAGATAAAAAAAT
CTATTATATCCATATTAAAATTAATTAAATTCATATCCTTGTTGCCGGTAAACTTTCTAG
GCTCATCTTATATATAAAAAAAATGTACAAACAACAAATCATGAACTATTGATATTCAAT
AGATTTTCATTTAAAAATTGTACCGCGACGTGATGTTTGTGGAACGATCCATGATCTTTT
GTGCATTTCTTGTTAGCATTACTCAGTTATAACTTGGTTAGGTAACACAACTTAGATTCC
AGGTGCTATTCAACGAAAGT
>Glyma03g34110|Glyma03g34110.1
AGTGAAGAATCCAACAAGAACGAGAAAAACACCCAGACTTTGTTTCATGGTGGAATGGAA
CCTAGCCAACTAACTCGATCAATCAGCCACCTTTCATTTGCCGTTAAGTGATTTGTTGTT
CTAAGTATACTTTACTATGTACCAATCTTCCAAAAACAATATGCTTTTTTGGGTGTGGTA
CTATCACTTTGCTAGGTACATCTGTAATGCATGATTAGTCCATTATAAATAATGGAAAAA
CTTAACGTCTATAGCAGTATGGTTCCATTGTGCAGATTTTATATTAAGTGGATCTTATGA
AATATTAAGATAAGTTTAATCCACTGCATGCATGTTCATATAAACAAAAATATTACAGTA
ACTAGTTGAAGAATTGTGGAATCCCTAAGCTATATTTCAAATTTATCATTCTAGTTAGAT
GATTATTTATAAGAATAGGACGGAGGTTATCATGTTTATTTATCGGGGATGGCCGCAAGT
TTGTCTTGTATATAAGACTATATTTTATTTAAATTCAATTTTCATCTGTAATTATTGGAT
AGAGTTGTAATAGATTATATTTTTAAGGACAACTTTTTCAAAACAATATATAATTATCAA
TCATAAACATAAATATAATAGAATTATGGAGGGATAACAATAGACATCTCTGTATATCAA
ATAGTACATACAAATTACATTGACACTTGTATAGGATTTGTTAAATGTCTCTTGATATAT
ATTCCTAACTTTTTTATCCCTACGCTAACTCATTTTAATTTTTTATCAGAAAAAAAAACA
TTTTAATTATTTAAAAATATTAACACTCGTTATACATTACATTAACTTCATTAATTGTTT
AAAATCTCAAGGAGGTGTCCGGGTATATATGCAATCTCAAGCATAATTTACTCTATCAAA
TATTCCATTAATACTTTTTTTGATCACATATTACCCATTATATCATGTGTTGAATAGAGT
TTGGCGTTTAACAAATTAAACTTTTCCAAAAGTCTTATATATAAGAAAGGATATTTGCCA
TCTTGTTTTTTTTTTTTAATTGATAGGTTGCATTATATGATTCTATAATAAATGTTAAAT
TTCCAAAAAGAAATATTGAAATTATTAGAACGATGCTAGTAATATAATATCATATTACAA
AATTATCCTAAATTTACCATTTTTAAGAATTTACGTCATCCATTCACCTCCTCGCAATAG
ATGAATAGATAATGATCGATCCGAAATTACATTAATGAAGAACCATTAAAAAAAGGATCG
AGTCTAAAGAGCTATATGAGCAGTGCAAGAAGCAGCTCATAATTGAACCTTCCACTTGAC
AATAGTTTACTCCTGACTGGGCCCATTGCTTGAAAATGTGTATCACTAGACCATCGTTTT
CAAGGGAAAAAAATCATACACGTTATAACTTACGGCAGACTTTGGATACTTAAAATTGTC
ACAAGTTAAACCCCTTCTTTTAAAAGGGTCCTTTGTATATGCGTGATAGAAGCACCGTCA
TTGATTCAATCGAGACACGGAAACCATAAATCAATTAACTAGCAAAACACTTTTAACCCG
ATATATATTAGAATTTTTAAAAAATATATAATATACTTAACATAATAATTAATTTATATT
TTTATACTCGTGATCAAACTATAAAATATGATATAATCGTTTATTATTATAAATTATTAC
TATTTTATTAAATATTATCATTAAATTATTAAATAAACTTATTTTTTAGAATTAAATATA
AAAATTATCAAATGATTATAAATAAATATGTTAAAAATATACAAAATTCATAAATATTAA
ATCATAACATGATGAATACAATGATAATTAATTTTTATATATTATTATCAAGATAAAAAA
ATATTATGAGAACATATTATATATTATTAAATGATTAATTATTAACAGTATATATGAATT
GAAGGAAAAAAAATCAATAAGATCAAACTAGGTCAACTTAAATCGGGTTACCGATTTTGA
CTAAATCCAAGAGAATTAAA
>Glyma03g31691|Glyma03g31691.1
TTATATTCAAATAATTAAAGAGAAATTATTTTAAAATTAAATTGATTTTAAAAAATTAAT
TTTACATTAAATTAGTTTTTAACAAGTTTTAAATTAGTTTTAAACATTGAATCAGTCTCG
AATTAATTTTTGAATTAGTTCTTGATTTATTATTTTTAAATCCAAACATTTAAATAAAAA
CTAATTCGATTGTATAAACAATTCAATTAAACCAATTAATTTTATAAAATAAGATATTTA
ATTTTTCTGAATAAATCAAGAAAAAAAATCAATCGAATCGGATTCAAACTGATTTTTTGA
ACACTCCTATGTGTGAGATAAATTCTTTCGGAGACATGTGATATTTTTTCCCAAACAGAA
TCTTCTTCTTACACGTGATCAAAAATTAATTTTTTGTTAGTATGCTTAAGAATTATTTAC
TGTTGTTGTGCTTGACCATATTGGTTATTTTGTTGTTATACAAACTATTTGAAAACATAT
AAACTAAAATTATTTTAAATTGATCAATAATATTTATATTATTTAGATAATTAAATTGTA
AAGTTATATTTATTTCCTTTTTGTTTACGAAAGTTATATTTATTTGGTAAAATCGTAAAA
CCAAAGAAAAAAGCACTTTGGATTTTATTTGTAAAAGAGTGACGACTTTGCTTATGTATG
GGAAAAGTATATTCTATACCAGAAAACAAGCGGAAAATATATTCAGCGACAAGTAGGAAA
CATCGTTACATCATGCGTTATGTCACCAGACACTTATACGTAGTTACGTACTTAAGCTGG
ATTCGTTATTTATTTTTATTTTATTCATAAATAATAATCGATTATTTTTATTCATTAAAT
TACTTTTCAAATTTGTAATTAATTTAATATTTTTTATGTAAAAAGGAAAAACTATTAAAA
CAGAGAAAACTTTCATTAAAAAACAAAAGGAAAGAAAAATAAAGACTGTAATAAGACTAT
GAGAATTATTTATTAATAAATTTTAGATAAAAATATAATTTAAAATATATTTATTTTCCC
TCTTAAAATTTGAATTAGATGTTTTTTTTTAAATTATAATTGACCGTTTTCATTTGTTAA
AAATACTATTTTAAATAAAGTCTTAAAAAATTAGATTTCAATTAATTTTTTTGTATTTAT
ATAAAAATTTAATTTGTGATCCTAAATGTTAATATTATTCTATGTAAATATTTCATCCTC
ACATATGTATATTTAAAGAATTGACATTACATAGACTCTCAGATTTTATATATAATCATA
AAATAATATTTTCAAATTTTATTACATATATAAAGAATATGTAAATTTATATTCTAAAAT
AATTTTTTTATTATTATGTTATAAATATGAAGTATAAATTTTACAAATAATTAATTTTTT
ATATAATACTTAAGTGACTATGTAAGTCTCCTATCCCAATTATGTCACTTCCACTCAGAC
CAATTGGTACATTTTATCAGAATCAATTGAAAATATGTATTTGATTTCTAATAATAATTA
TACAAATATATACATTTTTTTTACACGTTTTAGTTAATTGTGGAGGCTTTCATAAATCAC
CACACATAAATCAAAGGAAAAAGAAAAGGTGACGATTTTGCTTACGCAATGAAATGCGTA
TTCTAGTTGGGCTTGGGCTTCGGCCCTTCTTGTCAATCTAGAATAAAAAAAGAGGGAGGA
AGCAAGCTGGTAAAAGCGTATTATAATAAAAGTTGATTACATTTATTCTCAATTCAAAAT
GAAGTATACTAACCATAGGTTTAGCGAAGTTAATGCAACCAGACAATCATAAGCTGCCAA
AATACATATATCACCCAAGTGTGAACATCGTGCCAGAATTAAAGTGTCCATATACGGCTT
CTTCGTTCGTATGTTAGACTATATATAGAGAAAATTTCCTTAACATGATCACATCCTATC
CTACAAATTACAACTGAAGATCAAGATTTCCACTACAAAGTTAATTATACTACCAATTTC
TCACTCAAAACTTAGGGAAA
>Glyma03g30380|Glyma03g30380.1
GGTTAAACTGCTATATCTTTTACACTATTAAACTACTGTATGTTGTCAAACCTTATATTG
TCTTCCTAGGAGAATATCTGATTGAAGTAATTTAAATAACTCATTTGATTATCTTATCTT
TTGTTAATTGGATTTTATAATATTATATTATATTTAAGCAACTCATACATTTATTATTGT
AATAATATATTTTAAAGCAATTTTTGAATGGCCCGTACTTTTATACTTTTTATTTACACT
TTTGTTTCAAATTAAATTTAAGTTCAATTATTTTAATTGAGATAAGAAAATGTTTTTTTA
ATCACAAGTAATCGTTGTTTCTATAAGGAACAAAGTTTAATAGAATTGATTTTGTTTGTC
GCATATGCGCGTTCATTTACAGACAAATTTGATCAAACTATACTGCACAATGTTTGACTA
TATTATGCAAACTCATTTTCTATGTGGCAAATGAACATAAATATTATCAGGCAATTGTTT
AAATATTCCTCCCCGTCCTCTGCCACCTTCGCTAGTGAAATCCCAGTGATGTTATGTATT
AATCTCTTATAATAATATTTTTTTTATCGGCAATACGAATATATATATATATATATATAT
ATATATATATATATATATATTTAATATAAACGTTGCAAACATGATTTTAAATATATTATC
AATACCAAAAATAAGTTTATAATTTTTGCGTTAGATTAATCTAATAAATAATCTTATATT
GTCAAAATGAATCATGTTTTTGGTAGTATAAATTTTATTTAAAATTAAATATATTATCAA
TATGAACTTTATAATTTTATAAATTTTATTTTAATAATATGATTTCTTTTAAATAAATTT
TATACTACCAAAATATGGAATGTAGGTGAGTTGTGGTTGGTATTTGCCATTGCGCCATCA
GCGGTGTGTAAAATTCAACAAAGAAAGTTGTACAAGTTTGAAATTGAATAGCGGAAAGGA
TTTAATAAATGAAAAGGTACGATCAGAAGCAGACGGTAGACCCATCTTATAATAATCGGA
ATACATGTGCACACCATTTAAGACACTACACATTACTCCGCCCATTAAATTAAGAAATAG
AATTTTGTCATCTGAACATAAGTTTTTCTCATATTTCAATTTCGCAAGAAGATTAATTAA
CTAATTACTCTTGTTTTGAATATCACTTCAAACTAGGGAGAGTGTTCAAATCCAAATAGA
TACAAAATAAAAATTGAAAACCATTTCAAAAACTAAAATAAATCCATTATTTATATGAAA
CTTATATTACCTTTTTATATGACTTTTTAAGATATATTTAACTTAAAATAAATGAAATTT
TACAAATTTTTATTATAAAATATTTAACATATTAATAAGTTTTGTAAATTGTTATCAATA
TTTTTTAATGTAATTTTATTAAAAATATGAAAAGGTGTATAAATTTTAATAAAATAAAAT
TTTAGTAAAAATGGTAAAAATCAAAGAGTAAAACTATAAAATATTAATTTAATTTGATTC
AAATTTTTATTTCAAATAAAAATTAAACCACATATAATTATTAAAATTTCCCGAGTGACT
TTCTTAATAAAAAATCAAACCAAAACCAAGTCACCAACGTTATTAATTAAGATCAAGAAA
TATAATTATATCATTTGCACACATAAGTTTTTCTTATATTTTATTTTCGCAAAAAAATTA
ACTAACTTATCTCTCTCGTTATTTCCCAGCGGTTTCAGCATCACTTCAATCGTATCGTAC
ACATCTCTTCCTCTTGACAAGTGTCAGATTTTTGTTTTTTTATTAGTTAGCTGGGGGGGA
AATATAGGAAAGTTAGTGTTGATTGAATTCCTCAGTTACAGCATTAGAAAATAATAATTG
TTTAAGTAACCCTGCGTATTATATATAGTTTGTCACAACTTAGTAATTCTCACATCGAGT
CCGAGAAGCATTCCTAGCTAGAAGAAGGAAATCACTTTTCACTTTCGGGCTATTTGCTTT
CTTAGGGCATCTCTAACAAT
>Glyma03g35920|Glyma03g35920.1
CCAAGTGTGATGTCGATTACTAGGGACTACGTATTTGATTTCTTGTGTTGATTTTGGAAT
TTTCTTTCTTTACCCATTATTTTATATTCTAATAATTATTTATGTGTGACGACTTTTGGC
ATTAGTTTATCCATTCTTTGACTATATGTATATGCTGTAATGTATACGTTTTCATGAATT
ATTAATATTTATTTTTTGTTCCCCTAGAATTGTCTTTTGTTTCTATCTTTTGGCCCACGT
ATAATAATATTCTAGAACGTAACTGACTTAAGAAATATCTTAAAAATTCAGTAAAGAGAA
CCCTATTATTGTGTTTGATATGGAAGAGAAAAATAATAATGGAGATGAATTTCATACTTT
TTGTGAGACTCATATTTTTTATACTTAATTTACTTTAATTAAAAAAGTATCTTTTAAATT
AAATACCCCCTAAAAATTGAAGAGATATCCTTATGTATTTAGGTGTGTTTGATAGGGTGA
AAGGAAGATAGGAAAGAAGAGAAAATTTTAAATTTAAATTAGGAAGAACAAAAAGTAATT
GAAGTTTAATTTATAGAAATAAACTATTTTTCTTGAATTATCAAAATATTTATTTAAGAG
GAAAAGAAGAATAAGAGTTATAATTATGATAAAATTCATGATACTGCAGTTTATAATTGT
AAATCACCCCTGTGACAATATAACTTATTAACAAATTATATTCAAATAGAAATTTATTTA
ATCGTTTACTTAAATTCTTATCCACCTATCGTAAATTTGAAAAATGCCAATTGCCATGAC
TTTGGTTTAGAATTTAAATTTAATTATTAGAAAATTATTGTATTGAATTAAACTAATTAA
CCACTATAAAGATGGAAAATTTAAAGGTAAAAAATTAAGGAGGAAATTATGATAAGCCTA
TTTAAACTTATTTCTTGAAAAAAATATTTATTTTAAGAAAATAAACAGTAAATAACTTTA
CGTTTTCTTATTATGTTTGTTTAAAGTATTTTTATTTTAAAAAATATTTTTTTATTTATT
TTAAAAAAACAAATCTTATCTACTAATTAAATTTTTTAAAATGATTTTTTTGAAATAATT
TTTTTAAATTTAAAAAAGCCATAGCAATATATATATATATATATATATATATATAAAATT
TAATTACAAGAAAGAAATTAGCTACAAACTTAATTTAATTATTTGGCCTATTGTTAACGT
CAATTATAAAATTTCTTTTATGTCATTAATTAGATTGAATCGGCTCCTTTTTTTCTTACT
TTAATTATTTTAATTGTACTTGTTTCGTTAGTTTTAAATAAATCTTATAATTTTGAAATC
TATATATGAAAACTTAAAGAACAATTACTATGGGTAGAGAAAATAGTTGCTAATATGTAG
TATGTATATGATTGAAAAAATAGCAGTACACGAAAAGGAAAGCATGCAAGAGTCAAATGA
CTTTGGAAATAGAAACTTGGAAGTTTCGACGAACCAGCACAGTGAACGCACAATTGTCAA
TTTTGGACGCACACGCCAAAATCGGAGAAATTCATATATGCGAAAAGCAACCGCGTTGAA
ACAAAACCACAACTTCTTAGTATTCCTCAGTTCGCACCTCCTCCACGAGCAATTATTTTT
TAAGATAACTTATTTTGTAAAACAAATCAATTTTTTTATGATTTCTGATAACAATTACTA
AAATACAAAGAAAATAAAGGGAATTATAAAAAAAAATTAAAGAGAAGTGTATAATGATAA
TAAGATGAAAAATAATTTATACTAAAGTTTCTTGATATTGCACCTGCTTTTTTAACATTT
ATAATAATGTTGTTTAGGAGTATAATGTAATAATTTTTAAACAATTAAGAAAACATAAGT
ATAGTGAAAGAAAAGCAAACAGTATAGGAGTAATTTGACGGAATTTTAGAAAATATCAGT
ATGATTTAGTCTAAGATGAATTCTATAATGAAAAAAATAAATATGATGCAAACTCTTTTA
ATTGTTAACGGCAGTTAGCG
>Glyma03g37410|Glyma03g37410.1
TTTAAATAAATTTGAACCAAAACAAATTTATTTAATTCTCAGTTATAACTACAAATCATA
AATTGTGTTACAAATTTTCATATCATTTATAACTTGGAATTAATCTTTCGAAACATGAAC
AGGTATATCTCTAGTTCTCTACAGTAGTAAGTCACGGAACTAATTTTCTGAACAAATACA
ATTCTAATTATGAGACGTACAATTTCTCTATTCATATGTATTATTCTATACACATTACAC
ATAATGAAAGATTGAACTCTTTATCATACGCTTAAAGAATTTGAGCTACAATCCACTTTT
GCTATTCCTTGTGTTGAACATGAACTATGTGAACACTTATCTAAATTTAGATATACACAC
CAGACACCACTATTAAACTCAATATTATTATTAGCACGTCGTTGCGGACATTTAGTATAT
CCACATTGCGATTTTTGTCATACTTTGAACACGAGACAATGCAATGATCTTGTATCTTGG
TTATTTAAACGATGGTTACGTGACTTATTTTTCGTGTTTGCGTGTCTTATGATTGCTGGG
AACCAACCTCACAGTTGACAAACTAAAATAATATTCGATGCTATCAGATAAGCAAGCGAA
CAAACAAATACTTTTTTTAGTGATATAACAAATCGATTTTAAAACTGTCACTGTCGCTTA
ATTTGATTTTTAGTATAACAAAATTAAGTCTATAAAACAATAATTATTTGGGCCATTAAA
ATCGACATCACATCAGCCAATTCGGTTCTGAAATCATATTTGGTGATATCGGAAAAGTGT
CACCATCAAATGATTCTTTTAGTATTATTAAAAATATGTTTAGTGTATAATATTAATTAG
TTTGATTTTAAAAGTGAAAATATCAATCAGTTTATACTACGCTAGAGAACTCTTTAACTT
TTGATAATTATAAGTCAATTTAGTCTCTCTTATTCACATTAATTATGGATTAAATTGTAT
GATGCATGCCAACTTAGAGTCTAAATGGACTAAATTTCATTTTTCATGATGCATGTCAAA
AAACTTCATATATATAGAACAAATATATAGATTTTTTTTTGGTAATATCAATAATCAAAT
TAAAAATGAATTCTAAATTATATTTTGCATAACTTTTTTTTGTAATTTATAATAATAAAA
TTATCCGAAGAAATATTTATCACATACATTTTTTTTTTATCCACAAATGTTAATAGTTAA
ATGAAATGATTGAACTTATGATTTTTTTTCTTAACTTCCAAACCAATCTCATATCACTCG
TTTATAGCATGAATGCATGACTTTAGAAATTAACATCACCAATGAATGATTATAACGTTA
AAAAAATAATATTACTCTCCTACTTTAGACAAATTATTAATCAATTCTCTTTAGTGAGCA
CTTATAACATTAATGGAAGCAATCGAGAGGGACCATGAGACACATTAATTAGGATCAGTT
TATTTGTGTTCCTGCCCGATTCAAAAATTTGTTATTGAACCTAATTCGATGAAGACTTGA
TATATAGTTAGGGACAAGATTAGATCAACATATCGTAATAGATCAATTTTAATAAAGCTC
TTCCCACGTAAAATTGACAATATTTATTCTAATGACCAAATTAATTTATCTCGTAATACT
AAGAATCACATTAATTAACAGTATTAATTAATTTTAAGTATTAAATTAGTATTTTATTTT
CTTTTTACAATACATACCAAGAGAATCATTAAATCGCCATTTAGAACATTTGCACACATG
AAGGATATTATAGCCACAATTTACAGGTAACTCTCAATGAATATTCTAATCAACTACTTG
GTAAATACTGTATTTCACAATGGCGAGTTGGTATGAGTTGACTGCGCTCACGGAAGCCAC
ATCAACATCAAGTAGGAGAATTCAAATTCATTATAGTTGACATTTTTAATACGTGAGATG
CTTTCATTCTAAGTTCAGATTACGATGTATGACCTACCATTTTAAAACATCAAATTGATC
TACGTCTTATGCCTATATAA
>Glyma03g30720|Glyma03g30720.1
TTCCAAAGGAGAAGCTAGATGGTATCAGATTCCAAAAGGACTTGTTCAGAATTGGCGAAA
TAAACAAACAAGGTTCAGTTGCAGCTTGCAAGAAGATTAGAAAATCACATCATGCGACAC
CGTCCCACACACCCGTATTATGTCTTTCTAGTGCAAATTAAACAACTGGCAGTTTTAAAT
TGAACTTGAAATTACAATCAGAGAACCAGAAAATGTAGGTGTCTCCCGTATCATGGCAAA
GAAAACAAAAAGAAATCGCTTTGTAAGATAAGGCATATCCAAGGAGGTGATTAATCTAAT
ATCACGAATGAAAGAAAACTCACCTGCACTTGAAGCTGGAGCTGCTTTAAATATTCTATG
GCCTCATCTAGCATTGAAGCTCTGTCTGTCTATTGAAAACAAACACAAAGGAATCATCAA
GAAAATAATAATTCTAAAAAAAAGAAAATAGTAATATTTTGTAAGATTAATCAAGTTAAT
GAAGAGGCAGATGATTATAAATATATGTAGAGATATATTACTTTGTTGGAATTTGGAATT
AAATTCTCCAAGGTTTTCATTTTCTCCTTAATCTTATTCCTCCTTCTCTCCACACATCAT
AATCATCAATCAAAATTAGAAAATAGAAAGATTTCTCATAAAATTAAAAGATAAAAACTT
AATCTTTTTAGATAAATTATGGAACCCTACAGTTTTACTCCTCTTTGACAAAGAACGGGG
TGGTGGGACAGGTTTCGAAGCCTCCACATTCTTTTATCGAAAAAAAAAACTTCAACTCAC
TAATAGTAAAAGGGTCATCCAAAATGTAATTTTTTGAATTTCCAAAAGATTTAGCCAACT
CTGTGTTCTAAAATTTCCTTAAAACTTTGAAGCCAAAATCATATAAACTATTAACAAGGT
TTTAAAAAATAGATTTCAATAATTTTAAGCAGAATTTGTACTTATGAGTTATGATATAAG
AAGCAAAAATAAGACTAAGAAATTGAAATGTATATCAAATAAAAATCTCATATCTAATGA
AAAGAAAGAAGTAGCATTTTCATCCCTCAAATTCCTAATAAACAAACTTCAGCATAGAGG
AATCAAAAAGAGGAAGACAATACCGCAACATTGTAGTAGAAAAAGCAACTTGCAAAATCA
AAACCAAACCAAACACTAATATCAATTTCACATGCAAAAATAAAAATACATCATAGAAAG
GAGAGAAACAAGGGAAAGCAAAAACTTATCTTGTCTAGGGGGTGCATGTGAAGCTCTTCC
AAGAGATTGTCATTCGTGTTCTCGTGCTTACTCGATAGTTTTTGTTTCAGATAAAAAAGA
AGCACAACAAATGATAAATAGACAGTAGACTTTATTGAAATTCAACTTCAAATTTCAAAA
ACATAAACTCATCCATCAAATTGAGTTATTTATAGATGAACATAGCAAAATATAGTGGAA
AGACAAACAAAATTCAAATTCAAAATGGAACGGATTTTCATGTCTCAAAAAATTATGTCT
ACAAAGGCATGGAAAAATGAAAGCAGATTTACTTTGCCAAGTGATTCATTTGTAATGTAT
TTCTTTTGCCTCAAATAGACAAAAATTTGAAAAGCAATTTCAAGCTGACAGAAGTTGACA
CGTGTATTTTTATTTTTTTGCAATAAACTGTAATTTATGAATTCTCAAGTATTATAGATT
ATAGATTGTTAAAACAAAAATAATTTTGTGAATTATATTTGTTCTAAAACACGCTCAACC
ATCGTATTTCCAACTACAAATCATGGATCCTCATCACCTTTGTGCTTATTTTGCTATTTT
ATTTATTATAAAATTACATTTAAAGTAAAAATAATTTTCTCAATTATATTTGTTCTAAAA
CAAGTCAACCTGTATTTCAACTACAAATCAAACATACACGAAAATCGAAAATGGTTGATG
ATATTTTGTTTTTGGACACTTTGTGTCGTCATCAAAAATAAACTGCCGGTTGCAAGAATT
GGGCCGCACGAACAACACGG
>Glyma03g29090|Glyma03g29090.1
TTATTTATTTTAATTTTGTAAGTTCTGTAATATCACAAAATTGCTTATACTGTTATTGCA
AGTGTGGTGCTACGTCTTATGCCGAGGACACAACTCATATGTACTGTAAGCATACTATTT
TCGAATTGTAAAAATAAATTAAAAGCCCACCCAAATTGGGGTGGAGGAAAAATAAGAATA
AGAAGGAAAAGAAAAAAAAGAAAAAAAATGATGGATCATCAATTAAAATATACAATTCAA
CATCTAACTAAAAACATATGCTCGAATCTTAAAACATTGTTTAAGGTCATTCAGTTCAGT
TTCACTTAAATTAATAACTCATTAGTATGTAAGTCATATTTTGATAGACACCAAATAAAT
ATTTTATCTTTGTTTTTTTTTTTTAAATCACATACTTTTTTCTAAAGAAAAAGAAAGAGA
CTGTCCTAAAATAAAAGAAGTTTTTTTTTTCAATCTAACTGCGTAAGAGATTGAACATTC
TACAGAGTTTTTTTTTTTTTTGTAATGGGACTTAATGCCCTCATTTACTTTAGAGGATTT
CTTCATTCTCCCATCCTATAAGTTTTCTTGGTTTTTCCTTCTTTTTGTCTTCCATTGGCT
TGATGTCCTCTCATGATTCCTTGAATTTGACCTTTTTGATTAATACATTATTGGTGTGCT
GTAAACAATTGAGTGTAAGAGCCTAAGAGATGCTGCTTTAGATAAGATTCATTTTACTAT
GGTGGTGTCTTTGCATGTTTTTTTATTATTTTAAAGATTGAACATACCTTAAATAAGTTT
GTTTTTAGTTCATATGACCAACTCATAATCTTGTTGGCTGACCAGGTTAAGGTGTTTGAT
AAAATTTTCTTGAAACTAAAACTTATTCATTAACTTGTGATTTATAAGTTACTTAAGTGA
ATTTGTAACTCTTTTATGTTTTTTTATTTATAAACTACGTATATTTTCCATAGAGTCAAA
ACTCTCCTTCAAATATTTAGTATAAATACATGTTAGTATTCAAACTTTCGAGATTTTTTA
TTAAACTGAAATAAGCTCTTGTCAGTTATAACATGCTAAGTGATTATCTTTATTATGTTA
ATATAATTTATGTCTTTACTTTCTCTATTTTAATAAATAAGGTAAATTATTTTAATTATA
ACTTTTCTTTTTACTATTTTTGAGCTTACAGTTTTCATGTAATACTATTATGTTAATTAT
TACACTATATATTTATAATTTTAATAAATTTCAACTGATAATTTACAAGTTTTAAACTAA
GTGATCAACTTTATAAACTTTTAAAACCTTAAGATGATTTAACAAGAAGTTATCAAGTAG
TATCAATAAATATCTACAGTTTCAACAAATATTTATATAGCACAAATATATTTTATAATT
TATAAGAAAAATGTAATTATACTTAATTACATATCATCTAAAAATTAAACCAGTAAGATA
GATTTGTGAGGAAACGATCTATTTAATGAGAAAATTCATGCTTAATTTTTTTGTGTATAA
AATTCTCTTTGACCATCAATAATCACAAATTGTGAAATTAATCTATAACTTAAAGAATTG
AAGAACACTTGTAGTATCTAATTCAGACAAACATATCATATAAAAATTAATGAAAATTAT
GATGGTTGAAGAGTATGCATAATATGTATTCTCTTCATTTCTATATAAAATTAAATTACT
TAATTCATGAATATTAAAGAAAGTGGTTAATATAGTTTATAATAATAAATTTGTCTTAAA
TTGATAACTTTTTCTAAAATTATTATTATTATTAATACTTCTCTTTTTTCTCATGATTTA
TCAATCTATTTTTTTTCTTTTAATCAAAAGCATTTATAGTATAAAAATAATTAATAAAAA
ATAGCATAGATTATAAATTAAATCTTATAAAAATAAATAAATACCATTTGCAACTTTCTT
ATAAATAAGAAGGGACCCAGCAATATATTTGTATTTGTAGAGAGCTTAGCTTAGGCTGGT
TAACCGCGTGGTAGTCATTT
>Glyma03g33890|Glyma03g33890.1
AATTTATCACTTTATATAACGACATCATTTTTCTCTCTGTTTTAATTCTTTAAAATAACA
ACAATAAAACTTTGAATCTCATGGTCGTTATTATATATATATATAAAAAAACTTTACTTA
ATTAAAATGTTATTATTTATTGATGGGTCTAACTCAATTAATTAATAAGATGTATAAATT
ATTATAAATAATATGTAGTTTTTATTGCTACGAAGAGAAAAAAAAAAATCTATAATAGTC
AGTCCTTAAAGTGGTTTAAATTTTTTACACAATACTTCTTACAGTTATTTCCTGTCAAAA
ACATATAAAGTTTGTGCAAACCGCCACTAAATAAAAAGACAGATCATTAGAGTCCTCTTG
GTCGCCACACATATCAGACCAAAGTTGTACTGCTCGCTCCACCATGTGATCCATACTTGT
CTCATGATATTAACTCAAAAATTTTCCTAGCTTTTAATTTTAAGTACACAATTCTTTATA
CAAAACAAGCATTGTGTTTGGGCTTCTATATATTTTCTCATTTCTTCATGATTCATCACC
CATAATTAATAGGATTAATTCTAAGTGTACTCCTAAACTAGGATATGTGTTAACTATTTT
CAAACATGACAGGCTATATGATTTTTACATGAAGATATTATTATTATTATTATTTAAAGG
AATTTTTTGTGAATGTATTTTAAAGGATGGTGCACTATCATAAAAAATAAATTTTATATA
TTTAAATAAACTATAATGTAAAATTACTTGAACTGAAAAAATTGTTACTCATTATATAAT
TATATATATTTTCTTCAAGTTCACTTAGAATAAAATAATTAAAACTTAAATTTTAAGTCT
ACCAATAAAAAATTATCTGTTGTTAAATTTTATAAACCAAAAAATCATATATATTTAAAA
AAAATCATATATGTTTACAAACGAAAAGTAAACAAAATTTGGACTTTAGTAGTCTCATCG
TGCTTTCTGCTCTTCACGCCCCCATTCTTAGTCTGGTTTTTGTGATTTCCATAAATACCT
TTGATAGAAATGTGATTGTGTTGATAAAAATATACGATAAAATTATGTTTTCATTATGTG
TAAGAGGGGTATGACAAAATATATAAAAAATAATAATTTTATTGTGCATTGATCAATAAA
GTCACATTTCCTTTATGTATTGGATTTGCACCATAACACAAACTGAAATATGTCTTCATT
TTGTTAGATGGAAGCACATTTTTGTTGTGTTAAATTTTTACAAAAAAAAATTGTAATTAA
TTTTGGATATAAGTTACTTTTTGAATAATAATAATCAAATTAATGGTAATATAAATTATA
TTTTCAAATTTTTGTTAGAAATGATATTTATATTTAGTAGGTAAAATATAAATGTATGTA
AAAGAAGATTTGGTGTGGGAACTAGGAGGGAAAAGAGAAGTAGTAATGGGATAGAAAAGG
CCTGGACATGAGATCTTAGCAAGTGACATGAGGATCAAATAAATTTAAAAATGATTAGTG
ACCAGACCATGCATTTTGAAGTAAACCATGAGTATGTATGTCAAGCGTTTCCACGTCTAC
TTCCTCAGTCCTCACCAACCCACTTCATTTTTTTGTTTGGTCCACCCAGCTACCAAGAAA
CTCCAATGTTGTCTTCCACGTGGCAAAATCTCACCACCCCAATTCCGAGTGCCAATCCGA
CGGCCCAAGTTAATTTAATTTCAACAACCTCATTTTCCTCTTAATTGACTAATTCATCAT
TCTGACTCATTTTTATAAATAAAATATCAATATGAATATATTTTAAAACAATTTATCAAC
ATAAATTTATTTTGACTATTAATAGATCAAAATTACCTATTTAACTTGATAGATTTTAAG
AAAAATATGATACGCCCTTAAATCTATTGATTAAATAAGTAATTTTGACCGAAATCATGA
AATCAGATTCATATCAATAAATAATTTTAAAAGATATCTATATTTATAAAAATGACTCAT
GAGCCTACCAAACACCACTG
>Glyma03g02775|Glyma03g02775.1
TTATAAGAAATATAATTAAGTGGAAAAAACGAAAAAAATCATTTTGAGATTTCTTTTTGA
AATTTTGAGAAAAAAATCACCTAATTGATATATAGATTTACATGACCACGTAGTTGGTAA
AAAAATCATCTATTTGAAAAAAAATAAAGTGTTAATTGTTTATTATTTAGTTTAAAAAGT
TTAAGATATTGATTTATTTAAAACTAAATGTATTTTTACCAATTTATTTAGAGAGAAAAA
TTGCTAGAAGGAACACTTTCGTTCTTTTAATTATGTAAAATTAATCCACATGAAAAGAAC
AACTAATAAATTCGTTTCCACTACGCGTGTATCAGTTGGATATTAGTTCTTCTTATTCTT
CTTCTTTACAAGATATTGTGGCCATATTTTGTTCTAGTTTCTAGATGTGTTTTTGGTAGA
CTTTTGGTTCTCTAATATTTATATCTCTGACTGATATAAATATATCATAATCAATGTCCT
ACTGGCTTCATATATTTATGTATAGGGTATCTTTGGCACCTTTCTTTAAATACAATATCT
TTCCTTAGCAGACAAAAAAAAAAACTAAAAAAATGCAAGTGAATGATTTTGTAAAAATAA
ATTAAAATTTGAAGTTATGGATACGCACTATTTGGTATATGTTTTAGTTGTTTTTTCATA
AAAGAAAACGTTTCTGTAAGGGTGTCAATAATTGATCGTACTTTAATCAAAATAAGTGAA
AAAATTTAATGGTGCATAAAAGGTGGCGAAAAGAATGCAAGTTTCTATAAGTCAACAAGT
TTATCAATGGAAAATCCAATGAATTTATCCGGTTGTAATAAAAAATAAAAAATATTTTTA
CACTCTTAAAATATTTCACAATGCTAGTTTTAATTCTTAATTATAAAAAATAATATATTT
TTAATTTCTACATTTAAAAAAAAAAGTGATGTGATTTTAATCAGTTGGCTGGAGAGACTA
GAAACATATGTTTATGTAAAATTATAGGGATTAAAACATTATTTTCAAATATTAAAAAAA
TAAAAAATATATTTTTATCAAAAAATCACTTGGATAGGATTGCATGATTTAAAAAATGAA
ATAAACAGATAAGAATCTTTCTATTCTCATTTTCAAATATAATGGATCATCCATTAACAC
TAGAAAAAACCAGTTAAACATAATTTTTTAATATTTCAATTTCCTTTAAATTTATTAAAA
AATATTTTTTTCATATATTAATTTTTAGCACTTATTCATAGGAGTCTCTATCTATTTTTT
TTAATAGGCAAACTAGACCAAAAAATCTTAAGAGTAAAAAAAAGTTAAAAAGAATATATA
ATGCAAGCATATGTAAATTGAGAAAGAAGAAAAATTAAAGAAAACAGTGTATTTGTATAT
TTTTCAAAATCGAACAGCTAGCTAAAGGTTGGAAATAAAATTTAGAGTAAAGTATGTGGT
GAAATCTCACAAAGACAGTGTCGATGTAAACTTTATAAGTGGGGAGTAATCCTCACCTTA
CAAACCGGTTTTGTAGGGTTGAGTGTGAGGGAAGGTGTGGTAAAAGTCCGCCAAAGAAAA
ATTAAAGATGACCAACCTATGTGCTGTCCAATTTGCCTGGTACCTCTAGAAATAATTGCA
CCAATTGTCTCCATGCATTTTATTTAAGTATGCAACAAAGGCATACGTCACTTTGTTTGC
GCAATGTGAAAACAAAGGCATATATGTCACTTTGGATCCCATGTATATAAAAGTTGTTTG
TTCATAAACATGGATCCATAACTTGTGGATCCCATGTATTTAATATAGTAAGACCTGAAT
AAGATGATTTAATTAAGAAGACTTGGATTAATTAAAATGTTTATCCAAAGAAGGTTAGTT
ACATGTTCAGACGCATAAAACAATAATTAACTAGAAATATTGTAGTATGATTTAACAGAT
ATTTAAAAATTTGATCCAATCATCTATATAAGAGGAAGGAGTGGTGTCCGATATAATCAC
ACCAACCAAAGCCACAAAAG
>Glyma03g34930|Glyma03g34930.1
CTCCAATATTCTTGCCGCTGCTGGAACATGTTGAGGGGGGAGGTTGATCAAATTAAATAG
CTCCACCAATTCTTCTGACTTTATACATACATCAATAATATTTCCACTGACTTACACACT
TTTTGAATTATGGTTTCATACTTAGAACTGCAAAATCTCTTCTTTTTTAGCATTTTAGGG
GAATATATATATATATATATATATATATATATATATATATATATATATATATATATATAT
ATATATTATTCGGTCTGACTGTGTCATTTTAAAAAGTTAATAGACATGCATGACTAGTTT
TCGTTATTGAGATAATTAAAATAAAATAATTTAATCAAATGTAATATCTTTTCCAAAAGA
TAAAAACAACTAATGATTCATGGCAAAAAAGTTGTAACAAAAATATAACCAAACACCAAC
CAACATTAAGGGTCTAAAAAGTCTTCGCTATTTGTAGATCCAGATGTTCTTTTATTGGTC
AAAATACTAGCTGAGCTAGCTAAGAAGTTTGTCAAATGAAGTACTGATTTCTGACTCATT
AAGGGTTCATTGCATCCACTTGCCTCGACCCAAGACACTTAGGTTCAACTAAGTGGATAT
GGGGACTTCGACCTTGCCAATTGGAAGTTAGCTAGAACTCACTCAACTGCACTTGATGTT
GGTTAGTCAATTACATCAACTGACCAATTCACTCATGCAAGATTATTTTAGTTTAATTAA
TAATTTTTAATTTAAATTTTGAATATACAAACGTTATATCTTTTTAAAAAAATGTTCACC
CATAATAATAATAATAACAGTGGTATTCTGTTGAGACACGATTATCTTTAAAAAAATTTT
AAAAAAAACACTTGTTATTTGTTATCGGAGAAAAAAAAAAGTCTCACCTAGTTCATGTCA
AGCGACAGACACACATGTACCTGTAAATGGCAGAGATTACCACTGTCCATGTATAAGATT
TTCACCTGATTGTATGTTACTTGTTTAAACACGCTGACTTAAACATGCAAGTGTCATCCT
TATAATTATAGATTACAACTATTGCCACATCTTCCACCGTGAATTACCACTCCCACCAAC
ATCAAAATTCAAAGGACGTTGCAAACTCTACAAGTTAACACTACACCCCAACCCAACGTT
GTTCAACCGAACACCATACACCGTAACCCCATTGGATTCATTTTTCTTTTCTTAATTTTT
CCAACATTAATTCATTTAAATCTTTCGTGGTTTGATGTGAACATTTGTAACGGTGCTATG
CAAGGGATATAATATTATCCATGAGCTCCTCGTTGTTTTCAAAGTGTTGTCACCAAACGT
GGTAAAGTTAGAAAATGATCCCAGTATGCACTATTATATATGTAAAGTTGTAGTTAAACT
GGCTGAAGCTTGTTTAACTTTGATAGTAACCCAAATCAAAATTCAAGATGTGATAACACA
GCTTGCCAATATTCAAAACTAATGCAGAAAGTTCAACATAAAATAATAATAAAAAAATTG
GCCAGTTCGTGTGCAAGACTTTACAAATTCTTTAATATAACATATTCTTAATTATCAATC
ACAAAAGGTGGATGGATATACCTATACCCTGAATAAAAGAGAGAGAAAATTAACATCTCA
ACAATTTTCATATTTATTTTATTGTTTACTTACTAATGGTATGGCCGGTGTGATCTGTTG
TTTTCTAAATTCTTATTTAATCCGCCTTTTGCTTATTAATTAAACATTTTCTTCAACAAC
TAATTATATGTTAATTTATAGTCTGACAGCCACGCTCTATTAAAAAGGTGCACCAATACA
CGAGCAGCCGTATGGTATTTTTCCTTCTCGAACATCTTTAATCTTTAATTAATGCTACTA
TATATATATATATATATATATATATGACATTTTATTTTATATATACAGAGCCTTAACCTT
ATAAATCTCCTACGGCACTGTCTACTCTCACGTTCATCAACTCACTTTCCATAGCTATGC
GAAGAACTGTGATGCTCAAC
>Glyma03g29610|Glyma03g29610.2
TCCGAAGTGTGGACATTAGGTAAACAATCGTGTCAATTTTCTATGGTTATAGCAATCTTG
TCATTACTCATTATTATTAGTATTATTATTAAGCTAGCTATATCGTGTCCCACTTGTGTT
TCATCTGTTTAAATCAAACAACCTGTTTGGAGCGGTGTAATTGATTATGAAACAAACTGC
TTTTCTTATGAAGAGGATGTGCATTTCATTACTGGATAAATCCTTGTTGAATATCATATC
TCATTTCAGTTCTGGTTTGAAATAAATATATTGAGATTCTATAATAATAATTAATAAGCC
ATGCTCACACATTTATATTGTGTCAAGACAACTTTCTTTATCTCTTGTTGTTGGAGTCAT
GTGACTATTTAAAAAAATTGTATTTTTTTTATTTTAATCATTTAAATATGATTTAATATT
TTATATTTATAATTAATTTTTATTTTTCACATTACTCAAGTATATATTCTCAAAGATCAA
TGATTCAAAATGTGATATGTCAGTAAAAAAATGAGAATTAACAAGTGATTTTTGTTAGAC
TTTTAACACGAGAAAAATATGAATGAAATAAATATATATCGAAAAAGAGAAGGATATAGA
AATTGTGAATATATAAGATTATACAATTAAGGATAATTAACTTAAAGGATTTGATTAATA
TTGCTTGTATACCAAAAAGGTGTATTTAATATATGCTTATTTTATTTATATATAAGTAAA
AATATAAATAGTTTAAATTTAGGAGAATATAAAGTTAAAAATGAAAAAAAAACTTCATAA
TGAGTAACTAAAATTTGGCAGAAGAAGAAAAACTTAATGCATAAAAGAAATTAAAATTAA
TTAAAAATGAGATTTTAGGGGTAAAAAGAAATTTTAATATAAAAAATTGATTTTTTTAAA
ATTAAGTTGTGAATAATAATTAATTCTTAATGTAAGAGCGACACAGATTGATAGATATAA
TTCTCGTTAAAGTTCGGGTCCTAAATGCAAATACTTAAATTTATAGATAAAATCGTTTTG
AAGTTATAATTTACTTTCTCTACAATTAATCACTATTGAATGAAACAAGTGCTTTGATTG
AATTAATGCTTTGAGCTATATAAGTGTGTATATACTGTATTTTCATTGAACTATGCGATG
GCCGAAAAAAAAGTAGTGGCTAGACAAAAGTCATATATTTGGCTAGCTCGTGAAGCTGTA
TATAATAATGGGCTAAACTTTTTGTATTAAGTAGACAAATTCAATCATTTAACTTAATAT
CCAACTTTAATTTTTTAATTTCCTTACTCAAAGTTAAAGTTGTTTAAAACATATATTTTG
TCATTTAATTTTTTTTACGACTAATTAAGTACCACTTCTATAGATTTAGATTCTTTTTAT
AATTTCAACTTTTATCTACAGTACCGTTGTTGTTTTATGGTCGGATGTATATATAATCCT
AAATTTCATTTCAAAATTGATGTGTATAAAAAATATTATTAAAAAAATTATTTTGGCGTG
CTTTAATGTTATTCCAAAAGATTAATTCCTTTACTTATTTGGTGAGATATATTGTTAAAA
AAAGAAGAAAAAGGCAACTTAGAATAATTTTAACAAAATATATATAAAAAAAACTAATTT
TTAACCCAGAAATAAATCTATGTTTAACAAAAACTAGAAAATATATTATTAAATAATAAG
TATTTGGTAAAATTATTTATTAAAATGAATGAAAAATAAAAAAAATTACATAAATAAACA
TATTTATGTAATGTTTTTATCTTAAATAGAAAAGATTAAAAAAATCTAACAAATTAATAA
ATATTCAAGGAAAAAAAACAGTAAATATAAAAAACAAACACTAAAAATTAACGTTCTAAA
AAATATTAGTCTCAAAGCTTTTCGGCTAATAATTTTTTTTTATGAAACTTCTTAAAATAT
TTGTTAGACAGACTCTAAGCATCTACAAAAACCCTACTAATAAGCACTTCTATTTTTATT
GGATACGTAATTCGAAGTGA
>Glyma03g37710|Glyma03g37710.1
CGAAACAAAATATTCCTTATAAATACATTGAGAGATCTTTCCTTCAGAAAATGGAAAAGG
CTTCAATATTAATTATTTCTTTCTGTTGTTGTGTTAGGTAACTTGGGTTTAATACACCAA
AACAGGATTCGATCATATTTTATTTTGGTAGTAGTATTGAACATTACATGTGTAGTAGTA
TTGAACATTACATTAACAATAAAGAGATTAATTGGGATTTGGGAGCAAAGATTAGAAGGA
TGTAAATGGGTCCAGTCACGGAAGAAGGCAGACAAAACTTTTGTAATACATTATGGAAGC
TAGCCTTCCCAAGAAAACCTAACAAAGCTTTTCATTAATGTTCTTTTGCCAGCAACTGAT
CATCCACACACAAGTGGCCATTTTCCTTTTCTTAATACTATCTCCCCATTCTCTGCCAAG
CGATCACAACACGTGCCGACAATTATACTGTTACACATATCTTCAACTTTGATACCCAAT
TGGACAATTAGAAAACAATGAATAAAGATGCCTCCTCCTATATATGTCTGGTAAATTATA
TATAAGAATGCGATATCGACCGAATAGGATACTTGATTGAATTTCCTAAACACTCTTGAT
AAGCAATTTATGAACTATCAAAGCAAAATTTCCGTGTTCACCAAATATATGTAGTAATGA
ATTCGGCCTAGGAGGCTAGGAGCAACTAGTAGACATCTTATATTTTCATAGAAATTAGCC
TTCATCTATCCAAGGGAAATTCTTGTTCATCACTACTAAAGGTGATATTACTATATTAGT
TATATGTCCACTTTCCTTTTCGACGTTCTTATGCTCCTAACTTATCAGTTCAATAAATTA
AAGAATAAAATAGAGTTCCTTAGAGCTAACGCCTATCTTTTTGTTTTCGTACGAAGTAAT
GTTTATCTTTTTCTATCTTTCACTAATGCCATTATATAATTTTATGTTAAGTTTTCACCG
TCCTAATATGAGATAATCCACTATGGCTCACTCTATGTTTGAATATCTCTGAGGAGCCAG
AAAAGCTAGCTAGCTCTATGCCAAGCCTAACTTCTAAGTGAAGCTACTCTCAACCAACTA
GCACTTATGCAGATATCTAACATTGTCAGAGGATAGGGGCAGTTAACTTCTTGATCTCTA
TTATTAACTTCTAATTGTGATTCAACCGCTATGCTTTCTTGATCTATAATTTCCTTGACT
CTCGAGTCTTGACCTATGACTAGCTCCACTTTTTCGGTGCCTGAATTTTTCATTCGCGTG
CTACCCTCAACCCATTTTACAGAATGCTTGCACTAAGTTAACAGCTTAACTTAAAGGGTG
ATAACTACCAAGCCACTGAATCTTGGTAAAAAAAGTTTAACAATGACGTGACTCACACTC
TTTTGATTCATTTGAATATGGATTGCACCAAGGGTGTCAATTATTCTTTCTGGATATGGG
ATATTTGGCAGAGAAAATAAAATGAACAAGTTGATAACGCTTTCCATAAACATTGGTAAT
TAAAGTGATCAATGCAGCTTCCTCTTTTTGTTTTTTTGTACCAGACCAACTAGACTTTGT
ACTAACATTAGTCATAAAGCATATTAACCGAGGAAAACAAAATTAGTTCATTTAAAAAAA
GTCATAAAGCATAATATCTCATTGAACATTGTATCGCCTAATCATTCTTAGCCAAAATAA
TTTGTGCTTGCCAGGTGTGTGACAATTATACAAGACAAGCAATGGAAATACTACCTCCAA
AGCGAAGAGATTCGATCCGATTAAATATTAACTCATACTTCCTAATTATGGATTTCTAAT
AAGTAAATTTGGCTCTCATCATTCGAGGAATAATTTTTAAGGAAAATAATGCATATTTAA
AAATAAAAACATTTTATAAACAAATTATGTAAAGAAAATTAAAAATAAATAAAAAATAAT
ATTATAAATATGATATAAAAAAATTCCAAGTGTTATATAACTCTTTCCTTCATTATTTAT
AACATAAACATAGTTGGCCT
>Glyma03g29860|Glyma03g29860.1
GAATTGTGCCCACAGTTAACCGATGGGATGAGCCTCTAGCATTGGGCATGGTTGATCCCC
ATGATTCATTATCTCATCCAGCGGGTGTCTCTGATGTTCAAGCTGAGTCTGCTACACGTG
TGGACCCTGATCAGTTCACTAATTTTGTGGTATGAATGTTTCTTTAACATTGGGTTATAT
GTAAGATAAAATAGTGGATATATATGTGTGTGCATGCGCATGCACCATTAGATGGTATCT
TGTGTGTTTGCTTTGTAAATTTTCAGGGATGAGCAGTGTTCAAGGTTTATTTCCTTCTTT
AATTGGTCATATATACTTTTTCTCTGTCCACATTGTCATGCAGATTCCAAATTGGTTTGG
AGCAGAGTCCACAGGGGCTACAAAAGGCAACCCATTCATGTTACCAGATGCCTATATGGC
ATCTCAGCATAAAAATGTATGTGTGTTGTTAATTGATTTGTATATTAATTAATGATTGGA
TTTCCAAATCTTTTGGTGATCTAACTTTATTTGAATGAAATTGTATCTTCTCTGCAGCAA
AAAAATTTAGGGGAGATAAGGCAACTCTTACGAGAAGCACCTTTAGAAGAAAGTCGCAAA
CGAGAATTGTCATCTGCACTTCATGTCTACTTCAAGGACTGGTTATATGGTAACTATCAT
TTGTTGTCTTTCAGATCCAATTTATAAGTTAACTTTTCAACAAGTACTTGTAGGAGATGA
AAATAAAATGAATAAAGTAAAATGAATGAACTTTTTCCACAAGTTAAAATCAACTTTACA
TCTCAACTTGTGATGAAGCTAAAATTGATCAAGCTTCTAAAAAAGGGAGAAGTTTCAATC
AGCTGAAAGGCAATTGATGAGCAGTATATTATAAAAGGAGAGGATTGGTACAAAGGGGGT
TGCTCTAATGAATTGCTATTTTCAAGAGGAAGTTAAGCAGATAATGCTAATATTTAGTTT
TCTGTTGTGGCAGCTTCAGGAAACATTCGTCAGCTTTATTGTCTACAAGGCGATTGATCT
TTGTCAGACAATGGAATGGCACAGTTAATGGTACAGGAACGAGGTTTCTGGTTTCCTTTT
TGTACTTCCTCTTTCAATTCCTCTTGCCAATTCTATTGGCGGCGTAGGTAGCTGAGATCA
GAGGACGTGAATTAGAGTAAAACCTATTTATGCCGTGACATCAGCGGTGCACAGAATCAA
ATGAAAAATACAGTTGCTAATCTGATTGTAATATTTTTTGTTTGTGAAAATAATTACTGT
AATATTTTGTTAGCCTAAATTAATGGCTTTTGTGAAAAATTTCAGCTCCCAAGAACTAGT
GTAGTGCACTGTATATCTCCCAACTTCGACTTTTTCCATTTAATTAAACTTCCCGGGATT
TTCTGTTGGGTTCTCTCGCATTATGAATTCACATCGTATATTAACGCGGCAGATTTACAA
GTAATTGGAGAGGTTGGGTTGGAGATATAGCTTTACTACAGTAAATAAATAGACTTAATT
TTGCCTCAATGTGCAATAGCTAATATCTGTTTTTCGGAACTTACACGAAGTCATTTTCTT
CTGCCCGTGGATACTGTTATGAAAGAAATATGTAAACGGTGGTTTGGGTTGGGTGATAAT
GCTTTGCATGGCAGACGTTAGTTGATGATGTCGAATTGTTCCTGCCAGTATCCATATGAA
TGTTTTGTAAGGAAATCAATTTAGGATGCCTTAATATCCTAATAATGGCTCAATTGAATG
AGAAATATCTCCTAACCGTAATTTGATGAATACGTTTAATTATAAATTAATCAAATAAAT
TATGTTACGTGTTCATGATTTTCGATAACAATTAATCATTACTTTTTGTGAAAATAATTT
TGTATTGATATCATGATTAAAAAAAAAAAGTTAAGCCATCAAAATGGTATGATCAAGCAC
AAGCGAAGCTAGATTTAATATTTAACTAACTATAAAAGAAAAAAGATTCCCTCCAACCAG
TAAAAAAAGGCCAAAAGTCA
>Glyma03g31700|Glyma03g31700.1
AATTTTATAAAACTAATTTTATTGAATAGATGAAAAATAATTATATTAATATTATGTTAA
AAAATTAAAGTGAATTTTTTTAGAAAAATTACTAAAAGAAATAATTAATATTATATTAAA
AAATTAATATAATTTATTCGGACAATTTTTTTTTTCATTTGACACTTATCTTTAGGACCA
TAAGAATAGAAAACTATTATTGCATATTTGGTCCGTGAGGTGACAACCTTCGAGTAGGAA
TGAGTTCCATCATCTGCTTGGCATTTAATGTTAAGCTAGATGTTGTAGCAGCAAGTAGCA
GTGGGGGAAATGAAGTCATTGTAGTAGGTGGTGATGTTTGTGTGTTGCGGGGCTTAAATG
TAGTTGCGACATAATCAGGACCAACTGTGTAGTGAATGAATGCCTTCTGCATGAATAACA
CATAAACTCTGTAGGTAGGCTTATCTCCACCATCATATGTTTTGCGAGCAAGATCACAAA
AAGATCTAAAGAGAAAGAAAAACGACTGGATGAAAATAGATGAAAAACGAGTAATAGTTT
TATAAAATTAAACTTATTATTAATGTTACATATAGTTGGTGTTGCAACGATACTTGTCAT
GGGTCTCGAGTTTGGTTTATGGGATCAGTATGGAACTTTTCTGGGTTGCCTTAAGCTGGG
AGGTTGGCTATCATTTATGTTTATTAATTATTAGGGAGTTCTGTCTGTATTAGGCTTTGT
TTTGGTGCACTGGTTTTTTGTTTTTTACACAGATTCAGGTTATGCTAGGAATGCAGTTCT
CTGTTCAGTTTTGCTTTCTATCTGTACTTGTAACTGGGAGTCTGTTGCTGTATGCTTTGG
TGGTACAACTTGTTCCTATCCCCATTTTAATGAATTTCATGATTGGCTTATAAAAAAAAC
ATTAAAAAACTAAAATAATATTTATTAGGAGTATAAGTAAAAAAAAATATTAATATTATA
TTAAAAACCAAAATGATTATTATTTTAAGATTTATTTTTTCGTTTTACACAACATTTATT
ATGAAATGAATGGAGTATATGATGATCCTCAAAGTCAAATTAATTACCATACATCCTTCT
ATCCCCTTAGGTACTAAGTAAGGGAATACATGTGAATTAATGACACCCAAACAAAAACAG
TAATTAATAAATAATAATACATACATATATAAGTATATAGAGGCAACACTAACAATATCC
AATCTCTGAAACAACATTATTCATTTAAATAAGATATATAATCATATACATGTTAGCAAA
TACAACATTATTCATTTAAATAAGATATAATCATTTACATGCACCAATGCAAAACAAACT
AAAATGCTCATGCATCTGAAACAACTTTTCTTTAAGCAATAATAAACTAGTTGCGTCTTC
TAACATGGTAAATATATCTATATCTGCTTTGGGTCCAGACTGTATTAAAATGATTGCACT
GACAATCAACAAAGTCCAGCCTTCTCAGACCCTTTAATTAAAGTCTTAAAAAGTATTATT
ATAAGTTTAAACCATGGGAGTTGTAAACTTTGTCTACAAGTTAATTATAAGCAGCCGACA
TCTGATTAATGATAAACACTTAAAACAAGAGAGTATAGGACTATTCAAATACTCTTAAGT
GAGTCTTGCATGACTATTATGTTGGCAACTTTTCAAGATGTATTGTGCCAATAGCACACC
TAAAACATGCCTTCACCTTCACGTGATAGTTGTGTAATTTTAATTTGTAATGTTGTTTTA
GTATTACAAAATTAGTCAAACTGACACACTGTGAGGACGCTATATAAACTATCGCAAAAC
ACATAACGAAAATCATTTTAAATTGATAAATAATATTTATATTATTTTGATAAAAAAAAA
AAAACAATTGTACGTAAAGTTCTACTGTATTTTTATATCGTAAAACCAAAAGAGAAGCAC
TTTTGAATTTATTTGTAAAGTGACGACTTTGCTCATGTAAGCAAATGTATATTCACAGAA
GTAGGAAACATCGTTACCTC
>Glyma03g04080|Glyma03g04080.2
GTTAATTTTTTTAATTGTTGTAAATATAACATTATAATAAATACTTTAAAAAAAATAGAA
AATCAAACATAACTTAGAATAAACATAATAATAAGCTTTTAAATCAATATTATGTTTATC
ATTATGTTTGTTTTAACTAAGTTTTGTTTTCCTATTTTTTAAGTGTTTATTGTAATGTTA
TACTTGCAACTATAGTTGTGAAACTCAGTTCGATCATTGACCAAATCAAAATATTTGGTG
GGTGGGTTAGTGGTGTTGGACCAGTCATTGGACTTGTTTGACCTGATATATTATAAAAAT
TTAAAATTATATATTTATCTATATATAAGTATATAACTAACATTATTTGAGCAAAAAAAA
TCCATCCATACTTCATAATCTAATATAACAATTGATAATAATAAGACATCAAAACAACAC
CGTAGAGGTGATTTTTTTTTTTTTTGTAAAATCAGTCAGGTCGGACTGGTCCAACCGGGA
TCTGGTGGCTAATTGTCCTAGTTTGGCTGGGTCCTCCAGTGTCAATTGTATGATCGATCC
AATAGTGGAACTGGTTCGGCTAGACCACCGGGTCTCAGTTGGATTGGTCCGAATAGCTGA
GCCAAACTGGATTTCACAACTGTGCTTGCAACGATTGAAAAATGAGAAAGATGAAGATTA
AATTATATTTTGGGTGAATAATCATTTTTGTCCCTGGATGTGTTGAGCATTGACAAATTC
GTCCCTGAATGTGTCATGTTTGCTCTTTCATTAAAAGTAACGAATGGAAGTTAATAGATG
AATGAATTTATCACACTTTTTTCACTTTCGAGGACCAAAATTAGAATTTACATCTTTCTG
TAACGAATTTGTCAGTGTTCTACATATTGCATGACGAAAATGACTGGTTACCCTTTTTTT
AACGGCATAATAGTCATTAATATAAAGTTCACTTAAATCCATTTCAACTATGGATAAAAA
CTTATACTTCAAAATAGCTGTTGATTTAAAATAAAAATATATTTTATAGAAATTATTTTA
TGAAATATGATAATAGAAAAATATATCTTTTTTTTAAATATAATAAAACCTTTTCATTTG
CTCACCATTTTTTTTTCTTGACTTAAATTTTCTTTTTCTCTCATTTTACTATTTTTGTTT
GAGATAATCTCACTAAATATTTTTTACTTAACTAATAATAACATTTTTATATAGATAAGA
TATGAAGGATGATCAGAAACCAAGAAATTTCATAAAAATATACATCAAATAATTACAATA
GATATACAACATATAAAAATAGAGTTGAATTGAATGATAATTTTAATGACACAATTTCAA
AGGAATTACTTTAATCACTCCCTCTAGAGTATTATTATTATTATTACTATTCTATAATAG
TATCTATTATTTATTGATTTTATTTAGTAAAAAATCACACACTTTTCTTTCTACATACTT
CTTTTCTTTTTTATGTACAAATAAGGACATATTGAACTCTTTAATTCATTAATATTATGT
TCTTAGGGATCAATTAGCATGTGTCTTTTGTTCAATTCTTTCTTTTTATTTGTTCAATAC
TTCTTTTTTTTTGGTTTAATATTTTTTAATTTTATATTTATTTATTCTATATGTAAAGAT
TAATCATGATTTGAATCTTGTACCACTTGATTAAGAAACATAAATTACTACTACTAATGT
CAATTATTTATGAGATCATGGTTTGTTATTAAACCTTTCTAGAACAACACATCTCTATGA
CAACTTTAATCGTGCATATTATATTTATGTTTGATTTTCTAAAATTATGTTAAAATATAA
ACTAACATGAATTTGAGTAAATGTTCAACTATTTACTGGAATTGATTTTAAATTTTAAAT
TTAGAACTAATTCTAAGTTAAGTATTTTTAGATAACTTTTGGATTACACAAAAAAAAATT
ATTTTCAATTTTACTACTAACTTATTTTTGGAATAAAAATATCCAAATATAAATTAGATT
TGTGAAATCAACTTTTGTAC
>Glyma03g24020|Glyma03g24020.1
AACCGCATGAGAATTCTTTTGTTTCTTCCTTCTCCCTCTTGCCAAAAGATTCAAAGGACT
AACCGCCTAAGATATCTTTTGTTTCCCCTTACAAAGATTCAAGGGACTAACCGCCTAAGA
ATTTTTTGTCTTAACACATCGGAGGGTACATCCTTTGTGGTACAAGTAGAGGGTACATCT
ACTTGGGTTGTAATACTGAGAACAAGAGAGGGTACATCTCTTGTGGATCAGTTCAAGTGA
AGGGTACATCCACTTGGTTGTTCAAAGAGAACCCTTGTGGATCTTTGCTTGTAAAGGATT
TTACAAGATTATTGGAAATATCAAGAATCAGTGGTTGCTTGGGGACTGGATGTAGGCACG
GGTTGTGACTGAACAAGTATAAATCTTGTATTTGTCTTCTTCTTCCCTACACTCTTTATC
TTTCCGCTGTGTACTTTTTATTTCCGCTTTACTTTTGTCTAAATTATTGTTTTTGTTCTT
TACTTTCTCATAACTTAGTAGTAAAACCTAATTAAATCTAGTAATATTAAGAAGGATAAA
TTTTTAATTAGTCAAGACACGTTCATAATTAATTCAACCTCTCTCTTCTTAATTATTCTG
AGACCACTTGATCCAATAGAAAAGTATCTTTCTACATCAGTTGTGGTTATAATTGATGTA
AAATATCACTTTTCTATATCGGTTATAATTACAATTGATATTAAAAGTCAAAATCATCTA
TCTTTTATGGTTGGTAAAATACGCAAAAAAAAATTGTGAAAGTAAAACTTAAGTGGTAAA
ATTTGTAAAATAACAAAGGTTGTGTGATAAAATTTTTAATTAAACCTTATTTTTTATAAT
CATGGTATTTTTGGTACAAATTATCCTAATAGAGTGACATCTTTGTTAGAAACCTTGAAT
CACATAAGGTGTGTATTTTTATTCCTAACACAATTTATTTCATATTCAAAAACTGATTAA
AGAACACAAATAACTATAATGTATACCAAGACATCTTAAAAAATGATACTCGTATTCTTT
TTATTCGGTGGGAATCTACTATCTGACAAATTTATCGTTTATAAAAATACCATGTTATCC
AAATATTCGACTTTCAAAGTATCATAAATTCAGAAAGTCTCACCACGATCATGAAAACTA
AATGACTAGATCATAATCAGATTGCACAATTAGATTCGAAAAATATTATTGAAAACAAAA
GTAAATTACTAAATGAAAAAAAATGTAAACCAAGCTAGACGAGGAATAATAAGTAGAATT
TCTATTGTACATAGTTTAAATTTCATTAATACCCTATCAACTTTTTTTTCTCAATTGAAA
AAATAAAAAAATTAGGCCAAACAAATACCATCACTAGTTGATAACCAGAACTATATCAAT
TTTTCTGAATAGTTGCACCAAAATCGGGAAGATTCAGATATAATGGATTGTAGGCCACAA
ACTTTAGATGAGAACATGTTAGAGCTTTCACATTCAAAGCGTGGCCAGATGTGAAGGTTA
GCAACTTTTTTTCTAAATGAATTCCATCTTTGTGTAAAGTTTATAAAATAATAAAGAAAA
TTCACATAATTAATTTCATAATTTTTTACTGAAACTTAATAATTTTATGTAAATTTCACT
TAATTACTACAAATTGTAATAAAAAAAACTTGTTTAAAAATATATTATAATTAATTTTGT
AATAAATATTTAAATGTAAATTAAAGAATAAAACTACAAAATAAATCAAAATTTTCTTAT
AAATTAAAATTAACTTAAACATTTTATTCTTGTATACATTCTCTCGTTAATTTCTATAAA
AATAAAATATATACTAGTATAAATTAAAAGATTAATTTGTTTTATCTCTTTATCATATTA
ATGTATTCATTTAAATTGTCTTGATTTACCAATAAAATTTGACACAAATGTGAACTGCTT
AGATATTTAAGATTGATGAATGCTTTCGACGATATTTTGCTTGACCAAATAATGTGAAAC
AGGTACCCACACTTACGACA
>Glyma03g37420|Glyma03g37420.1
TTGACCGGATGAAAACATGTCGCATAATTGGGCTAAAATCCTCTATCAACTTTGAGATGG
CAAATGAGGCCCGCACTCTAAAGTCCAAAGAGACATTCTGACTCTAAGAAAATGGGTCAT
TTAATAGTGTCCAGCAACCAACCTGAGATCACGGGATGTAAATGAAACCGGAGTAGTATA
AGTAATGATGAAACCATGTAGAGTACTTTTTATGAAACGGTGTTAGTCGCAATTAGAGTT
ATCATGCTTCGAATTACACCTTAATCTCTGTTGGCAGAAAAGAATAATATTTGTTTTTGT
TTCCCTTCATAAAAGGATTTTGCTCAAAGCACGTGGAATCTTATGAAATGGTGATAGTCG
CAATTATGGTATTCATGGAATGTTTGTGTGCTGTGATAGGTCTTTTGTGGCAATGAAAAC
GCCTTGGTATCCCCTTCAATCAAGAATTGGGATTTCACAATGACTGGTTTTTTAGTACAC
TTTCATCTTGTGTCTTTTTTCGGTTTTTGTCTACATGGTTTCATAATTTGGTGTTTTACA
CTTAAAAGGAAGTTGTTTAGGGATGAAAAACAAAAACAATTGTACATGTCAAATTAAATT
TATTTATCAAAGAATAAAATATTTGAATCTTTGAATAAGATAAAACCACTTTCTAAAATA
TCGATCCACTATTTTAGCTATGTACAGCTTTTTCAAACAGACATACTTGCCAAAAAAAGT
ATGTTCGCTTACACTCCCAGCATTTTTTTAATCAAAATTCTATGCATAAGAGATGCAAAT
ATGCAATGCATTATGAAGCAGCATAGTGCAGTAAAACCATGAGGAGGTGCACAACTTTTA
TGAGTAGCGATACAAAACATATCATGTAGAGTAAGGTTGGTATTTTGTGTGAAGGATCAT
AATAACCAGATCTATCTGTGCATGGGCCTTTATATCGTGGTTCTTGGACCTTTTTAATTA
GTGAACTTGATCAATAAGGAGGATATTTGTTCTCCATGCTTGTGTTCATCACCTTTCTCC
GACAGTTTTTCCGTGTTCGAGCACCGTGCACTTTTTTTATTTGTTCACTGACAAACAAAC
AGTTACGTTCATATGTGCTCATTGCTCACCGAGTTGTGGGTAAGAACTTCTCTCGGCAAC
CGCAACATAACATGGACTGGAGCGCTCGGGCTATCCATTGGGGAAACAACACAAATTTAA
ACAAACTCATAATATATTAACATTATTTCTATGTATGTGTGACCGTGATACAAACATATA
CATATGCGATTATTATCACTCCAAAACTAACATGTTACATTTGCAAAATGTTTTTTATTC
TCTCATAAAAAAAGGCTGAAATGGAAGATTATATGCTCTAATGTGTATGACAATCTTATA
TAAGAAGTAGAAACTTAAAAATAATGGACACCAATAGAGGGATACTGCTCATACAATTCT
TTCAGAGCATGTGTATTCCTTAGTGTGATGATATTGAGTTTGCCATTAAAAAAGAAGTAC
ACTGCATACATTACTGCATTAGTATAAATCCAAGTCTAGCCATGCTAATAATTTGTAACA
ACCTGCTAACAAGTGATATATGTTTAATTAATAGCACCAAACAGTAGTTTATGTATAGTT
ATCTAGTATCTACAATGTTTTCTCTGGGAAGATATATACAATTACTGTTTTTTCTAATTT
CTAATGAAAAATAGCCACCAATGATGGTATAGTACACGAATCACGAGAAAATTGTAGAGA
TATGATTATTTTTTATAAAATACTCAACTGGAGTATTAATTGATTAATGTTCCGGTTGTT
TTCGATTTTCCTTTAACAGTAGTTTCTTAAAATGGACCTTGGATGACCGGCTAATTAATA
TCTCCTTAGAACTTTTCAGTTTAGAAGAAAGTAATCCAAAACCCTGTTGTTGTAGGATGT
GGACCTAATTAGTAACTATTGTTGGTATTGTAACCAAGCAAGCAGAGGCAGCTTTTAGCC
TTTTATAAATAGATAAAAGA
>Glyma03g27030|Glyma03g27030.1
TCATAAATCTAATAAAATATAAATTTTTTCTTGAGATAAATCTAAAATATAAATAAAACT
ATTTTATGTTAGTATTAAAAAATTAAGTTTTTCATACTTGAAAAATAAGTCGTTTTAATA
TTACTACTTAACATTCATTTTTTTTCCAACTAATTACCTAAAAAAATTTGTTTCAATTTG
CTATCCGTCATTAATTCTCTTTTGTTAAGTGATGACGTGACAACAAATTTTTTTTTCCAG
GTAATTATTTGACAAAAAAATGAAACTTTAGGAAGTAATCTAAAAATGACCTATTTTCCC
GCTATAAAGAACATATTTAAGTCAATTTGAAAACAATTTTTTTAGATAACAAATGATAAT
GATGAGTTTTATCAAAATAAATAATTTAATTTTAGATAAAATGATAAATGATAAATTTTA
TTATTTTATTGAGAATAAAAAAAATGATAATTATAAATTTAAGTTTTGTTTAAAAGCAAA
TCTTATTAGTCAATAAGAAAAAATCATTTCTCAAACACTTTTATTTAATCAAATAAATTT
GTAAACTTGTCAAAAAAATTAAAAGTTAATTAAAATAACTTCATGAACATATATGTAATT
TAATTTTATATAGACTTAAGAAACTTTATCCTATTTATTTTTTAAGATAATTTCTCATTC
AAAATAAGAAGTACATTACACTAATAAGATATTTTTTTTATTGGTAGGAATAAAAAAAGT
ACTATTTGAAATTTATAACTCACCTATCAATTTATCATATTTAACCAATTGAAATAAATT
AATAAGATAATATTAAAGGTGAAATTAAAGAGTTAAGATGCATACATTTAATATCGGGAT
AAAACTAAAAGAGAACCCAACAAGATCAAATGGTAGGATATATTTGGATCCAAAGAATAG
TGAAGGAAGAGGAAACACATAACATATTGCATGCGTACATTGACTCCAAAAATACCAATT
ATATATGATTGACAAAATTGTATTTTTGGTCCCCCAGTTTATCTCCAGTTTCGGATTTGG
TCCTCCAGTAATTTAATTCACGAATTGAGTTCTCCTATTTTGTAAAATCGTGCAATGTTG
GTTCCAGGTCACAATTGGACGTTGACTGTTAGTAAGTGATGTTGACTATCACGTGTCATG
TTCTGATTGATCAATGAAAATAACAATGCATTTCATCTTTCATGGAGTTGACATCCAATC
AGAATATGACACATGATAGTCATCATCCAATAAGAACGTGACACTTGGCAGTCAACATCA
CTTGCTAACGGGTCTACGTCTAATTGTGGTCTGTGGAACCAACATTGCACGATTTTACAA
AATAGGAGAACTCAATTCGTTAATTAATTACTGGGGGACCAAATCCGAAACTGGAGATAA
ACTGGGGGACCAAAAATACAATTTTGTCAATCATATATAATTGGTATTTTTGGAGTCAAT
GTACGCATGCAATATGTTATGTGTTTCCTCTTCCTTCACTATTCTTTGGATCCAAATATA
TCCTACCATTTGATCTTGTTGGGTTCTCTTTTAGTTTTATCCGATATTAAATGTATACAT
CTTAACTCTTTAATTTCACCTTTAATATTATCTTATTAATTTAGTTCAAAAATATAATTT
TGTCTATATGATTTTAAACATGTTTTTCATGTCTGAAAAATAGGTTATTTTAGATTATTA
CCTAAAAATTTATTTTTTGTCAAATAACTACCTAAAAAAAATATGTTTCCTATCGTTAAT
TTGACTTCATTAAATAATGACATGACAGATTAAATGTCACGTCATCAAATCTAATCGTTG
ACACATCATTAAAGATGGTGACGTGACAATGAAATATGAGTAAGAAGACATGATAATGCC
ATATTCTATTTATCACATCATCATTCCATAGAATAAAAAATTTTCAGATATTTAATTAAA
AAAATATTAAGTAATAATATAAAAATAACTTATATTTTAGATATGAAAATCTTATTAAAA
AAAATATGAAGAGGCGCAGC
>Glyma03g15830|Glyma03g15830.1
CGTATAATTAATGATGATCATCACATAGATTAAATAAATTATATGGTTTTATATCACTAA
ATTCACATTAAGTAAATTTTTTATCGATTAACAAATTTTGAATTTGATGAAAAGATTAAA
ATGAATTTTATAAAATAAAAAATTAAATGCTCTCTATTTTAAAATAGGAGGATTAAACTA
TAGAAATTAAAAAAATAAAAAAGATTAAATATCTCAATTTTAAAATAAAAAATAAAAATA
CATATTTTTAAAAATAAGAAAACTAAAATTATATTTAATAAAAAATAATATCAAGCTAAA
TAGGTATGATAATTTCTAGGCCTTATATTTCATAAGTCTAACCTTACCTCACACATCGAG
GTATATACAATCAAGGAATCTAAAGTTGGGAAACTTTATTTTTGACGTTTGATTTATTTT
TTAAGAAATAACATTGACTGAAAATAATGCTTTTTGAAAATAGTTTTTAGTTATGTTTTT
CACAAAATTGCTCTGATGGAGGAGGTGAAATTTTAATTATTTGAAGTTAATTTTTTTTTA
TTGCGATAAAAATACATTACTCTTTGATTAGGTTATTTAATGTGATATATAATTAAAGTT
TTTGATAGAAATATTACTTACTCTTTGATTTTCAAGAAATTTATATAAATAATCAACTAA
AGGTTTTAATTATTTCCTATCAAGTGTCCTCTTAGTGTGCCTGTATTGGGGAGGGTCGCA
AAATTCTAAACGTGATTTTATTTTATTTTTCTTATTTATTATTGTCTATAGTAACTCAAA
ATCAAATTTGTTATTAAAGGTGTATTTGACTGGTTTCTAGAAGTGAACAAATCACTTTAT
ATATATATATATATATAATTATCATAATTAGAATATTTAATTTTCTAATAAAATTTTAAG
ATATTCTCATAAATTTCAATCCTTTAAGTTGATTGAGATTAATTTTTAATATGAAGTTTA
ATCATATTTATAATTCATCACGTTTTCTTAATGATGCTTTATATGAAAATCAAATTTATG
GTGTTTCCCATAAACTTAATTAACTCATATTCATTGGATAATCACTTTTTAAATATAAAT
TATAATAACTGTATTAAATGAGAATGTTTATAGGTGTCATTCCTTTAACAAGAGCATTTT
TTTGATATTTTTCTTTGATGAGAGCGTTCAGAGTGTTTTTAAGATTTTTTTAATATATCT
ATTTCAATCTATTATTCTCAATATCCTTAGTTTTAAAGAGTATTTAATGTGTACGCAGCC
ATAGTAGTGTAAAATAATTTTACGTTATCATTCAATCATAAATTACCATTTTAATTACTT
TAAAGTAATTATTTTTAATATAACTTTTTTTCTTTTAAAAAATTACCAATAGTTAAAAAT
AACATTGTATCACAAATGCAATGTATTTATCGTTTTTCTTAAGAAAAAAAATAGTAATAA
GTAATTATGCAATTCAAAATTTGTCTTAAATAATTGAATTAGTGTTATAACAATTGAACT
AGTGCTGATATAATAATCACTGTACTAATTTTCTAGACTATTGAATTGAATCAATTATAC
AATTGAACTAGTACTATATAATAATCACTGTACTAATTTTCTATTGTATTTAATTAACAT
ATTATAAGTGTAAAATATTTTTATATAAATATTCAATAAAATTTGATTATTTTACCATAT
CATTTTATTTAATAATATGATGTCACAGTAAAATAAAATTTATAACCCTGATGAGAATGA
TATTTATAACACTGGGTTAAATAGTGGACTTTTGGAGTTAAGAATACAAATTAATTTTCA
TTAGATTGGAAATGGGATTCATTTACACTAAAGATATTCACATATACTGTACTTAACAAT
AATAATAATAGATTGCAAACAAATTCACATAAAAGGTATTCTTAAATTTCCTTTTATTAA
ATGCTAAGCAAAATGATGAGAAAGCAGAAAAGCAAAAAGCCAAAACCAGAAAGCCAAGAT
TGGGAAAGGCCCTTTACAAA
>Glyma03g42480|Glyma03g42480.2
AGTAATCCCCAAGCTTCACCTTCCAAAACGTTAAAGTAAGGTATTTTTCAGCAAGTCATA
GCTGCTACAAAATTACCTTGATCTCCTCGTGCACACAACGCTGCCAGAGTGCCAGTGCAG
TTTCGATCCGAAAAAACTTGCATAATCATTACATTTAAAACCCCCGGCAGTTAATTCATG
ACATCACAAGGCAAATAATGCATTTTGTATTGGACAAATAAAATAAATTACTACCAGCGA
AAGTTGAAAACTATTTATGCTTTAGTTTACTTTTATTTTTAATTATTAATATTTTACAAA
TTTCACATTTTATAATTATTTTTACACATTTTTTTCATTTAAATTTTAAAATAATTAGAT
TTAATTTCTATGAGGTATGCTACATTTATAGTTTATCTATAAAACACTTCATCAAACAAC
AGATCACATTTACATCTTATATTAAATTAAGAAACCTTAAACTAAATTAATTAATTTATA
TTTATTCTTAATTATTTGTATAAATAGTGAAAAAAATTATATTTATAAGAGTGGTAGAAA
CATAATATTCTTTAAGATATTCTTTCAAACACACTCATATAAAATCAGAAATACGAAATT
AGACCTATAAAAAAAAGTATGGTTTATAGTTAATTTTAAATAATAGTAAAGTGTGTTAGA
TATGTTATTTATATTTTTTTATATGTATATAATTTTATACTTTATTTTTTTATCATATCG
TATAATATTACATTTTAATTGTAAAATTACTATACAAATAACATTTCTGTAAAAAACATT
TTAAAAAAGAATCAATACTAAGCGAAATTCTTTTTGGAGAGAGCTCTTTAGAATTTTAAA
TGAGTATATTATTGGTTAGTACGGATAGATTTGATGTCGCGTTCGCGTATACAAACGAGT
ATTTTTTTTTATTTTTTTTTGCGTGATTTTCTTTGAACTCCATTTTTTTATTGCTTGACT
TTTCGATTATTTAATGAAACCTATGTACTTCCGGTATTGGTGCAAACTTTTTTCCCATAA
CTAATAATAACGATTTTAAATTATACTTTAATTTAAGAATCTCATAAAATATTGCAACCA
CAGCACCACAGGTTGTAACAAAAAAATACTATTTAATTAAAAAAGTATATTTTTAAAAAT
TAATTATGAATTATTATATGATTTTTTTTACATTCATACCACTTTTGTCACGACATCATA
TATATTAATTAATTATGAACTATTATTTGAAAAAAATATCAAATTTATAATAATAATTTT
TAAAAATATAATTAAATGTTTGTATAAATAAAAATCATTATACTGATCATTTATTAAAAT
TAATCTCATTTTATGATATTTATTTTATATCAGAGAAGTAGACACTAAAACACCTATCCA
GACTCACATAATGAAAATATGACCTAAAATGTATATAGCCAAATACCATTTTGGCCCTTA
TGATGTATATGGCCGAATAACCCTTCGACCTTGATTAGAGATGGTAACCCTGATTACTAG
TAAACATTAGGTTAGAGTTACTTAAGCAAGGTTATAAAAGGTATCACCAAAATAGTAATT
AGTGTAGATAGGCCTAAAAATCCAAGGCTCAACAATGTTAATGAATAAAGGAAAGAAACA
CGAGGTAAAAATGATTGTTCATTTAAATATACTCTTGCTATTGAATATATGAAGTCTCAC
TTAAGCGTAACGAATCTTTTGAAGGTAAAATAAAAATAAAAAGACACATTCTACATTAGT
GACGTCGCGGCAAAATATAAGTAACCAATTAAAACAATAAATTCTATGCTTTGGATAGAG
TAAACCAAGCAGGTGTTTTCATAACCCATACGAACGTAAAAGTCAACTCGAGACCTCGCG
AAGGAGGCGCGGTTTAAAGATAAAATAGTACAATTATTGACGATAAAATAATATGTAGAA
ATGAATGAGGGTATCAAGATCTGACTTGTGTGCCTATAAAAACCAATGCAAAACGCAACT
TGATCATGAACATCTCCAGC
>Glyma03g27560|Glyma03g27560.1
TTTTTATTTTGAATATAGCGTAATCTTTAAATTAAGAAAATAAAAAATGATAATCTTAAA
GTAATTTAATCCCTCCTTATAAGTTGTTTGAAAAATAACTAACACATTTCTATATATAAT
TAATGAATTAAATGATAAGATGACTTTAACTGCATATAGAATAGAATAGAAACAGGGATT
GGGAAGCGGGTTTACGCGTAAAGGAAGACGACGCGGCTTGACCGTCAACAATTTCAACAC
TCTGCTCTGCTTACATTACATGTCGAAGCAGCACATGCACAACAACCTCTCTCTCTCTCT
CTCTCTCCGTTTTCTGTTTTTCGTTCACTACTATCACTCTACCAGTATCCTTTATCCATC
TTCCATTGAATCTGACTAGTATTTTATTTCCTTACCAACAAAAGAATACTTCTTATTTTA
AAAAACACGAATTCATACTTTTGCACCTTTAAAAAATAAATCTACTTATAAACATTTCAA
AAGGAAGAGTGGAAAAAGCATTTCTTATTAATCATTTTTAAGAAATATTATTATGTACTA
ATTTAGTATTTTATTTTAAAAACATGGTTTGCATATGTAAAATATTAGTATTACATAATA
TCACAACATAATAGTATTGCATAAAATGACACCATTAGAGTTAGAACATTCTACCAGTAG
ATTGACCTTCACCGCACAGAAAATCATAAAAAAAAGAATATTCATAAATAGTATACATTA
AATTTAGTAGGATTTTTCTAATAAATGCAGCAAAGTAAAAGTTAAAGTATTTAATAGTTT
ATTAAAAACCTTTAATTGCTTTCAATATAAAATAGTAAATTAAATGTTTAAAGTGTATAA
TATTTAATGTTATATTCATTATATAATATTTTATTTAATCCTTCTTAAATAATATTAAAA
AAATATTTTAAAATATTTATTATATTATACATGAGAGTACATGCATAGCAGTTTTTTTTT
TTAATGAATATCGGTTCAAAATGATAAAGATTAATTATAATTGTCTCACACTACGGGAAT
TTTAATTTCATTACTAAGAATTTGATCAATAAACAGTTTATATGTATTTCTTTAAATCTT
CTTTGAATTGTGAGAGATGTCTTAACTCAAATGCATGAATACTTATACTATCTAAACTCC
TTTTTATATAAAAAAATCAACTATTAAGTATTTTTCTATTAATGCTACCGACTCTTTTCT
ATTATTATCTAAACTCTAAAGTGATAATTCTTAACTAAAAATAAAATATGACATAATTAA
TAAATAATTTTATTCTTTAAATATTTAATTATGGATTCAATCTTTATTTCGTATGTATAA
AAAAATATCTATTAATCTTTTACTTTCAGGTAAAGAATATCTAGAAAAAAAGAGTAATGC
TAATGTGAGTATGTGACTCACTTATCTTATTTCAAAGGAATTAAAATTATCAAAATATTC
AGATTATAATTAATGTACTGTGTACAGTCATGAATGGCGAGACACTGAGATGTGTATCAA
AAATTGTAAACAAAGCATTTAATAGCATAAATTAAAATTTTAATAGTTTTTTTAAAAACA
GATATTATTTACTAATAATATAAAACATTCATTTCAATTAGTTCCTAAAAAAACAGTACA
TAATAATAATAATTAGTAGTAGTAATTACCAACCAAGAGCGCCGAAAAAAGAACATACAG
TTATATCAATGTCATGATTGAAAGGTACTTACATAAAGTGTATATTACCTCCGACAAAAA
CAAGCATTTCTATTTACTATTTTCTTACATTAATAGTACTCTCTTATTTCATTAATTAAT
TGCATAAAAATATAAATATTATTAATACCTAAAAAATAATAATTAAAACATTTATCAATG
AAAATTTCATTAAAAGCATTATTAACACGACTAATTAATAGTGTGTAAAAAATCATGAAA
CTAAAGCTACTAGAAGCAGTAATAAAGGAAGGAAAGAAGAGGCTTACGTTAGGGTGGGAT
AGAGTAAGTAAACCATGGTT
>Glyma06g40790|Glyma06g40790.1
TTGAACTCTATTCAAGGTAATTCCATATATCAAAATAAATGCAAGCTGTAGCTTGAAACT
AACTGAAGTGAGTGTGATTATTGCCTCTGCATATTAGCTTGAGTAACATACCTTGCTTCA
GAAACGTATGTTGTGCTGTTCTTAGAGCAAAATGGGAGTGAATTTTCACATATACATGAT
CTATGGATCTTCTTTTTTTATATATAAAAGATTAAAATTTAGCAATTGAATTTGTACCAA
GAGTTTTCGGTTTCACACTATTTAGGTGTGAATACTTGGAGAATGTTTAACGCTTTTATT
TACAAGCATGCTTGACCATTTGAGCTAGAGTTTATGCAATGTCAAGAGAGTTTTGGGCAC
AATACAGAGTTTTGCAAAAATAAGGCTTTGCCATATGCTATTTTTTCCCGTCTCACTTGT
ATCATACACAATGAGAGACAGTGTTGGCAGATTTAGTTTCTAGGTTGGATTAACAAAGTA
ATAGACGAACTATATTTGTTTTTAATTTGGATTAACAAATTTTGAAAGTACTATAATCAC
ATGTGTTCCAAATTAGGATTTTTATAACATTAAGGATTTGTTAGGATAAATTTTTCCAAA
AGTACTTGTAGAAAAAAAAAGTAAAAAAAATTATAAATTAAAATTAACTCATGTATAAAT
TAATTTCTGGAAGAGGTTCTTTTTTTTAGGGATTCGGCTATCCTATAGTATATGTCAATT
GGAAAAAAAAAAAAAAATACGCACTTTGCCACGAGAGTGAGGAGAAAGGAGAAAGAGAGG
AGAAAGGGACTGGGAGGAAGGTCTCCGCACACTAAGGTATTTTTGCTCTTTTCATGGGGT
GCGGGAAGTAAAAACTTAATTAAGTCTTAAAATACCATATTATTTTAAGTTTCTTAACTT
TTTTATATCAATTTTTATTCCTTCAATTTTTTTTACAACCCTTAGTCATCAATGAATTTT
ATGTCAACATTTTTTAATCTTTCTAAAAGAAATTATCTATTTTTATCCCTCATTTGATTT
ATCATTAAAAATTAATCTCTATTTTACTTATTTTTAGTTTTTCATTTATTTTATATTTGA
GATTAATTTTGAACAATAAAAATAAAAATAAATGAATAATTAAAAAACGAGTGACAAAGT
TTTAAATGACTAAAAATGCTATAAAAAATTTAATAAAAAAATTAAAATTAACAAAAACAT
ATTTGAGGGGCTAAAAATAAAAATATATGAAAATGTTAAAGGACTATAAACTTAACTAAC
CTTTCTTATAGTATTTTTTTTAAATAATTATCCAATAAATGAGAATATGAAAGATTTTGT
TTCCATATATATTGAGAGGTTTTTAGTGATTGTTATTCAATTAAAACTAGATCGTTTTTA
TGATTTTTTATTTAACCCTTTATTTTTTTGGAATCTAGCTTTTTTATATTTAAATTTAAA
CTTTTTAAAATAACCTATTAATAGTTAAACACATTCTTATTCTTATATTACAATATAAGT
TATTTAACATTAAATCAAAAGATAATTTATATGTATAAAATTTCGGTTATTGTATATTTT
AATTATATAAAATAAATACTTATCATGTAATAATGTAGTAATATAGAACTTGGCCCGATT
CAGAATAGACACGTGGCGCCATAATACCACGTGTAAGATTTCCAAGCTCTTGAAGACTAG
CTAATAGAATAACCAAATTAGAACGGGCCCAAGTTACATACTGTTTTGGCGGCGGCTTCT
AGAGTGAGACAGTGGGTGTCATATATTTCTATTTCTTTTTCTTTTTTAATATATCAAAGG
CTGGGATGTTTATCAAAGATGAGTGCGTCTAGTGTTTTAACTTTTAAGACACTAATTTCA
AAAAATTAATAAATATATTTTTTTAATAAAATATATAAAATTATACTCTTTACAATTCTT
TTTTTGGCTACTTTATCCGCATTAAAAACTTTATTGATCAGCAAAATTCAAATATTTATA
CTTTCAAAGCAACAAATTTT
>Glyma06g37915|Glyma06g37915.1
CTATTAATTGCCATGTTACTACTATTAATGATGTGTAGACTCAATTATGGATGTTGAATC
CTGGATTCAAAAGCACACTAGGATTACTTTTTGTCAAGGAAAATTTTGATTGGGAATAGC
CTCTGAATGCTGAAGTTCTCTCTTTCTCTAGGATTATTTATAGCTACAACTGCATTGCTG
CATCAAATGTTTGGTTTTTTTTGTTAATTTTTTTAATCTAGATATCAAAATCGCCATTTC
CCTAAGAACAATAAACAAGGAATCGAAAGTAATAGTTTTTATTAATTAAGAAGCGTGGTA
TTTAATGTTATTGTCACATTTCACTGTAATTTTTAATAAGAAAAACTTATTTGTTAATTT
CTTAACTACTGGCTTAAGTTAGGAAAACCGAAATTGATGTGTTCCTTTTGTTGTGACTGT
GAGTTATATAATTTAGTACAGTTTTGTCTCACAACTACGTATATCTACGTTGTCTAGAAC
CAACTTGAGCGAGTGGTATGTCCTTAAAAACTAGAGTAAAACAAATTGTTGTATAAAATA
ACCTCATCCATGATTTGGCACTTTTCAAATCAGTGTATCACTTTTGTGGATGGAGCCATG
GACAAAACTAAAAAGTTATTGCTTATATGAATAAAGGAGTTATAAGATTGGTTTGATGGT
AAAAGAAGAAGGATGGAAGGAAAAGATTATATGTTAGATTATTTTCATAAAAAACTAATA
ATTAATAAGTAACATTCAATAAAAAAAACTCGTAAGAACAAAATTAATGTAACATGAATA
CATGACAGGTTAAATAAATGCCAGAGTCAAGTAAATTTTGTAATTATATTAAACAAGTCA
AAGACCTCAATACATAATATATTAATTTAATTAATTTATCCCTAAACAAAAGATATAAAT
TTTAAAAAAATCCGTACCCCTTTTATATTTCTATTGTTTTGGGCCAATCCTTCTTAAGCT
TTTTATTCTGGTCCAGTAGTCCATATAGTTAGGGCTACTATTCTCACTCCACAATTGCTA
TTTACACATTTAAGTTTTCAAATTTTTGGAAAAGTATAAAACTTCCCTTCCCCTTCCCTA
TTCCCACCCCAGCCGGTCTCCTTTTCCCTTCCCGTTCCCTCTTCCCACCCCACTCAGTAT
CCTTTCCTTCTCACCCTCTACTTCCCTTCTCCTTCCCCCTCATAAGTTAATTTTTTCCCA
TCAAATAACAAATGAAAACATGATTTCGTTATTATTGATACAAGACAAAATTACATTTCT
ATTGTGTATGTTTTAAAACACACAGCAGAAATACATTTTCACTTTTGTCTCTCTTGAGAT
GCACAATGAAAATTCCATTGCGTTTTTTTTTTACATTTTGTTGTTGTCTCGGCTGAGATA
CACAACAAAAATGTATTTCCATTATGTATTTCCATTTTATTTTATTTTCTACAAATTTAA
TTTTTTATGAAATTTTAAAATTAATTATTAATCATTTTGTTAATAATTAATTATTTAATT
TTATTATAAATTAATGTTTATTGCCGTCTTAATTATATTTTCTTAAAATTTTAGTTAATT
TTATTTTTCTGATAGCACAGGAAGGCTTAGCAGTTTGGTGCAGCTCTCATGACAGCAGAG
GAAGGGCGAGGGCAGTAGCCAAAAAAAGGCAATTTAGTTGTGTTGCCATTATTATTATTA
TTTAACTTGTTATATGAACTTATATTTTACAGTTTATGTTGTGGTCAAATTGCATTTTTT
TATCCACGAGTTAAACAACATAGCCTAATAATGTAACGAAAAACGATCTCTCGGTCAAAA
ATTAAAATATCAATCCTTTATTATTCATATTTTTTAATAAATATCTTTTTTTAAAAAATA
CCAAATCATGATTTCACTGTGTGTTTTGGGAGAGAGAAAAAAATTAATAACAAAACCATG
ATGCTCCTGTACTGTATATGTTACATAGCAAAATTTTAATTTAATCGGAAGGGCATTTTC
AAAATAGAGAAAAGTCAAAC
>Glyma06g06340|Glyma06g06340.1
ATAATTTAATCTTTATTTTCTTTCTTTTTTAATCAAACATAACATTACACTAAATACTTT
GAAAGATAAGAAAATTTCCATGACACAAATGCGACAATGATGATTTGGAAATTTTATGCA
AAACTAGTCATGCATGTGGACATTCAAGTGTCAAAAATTTTTTTGGTCATGTGATGTTAG
GGCTCATAATTCATTTTCTCTATTTTAGTCAACCCAGTATTTCTAAAATAGGTTCTTTTA
TCAATTTGTGCATTCATCCAAGTCTATTTTGGGTGTTCGGAAAAACTTTCACAGCATCAA
ATTAATAATGTTTTGTGGAGTAATATTTTTTTAGGGAAATAATGGAGTAATTTTTTTAGA
AAGGACGTCAAGTGGATTATAACTTCAATAACCTGATGAGTGATTTAATTAAAAATGTTT
GATAAAATTAATTTATAATTGATTCATAATTATGTGTAGGATTTAGTTAATAAAATGGAG
AATTTTGTTTTTTATAAATCAAATTGATAGAATAAAAATCATGCAAATATTCAAATTAGG
TCATATAATTTTAGAAAAAAATATAGAATAATTTACCAAATAATTTCAAAGTTTATATGA
TTAAAAGAAATTAACCTTGAGAAATAATATAGTGATATAATTGATGAGTTAATTGTGATA
TGTGTCGTGTTTATATAAAAGCATAAAAGTAGATAGAGTTTCCTTAGACAACAAACAAAA
AGATAAGAAAATTTTTAAATTAAAATAAAAGAGTAACATGAAATTTCAAATAAAATAATA
AATATAAAATTGAAAAAAAGAAAAAAAGTTATAACTTACAAGCTAATTTATTTTTCCCAA
GTAATTTATGAAAAATAAGTTAATAAAATATGTTTGTGTACCAGATAAGTTTATTTTAAT
AAAAGAAGCTTATAAGCTAATGAAACGAATTTATAAAGTCCTCTAAGGCTTTACCAAACA
TATCATTAATTAGATTTGTTAAAAAAATCCAAAACCATAAAAAAAGGAATTTGTACTTTT
ATTGTTTTCCTAAAAAAATTGATCATCACAGAAAGGAAATATTGAGATTTATGGATAGAA
ATTAAATTAAAGATTTTTTCTTTAAAATTCTAAATATTGAAATTTCATTATGAATATATA
ATACATGTTGCATACTCTCATAGAAAGTAAAACGAATGCATAAATAATTAATAATATTAA
AACTCTTCTAAAAATATTAATACATGTCACACACTCTCATAATAATTAATAATATTAATA
CATGTCACACACTCTCATAATAATTAACAATATTAATATCATTATCATGTTGAAATAATT
AATTATTTTGATTATAATTATTTTATTTATGTTTAGTACTAGTCAAAATTCAAAACATCA
ACGGAACACAAATATCTTTAATGAAAAATGAAAAAATATTAAAATAACTTTTTTTAAACT
AAATATATCAAAATAACATAAAAAATCAAAATATTTTTTTAAAACTTAATGTATTAAAAT
TAAAAAATACTAAAACATAATGACAAAATGTAAAGTGACATTTAATCTATGTAAAACATA
TATTGAAAATCACTCAATATATACCAAAAAATGAAAATCCACTTTGATCAAGTAAATACA
TCCAAGGAATGTAATTTTTTTTGGATAAAATTGTAATTTTGGTCTCTCAATTTAGGATTA
AGGGATCAAAATTACGTGATTGGATAAAATAAGAGTGTAAAATTTATAAATAATTGTAAA
GGAAGACCAAAATTAAAATTGGAGACAAAATGGGGATAAAAAATACAATTTTATCAAAAA
TTTTATAGAAGAAATAAGAAGAAGAAGGAAACAAGTCCTTCTTTTCAGGTTTAGGATTTT
AAATCTAACAATTAAGAATCTATTAACAGGAAATCTTTAATAAAAATATTTAAGAATAAT
ATATTTTAAAATAAAAATATGGCAAGAATATTATATTTATGATAATTTTGATTGTGCATG
ATATGAATTTCTTTTCAGAA
>Glyma06g02090|Glyma06g02090.1
ATTCCCAAGCGCCAAGATAACCGCGACAAGCGTCGAGGGTTTAGGGTTCAGTCCGTTGCT
CTGAGCCATAGCTAGAAACCGCATGGCGCGTGTAGGATCACCGGCTTTGGAGAACCCTAG
AATGATGTCGTTCATGAGGTGGCCGTCGATTTCGATCTTATCGGTCTCGATTTCGGTGTA
GAGTTTCTGGAGAATGGGAGAGTCGATTTTGTTGGAGCGCGTGAGGTACTGAATGATGGA
GCTGTAGTTGACGAAGTCCGGTTGGTAACCGTCGCGGCGCATTTTGGACATTAGGTTTAG
GGCTTTCTCGACGTCGCCGTTTCGGGCGCAGGCGCCGATGAGCGCGTTGTAGGTGAGAGG
GGTGAGGACCTGACGCTGGGAGAGCAAGAAGGCTTCGTAGAGCTTTTCGGAGCGACCGAG
GGCGTTGATGAGGATGGAGTAGAGGAGCTCGTAGGAGAAGCAGAGGTTGTGTTTCTGGAG
CCATGAGACGACGGCGTATGCGAGGGCGATGGAGGAGGAGGAGGAGCAGAGGGACTTGAG
GAGCGCGTGCCAGAGTGGAGCCGGGACGGCGCGGTAGGACTCGGCGAGTTGGAACTCGGT
TGAGCCGAGTGAGGTGGGAGGGGTTGAGTTGGAGTCCGAGTCGGAAGTGGTCGATGGGTT
GGAGAGGAAGGTGAGGAGGGGGGTGAAGTCGTAGCGGCGGTTGTGGAAGGAGAGGATGTC
GTCGGGGCCTTCTTCGAGGATGATTGGTTTGGCGGTTATGGGGTTTGCGGTGGATTGCGG
CGGCGGGAGAACATGGTTGTGGTTGTGGTTGTGGTTGTGGCGGTGGTGGGTGGTGGGGAA
GTGGAAGTGAGTGACGTGGATGGATATGGAAGGGAATGGGGCTGTTGTTAGTTGTGGTGG
TAAAAGGAACATGTTATGTTACTGTTATCATCAAGAGATGGCCGTTGCTTTGCTTTGCTC
CCACAAGATGGAAAGCTTGTTTATCACCATTCACCAAGTTGGACCCCTTCATTTATTTAT
TTTGTATGAACCAGACTTATAGCTAGTTATACGTCAATGATAAGTACTAAGCAGATCGTT
GAATAAAAATTACTACAAAATCAAATCTAGCCATAAATTACTATTGTGAAAGGTAAGATT
TTATAATAAATATTAACCATTAATTATTTATATTATTATTTTAGTTAAGTTTGTTAATTT
TTATAAGAACAAATTATTGGCTCTTAAATCGTATATTTATTGCTAGTATAAATGGTTTTT
ACAAGTTAACCAATCAAAAGTTGGTATGTAAGATATTTTGATTACTCCTATAATAATAAT
AATAAAAAAATTTCTTAAAAAAAACACAATTTTTATTAGTTGACAGTGTAACGTAAAAAA
CAAAAATATTTTTACTATCAATTAATAAAATAATAAAAAATATAATATTCTTTATAATAA
ATAATCAATTGAACCCTTGAAGTATTACTTTCTCTTTTAAATAATCTTAAAATAAGAAAA
TAATTATTTAAATAGTCATAAAAGTATTAGAAATCATGTTAAGTAATTTTCTATATGTTT
AAAAATCCTTTAAATTAGTCTTGAATCATATTAAAATACATCAACTTTGGGATTACTTAG
ATAAATATTCGGCACTCCAGATATTACTTAAATTTTTATTTTAGTTTATAGACTATTTAG
GAGAGAATTTAATAATGTTCATTTTAATTATTTTTATTTTTATTATGGAACAAATTATAT
TAATAATGAATGTCAATTAAAATCATTTTAAAAAATAAAAAATAGAAGCAACATACATTA
TTAATGGAAAAATATATATTATTAATTAGTAAAAATTATCTTAATATAATTTTTAAATAA
TAATTATTATTATAAAAATTAGAAAAAGTTTTTTTACAGCATTTTTTGACAGCAAAAATT
AACAAAAGTTGAACAGAGTAACTATATTACTGATCCAAAAAGAAAGTACTAGTTTCAATT
TGTAAACGTCATGTGCATGA
>Glyma06g00230|Glyma06g00230.1
GCGTGCTTCATAGCATGGGTGTTTGTCTTTTTGAAAGTTCCAGAAACCAAGGGCATGCCA
CTGGAAGTGATCATTGAGTTCTTCTCTGTTGGAGCAAAACAGGTTGACGATGCCAAGCAC
AACTGACCTAAGGATATGATAAATTCAAAAGTTTTGACGGTACCTTCTAATTGTTTTCTA
TCTACGGCTGTTTAAAATTTTTCCCTCTTTTAAAATTTTCTTTTCTATTTATTCTCTCTT
TTCCGTGGGTTGAGATTCAGAAACAAGAAACTTTGTTTCTATAAAGAAAAACTTTCATTT
TCTGGTTCATTTATGAAACTTTATATACTTCCTAGTTACCCTGCTATTCGTAGTTGAAAG
TGTTAAATGATCTGCTTTACTTATCGAATTTATGACAATAATGGCTGGTGTATGGTGACC
AGAAGATTTTGGGATAGCTACAACAACAATAGCGTCACGAGCTATGTATGATAGTTGGGC
TAAAGCTTCTTGCACCCCATAAAAAATAATCACGGATTAGGAAGAAAGAACAAGAATATC
AATTAAGGGAAAATCAAATCAAATAGTTTTTGGGATTAGGTTTCACACGATAATTTTCAA
TAGATTTATTACTATTATTTCTATGCTCATATTGATTCAAATTTAAAAGTGAATTAACTT
AAGGTTTCTCCCGTTCTCTTTCAAGACACGTGTATTTAATTGAATTGAACCCTATTTTTA
TGATTGCTATGTTCAATTACATTATTTACACTCTGTTAGTTCATTGATCCTTGAAGGATT
AGACATTCTTTGATGATTTAAAACCTAAGTTCTTTTTGTGTGGTTCCAATGTTTAGATTC
GCTTTTTAATTCTTGGGTTAATTAACTTTTTAGGTCATTATTTTATACGAGTTCTACTTT
TAGTCCTTAAAACAAATTAACGGGTCTTGGTCTTTTGAAAAAATTCATATATTATTATTC
TTATAATTTTCATTTTTTCACAAACTCTGAATTCTTATAATTTTTATAAATATAAATTGA
TTTATTAAAAATAAAAATACAATATAAAAATGAGATGAAAATATTTTAAAATAAAAATTA
ATTAAAATAAGTTATATTCATTTATTTTTTACTCATAGCTACACGTTTGAACTGTAATCA
TTAATATTTTGACATTGTATCTTTTAATTTTTATTAATAAGTTACATATTTTTTGCTTTT
TTCCTTTTTCAACAATAATTCGTGTACACAATATTGCATATCTTAGGTTATAAGTATTCT
ATGAAATATTAATATTGAGGGCTTGAATATGTGAACTGAAAAATCATATATGCTATCAAA
ATATTAAATTGAATAACACAAATGGCATAATAATTAAAATAAACACTTTAATATTAAAAA
TAACCAAAAAATATATAATAAAAAATTATTTATAATTTTTTATTTTATTATCCCAAACTA
ATAAATAAATAAAAAAACTTCTCATCTAGCATCCCACAGTAATTTAGTACTATTATTATG
AATGTCTTCCATAAGATATTACTTCCATATTTTTCTGCTTGTGTCATTGCCGATAATATT
TGAGAGTTTGTTATTAATCAGGTATTTGATTTAATTGTTGCTTGAGCATAGTTGATGATA
TAACTATATAATGCAATTTTCTCTTTTGGTAATTGAAGTAAATAAGGTAAATGCGGTCAC
CATAACATTATTTAGGTGTTTATATTTGTATTTCGACATTCTCATAAGTATTTTTCATCT
TTTCTACAACGCTTTAAATAACTTTTCAATTAATACAACTTAAAAATGATTGAAGGCTTC
CTAAGCATTGGTTAAGGCTCTTGTTTGAATTAAGAATGAGATATATGTTAAGATATGACA
CAAAATCACTTCGTTTATATTCAGATATCCTTTATTCATCAAATAATATCTACCCATAAA
AGATAATTATATAAATGATTTATATAAAACTTTTGTCTAATTTTTTTTTAAAATTTATTA
TTTCATTATAATTCATCTCT
>Glyma06g04840|Glyma06g04840.1
CCTTTCCTTTCTGCTTACTAAAACAAGTCAACATGATGAATAATGAAAAGCATTTTTACA
GTATTTTTCCACATATGTTTTTAAAATTTTATGTGTAAGCTATTTAATTCTGGTAATGAA
AATTGACTTAGTTTAGATTGACTTTACTTGAATCATTGGGTTGAGATTAAACAATTATAA
CTTATAAGTTCATGTTGGAGTAATGTGAGGTGAAACTTCATATTAAATAGAACTAAAAAA
ATTAAACATCATATAAGTGAATAGTAAATTTATAGACCTGAGTCTTAAAGTTTTGGGTTA
AAGTATGATATTAAGTTTTCTTACGTGGTTGCTCATTGATGTAAATCTTTCCCATATTTA
TTCCTCTCAATTCCCTAACAATTGATATCAGAGTCGATAGTTTGAATTGATGACCTTATA
TCGAAAATCTTCCTAACAGTGAATGCACAAACATATACATATTGATCAATCAAGAAGAAA
TGTGTAGGTACCTCTTGAAAAGAATACCACAAATCCTCATAACACTCTTTAGATGGACTC
TATACCACTAGTTGACAAAACCACCAAACCATTGGAACACGGTAACATGTTAAAAGATAC
ATTGTGTTTTGTGACTTGTGAAACAAGCAAAATAATGTGTTCATACACTTTAGTACTTGA
GTATAGAGTTGACAAAACTAAGTACATAGATGTGTGACCTTAAGGACTAATCAGAAAGAA
ACATACATGAAATTTTTTATTGAAAGACACACAATTTAAATAGAGGAGGGGATAATGCCC
TCCTTAAATTCATGGTTAGACAGAATTAAAAATATTTATACAAAGTTTTTAAACTTAGGA
TCTTTCATTCTTTCTTTTTGGCATTCCCCAACATGAAATGTGTAAATTTTATGATAAAGG
ATAAGGAATAACTATCTATCATAGTTTAAAATGTGAAAATTTTCATTTAAAAGGTCCAAA
CTGATTTTCAAAATCACTAAAAACTTAGGATTTGTTTTTATGTTTAGCATATCCCTTGAT
TGAAAATAAATTTTTGTTTTGAGAGAATTCCACTATGTATTTTGAAGTTTGAGATTCATG
TTCAAACTAAATTTCATGAGTCATTATTTTGTTTTTCATAATATCTATTTTTGAAACAAT
TTTATTGAAGGCATGATGAAACATTGAATATAAATACATCTTTTAACAAAAATTTAAAAC
GTAATTCGCCACGTTATAAGAACTTGTCGCGAATGCTAGATTCAACACTTATTGTTGAGG
CATCATTTTACTTTAAAACTCCCATTCAATTATTACCCAAACAAACCTTCAGTTGAGTTA
GCTGAACTAAGTTTGAATTGTGTGTATGTAGCTCAAAACTACGAGCAATGTACGTGGAGC
GATGGAGCTGGACGAATCCGAACTCGGTTCGGGAGGTACGATAGCCACAAGTTCAAATGA
TCCTGGGCTCCTTGTGCTGAGAAATTAATTCTGCTGCATATATTCTTGAACCTTCTTTGA
ACAGCTATAATGTGCTCCACAGCCTCCACTTGTCTGAATGGCGTGAAAAAATAGAATTGA
AAATTAGTGGTAACATCCCACTCCACTTGTTTTCCCCACCACAACAACAACAAAGAAAAC
CTCGTAACAAACCAAATGGCGGTGCCCCAATTATCTTCTCATTTTTTTTTTTTAATTTAA
TTCCCTCGGTAATTTGCATTGCATAGTGGATAGTGCATACACACCCTGAATGATGCATGA
ATGACTCACTTTCGTCGTTGTTCAACTATTCGATTTCAAGTCACACCCTAAGATATTGAC
CGAGAAAAGTCGTTGGTGGCTTGCTACTTACACTTGCCTACCGGCTGCTGTGGACGAACT
CTATTTAAGTTTTTTTATTTATTAAAAAAATAGAAAAATTGTTCTTTTACTTTTTTGCGG
ATTTTGACTTTTTGAACTTGGATTGGAACTGTTCACTTGGTCTTGTTTTTTATTTCTCTT
TTTGCTAAAAATAAATAAAT
>Glyma06g36520|Glyma06g36520.1
GAAGGCCCAAAACTCAAAAAACTTGGTTTCGGGCCATGTAAACTTGCCTAAGTACCCCTG
TTCGGAGTTTTTTAAAAATTATCTGGGAAAGGTGTGAGACTCTCCAAAGGTGGCCTGTGT
CATGTTTGCACGTCAACGAATCCAAAAATAATAACAGTAGAGACTGGTTCATTCGAACAG
GTCCTGCAACGGAAGGCCCAAAACTCAAAAAAGTTGGTTTCGGGTCATGTAAACTTGCCT
AAGTACCCCTGTTCGGGTTTTTTTTTAAATTATCTGGGAAAGGCGTGAGAGTCTCCATAG
GTGGCCTGTCTCATGTTTGCACGTCAAAGAATCCAAAAAAAATAACATTAGAGACCGGTT
CATTCGAACAGGGCCTACAACGGAAGGCCCAAAACTCAAAAAAGTTAGTTTCAGGCCAAC
ATTCCCTCTTTAGGGACGACACGTGGGCTGCTACTCTGGCCCTTATCTGGCATGTCCATC
CTTCTTGGCGCGACATTTAATTCGTCGTCAGAAAAAACTGAAGGACACCTCGCTTGTTTC
TCTTGCGACCGCCACCGGTCTTGTCATCGTCGAAGGCACCCTTGCGCTTGCCGGTAGAAC
CTTTTCCGGCGACCTCCTTGCCTTTTCCTTTGGCCTTGTTCGTCATTTCTACATAGAATG
CAATGAGACCAATGCCAATTGCATGCTCAAAGTTAGAGAAATGGAGAGAGGAAGAAGTGT
GTGAGTGGAGTGTGTGTAACTGTGAAGAACGAGGAGTTCAAAATTAATTTTATTGTAAAA
AAATTGAGGAAAAATGTGACCGACACATATCATGCGGTGCGTAGAAGAATCGGCCAGTGG
TCGACTTCTGAGAAGAAAAAATCATTTAACTAACACAAAATAATCTTAAAATTAAAAAAA
TATTTTAACTAATTAATCCACGGAAGAACCTTCTTCCGTGGACTCCAGCGGAAGAACCTT
CTTCCGTTGACACTCGCGGAAGAAATTCTTCCACGGGATTCCACGGAAGGACCTTCTTCC
ACAATTCTTCTGCAGTTTGTCTCGCGGAAGAAGTTCTTCCGTGGGATTCTACAAAAGAAG
GTTCTTCCGTAGTTGACATGACAACTGTGGAAGAAAGTTTTTCTGTGGAATCCCGCGAAA
GAACTTCTTTCGAGAGTGTCAACAGAAGAGCGTTGTTTTTAAAGAACAAAAACGCTTAAG
GGCATTTTTAGGATTTTGAAAATTTGTTGGGTGTCCCTAGCAAATCCACAAACCTAAAGG
AAGCATGGGTGGAATAAAGAAATAGATAAAAAAAAATCTTGTAGTTGATTATATTGTAGA
ATTGTAATCCCTGTATATATTTTCCTTTCTTTTGCTACACTATATGATTTTAATTTCCAA
AATAGTGCTGATTTTTATTATTTTTATCTCTATCTTTTGTCATATATCTTATCATCAATT
ATATTAAATATTTATTTTTCTTCTCTATTAATTTCTTGGTGTGTTTACATCAAGAGAGGT
ATCTGTGGATTTTTTCCTATCCAGAAGCACAAACGTTTACGACAACATTGTTGACCAATC
TATGGAAGACACTGTTAACATATTTTTTCTAAATATATCATAAATATTATATTTAATTAA
AAATAAATAATAAACTTTAATATATTATTTAACAAAATATTCCATTAATCAACATAAAAT
TGATGTATTTAAATAAAATTAGACTCATGTCTTTTTTAAATAAGATCTTAAATTTAAATT
CAAACATTATGATATAACACTGTTCATAAAAATATATTAATATAACACTAAATTCATCGA
CAGTACTACTATAAACATATTTTTCTATTATTAATTAATTAAAACTTACGTTTCTCCTGC
ACCTTTCTTACTTAAACTCATATTACTCTTAAGTTTATAAGCTGTATAATATAATAAGCC
GATATTAAAGATAACATTGACACCAACATGTAAATACCTGTAATCCAAAATATAAAATAT
AATAGAAGTGTCGTGCTGAT
>Glyma06g19480|Glyma06g19480.1
AACATCTATCTCAAGTCTGGATGGCATTGAAGCATGTGCGATCCGATATGTCAGATATAT
ATAACTGCAATGCACGCAATACTATGGGCTATTCCTATTTAATTTGGGGTAAGTACGTTT
TATCATTATTAATTTAATTTCATACTGCTTAAATTTTATTTAAAATATAGTGCAAATTGC
AGGAAGATAATATACTTTATAATAGTTTTTCTTAATTTGTTTTAATAAATCGTGAGCATA
TGTAACGGGTGAATTGTGGTTACAGATGACTTACATTAACTACAACTAGAGCTCCAAGAA
ATAAAAGCACCCTGGTAGTCTCACTAAGAAATCTAGCTTTGGGTGTTCTTAACCTAATTA
AAATGACCAAATGATTAGTCTTAACACAATGAAACTGAAGATCAGCAACACCAAGAAGCT
AAGAAACACGTCTAAATATTGTTTAGGTCTTGTTAGTAAGTGTCTTTAAGATATTAATCA
AAGAATTAATGAAAAAAATATTTATTGTAAAACTCGAGTTAAATTATAAAAATAAATTAA
AATAACATAATTCTATACATTTCAATAATTGCTTTCCTTTTAATTTTTTGACATAAACTC
TAAGTGTCATATTGTGCCTTGTGTTGCCTTACCACGACTCCAAGTGCCATCAACACCCAT
TGGGTGGCATTTGAGCAGCACTACTATCAATACGCAAGGTAGTAATTTAAAAATAGGAAT
AAGCATTTAATTTCATTCATTGAGTTAGGTTTGTCTCAAAATATTTTCTGATAAGTTTTA
ACTGTACTAGAGCTAACAACCTACTCTGCCTTGAGTATCCAATGGTTTCAGGATAGGAAC
ACATAACCTGTCAGACCCAATTAATATGCTAAGAAGGACTGAGACACCAACAGCTAACAC
AAGGGGAAAGATGCTCCTTATAGCCTAGAAATAATTTGAATACCCCAGCATTTAATTTAT
CTTACCTAATCCAGTTAGTTACATTAAGAAAAAAGTCCATAGAAGGAACTTCATGTCAAT
ATCAATATAGTATGAGACACAATTTCTACCTCGCCAACTAAATTATATATACCTCTAACC
TTAACTGATTAAAGAATCAAAGTATCAAGGTCTTCATGTTATCTCCCTCTACACATTTGA
CTAGGATCTCACATAACAGAACAAACAAGCCAACAAACCCACAAACACACGGACTTAGAA
AACCTTTAATAAGTATGCACAGTGTACCGCCGAAGCTTGAACTTGAAGGAAACACTAGCT
AAGCATGTCCCAACTCATCACATTGTTAATTGTGTGCTTAATACAAATTATTTTGTAGAA
ATAAGTATTTCTTTTATTAATTTTTCACAAGATTTTTTTAAAAAATAATCATTCATGCGC
CGACTCATTCTCTGTGGTCAGCACAACTTTAGGATAAACGGTAGTACTTGTCCACATTCA
CAGTTTTTATAAAAGTAATAAACTCATCAAATTATCAATGATAAGATAAAAACGTAGTTA
GAAAAAAGGAAGGCCCCACTACTTGGTTAATGGATAGCTAAAGTCAAAAAGGAAGCATCT
ACTATCTACACTCTACAGAACCCGAGTTCAGAGTTCAACGTACAATCTCCAATTAGAATT
GCCTAGTTTATCTTCTTTAACCATACCTAATCAATTAAATAATGTTCAAAACTCTGATCC
AATTCTCATCATCCACTTGATCATTATTATCATTATAATAATAATAATAATAATATAAAC
TCTATGCGGTTCTTCACTCTGTTTGAACCATTTGCGGTCCACTAACTATCCGAACCTATC
TAATAAAACCTTCACCACCTGCATTTATAACGAGGCCACGCACGATCGACCTTGCCATAT
TCATCTGTCTGAGGAGTGTAATAGCAGAAAAGACAAGCAAATATATATATAAAAAAAAAA
CTCTTGAAAAGCTGTATTTCATATAAATATAGTAAAAGTATAAACATACCCATACATATC
TTCAGAGGCTGCCATAAAAC
>Glyma06g12190|Glyma06g12190.1
AAAAATTATGACTTAATCATAAATTTATCATAAAAAATATAATATAATATTAAATTAGTC
ATTAAACATTACAAATTAATGACAAAACGGTCTCATGAAACTAACAACAAGATATAATTG
TTACAATTTTTATACATTTACAGACTAAATTAGAATTTTTATTTTTTAGGGACTAAATTA
TTACTAATTTATACATTCAATATCAAAATGATCATTTTTTTTAGAGTACATTACACTCAT
GTTGATACGAATATTACATTGTGTTTTCCTCTTATATTAAAAACATTGTTTAGTCTATTT
AACTTAATATAATTTAAAAATATTATTGATAATTACTCTTTATTTCATGTGAGATACGAG
TAATGCATTCATTTGATATGAGCTCATATTTTTTTTAAAGAAGGTATGAGCTCATATTTA
ATAATAGTTATATTTTTTATTTATATTTAATATTGTATTTTAAGCGATTTAATCAAGTGA
GTTTGGCGGACTACTAAAAAAATACAATATGAACTTAATTAATGTGTGAATTTTATTAGT
GATATTTTTCTTCTTCTGAATATTCTATTATTAGTATACTTAAGCATAATGAGAATCCTA
ACAAAGTTAATAAGAAATTCTAAATATAGTCTCGAATTTATCAAGTTACATAATTTTCTC
TTTTCCCATTTGAAATTTTTTTCATATAGGAATTAAATTCCTCGACTAAGAAATAATCAT
GAATTTACAATGCAGTTATTTATACGAGTTGCTCAAAAATAAGATCGTGTTGTTTAATAA
AAGTTGTCATTATAACATATCAGGTGACATTATATATATATATATATATATATATATATA
TATATATATATATATATATATATATATATATATATATATATATATATATATATATATATA
TATATATATATATAACATTCTCAGACATGATTCAAGCTATTTTTGTTAAATTAAAAAAAT
TCTACCCTCGCCACATTTTTCTCACAATCAAGAGAAAAAAAAAAGAAAAAGAAATATAAA
ATAAGATAAATGGTATCAACGATAAAAAAAAACATAAATAATGTCATAAAAAACAAAATA
TCAAATATAAAAAAAAACATCAAGTTACTCCAAAAATAATTCTAGAAAAGTTATTCCTCA
ATTTTATTATTTATCATCTTAAAATATAATAATTAAGATATGCAATAATTTTGAAAAAAA
AACAATTAGGTGAAAAGATGATACGTGCTAAAGAGAGTAATGAGACATGTGTGGAGTAAA
AATGTGCCAAAAGAGAGAAAAATTTAATAAAAATAAATTTGACCTTTTATTATGTATTAT
GCAGTGAATAAAAAGTTTTCTCTTGATTTTGCAAGTTAATTATTTTTTTTTCTTTTTAAT
TTTTGTAATAAGCATGTAATGATTAATTTTGTAGTTGTTATTTTTTACTTTTAAGCATAT
CAACCGCTACACAAGAAGAAGAATGTTTTTAGCATTATACTTTTTCGCTGGAGTTTGACT
GATGCTGAATCAACTACTATTTGATTTTTCTCTTTTATAGTTTCAATTCATCTTGGTCCT
TTTATTAAAATTAAATGCTCAATTTTTTTTTTATCAAATTCTTTTATTCAGTTTAATGGG
CCAATAAAAAAGAATAGCAAATTTTGTTTGTTCACTGTGGTTTTGTCCATCTGAACTTGG
ATTAATTAAATATTTAATCTAATATCTAAGTACCTGATTCTACACGAAAAGAAAAAAAGA
ATAACAGATTAATAAGTGTTCTAAGCATTACATTACTTTTTTCACGATTATTTTCTTTAA
ATAATGAACAGAACTATTAATTAAGGTGAAGAAGATTAAAATGCCCTCTGACTCATGCTT
GCATTGAAGACAGGGACGTGGCTGTTAGCTGGCTCTTTGTAAGAGGCATGAAGATGGAAC
ACTGACTTGTTTGAAAGCCAAAGAAGTAGTAAGGATCATCTCTTTTGACTATAAATATGT
AAACTTATAAGCATACTTTT
>Glyma06g12540|Glyma06g12540.1
CTGTGAGAGGAGAGAAGGGCACCTCAGAAACAAGGGTGTTGTAGGATGGTGTGGCATTGG
TGATGGACAAGAGAAAGGGTCTGCATCTAGTAGTAGTGGATGATGGTTTTGACATGATGT
GGTTGGTGGCGAAGAACTCTCTGGTTGGTGAAAATGAAAAGGCATTGTAAGAAGCACAAT
GACATGCCATTGAACATGCATAACACAGTGCCCCTCTTCATGTTTCGCAAGCCACCATTG
TCTTCTTCTCAAGCCTCAGAGAAAGTAAAGTGGTGTGGGAAAATAGGTGTTCTTGGTTCG
GTTCGTTTGTGTGGACTGTGATTCAGACCCCACACTCGAAAATCTACATCACTTCATTTC
TTCCACACGTTTTTTTTTTTAATAAATTATAGAAAATAGAAATGGAAACTTTAATATATT
ACAATTTAAATTGAACACGATGCATGATTTGAGAATGGAATTGAACGTTCTGCCACGCCA
TCAAAGAGCTAAAATTTTCGATAACATGTTGCGGATAATGTAGTGACGTGGCTTTACATG
GGTCAACAGTTTGGTGTGACGCCAATCCTGATCTGCTTGAGGCCACCGAGTTCAACTTAC
TCGGACTTTGCTATTCCCACTTCCTTTCTTTTCTTAGTTCATCTCATTCTTTCTATCTTT
CTCATTTTTTTTTTATAAAATTGACATACACAATGAGAATTATTCTACACCTCGATAGAT
TAGATCTTGTCCAGACACACAATAGAAATATATTTTCCTAATTTTGTTGTATATCTCGAC
CAGAATTTTCAAAATACACAACGAATACTTGTTAAAAAACATATTTCCAACTTGATTTAT
TTTATTATATTTTTCTCTTACAAATACAAGTTGTATACTTTATCCATGTTGGGCCATATT
TTTTCGCAGTATTTATTAAGGGAACATTTCAAAAGAAGAGAAATGCTACTTAATCTCCAT
CCGTGATTAGTTGAAATTTGTTAAAAGTCACCAAATTTAATAGATTTTATATCTCATTTA
ATTATTCTCTTTTAATTTAAATGTTAGACTCATCAAAATTCATATTATAATAAATTTCAA
CCAATCATAAAAAATAATATACGAAGAGAATACTATAAATAGTGTTGCTAGTATTTCTCA
TACTGATATGTAACTTTATAAGAAAAATCTCTTGTTCATGACTGTATCTTAGAAATCTTG
CTTTAACTTTGATCAACACCTATGCTTTGGATTGTTAATACTTTAGTTTGAACTAATCCA
CCCATACTGATTGGACCTCTAGTCCAATCCAAAATCGAAAACATTATTGTACTTAAAAAT
AACATTTTATTTCCTCCTTTGACCTTTGAGTTTGGGTAGTAGCTTGAATAAAAAAGGGTT
CAAGTTTTTTTTTAAAGGAAAGGAACAAAGTAAAAAAAAAAAAAAGAAAACACTCTCAAT
ACTACCGGATAAAATGTCGAATAAAATATGATAACAACAACAAAGACTCACTTAAATTAT
TACTATATGGTTTCAAACACAAAATCTAATCATAACTACTTCACTAATTTTTAGACATCA
TGAGATCTTTAAGAGGGTTGCCCTCTAAGCAGGAAAAGTGACTTAGAGAGGTTTCAAATC
CACGTCCATAGAAAATGTGAAATTTCATTTCAAATTTTTAAACACCTGTGCCAATCTGCA
TTCACAGCGTTCAAGTTCTTTAATTACATGATTTTGAGTTTGTAACACTATTTATATATT
AAAAAAATTATCTTATAGAGAAGTTTATATCATGTCTGACCGTATCTTAAAAGATATATG
TTCACTTATTGAAAGATTGTTTCAGAAGAAAAAAGTTGAGGCATATTTAGAAGATTAAAA
TTTCAATATATAATTTTTTTCTCTCTAAACAAGCATAAAAAACTCTAAAAATATCTATGA
CACATCTTTTTCTTTTTCTTTAATTTACACCTATAAGTTGCTGTAAGTCTGTAAGTCTTT
AATTTACACCTATATGTTGT
>Glyma06g19600|Glyma06g19600.1
TTGGTTGTATATTTGAACTCGTTGGGTTTATATTATACATGGATGTCATTCAGAATCTCA
TATCATCATTTGTAAACTATTTTTCGGTTTGTGAGATGGGGGTCTCTGAATACCATTCAG
CGTCAGCTCTTTTTTTTTTTTTCTTTTTTCTATGAAAGTCCGGATACTCCAAAAATAGAA
AAAGTATCATTGTTGTATCTGTTTTGGATATTGATATTCCTCGAATACCTTTTTTAATCA
GTGAAAATTGAAGAGTGTAAAGAAATTTACAATTCACGTATTTTCCTTAATCAACCGACC
TATATTTGTGTCTGAAAAGTGTACAATCATTTTTTTTTCTAAGATACTTCTCATATATTT
CTCAGAATTTTCTGGATATGTATTGGTAAGTATCTAATCTTTTTTATTTGATTTTTTCTT
TTATAAGAATGGTTTGGATGCTTTCGGATATGTATCTGAAAGTTTGCCTTAAAGGTTCTT
GTATAGTCACGTTCTTCCTCATGTTTTGATTAATTGGAATACATACTCCTTTATTCTTTG
AAGAGAAACAAAATAAATCCAAAAAGGAATGAATATTTGGTTTATGTGCATTCCAACCTT
CGAGTTTTGTCTAGAAAAGATGAAAGGCATAATTGTATAAAAAAGAGCATGATCCACTTG
ATGATGGTGTTTGAATTCTTGAATTGGCAAAGTTGTCTTTTGATGAATCAAATTTAGAAG
CTATGCTCTTTCTGGATGATGGTAAAAGAGGCCAGGAGAATGAGAATTAGCATTAGACAA
CAGTTTAGTAATGATGCTTCTAAATTGTAGGATATTGTATAAAGTCAATAATTGTTTTGA
ATTTTATCAAAGATGCTTTCGTTGATATAGTTAGCCAAGACTGATTATGATATATAGGCT
GAAATTATATATGTTTTTGTTATGATTACAAATATCTTTTTTTTTTATTTTTAAATTGGG
ATTATCATAGTTATAAATTAATGGGAAATGATTAATGTCTTTTTCTTTACCAACAATATT
CTACATCTATATAAAATATTTTATAAATTTTTGTCAACATTTTAAAATGTATACTATCTT
AAACGTCAAAAGTTATCATATTTGTATCTTGTGCGTGTCTCTCTTTTTCCTCTTCCTCTT
CCCCTTCCCTTTTTTTTCCCTCCCTTCTGTATTTAGCGTGAAAATGTTGAGAGTGAGAAA
GGTATGGTGGGTTTATGAGCTAGGCCCTTAGTGGATCTTATGGGCTCTTTCTCATCTGTT
CTAGTCTTGGCCCAATAAATATACAACATATATATAAATATTAAAAAAAATAATTTTTTT
TATAAAATAATATTATACGACGGCTTGTACACATAAGAAAAAATAAAATATTTTAAAAAA
ATTTATAAAAACATACTATCTTTCTTTTATACCATTAGATATTTATAACTAATGTACAAA
AAATTAAAAATATTTAACAAAAATAAAAAAAACTATATTAAAAATAATATGTCGTTATTT
AATTGAGATCATTAATACGTGTATCACTAATAATAGTGAGATTTTAATTTAAGATATAGT
AACTTAAAAATAATGTAGAACCAGATGGATGAATTGGTTACAACACTGATTCAAGGATTA
ATGATTGAATCGGACTCAAATTAGGGTCAATTTGGTTTTACTAAAATTAGGATTTCAAAA
TAGTAAAAAATGCTGTATCAATTAAACTTTAAAATTCTGATATAAAAAGGAAATAACCAT
AAAAATACGTTACAGTATGGAATAGAAATAAGGTACTAATAATTCTGACAAAAAGGCATC
TCAAAGATCCAGCAATGAAGTGGATATGCATGACTATGAGACTGAGAGTGACAGTCTGAC
ACCGAATCAACGATCCAACTCAGCAAATGTTGTCAACATGCATAAAAAGTCGTGAACTTC
AACGGCTCATAGACTCTTTGCTTACCCAATCACCAACGTCACGAAAAACAGTAAAACCAC
AGTTGTATAGTATTGTATTG
>Glyma06g11600|Glyma06g11600.2
TAAAAATAAAAACACAAAAATATGAGAAAATAAATAAAAATTAATTTAAAATTCAAATAA
TAAGATAGATAACATTTTTTTCCTAATGTTCTAAATTTTATTTATTCAAGGAAGTTGAAA
TTTATAATAAATCATTTAAAATCTCCTAAAAATAAAAGAAAAATGGGACAATTCAAAAGA
TTTATGATATAAAAAAGAGTATAAATTATAATCTCCCCATATTCTTATATAAATAATTAA
GTTTATTATAATACTTTCAAGTCTTTTTTATCGACCAAGTATACCCAACTCTTTCAGTAA
CAAAGCCTAGTAGACATCAATTTTCAAATATGTAAAAATTTCTAATAGTTCTCGGAAGAG
TATGATCCGGATAAAAACTTGACTATTGTCTAGATGAATGATAAATTAGTTAGCATCAAA
TGTCAAACAAAGGAAGAAGATTGTTACATTAATGTAGCATCCAAACCCAGTGAGCTGCAA
GAGAGAATTTAAGATCACACGTATAAGTTGTAATGAAGCTTCCTGACCGCAGCCACCTAC
CAGCAGGTTGGGCGTGGCTGAGCTGTGCGAAGGCAGTTGAGAAACGAATTGTTTTCTAGT
CATACAGTATAGTAATATGTCAATCACAACAATTCATGCAATTTGGAAAATACTTCGGAC
GGCGTATCTGTATATGAAAAACATTTAAGAAAATATAGTTCAATTAATTAAATAATATGC
GTAAACTGTTATAAATATATTGATACTAAGTTTGATTCCCGCTAATATTATAATAATTCC
ATCATATCCTGTCCAACACACGCCCTATGGTATTATCGTTCACGTAGTTTACTTGAAATT
GAAGCATAGACTCGCGTTCGGTGGGCGATTCAAGAATTTAATTAGTTTGCTTAACTCATT
TTGTTAGACAATTACCCCTTTGTTTTGAACATTTCAAGTCGTTCGGCAGCTGAAAATGTT
GAAGAAACATCTAGCTAGTTACATCAGTATCACTAACAAGAAAGATAGGCTGGAAGGGGA
AAAAAAGTTATAAAACATCACTCATTCATTTGTTATATTTATCAGATTTTATTTTTCTCA
AGATATTACAAGTATTCTGTCCGAAAATCGTTTTCTTATAGACCCGAGGTACTTGGTCAG
TTACTCTCGTTATATACTTTCCGCCCGGTGTTATCTGTTTGCATAATTAAGCAAGCAATT
TAGAATTGACCCATTTGGCATTTTCGTTTCACTATCCCTTTTATCCGCGTTTGAAGGCCG
TGGCACCGATGCTTATGTCCCTTGACTTTATGATACAGACAACTTGTGTGACATGTTTTC
TTTTTTAAGTGTTTTCTCCAATCTCCCATACTATGTGTGTGCGAAGTATCGTTGAAATAA
AGAGGAATAGTGTTCTTTTTTGTCAAATTAAAAATTAAATAAATATAATATTCATAAAAA
GATGAGTTGTGGAAGAATGCATGATGCGTGTAACTCCAATTATTTCAGATTAAAATATAG
TAATATTAAAAAAATCACGTCATGATGGCCCATAAGTCGCTGAATTTTAAAATATGTCGG
CTTTATTTTATTAAGAGAGCAATAATTTGAGGAGAAGGAGGATCGTGGGAAATGTGAATA
CCGGAATAACAATATGGCATGCATTACTGCTTTTAAATGTGAGGAAGAAATGGCAATGAG
TCATTAGTTTTGACATATAAAAATTTCATTGTCCCTTAAATTTCTATCCTTCCGTGTCTA
TCTGCGTAATCATCATATAATAAACAATTACCACCATTACACCTTCACTTTCATTATGAA
TTGGAATTTGGAAACAGTTTATTAGAGAGAGATAACAGTAAGATTTTCAATAGTCAACGC
AAATATGGGTAGCACCATACGAGAAAAGAAATTTGAAAACACAAAAACTGACCAATTCCA
CCCTTTCCTGTTCTCCCTTCCTCAACTCCTCCAAATCCATTTCTCACATGTCTCAAATCT
GCACTTCGTCAAATTACACC
>Glyma06g06940|Glyma06g06940.1
CCTAGATAGCATTAACTTTTTGACATTGTTTGTTTGTACATTGCATATATTCCATAGCTC
GAGGAACGAATGTGAGGTTGTGTAAATTTTATCACTTAATAACCTAGTTTAGTTTTGTTG
TATCCTAGAGGGTGTGAACCTTTTGACATTGCTTTCTCTTCGCATTGCTCTTATGTTACC
CCCTGTCACTCAGAATCAACTTGAGGTTATTCACACGGAATGTTTGATATGGGTTATGGT
TATGGGAGTTCTTTTAAATTTCATCATGAATCTTTAATTAGAAATATTAAATTTATACAT
AAAAAATAATCAGGGCCTTTCCCCCTCCCCCTCAAGACACATTATATATACAAGAAAATA
AAATAAAAAGTAATATTAATAAAAGGAAAATAAATGTTGAATTGATGTTTGCTTATTCCT
TCTAAAGGTGATTCTTATCTCTTATTTTACACACAAAAATAATAATAAATATTTTTATAA
AATTCATTATTTATTAAATAATTTTTATTAGAAGTTAAATATTTAAATAGTTGTGTAAAA
AAATTGACCTCTCTTTTAATACATATTTAGATCCCTCCCAAGACATAATATATAACCGGA
TATCAATATATCTAAATTTAATTAATCCAATATAAACGAATTGGCTCGGGGTATGGTGAG
GTAAATTTAAAATGTTCATATATATGACATAAAAAACTGTAAAAGTACCATCAACAATAA
TAATAAATAAGTTATAATTTAACTAAAAAAAGTTGGTCTTTAATTAATCCCACTTAATAC
ATTTTATACCTAAAAATCATGTGATTTTTTAAATAAATTGTATGACTTTTTTATGGTAAT
GGGGTTTTAAATATTTCTTAATTTTAATTCTTTATATCAGTATATATATGATTTAAGATT
CGTTCATGTTAGTGACATATAAAAATAAATGAGAGAAATGCAATGATGAATAAGATGCAG
ATTTTTTTATATACATAATTATTATATTTATTAATTTTCACTACCAGTAACAGACATAAA
GTGTAAAAATGTACGAGTAGCTGAGAGGGAGAAAGTGAAACATTTTTGGAAGTGATAATT
TCTTTGAATTTAACTGTTTAAGCATGAAAAGGAGGGAAAAAAAGGCACGGGCAGAAAGAC
CGGCTGAGATGGTGGTCCAACCTTGCCTTAAAGTCAAAAGCGGTATAGTAAGTGTAGCGA
ACTACGTTGGGGAACGAGCCCAATCTATTAACTTTACTTGCTTTCCCTGGGCCTCCCCAT
TCTGGTTTACATCTCATCTTCCACTTTTGACTTTTGTCACTCTACAATTGGAAAATCACT
CCTCCTCTCATTTTTTTTTTTTTAAAATTTCTCCTTCATTATTTACACTCATTTTTCATT
TGTTCTTGTTCTTTTAAGTGCAAATCAAATTAACAAGCTTTAAAATCTTACAAACAAATA
AAAAGTGTATTAATGAATTTACTTTTTTATCGGCAATTGTATTAAAGAGTATATATAGGT
AACCTGATTATTATTTTTGCTGATTCTTGGGTAACATGAGATGTTTTCAAGTTTGAATTT
TTTTTAACACTCATTATAAAAGACATGATTCAATGCTTTAGATTCCGTGGTCTCATTGAT
AATCATACACTAATGTGGTGCACTAAGCTTTATTAGTAGAACAACTTATTTACCTCCTTA
AATTTTAAAGTTTGATATTTCTAATTCGATAATGTCATTGTTCATGGATTTTTTTATACT
ATTACGATCACAAATACTTAATTATAATTGCAAAGAAAACGAACATAATTTGTGTTTGTG
TGTGACTGTGTGAGTACATACAGTAGTTAAGTTGTCTTATCTTTAATTTTTACTCCTTAT
GCGTAGGTGGATGATGAGGTATTAGTGACGGTAAAAAAACTGTATGTTGTGTCCTATTAA
CGAAAAATTACATCAACGTTATTCTATTGTTATATTGTTAATCTGAATATAATATATTTT
GATTATTATTTTTCCGGCAT
>Glyma06g02640|Glyma06g02640.1
TCGAGATCCATAAGCACGGCTCTCGGAACGTACCTTCCGCCAGAGGCCTCATTGTAATAG
ACATTGATCCTCTCGAGTTGGATGCCGCTGTTGCCTTCGTCGTTGTACTTTCCGGTAGGA
TCGATGCCGTGCTCGTCGCATATCACCTCCCAGAACTTGGAACCGATTTGGTTACCGCAT
TGGCCTCCCTGAACGTGCAGGATCTCTCTCATGGTTGAAGGAGGAAGAAGAAGAAGAAGA
CGAGAGAGATTTAGGGTTTGTTTGGCGTTGGCGGTGGGAGTGGGGGGAGGGAAATGAAAT
GAAATACGATGATGCGTTGAGGAGAGTGGAGTGATTTATGGAAGAAAATAGAGAGGGAGG
GATATTCGGAGGTTAGGATGGTAATAATGGAGGGCGGGATATTTTGTTTTCGAGTGCGGT
GTCCTGTGCCGTTCATTCTTCAAGGGTGATAGCCATGTTACCGCTACCAACCACCAGCGC
ATAACTTCGCTCACGTTATCTCTCAGATCCCACTTTTCTCAACCTCCATTTACATTATTG
CCCATTGCATCATTGCCTTCCCTATATTCGGTACATTTCAGATCAGATCAAATGCAGTCA
TTTGCATATACCCAATCATAATTTTTCTTCTTCTAATCTCTGCCATATGCTTATTTTTTA
TGTTTTTTTTTTAAATTTTATTTTATATATATATTGCTGGTTTTGTCATTATTTATGGAT
GACACGACAACTCTTAATTGAAAAATTAGTTTAACATTTATTAACTAAGTGATACACACG
AAATTTTACCTCTATTAAACTTTTATCAACAATAAAGAATTAAATAGTGTGTTTAAAATA
ATGGTTTAGAAAATATGTTGCTAAAGTTTCTATTTTATAGGAAATATCTTCTCAACTTTC
TACATGTATATCTATTTTAATTTTAATTTCAGTTAAGTATATATATATATATGTATATAC
ATATATGATATTTTTTAGTTTCAATTTTTTGAGCTTAAATGCCCTTTTTGTCTCCAAATA
CCGCCTTTGTGTACGTTTTGCTCTCCAAATTTCAATTAAGTGAATTTGATTTTCTCGTCA
ATCTTTTGTTAAAAAAGAAACGTAAACCTTTTATGTTTCATGATACTTCAGACTCAAATT
CAATATTTGGCGTTTCATTCCATGAACAGGAGACGTTAGTCAATGCAAAAATACTTTTTT
TTTATGAATTTAATAAAAATACCCCTATTTTTATATATTAGTTTAGGGAGAGGTCTACGT
TTTTTTTACAGCAAGGGAGAGGTATAAGTTGAGAAGGGATAAAATAATGGGGGAAGAGAT
ATAATATATAGGGAAGAATTGAATCGACACACTTGCAATTTACACTTAATAACTTAATTA
ATTAAACTGATTCGAGGGAATAAAATTTCCTAAAATTTGTTAAACATTCCATAGATTTCC
TTATATTCTATGCATTTTATATTTTATTTCAGTGAAAAATTGAAAGGATTAAATATTTCG
ATTGAAAATATCAATCAAATATTAAAGTAGTACTACAAGAGAATAAAGAAATAAATAATA
TCATACCTTTAAACTTTTAAGATACAACGATTCGCTAAATCATCACACATGGTCTCTTTA
ATGAATCAGGAAGTCATGAAACTAAATACTGTATTTGTTTGTTTTTTTTTTCTTTCCAGA
AACTAAATCCGGTCAACGAAGACTAATAGTCTAATGTATATATACAAATTAAATTAATAA
TCAGCAAATATAGGAGGAGTATTATGTTTTTGAATATCTAAAAATGTGTAATACAGAATT
AAGGGGGTTGATACGAATGTTAATTAGGGTAGTTTGGTCCACATAGTGGGCGCGACTTGG
ATTTGCTGTGTTTTCACGTTTTATTGTTTGATAATTGATACATTACATTACACAGTACTA
CACGACAGACGAGGATAGTCGTCATTGGCATTCATTGTTGGGGTGCCACGTCGCTCCCTT
TTCCCTAGAGTCAAACACTC
>Glyma06g40780|Glyma06g40780.1
TCCAATAAGGGATAACATTTTATAAAATATCTGAATATCATTCTTTATTATTTTAAAATC
TTTCAATGTGGTTGTCCTTTCTGTTCAAGTGGCTCACGACATTAATTACAAATTTTGGGA
AAATATCATTTTGAGGTATTCTTAAAAAATAAAGAACTACACTAAGTCATTAAAGATCCA
CATTAAGAAAATTTAAAAAATAAAGGATCTTATTGAAACTTTTAAAAATAGAAAGAACTT
ATTGAACATTCTAAATAAATAAAGTGATCAAATTGATAATTAAACATATCAATAATATTA
CAAATTATAAAAAATATTGAGAGGAGGGATTCGACACTCAGATCTCTTAATCAAAGTTTA
AGATTTGATCCTTGAGTGAGGCATAAAATCGTAACTGAAAGTATCATTTTGTCTCCAAAA
TAGGTTGATGGTAGGAGATGATTAATTTGATACTAAGTAATAAGTCTTAAATACCTTAAG
TTATAACAAAATGTTATAAACTAAAGGAAAGTCATCAATCTCGCTAAGAGTAACTTATTT
TAATTTTGGGTGAGAAAACAAAGCTATGAAAAATTTGAAAAAAGAAATCCAACTTGATTT
TGCATGAAGTAAAATGAACCTTATGAAAAAAGTGAATACTCTACAACTTAATTTTGTCCC
AAGAAACTTCATATAAAGTTAGACGGAAATCTATGTCATGCACATATAAATAACTAAATA
TACCTAAATATTAAGATATTAACAAAAAGATACATTAGGATTAAAATAGTTAATCGGTGG
TAAATAATAATAATAATAATAATAATAATTAATTATCAATTTGAAGCTTAATTTTATTTA
TTTAGAATGTTGAATAAGTTATTTTATTTCTAAACGTTCCAATAAGGGCTAACATTTTAT
AAAATATCTCAATGTAATTCTTTATTTTTTAAAAATTCCTCAATGTGGTCAACCTTTCTG
ATCAAGTGAGGCTGACGAAATTAATTACAAATTTGGAAAAAAAAATATCATATTGAGGCA
TTCTTAAAAAGCAAAAAACTACAATTAGACATTAAAGAACCACATTAAGAAAATTTTAAA
AATTAAAGAATCTAATTGAAATTTTTAAAAATTAAAAGGCCTTATTGAATATTCTAAATA
AATAAAGTGATGAAATTGATAATTAAATACTTAAATCTCTTAACCAAAGTTTAAGATTTG
ATTATTGACTTGGCATAAAGTCACAACTCAAGGAATCATTTTGCCCCCAAAATAGACTGA
CCTGGTAGGATATAATAAATTTGATACTAAGTAATAAGTCTCAAATACATTAAATTATAA
CAAAATGTTACAAACTGAACACAAATCATCAATCGCGCAAACAATAACTTATTTTAATTT
TGGATGAAAAAACAAAATTATGAAAAAAGTGGAAAAAGAAGCCTAACTTGATTCCGCATG
AAGTAAAATGGACGTTATGAAAAAGTGAACACTCTAACAAAATAATTTCGTCCCAAGATT
CTTAATTAAGAGAAATTGCTACAAAACAATAGCCAAACTGAAATAAGAAACTTCATATAA
AACTAGACAAAATTAAAAATAAATATGTGTGTTACACGTATGAATAACTAAATATACCTA
AATATTAAGATATTAATAATCCTTCTCTTAAAAAAAAATCTTTGAAAGTCCTTTTAACAG
CCTTCATTTGATAACACATCTCAATATTTCATGTCTTAGGAACAAAAAACCTAAATTTAA
GTAACAAACTCAATAAGCAGATATTTTGAGAAGGTAACAATTAGAAAAATAATATTGCAT
GTTGTTGCACTTACGACAGTCAACAATAAGCATACAACTAAAAGAAAAAGACAAAAATAT
ATATAAAAAAAAAATAGTTTGGTAGGAAGCACCGACGAAATGATGAATCAGCAGCATCAA
CGAAGTCTTCATTAAATTATTAGGGGGAAATTCATAACTCGTTTTCCACGAACCTCCCTT
CGTCACCGTTAGATATGTCA
>Glyma06g01540|Glyma06g01540.1
ATATATATCCCATAACCCCTTTTATGATCGGTCTACCTTGATGTATTTATCACGTGTATT
GTGTACTTTGTTACCTCTTTCTAATATACTTTTTGCCGATTTTTTTTAAAAAAACTCTCG
ACAGAGAGATATTCTGGATTTCTCAAAAAAAGAAATTGTTTGTCTTGAAAATACACATAG
TCTTTTTATAATAAAATACACATAGTTATAGACATTAAAAAAATGTTACGAGAATATCAA
AAGTTGGATTTTTTTTTTTTTTGTGAAGGAGTATATTTATTGGGTCGTAAATTAATTTAA
CTCACAGTGCATAATTATAATCCAAAAAAACTACATATGAGAAAAATTGAATATAATTTT
TTTTACTAAATAGATTATTTCAATTAATTAATGTGACTATTGATGAAAATTAAAGTTAAA
GTAAATTTCGATCAACGGCTTGTTTATTTTCTGTTTTTGAATTTTTTTTTCTATTTGAAA
TAATAATAAAATATAAAAAAACTGTTTAATAAGAGTATTTTTTTTAAAGGATGAAACATA
TATACAGTTTTGTAGGTGTTTTTAGCATTGATTTTTTCGGAGTTAACTCATGTGACTGCA
TCATACTTGAAGAATCAATGCTTCCTTTTGTTCCATGGTTGTTGTGAACTCATGGGGACG
GTGGCGTTACCAGAAGTAGAAAAACTGAAAAAATAAAATAAAATGAAATTCTTAAACCCC
TCTCAATTAATAATTAATATCAATATCTTTTTATAGAGGAATTACTATCAATAATATGTC
TAGTTATAGTATATATGACCCCCTAATACAAAAATAGTATATATGGTCCACTTGGATCCG
ATGACTACCTAATCCGATTTAAACTAATATATTCAGTTTTTTAAGAGATATATTTATATA
TCCTTAAAACTCTATTATATTGTCATTTCTTATTGTTATTAATTAGTGTAGTAACCTCTG
TAAAAATAAACTTAGTGTAGTAACCGTGCAAGGCGCGAGATATATTAGATTGGTATGTAG
TGGTAACCTTACCTATCAATTTGTAATTAGGTAAAAAAATATGTTATTAGTGTATAAATT
ATTTACTTTAATTTGTATACCATCCATAATGAACATATTTTCTTTATCAGTATAAAAAGT
GTTTGGCCAGCTTCTAACTTTAAGGAGAACACAAGTTGAAAAAAATTTGGCCAAGCACTA
CCTAACTGATGAATTATATATAACTATATATTATCTTAATTGATTGTTTATTTTAAATTA
TATTAAAATCGAATAATTATAAATATATACATTATCATTTTATGTATATAATATTGTTAA
TATTTTAAAATTAATTTTACACGAGCCACGTATTATCTTTGTAATTTAATCACATGAAGG
TCCACTTAGATCTCATTATTTTCCCAATCTTGTTGTCAAATGTGTGTTTGTTAGTCTAAT
AATGTTAATAATATTTTACTGTAACAAAATTTGATCCATAGGAAAACATTGTACCAAAAA
ATATTTTACTATAAATTGAATACTATATATATCATCTTAAAGCTTGAATGTTTTTTTTTT
TTTTTACTAAAAGCTTGATTGTTTGCGTTAAATCATATGAAAATTGAATAGTTATAAATA
TATAATCAATGAGTTGTTATTATTGTTTTATGCGTCTAAATATTATTTTTTATGAGATTT
AATTAGTTTTTTATTCACAATAAAACATTTAAACAATGAAATGATAATTTTTTTTTTCAA
TTTATTTCACTTCATGCGATTGTTCATTATTAGACTCATTATTGAATACGTATCTTCTTT
TGAAGAACATTATTAACTATCTAAACATATTATATTCCAAGCATGCAAATCATATCAGGC
AAGGTAAAGCAAATAAACATCGCAATTCTCACCCCACTGAAAACTTAAGGAGTGTAAAAC
GTGGGGAATTACTAATTTCTAACCCAGGAATATGGAAATAATTTCCCGTGCTTCATTAGT
TTTCCAAACACAGCACATGA
>Glyma06g48000|Glyma06g48000.1
TAAGTTAACATTAAATATAGATAATACTATTCAAATCATAATTAATTCTTTTATCAATAA
AAAATCATTTTTAAAACTTTCTAAATTATATTTTTTGAATGATTACATATTTTTATCAAT
TTTATTTTAACTAATTAAACTTGTATCATATTAATTTAAATTGTTAAACACCGTTCACTT
ATTTCGAGACTCAAAATAATTAATTAGAAAATTATATATCAAATTTAACAATTATTTATT
ATCACTTAATTAGTATTAATTTGGATAGAACAGTTTGATGCACAATATATATATATATAT
TTTAGTTTATTATCCTGCAAAGATATTTTAATTTTTATAATTTCTTTAAGTAATACTAAA
AAATCAAGGAAAATAAACTATTTTTATTTTTATATTCAAATTTTTTAGTTTATTATCCCA
TAAGATATTTTTATCAGGAAAATAATATCTTTGCTTACTTATATATAGGGGACTAAGGGA
CCCGGAGGAATTCTCAAATCGCACGCTCTACATTTCTATATTTTTACAATGTTCTCATGC
TTTGAGAAAGAGAATGTAGAATGAAGGTTGCAGAAAAAAATTCAATTTCACTTGTACCGA
TTTGTTCTTAAAATTAACAATTGTGGTATTCTAAACAATTACAAAATAAACATATTTTAT
AAAATAATGCAGATTATGCCCAAAATAAAATAAAATTAATGCAAATTACCTTAATTGTGA
GATATTATTTTTTATTTGGTTTAAACTAAATTCAAATTTTATTAAATTCAGCTTAATTAC
AAATCATAGTGCTAATTATATTGAAAACCTTAAAATTGAATACCTTTTTTTAACATGAAT
GGTAATTTTTAATATTCAGTTAAGTACAATCTATTGGATAAAAATATATAAATATAAAAT
TAAATCAATTTAGTAGAAATCATGTATTGTCTTTGGTGCCTCTAAAAAATGTATTGACTT
TGGAATATTAATATATAGTGTTTGCCAAATTCGTGCAATATCCAAAAGTATAATATTAAA
TTTGTGCATAAATAGTATTTATTATAATTAGTGGGTCTTTTATTATAAAAAATAAAATAT
TTATCTAGAATAATTTTTCAAAATAATTAACAAATTTTAAAATCTGAATACTTTGTATTC
TGAAATAATAATAATAATAACAAACACGATATTATATAATCAACTAAACACGATATTATT
ATTATTATTATTATTATTATTATTATTATTATTATTATTATTATATGTAACAAACCAGGT
TTTACAAAACACGATATTATAACACGTGTTATCCGAAATTTCACATTGTTGATATAGGTT
TTCAAACCTTGAAAATTTCTCTGGAATGTCACCGGATTCTAAACCTATGAATTTGTTTAC
AAATTTATTATTATATCATATGATATTATTGTATGATATATGATATATGATTAGATAGAT
AGATTATTGCCATTTTCTATCAAATTTATTTTTTATATGATATATGATTCCAAACCTATG
AATTTTGATTAGATAGATAGATTATCCATGACGAGAAGACTATCCCTAAATCCTTTATTT
CTCTCGTGATCCATGTATGATGTATCTTTTGCCTTTAATAAAATAATTTTTAGTGATTTA
GTTTAAAACGTTTTGGTTTTTATTTACTTTCAATATCTCAAGCAGCCAAAATGGAATAGT
AAACGCCTCGCACAGTCAAATCAACGTATATTAATTTTGGATTGATTACAAAATAGCGTC
AGCATTTTATCTAGTTCAATATTCAACCTTTTCACCTAAACATGAGTTGCATATATGCCC
ATAGCCAATAGATCAATTTGGTTAATTTTTATAAACAATGTGTCAGTTTAAAACAATTTA
TTAATATGGGTCTGTTTTGATCATTAATCAATTAAAATTACCTATTTGATTAATATGTTG
TGCTTAAATTTACTTGTCAAAATAACAATTTTGACAGTCAATGATTAAAATAGATTCATA
CTAATAAATTATTTTTTAAA
>Glyma06g04430|Glyma06g04430.1
ATTATATGTGACCTAATTTTTCGCACAACCAAAAGTATCTGGGGGCGCTATACTCAGGTG
ACAAATCCGACAATGTCAACATACTTTTATTATTGAAATTGCTTTTAATGTATCATTTAA
TATTCGTTACTTTTATTGACATCTTACCAAGAAGAGTATACCAATCAGTTATGAGTTTGA
ATGGATAAAAAATAAATATTCCTTGCCAGTTTATCATTTTTTATATACGGCAAAGAAATT
TCATAAAAACTTTCAAGAAGTTAATAATATTGAATGTATTCAAAATTATTGAACAAATAA
TTAATCTACCGTTATATAACAAATTTAACCATTTTTTTTAAAAAGAAGATAAATTTGAAA
ACTATTTTTTCTCACTTAAGCATATGCATTTTCATTTTACATATGATATCGTTTTTTTTT
TAAGTTCTTTTTTCTGCTGATTTCTTTTAAGTGCTTACAACAAAAGATATCATTACTCAA
TTTTTAATAAATAACTAAAATAAATAGAGAATATTATATTCTCTTTAATTTATCTTCATT
AAAATGAAGACCCGTTTTAATTATTTAATTAGCGACACCCAAACTAAAGAAGGAAGATGC
TTCCTCTAAAAAAAAAGAAGGGAAGTTGCTAAAAAACGAGTGTGCGTTTTGAACAGTCGA
CGAATTTGCTATTTCAATTAAGTTTTTTTTTTCTCATTTTATTTTTTTAATAATTTAATT
AAAATTAATTTATTATATAATTATTCAATCATAGATTAATATAGATGACAGAATTATTAA
TTTATAACACATAATATTGTGTGTGTATATTATAGTTTTGTTAACTAAATCTAAAAAAAT
TATAATACATATAATATTATATATGTTTCATTCGTGTATTTTAATAAAACATTTCAAGAT
TAAAAAGATACTACCTTTATGCTGTTCCACCTTAATGTTAATGTCACATTTTCCAAGAGT
TTACTAGTAAATCTCAAACTCAAACTAAACTCAATAAGAAACATGAGTAGTATTTTATAA
TCGATCTGGATAACTTTATGATTCCTATAATTGTAACTTTTAATAATATTTAACATAAAA
GCACCCTCATTAAAAAAAAAAAACTCCTTAAAAAGCACGAGTTCAAATGTGAAAGCAAAA
TATTCTGAATTACGAGTACTATGCTCTAATGGGCATTTGTGTTAAAAAGCACGACTTTAA
ATGTGAAAGCAAAATATGCTGTTTGCATAACGGATTCTAAGGTGAAGTTTCAACTTTAGT
GTCTCATGGGTGAGATTCATTTTTTCCCGGCTTTAACCAGTTTTTAATTTATTAAATTTA
TGAAAATGCCCCAATTTTTTAAGACTTCTTTACTATCCTTTATTGGATATTATAAAAGAA
AACCCATCGGCACAAAATTGTTTAATTCCCCAAGTAAGCTTATCTTTATATTACTATATT
TTTTTTTAATGGTCGATGCTTGTTTATAACCCCATTCTCCCGAAATAGTGATGGTTGACG
GTAGTTTCTTTGAAATTCATGAGCTAAGGTGTGTGTGCGTGTGGATATTGAAATGTTTGG
TCTTCTTGACTTAGCAGGGTGCGTCACTATGACCTATTCGAAACCAAGGTGAAGGTGTGA
AGCTCATTCACATTCCTCATAAGATTTTACTAATTCAAGGTTAGCTCATTGCATCACCGT
ATCCTACATCTTTGGAATTTTTCATCTCCTTCTTCTTTAAAACGAAAAATAAACTAAAAT
TAATTAAACATGCAACGAATAAATACGTAAGTAAAATATGGAGATTCAAAAAACAATTCA
ACTTGCTATTTTTTGGTTTGACATCGACAACAAAAGATCGAATCTCCCATATTAGCCAGC
CATTCTTCGTTTTCCCCTTTCTAAATTCACTTTACATTTTTGCATATTTGCCCAAAATCT
TCTTTAATATTGTGGTCAAAGGGTAAATTTTAAATCACAGTTTCAAACGGTACCCGGTGA
AAAATCTCAGCCGCTGAATA
>Glyma06g20300|Glyma06g20300.1
CTGGAATGTCAAGTGCTCCAGGGGAATCTTGAATTGGTGTTTATTATAGATTGATCAATC
CGTAATATATTTTTAATATAGACTATTTAATATGTAATGCATTTTTTGTATTACAAATTT
ATCAATCCCTAATACATTTGTAATACGGATTGCTTAATCTGTAATATATTTTTTGTACTA
CGAATTACTCAATCCGTAATACAAAAAAAATACGTACTGATCAATCCATAATACAATTGT
ATTACATATTGATCAATCCATAATATATCGTAAAGGTGCTTAAAGTGAAGTCAAGTAGAG
TTTAAGGTCACTCATTGAACATCTACAATATATTAAAAATTCCACAGCCAGATCTGAAAC
AAGATCTTCAATATCAGTATTTGTTTTAGGTTGTATGACATTACTCAGAAATTATTATGT
TAAAAATGAAGGGAGAAACGGACAAAAGAGTATTTGAGAACTTGAGGTTGAGTAATTTCC
ATTTTAGATCTAACTTGGCAAATTCTGGCGGTGAAAATGGATTTTACTTACTAAAGATTA
TTGTGAAGTAATTTCTGAAAATTCAAAACTGCTAAAAAAAATGAATTGCCACAAAATACA
ATACAATATAAATAAAATTAATGTCTAATCATTAATTAATGATGATATTAATTTGACAAT
AAGAGCTAAAGGAATTAACGGAATAAATATTCAGGATTAAGACCATACAAACTTGTTTTC
AAGAATTAAAAATCAAAATTTTAATAAAAAAAATCTAGACTGCAATAACTAACCCTTTAA
AATATATATGGTACGCATAAACAAATACTTTGAAACCCTAGATACTTATCCTTAATAGAT
CATAGCATGCACCAATCAGGAAGCGCGCGTTATTGTCATATGCCCTACTTTGACACGTCT
CAATTCTTTCTATATATTTAGGCGTGTATGTGTGTGGTTGCACTCTTCGCCGGAAAAGGG
AAAAGACAAAGTAAAACAAAGGGGATAGATATATAGCCCCGAAAGAGAAAAGTAAAAGGG
GATAACGTGGGTATATTATTCTTTAGGTAGTAAAAGCATTTAAGAGAGTTGGAATTAATT
TAGTTAATCTTGAAGTCAGCACATATAACAAGTCTCATGGATGATTTGTTTTATCTATGG
AGTCAGCCCTCTTCGGCAGATATTTAAAAATAACAAGCCAAGGCAAGACAAAAGTAGTTC
TAACAAGTAACAAGGTTAACATAAAATTCATTCTAAAATAATTAAAAAATGTATTAAAAT
ACTAGTTTTAATCTTTTAATTGTGAGTTTTCTTTTATTTTATGTCAGATATCACGGATAT
CTTTTAATTTATTGGATCTTAGATTAATTTCACTCGTTATATGTGACTCTTATTGTCTTA
AAATTTTTTACATACGATAAAAATTAAATACATATTCTCTTATTAAATAAATCATTTTGA
TATATGTGAATGGTATAAATTCTTAAATGATTATGTTAAATCGTTAATCCCTTTGAGGTT
TGTGAGTTTAAAATACTAGTTTTGAAGTTGAAGAATTATTCATGTAAAAGGAAAGGGTTA
ATCTGGTCATGAGCGGTGGCAAAAAGTTTGACCGTGAAACCCTAATTGGCTCCCATGTGA
CTCTTGCAATGTTCGAAAGTTCAACGATTCCACTTGGATAGTAGGCGGTGTCCGACCATT
GCGGCTTCAACCCCTCTTTCACTTTCTCTGACATCTTTTCTCAAACGTTGAAGTTGAATT
CTTCCACTTATTATACATATTTTCCAGTTTGAAACAATAGTTTACTCTTACAATGTCTTT
CGTTGTTTTCTTTCTTTTAGTGCAACTGGATTGGTCCATGTTTGACATTTTAGTTGTACG
TGTGTATCCGTGTTGGCTACCCTCGAGCTCTAATTAATAATTGTCTTCTTTTATTTTAAT
TTTTAATTGTTATTATTTTCAAGAGTCAAATACTTCATGCAGGTCCTCTCTATATTAACA
TAGGAAGAGGGGCCTTGTTT
>Glyma06g23950|Glyma06g23950.1
GTCTAGTATGAAAGTTATGGAGTGGCTATTATGGAATCTGTGTTGAGCCATTCTGGAATG
CCAATTTCGGATAATAATTATATATGGAAAGACTTTTTTGTAATAGTGGTACAAGTGTTT
TGGAAAGCCTTTTCCAAAAGAGTTAGCCACAATTGCTTTTCGGAATAAGTTCTTCAAACA
AAACCCGAACCTAGCTAGCATAAGAGTCAAAACAACCACTTACCTATAGTGTCTATCTCC
ACCCAACCTTCGAAGGAGCTACACACAGAATGCAGATGCTACCTCGACCTGACCTCAACA
GAGCTATGCAAGATGCCCCAAAACAACTAATGTTTGTAACATTTGATGGATATAACAACG
TCTATGCCGACACAACCTTCACGGAAAACATACTCGAATGAAAATGGAATAAGGTGTTGG
GAGTAGGTCAGCTGCTTTTAGGACAAAGGTTGAAGAAAGAAAAATTAAAAACATCAGAAG
GGTAGTTTATGGATATTGAAACAAATGAGAAGTGCATGAAGTAAAGGCCCAAAGTCCACT
ACGCTTCGACCTAAACTTTACCGATTAATTAATCTCATTGTCGTCACGTCATTAGGAGAG
GCAAAGTCAGATTCAACGTCATTTCCATTTTGTTGACTAGGCAGCATGACTCATCCACCC
ACTACAACATAGCACGCGTGGGGTGCTGAGGACCTTTATTTGGGGAACGCCTTGACACTA
CTACTGGTTCTCATTCATTCTCTTTTTCATGCTTCTTATTCCTAATTCAATAATTCCACA
TTTAAAAAAAAATAAAAATAAAAATAAAAAATCAAACTTTATAGTGTATAGTTCAACACT
CCCTCAAACCATTTAAAAACCCTCCTCACGCAACACCCCTGCCAGTAACCTCAACACAAA
ATTTCCCCATCTAACGAGTCAAAATGGCTAGCAACGACACCGCCCATGACGATGGCTATA
GTTTAATTAGGATCCTTGTGGGAGGCTTGTCCTATGTGGCCTTAAAATATTTTGTCAAAT
CCAAACGTCCTTGTCCAAACCTCATCACCCCACATCCTTGTCAAAACCCAACACACTCAG
ACACTTACTATTTTTCTTCTATTTTTTTTAATCCTCTTGATTAGGATCTTTGGTTCTCAT
GTAGGACGAATAAGAGATCTAAAATTTTTTAGCTGTGGGAATTCACAATAAATAAATATA
ATTAACCAACAAGTTGTTGGCTTGGGTAGTATTAGACTTGATTCTCTTTAACAAGAATTC
AAGTTCGAATCTTATGAATGAAAAAAAAAACATAATTAAAATAAAAAAGAATATAATAGA
AATTAGTCATGTATAAAGTTGGTAGATATTTTATACTAATAACATGATAATAAAAAAGAA
TAAATATAATTTAATATATGATTTATTTTTTAATTTAAATGAATAACTTAAATTTTGATT
TAAGATTATGAAAAAAATATTGAAATTTAATTAAAAAAATGGTGATAAAAGAAGGTAGGT
TGAAAATGATAGATAATTAAAAACTTTCAAATATTATATATATATATATATATATATATA
TATATATATGCACGCAATAATAATATAATTTTTTAGTATACATCTAAAAATGAAAAGAAA
TAATAATATAAATATTTAATTGAGAAAATAAAAAGAGTGTGACTAAAAATAAATTTGTGG
AAACAATATTCATAGTATGAATAGAATTATTTTACTACATTTTAAATTATAAAGATGATT
AATAATTATACACACTTATTATGTAAATAAAAAAATCTAAAAAATTAGTAGGGCAATTGT
TTCCATAAAGTTAAACACAAATTCATGCCAGTGTAGGACTGAAATATATGTTTATAAGTT
TCGATTCTTTAAATATCCAAAAATATCATATATATTTAGTTTGCATTTGAAAATATTGCT
ACTTATATTCCAATGCAAAAATCCAACTGATAAAATAAAATGAACCGAAGAGAAAGACTC
ACGATGTATTAGCAAAATTA
>Glyma06g29640|Glyma06g29640.2
TTAAAGGCTGAGCTCTGATACCAAACTGTAAACGAAAATATCACAAGAAAGGGGATTGAA
TTTTGCTTTTAGAAAATTTTAAAGTCTTTTCACAAGCAAACAAAGTTATCTTCTGAATGA
AAGCTTTCTAAGACATATAACAAATTTTTAGAAAATGCATTCATACGATAATATTAGATT
TGGTAAAACAAGAGTTTTTTAAATAACAAAATCAAATTCAAATCCTAGGTTAGTTAAAGC
ATAAGAGAAATGAAGAAAGATTAGACACAAAAGATTATATTGGTTCTTCTCTACCACTGA
GACTACGTCTAAGTTTCACTAACTTCTCAAAAGTTACAAGTATTCTATCACGACCACTTT
CGCCTCTTACAAATCAGGCTCTACCCCAAGCTTGATATAACCCAATATTCTTTGTCTTAT
CAAGCTATTGCTAGCTCTACACAAATCAGAAAGATGTATTGTTTGTGTTTGCACGATGAC
TAACTATGTAAGCATCTTATAGACAAATATGCGATCTCAACACTTAGTATAATCTTCGAA
GATATTTAAAGTGTTTTGAGAGTTTTTCTAAACTTTACAAGAATTTAAATGAATGTGTGT
AAGGTTCATAACCCATTTTTTCAAAGCTTATGATATATATATGTTTTCTTCTTTAAGTAT
CTATTGTCTCAACGAAAATTCTTCATTTAAGCTTTTGTTTGATGATTATGGCTATTGGAG
CATTAAATGTATGTCCCTCCCTATGCAATGGAACCACTTTGATGGGCTTTCGTGTAGAAC
ACTTTAGTAGAAAATCACTTCCTTTTGGTTAGAATAAATTTGCTCAGCAAAGCTCGTCTT
TTAATGAAGATGGTGACTTTCAAACAAAATATTAAATAGTCTTAAATGTCATATCTTAAA
TGTTGTATTAAATCATGAATTTAGCTTACTATAGTCTAATACTTTAGACGTAGACCTACG
AAACATATTTTGATATCGCATAAGACACAACTTTTAACATTTATATTTGTTTGCATTTAA
TCAAAATTATTAAGAGTCTTGATTATTCTTAAGATACAAATGTCTGTTTCCTTAAAATAA
TAATAAAAGTTTTCATAATCAATATACATTATTTGATAACAAAAAAAAAGTTCTGATAAT
TAAATAATACTAATTCCAATAAAAAATATTGTAATTATTTGTGTATTTTTATATCAAATT
GTCATAATCGAGCATTGAACTATAATATTACATCATTCAAAAAAGAAGTGTGGAGTCTCC
ATGCATAAGGTAGGAGAGTAAGGAAAATGATGCATGAACACCACCAAATTAGTTAAACAC
TTAAAGAAATATATAATATAATATAATATGTGATCGAAAACTGGAATTTTTTAGAAAGAA
AAAAATTAGAAATAAAGAATATTAATAAAATATCTATAATGTTGAAGTGTCACCATGGCT
AAAATAAAAATTTTGTTCTTCATTTTTTTAAATTCACAATTTTAATCCTTTATTTTTAAA
ATTATTCAACTTTTAAAAATTTCAAAAGTCTAGGTAGCCTAAGGCGAATTTTAAATATTA
ATTTATGGAGTTCGTTAATGTTAATTGACACGTGTCTATTTATTAATTACATGACAGTTA
TTTTTTTAAAATTGTTTAATTATTGATAAACCTAATTAATTAAAAATTAAAATATACACA
ATCATTAATCGAAATTAGTCAGACATTAAAATTATATTTTTTTAAAATGAGAAACCATGT
TCCAATTAAAAAATAAAAAAATTAAAATCATAAAACTTTTAGATGAAAATGTTAAAATGT
CTTAAATAAAATTTACGAATTTAAGAAAATAGGATGACAAGAAATTGAATTTTAATTTTT
TTTTAAGTACAAAATCTAATTACTTTTTCTTCCCCAACCAAATAAGAGAAGTTATTTATT
GTTTTTCTCCCCTTTCCTTTCTTTCTTTCTTTTTTTTTTTTTTACTTTCATTCATTCATA
ACAAAGAATGAAAGATAATA
>Glyma06g15910|Glyma06g15910.1
TGCTTATTGTTGAATTTGCTCATGTTAGTAAATGTGAAAGTTTTGATTTAAAACCAACAC
TTGCTGATAGATGGTTTGCGCTTTTCATGTAAGGTTGGGGTCATCAAAGCTGTTAGGAAC
TCAGTGGATACCTCTGCAGAAGTTACAGCATTATGGGTCACCCATCGCTTGGAAGAACTG
GAGTATGCAGATGGTGCCATCTACATGGAGGATGGGAAAGTAGTCATGCATGGAGATGCC
GCTAGCATTAGGAGTTTCATTGAAGCCAGGCAATCTGCCTATATAACCCAGATTAATTCT
TAAACAAGTCTTTGTTTCTGAGGATATATACTACTCTTTGTTTAAGAGTAGTAAACTTTT
GAGCAAACTATATTCATCTTGTAAATTAATTATAAAAGGTTGTTTTCTGAATTTGGATTT
GCTGTAATTGGGAACCCACATTCGATCTTCATGGCTAAAATATCAATCTGCAGTCGGTGA
ATTTAGATTTAATTTAAGACACGATACTCCGTGGACGAAAATTGAACAGGACACGATGAG
TCTCAATTGCAGCATATCTGAATTCGTGTTTTTTTTATTCCCATTCAAGTCATTTACCTC
CCGTCAATTCATGGATATCCGTTGTAATTTTTCCATCGGAGTGTTTTTATTTCCTCTAAA
AGGTTGAAACAAGGGGAGATTTTAAGCAAACTTAAGGAGAGTTCAATGCAATTTAGTTCT
ATAATGTTGACTTTAACTAAGTTAACGGAGATAACGAATAAGACATTTAAGTTAACCAAA
ATTTCAGATTTTATTATTTGATGATCATTATGTTCTGTCAATCCTAACTGGTCCGATGCA
TCTAGCCCAACATTTTTGCTTGGACTATTAAAACGAAATATCTTAAGGGGCGTGACTCGT
GTTATCTGCCGGCTGCTACTTTTGAAAGGTCGCCATATATTAATATCATATAGTTTTTGA
AACTATGCTGACGATTTTTAATACTTTTAGTTGAAGCGTAACAGAAAATATTAGGAAAAG
TCCACTAATAAAAGCTTTTGACAATTTGGTTTGCATTTACATGCGCCACTAAAAGTTAGT
GGGTACTTGCTGATACTTCTGCTTTTGAATATACTCGTTTCGGATTTCGTTTTTGGGGTC
AAACATCCTACAATTCTCAAGTGGCAACTAACCTTCGATTTGTTTTTTTCCGGCACATCT
CATTTTCTTTATTGGTACATAACTAACCTTTGTATACATGCTATAGGTCAACTACATGAC
AAGTTGCATAGTTTTCTGATGTGATTGCTAATGAATAAAAAACAAAATGATTTACACCCA
TTGATTATTTTTTTTCACAGCTGTCCCCTGAAAATGGTCTTTCTAATTTAGAAAGTTTAA
ACAATGATAATAATAAAGCAAAATAAAAATAAAGCTTTATTTTATATATTTTTATATTGA
AAAAATATAGGTTAAATTAATTTTTAAAATTCTTCAAATTTATTTTTTAGATTTAATTTG
ATCTTTTAATTTTTTTTAGATTAATTTGATCCTTTATTTTTTTAAATTGATTCAATTTGA
TCATTTAATCTAAATTATAAAAATTCATAATAATTATGGGTATTACTGGGTGTCACTAGG
TAATTTTAAACCACTATAAAATATACATCTCCCAAAAATATAAAATGATTTTAAAAATTA
AAGAACCCAATTAAATAAAAATAAATAAAAATTAAGTTGAATCGATTTTAAAAATTAAAA
AATAAATTGAAAAAAAATAAAAGATCAAATTAAACTTAAAAAAATTAGAGAAAAAAAATC
TAATTTAAGTAGAGAGATACTTCAAAATTAATTTAGCAATATTAATTTTTTTCCCATGTT
GATTATAATTTTAAGCTTACCATATTTATATTACTTTATGGCCAATAATGATCAACACCC
GTGGAAATTGGGAAACAAATGAAATGACATCATTTAAAGAACAAAAACAAGCTTAATAAT
TTTGAGCAATTAATTCAAAG
>Glyma06g05730|Glyma06g05730.1
TCTCTTTTGTTGTGGTGTAAGCATTGTCATCTATTAGTTGTTGAATGTTAATTTTTTTTG
TTGATGGAGAGATTGGAACCCTCGCATCTTCTCTCCTTCCTTCTCTCTTCACAAATTGAA
CCAAGTACATAGGCGAAAAAATTTGTGTAATCTTGTTAGTTTATTTGTTTATCCTCTCTT
TTGTTGTGGCGTAAGCATTGACATCAGGTTCAGCTGGAATGATTGCTTCGCAACAAATAG
GCAGTGGAAAGGGTATGCATGGGTGCTGACAGGCAAATGAACAATTCAAGATGGTTAGAA
GCCAATGTCTACTTATGAGTGAGGTGAAGAAGCAATAACACCAATACCAATGCCTCTTTT
TATAGTGTCTTTTCCTACAATTTTCATTTAATGAAAGATTATCTTGCAAATTACTATCAT
TTTAATAGCAAAAGTATAATTTTAACATGTCAATTATTTCCCTAAAATATGAACGATTTT
GACTTTGTATTGAAATGGGACACCAAAACCATCGTGTTGACTCAAAATGAAGTCCACTGC
TTTCACATATTCTTGAATTCATATACAGCTTGTCCAATAAATGAGCTTTCATAGACTCTA
GTTAGCTTTGATGGTTGACAAAACTATAGAGCGACTATAGATGTTCGATAACGTGGAGAA
GAAATGAATCAACGATTTTGCTAGACATTATACATAGTCCCCGTAATTGGTAAAAGGTAC
CAAGGAAGTTCACGAGCATCTTCCTCCGATACCGAATACATATAATATAAAATTTATAAC
AACTCGTACTTCTTCTTAGTTAATCAATTAAGTTAACTTCTTTTGGTAGAATTATATGTG
TAATTATTCAATTCAAAATTTAATCACACTTAAATTTTTTATTCCTTTTTGAAGATGAAT
TATTTGGAGATCGAATCCATATTATTTCTCACAAATTTGTGTGTTAACAATTCAATTACA
TTTGAATATATACCATCAATTGATCGGCTCCGACTTAACATACCAATTTTCAAGACAAAG
ATTGAATTTCTTGTGGGTAGCTTGATTTGGCATGTGTCAAATCAGAGCATCCACTCTCCA
CGTAACCCTTATTTCTAGGAAGCGTCGTGGATATTGCTTTGAGGTTATATCACTACTAAA
ATTTACAATATGATTTTAGATTTTATAGTCAAACATGTAGAAATATTGCGGCACATGTAA
ATGAATTGCCTTCTTTCTGTCATTTTCAATAGCAATTATCTCACACTTTCATTTCCATTT
GTAACTTTTTTAATTATTGGAATTTAGTATGAAAAAAGTGAGAATAATCGTTGAGTCTAC
CAGAACATGCTAATGACACTGAAAGTGCACATTCACCTAGCAAAAAGACTAGCTAGCCTG
TGCGATGATGGATCAGAAATTACAAAGAGACATTACTGCTCTTTTACAAGTTTCAATTAT
AGAGGTTTAAACTGGGTTTAAAAAAATGATCATTGTGTTCCAAAAACTTATTTATGGTGT
TTCAAATTGTGTTCTGAAAACTTAATTATGAAATGTGAAAGAAAAATTAGATTTTTTAGA
ATTTAAATAGCGGAAAAGTGAAAAAAATCGAATACATAGTTTCAAAATTTAAATTTAAAA
AATCAATTCTTATTTCCATTGTCTTGAAATTTAAACTCCAAAATAATGAAATGAAAAACA
TGTGTAAAAATATTTTGACCCAGATGATGCGAACCTAAGTAGGAGCGGATCATTTGATAC
AGGTTATAAAGGTTTTTGGATGACGCCACTTCCGGTGAAGGAAGATAAGTCAGGGAAGCC
ACTCCCGATGAAGGAAGATAAATTTGGGTAGACGCCACTTTCGGAAGATAAGTCAGACTA
GACGCCACAAGGATTAACTTGATAAGTCTGAACAAGGAACCCAAAGAGAAACTCTCGCCC
AAATGAAAATGACAAAAGTTTTTTGTGCATGGAAAAAAAGAATTGGGAAAAGAAACAAGC
ATATAACAAAAATGCAAAGA
>Glyma06g40980|Glyma06g40980.1
AAATGAGAAAAATACTATTCATATGATAAGCAATAATCACTAATATTAAAACATAACATT
ATTTTATAACTCAAAATAGTTAAATAAATAATAATCATAAAACATAACATTATATTAGAT
TCGATTAGATTAAGTTTTGATCGGATTCAAAACTTTAAACCCACAACCCAATCGAAATAT
AATCAATTTTATTAAATTAAAACTAATTTTATTCAATAACTCAATCCAATTTATAAAAAC
TAGTTGAATTGGATGGGTTTGTGAGTTTGTGGATCAGATCAGATCCACTTACACTCATAG
CCCAAACCAACCGCAATAAGGGGCTTTTTAGAATTACACACATTTTTTCCCTAAGTTTGC
TTCCATTTTTGGCAATTGTAATGGATTAACATTAGCTTTATAATAATGTGGAAAAAGAAA
ACCAAACTATGACGAGTAACATGGACGTTATGAAAGAGTGAATATCCTAGTAACAACGGA
ACAAAGCTCAACCTAAAATATGGAACACAAATTTAATTTGAGGCACTAAATTATTTTAAT
TATCAATTTTGGACTCAAATTAATTATTTAATATGTAAAGTAAAATGTTAACTAGTACTT
TAATATGATTATGAAAAATCCAACTCAAACTAAATACATATTTAAATTTCCTAGTAGGTC
ATGTCGGGATACCCAAAGAATAAAACACACTTTTTTTTATTAAAAAAATAAGAAGATACA
TTAGGATTAAAATAGTTAATCGGTGGTAAAAGAGAATAATAATAATAATAAATTATCAAT
TTGATACTTAATTTTATTTATTTAGAATGTTCAATAAGTTATTTTATTTCTAAAAGTTCC
AATAAGGGCTAACATTTTATAAAATACCTGAATGTAATTCTTTATTTTTAAAAAATTTTC
CAATGTGGTTGTCCTTTTTGTTCAAGTGAGGTTAACGACATTAATTACAAAGTTCGGAAA
AAAATACCATATTGAGGCATTCTTAAAATGCAAAGAACTACAAAGACATTTAAAACCACA
CAAATTAAGAAAATTTTAGAAAATAAAGAATCTGATTCAAATTTATAAAAATAAAAAGAC
CTTATTTAACATTCTAAATAAATAAAGTGATACAATTGATAATTAAACATATGAATAATA
ATACAAACTATAACAAATTGTTGACAAAAGTAGTTGATACTTAGATCTCTTAACTAAAGT
TTAAGATTTGATCATCGACTTGACATAAATTCTTCAATGAAGATATCATTTTGTCCCCCA
AAGTAGACTGACCCATTAGGAGATGATTAGTTTGATTCTAAGTAAGAAGTCTCAAATACC
TTAAGTTATGACAAAATGCTATAAAATGAACGCAAATCATCAATCGCGCTACGAACAACT
TATTTTAATTTTGGGATGAAAAAACAGAACAATGAAAAAAAGTAGAAAAAGAAATTCAAC
TTCATTATGCATGAAGTAAAATAAACTTTATTAAAAAGTGAATACTCTAACAACTAATTT
CGTCTGAAGGTTCTTAATTAAAAGAAATTACTACGAAACAACATTCAAAATGAAATAAGG
AACTTCATACAAAACTAGACGGAAATATGTGCCTTACACATATCAATAACTAAATATACC
TAAATATTGTGATATTAATAATCCTTCTCTTAAAAAAAATCTTGATAATCCTTTTAACAT
AATTCCTTTAATAACACATTTCAATATTTCATGCCTTAGGAACAAAAAACCTAAATTTAA
GTAACAAACTCAATAACCAGATATTTTGAGAAGGTAACAATTAGAAAAATAATATTGCAT
GTTTTTGTACTTAACGAGAGTCAACAATAAGAATAAGAGTAAAAGAAAAAGACATAAAAA
TATTTAAAAAAAAAAATGTTTGATAGGAAGCACCGACGAAATGATGAAGCAGCAACATCA
ACGAAGTCTTCATTAAATTATTAGGGGGAAATTCATAACTCGTTTTCCACGAACCTCCCT
TCGTCACCGTTAGATATGTG
>Glyma06g45020|Glyma06g45020.1
TTTTGTAAGAAAATACAAATTCGAATTCCCAACAGCACATATTTAAGTGGAGAGGAATTT
GATTAAGGCAAGTAAGAGAAAGACCAAATTTGAAAGGAGAATAACTATCATTGAGAGAGA
GAAAACAAAAAAAAAAAAAAAGGAAAAAGAGAAAGGCATTCTCCCACATTTACAAAGAAG
TCACTATAAAATTACATTCTTAGATATGTAGATGGTTAGATCAACAGAAATAGCAAGTCT
GGGACATGTTTATGGACTTTCATTTTCAACGGTTGGATCAGTGATTTGTTATCCCAAGTG
GGAGATATTATTCTATACAGAACCTTGTTTTCGAGTCTTTTTTTTTTTTTTATCTTCTTT
TATTCTCAATTGTAACTCTGTAAGCTATATTATGTTACTTAGTTAATTAATTGCCTGAAT
AGCACAAACTCACGTACTTATTTTAATACGTATTTTAATCACAGTAGAGTTATTTTTATT
GGTCCAGAATATCCATAATTTTTCTCACATGTTAATAAAAAAAAGCACTTTAAAAAAAAT
CCGCACCTCTTATTTGTTTGTGTTATTTTAATGGTTTAATTTGCATCCATTTGTTAGTAC
TTTCCACATATTTTTGCAAGTGGGGAGATTTAATTCAATGGCGCGCGTATTTGTTGATGT
CATGATGTGTTGTTATTCCCTTATCAAAAAAATTCTCTAGCTTTTGGAGAAAGTTTTATA
TTTAATTAAAGCAGTATACATAGATATTTAATTACAAAATGAACGAACGAAAATTTTAAC
TTCTTCTAGAATTTTTTTTTAAAAAAAAACAATAAAGATTTTGTAGACTATTATAAAAAA
AACACTAAAATGTCATTTTTAATGAATATCGATGTTAACAATTATTATGGTCCGGTCAAA
TGGTCAATAATAGTAGCGCGAAGCTTCGTTTCCTCTGTTTATTTTATATTTAACGCCCAC
TTCAATTTTTTTATATTAATTATCAAATCAAGTGTTTTTTATTATTTTAATAATATTTAC
ACTTAACGCGTTGACTTAAATTTGAAAAAGCAAATTATACCGTATTATAACTTTGAGTAA
AATGTAGAGAGAGATGCATCATGCCTGTGTATAACGTGTGAAAAATATGCTATTAGAGTA
TTAGTAGAATAATATTATTTACACAATAAACTTTTACATATTCGCTTATTCCCTTTAACT
CCCTTTAAATATTATATATTTTATAAGACTAAAAATATAAAAGAATTAAAATATTATGTA
ACAAAAAAATAATAATTTGGTAACCAAAAAATGCCATCTATTTTATGATCATAAATAATG
TCATGACATGTTTCTTTCTTTCTTTTATTAATAATTTGTTGTAAAATATTATTGAGTAAA
TATAGTTACTTAAGAGAGTAAAACACTATTTTAGCCTCTAAAAATATAAAGCATTGTCAC
ATTAGTATTTGAAACTAAGAAAACTTAAAATAATTTTTTAGGATCTCAAATAAATCTTTA
AATTTAAAAACTTATTATCACTTTAGCTTTTAAACATATGTCAATAGAGGAGTGTTAAAA
ACATATTCTTCCAATAGTATCATTTAAATCACATAGCATGTTAAAGTTTTTTTTTTTTAT
TAAAATGATTGACAAATTACATTTTTAATTTTTTTTAAAATTTTCTTTCTTTTTTATTAC
ATAAATTTTCTTATTTTGAAATACTAACGTGTGTATGGGTACTATAAGAGTATAAGTAGT
ATATAAATCTATACTTTCTAAGTTTCAACAACCCAAATAAGTATTTTACCTTGTTTAAAG
TAGTAGGCTTTGTGCCTTGTGCACAACTACCTCAATAAATCATATAAAATTCACACATTT
GGTAAATATTTTATCTCACCTGTTACCATGAATGCAAACAGGTGCGCCCGCCAAGTAAGA
AAAACGAACGAAATAACGGTCAACAGTCAACACCCTTTTACGTCGGTCTATCTATACCAA
ACCCCACAAAACGTGCTAGA
>Glyma06g01240|Glyma06g01240.1
TATATATACATATATTAATTATTACAATAAATATAAGAGGTGTATATTTAGAAGGTTACT
TTTATCAAATGTATTTAGAACTTTATAAAGAATTTATTTAGTAAACTAATTAAATAATAA
ATGTTTTTTAAGAAAATTGAATAATAAATAATAACTATTGAATTAAAATATAAATATTTT
TATTTTATGAATATAAAAGCATTTATTTTTTTCCGAGTAATCAAAGTGATTTATAAATTA
CATTTTTGTCAATAGATGGTAATTTTTAGTAATATTGATTATAATGCTCTTGTTAATGTG
AGATTAATTATATAGATAGTAATATTATTTTGTCAATAGATGATATAAAATACATTCTAA
TATAATGTGAGATGTGAGACATATACATGTATAATTAATCCTTTTGGTGACCAATTTGAT
AAAAGTACGTAACATGAGCTAAAATTGATGTTCTCACAAGTCTTAATGCCACCTCCCCTC
CTTTCCTTGGTCCCTTTTCTTCTTTCCACGATCCGTAGCATCGTGTAAACTTCCTAAATG
TCTTTTCTTGAACCAAACTTATTACACATAAAAATAATTTTAAAATTAATTTATTAAAAT
ACTAAATATATATTTCAGTAATTTTATCAAAATTTAAATGTAATGCTAACTTAGGGGGAA
AAAAGTTCACAAAGGATAGAAATAAAAATAATATATAAAAAATGTATTATTTACCAATAA
ATTTCTATATTGTTATTTTTATTGACAAAGTTATTTATTATAGTACATACTGTTTTTTTT
TGTTATAAAAAATTAATTATAGATAAACTAAAAAAAATAATGAAAGTTGCTGCCAAATGA
GAGGATTTTTTTATAGTAAATTATTATTTTTCTTCTAAAAAAAATTGATATTTTTTTTCT
TCATTATTTTTCCACCGGTCTCGACTCTCGAGTGTGTCTTATTCTCTTTCCAGTCTAATT
ATTAATAGGTTAAATTAATTTTTTTCCTTTTAATTTTTAAAATTAATTTAATTTGGTCAT
ATGTTAATTAAACTGACAATATTAAAAAAATATGTATTTTATTACTGTCTAAACTAATTT
AGTGATAATTTTAAATTATTATAAAACATGATTTTTTTATTTTTGTTGATCCTATGTTAG
GACTAAATTAAATTAGTGTTAAAAAATAGAAGATCAAATCAAATTAAAAAAAATCAAAGA
ACTAAATTAAATATAAAAATAAATTAGTGAAAATAAAACTAATTTAAACGAATTATTATT
ACTACTTTTCTCCGCCGATCCCTTTTGTCAACCTTTAAAAATATGTGGAAAAAATATTGG
TCGACGTATATTAAAAATCTAAAAAATAAAAGAAAACTAATAAGTGGTTTGTACTAGTGA
AGTTGGGCGGATGTCTTTAAACAAAATCTTAGGTTGAGTTTCATAGATAAAGAAAATATG
ATTAAAAGAGAAAATTTTATTGAAGTGGTAGTTAAGATTTTTTTTTAAAATAATTATTAA
TAAATTTGATGCATATTTTATACAAGTAACATAATTAAAAAAATAAAAGTTTAATAATTA
TATATTAACATATAAAATAGTTTTTACATTATCAATCAAATAACTATAATTATATCTATT
AACTGATTATTAGAAAAGTTAATAATTTTTTTATATGTAATGATTAATAATGAGATAAAA
AAAATTCACTGAAAAATGATTAAATATAAAGTTGTTTTATATTATATATATATATATTAT
TTTCTAAAAAATTATACATATATAATAATATGATGCAAAATAAAGAAAAATAATAATTAT
TAATAAAATATTTGATTTGATATATAGCGATGTTTATCTATTATGATTCAGAAAAAAAAA
AACATTCTATTTCTTTATTATATAAAAGAAAAAAAAAGTTAGATTTTTATTTTCCCTTGT
TTCTTTGTTGATCGTTTTGGATTTGAAAAAGACATTTTATTTTCTTTTGAGAGCAAGTTG
TTGGGGTTTTTGGTTCTATA
>Glyma06g05030|Glyma06g05030.1
AATTTAGATGTTAGTTGGAAAGTAGTGAGAAACACTTCAATAATGATATTCTCTGTTATT
GTCAAGGGGAGGCTTTTTTTCTTCTTCTTGAAGGGCCATGGTAGCCTCCATTCTACACTT
GTTTTCAATGTCATCGCTTAATTTTCATTCACAGACACGTGATAGTCTTTCGCTGGTCTA
ACAGTTTTGCATTTTAAATATTATCACATATTCTCATGAATAATGTTGAGCATAATTATA
AATAAACACTTACAGAATAACATTAAAAGAATTATAAATTTCAAAAATTTATAATATGTT
TCACTAATACATAAATAAATTAAATAAAATATAGTATATTTAACATGCATGTTTAATTTT
GTATTTTAAAATAGTATTTTATCATGGGCAAAACTAAAATAAATTTTGTTATATTCATAG
CGTCGAAATTTTCTACTAAACATTAACAGGTAGACTTTGTTTTTCCTAATAATAAACAGT
CTCTATTGAAAGTAATATTCAAATGTTACTGTTTACTTGAAGAACATTTTGACAATGATA
TAAGAAAATTTTTCTTAAGATTTTTCATTGATTATTGTACATCTTGCATCATTATTATCT
TTTTTCATTAATTGTAAAATTAATAAATTTCTACGTAATGAATGAATATTTGTATCATAT
ATTTTATATAGGCAACGTCTTTTATGTGAGTTCTTTTGTGAACTTTTACAAATGACTTTT
AAAACTTTTAAAAATGCCCACTCGGTGCTGTCTTTATTTGAAAGAAAATTAGTAAAGTTT
TTCCCTTCACCATAAAGACATGTTAATTAACCATGCTTTTGAATGTCTGTTCATCAGTGC
TTTTAAAAAGTACGTTTTTTTTTATTATTAATAATACTGCATACTCGCCTGCAAAACATT
ATGATGGGGATCACGATTTTTTTTTTCCTTTTTAAATCTTCAAACATTCTTGTTTTCAGT
TGAAGGGGTAGCTAGGCTGTCATATTGAATTGTTGATTATCAATCTTAAGCTCACGACAC
AAAACTTCGTATTTAATTAATATCTTAGGTTAAACTTTTTAAAAGTCATTTGTTTTTAGT
GACTGGTGCTTTTTCAAAGAGTTTTATAAGAAAAATCATGGATTTAAAATTAAAATATCT
ACTTATGCGGTGTTTGTTTGAACGTGGATCGGAGATCGTAGAGTAATTAAACCTTTGTTA
AATACATGATTTAACTTCCATTAATTGCTTGCATAACACCGAAATTGTTTTATTTTATTA
TATACGTGTCCACATTACAATTTGAACATTATAATTAATAGAGTCAATCTTCCATACCAG
AATGTAAGCACAAAACACACTCTTTATTTAGCAAGTTAAGTTTTTTTTAATTATTATTAT
TTTAAAAAGAACGTCGTTAAACGAGTGGAATTTTTATTTGATTACATTCGTTGACGGAGG
CTTGACGCTCTAATTTGTATTGTCAGCCATACGTACGAATGTCGTGTTTCTTTTAACCTG
CTCGGCACTTTAATTTTTCATGTGATATTTTCTTTGTCCTTCATTTATACCCTACAAAAA
TGGTTCTATATAAAATAAAAATCAATATTAATATTTCTAATACAAGTATAGTACAGCATG
TTTCGCAAAAAAAAAAAAAAAAAAAAGAACAAGTATACAGCGTGTACGGAAACGTGTTAT
GCATATATATCATCATATTATATATTGGCAATTATTATGCGAAAGTTTATAAAAATAGTT
ATCGTAATTAAACCATTTATAAATATTCACGTGCTCTTCAATCAAGCTTGTCCAAGAAAA
ACGATAATAATTATCAACAAGTATAGCGTTTAATCTCTTATTTTATTTCTTTTCATTACA
TTATTTTAGTTTTATCCTTTACGCGTTTATCGTGTTCATAGTATAAAACAAGTCAAACTA
TGGTGTCGAAAGTTGAAATAGTAGCGGTCCTTCAAACCCAAGCCAAGCCACCTTTCACTA
TTGGCAAAAAAAAAAAAAAA
>Glyma06g44930|Glyma06g44930.1
AAATGTAAAATTATGTAGTTTCATATCTGAAAAAATTATGTAGTTAAGATGATATATATA
TATAATGAAAATTAAAGTTATAAAATTTACTAAGCAAATATATAATTTTTTAATTCTAAA
TCTAATACATACACGGATTTTTTTAAAGAATCAAATTCTCATTCAAAAATTAATTAATTA
CATCATTTTTATAACTTGATATAAAATGTGATTTTTATTGATTCAATTGTTTAATTATAT
CTATGTATTACCAAGATTATTTATGTCAAAATTGAACAATAACAAAGAAGATAATCAAAT
TATTCATATTTTAATATATTTTAAAATATTTATATTACGTTAATTTTAATTTATATGAAA
GTGGTAGCAAATGATTTTGAATTAATATAAATTTTTGCATGTGATCTATGTGAAAGGAAC
TTTTAATCCAACGATAAATTTTAAAAAATATTATTCAATTGAAAATTATAGAATTGTGTA
ATAGTTGTCAAAGTTATACCGGTGTCATTTGACCTCTCCTCTATAACTATTTTTTTTCCT
AAGTCTAAGATCATAGGTGTTTCCCAAGGACATTTTGCATACTATAGGAATTGAATACAT
GTTTTCTCGTTAAATAGATCATTATCACTCATGTGAATGCAACGAGACCTTACATCGCTA
TGTCAACCCTTTTAGTTATAGAAAGAGTATGACCATAGTTTTAAAAATTGACCCGATGAT
TGACCTAATCATGACACTGGGTCAGTGGTCAAACCGATGAGTCACTAACTAACCTGTATG
ATCCGGTCTGTAAAAAAAAATATAAAATTTTATACCTATCTTAAAAATGTTTAAAAATAA
CATTACAAATTAATATAATTCTATAACATAGATAATTAGATACCAAAATGTTAAAAAAAC
ATCATTGTCCAAGTTCAAACAACACAAGTAACAAAGATCACAAACACAAATAAATAGCTA
AATAAGTTCTAATTCAACATATGTTCCTAATCAAATTCAACTTTTTCCTATACCCATGGG
GAGGCACCGAGGCTATGAGCGACGGCATAGAGTGAGACTACGAGAGGAAGGAAAGTCACT
TAAGAAAGAGTTTCTAAAATTAAAATGGCTTGAAATTGAAATGACATTGTTTTGAACCGT
AACCAAAAAAAGGATAAGTGACCTAGTCTGGGTTGACGGGTCACTGATTTGACCGCAAAC
CCAACCAGGTCACTTTAGGTCGAAAGCATACCCGATCGAATATAAGACTCAACTTGATCC
AACTACTGGGTCACAGTCTAACCAACTGAATTGACTGGGTTGGTCTGAGGTTTAAAACTC
TCAGTATAACTATTAGTATCATTTACTAAAAACAATTTTATCCTTAAGTATAGAATCACT
AGAACTAGGAGTTATAATGTATCAACAAAAGTTGACACAACTGGTAATAATTTGTGTTTT
TTAATAAGTAGTTCAGAGTTTGAATTTCGATTGATCCCTTAAGTATGAAACGAATCTTGT
TGAAAGAAATTTATTCATTTTGTGTGTGCTCATAATTATTGACAGAGATTAATCATTATT
TTTAGCGAAATTATTTTATATCATTATCATAATTGGTCAATAGAAATGATGAATTATAAG
ATTTATATGATGGTAAAAAGAGAAAAAAATAAAAAAAAGTCATAAATTTAATTTTCTCCT
CTAACAATTAACTAGGGATAAAAATAAAACAACTAGAGCGTTATGAAAAACAACAAAAAC
TCTTTTTAAGGACTGATTTAACGCTTGTTCATTTATTTAACACTCTAGAACCTGGCGCCT
AACACTTTTCTTCATTTCCCGCGAAATGACTAATACACCCTTGTTTCCCGCGCACACGCG
TAATTAACGCCTTAACTACCGCTGGGACCCACTCCTAAGACCCTCAAATGGCACCCTTGC
GTAAATAACCACAAAACCAATGGAGCACAAGGTAAAACCCTACACGCCCTGTTGCACTAT
AAGAAACCCAAAACCCCCCT
>Glyma06g38120|Glyma06g38120.1
TGAAGCAAAAATAGAAGACCAAAAATGTAATTTTATCCTTTTTTCTTGCTTATAGGCACA
TCTTTTGAGAAATAAAATAGAACTTTTTGTTGATTTTTTTTTTTGCACTTTCATGAATGA
TCCCTATATTATAACACTTTGCAAGTTTCACAAATATCCCTGCATATAAGACTAGCTAAC
CAACACATATATGTAAATATATATGATCAAGTCACTTTGTTTAATCGTAAGATAATATCT
TAGTTTGTTGTATGTTTAACTTCAAAACTTCTTATAAAAGATGTTCTATTTAAGAAAAAA
CATTTTAGTTTGTAGAATAAAACTCTTTACTAAATCAAAATAATTGAGGGTGCATTGTTG
GTCTTTTGTCCTAACAACACTAAAACATATAAAATGAAAAATGTTTCTGTGTAAATTTTA
AGAATTAATAGAAATAAAATTAAAACTAAGGTGTCTATGTGTGAAAAGAGGTAAAAAAAA
ATGAGATTCGAAACAATATGGTAATTAAATTAATTCATATGCTGCTACTCTATGTATATG
TCCAATGTGTGAAATGTCAATTGATGAATGTTCATAGCGACGAATCAATCAAGCCAAAAA
GTATGGGGAAAAAGAAAAAGGTAAAAATATAGTAAAGACTAAAGAGATACGAGATGTGTA
TAGCAAAGCAAAGAGACCTTTCAAAGAAGGAAAGAGGGAATTGAGGCAGTAGTGGGGCCC
ACCAATTTGCGGGTAATTTGCAATCCTTTGCATTTGAAGCTCCTGTATTATAATGACCAA
TCTCTGTCCGTATGATAATAATGCTCAACACCATCCAACTGTTTTTTTTTTGTATGAAAT
GTCCGTAATAAAATATCTATTGATTTTTATCAGAAATTATAAGTTAGATAAGATAAATAT
TTTTCTTTCAAACATAATTTATTATATACACAATGATAAATTAAGATTGATCCAACTGTT
AATTATTGGTCCATAGATTTGGATTTTTTTTTTATTTTAACTTAATCACTGTCCTTTCCT
AAGTCTCAAAGCGGCGAAATCACCCAATTTAAAAAATTAACTCAAATTTCATATAGTTTT
TAAGGACTTCCCATAATGGCTTGTCTCTCCAGGCTTCGGCTATAACGGCTCATTCTTCAG
TCTGAACTCACTACTGAGAAAAAAAATAATAAAAATTTATTGGGAGTTAAAATGTTCATC
CAACAAATTGTGTATTTATAAAGAAATTAAATTAGTTGTGTAAGTAGTATGAAACAATTA
TTAAACATTAAGCATTACAAATTGACGGTTGAGTTTTTCAATGAAATAATAACTAGACAG
TTTTGTACGAGAAGAAAAGGACTGGACTGTTTAAGTTTTTTCTTCAATTCCAGCTTTCAC
AATGATGCAGGCTACTATTTACCTTAAGGATTAATAATAATAATAATAATAAATAAATAA
ATAAATAAATAAATAAATAAAATAAAATAAAACTTTACTTGTCATTGACTAAATAATTTG
ATGTAATTATTTCGTGAATTCAATTAAGTAATTATAGCTTATATAAAACTTAGTAATTAT
AAGCAATTATATATAAGAGATAATTACTTAATTAATTAAGATTTAAAAAATAATTAATTT
AGTTGATAATAATAAATTTATCTTAAATTTATAATTTAAAGGCTATCAATATATTTTTTC
TTGTTGAAATGAGAAATATTTTTAATTTAAAAATAATTAATATAACATTATAAATTAAGT
CTTATAAAAAAAATAAAAATTATTTTAAATTCAAGTCTTATAAATTAAAATAGAAGAAAT
ATGACTCATCCATATAAATGAAATAAACACACATTTATTAGAATTTAACTTTATAAAAAA
GTGCTAAGTCAAAAACTGTTAATCTTAATTAAAGTAACCTTAAATTTAATGCACTTTGAA
TTAAAAACAAATACATTCTTTCTCACTTCATTAAAAGATTTTTCTTAGTAATGTTGGAGA
CACTATTGGATGCAGTTAAG
>Glyma06g10700|Glyma06g10700.1
TAATATTTCATTTTCCTTTTAACCATTATATTATTTATAATATTTTTATATTATTTTCAA
AATTATATTTTAACTATTAATCCCAAGACTAGCCAGTAATCATCGAGTTCACATACATAT
CTGTCTCTGACACTCTGTAATAGAGTGAAGCGAATTTTTTTAGAAAAAAAAAAAAAAATC
CTACACTGTAGCTATAAAAATATGATGGTGAAAATAATCGAACACTATGATTGAGAAGTA
TTTGTTCAATTCTAGAAATAATTTATGTGGACACGGTATAGAAAAATGGCATTTGCATAG
CTTCCAGCAAAGCAAACCATTTCAAAGCAACAGCTAGTGAACTCTGCAAGAGAGCAAATA
TCTTTCATGGAGTGCAAAAATATCTCATCTAACCAAGAAAGAATGTTCTGAAATTTGCCT
TCTTTGCTCAAGTTGGTCCTGCCCTTGTTAGCCGCATCACATACATTTTTGTCCTTTTTG
AGAGGGAGAGGGTCCTTTTACCACCCTAGATTTTTACATTTCGACCATTGGATTAATTTA
GCACCACTCAGCGACTCCTTTCCTTTTTGGTAAAACATTTCATTATTCTTTTAATTTAAT
TTATATTAAAAGAATGAAAAAATATTTGTTCTTAAATAAATTAATATTTGCAGCCTTGTA
GGACTGTAATTAATTTTTTCCTATAAGTTTGCATACCAAAATATATCCAAGGCTTAGTTT
TTCCATCATTTTAATGTATAAAAGAAATTTGACAGATAAGCTTATACGATATAATGTTTG
TATTAAATAACTGATACCATTAGTAATACAATATTATTATATTAACTCATCTGTTATATA
TCCTTCTCAATACGGCATGCTAAGCAAGTTTTATATTTTAATGATCTAATTTTTTTTTTA
AAATCATGACTTACGGAAAGAAATAACGTTAAGCCTTAAAAGAAAATTTGTCAATATAAC
ATTTATTTAATTTTTTTTACTGATATAAAATTTATTTAATAAAAATTAAATTGTTAGAAT
AAACATTGTAAATTTATACAAATAATATGATGTATTATGAATATGTTTAAGAAAATTAGC
TGAAAAGTTAATTAGTAACAAAAATTTAAAAAATTAACTTATTAAATTAAAAATATTTGA
TAAAAATAATTGTAAAAATAACGATAAAATATAAAATGATATAAAAATAATAAAATTATA
TTTTTTAAAAAAAATAACAAGAAAATATACAAATTAAAAGTTATCATTTAAAAAAAATCT
AAAAATTACTTGAAAAATCAGTAAAAAAAAATGTATTTATCAAAAAATCAAATAAATTTT
GTAATTAATAAAAAAACTAAAAAATAATTAAAGATATCTTGAAAAACATAACCCATATAT
ACTAACATTGTATTGATAGTCTATATTTTATACTAATTATATTAATTAGCCGATATATTA
TATTGTTACTTTGTTAGCATATATTATACAAGTCTTACCAAATTACCCACAGGAAGTAAC
AAATACTACTAGCCAGTAGTAATAGAAAACTCTGGTATATAAACAAGTTGTATCGAAAAC
ATGAAGTGTTCCTGAAGTTTTTGAAATTTGGAATCTGTTAAATTATGAAGCAGATCAAGC
ACAAAATCCGTGAAAACAAAATGCTTGCCCCTTCATGACCAGTGAGTCTGGTTTGTCTTG
TCGCATTCCGGTGTTGTCTGTCTGTGTTCGCCTTAGCTGGCCATGTCCTCTCCGAATGCG
ACATGTATTTACAATTGCTTTTATACTGTATCTCTCATAGTAGTATTTGTAAGACGATCA
TTATTCATATTTTTAAATTATGTTCGAGTATAACAACTATACTATATTATACAGCTAATA
AAGAATACGGTGGAAACATGAAAGCGCGCCGCACAAACTTCAAATGAATGAACATTAGAA
TTTAGAATCTAGAAGAGCAACGCGTTTTCAAGCTGGCATCTTTCACTCCACGCTTGACTC
TCTACCTTCATTTGACTTCC
>Glyma06g21020|Glyma06g21020.1
TATCTTGAGCAATCTGGTCCACCTGACCTTGCTCAACAACTTTTTTTGGCTGTGGATCAA
CATTTTGTGCCATGTTTAACATCAATCCTTCTAGAAAAGTTTGCTCTTCCTTTGAGAGCT
TCATTCTATCTTCTTCTGCTCCTCTTTCATCATATGGTCTCAATAGTCAATAGTATATTT
TTATTTAGAAGACAATTATTAGAAACAAGATTAAGGTCAGGGATGTTAGGTTTACCTCCT
TCAATTTTCTTCCTCTGATCCTTTACTTCTGCGGAGCCAAACAACTGTCAGAGGCTTTTG
AAAGAATATTGGGATTGAATTAAATCGCAGATGTTAAAAAATCTCTTACAATTGACTAGG
TTGTACTTACAATATACTCCAAAAGCACTAATCCGTTTAAAAAAAAAAAAAACCAATTTA
GAACTTAATTCAATTCGATGATCCAATTAAAAAAAATTAGGGACCCAATTAAAAAAAATA
AAGTTCAAGAACTTCATTCAAACTTAAACATGCCGCAGCAAATTAGAAACAACCATAATA
ACAAAATCTTAATAACGTGCAAAATACCTTCAACAGATAAAAGAACTAAAGACTTGGTTA
AACATAATTTCTTAAAGATAAGAATAAATAGATAGGAAATAATTTTTATCTTTAGAAAAA
AATATATTTACTTTAAATTTTAAATTATAAAAAATATTTTTATCTTTAGATAAGAATACT
TTAATTTTTATGCTAGATAGAATGTCATTTTAGATAGAGGTATTTAGTAAATATGTTTAT
TTTATTAGTTTATAGTTTAGTAAAACAAAAAAAAAATCATTAGTTTATGGTAGTATTTCT
TTGGATGCTATATTTCTTTCTTATTTTTATCCTCTATAAGTAAAATAAATTTTTTCCATT
TACCGTCTCATTTAATATTACATTGTTTATTTTAATGATTACATTATTTTATTTTTAATA
AAATTTTTGACATCTAAAGTATGAAGTGAAGTATAAAACTTACCAAAAAAAATGCTCTTA
AGCAACTTAATAAACAATTATGCATTACAAATACTCAAAGTTAGGCTAAAAAAAAGTTAA
AACAATAAGAGTTAAGAATAAATTAAAAGTAAAGTTAATCAGCTCGCAAAGCCATAAAAA
AGCCAAAATAATATATTAAAAAATGCTTTCTTTAAATGCTGAAATACCGGATTAAATTAT
GGGTTAACGGTGATATATGTGTCGATGTTGGATTTGCCACTCAAAATTTCACTTCAAGTT
GATGTAAAAAGAAAAAATAATAATAACTTCAAGTTATCGCAGATATTGTCCAAGTGTCTA
TATTTTTCAAGAGCTACGTGCTTCATTTATCTTCGCTTATTTGCTCTTCATCACCCAGCA
CTAAGTGCAGAAAAAAGAAAGAAAAAGAATTAATTAATTTGCTCGGTCCTGCAAGTATCC
ATTTTCTGTTTTCAACTTTAATGGTTTGAAATATCTTTTGCCATGTCAGTTTCGGAAACT
TTAACAAAAAAGCCACTTATTATTCTCATATCTTTTCTTTGTCGTTTTCCTCCAATGAAC
CCTGAAGGCCAATTTGTAATTTAATTATAATAAAGTGGTGTAACGGATTCTCGAAAGCAA
GATGCTGGGTTTTGTATGATCAACATAAATTCTTTGCATCAACACCACCACCTGATCCTA
ATTTTCTCTTTCTTTCACATTGAGATAATTTAATATATATATATATATATATATATATAT
ATATTATTAAATTGTTTGTTAAGTTGAGAAGAACTAATGAACATCGATGTCTTGTTTGAT
GATTGGTGTTGAATACTTAAAAACTCTCAAGTGGGTTATTTTTAGCATTAATTAATCTTA
CACAAAACAGTGAATTTAAGAAGCACTTGAGAATATCATAATTACATGCATGGTACTTGG
GCACAGTGTGTTGCGTCATAATAACAGAATTAGGATGATAAAATTATGATTGCATAAATG
TTTACAGGTGTGTGCTATTA
>Glyma06g40690|Glyma06g40690.1
ATTGAATTTTTTAGTATGTTAAAATTAACTCGTGTACTTTAATTAATTTTATGGAAGTCA
TTCCATCTAATTACTCAAAAACTGAGAAAATAAATGTTTATGGATAACAAGACCTTAACC
TTTGTTTCATTTTTTATTTATTAATGCTTATAGTTGAAAAGGTAAGAAAAATAGTATTTT
TTTCCTAACATTTAAAAGAAACAAATCTCTGTATATCTTTATTTATGTAAAAAAAACTCT
ACCTTAGGGATATTTAAATAAAAACATAAATTATCAAACGTGTGCATCTAACTGTTATAA
AATTATTCCCCCTTAACATATGATTTAGACAAATAAAAAACATCATGTCAATCAATATCT
TTATTAATTTTAAAAAAAATATTATATAATTTTGGGTAATCAAATAAGAAATTATGCTTT
TCATTAGCTTCTTAATTTTGGGTAATAAATATGTATTATGTTTGGGTAATTCACAATTAC
TAATTTACTATGTTTCTCTCAAGTGCATATCAAAATCCATTTGAGGGTGATTAAAATTAA
CATTTCCTTTTTTTTATTAATATTTGAGGAATTGTTGAATGATTTCAGTATAGAGACTAA
TATCTCTTAATTAGAGTGTCTAAAATTATATTATATTTATACAATTTTACTGCACTCATG
CCGTGTATGAGTCTATAACTTGTTTGTTTATTATATTACTTATGTGATTTTAACTACTGT
TACCTTTTTTTATTGGTAAAATGTGCTAACACTACTATTATATTACTTAATTGATAATGC
ATACTACTACTAATTACATTATTAGTACTAATAATTACTTTATCCGTGAAATTCCTATTG
ACTAGCCATTTAATCTTTGAATTCTCTGTATATTTTTTTTTAAACTTATAAAACTCACCA
CAAAATGATTCTTCTGTTAATTTTCACCAATTTTATTTTTCACCCCTACTAAACATTCCC
TTCTCACATTAACTGTCATGTGCGTCAAGTTACACATTACTAAGTTGCCTGTGTGACCAA
CTTTATCCCATTAAAATGAAGGAAGAACACATCAAAGGAGTTTCCTACATGATATTTTTG
TTGTTATCTATGATGAGGGACCAATCCAGAAGAAATTCAGTGAAGGGGGACTAAATGTGT
ATGTTTGAATGATTATGGATAAAATTGATCTTAAATATAATTTATTTTAGTTAAAATTGA
TTTTGAATTTATGTTTTGATACTTTTATTAAAAAATCAAGTTAGAGTAACACTTGCGGCA
AAATTTTGAATCTATCTCAAAAACTACCAAAAATTACTTTAACACAAAATTAATTCTAAA
CTTAAAATCAATTTTAAATTATTCTCTAATGTTAAACCAACCAATCTAAGAATATATTCA
AAATCAATTTTAAACTCATGAATAATGTTTCAACTAAAACTAAACACACACTAAATATTT
TTCTTATTTTGTAATTATTTAAATATTGAATTTATATTAAATAATTATTTAATAAATAAT
ATCTTTTACAAAATTACATTAACAGGTTATACACAATTAAAATTTTTATTTAATAATAAA
TAATCTTAATAATCCTCCTCTTAAAAAAAATCTTTGATAATCCTTTTAACAGCATTCCTT
TAATAACACATTTCAATATTTCATGCCTTAAGAACAAAAAACCTAAATTTAAGTAACAAA
CTCAATAACCAGATATTTTGAGAAGGTAACAATTAGAAAAAGTATATAAAAAAAAATAGT
TTGATAGGAAGCATCGACGAAATGATGAAGCAGCAACATCAACGAAGTCTGAATTCAACA
CTAGCTGACATTCGTTTTCCATTCAATAGCAAGTGGGTACACTAGCTGACATTCGATTAT
TAGCTGACACTTTCACATGAATGCCCCCAAACACTTGTGACCTGCCAAGAAATTTCTGAA
CTCTGCGTATTTATATTTCTTGATACATTATTTCTATCCACAAACACTTGTTCTTCTTCC
TTCACAGTTTTGCAATTGAA
>Glyma06g47540|Glyma06g47540.2
GAAAAAGAAAGGGTTTTGAGAGGAGAAGGGGAAAAACGAAAATGAGGCCAAAAAGGAGGC
AGCTGACTTAACATAACTATTTATACCTAGGGTACTCAGCCTATTATTTGCTCTATATTT
ATTTATTTATTTATTTATTTACTAAAAAGCTTTTTAAATTTATTTACGAAAAATTGGGAT
GTTACACCTTCTGCCAAAGAAATCGAATGAAGGCCAAAAGATTGTCAAATTTAAGAACTA
ATTTTTGTAATACTTAACAACTTCAAGGACTGGTTAACTAATTTAGTAATGTTAATGGCC
ATATCAACTAGTGATGTCAATTTCAGAAGCTAAATTAACTGGTAATTATAAAAGTCAAGA
CACTAATTTAGCATGAATTCTCATTGTGTGCAAAATTTGCTTAAAGTCACGCACTGCGAA
AGATATTAACATTCTGACTCAGTAAATTTGAAGACACCCATGATTTTTTACCCATGATAA
AAAATAAAAAAAAAAAGATTGAGAAACTAATTTTTCTTATTTTTACAATTTTAACTAAAT
TAACTTCCCACATGAATCATGATTCCGAATATTGCATTTAACACATCAACTAGTTTTGGC
AGTCAGCATAAGACACGAAATTATTCTATTATTTATACAAAGTAAACTTATATTAAACTA
AACACTTGTCTTAGGCGGCTAGAGGTTTGACTAAGTCGACATGTGAGTTAGCTTGCGTTG
AACAAAAATTGGAAGCCAGAAACCGAAATGAAAATGTTCCTAAAAGTTAAGTAGTTGTAA
ACTCATTTTATATTATAGGAAATTATTGCATGAACAAAAACCTGGACATGATAGTGACAG
TTTCCTTTACAAGTTAGAAATTGGCTGAAGGCATGGTTAGGTTGATGCATTTAAATTTTA
ATTTAATACAAGTGTGATGGGGCCACGAATTGCTCAGTGTTTCACGTTATTTGTTGTTTT
ATGGCTCCGACAAACTTCTAAGAAATGTTGGAGTACCCTGCTGGTGTTTTTGTTTGAAAC
TTTGGAAATGGTTTCACATTGGAGAAGAGTGGTGGGAGTATCTTCTTTTCCAGACAGAAT
TTGAGGCACTTCATAGTATCAACATTCAACTAAGCTGTGGTTTTATTGGTTAGTTAAAAA
CCTGTTATGGTGGTTTTTGTTTGTTTGAGTTTTGTTTTGTTTTGTATATTAAGCATATGG
TTTCTGAATTTCTCTCTCTCCCTCTGTCCCTTTGTTCATGTAGTTGGATCTTTGAAATTT
CCCTTTTCCATTTAAAGTTGATAATTGTACACTAGGTTCTTTCTGTGGATTGTTATGCAA
ATATGGGAATTGGGGGTAAAAGGTGCTTTTTTCCTTTCTGGGGATTAGGTTTTTCTTTTT
TGGCTCATGCATTCAGAGAAAAAGTTTGTCCCCATGAATTCAATTAAGGCCTTGTTTGGG
TAAAGTTTTCTATAATCACTTATAGGAGAAGAAAATAAGAAGGTAAAATGAATTAGCTAC
TTCCATAAACTAAAATTAGATTACACATAAGCTAATTTGTAGAAATTCTCTCATTTAGCT
TCTCCAAAAGCTGATTTTAGCTCATAAGAGAATCTTATTTCATTTTCTTCTCCTATAAGT
GCTTATGGAGGATATCTGAATTTGAATCTTGAAATCCTTTTCCTTGATTTAACTGGTTAT
TTGTCCAATCAATTGGGATTTATTTTTCTCCTTTTCTCTTATTTTTAAAGAAAAAAACTT
TGTATAATACTCATTTCTTCACATGCTTCTAAGTCTCCACTGTATTTCTGCTTTTGTTAT
GATGTATACGTGGTACAGGAGCAGAGGTTAGTTTGGTTTGAGAGATTTGTGTTGCAAGTG
TTGTAATGTGAAGTTGTTTTTACACAGCTGAAGCTTTGTTATCTTTAGTGCCTGCAAGTA
ACTTGCTATTCTGGTTGAACATTCATTTTCTTGATTGTTTGTTTTCAACTGTTGGAGATA
ATTTACTTTGTTCTTTGTAG
>Glyma06g28650|Glyma06g28650.1
GAGTGACAATGAATCACAGGTATACAACATAATCTTAGGTTTATGATTTTAGCAAGTTTA
TTTTCTTGGACATGTTGTTAATACCTTGAAGCATTTAGTTTTGTTATGATTTGGATAAAT
TTCATTGTTGGATGTTTCTGATGTATTGCCTTTTTTATGTTCTTGAAATTGAATTTGATA
ATTGATGTTGGATGCACGTGCTGATTTTCCTCATAGTAAACGTTAACTTGGATCACAAAA
ACGAGTAGGAAAATTATGATATTAGACTTTGTGCATAAGAATTGTAGTCCTAGATGTTAT
CTAATTAATGATTTTGGTTTCACTCAAAAACGATGTCTAGAACTCTAGATAATGTCATTT
TAGTGAGTAAAGATCAAGTTGTCAGGATTATGAGGTCTATTTACATGTTTCCTAATTTTA
GGATTAGTAAATGACTGAACTAGCTTTTGAGGTCAACCTAAAAGTTGTAGATAATTGTCT
TAGCTTTCTATCAAGATAAGAAACAACTTAATAGGATTACTACAAGTCTAGATATGAATA
TTATACTATATGAAAGTCATAGTATTGTAGGAGAAGTAATTGTGTAAAATTGATATTGTA
AGAATCATAGAACAATGCATGACATTTATACTTATGATTTGTTGATGAAGTGATACCATA
TATTGTTGTGTGAATGATTGATATCGTTAGTGAATGCATGATGGCCACGAGTATATGTGA
AAGCAATATGTCATGGTATTCATATGTGTTGCAAAAAGTGTTAGGAGAAACTAATCCCCG
CAAGATAGGAATCTCCAAGGAACTTCAAAATTAAAACAAACCATGTGTATATTGTTTGTG
AACCGTGCATCATGTTGTGCATATGTATTTTAAATGAATGGCGTTTATGATCCTAATCAA
GGCGGTTATGAATGAGTTGATGTAGACACAACATGTAGGTAGCTGACATGACAAACTTAT
AGGCACGTCAACAGTTAATGGACCCTGCTAACAGTAGGGACATAAACCAAAATATTTCAA
ATATCAGGGAGCAGAAATGAAGAAAAAATTTATCAGGAATTAAAAATAAAATTTTGGTAT
ATATCAAAGATCACTAACATATTTAAGCCTAAAACTATTTTAATTAGAAAAATTATTACA
AGTACATTGAAATTTTACTCTTAAATCATCTAAAAATATTCATACATAATATTACCCTTC
ATCCTATATATATATATATATATATGAAACAATTATCTAATTCATCAAGACTAATATAAG
TAGTCATAAATTTTAATTTTATTTCAAAATTCCCTATGACATACTCATTGTCCAAGGATC
ATTTCTACATTTTTTTTAGAACAATAACAAATTGGGAAGAATATATAGTATTTTTGTCCT
ATCAAGTACAATATAGTACATTAGCAAACAAGACAATATCATTTTGTAGTTAAGATACAA
TATTTACATCATGTATACATTTTATCGTCTAGTTCTTATAAAAATTTATATGATAATTAT
TCATGCCAAACAAACTTCCTTAAGGTTGAGATAATCGAGTTTTCTAGACCATGTCTTGGT
AGAGCCCTTTTTAATCATTTGATTTTTTCAACTTTTTGAGACATTTTTTAATTCAGTATA
TTAAATTCCAACAATAAGGATGTCTGTTGAAGTTTTTATTTAGATTCACACCTCACAGCC
AAACAACTTGTTTATACGATACCTATCGACATATAAAAATCCATTTGACCGAATCTGAAA
TTTATTTATTTTTCATTCCAATTCAAAATATAAAATTGCAAAAGAAAAGTCGAATGCACA
ATAATAATGTAAGTCCAAATGGCTTTCAATGATGGAGTACTAATATATATTCTTATTCTG
TTGAGGTGGCTGGAGGAAGAGTTTAAAAATAATGGAAACAAAAATGTATATCATATTTTC
CAAGCCTATTTTCTGGGACCATTTCCATGCATTGACTTGATCATATCTCCTAGTATGACC
CAACAACTATAGTTAGATTA
>Glyma06g40390|Glyma06g40390.1
TTTAAAAATTCTCCAATCTGGCTTTTCTTTCCAATTGGAATTGCCAATGTTAATTTGCAA
CATTCTAATGTTTACTCCAATATTTATATCTATGAATAATGATAATTTTCAACCATTATC
ACATTTATTATTATTTTAAATTAAAAAAAACAAATCATATCAGTGTGTGATTTTAATATA
TTATTTTAATTATTATATCTGAAGAAAATAATATTTTTTAGAGTTATTGATAGAATAACT
CGATCTCTCCTCATATAAGAAATAATCAAATTACTCTAGAATAATTTTTAAAATATCACA
CTAATGATTTAAATAAGTAACTTATATTTAATTATTTTAATAAAAAATAAATAAAAATAA
TTATTTTAAAATTATTATTGAACAACTGTATTTGTAACCTAATTTAAATTCTTGATAAAT
TTACCATTGTATACAAAATTGCTACAAACTCGTGAATGAATTAACAATGTCTCAAACCGT
AATAAAATATGAGAAAGCTTGGGACATTTATGTAAGGATCCAAAAATTATTATACTTTAT
TCTGTTTGACGTCACCAGTGACGTCCAAAGTCAATATAAAAATGCGTGAGCTACACCTTT
ATCAGTCAATAAAACAAGTTGAGAAACAAAACGAATAAATACTCTATTACCTTATCCAAG
CAGAGTGGGATCCACATTGCTTGCCCTGCTTCTCCTTAAATTTTTTAATTTGTTTAATCT
AAGTATGTAATATTACAAACGGAAAACTCTGGCTTGCAGCGGACACCGATGAGAGTGAGG
GTGAAAGTAAAGTATCCCGTTGTAAAGGGGGACCTTCGGAAGAGAGGAAGTTCCGAAAAA
AGACGTTTCACAATAATAATTTAAAGATGTTAAATAATTTTAACAGTAACAACCTATTAA
AAATCAAATGGTAAATTACATAAATTAAAAAATCATTTATTAACGATAAGAATTAAAATG
AATAAGATTAAAAATTATAAAAACTAAATGAGTAATTAAATTATTTAAATATTGTGGCCT
CCCCAAAATTTAAAATTTTCTATTTTATAATTACGTAGTGCTTGGGCTGTTGTTGCAAGT
GTTTGTTTTTTAGCCTTTATAACCTCCTTCTTTTTCTTTTCAATAAAAAAACTTCTTTTT
TATTCTCTTTTCCAAATTATTTTTTCTTCTTCTGCTCTTTTTTTAGAATTAGTTAATAAA
AACAAAACAAATAAGTGTTTAAATTTTAAATTATATCAACGTATATGTAAAATATTTTTA
ATATTTTATTTTTTTTTACACTTTATTTTTAGTTGTCAAATCAAAATTATATTAGTTTCT
TTTAGAAAAAATCATGTTATATATATATATATATATATATATATATATATATATATATAT
ATATATATATATATATATATATATATATATATATTAGGTGAGATCCACATATCTTGTAAT
TTATCGATTCTTTACTTTGACCGTAACAGTGATAAAATCGATTCTCAGAACACTGGATAT
ATGTATATATATATATATATATATATATATATATATATATATATATATATATATATATAT
ATATATATATATATATATATTAGGTGAAATCCAACTAACTTGTAATTTATCGATTCATTA
CTTTGACCGTAACAATGATAGAATCGATTCTCAGAACATTGGATATATGTAACTGAGGAT
AATGACAATAATAATTACCTTCAATAGGATTCAGCTCAACGATCACATTTGACTTTTTAT
CTCATATGATATAACCACAGTAGTACGTAGTTTCTGCTACTATTTTCTAAGCACCATTAC
CTTTTAACTCTTATTTTTTGTTTGATTAAAAGCTTTTTTTACTCTTCTTTATTCTTTAAA
ATAATGGAACTTATAATGAAATTGAAGGCCGGCCAACGAAGTAGTAATAAATGTCCTAGT
CTAATCCCCGTGTGACGTCGTAAGCAATGACGCAAAAGTCAAAAGCCTATAGAGAAAGTC
AAAAGTTAAAGTTTTTTACA
>Glyma06g15030|Glyma06g15030.1
CTTGTTACTTGCTATAATTTTGGGCTAACAAAAAAATAAAATATTATAATAAATATTATA
AATATATATTAATTTAATTTAAATGTAATGATATTATAAATATTTTTATACAATTTCATC
TAATAATAATAATAATAATAATAATTTATTATGTATGATAATTAAGATTGTTAATTTTTG
TAAAAATTATTTTAAAACCCTTAATTATTTAAGATGTGCCTAATATATATCTTTTTCATT
GTTTTATTAGACTGAGGCAACTGACTTCCTTTTATTATTATTTTTTTGAAGGAAGGCAAC
TGACTTCCTAATAAGTTGACAGATGAGTTTCTTAAAGTTGAAAAGAAATAGGAAATTAAC
ACTATTATTCCAAACCTTTTGATCTGATATCCCTTCTAAAAATTCTCAGTTTTTTTCTTC
ATTTGTTCTCTTCGTGTTTATCATTTTAATTTCATGTGTGTACCCAAAAATATTTGACCA
AATATTCTCAACTTTCAAAGTGTTGTTTTTAGAGCAAAATTAAATATAATGAAATATGAA
ACACATATACGCAACAATTAATAATTGTCTCAATCTAGCAGTGTAATTATGAAAGTCTTA
AGAATTATGACTGCCCCAGACCCTAGTTAAGAGAAAATAAATGTCTCAATCTAGCAGTGT
AAGAATTGAATGAAGGACTGAGCCACTGTCCCAAGGTGATTTTCACTTAGTTAAGATATA
TAAATTATTGTCATCACAATGTATTGAAATTAGACTGTCATATTATTCATAATAATATTT
AATTTTTGTTATATAAAGCTATATTAACATAAAGAAACTTAAGAACTAATGTTTTTTTTA
TTAGTATAACATTTTTTTATGGTGATATTGTGATTGGTACAACGCTAGATTTGTCAAAGA
TATATTAAGGTGTGATTAATAATCATGTGGGCATTATACTATTATTATAGTACTCGATCA
TATATTTGTGAGGCTATAGTTAAGTAAAGCTTCTGACCTAAATCTTACCAAAATCAGACA
GGCGAAGAAGTTTCTTACTATCTTACTTAGCTTAAACGTAATTATATGATAGGCTGAATG
GGCCATGAAAACATGAGAGGCTTTGTCTTGTGGCATTCACACGACTAGGTAAAACCCGCG
TTGAGATGTAGTACAAGCATGGCCAGCAGAGAGATAAGATAATGAAATTGCAAAAGGTGT
TACTATTATTAATATTTTGGTTGAGTAAACTTGCAAAAGTAACCTTACCAAACAAAGATT
CTCTCAACTATAGTCAATTACGCATGACTAAAATAAGATTATAGTAGTATATGCATGTTT
TGGTTTTTGGAATATTTAATTTAACGAAGCAGTCAAATTTGCCTTTGGCTTTGTTCTGTC
GCATAATTTGGATATAGTATATAATAGAAAATGTCTTACATCAAAGCGTTATATGATGGG
GCCCTCCAGAGGAAAATAGTTTACCAAACAATTGTAGACATTTGACAAATCAAGGCAAAG
GAGGCAGCTAGTCGTTGGATTCACAGAACAATGACGCGGGTTTTCACTTCGTTATCTTTG
AATTCATTAAAATCGAATCTCTCACCTATACCACCCCGTTTTTCTATTCCATCATATTCA
AAATTCATAAATGAATTAGTTACGGTTACCATAATACTTTTTTAATTAATAAAAATTGTT
TAAGTTGATAAGAAATAATCTTATATCTCATACCCACATGAATTTAATTTTCACATGTGA
AATTTTATTAATAAGTAATATATAAATATTTTTACAAATACTCTTTCAAACTTGAGACTT
AACTTGATAAATTTTAGAATCTATCCCACTTAAACTTTCAAAATCATAATACCTTTTTGA
AAATTCTTATAATAGCCAATTAAATTTCCCATCGAACTAACAACTTGTCCATATTCTACG
TGGTAGGTTAGGCTACCTTTGAGACAAATTACCTTGAGACAAATGCAATTGAGAACCCTT
CCTAGGGACCATTATAAATA
>Glyma06g10733|Glyma06g10733.1
CCATAAAGACAACATCTACCTTAGCTAGTGAGTCCACTCCGATACAATTGTAAGCAATTT
CGTAGGAATTAAAAATGAAGGTCGTAAAGGGAAATCATCAAGAGTAGGGTTGAAACTTGA
AAGTGACCTATAATCGGCCCACTAACATGATCAATCCAACTCACTTCAATTATATTTCAG
CCACTTAAATTGATTTGAGTTCATTTTGACCGACTCAATTATAATTAAGTTGGATGTCAA
ATAAATATGATTTTAACGGAAGGAAACAAGACAAAAATGAGAATCATTTCATTTGATAGT
CATTGTTTGAGTTTTAAATAATTCATCTTTATTGTATAATTCAAGTGATTGTGAGTGTTC
TTTGGGACATGTATCATGCCATTTAGGACATATATTTTTCTAGTAATAGTGTTGGATTTG
GATAATTGAACAATTGAAGTGGTTTATTTGAGATTTCAAACTTTTTGCATAATGTACATT
GTCATTTTGATTATGGTTTCATTGTTAATGTTTGGCTAATTTTTTCATATTTGAGTGTCT
TGATTTTCAGTCAATTGAATTAATTAAATATTTTATTTTTTAAATTATTTTAATTAGTTG
ATTTGACTACTCAATTTGAACAAACTTAGTTAATATTGGGTTGGTTTAGGTTGAATTGCT
TAACAAAAAAAATGAATTCAACACAACTCACACACAATTATATATATTTCATACAATAAA
GTCTTAAATTAGATCAGATTTAATCCTATTTGAATCACTTATACCCTTAATCCAAAGTAT
ATTTATACCATGATAATTATCTAAATAGTTTAATTATAAAAAAGAATATAATTTTGCTTA
ATTTAGCAAAATTGATTTTGCCAAGCATAAGAATCTAGGTGATCATTTCACAGCATCCTA
TACCTTATGGTAGTTTTGGGTTGCCCCTAACTCACAATTAAACATGCAAGTCTTACTTGT
CTAACTTCATAGCAAAATATTATTCTTCGCCACCTGATTTCGCTTTGATTCAACAAAATC
TCCTACACAATAAAATCGCAAAGCTTAAAAAATTATTTTTCTCTCTAATTTTCTTTTTCA
AAGCATATTTAATTTTCTTCTCTAGTAACTTGATTCCTATTTCTGAACTTTCCTAATTTC
TTTTATATTTTTCCTAATTTCACTCGTCATTTTTGCATAATATACATTTTTCTAGTAGGT
TTGAATATACATTGAAATCCCGTTCAACGTAAAAGTTTTATTTTTTTACAGTCACGTTCG
GTGTTTGAGAATATGTGAAATCCCATTCAAGGAAGGTCAAAGCGCCTCACTTACTGTTAT
TACAGATCATTATTTACTATTTTACTCTAGTTTTCCTTTCACATATACGTGTCACGTGTG
CCATCACATTTCAAGACTTCCTTTGGCAACTCACAGGGCATTGTATTTGTACGGTTTGGG
CCTAGAAAAAATTTAAGGTTTTTTTTAGTGGGTCTCGTTATGGACCCAAGATGATTACAA
ACACATTTTTCTCAGGACATATCCGCAGCACCAATAAAGCCTAAACTGCAAGTCCACTGC
ACTATTAAGCATATTCCTCCCCACTGAAAATTTAAGTAGCATATTCTGATTAGTATAGCA
GCTACTTGAAAAATGTTCATTGCATAGTGTTCATGCATATATATCTTACAAAAGAACCAC
CCAGATTGAAGTTGAAAAAACAGTGTGAAAGGAAGGAGTGTTAATAGATGTTATTAGAAG
TTGAAAAAGAACCACCGTAGAAAAGTGTGAAAGGAAGGGGTGTTAATAGTAGAAGCTGTA
AAAGAGGTGGGGCCGGGCCCTGCCCAGCAGCACACGTCACTGTTTGCAAGATTTGCATAT
TGCATGCAATGAATTGCAGCTCTTACTTTGCTAAAATAATTTAGTTTGTATGACTTAGAC
CGCTTTTATTCAACTTCTTCTCAGCAAAATATTTTTATTATAAAAGGAAACTTTCCTACG
GCATATAATAGAGTAATCAA
>Glyma04g42520|Glyma04g42520.1
ATTGAAAAATATCCAAAAAAATTAATTAATAGCATTTGATATTAATGTGTTACTTTTATC
CAAATTGAAAAGCACTTAAAATTGATTAAGATGTATATAAATTTATGAAAATTAAATCAT
TAGCTTTTAAAAATCTCCAAACACTTGAAAAAAATCCAAAATTTTACTTAAATTATAAAT
TTTAATTTGAGAACACAAAATTAGTTTTAAAAATATAACATAATCAAAATAGGTCCCAAT
AACTAGAAGTTATTAGGATCAGTACACTAGTGAAAGATTTGAATAGTTAATACAAAGTTA
TAGGTTTAAACCTTATTGTCGTCATTCTATACCACAAAGTAAGAATTAAGTTAGATACTA
CATATTAATAACAATATTTAACAATTTAAAGTTACTTTCATCATAATTAATTCTATTAAA
CTCTAAATTAGAAAAGACACAACATTAATAGTAAAGTGTATTTTGTAAGGAGACAAGTCA
TTCTCTCTAAATGTAAATTTATTTTATATAATTTTTTAGATTCAGTGGTGAGTTTTGTAA
GAGATAAGCTAACAATATTACTCATAACATTATCTTTTGTTATTGTCAATGTATTTGAGC
ATGTTTTAAATTGTATTCTTTATCCTATTTTAAATGAAATGGTGCAACTCTGTTTTCTGT
AAGGAAAAAAAAAAGGCACAGTACGTTGATTACACTCCATTGACTTGAGAAATCAGCGAA
GCTAATTAAAGTAAAAGCATTAATACAAATGGGATTTTTGTTCTTGCATGTAAAAACAGT
AAACCACCCAATAGCGTCTTATCAATTTTTAATTTTATATATATATATATATATATATAT
ATATATATATAGTTTAAAAAATAACTTAAAGTAGTGAAACAGATATTCTTCCCCAAAGCA
AGGGCCTTCATTGTACCATATAGCATCCCTCTTCCCTTAAATGTAAAACGCAGAAACTTA
TGATATTGGAGATAATTTGTTGGGTTTGGAATACAAAACTGACTTGTTGACAGGGTTCCA
CTTATATGGCTAGTGCACACTCCATAATAGTAGTACATTATATATATATATATATATATA
TATATATATATATATATATATATATATATATATATATATATATATATATATATATATATA
TATATATATATCATCAATTCCATCATAACTTAAAGTCTTTCATCTTCAGTAACCGCAATA
ATTAATAAAGCAAAACCAAAATTGACTTAAATGATTCTACGCATAACTTCTTACAAAAAT
GATTCTACACCGTGAAAACAAGGCCCGTTTCATTAATTTATTGCAGTTAATTGTCCCCCG
GTCATTGTGGAATAACATTGCGCCGGAGAAGAAGATTTGTTTCTCTTCTTTTTGTAACGA
TAGATCTTCTTTTCATTATTTTTTTTTAATCTTCAATTTATATATAATGGATGAGGATTC
GATTGTATGCAAAAAAAAAAAAAAATTCGTAAAAACTAAAGATAAATATTAGAGATAAAG
TAGCTCATACATTTTGTTTAACCAGCTGGGATAGACTCCTAGATCCATTCTGCGTCATTT
AAAAACAAATGTAAAAATTATATATAGCCCTTAAAAGCAATTTCTTTTATGATAAAAAAA
TTGAAGGAAAAAAACTCGTGCTATTTTTAGCATTGTATTATTAATTGTAAACCTCAGGGG
ATCCAATTCCGTTGAGAGTCGCCAAGAGAATGTAGCGAATGACCTTTATATTATTTTCTT
GTTGATCAGGGACAGCAAAATCTAAGAATAATAGTTAAGATGCAACTTGTCTTCTGGAAT
TATTTTATTGGAGAGTCTGGTGCCAAAAATGCTTTTAGTGTGACATTTTGGCTATTATTA
AAATTACTAATAATACAGGGAACCTAATTCTGTTTCATTTCGGGTGGATGAGAGGCACTG
AATAGTAGAATTTTTTTTGTTCTAAGGTGCTCCTTTAAAGAGATAGATTATGATATTGCA
CGGAATGAAACTCCGAGTAT
>Glyma04g41540|Glyma04g41540.1
AAGTGATAAAGAGATAATAAAAAATAAGGAGAAAATAAACAAAAATAATAAATGCGAGAT
TGATTGACAGTGAGAAGCATTAATTATATCAAATTATGACGAGGAGACCTTTGTTTCAAG
TAATCTTGTATTTTAAAAAATACGAAGGTAACAAAATTTATTCTTATGTTTGTTAAAAGG
TTATCGAAAAATATTTTTTCATTCTCAGAAAATATTTTCATCTTTACATAATTTTTATTC
TCACGCTAATATAACGAAAACTTTACATTCCCATTATGCGACAAATTCTTTTCAAATTCC
ACCATAACTTCCATTTTTACTTTTATTTTTCATTTAGTATTTTAAAATTTTAAAAATGTT
AAAAATCAATCAGACACATTTTTATATAGTTTAAGGAATAATATTTCCAACTACAATATT
CCTAAGAATGTGGTTATCGAAAATATAATTAAAATGCAGCTTACCATATAAATAATGTGA
GAATAACTAATCTTCTAATCAAACTTTTAACTAACTAATTTTACAAGTAGGAAGTACATA
TTTGCAGTACTTGCGATGGCTAATATCATGGTAAATGCCACCGAACCACAGTCTAAAGCG
GTTCCCTTTATAACCGTTGTAGGAACGATGTTGTAAAAGATCATTTTTGTAAGAGTAATC
ATCAAATTAAGCAAGTGTGAACAAAATACTTACTACCAAACATAATCTACACTCAGTATT
TAACTATCCAACGAAAGTAAATTGAACAAGCTGACTTAAACATAAAAGCTAGCAAAAGCT
AACTCCATGCTTAGTTACTTTGTACAAGTCATCAACATTATCAACTGAAAAAGAGAAATC
CAATCACCCAAGCAGAAGGAAACACATGTGCTTAAGTAGAAGAAAACATTTATCAATAAT
GACAAGGAAGAAGTTTAAGAACTACTACTAGCTTGATAAAAGCTAAACGTCAATCCTTAA
CCACTCACTCAAAAGCTAAAATCGCCAATAGTTATTATGATTTACATATATGCTTAAAAA
TTAATATCAAATAATATATATACGAGCAGTGTAAAGATTGAAAAAGAAAATATGCACCAA
CAATATACAAGTTTTAGTAAAGCAAATTACAATAATATCTTATGAGATTTTATGTGATTA
CACAAATACTCCTACTTTTTTAATATATAAGAGACATTGGTGTAATGTTTTTAAACTTAA
AATGAAAGTTAGTGTTTCTTTAAAAAAAATTAACGTAGGAAAATAACAAGGATAAAATTA
TGGGTAATTTAATAAAACTTCATTAGATGTTCATGCAATTTACTATTTTTAAAATTATTA
TCAAATCATAAAATATCATATTGTATATAATAAATTTATCTGATCTTAAAAATTAATATT
TAATTTCCAGACAATGTAAAATATTTTACATTAATAAAGTGTATAAAGAGTTTATTTTTA
AATTTATATAATTTTTAAAAATTTTATTCAATTGTATAAATCACAATACATTCTTAAACT
ATTTAAAATCCAATTTATTATAAATAACAAATAATTTTTATGCTACCATTTTTATTCACA
ATACATATCCATTAAGTTTATTGCTAACAATTAATATTACATCTATATTTGCTGTTAAAA
GAATCACATCCATATTATTAGAAATAATAAATAAAATGTTAATAATTGATTTATTTTTTA
CCAAGAGTTAATGTTATTTACTGTATTTTTTTTCAAAACAAAAGAAGCTAAATCATTTAT
GTTATTATGGAAAGAAAATAAAATAAAAAGAAAGTATGTTGGTAATTTAACAACGTGGTG
GGACCCATCCATAGCGGTTGTCGTATGCCGCATAGCGCACCTCACAAGTGGCCCACCACC
TGGCTGTCAACCAAGTTACTCATAGGACTTCTTTGTAATTACGCATTACTATTTTAAATT
ATTTAATTAATATTTTAATATCCTCGTGGCCCCCACTCCTCTCTTCAAGTCAGCCGCCCC
ACCTTTTCCTTTTTTTTTTT
>Glyma08g05240|Glyma08g05240.1
ATAAATCCAAATATTCTTACTGCACATCCTTTTATTTCTTTTATATGGTAAGAATTAAAT
ATTTTTTATATTTTAATATATTAAATTCATTTATATTTTATTTAATAATTTCTTTATATG
TAATAAGAGAATTTGTAAAAAAAATATAAAATTACTCTTTTAAGGATTGTTTGATTCATA
TGTAAAAAAAAGTTTGTTTGTTTCATATGTAAAAAAACCTATTTGTGACAAAAGAGGAGA
GAGATTTTAATGGGAATAACGCTTCAATGAAACTTGCCTGAACCCAATGTTGTGAATAGT
GTAAGAGAATTAAGCTCATTATCTTAGGCCTCTTAATTTTATTTTATTTTACTTGTTATT
ATGTAAGTTTTTTACTTGAATCCGTTCCTATTTTTCTAATTGCAATGGACAAGAATACTT
TATGATTGGAAAATTGTCCAAAAATTAGCTACTTGTCTTAATTAACAAATAAAGGTAAAA
AAGTTAAATATCAAAATCATATATATCATTCAAAATTGAATTTGTAGTTTATTATAAAAA
ATTATACCGTTAATTAATGGCATGGTTAGTGATGTTAGAGAACATTTTTTTTTACATTAA
GAATTAGAGATATTAATGCATGACTTACCAGTTAATTTAATTAAAAATAACAAATTATTC
AACATTCTCATGGTTTCTCTATCTCTTTTTCATATAGAATTGGGAGAACTCCTCAACAAG
TGACACACCTCCCCCATTTGTGTCATAGAATAATTATTCTATAATATTTTGATCATCAAA
CAAAATTTTTGGTATTTAGCATGTTTATGAAGGTTGGACAGGCCGGTTCAACCGGTCATG
AATAAAAAAAAATCAGTTACAAATCAACAAAATCATTAAAAATTGATGGTTGGATTGATT
TTGGTAATTCGATGAAAGTTATAATTTTTTATATATTTTTTATTAATTGATTTTATTTGT
TATTTTTAAACTTGAGCAAGTAGTTATTGATGAATTTTATTTGCTATTGTTGAACTTAAA
ATATATTTTTTATTTGGTTTAGTTTTCAGATTTTATTATAAAAAATAAAATCAAACCGAA
CAAATTACATATTATATAATATATTAATTTAGTGATAATTAAGAATAAGTATTAAATAAT
TTATTATTTTTTTTACAATTAAGATGTATATTTTACTTTTATATGTTAAAGAAAGATGTA
TTAATATTGTTTAAATATGTTATAAAAGAATTGGTAATATCTTTTTATATTAATGCTAAT
CTTCAAGTAAAATATGTCAAATAAAATTTAATAAAAAATAAATTCATTTAAAAATAATGT
AACATAATAATTAAGTAAACTTAATTGATATATTTGAAATTATAATAATAAATAAAAAAC
TGTCAAATAAAACTTTTATTTAATGTTTGATTTGAATTATCTTTTGTTTAAAAAGATCAA
ACCCTGACTAACTTGTCATTGTTGTCTCTGCTTCTCATGCGTCACACTTCCCATTGCTCT
GTCCAATCCCTGAGTCTGACGCACGCACGCTTCCCGTTGCTTCAAACTTGCACGAACATT
TTCATGATAAGAAAAAAACATTTGACAAATTTTATTACGCAAACAAAAAACATTGCGACA
GTTGCGACTTATTGGAGTTCATTCTTCGCACTCTCTCGGAAACCACTTGTTTCCAATCAT
CTAATCAGACGATAGCAGACTCAAGAAAGACGTTTCCTTCCCAGATCCTTCTAGACCATT
TGCAAACCGTCTCCTTCCCCGAATCCATTCTCCAAACCCTCGATCCTTGAGGAGCTCCAC
CACCGTGACGGCGCTCCGGTCTCCGCCGTCAATTGTGCCGTCGCGGTGGAGCATGAGCGT
CTTCATGAGTCTGAAAGGGAATTATAGGAACTACTTTCCTGATTAGGTTATTGGAAACAA
GTGGTTTCCGAGTCCGAGGAAGGAACTCCAACGCCCAACGTCACCACTCTCCATTCCTGT
CCCCACAAGTCGCAACTGTT
>Glyma08g11620|Glyma08g11620.1
GGCTGTGTTCTGTGTTTTCTCTCAACTATATTGTACACTGCATGACTATGTTGACTGTTG
ACTATCCCATTATAATGATTATATATATACCTTACAAATTTGATTAAAAACACGTTAAAA
TGATTCTCAAATAAATAGATTTGGATAAAAGGACATAGTCATTTGTTGACAGAGAAAGGA
TATAGTCATTGACATTATAAAAAGGGAGTGTATCGTATCAACATCATCAACAAAGTAGCT
TTAATGTTAATAGTATTTAGTAATTCAATTTGATTTGGATTGATTCAGTTATTTCTGGCA
AAACTAAAATCGACTCCAATCCAATGAACAATTTTTTTTTTCTTGAGATGCAAAGGATAG
AAATATTATTAAAAGCAGCTTAGCTGCACAAGTTGTGCCCCTACTGAAAGTTATATCAGA
ATACAATTTTGCTGTGCATCAAAGCTATCTACCAGCAACATGTTGCATAATTACGAAAAA
AATAGCTTTATCTTGCTGAACTTGGCAGAGCCTCTAAACATTTACGAATAATTCAGCCAT
CCGATTATAGAACATAACCACGAGAAAATAAAAGCAACCACCTATCGCTATCAGCAAACC
AAATGAAGCACCAGTTGAACGCCTTGTATTCCCACCACCGAATACCAAAATTGAATAAAT
TTGATTTTGAGAAGAAAAAAATTGCTTATTATTATTGTTGATGTGAAATCCACAGAACCT
GTCACACATAAACCCATTCCAAACACTGATGCTTCCCAAATTGCATTCGATGAAAATGCT
GACCCAATCATCCTTAAAGTTTCCCAAAGGTTTTCTCGATCTCACTAAATTAAATTCAAC
AGGAATTAGGTTGGGTTTTAATTTTTATATCTGTCTTTATTAATCGGATAAGTGAACAAA
TTCGTAAAAGTAAAAGCGTAAGACGCTGTTAATTTAGTCTTGAAAGTGCTAAAATGACCA
AAGGTAACTCATTTTAATCCAAAGTTTCAAAGGTCATGCGATGTAAATGACAATAATAAC
ATACTTTCGAAATTAAAATATAATATAGTTAAATTAAATTTAAATACTAAAATAACAACA
TAGGAAATTTTAGGAACATTTTTTGTTTTCTTGAGAAAATAAACTTTGTTGTTATTTCAT
TTTAAATACAAACCTAATTATTTAACAAGAGAATCTATGTTTGATTTTCCACCGTATGTA
GTTACACATAGGCTTAATTGCACTTTTTATTTTTAATTTTTTAATTTTTAGTGAATTTTA
TCCCTAATTTTTTAATTTGACACATTTTATTTTCAATTTTTAAGAAACTTGTGAATTTTA
TCCTCTATTATTTATCTATTTATAAGCACAAAAGTTGGGGTAAAATTTGTCAAAAAAAAT
TAAAATTAAGGATAAATTTTGTCAAAAAAATTTAAAGTTGGAATAAAATTTGGCAAAAAC
TAATAAGTTAGGGATAAAAAAAATATAATTATGTAACTAGTAAAGTGATGAAGGATAAAA
TTTGTAGGATTATTAAAAGTTGAGATAAAATGTCCAAAATTTAAAGATTAAGATAAAATT
CGTCAAAAATTAAAAAATTAGAATAAAAAATATAATTAAATCTAATGTTTAGTTTATCTA
TAAGAAAAATTTCAAACCTGACCCCATCTTATTGCAATGCATAATGGAGTGGGTCAGTCC
TTCCATAGGATCACCCTGGAGGCCACCCCCCTTTTTTTTTCCCTCTATGACCTTCACCAT
TGACTTTTCCTAATCATCAATTCATCACTTTCGTGGCTTCTCCTAATGAAAACGTGTTGA
TTAAAAAATAAACAAAAAACCAAAAATATTGGGTTGTTAAAATAAGAGAGTAGTCATCAG
TCTACGTAGCCATGCGGGGCACCACATAGTTGAAACAAAGCGCAGCCACGAGTCAGAGGA
AGCATGCATAGCATCTACGTACCTTAGCCTACCTACCAATATCAACTATCTATATATATC
CACCTTTCCAAATCACTTTC
>Glyma08g18900|Glyma08g18900.1
TTCTCAATTTGATCCTTAATAAAAGTTTGTTTTACCATTTTATTCAATTTAAAATTCTCT
TTTTTTTTTACTATTTGGAACATCCATCTTATCTAATTTATCATTTATCATTTTTTACAT
GTACATGATCCTCAACTTGTCAATTGTTATCATCATATTATTCTTTAAGGTTAGAAATTA
TTTGAATTATAAATTTTATAATTATTTATTGAATTATTTTTATTTTTAATTATATGCATA
ATTTAAATGTTTAAGAAAATTTTAGAGCAAAAATACTTTTTATTTTTGGTTTTAAAGTAA
TATTATTAATAAATTATTTAAATATCAAGAAAATATTTTAAACAATATAATTTTAATAAA
TTTATTTTCATTTAATTTTACTTTTTCAGAAAATTGAAAATTTTGAATTTAAGCATATAT
AAAATTTTAAAAATATTATCCTACTTTTCAAGAATATAAGTTATCATAAATAAATTCAAA
TATAAAAAATATTAAATATATATTTCTATATCATTTAACATTTATTAATTTATCTTATAA
ATACTTTCATTTTAATTAATTAATTTTTAATTTTTTAACTTTTAAGCTTTTCGCTAGTTT
ATATATTTACTTTTACTAAAGATAACATTCAATTCATCAACTTATTAGCCACCACTATTA
TCTGCAGTCGTATTCATCACTTTTTTCTTTTCTTGTATCCATTTTCTTCTCTCTCCTTAA
CCGTTAATCCGTTAGTTAAAAAATAAAAATAAAAAGGTGACAGATAAGCCGTTGATCAGA
GGAATAGTAATGGATCAAACTGTCAAAGTTGAGAAGAATATTAGATGGTTAAGATCATAT
CATTTATGATTTTGATTAATAATCATCTGATAGATAAATAATTTAGTTTTTTAACTTAAT
TAAAATTCCTTAAGCAAAACAATAGCACAAATCATTTTTGTTGGGTAATATTACAGTATC
TTTAATTTAATGAATACATCTTATTTATGATTTTGACTAATAATTATTTAACATGTGAAT
TTCTTAAATTAAAGAATTATACAAGGAATAATCAATGAATATGTTTTTAATTGTTCACTT
ATTATATAATTATTAATTAAAATTGTGAATAATACGGTAATTCCAGAACATCTAATTATT
TGTTGTCAAAGTAAGATTAGGTGCATAAATAAAGTACCGCCGCCTTTATTCAATGTATAA
AGACAGAATCAATTCCCGTCTCTGACTTTTTAATATAATATTCCTTCCTACAATATTACT
TGTCTTGCTGCACATCATTTTCATTTTGTTCTTTGCTACTTGCCAATGTCAACTCATTAC
ATTTCCAAACGTAATTATATATGTATAATAATTAACGACATCAATACAGAATAAAATGTT
AAATATTATAAAAATCATACTAAAATCTTCTCTAATTGTGTTTTTTTTTTTATAAAATTT
CATACTTCATACAAGAATGTATTCCCGTAAATTTTATTTTATATTAATAAATTTATATAT
TGGTAATGGAAGAAGTTTCACCTTAATTAAATAAGTTAATTTAAAATATAAAATCTTCTC
TAAATAAACAAGTAAAAATTATTTTGATGTAAGAACTTATTTTAAATGATGAATATTATT
ATTGAAACTTCAAATATTTTTTTAACATATTTTTATCAATGTTTAAATATGATTCACGAA
GTTAATTTTTTTATATTTTATTTTCATAATTTTTAATTACATGATATAAAAGATAAATTT
ATTCTTATTCTGTAAAAAATTGATATAACTTAATATATATTATATAAAAAAATATATTGT
TAAGTAAAAAAATATTAAAAAATAATTTTTTGTAGTAGATTAGTAAATAGTATCATAATC
GTTATTAAAAAATGTAAAAAGATAAATGAAATAATTGATTGAGAATAAAATAAAATAAGG
TTATATTGTTATTATTATGTTATGGAAAATAGAAGAGAGCATGGGCATGTAAGATAAATA
AATACGAGAAGAATGGGAGG
>Glyma08g19510|Glyma08g19510.1
TAGCAGTGTAAAGTATTGTGATGAAATAAATGTCGTTTGAGAATATTGCACAAGAATTAA
GAAAAATCTCAATTCTAAGAGAAAACTTATAGTAGTAGTATATTATAGTTTTGTTGGAAA
ATCAAGATAATTATCTCTTAAATAAAAGTACTTTTTGAACATTAATTTAGAGAGAAAATA
CAAAGTTAGAAAAAGTAACAACGACTTTCTTAGTATTATTAAATGATAGTTAATGTTTTT
TAATTATTAAAACAATACTTCTTTTTTTTTACAATAAAGCAACACTTTCTTTAAAATACT
GACGTTATTGAATCTGGAAATCGATATCAGAAAAGATAAGGAAGTGTGCTTCTAATTATA
TTATTTGGGAATTGGGCAAAGTAAATTGACTGGAGTCTGGATGTTTGCTTTTGGAACAGA
CTGGAGTACTGGACTGGCCAATTTTGAGCAATTTTTTATACTCTTATAATAACTCTTTTT
TTTTTTGCAGATATGCATTTTATAATATTTTTCTTGAAAATTAAAGTAAAAAATGACTAT
ATATACAAAGTGTGTTACTTGGTTACTTTAAAGGGGAGTATATCCTGTACAAAGACCGGA
AAATTTCACCAAATTATCATCCCGGAGTTTCTGGATGCGGTCACCGCCAAAACCGAACTT
GGTCCACATGTCTCGATATTAATTACACGCAATGTTAAAGGGTGTTCAAAATTAGCATCG
ATAATTTAATATTTTTTTATACGTAAGAATTTAACACTCTATGAAAATTTATAACACGTA
AGAGTTCTGTTTAATTAAGTGAGATAGATCCAATTTGATGATTGATATAGTTGAAGCATA
TCCGTGAGAAATTTACTCATATTAATTGTGGGTCTACATATATGAATATGAAATTCTGAA
TGGAGAAGAAATCCATCCACGCAAATACGGACTACCGAACGCATTAATTGCCCTTGCATC
TGCCAAAATGTTGTCTGGGCATTCAAGGGGAGTTTTGAAAAAAAGAAAAACATATTCGAT
CAAGTATTACTTTCAATGGCCGCGATTTAATTTTAAATGCAATCATAGCAAGCAGTAAAA
TTTAGATTGCAATTCAACCCAATTCTACCTGGTTGGCAGTGGCGGATCCAAGATCCTAAG
TCAGTGAATATAAATTATAAAAAAAATAAAATTAGTGGATTCAATTATATAAATATAAAT
AAAATAAAATATAAAAATATAAAATTTTATTTACAAATTTAATTAATTTTAGAAAATGAG
[truncated: 1,564,631 more chars]
