# Supplementary material for: Regulatory interplay between soybean root and soybean cyst nematode during a resistant and susceptible reaction
Source: BMC Plant Biol. 2014 Nov 25;14:300. doi: 10.1186/s12870-014-0300-9 (PMC4262236; doi:10.1186/s12870-014-0300-9)
Supplement: Additional file 3 — TFBSs over–represented across all inoculations. A collection of 46 TFBSs over–represented in atleast one inoculation. [file 12870_2014_300_MOESM3_ESM.zip › 8dai_R3_suppressed.fasta]

>Glyma02g47990|Glyma02g47990.1
AAATTAAAAATAAAAAATAAAAAGAAGGTTTTTTCATACATACAAATTCATAAACATCAT
TGGCAGCACCACTGGCATCAGCATAACTGTGGACAATGGGTTGACAAGTGCAAAAAAGAT
GATTATATTATGCAATGAAGTTACTAGATTCAGATGTTGATGTTGAGAGATTATTCTTAC
GGAAGAGAGTCATGAGCCACATAGTCAATGTTGTGCTTGTCAAGAAACTCTTGATTGATA
ACCCAGGGGGCATCAGGAATAACTTCATCCACCCATCTGGTCTCAAAATGGAATCGAACT
CAAATTCAAATTCAAAAGGTTGAAGAAACAAAAAATAAATAAAATATCATACTTGCAGTG
GCGCAGGGATTCGTATCGTTCGGCCTCTGTCATAACAGTTTTGCCTTTGTATTTGTGGGT
GACTTGATCGTTGCAACACCCAACAAGCAAGTATGTATTCGGAAACCTAAAATCCCAAAG
TAAGTGTCTGTGAATGGAACCTTGAAGAAACTCCTTCTATTAATGAATTAGTAATTAATT
ATTAATGGATTGATATAAAATGAAATATATAATCAGATCTCGGAAGGAAAGAAAAGGATC
AAATAGAAAACGAGGCTTAGGAAATGATTGAAGCATACGATTTCTTGGCTTGCTCAAGGG
AGCGGGCGTGGCCAAAGTGGAAGAGATCGTAGATGCCATCCGCGTATACCCGAACGGGAC
GGTCCTGGTCCTCCGGAGGCAACGCCGTTTTCGAATGCTCGCTCTGATCTGCCATTCGTC
TCTGCTCCGCCCCGCCTCTCCTCTTTTCCTCTCTATGACATGAAATCGCAATTTCGCAAA
CGCCGTATGCGCTTTTTCTTCACTATTTTCCTCCCAAATCTTCTTTTTCTTCTTAAAACC
AAGACCAGGAGTAGTAAATGATTGTTTTTTTTTTTATTAACAATATATCCAATAATACTA
TCAATTTTTTTGGTACAGAAATAAAAACGATAGTATTACTATCAAATTAATGGCATATAA
TCCATATGTTTACATGAATTTCTTTTAAATAAAATACATTATTTTGATAAAATAAAATAA
ATTATTGTTGAAACATTTTCTGAAATCCCATATATCATTTATTATTAGTAACTTTGTTGG
AGGCAAATATAACTATTACGTGTAATAAATCTTTTTTTTAATATTTATCACATTTATATA
TTTAATATTAAGGAAACATTTGATGTAATAAATCATTCATATAATGTAGATACTCGTATT
CATTTTGAGTATTTTATCTTTTATTAAAATAATTTAAGTGATGTTCATCATTATTTATTA
AAAATCTAAAATATAATTTATATGTTAAAAAATATTTAAGTATATATTAGTGTGTGTAAT
GTAACTGATAAATATTTTGTATACATTTAAAGTTTACAATAGTTAGTTACTTATTGTATA
AATTATATTATAATTTAATTTGTTTATAAATAGATACTTTTTAAAATTTATTGAAATTTA
ATTTAAAAATAAAGATGAAAATGATAGATTGAAACAAATAAACGATTAAGGAAATAGAAA
TATACAGATGAAATTAAAAAAAAAAAAAAAGTGGTTTGAGAAATAAATTATAAACAAGTA
CTAGTACTATTGCCACTCTTCTGGTGATGGGTTTGTAAGTAAATGCTTCGTTTGAGAAGT
GGTGTTGATAAATGAACAAAATTCAGGCACATTGTGGACGTGACTTGACATGGACCTTTC
TGGTTCTTCTGAAGAAGACGAAGGCTCTTGCATTCCAATGGCTCGAGTCCTGAAAAGGAC
TTGTTCTTCATGGTTAAGGCCTTCATCAAAATACATGTGGATTCTCCTACTCTGCCAGCC
CATTTTTACTTGTTTGCCCAATCAGCTTTGGGGTTATAACGTCCATCCATGTCCACATAT
GCCAATATCATAGGTTGACGATAAGACCCCAATCAGCATAAAAAGAAAAAGACTTGCGTG
GACTTGAGTTGTGAGGAAGG
>Glyma02g09640|Glyma02g09640.1
ATGTGGACTCCGATGCCACATTTGAAATTGGAATAGCTGGTATATCAGCAACCATCTTAG
ACAATATCTTATGTTTCATGCTATTGTTCCTCCACCAGTCCAAAGCACTAAAGGAATTAG
TGTTAGGAGCATAAATACCTTCATCAAGATAATCTTGCAACTCTGATTTTATAGGAGAAG
CAGCTTCCTTTTCACGTAGCATGCTCATAATTTCGTCAAAACCAGTGACAACTGAAGTAT
TGAATTGGGAGGATGATGAAATATTATCATCCAAATTAACAACACTAGACGTAGACTCTT
GTAAAGATAGACCTACATACTCATCATACAATTCTTCAAATGAACTTTTCACCTCCTTTA
TATTCTCATCAACAACTTCTTTAGAATATATCAAGGGAAAACATATACTCACCATATGAA
ATTTGCACATAGGATCCAAAACACTTGCGATAGCCATCAACATATTACATTCCCCCCAAT
ATTTGTCAAACTTTTTCTTCATTGGACCTACCATTTCCCTCATGAAGAGATCTTCTTCTT
CAATCTCCTTATCAAGTATTTGTTTAACCTTCCAAATTTATGCTAAATACAAATTTGCAG
TCGGATATTCATTACCTGCGCTTAAATAATAGTTATATTAAAGACTTTTAGGGATAACAA
AGTGATATAATAAAATACAAAAAAAAATTGTTATTATACCTGAGATGACATGAGTAGCAA
GATTAAAAATTCCAACAACTTACAAACTTTCTCAACTTGATTCCACTCCTCAAGTGAAGG
TGCATAATTATAGTGAGGCTCTCTTTCTTTGTAAGAAGCAAATGCAGTCTTAAATTTCAA
AGCAGTTGACAGCATGTTAAAGGTTGAATTCCATCTTGTTGGACAATCAATAACAAGTTT
CCTTTCTTTCAAGCGTTTTTTCTCAACAACATCACAAAATGCCTTTAGTCTTGCATCGTT
GTGGTTAATATATTTGACACTTTCACGAATATTGAAAATGATATCCTTAATTGTACTAAG
GCCATCTTGCACTAACAAATTCAATGTGTGAACACAACATTTAACATGAAACAAAGAGCC
ACCAAAGAATAACTTACTACTTAGAGATATATTCTCTTTGAAACATCTTATGAATGAGTC
ATTGTAAGAGGCATTATCCACAGATATTGAAAAAACTTTATTTTCAATCCCCAAGTTTTC
AAACACTTAAAAATAGACCCATCTCTCATAACTCTAAACAATTTTTCACAAGCAAATTCC
CTATGTAGTCACTTCCTTGCTCGCTTCCACAATTTGCCTAGCATTCCTCGAAATGCATGT
CATCTTGTCATGCAACATTACGAATATAGTGCGTTCACCTTGATCCTCACACTATAAGAG
AAAGGATAACTTTTTCCCTCCTCTCCAACCAAGTCACTAGAACTACTCGAATACACCACA
ATCCACAAACAAATGCCTCAAAGCATTTTCAACATTACATTGCATTAATAACGTTTTAGT
ATATTTTAGAATTAAAAAAACAACCTTGTATAAAATTATTTTTTATCACATGCATTCCTT
TTTTAGGTAATTAAAAAAATTATTTGTAAAAAATTTACATACATAAAAATAGATTTATCC
CCTCATTTATTTTAGAAAACATTTTTAATATTATAAACACATTTATTTGATTTTTAAACT
TAAAATAAAAATTGAATAAAAAAAACCACAATCATTTCCACTCATTTCAAATATATTGAA
GAAGAAATTGATTTTGGTAGACCATAGTAATACAATTTCCATTTTTCCTGTTTTATCAAC
CCATTCAAATAATAAAAATATTCCATTGGTTCTCGATCTTTTCCTCTCTGATTCCATCAT
CTCTAATCCACCACATCTAAACAAAAGTTTAAAAACTGAAAAATATAGTTTGTGTTGTGG
CAGAGTAAATACGATAGTGCCTTTATTTTTTTTTTTAAATATAAAGGATGAAATGAAGAT
TTCATTTCATCGCAACTACT
>Glyma02g31480|Glyma02g31480.1
AACATCAATTTTGAGCAAAACCAATGCTGTAAAGACAATTTTTACATCAATTGTATCTAC
AACCGATGTAAAAAGGTGCTTACAACATTGGTTTTTGAACTGTCGTCAAAAGTTGCCCAC
TTTCATTGACAGTCAATTCAACATGAGTTCTAAACCAATCTTGAAGGCTTTTTTTTTTTT
TTTTTATAGTAGTAAGAGTTTCCATGGTCCAACGAGATAGCCTTCACTAAGATATAAAAG
AAGGTGGGTTGATTGGAATGAACACTAAGTGTCACTTAAGTTCTATATTAACTAACCATG
AGAGATCAAATGGCTCTTCAACAATTCATGATTGTCAAGTAGATTTTTTTTATTCAAGAT
ACAATATTTTATAGATAAGTGAACTTTTCAATATGAATTAAATTTCAAACCATAATAGTA
GTCTATTTTGTTGTGAGAAAGTGAGTAACATATGTTTCTTAATTTGCTATAGGTAGAATT
TATCATTCCAAGAATTGGTCAGGGTGACTCCCCTCATGTCTAGAAAGCAAACATTCCAAT
GAAAAAAGGTGATTATCTTATATATGGCATTGCTTATATGCATATTGGTTTTATTAATGC
AACTCTATGATCAGATGATATTTGATATACGCCATCATTAATCCTATATAATCTTTTATG
ATTTGATGTAGATTGAGTTTTATTAAACTTTATGTGCTTTAGGATATTCTTAATTAAGCA
GTAAAATTTGTTGATTAATTCTTTATCTTTGTAAGATGTTAACTATTTTAATGTATTTTT
TCTAAATTTATGTCTTTGATTAACTTGGGATGGTAGGGTTTTATGTACTTCCACACAAAA
ATATAACCATGCTCTATCAAGATCAAAGATGGAGAGATTCTAACTCTAGAATCTAGATAT
CAAAACAAGTTTAGTAGGAAGTTATGAGACATTTCTACATTTACTTGATGTTCAAGTTGA
TTCTAAGGTGATGGTTAAAACATGCATCTGGTTGAGGTTTGATTCAAGAGATTCACTCTT
GGAGTGAAAAGAGATTCAATATATGGATGTCCTTGGGGTGGCTACTCCAAAATCTATCTT
GATGTAATTTTCTTTCCTTTGAGCCTTTTGCACAGTTGATATTAAAAAAAACTCATTTAT
TAGGGTGGAGAGAATTAGGGGCTTTGTCCTTGGGACTTGGGCCTTAATTATAATTTTTTA
AAGACAAATAAAAGACTTAATACTTAGCTTGATCCCTTAGTTTATTAAAATCGCTCAATT
AGTTTTCTTAATTTTTTGAGTATTCAATTGAGGCCTTTTGTTTTTTAAATTTTACTCAAT
GGATCCTTTCGGTCACACGTCCATTTGGTGATGATTTATGGTTGTTATTAATTACGAATA
GTGGCAGTTTAAACCCCCCCCCACAATAATTATTGTTATTTTGAAATTAAAAAATGAAAA
AAATATAATTTTAAAATGAGTGAATAAAATTTCCAAACGCAACATCCCCTCCTGAGGCCC
AATCCCTCGAACCCCCTCAAGTTCCATATCCCAATCCCTCGAACCCCCTCAAGTTCCATA
TCCTAACATATACAAAGAAAGAAATTTGAGCAAGATGGACCTTGTTGGATGTAGACTTCG
TGGGAAGCATTGGTGTAGGAAGGTTAGCTAAGGGAATTGTTTTGGAGGGTGCAGCAAGAG
AGGTCAACACAGGCATACTGGAATGTGTTGTTGTTAAACAGATCCAATTGATTTTTTTAA
AATTTTTTAAAATGATAACAAATAAAGTGGGGATTTTTTACTGCCACTTTTTAAAACACT
ATTTTCTTAAATTTCAAGATAATAATTGCAATTGATAACGGCCAAACTCATCACATAAAG
GAAAAAATTCAATTGGGTAAAATTAAAAAACAAAAGGATCCAATTTCATGCTAAAAAACT
AAGGACCAAATTGAGTACTTTTAATAAATTATGGGATGAAATTAGATATTAAGCCTAAAT
AAAATAACACTCACAAAAAA
>Glyma02g05350|Glyma02g05350.1
TTTTTTTTTAAATATCATAATTTTTAATCATTTCATTCAAATACTTACAATCTAATAAAT
GAGTTTTTTGAGCTCTCACTTACCAATTTTTAACTTTTTAATTAGTTTTATCAAACATTA
GAGAATTGAAATAGTGAGGATAAAAATAAAGGAATTTTTTTAAAATAAAGTATAAAAAGC
GTGGATCACACAAAAAAATATAATTTTTTTCCAATATTATTTCTCTTCTCTTTACCAAAT
ACGAAGTCCAAAAAGCTTTCAGCATCTTGAGTAAAAACCGCCCCCATTTTTAGCTTTTAT
TTTGCTGTTTGAGCCCAATTGCTTGCAATTTTGGGCTGGGCTTTGGACAGTTTTCAGTCA
CAAAATTGGGCCGAATTTGCAAACCACTTTCCATGTGCTATGCAGTCTCAATGGTGTTAT
ACACTGCTTTCGAAAGAATAGGGAAATGAATGATTGACATTGTTGACTAAAAAAAGAGAA
CGATTTTGATTTCTCATAAAACACATATACTCTTTTTTTCGTTCCTTTTGATCCCCCCAA
AAATGTTAAAATGCAAATTTTCTCAATTAAAGTTTGATTATTTTATAAATGAGGAAATAA
TATACCAAGTCATAGCATAAAGAGATTTTATATTATCATTCAATAATAAATTATCATGTT
TATTTATTTTTATTACAATTTTATTGAAAATTATACATATTTACCTTGATTTCTGATTAA
TTAGTTCTGTAAAAAATTTACATTCATATCGCATAAAGATTGAACTTTTTGATATGTTAT
GAATAAACTAATGATTTGAGAACGGCCATTCTCAGATATTTTCCTTTTATTAATTAAGCT
AATTTTAAAAATAAGGACTTAAGTTTCATTTTTAATCCCTTTCCATCTTGTCATTTTTTT
TTCTTCTACAACTCTTTTCCCATTTTTTTTACCTTAGATGCAAACATAGTTGCCCAGTCA
AGTTGGTTTTCCAAAGGGGAGAAATATTATTTAAAAATAAAGCAAAAGCAGTCTAGATTT
TTATAATTTTTTTTTTTGTGGTGAAGCAAAATTCAAGATTCTAATGATATTTGGCTCGTT
CCCTATATTTGATCAAAATGTCCTGAAAATAGTTTTTTTTTTTTTAATTAGAAACCTGTG
TTTCGATATGGTAAAATGAAAAGAAATATATAATGGCGACTTTTTGCGCATATATTTGTG
TTTTCTCTCTAAATCATGAATCTATACTATATTACTTGATGGCAGTGGAAGGAAAGGAAA
CAGAATAAAATTGTGTAAGCTATTTTTTTTATCACATTATAAATGTGAAATATTCATTAT
AATATTGGAATAGGTTGTTATTGTTTAAAGAGAGGGAATGGAATTATTTCAGGAATAATT
TTTTGATAAAAACATTTCATCAATAACTATTTATAAATATTAAATTTTATTATTTCAACC
ATTAATTATTTCAATATTATGTTAATGATCACACACAATAAGTTTTAGATATATAAGGTA
TTTGTAATTATGTAATATTATAATGAAAATTTACTTAATATTTTAAAAGATATATTATAG
TTAAGTTGAATTTATTTTAATGTAGTATTAGATAGTCTTATAATCATATAAAAAAGTTGC
AGGGGTGAATTTATTCAATAAAGTATCTTAAATTTTTAAATATTTTATTTTAAAATGAAA
AAGAATTATTTTGCTATTATGTGAGAAATGGAGTTTTTGTAATAAAAAGAAAATCTTTTT
AAGAGAAATAAACTATTTTGCCTCATATTCCAAATAAAGAAAAAAAAGGTGAATTAAATT
TTATTATTTATTTAATATAGACTATATGCATCTTTTTACGAGAGACAATTATTAGAACAG
AGTCAATTATATTTAATATTATTTTAAGTAATTTCATTTCATGTTTTCAGGTTATATTCT
ATTCCATCACATATATTTTTTTATTGCATTCCAACGTACACATATGTAAGGTGATAGTTG
AAAGCCGGAGATACCATCAC
>Glyma02g00330|Glyma02g00330.1
CCCTAGTTGATGTCAACAAAAAAATTCTAACCGACATTAGATAAGAAAATCTAGTAGACA
TTAGCCAAAACACCCTAGCTAACATCGACTAAAAAATAACCCTAGCTGATATTGACTAAA
AGATAGCTTTGACTGGAAAAACCTTGTTGACGTCGGCTGAAAAACCCTAGCATGTGTCTA
CTCAAAAGTTAGTCATTACCAATGTCAGTAGAAAAAATCTAGCCAACGTCGGCCAAAAAA
ATCATTGGTCAACATCAACTAAAAAAACCTGTATGACAATAACAAAAAAAATCCTTGGCT
GACGGCGGCAAAAAATTTTCATGATTGACGTTAGTGAGAAAATAACCCTAACAAACATCA
TTTAAAAAAAAAATCTTAGTCGATATCGGCAAAAAATAGCTTTGGTTGACATCATACAAA
AAAATTCTCATAAAAAAAACCTCGACCAACATCAGTGAAAAACAACTTATGTCGATGTCG
GCCGTAAAAACTTTGATCACCCGTAGTTGCGAGTGTTGAGCGAGAAAGAGTTACGAGCAA
GAACGTGAGTTAGAGTGAACATCTCTGAAAAAAGAATTTCAAATTCTATATTTTTTTAGA
GAATTTGAAATTACACTGTTTTAGTCAATCAAAATGATTCATAAAAATCCCAAAAAATAA
ATCTCCTTTCAAATATTCTATCCAAACAAGCTATTTTATCATAAATCATTTTAAGTTCCT
TGAAAAAATGAATTCTCCTACTAAATTGCTCCATCCAAACACACTATTAATTCACTACTA
TAAAAATTGTCTTTTGCAACACTCCATTAATGATAGTTAACAAAAATGCAAAAATAATTT
TGTAAATAAGTGGATATGGACAATGATGGTTTTCTAAAAGCCGTTGAGGAAGAGCACTTT
TAATGTCAATTTTTTAAAAAACTGTCGTGATCGAGTGAAATTAACGAGGGTTTTTGACAA
ATCATCTTGATTGAGAATCTTTTTCCACCTTTGACCCACATTCATCTTCCTCAGTTATGC
ACTCATCACTTACTTTTACCCTAGTGTCTCTCGTGCTTTGCTCACCCTCATCATTGTTCT
CCTTCACGTGCCCTCACCATAGTTGTGGTGTACCCTTGTTGTCGTGTTCCTTTGTCCTCG
TTGTCGCACTTGTTGTGTCCACCATTTTTAGTTGGTGCCATTGGGAAGCCTCTGCCATCA
TTTGCGAACTTAAAGCTCTTAGAGTTGTTTAGGTTTGACATTTGGTTTCTTTCTTTGTGA
ATTTATTTGTCCTTTTATCTTTCCTTTTGGAAAAATTTTCATTTATCTTTCCATTTGATT
TGGCTTTTGATTCATAAATCTCTTCCTCTCCCTATTTGTATCTTCTATATCTCATATCAC
ATATTGATTTACTTCTTATACTTTTCGATTGATTTGAAATTAGAAATAGGGGGATACCTT
TGCCACAACCCTCACTAGAGACGCCTTCGCCAACAATCGTGGACTACAAGTTCTTCATTT
TTTTTTGTGCTTTGCAGTGATTTACAGCAACAAAAGGTGAACAATTTTATTAAACAATTT
TCTTACTGATGATTTTATTTTATTAATTTATATTTTCTTGGTTGATAGAAAAAAAAAGAG
CAAACAAAAGTAAAACAAGAAGAAAGGCGGGCAAAATTTTGGGTTTAAATGGGTCAAATT
CAATTTTCAGAAATTAAGAGATAAGATTGTAAAGGAATCACAAAGTAAATAAAACTAATT
CATTTAGTTTAGAAAAAATAATCTTGAAAGCTAAAAAGAAAAGAACGACATAATAAATGG
AGAAAGAAAATGAAAAAAACATAAAATAGGCTGATTTAAAATAATAGGAATTATTAAGAG
AGAATAGTAGACAATTATACGTGTTCACATTTATAATTAATCCTGTCCATTTAAAAAGAA
TAGAAATACTTAATTTAAAAAATAATAGCCATTTGCTTGGGAGGATTAAATTGAAGAGAA
GAAAGAAATAAAAAAGAGAA
>Glyma02g41180|Glyma02g41180.1
AAATCCCAAAAATACACCAACAAAATCTCAAAAACAAAAAGAAAGCAACAAAATCTTGAT
TAAGTGTCACAATATTCATAGGAAAATGTTTTAGTTAAGATGGAATAGAAACTTTTATTT
TAAAATATTTATTATATAAAAAGATATGTGCTTAAAAAGTATTTGATAAAATATATTTAG
TGTTCCTTAGTCATCCACTAGTTTTGCTGGATACTTGTCCAGATTTTCTCAATGTTTTGT
CACAATTGATGCTGTACGTAGGAGCTGTGTTCCTTCGTCTGTAATCTTTTTCTTTAATTT
TCATACGGATAAAAAAATACTTACAATACTTTTTTTTTATCACTTTTACAATTTTCAAAA
ATAAAAAAGAATGCAGTATTTTATAATTTTTCATAAAAATTAAACATAATAACATTTTCT
TAAATTATATACTGTTTGGCTATTTTTTTTCTCAACGTAAGTATTAAACTACGAGAGGCT
CATGCTGTATGACACACCATCGTTGGGTCGCTCACAAATCCTAAGTGGCTGTTTCTATAA
TTTTCGTAATAGAGTGGCAAAAGGTCAAACCTTATTATGAATACGTACAAATAATCTTTC
AAGACCTTAATAGAAAAAAAAGAAAGAAAGAAAGATACATATAAATGTGATGTGAGGAAG
CATGACTAAGGTTGGTTTTGATAAGTTCTTTTTCTAATTACAAGTAAACTTTCAAAAAAA
TTGTAATGATTGAAAAAGTTTATTTTAACCCACTAAAATTAACTTAATGTGATAAAGTAG
AGATATAACATTGATCTAATAAGTGAGAAAGGATAAAAAAAGGAAAGAATTTGCATGTTC
AAATTTCTCTAATAAATAATACTTTTTAATAAAATTATTAAACTAACAAGCTACCATTTA
CTGTTTTAAAAAAATTGTGATAAAGTGTTTAGGTAATACAAAGTTTTAAGTTAAAATTTT
ATGGTTGTCATTGCATAAAAAAGAATAACATTATTTTAATGTTGTATATATATTTTTTTT
CAAAAACATAACCGCCTACTTTAATTTTAAAACTACATATTCTTATCATCTTTTTAGAAA
AATTATCCCATATATATTATGATATTATGGAATTTTTTTAATTTTGTTATTATACATCTA
AATGAACAATTTTTATTTTTGAACCAAAATATCCATTAATTGAGAGCTAAGAACTAATCC
TTCAAACCATTAATCACATATTTAAAAGATAAAATTACAATTATGTTACAATAATTTAGT
ATCTAAAAGAACAATTAATCCTGCACCCTTTTCTTTTGTTGGCATTGATGGCCAATCTTT
CTTGTTATATGTATAGGTGTTAGCCCTCCCATTTGCCGCTTAAAAAAATAATAGTTGCAA
ATTTTTTGACAATATTTTATTAAAATTTGGCCTAGGTCTAACATTTTTTATTTTCTAGCA
AGGGTATAATAGAAATCTAAATCGGAATATTCAAATTTCAAACTTCTGTTTCATTGACTT
GATGTTTTTATCCATCCAAAATACTAGTTAAAAACAAATGATCAATTTCCCTGTTTCTGT
CCCTCTCTTGTTCTCACTTCTCACCACGTTCACACATTGGAAGTAGTAGTAGTTATAGTT
ATTATAAATTGAAAAAACGTCCGAGAAAAAAAAAGAGAAGAGACTTATGATGTGTGTATC
ATTTGCGGTAATGTCTTACTTTTACTTAATACTCTTACCATCCTCATAGTCATAGCCATA
GGTTTGAGTTAGTGAGTGGAGTATCTCACGCTTCCATCACAAGCAAAGCTGGTGGACGAG
GTGGTGCTTTCTGATTGAGACCCGGCACGTGCCTCATCCCCAATGCACACGTGCCCATTT
TAAACACAAATCCATAATAACCGATAAAACAAGAACAATACAAGAAAGTAGTATTAGAGA
AAGAAATAGTATTGAATAATGCACACAATTTTGTTCATCAATAAATAAAATATAAAATTG
TGATAGTGGGATTTAGGACT
>Glyma02g31971|Glyma02g31971.1
TCAATTATTAATGTACAAAAATTATATTATCAGAAATTATAATAGATATAATTTTTAAAA
TAATTATTGTAAAAATCAATTAACTTATTATATACAATGATTTTTAATTGGAAGATATTT
TAAAACATTTTTACAATCTTTTTTATATGAACTATTTACTCTTAAAATCATTTAAAAATA
TAAAATAATGAGTAGATCTTGTTAAATAAGAAGTGAAATCTTTAAATATTGTGATTTTTA
ATTAATTTTAGTTAAAAATAAAAATATGGTAAAAATATATGTGTAATATTTTGAAGAATA
TCTATATTTATTGAAAGAAATGAATTGTTTAAATAGATTTCATTAGCTTGAAAAATTAGT
TTCTAGATCTGGGTTTCGCCCAAAAAAAAATACTAATGTCTCGTTACCACTTTATCTTGA
TTTATTGGAGACAGATGGAACTTGGGGGGGTTGTTTTGTGGGTTTGCTTGGCTGGGCTGG
GCTCTCATTGACTTGTGTTACTAATTAATTTCTTTCCAAAGTAGAGGTGACTTGAGAAAG
CAGTTAAACCCGATGTGGTGACCACTTTTTTAAGGTTTGATGGGTTTCTGTGAAAGTGAC
GCCAGCGTAGTTAACAAGTCTATTTCGATTCAATCAATGCTTTGCCATATGCAGCAAGTT
TCTATAGAAGTGGTTATGGCTCGTAACAAAAAGGAAAACCCTGGATCTTGGGTGTTTAGT
TTGGAGAGGACTGAAATGCTATCAAAACATTCCGTTAAACACTTATTTTTAGCATTTTTT
AAAGTGTGAGACCTGATTATTATAGGAGTTATTAGAAATAAAAATTTGTTCTGATGACTT
TCTGCATTTACAGTTCTTGTGTTTGTGGAATCAGTTCGCATATAACAATTGGATTTTTAT
ATAAAAATTGAAGTAAATAGTAGTAACTTATAAGAAAAGGGAGAGCATTTTTTTCTGCTA
CAATTGTAGAATGCTTAAGAACTTAAAAATTATGGTATAGTAGATTAAGAAGAAGAAACG
AGAGAGCATGAGCCTGTGTCATTTTATAGAAGAAATGAATACTAACTTTAAAGGACAAAA
TTTCATAATAGTATTTTCTTTTTTATAGGTGTTAAGCTAGTTTTGATATGGAAAATTTGT
GGCGAGATTAAAACGTAACTCTTCTTTTTTTCCTTTTAAAAAACTATTTTTTGTTTTCTG
GAAAAAAGGTTTCACTTGTCAATTCTATGAGATTTCATGAAAATTATGATCCCATACCAT
TATTTGGGTTGGCATTATTGATTATTGATAACAAAAGAGGGAAAGCAGAAAGTGATTAAA
AAAAAGTCTCTAAATATTTTCTATTTTCTATATTATAATAAGGGTGTATGAATTAAGATT
TTAAAAGATTATTTTAACATTAAAAAGTCTTATGAATTTTAAAATATTATATAAGGATGT
TATGACTTATCAAATTTTTAAAAAAAAACTTTTAGGATTAAAATTTTGTAATTTTAATTT
TAATTTATATTATAAGAATTTGGGGCTCTTTACATTTTTTTAAATAAAAATAAAAGAAAA
GGGAAACAAGATTTAGAAGTTAAAAAATAAAAAATAAGACTAATAAAAAATAATTAACAA
GATGAGAGTGGTGGATAGTTATTAAAAAAGAGTAGTAAAAGTTAAAAAAATTGAAAAAAG
ATAAAATTATCTAACATTTATGGACACCAGATGGAGGTATTCCCTTAATTAATAGTATAA
ATTTAAAAGATTTTAAATTTTTTTTTATAGATTTATAAGATTTGAAAAGACGTTAACATT
GAAGCTTGCATACCTAACTCTGTTGAAAAATTGAAATATTACCCTTTAAAAGAATCAGAG
AAGCTCGGGACTATGATCATTGGAGGAGCTGTTTATCTACTAATAGTGGACAAATTGGAG
TATTACCAAATCATGCGCCTATTGCCACCGTCATAGATATAGGTATTTTGAGAATACATC
TTAAAGACCAATGGTTAACG
>Glyma02g45190|Glyma02g45190.1
AAATATGTAAAAATAGAAAAATTAAATTATTTCCAAATTATTTTACTTATGATAATAAGT
TAAAATAAAAAATGCATGAGTGTATTAATAAAAAAACAATTTTTGTTGTTCTTACATAAA
AAAAAATATTTCATCAAATTATGCTTCACTGCTTAAAGGTGTCCATGAATTTGTTTTTCG
CAAATATGGGCTCTCCTTGTATGTTGAAAAGTCAAGACGAGGATCAATCAATACTTGCAT
TGTTAAAATATCATTGTTTGTATGATCATATTCAAAATAACCAACATTAGCAATCATATT
GCTGTATATGCATATATATGCTTAAGTGTATCCATGTGTTAAGAATACGTTGGACCATAT
ATAAAATTGAAAATAAAATTGAAGTACTTCCGATACTTGTTACATATTCTTTTTTGTTGA
TTTTTAATCTTAGACCAAATAATTTTTTCTTTTCTCCTTACAACATTGGAATGATCTTAG
ACAAATTTATAAGTTCACTTGAGACAATTAACATACCTTAGATAATACCTCATATTATAT
GGGTTCTACTGTCCCAAGAAGTGGGAAATCAAAATGGCCTATTTTCAGTTTTTTTTAAAC
TGCTGCAAATTAATTAAATGGTTTTCTTATATATGGTTAGCATGAGTTCAGAGTTTAGAG
AACCAAGTGTAAGATGGCAAGCTCATGCATCTAACAGATATGGAAGTGAAACATAAATGT
AATCAAGCACTGGAACTTGGCGTTCCATTTGGCGAACTTTGTCAAGCTCTTGCATTGCTC
GAATGATGTTATTATATGCCTTCAACTCTGCTCAAGTAAGTGCCCAACAACAATTAGTCA
ACACATAAGAATCATCATCCTGCGCATTAGGACCATAAATAAATCAAAGGATGTTCAAAT
TAATTATTGCATATGTGCCTATAATTAAATTGATAGTATAGCTTTGACGCCCATCACTTA
GGGCTTAAATTAAAGGAATTCATGATCAAGAGTTTTATCCTATTAATTCCTCGATTAGTT
AATTGTAACTTTATATTGGAAATAGTGTTTCAGATAAGCTAGTATATATGATTGTAAACA
TTAACAGAAATGAATTGCACAAACTTGACTACTTGAGTAAAGCAAAAGAATATTATAAGG
ATCGAGTTGATTACAGAATTGAAGAAGTGCTAATTTACAAAATTAGAACTAAAAAGATAA
TTGAAGTTACAGAAATATTAGTAACATATTTTCTAAGACATTTTTTTTACACTCTAAATA
ATAATAAATTTTGATGAATTTTACTTTTGATTTCAGGAATCTCTCTTTATTTTATAATTT
AGAGTAAATTTTTATGAGGTTTTGAACTTTATAGAAAATTTAGAGTAAATTATACTCAAT
ACTCCTTCATTTTTGAACTTTATAGAAAACTTCTTAATATTTTTACTTTCGTTACACTTT
CTCTTTAAATTATAAACGTCGACCATCTTTTTAGGTGTAATAACGTTACACCAACTAGGG
AAGCTCAATAATATAAAAAAAATAAAGGAATATCAAGTGTAATAAAAACAAATTTCAGAA
AAATCAGTATAATTTTGTTTCTAATTTTTAATAAATAATATAACGAAGAACAGAAAAATA
AAATATATTATTAGTAACTGTACCTATGTTCTTATACCTAATATCTAAAAAAAGTAACAA
AATACTGATGCACCAGTGAAGTTACAACCTTTCAAAAGTATGTTAGACTTGCTTGTTCAT
CGGCACATCAATGTTTTATTACTTCATCCTAGTCAGACTCATATCTAAAGCACACAAAAC
GTTGGAAGTTAGTCTTTAATTTCTTGAACAAAAATATTAAAAACAAGTACTTGAACGGAT
ACAAGACTATATACAATACAAGTTAATGAATATGACAGTCTCTTGCCAAAATGGGTGTGG
CATGAGAATATGCATGTGATACGACGTGGCACCAATGAGAGTCTCTATTACCTTATCCCA
CATCGAGAATCTAATCCAGT
>Glyma02g14331|Glyma02g14331.1
GACGCGGTTGATTAGGAAGACACCTCTGGTTGGACGCGACCCACCACGTAGACACGTGCG
TCATTGCCCATTAAGAGCCTTAGGTTTTTTTATTATTTATTTTAAAATGCTTACAAAAAA
AATACCTCTTCTGTCGTTCTGTGTCTTCTCCTTCTTCTTCCCGCAAGCACCTCCATTGCC
GCATTGGTTTCCTTCCCCGCGCAGGTAAGCTTTGCTTCCTATTTCTTCTCTGATTTTTCT
TTTCTTGCTGCCTGATGCCTCTGGTTTTCCACTTTATTCTTTAAACATTTACACATTCTC
TCTCTTTGGCTATTATCCGCTGGGTATTACACGTTTCTCCATTTTTTTTATTTTATTGTA
AAAAGCAACTTCTCAGCACGTAAAGGCTGTTTTCTCTCTTTCACACACACACACATACCA
CTTTACAAAGGCTTATTCATTAGAATATGACATGCCAACATCTAGGAGCTTCTAAATGCA
TTTACCTTTTTTGCTGTGAAATAGTCAACTTCACTATTTAATTATTTATCCATCTTATTT
CAAAAGATAAACAACTGTCCACCTTACTGCACTCCCATCCTTTTCTTTTTGTATTGGTTT
TGGTAAAGGTCAAGTGAGAAGCCCCACTAAACATATACTATATATTAATTAATTAATTAA
TTAATTAATTATATATTGGTGGATTCTGTGACAAACGTTAGTTTCTTTGATACTGAAAGA
CAATATGGGGCATCTCTTAATTCCCTCAAAAGACATGTAGACAAAGAGAAACCCCACAAA
ACCTCATTCCTTTCAAGCTTCCAACGTCTATTATCCTTTAGCTTTCATCACTTTTTAGAT
AAACCCTTTTTTTCTTTCTTTTCCTTGCAAATTAAGCCACTATTTTTTGTTACCTAGTCA
CTTGTTTCCTCATTATTATTGGTTATAATCTGTGAAAACTTAATCGGTCTAGTAGGACTA
GTGCAAACAAAATACCTTTTTCATGAATGGACATGACAAGTACAACACCAAATATGAAAG
AATTTTCAAATCAATTTTCGAGCCTTCAATAACACCGTATACCGATTAATCAAATGTACC
TACCTAAACAAATAAATTGTACCAATGTTGGCACAACCAAAATGTATATCTCTTCGACCA
AAAATAAACAACTATCTTATTTTCATTCCCACTTTATTTTATTGTAAAGACTGTTTTCTC
TCTCTCACACACGCATACCACTTTTCCCTCTTAAATGCATTTACCTTTATTTTATTGTAA
AAAACAACTTCTCATTGAAAAAACACGTAGGCCTTCCACTTTATTTTGAAAACCAGGAAA
ATATTCCTCAATTGAGAGACTCCCTTGTTGGCCTGATGCTTTTTGGGAGTCTCTTTACTT
TTGATCCCCACATGTTGCTTTCTTGATATTTCTATTTTGAATTTAGCTTCTCTAAATTAA
AGACTCAAGAGATTTAAAGAGTGACGATATTTCTACGGTTAATTTAAAAAAATGGATTAT
ATTTCTAAAATGCTTTAATTAAAGTTAGTGATGATCAGCTTTCTCGCTTTCCAAATCGTG
TGGAGCAGTGGTGTGTGTTTTTTTCTTGGTGATATGTGTGGATGGCTGCAAGGGTACTGT
GTGTAATTAAATTCCTGTGCTTTAATGCTGTGAGACAAGTTGTATTGAAGCAATTTGCAC
ATGTGTTTTGGATATTTTTATTTAAAAAATAAGTTAATAGTAAAATTGAAAATGAATTTT
TTTGTTAAATCCAAAAGTTATGTAAAGATGCTCAACTTAGAATTTCTTTCTAAAGTTAAA
TTTTAAAATTAATTTTTCAATGTGAAAGTAAATAGTCAAATATTTACTTAAATTTGTTAT
GTATTTGTCATGTACATGTTTTTGGAACTTATTTATTTTCACATTCCCGGTCAACATTGA
TTACAAATTGCTTTTTGTTGTTTGTTTTTTATTTAGAAATTATTTACATTAATTTTTTAT
TTTTTTAAATTGTTGTAGAG
>Glyma02g38410|Glyma02g38410.1
TAATATATTTTGCTTAATTATTGTTATGAATTTAGAGTATGCATTTTTTTTTAGTCTTTT
GAAATTTAAAAATATTTTTTTAATTCCTGAATGTTTGAATTTTTTTAATTCTTAACATAA
GAAATTGATATTTATATTAATTTTTAGTATTTTATAACATTTTTTAGTACTTTATGATGA
TATTAAAATGCAAATCAAGTGATTAAAAGATAAAAATTAATTCATAACAACCTAAAAGAT
AAAAATTAATTTATAACAAGCAAACAATGACACAAAGCCTCAATTTTAAATTTTAAAAAT
TAAAAAAGACACACATCTCAAATTTAAGGATTAAAACACAGTAATTAAGTCTATTTTTAA
AAAATAATAATATGTGTTTTTATTTCTTTAATTATTAATTAATACTTTAAAAAGCTTGTG
AAGTAGTATGATGAAAGAATTAAAAAATAACAGCCTTAGCTGTCTTGTCGAGGGACAAAT
CTCCATTTCCAAAGCAAAATCCTATTCTCTGCACGAATGTCTAATTATTTAAAACAGTTT
ACTTTTACTTCCTCATGTGCGCGTCCTACGGAATGCAAAATTTGAATTTGGGGACCTTTT
GAACCACTTGATCATCTGAGTGAGTGCATCCCACTCCACTCACGCAAGTGCAAGACCTTA
TCTTCCATACTAGTCCTAGTTGACATTATCAAACTTTCTTATGGTGAAAAAAGTATCTCT
TCATAAACTCCTTAATAATCCAATAACATGATTTTTTTTATAATCATATCAAATATTTAT
TAATTTTGTTGATAATTAATTTTTGTAAAAAAATTTGATTGATGACTTTTAAATAAATTA
TCTTCTCTTATCAAGTTCGGTATTATTCTTATTATTACCATTGAAAGTTAAAATGTATAT
GTTATTTTTGCAATTTTTCCCAATTATATCTATAATATAATTGAACTTAAATTTTATGCA
CTTGTAGTGTAAATTAAAGATTTTTATACAATTAATTAATAAAAAATACAAATAACTTTC
AGTTGATTATTATAAAAACTAACAAAATTATTGTATATAACAAATTTTTTATTCATGGTA
TAGGTTTTTCTATACATTATTGTGAGTGTATGCGCTAATTACTTAATATAATTTTTTTTA
CTTTAATACTTTCCGTTATATCAATCATGTTTTCTTATGGACAAGAGTAAAGTTATATGC
TCAGTGCATGTACTAATTAATTTATAATTTTTTTGGTAAAATTATAAATTTGATCTCTAG
TTTATCTTCAGTTTTTGAATTTGGTCTCCTAATAATTTAATTTATAAATTTGATCCCCCT
ATTTTATAAAATCGTGCAATATTGATCTCCTAGGTTACAATTGGACATTAACCGTTAACA
AGTGATGTTGACTGCCACGTGTCACGTTCTTATTGGATGATGATTGTCACGTGTCATGTT
TTGATTGGATGTCAACTCCATGAAAGATGAAATGAATTGTTATTTTTATTAACCAATCAG
AATATGACACATGACAATCCTCATCCAATAAAAACATGACACGTGACAGTCAACATCACT
TGTTAACGGTCAACGTTCAATTGTGACAACATTGGACGATTTTACAAAATAGGGACCAAA
TTTGTGAATTAAATTAGTGGGGGACCAAATCCGAAACTGGAGATAAACAGGGGACCAAAA
ATATAATTTTGCCTAATTTTTTTTGTTTGTTAATCTAAAGGATTTGACGTAGTATTGTAA
AATTTCATTGCATTTACTTGAGAATAATTTATTTACCAGGAGAATTTGTGTTCAACTTTC
TTTCCATGTATTAAAATTTTCTTGGACGAGTGATCGTCACGTGTCTTGTGTTACGAGTGA
GATTAATTTTTATTATTTTTTGACCTAAGAAAAAAAATTGTTCATTGATATCTTATATTT
CTCTTTCTTTTTTATTAAAAAAATTATAAAACTGTTCAATACAAATATGAATTTCTCCTA
ACAAAAAAGGAGGCATCATG
>Glyma02g16000|Glyma02g16000.1
CTTTTTTTGAAATAAAATTATAATGGAATAGTTGTCTAATGTATTTGTCTGGGTTAACGG
TTGCAGGGTTTGTGGAACATTGGAAGTCTACCTTTAGGCTGGCTGACTTTCTATAACAAG
ACAGAGTTGTTGGATAGACAGTGGCATGTTCTTGGCCTTGGTTATAGTTCGAATGTCGAT
CGAAATGAGATTGAGCAGGCTGCCGTTATACACTATGATGGGCTTAGGAAGCCGTGGCTG
GATATTGCAATGGGCAGATATAAAAGTTATTGGACCAAATTTTTGAATTTTGACAACATT
TTTTTGCAACAGTGCAATCTCCAGGCATAGTTCAAAATTCAAAGTTCCCTCTACCTGACA
TGACCGGGATTCTGCAATTGTTTAAAGTTCTCCATATCTCTGACCTCCCCAAAATTTCCA
TGCACTTCTTTCTAGAAACTTAGTAAATTTATAGTGACAATCAAGATGAGAGTCAGTGAC
GTGCATTTTAGCTGCTTGCAGATGCAATTGGCTGTTGTGTATATAATCTTTGGTGTCTCT
TAATTTATGCCTACATTCTTTGCCCTTTAGTGTGTATTTGGTTGGGCGTCACAAGGCCTG
GATGTGATTCATGTTGAAGCAATTTATACTTTCTTTTGTGTTATTTGAGAGATTTTAATG
TGAATTTGGAGGCAAATGTGGATCTTGGACTCCTATCCTAACACAGTTAGTTCCATGCGT
CGACTGGGAGCTGGCCTATTTGAAGAACAAATTTGCAAATTAGAGATTACGGCTTTGTTC
TGAATTGTTCCGTGAGGATGATTTGATCTCTAGTCTTTACAAAGTGGAAAGGAATGGCCA
CTTCTCTGCATAGTGTTTCCCATAGCTAATATCTAGCTGTTTTTCATTCTCTTTTCTCTG
GTGGTTATGGAATATCAGAAGTTAAATTGGACAGGAGGGTATTATTAGGAAGGCTCAGAA
GTCACAATGGATGAAGAGGCAGACCTATTATTAGTATTTACATTGAATTATTTGTTTAAA
ATGCTGATTTTTATTGTTCTTTCATGTGGCTGTGTTATGACCCCTCTAGTTTTTGGAAAG
TACTCTAGGGAAATTTCCATGTATTTTGAGAGGAATGTTAATTATACATTAATATATATT
TATATTATTGGCTGAAAGTTATTAATATTTATAAAATAGTGTGTGAGGATTATTAAATGA
GTTTAATGGATATTACACCTTCAATTAATGTGTGGAAACGTAATTAAAAGAAGAGATCTT
GTTAAAAGTGATTATTAGATTATTCAATAGAGATTAATCATTGACAAGCATGATTGAAAT
TTGATTAAATATTTTTATTTTTAAATTAAGATATTTAATTCTCTTATTTTTTCTATAAAA
AAATAAGCTTGATCTTATTATTCTAAAAAAAAGAAAATTAAATATTTTGATTTAGAAATA
GAAAAATTAAAATTGTGAATTTAAAATTATAGAAAAATAAAATTACAATTTAACCTTAAT
ATTTTGCATCTACGGTATGATAATTCTAAAAAATAAATTTAATGGATATGTATTAGCAAT
TACAAATCAATACATATTAATTTGTGATTGGGAGAATTTTTTTTTTCTCTTATTAAATAG
GAAGTGCTATTCACAACAAATTGACATTACGTTAGTTTGAGTTTTTTTTTTACTACAATT
TTTTGTGCTTCTTATTTCTAATTATTGTTGTCTATATTTATCCCCTTTTGCTCTAATTAT
TTATGTGGAGAGAGGGAAGAAGCTCAGTGTGTATGAATTTGAAAGAAATAAAATAACTTT
TTTTTCTTACTCCTACAATAACTTTTTAAAAATGATAATTATTTTTCCGGGAAAAAAAAT
GTTCCAAGTTCCAAACATCACCTTAGATTATGTGAGGGGAATATTGGTCATGAAACCGAT
TATTTGACACATGGATGAAAACTATTGGATAGCTGTAGATAAGGATATCTTAAATGGGGC
CACGAATCTATCCATGTTTT
>Glyma02g15120|Glyma02g15120.1
GAAGGGTTACCCGGGTTGAAGCTCGAAGGGGTTGTTTTGGTGCATCCTTATTTCTGGGGT
ACGGAGCCGCTCGAGTGTGAGGTGGAGCAGGCTGAAGGCGCTGCCAAGGTGCACCAGCTG
TGGCGGTTTACGTGCCCCACCACAACGGGATCCGACGACCCGATTATCAACCCGGGTCAG
GATCCGAATCTGGGCAAGCTTGGCCTCTGGGAGAGTGCTTGTTTTTGTGGCGGAGAAGGA
TTTGCTGAAGGGCAGAGGTTTGTACTATAAGGAGTTGCTTGAGAAGAGTGACTGGTCTGG
AGTTGTGGATGTGGTTGAGACTAAGGACGAGGGTCACGTCTTTCATATGTTGGATCCGAA
CTGTGAAAATGCTAAGGCTTTGCTTAACCAGATTGTTTCATTTATCAAACAGGATTGAAC
GTTGTTATGTGTGTGCTCTCTGTCTTTTTTATGTGTTTTAATTTATCCTTTTTAGTTGTC
AATGTAATTGTGTATGCATTCTATCTTGTATCGTATGATCGTATCAATCAAGTTAAAGAA
AAGTTGAGTATTTAGTTGATTGGAAGTGTGATTGAGAGTCATGTGTGCATTGTTATCATA
TGTTTACCTCCACTGTTATTATCATATATACGCTGCCAATTCAAAAGTATAAATTTATAT
ACTGTAATGCTATTTAGTAGTAGCACTTAATACGTGGAAATCCTTACAAAATTAAGTATG
AACCAGTAGGATACTAATAAAGGATGATCTAGGTATGTTTAAACTCATTATAATTAAGGA
TCTAAGTTTTAATTAATTCCTCTTATGTAAGTACGTATCTTCTTGATGAGATATAAGGAT
TTTGTTGAAGAGTGATCTATCAATTATAACCAATTTAATATAAATTGAAGATTAATAAAG
TCATTGATTGAAAATATAATCATTTAAAGCCTTTAAAATAGCAATAACAAATTATAAAAG
CAAAAATAATATTAATAAATAAATAATACTTAAATATTTTGTCTATACAAAAATAATAAT
ACAATTATTTGCACCATGCAAATTATAAATAAAAGAAATAAAATATTTATCTGAAAAAGA
AAATATCATTATTTTTACAATAAAATTATAAAAACAAAATAAACTATTATCAAAAATAAA
AAATAACATTGAATACTATTTTTTTCAAAATGAAATTCCATCAAAGAAAAATGATCACCT
GACTTTGAAATAGCAAAAAATTAAGGATATACACATAAGTTCGTCTCCCTCGGTCATTAT
AGTATTAACTATTGTTAATGTGATATAAGTCTTCTAGGAAGCTTATAATAAGATCTTTGG
ACTAGCTTATAAATTATAATATTTTAACTAGTTCTAAACATCACATTGATTTCTAACTAA
TCAATGTGTTGCTGGACATGTTATGTTATATATATATATACTTAAAAAATAGTACAATAT
TTTTTTTAATTCAATTGTTATTAAAGACTGGTAAATTAAAAGTTGATGGTTTTATTTATA
TTCTTTAAAATTAATTTTTTAATAAACTTATATGATTTAAAATTATTAATTACTATTTAA
ATAAATTTTAATAATAGTACCGTAACAACGGATGAAGTAGCGGTGACAATTGACAATTGT
CCGGTGAGAAGAGTGATAAAATAAGTAAAATGAATTTTAAATTAACAAAAAACTTCAAAT
AAATTAATGAGATTAAAACTAAAAAAAATAACTTACAACTTAAAAGCTAGCTTATTTTTA
TAAGCTAATAAATGTATTTACGAGTTACATCAACTTATAAAAATAAGCTATAAATTTTTA
AAATAATATGCCAAATACATTAAATAGTTTGTTTGGTATATTGGCGAATGCTAAGTTCTA
TATACGGTAACATTTAGAGAGAAAGAAAATTATATATATCACTTATGATAAAAATAAAAA
AAATAAAAAATTGTTATTATATTATTTAATATTACGAGATATTTATATTTCTCGACCCAT
CACACATTTCTCTTTCCCCT
>Glyma02g07180|Glyma02g07180.1;Glyma02g07180.2;Glyma02g07180.3
TATAGGTTGATATATTGTAAGTGTCTTGTTTATAAGGCCTGTTACAGATTTTCTTTTTAC
TTGGCATTAACAAACGAAAAATATTAAATTTAAGATAGTGCCTCTTTGATAACTATGTCT
TTGAAACATACAGACCTTTTATTCTTTTGGTGTTGGAGAAGGATAGTCAGCAAAATATTC
TGTTTACACTAGAATTGAGCCTGCATTACGAAGCATTTATTGATGTAACAATTTATATAG
CATTTATTGATATTAGGAAACGAAGATCCTACATAGCAGTGCAAATGATTAAACCATCAA
GTTGAAGCATATTACTATTTTACACAAGACTAGATTCCAAGAGTGATTTCATTATGTCGC
ATTAAAAGAGAAAGAAAGGTGCTTTGTCTGTGACACCACTTTCTCTCTTTAACACCTGCA
ATCCAAGTACAACTGAAAGTTGGGTTGTTCCAATATAACACTCCTTAACTTAATACATTA
GTAAAAAGTCAAATTTACCATGTATTTCCACACACATTCATCTACTGATACTTACCCATG
GTATTTATCAGTTGGCAGAATTAATAACTGTCATTTGCTGAAGAAGAATGGCCACTATCG
AGTATCAAAATTGATTGTTCAAATCCCCACTAGTTGCTTCAAACTAGCATAACCAAAATG
ACACTACCAGCCCTTTGACAAGAGTTGTATACAAGTCAAAAAGCAGGCATCAATCAATTT
TTCTCCCTACCTTTCTGGTTCTCATTCTTAGAGTGATAACCAAATTATTAGAACTATTTA
AAACCATCTCAAAAAGATTTATGTGTGTGCGCTTGGCTCCTGAAGTTCACCACCAGTGAA
GACTCATAATTTATTGGTTTTCGGCCATGGAGATTGTCTAAGTGTTCGGAATAATACTTC
AAAGTGAGAATTTTGCTCACAGGATTCGGAGGGGAGCCACTTTTTCTGATTAATAATTTA
ATACACAATCTAAGATTGAGAAAACTACTCGAGACTTTGGCCAACTCAAGAACGGGTTTG
CAATGGGCAAACATTGGTGATCTTAGAAATTTGGAAATAAAAATAATGTCTGGCAACTCA
CTGATCCTATCTAAACGCGAAGTTGATTTTGAATTTTTGATGGTGAAAGCAAAACTTTAG
CTTGTAAAGAAATTCAAAGAAAGTGAAAAAAAAAAAAAAAACTCTTAACATGCTATATGA
TTTTAATTAATTTTTGAGAGCTTTCTTTCAATAATTACTCTACTATCTTTACTTTTAAAG
TCCATAGAAAGAGAGTTCATTGTTACAGAAGAAATAAAATTTTATTACACTATCATTCTT
ACATTTTTTTCAACTTTAATCAAATAAGAAATTACCTATTTCGATGCAATTTCTTTCTAT
ATCTTAAATAAATAAATAAGTGTAACAAAAATTTAAAAAAATATAAAGATGTCATTTTTT
TACACGCACTTAAGTTTTATTTATTGGGAAATTTTTTATTGAAAAAATTAAAAAAAAAAT
GTAATACTGCACTGCTATGTAATTTTTAATGGAATTCTAATGATAATTTTTTATTCATTT
ATTAATTCCTTAATTAATTTTTTTATGAACTTTAATCAATATCCTAAACACATTATTATT
GAATAATAATATTCATCATAATCAGTCACTTAAATTCTATTATTTTTATATTTTCATCTC
ATCACTTATCTTTCTTTTTTTCTTTTTCTCTTTGTCTCTCTCTTTTATTCACCCCAACCA
ATTCACCCAAAATGAGGGATTACCATTTACTCTTAAATATTTGACTTTAAATCACCTATC
CACCATTCACAAAACACAATTCTACCAACAGGACAATCTTATTGATTTTTTTGAAGATCT
GACATGTAACCTCCACCACACACAAACCTCCCTTATATCCACAAGTGGTTCCACTTCATC
AATCAAAATTGGATGGACAAATATCAACGTGGACCAATAACAAGTCACAAGCTAACATCA
TCACCCAATGGCAATCCACT
>Glyma02g44160|Glyma02g44160.1
GTGAAGCAGGTTATCATAGAGATGACTGGTGGGGGAGCAGATTATTGCTTTGAATGTGTT
GGTATGGCATCATTGATGCACGAGGCATATGCTTCTTGTAGAAAGGTATCTCTCTGTCTC
TCTCTCTCTCTCTCACACTCTCAAAGTGTGCTCAAAACATGCCCTGCACTATGGTTTATA
GGCAGACAAAATAATGTGATTATATTGTAACAATAACTACAACATGATTTTCTACAATCA
CCCTAGCCCAAAGCTTGAAAATCCACTAAAAGTAGTACTAGTTTTCCTTTGTGCTAACTA
ATTTCAACTTCCTAGTACTTCATGAAAATGAAGTTTCCATTCATATTTGAGGTAGGCTTG
ATTGCAATTTCCATTACTAAATTCTTAACTGATGCATACTTGATGAATGCAGCAATTGTT
AAAACTAATGCTTTGCGTACAGGGTTGGGGGAAAACAATAGTTTTGGGAGTGGACAAGCC
AGGATCCAAGTTGAACCTTAGCTGTAGTGAGGTCCTAGTTAGTGGGAAGAGCCTCAGGGG
ATGTTTATTTGGAGGACTCAAACCTAAGTCTCATGTACCCATTCTCCTTAAACGCTACAT
GGACAAGGTACTGTGCAATTTCTATTAATCTTTTCTGGTCTATTCTCTTTGCCCCCTCTA
TTAATATGTGTGTGTGTGTGTTTAAAACTAGTTTATTAGTAATGATTATGTAAAAATAAT
ATTGACATATAGCAATACCCAAGGCTTCTTTTTAGTAAATTTCATATGCAATTATCAACA
GGAACTGAATTTGGACGAGTTTGTCACACATGAGATGGAGTTCAAGGATATCAATAAAGC
TTTTGATCTATTGATTGAAGGACAGTGTCTTCGATGTGTGATTTGGATGGACAAATGAAC
CTATTCCTGTACAATTAACAGTTACTTTAATCCCTTGGATTATGATATCAATAATTAAAA
TATTGGATACTTTTTTTTTTTTTGTATTTGGAGAGAACATATTCAATGTAAAAGCAGTTG
ATGCCGCAAAGTAATTATGTCAAATAAATTGATGGTGACCATCAATGCTTCAAAGTATTT
TAGTATCTATTTTCTGTGATAGCTAATTTCCCTCTTTTTTATCATTACTAATTTCCATTT
TAAAAGCAAGCTTAAGCTATAATCACGAATGACATGTCTTCCATTCCCCTTGACGGGGAT
GCTTCATCAAATGTGCCTCCGTTATAAGGTGAAATCACATAATATTTGGGTGGATTCCAC
ATACGCCTAAAGGTTATTATAAACCTATAATATTTACACTGTGACACATTTTGTTTGGTA
ATCAGGGAACTCCCTAATATTTGGATGCTTTGTAAGCAGAAGGTCTGACTAATTTTATTG
TATTTAACCTTACCTTTGCATATATAAATGCAAAGAGACTATTTTCGATTTTGAAGTCCT
TCTCCTAAATAAAAGAATATTTCAAGAAAAAAGAAAGCACAAAATATTAGTTTTATCTTG
GTTCTCTTTATGACGTTAACCAGTACAGAAAGTTCAAGGCAATTTTATTTTTAACTATGT
CTTCTACATTCTTCATATTGGCTTCCTGCAAATAAAAGAAAATAATTTCTTCAATGTCCT
CTCAAAAGTGGAAGACATCTGCACATTCAAGATGTGTCTCTGTAAGTAAACACTATTCAT
TTTAGTCATTATACATATACTTTTTTTTTATCTATTTAAGTTCATATAGAAAAAAAAATT
GATTCAAGCTGATAAAGAATATTAGTTTATCACATTTAATTATATTAATCTTAATTAAAA
ATTAAACTTTAATTTTTCAATTTATTTTTCATTAAAACTTGATATTAAGAATACAAAAAT
CATTAAAACTAAAATTTCAATTAAATAAAGTACATTTTGGAGATAGAATTAGTTATATAT
ATTTGAGAAAAAAAAGTATTTTTTTTTTATATTTGAAACAGAGGAGACGAAAAAGAGTAT
ACATGTAATAACTAAAACGA
>Glyma02g36370|Glyma02g36370.1
AAATTGCATGCGATGCACATTGGACAATCGATGTTCTACAGTAAAAGGTGTCTTTTTGGG
TTTGCTTTATATTCATTATTCACAATTATGCAACTTATTACATTCCATATTGTTTTCCAT
CATGAAAGCTGTGTTCAGAACACTTCATTAAACTTTCAGAAATGCCGATGATTTTTCGAA
TATAAATATTTACTACTCATTTTATGTTTAAAAGATTCAAATGTAAAAAAAATGGCATTG
GCTGTAGATTTAGTCAAAGTTTGGATCCAAGTTATTTGCTAATTCCCCTCATTTAACGAG
AACCTGACATCCCAATGTGTCGGATGTTGTTTTCAATTTGGACAAAACCCTCCGAAACTT
TGTCTGGTTGTAGGTCATTGATTAAACCAAATGAGAATGGTAGGAATTTAGTTGAGGGTA
TTGGTCACGTGCGAGATTGGACTATACTATAAACTTGTAAAAAATTACCACCAAGTTATC
TTGAACTATCTAGCCTTTTAGATTAAGTAGTGCTTCAGCCTAACAATTTGGTTTGAATGA
GAGTGCTAGAGTGAGAGCATTAAAAGTGCTTCAGGTTTCAGCCTAATTAATGATAGAAGT
CTGAGTAGTTTACACAAGATCCTAAGACTGTGTGTTTAAGGTTTCAAGCTTTATAGGTTT
CCACAATCTCATTAGTTATATGTTTTGGCCCCTTAATTGAATAATTGTGGCCCAAAATAC
ATTTCCAATGGTACATTGGGTACCAGCTTCAGTTGCACGTTCTTCTGACTTTTCTTCCCC
ATCTTCGTAGTATATATTGTACATTAGTATCTTGAGTAGTGTTTAAGAATTATTTTTTAT
CGTAGCCAATTCTATACTGATCTTTCGGGCCAGACATCCTCAACTTCCTTTATCTGTGTA
TGAGAAAATAATGATATTTTTTCCATAATATATAAAGCATTGATTTTTTCCACTTTTTTT
CTGTACTAACTTTACACCTTTATCTATTCCTCTCCTTCTCTCTCTCACTCGTCGTATGTT
CGTCCTAATTTTGACAATTTAACCTATTTATAAGAGTGTAAATGGGGTATAAATCCCAAA
GTGTTAACCATTGCTTATTCTAATATAAAATATAAGACGAATATTGTGACATTTTAACAA
ACTAGAACTAGCAGCTCCAATAACTCACCGTTTAATTAGCGCCACGTAAATTAAACAAAA
GATAAACCCAAATATCAACCACACGTGCTTTTTCTTGCACAAATAGCTATCATTGACAAA
TCTTGATGCGAATTTACCGAACTCCAGTAGCATTTACTAATAATCTTAAAAAATCGTGAA
ATAAATTGACCAATTTTCATCAACATTTATCCTAATAATGAATTTTTATTATTTTGTTCG
ATTTTTGTTAGATAAATAATGTTGAGAAAATTACTAAAGAGGATACAAATTCTGATGTAA
GAGGTTATATGGCATGAATATATGAAACATCATATAAACATTTTTCTGTATAGATTAAAT
TAGAACGAAGGCATTTAGCCTTTTCAAAGTGGTAAATGCATAGAACATATGAAAAAGAAA
AGTGTCTCCACCATTAATTTGAATTAAAGTACTAATTCGTAAATTTAACTAACTGTGAAT
ACATTCTTACTTTACACTTATACTTTTTAGAGGAAGCAAATATATGCAGAATATTCCTTC
CTTTCTACGAATATTGTTGTCCGATTCTTTTTGCCGCAGTAACTCTTTTTTACCCTGATA
AATCATAATCAAACCCACCCAACACAACTCTGTTAGTGATCAATCTCTCTCTTCCTCCAA
GAAAAAAGGAGGAAAACTAAAATTTGATTTACTCGTAACATTTTTTCCATGACTACATGC
CACGGCATGATGATATATCCTAATTACGATTACATTATGACAAAGTTTGAAGATAGAAAG
GACAAGGTAATTCAGAAAAATCAAAGAACACTTGGCAATCTCAGAACCACCAAACGAATT
CTGGCTTTATTGTCCCATGT
>Glyma02g06730|Glyma02g06730.1
CTTTCTTTCACAAATAAGTAATAACATCCGATACCTCAAATTTCTTTTACTAACAAAAAG
TTAACTCCGTTATGTTTGCAAAAGTCAAGCTTTTAGCTTTTTACATACTCCAATACATGC
TTGGTAAATAAAAGAGCAACAGAGGCTAACTAGTGACTAATTTGCAAAAATGAATGTCTA
TTGGGCATATGATGATCACTATGAATATGAAATATATATTGCTAGCAATGCAAGATTTAT
AGGCCTTTATTTTTTGATTAGTACAATTTATTAGTATTTATGATTTTGTAGAAAATTAAG
CCATACCCCAGATGTTGATATAGTAATATATAGTTAATTTAATTGATTGCATATGTTACC
TATTCTCATCCTACGATAATATTTTGAAACAAACTACCCTAATGGAGATATCCCTTACAC
CTTTAGTACTGCAAACTTTTTTTCTGGTACATACTGCTGCAAACTTTATTTATTTATTTT
TTTTATGTATAGGCACAAAATGTAAACATGCGGAATTTTAAATATACTTGTGCTTTAATC
CAGGTCAAATGTTTATTTTATTGTAAACTTATTTTTTAGATATATGGATTATATTTTAGA
TTGATAAAAAAATATATTGTAATATAAGATTGTTTTAATCATTAATAACTTCTATTAAAA
TTTCGTTTAAATTAAAAATAAAAAGAAAAGGATAGATAATAAAAATAAGAAATTTAAAAA
AGTCTAAACACATTTTCAATAAAGAAAAACTCTTAAAATATTTTTTTAATAAAATTTTTG
ACTGAATACTTATTTCCTACGTTCTTTCAAGATATGAAAGATTATTAGACTTTATTTTTT
TTAAAAAAAATATGAGTTAATTTTTTTCAATTGGATTAATTCTTGCCATAGTGATAAAAG
AGTAGAGAAAGTTAAAATTAACACTTAAATCATTCTAAGATTTCAATTAAATGCATGTAA
GAGAAGGTGAAACATAAGAAACATCTGTAAAAATCAAAGGCTTCATCAAAAGGCAAAATG
AACATGGCTCTCATTGACAGCGCCAAACCTTAAAGCGGTTATGGGTGCTTTTCAGAAACT
ATGTCTCCCACACAATTAAACCTAACTTGTCTGTTTTGCCCATCCAATGGCACGTGCCAT
CCATCCACTTTCTTTACCCTTCCCTATTTATCAAAGTCTCTCTCTCTCCCTCGCTCCTCT
ATTTCTCTTTCCCTATCTTACATTACTTGGGCTATTAATTATTAATTAATGAATTAGTAG
CATGTGAAATACCCTCAATGCCCTTACACGTTATGGGCTCATTAGCCCCATCCGCAATCA
TTATCTTGGGCATTATTGCCATTCCGACCGCATAAAAAAGATGGGGGTAGTTTGGATCAT
TGAGATGACTCTGTACTGACCTTATCTTTATTTTATTCCGTAGTTTGCGTTCGTTTCCAA
AGGACGTATTCAAATGACAATAAAATCCAACACTTGGTGATGGCAATATAGACATTTCAC
ACTACCAAAACCACTTGTAAAATAAAATCTTCAGAAAATATTTTCGTCAAGAAGTAAACG
GTTCTAATATTCTGTATGTTCGTCTCCATATAATCTCCCAGCTAGTAGTATTTTTCCTCT
TCAACCTACCTGAGTGTAATTAAAGGAAAATAATATCAAAATAAGACAACAAGAGTTTTT
TTATATATAATTTTAGAATCTATTTTTTGGGAAAAAACAAAAAAAAATACAAGTGAAAGA
TGAAGATAATTATATGTCACATAAAATACCGTTAAAAATCAGAACCTAATTAGCAGTTTA
AAATCCGTTGGTTGTGATTTGTAATTCCAACAACTGTGTTCCTTTCACTCCTTCAATATC
TATTTAGTAATGCTCAAGACTCGTAGATAAGGTCATTCTCGTCATTTAACACATGAATAT
TTTCTTTAGCTTGCTATTTACTACCACATATATGTTACTAACATTTTTGTGATTTTGTGA
TTTTGTGTTATCGAATAAAA
>Glyma02g16850|Glyma02g16850.1;Glyma02g16850.2
AGTTTAAACATTGATGCATAGCCTCAAGAAGGCATCATCATTGGTTTTAAGTGTGGGGTG
GCGGAAGATGTCTTCATCACGGTTGTGGATGACAAAAGGTATGGTTTGATATCATGTTGG
TAATGCTAACAAGAGGATGAGGGGATAAAGATCATAGGTTAAGGCCAAGTTATTCAATAA
GATTAAAATATGTTTTTTTTTTTTTCTCTTAAATTTATGTCACATTTGCTTTTTATCTTT
CAAATTTAACTTTGTTTTTTAGTTAATAATTTTTGAAAATTTTTCTTTTTAATCTCTCAT
CCAATAAAAATTACCACAAATTATGTGCATCTAAACTACCAAAAATTAGTCAAGAAGACT
AAAAATAACACTTTCATTATAATAAAAGAAAAAAAAAACAATTTTAAATTTGGGAGACAA
AAACAAAAACGACCTAAATCTAACAGATAAAATATATATTTAAGTCATTAAAAAAGATGT
AATTTCATAAAAACTCATTTATTGATTAAAAATATTAAATTATTGTACGTTGATCTCTTA
TTTATATGATTATTATATAACTAATTCTTAAGATAATAAGTAACTTACTATTTTTTTGTT
AAAAAAAATGATAGAACAAGAACACATTTCCAAGACAAAAGATTTGGACTAATTCAATGT
GAATTTTAACTAATCCGAACCTTGAAAAATTGGATTGTTTTGTATTAGATTGAAAAATTG
AAAATTTGGTGAGTTTGGATAAGGTATAATATTTCACTTTTGAAAATCTAATCGAAACCA
ATTCATCTGATTACCCTGCTGAATTTTATTTTTATTTTTTTCATTTGAAAACTATTGGTC
AATCATTACTATAATTATAATATTTCTTTAATATCAAAATAAGAATCATCCTAAATTATT
TTACACAGACAAAAGAAACTAATATATAAATAAAAGAGAATAGTTACAAAATCAATCTTA
TTCTTAAATTACATTGAAAAATTATAATGTTACTTTTTAGAGTATTAGTAGGAAAAAAAT
TAATAATAAATTGAAAAACTAACATAACACTTATTTTGGATCAACTTTTTTTGCAAATGC
AACACTTTTAGAACGGATGGAATATAAGACATGATTTAACTTAAAATGAAGCATCATCAT
ATTAGACTAATAGTTAAAAATAATTGTAGTTAATGTACTAAATTGCATACTATTAAAATC
ACCTTTATTTTTTTTATATATATATATATATATATATTAAATGTTTCTATTTTATTTTAA
CAATAAATCCAATAAACTAATTCAATCCAATCTAATTATAATCAAATTAATTCAGATAAA
CTTAAATTAAACAAAATCTAGAACAATTAAAATTGATTGAATAAAATAAAAAAATTTCAC
AAATCTTATTCAATTCAACCATAACCATCTACTATCATGTAAGACACCAATGACATAATG
GGATTATCAACAAAGACTCACTTCAAATCACAAATAATTCCACCTAATTATAGACAATTA
ATCCTTATGCGTGAAGAAATCTTCTTGACGAAGGTTGTCTACCAAGCAACAAAAAAAAGG
AACAACAAGAAAATTTGAATCCAGAGAGAATGTGAAAGTTTGATAAGGATTCTTAAACAT
CTGTCTTAATTCACGTTGACAACGAACCTATATTCTATTAATATCCTTGCATCAATAATT
TAATTTTAAAGCATTTAATATTATAAAACGAGTATAAAAGTTTTTACATCAAATTAAATT
AAATTAATTCTCTCAGCAAAAAAAAAAAATTAAATTAATTCCCTCAATTATCAACTTGCA
AAAAAGAAGAGCAAGCGTACAAGAACGGGGTCCAACGAGGAGAGTTTTTCGAGGAAACAA
CTGGTGGATGTGTGCCGTCAGGAGCTGGGTAGGGCACGTAAAATTATGACACGTGGATCT
CGGACATCCACAACTCAATTATCACATGATGTTAACGATTCGGATATATAAGCGAAAAAG
AATAAACGGTTGAGATGAAT
>Glyma02g26160|Glyma02g26160.1
AGATTCATGAGAATCCTAGGGCCTTCTTTAGTAGCTCTAGCCCAATCCTCTTGAATTCTT
CTATCCGATACCCTTGGGGGGTAGGATTGCATCATCGGTATGGTGAAAAAAAAGCACACT
TTCTAAGATGGTTGTTATAAAAACCGTCTTAAAAGTATCTACTTTCTAATTAAGATAATT
TTTTAGACAATCGTCTTAGAAAGATCATTTTTTTAACAATTTTTTTTATAAGAAAAACAC
ATTATAAGACATTTTTGAAGGGAACAAACGTAAAAATCAAAATTTTAAGGCAGTCTAAAA
ACTGTCGTGGAAAGTGACAATTTTCTAGGATGGTTTTTGAATTATCGTAGAATGTTCTAC
ATGACCGACATAGAAAATTTATTTTCTAGTAGTGTACACTAAGTATGTTCAACATGCATG
TCTAGTTGGTATAAGCCTTATACATACTTTCCATCCAACAGAGTACGAAAAAGTTATGTC
AACCAAAAAGGAAAGTACACATATTCTCTCTAATGAAATTTCAATTTGCCCCTCTTTATT
TAAATTTAAGGAAAGGACATAATAGAAGAGAATATAAGGTCTACACAAAATAGTATTACT
CAAGGGCCGCTTTCGTTGAGTACAAGGAGCACATGCAACTGTCTATATTTTGTTCTTTTC
CTCTTGAATCAGAGTCACACAGCCTTATCTCTCAGTGTGAAACAACACTAATTTCAAGGA
CTCAACGCTAATCCTATAATGAATCCTTCACTAAAGTCTATAAAAGACAGACACTACCCA
AAATGCGGATGACAAAAAATTATTATGAGAAAATGAGAATAACTCTAAAGTAAAACTCTA
CTAAAATCATTGGACGATTCATTAAGCTTTCATTGTTTATCCTTTGCTAAGAAAAGTTAT
ATTGTACTTGACCTTTATTGCTTATCCACTCATTGAGTGTTAATTATTGAATACTTGTAT
TCATTCAAACTACTATTTGTGAAAATCAGGAGTGACTTAGTGTTAAACAATACTTGAGTT
TTCTTTGATTCAGGGGGAGCCTAAGATAATGCTAGAAGTGACTAGAAGAATACTTGTATA
TTTAGAAGTGACAAACAAAATGCTTGTTTTGCAATCAAGTTTTGATTGATGGAACCTTTT
ACTATTTTGTAAAGGAGAACTGAACGTTGCTATGTTCGAGTGAACCAATATAAATAAAGT
GTTTCTAGGTATCCTCTCAACGGTTTTATTAAGCATTCTCTTAGCGCTTATTGTCATTTT
TTTATACCAAATGTTTGCTTCAAAAACTGTTTTAGAACTATTTTATATAGTTATCGGATG
ATTAAATTTGTTTTTATTAAAACTCGTTTCTTTTCCGTGAACGTCTCAACACACACACAC
ACATACCCACATATATGGATATATTTTTGAACCTATGTTCAACATTTTAAAACTCAATAT
TTTTTTATTAATATATATACTATTCAACCTTCCTTCTAGTGTAATTGTTTAATTGTTGTT
ATTTCATTTCTTAGTTCTTTTTGATATACTTTTCTTTTTCTTGTTTGTGAGGGTCGAACA
TTTTGGTCTTGAGTGAATACGTTCAAACACCATGTTGTGTAAACCTTGGAGGGCAAATAT
GAATATCGGATTAAATCAGAGGTGTGTCGAAAAATTTGCTTTCAGGATAGTGGATACAAC
TTTTCCTTATTCTTTTAATTATATTTCTTCTCCTTTATTTCTAACAAAAAGTTATCATAA
AATTGTTATTGAAAAATGAAATTAAGTGTTGGTCTCCTCAGGCCACGCGCAAAGCCGCCC
CTAGAACCTAGTTGAGAATTTTTCATAAAAATAGTCCGAGGTGTGAATCCTTAACACGCG
TAAGAGCAATCTCTTTCCAAAGAAACCTCCAAATAATCCTCGTTAAGATTTTATCTTTTG
TGTCTGCATTTCAGCATTTTTTTTGTCGTTTACAAAAAGTGTTTGAAATAATTAAATGTC
TCTTGTTAAGTTGTCCGTAC
>Glyma02g06020|Glyma02g06020.1
AAAATGACACTATGGTGGGCTGGTATTCTCACCTTAGAATTGCTATTCTAACCCCAGAAA
TGGTTAAATTACTTGCTGCCCCTCCTCCCTTTCCTACACTCCTAACTTTTTCCCTTCCTC
ACTCACATCTTCTCCCTCCTCTTCCACGACACCCCCATCATCTCTTTTCCCTTCTTCATA
CACCAAATCTACCTCCAATCAACTTCATTCATTCAATTGACTAATCCCCTTCATTGGTTG
AGGTTGGATCTATAAGTTATTGTTTTTTTTTGTTTCATTTCAATTTAACAAAATTATGGT
TTCTTTGTGTATCTAACACAATAAAATCATGATTTTTTTGTGTGTCTTAACCCAAATAAC
AACGAAATCATTATTTCGTTGTTGTTTGAGATTTTTTTATAAAAAAAAATAATCATGATT
ATGTTATATGTCTCGATTTAGAAAATAACAGAATCATGATTATGTTGTATTTATTCCGCT
AAGAATTGAGAATTGTTTCCTATTTTCTTAATATACGAAACATGAATTAACCAAATGGTT
TATTTTAGAGTATACATAATGGATTGGGAAACTAATGCATTGCATTTTAGGTCATCTTTG
CGTAGCATTTTACTTAGAAAATGTTGCATTTATCTATATCTTTTTGTTTAATTGTTGTTT
AGTTTTTAGTGTTTCAGACTTTTAGGACTTGTCATGGTGTTTTCTTTATTTCTGTTTTAG
TTTAATCCTTCTAAGATCACTTTTCATGTGAAGGATTTAAACAAAGGGAAGTTTGATCAC
AAAAGACATGGAAACGAAGTTTAAAACAAGGAGGTTTTGTTATAACTTGCAGAGAAGATC
ACGAGTGTGTGATCGGGATCATGACCCCATGATCAAACATCTGATTTGGAGTCCAAATAG
CACTTATTTGAAGATCACAACCCCACGACCATGATCACAAGAACGTCATTGCAATTAGAT
TTTATGCTTTGCTACTTTTTTTTTTTTTTTTGTATTTTGGCATTATAGACTTTAGGCTTG
TGACTTTAACTAGGTGTTTAGACTCTGATTTAGAGATTTCAAACTATGAACGCATTGACG
GTATAGAGCGAGAGCATAGGATTGCTTCTTCTCTTTCCCTCTTTATCCTAGTTTGAGGTT
CTTTATTTTTCTTGTTTTTAGTTTCCATGGCTATGTGTGACTAGTCATCCTTGTTTTTGG
ATAATGGTCTAACCCTTGACATTTGTTTATGTTAATCTAGTTATTTTGAAGATCTTTTTA
ATTGTGTTATTTTAATTATTCTCTTATAAAGTTTATACATGTGTGACACTTGATCATCAT
TTACATGATGTTAGACGCCTACTTACCTAGAACTGATTAGTGCATTAAAACCATAATAAG
AGAGTTTAGATTTTAAATGACGATAATATGATTAATTTTAGGTGAATAAAACAAATTAGT
AAAGAACATGAAAGTTTTAATTTAACATAATACCAGGAGGGGTTAATTCAATTAGCAAAG
AGGATTCAAGATAGAAATAATTACTTTTATATTAAAATGTCCTTAATTAAAATAAATTAT
AATGATATACAATTAGAATAGATAAAAGAGTATTAATAATGATGATAATTTTGAAGAAAA
AATTTAGGAAATATTTATTGAATTAAAATATACTTTTAGTTTGTCAAATTTGAAAATATC
TTTTTTAATCCTCTAAATTAAAAGTTAATTTTTTTAGTCTTTAATTTTAATTTAGAGGAT
TAAAAAAATATTTGACTATTTATTATCATCAAAAAAATAAATGAAATAAATTAGATAATT
TGAGTTTTTACAAATATAACAAGACTGAAATACTGAATTATATATTTTAAGGAATATAAA
AAATAAAAAGAAAGTGCAATTTTTATTTATATTTTTTGGCCTTTCCAAGAAAAAATCAAC
GCCCTCCCTTGCTCGGCAAGTCTAGTGTCCACCCAGTCAAATACGTTGGTTGGGGGTCAA
CCAGAAGCCCACTTCTTGAT
>Glyma02g09801|Glyma02g09801.1
TATATTTAAGACTTGAATTTGAAATTATCGATTAAACTAAAATAAACACGTGGCATACTT
GGTGATACATAATATGACTATGAACATTTACCACATCTCATTAGTGCAAAAAATTAATGG
AAAGGCTATTTTAGTCTAATAAAATCACTTAAAAAAGTAAAAATATATTTTTAATTTAAG
AGATGTTTAAATACCAATTTAGTGTTTTTTGTTTTTTATCCTTACAAATTTATATTTATA
TTTTATTTTTAGTTCTTGCAAATCATATTTATTTTATTTTTTCATTTTATAGTATTTTAG
ATAACTCTTTCAATAATAAAAAAAGACCTTATTTAAAACTTTTCATAATACAATGAAATG
CAACAGAAAACAAAAGTGAATGTGCAAAATAACATCCTTTAGTCTTTATCCCTAAAGTTG
ATAACCCAACACATTTGAACAATATTGATCCATAAACCTCTATAATGTGGTCTATAATAG
TGTTAACGAGAATGATTGCCTGATATCTGAAGGCCCATATGAGTTTAAATCAAAGCAATT
TTGTACCGGAGAGACATAGCTCAAACAACATAGCAATTGCGAAATATCTCTTCTCAATAT
GAAAACAAAGAAAGGACCACAATGGGGTAATTAACATTAAAATGGATCTCGTGATGGCTT
ATCACATTTCTTCATTAATTCTCTTATTTGTTAAATAAAAAATATTAAATATTAGTTATG
TATTCTCGTAGTGTATATTTTGTTCAAGTCAATATAGAGTAGTTAAAACTTAAAAGAAAG
ACAAACTTGTCGATCTTAACAATAAATGGTCATTATCTAAACTACGTTAAGTCCTTTATT
ATTTTTATTTTATTTTATTATTCCATTCTAGCAGGAGACTTTTGTTTATAAACTTGGTCT
ATATAATTTATATAGTCTAAGTTATTAAAAAAATGATATATTGTAGTTTTATGTAAAATA
ATACAAAATTATACGTGAATTTAAGTATCAATGTATATCGAAAAACTAAAACAATGATAT
GATTTACACCAAGTATAAAGAAGAGATTTTCCAGTAACATATCGTGTTGGTTGGGATAGG
TCATCTTTAAATATTAATTTTAGCCACTTAAGAGACCCAGTTTGATGGTCTTGCATCTGA
AGATGTGGCCGATAATTGGGCCAATGATTTCTTGTGGCAAAGCTATTACCTTTATAGCTA
GAAACGACTTTAGAACATGTGACAGATTGATACAAGAGAGAGCCTAAAGCTATGACAAAA
AGTGAAACTCTTCTATTGCAGATTATTGTCGTTTCATTAATCTTCAATGCGGTTAATGGT
TTTGACAGCATTCATTTAAATCTGATGTTCATTTTCTGACATTCCCTTTATTACTTATAC
TTACTAGCTTTTTACTGGATTTTTTTTTTTATCGTGTGGTAGGTATATAAAGTATGTACT
TCATCAAAGAATTTTAGGGTGATTATTTTTAATAGAAGTTCTTCTTTCAATCATATATTT
TTCCTTAAATAGTATGTTTGAGTCTAGTTCTAATCAACACAATCAAGAACAATTTTCAAG
TTTATAAACTTAATTACAAACTTCTAAAATAGAAGAACATAATTAAAAAAGTTTAAATAG
TATTGAAATATAGATTAATTAATGTAAGATTATTTCAAATTAACTAGTAGTCTGGGTTTT
TGGTTCTAAGTATATTGATGCATTAAATACTTAAAATAAAAGTTTTATATTAAGAGAAAT
ACTTATAATCTATAAAAGAAATTTAGGGAGTGAAGAGATATTCGAATAGAATTAATTGCT
CTAGTGTTGAAGGACAAGTCTTAATGATAGCACAATTTTCAATTTTTTACTAGCAAGGAA
GTTTACAACTACTATGAAACAGACAAACCAGTGAAAATGAAAAGTATGTGGTCCCAAGAA
ATATTTGAAAAATCAAAAAATTGGGACCTGAGAATGTAAGGAAAAAAATTATAAAAAATA
AGAAAGGGACAAGAAGCGAT
>Glyma02g40726|Glyma02g40726.1
CTTCCATTAACCAGTAGAAACGAAACTATGGATTGAAGCCGAAACGAAATTGTAGAAAAC
GAATTTTATTCTACGTGAACACTGTGCATGAACAATAATAAAAAAACTAGAATTCTAAAA
TCCTAGAATTATTCTCCTCTCCGAAAAAAAAACTCCCTAAACTAAAACCTTGGTGCTGCT
ATATAGCTCCTCAGCCCCAAAGCTTACAAATCTATTTTAAGTCCAAACCGGGGTAAAATA
AAATCTAGATGAAAATAAAATCTAGACGAAATAAAATCTAGATGAAATAAAATCTGGATA
AAATAAAATCTAGATGAAATAAAATCTGGATAAGATAAGATTTGATAAAATAAAGTTATT
ATTATTAGTATTATTATTATTAGTTAAACAGACCGATTTGTCAAGTTTAACAAACTTTTT
TTATAATTTGAATTTGGCCTCTTTATTTAAAAAGACTTTTTAAAAAGTTTGAGTTTGACC
TTTATAGTAAACAAGCTGAGCCGAACCTTACATATGCCGAGTCAAAGGCCCTTGACAAGT
TGCTCGGCTCATTTCCACTCTATTTAGCAGGAAGAAGAGGAATAATATATTAGAAAAATT
GTATTTTATTTTGTGAAATCCACATTTTTTATATTTTACCTTAATTCAAAATTTCTTTTA
TATTTTATTTTTAATTTTATTTAGTTCCTTTGAATCCAACGCACTCTAACTGGGCTAAAT
GGGACATAGTGGACCTTTGTGGGTTTGCATTGTACCCTAAGTAGTGGAAAAGTGGAACGA
ACATGAATATGAATTTAGAAAAATGCCCACGCGTTCACTCCAACATAACTTGACACGTAG
TCAATTTGCACCTTGTGGATCTCATGAGTCATGGCATTGGATTAATTTGATTATTATTTG
ACTGTAGTTCTTATTAATCATTAGAACATTGGTTTAAGTTTTTTAAAAATATTTATTATA
AAAATAAAAAAATTATGAACATCATAATTTTACATTTTAATAAAAATCTTGGATATTAAA
TTTATTTATTAATGTTCTAAGAACGGTTAACATTTGTGTATGATTATTTGACTATTTATA
GAGGAGTCAGGTAAACTTTTGAGTTTATTGGTATTGATGCAGAGCTCCTGACACCTGGCA
GTGTGATTAATGGAAATTTCATTGGTAGGGTCAAAATTAAACTTTAAACAATTTGGTACT
TTAAGGTTTTTTGCAATTAATTAATGGACCTAATCTTGTATGTTAGTGGGAAGTGTTTTT
GACTTGGATCTCATTAGCCATTATTTAATGGGAAAAAGGTAGATAAAAGCTGAGAGTGTT
CAGAATTCGACTCGAGGTTGGTTAGATTGCTAGTCATGATTAAATTAAATAGTCAAAACT
GAGCTATCCTTAATTTGTATTGAGGACCATCTCAAAACAGGTCTAAATCCGAATAAAGAA
ATGCTCTGGTAGGTTAGCATGGACGTGGTGATATTTTTATTATTTTCTTATCTTCGAAGT
TGGTTGGTCTTTTGCCACTCCTAAGTAGTACTACATTTAGATTAGATTGCTAACTCCTTT
TAGTGGAAGGTTGTAGATTAATCTTAAAAACAAGTAATTAATGTGGTTGGATTTGCTTGG
CCATGATTATGTCTTTTAAATATAGATAGGAGTTTGATTTTCAAATTTAGGTGTATATAA
AAACATTGATCGAGTTTATAAAAAACATTTATAAGAAAAGATGTAAGACGGATTATATGA
CTAAGGAAGGAGAAAAAAAATACTTATTTTTATTATTTCGAAATAAAAATAAGTATTCTT
AAAAGAATATTTTTTTTGACTGAGATGATTTGTTTGGTTGAAAGAAAAGAAAATAAGATA
GAAAAGAAAATTTTAAAATTTGAATTGAAAATAATATACAAGTAAAGAAAATTTTTAAAT
TTTGTTTCACAAGTCAATTTTCTTTTATTTTTTGTTTCTTTCATTTTTTTTCTTTAATCA
AAAATAATTCATTATTCCTA
>Glyma02g47350|Glyma02g47350.1;Glyma02g47350.2
ATTTATGCTAATGGAGAGTCTAAATTGGCCTTCAAATACCATAAAAGCAACATTAACATC
ACAGAGAACACGTGAGCCTCGTCATCAAGGCCAATTTCATCATTGAATGTAATGCCATTT
GGAATAGGAATTTCTAAGCAACTGGAAAAGGGAAAAGACAACAAAAATAATAAATTAAAC
TAGTTAAGATTAAAATTTATAATAGTATATTGGAACATATGACCGTATGGGAGAAAAAGA
AGCATGGGTGCAACAATCATGTTTAACTTATTATGAATTGGCTGCAAAATTTACTTCTCC
AAACAATGTTCATGAAATGGTCAACAGCCTCCCCAATCCTTAGATGACAATGATCATTGT
CACTTGTCAGAATAACAAAATTAACATCATTTAGAAAGAAAGAAAAAATCATAACACAAA
CCTGCTGCTATAACGAGATCTCCTACAGTCTCAGCCAGTATCTCACTGCCAACATTCAAA
ATTGTGTCTTATATATCATTTTAAGATGACAGAATCTGTGACTATTATTTTTTACCATGT
ATTTGGTTTTGATAGGGCCCTTGGGCCCAATTCTGATAATGATCATGAATTGGATCGAAT
GCTAGACTTAACCCCAAAGAAGTCCATCATATAGAGGGTTTACCCCAGAAGAAAGAAAGT
GGGTCCAGGAGAGAAGCAGTGGTAGGGCCCAATTCTGATAATGAGCAAGAATTGGATCAG
GGTTTTTGCTTCCAGCACCATTTTTGGCTTCCCAATTGAACAATCCCGAAGGTAAAAGAA
AAACATTCCAAAAAGGTACAGGAAACACTTTTTGGGGTGTAGGAAACAACAGCCTTGGAT
CATTGCTTATCTCTTTTACCAAAAAAAAAAAAACATCCGTGTCAGCAATAGAATAAGGAG
TTTTTTTGTTGTCGTGTGTGTGAGAGAGAAAAATAATATTTGTTAAAATTTAATTTGAAT
TAAAAATATTTAAATAAAATATATCATGAAGTTCAAGAAATTGTATTTTAAGATTTTAAT
AGATTGAGTTGACCTAATATTATTCCATACACTAATCTTTTGGTCAGACAAGTTAAATTT
TAAAAAACAATTCTATCAAAATTTCAAGTCAAATAAAAATTAAGCTAAACTCATTTTAAC
GTCTCCTTTTGACAACCCGTTCTCCACCCTACGTATGACAATCCGAATCTCAAGTTATTG
CGTGTTGGAATTGGGAAGAAAAAAGTCACAATGTCGTTTTGGCTTTAGCTTACTTTAACC
ATGTTTTCTTTACTCTTATAATAGATGGTTTTCTCTTACAAGTAAAGGCTTTATATATGC
AAGAGTGATGGTATACATATAAATATTCAAAACCCTTTTTGTCCCACGAATCTTTTGTGA
ATTATGTCAATACTTTTTTCTTATTCTATATAAACATTTAAGAACTTTCGTCCAAGCCTT
TAACAGTTTTAATATTATATATATAAATGAAGTTAACGTGTCAAATGTATAAATTTTTCT
TTCAAATTCACAACTTTTTTTTTAATGAAATGGTGTTATCAATTACTCACATATTCAATG
TTCAACATCTCCTCAAACATAATTGCCTTTTTAGGATACATGTGGTGAACAAAAAGAATT
AATAAAATTTATTCCATATATTAATTTAATCAAAGATAAATTGATTCATGTAATTTATAC
TTTAAAAGAAAAATAAGTTAGTTATGTTTTTTACATTTAAAGTTAATTCAATTATCTATT
GCATGTAAATAAGGACACAATTGTTTAATTTAAAATATAAATACTTTTTTTTAATATATC
AGTAATCATCTAGAACTAAATTGAATATTATATTTTATTTTGCAAGTATTAAGTTACATG
GTGGAATAAAAGGCTGTTTCCACAACGGTCAATTCATATTGTCTTAATTGTTACGTGGTT
GTAAAAAAGATTCATGTTCAGTTAGTATCTTGTGAAGGCGATCGAATACTAGAAAGGTCA
GAAACATGGGTTAGGTGTCT
>Glyma02g34070|Glyma02g34070.2
GTAAATGACAATCATATATATCTTCGAAGGAAGCTTCCTAGAAACTTCGTCTAACACACA
GTACAACTGAATTGATCTCACATGCTGAGAGAAAACGGTGGGAAGCAGGACGACATATTA
ATTAATTAATACTCAACAGCTTCAGTAACGATAATTTGTACTTAATACTAAAACGTAAGG
AAAATGTTTGTTTTATGTTTTTTTTAATCTGGTAGAAATCGAAGATACATATAAAAAAAT
TATAATAATTCACTTATTCTATTCGATTAACCAAATTAGACCCTGGGTAATGTTTGTTTT
ATGTTAATTATATATTTGTTTTTACACTCACTTTTATGAGAGTTATTCAAGAGTTCATTT
GTTTCATTCTTCTTCGATTTATGAGAAATTTCATATTGAAGGTAAAGAAAGGTGTAAGAA
AAATTGTGTGAAAATTTAAAAACTGTTATATAAATAAACAAATTCATACATGGGTTTTCT
GATTGGTGTATTGACTAGTGACTATTTTTCTTATATCCGAGGCTAATAGTTTTTGTGTAA
TTTTGTTTAGTAAAAACAAAAAATAAACGCACACAAGTATTTATATATAACGTCGATAGA
TGTATTGACGTATTTACTTCTTAAGTATATCATTATATGCACTAAGTGAGAAATAAGAAG
AAAAAAATGTAATACGTAAAAGTGATGTCATAGAAAATAAGAAAAATAAAGAAATAAAAT
AATTCATGTATACTCATATGCTAGAATTCTTAGAAAGAAATAGAAAAGAAACAGATGTAT
GTATAATAAAAAAATATGATGTAAAAAATGAGGAAAGGAATGTCTGATTGTTGAAATTTT
CATATATAACTACTCATAAAGAAAAGACAAAAGTACTATTCAAACATATACGTAGATATA
CTCTGCATCGATGATATGCTTTAATTCAGAATGAAAACGTACTACACATCATATCTTTGT
AGTATGCAAAACTCCAAAAACCCTAGTTCCCCGTTGTGCAGGTAATCTCGGTTGAAAGCA
AGATCTCAAGTAGTAATGCACGCTGCAGGTCCCTCTCTAACCAATGCAGCAGACAGAACA
ATTCTTTTATACCGAAATACTCACTATCTTATTGATGGTTTCTCTTGTATTGTCAGACAT
GATTAATTTTGTTATAAAATTGATAGTTTTATTGAAAATAATTACGAGTGAAAAATATCT
TTTAATCACAAAAATATTAATAACTTTTGTAACAGGAATTGAAATGACATTAACATCTAT
TTATTTATTACCTATCTTACGTAAAATATTATATGGATATAAACTTTTTAATACATCACA
TTCTTATTTTTTTTATTAAGGTTAATAAGAATTATTTATTTCAATTTCTATTCTTATCAC
ATCCGAGAGAATTCAGTATAATTAATAGATAATCAAATTCTTTAAATGTATTGTCAAGAG
TTTAATTTTTAATCATATAAATAAAGAAGATTTTATTATAAATAACAAAATTTAATTCGA
TAATTTTTACATCTCAAAAGAAATTAGTTTTTGATTATCTATCTAGGAATATTCTTGATG
CAAACAAAAAGAAATATAGAATCACGTATTGTATTGCTTCTGAGTTCTGTCCGCATTATA
CTACTTAATTAGACGGCACATGAGCCATGAGTTGCCAGTACCCCACTCCTTTTGCACATA
AGGTTAAACCCCTTCATTAATACCAAAAGAATTCTCTTTGACATCAACTCAACCTCCATC
GAACTAGTTGATGGAAACCTCCAAAATCTGAGGAAATATTGCATCAATAATAATAATGAT
AATAATTAGAAAAAAGGGTTACTACACGCGTGTACGGCAAACATGGCGTTACGCATGCAT
GGAAGGTCCATGATGTCCCATCATATATATCTACATGTCTCAAGTTCAGTTCTTATCTAA
AAAGATGAAAATTGTAAAATATATACTCCAATGGAGGTTGATATTTCCAATGGAGTGCAT
GGGTATTTTGGTAACTTCAC
>Glyma02g47560|Glyma02g47560.1;Glyma02g47560.2
ACAAATCATACAGCTGGGCGTCCATGATGTTCGGGTCGAGATCTCCAACGTAAAGCGACG
TCGTCACGAACTGATTTCCAGCAGCACCACCACCGTTGGGGTCGGGAACCGCATTCTGAG
GCGGAACCTGAACTTGAGCCATCTCACCCAAAACAACAGCTACAACAACAACTTAAATTT
CTCTTTTTTTCCCAAAAAAAGAATCCCTAATTTTTCCTTGTTTTTTTCTTCTTTTTGTTT
GTTTCTCTTCCCCCTCCTCTTGTCATTGGACACAATAAAAACACCCTAGGAAGAACAAAA
AACCTAACTCAGGGAATGATAATGATAACACGATCTTTAGAGAAATTTTTAACTTTTTTT
AGAGAAAAGCGAGGAGAGGGAAGTGGGATGGATGTGCGGCAGATTGGGAGTGGCCGCCAG
CGAAAACTACGGGCGACGCGTGAGAGAGAAGGGAAATTGAGAGAGAGAGAGAGAGCAGTG
GAACTAAGAAAGGACCCTTCTCTTCTGTTACATATTCATCCGGTTATCTTGAAGAAATCT
CGTCCATCTAATTTTTTATTATTAAATCGAACGGACGTGATTAATTCTAACTTTTTTTCG
AAACTTACTTTGTGTGCGAGTTTCACCTTCGCACCCTAGTCTTCATCTTCTAACAAACTT
ACATCCCCAAAAGCTTTCAAGTAAGCCGAAGTGACCTATTAGCTTCGTTTTTCATGCTTC
CATGGTAAAAAAGTAATTGCAGAAGTCCTTCCAGTGTATGAGCTCGAATTGGGCTCCAGA
GATGCTAATTAATTACTTTTATGATGCAGGCAATTGTGTTTTCAGATGGTGTTCGGGATG
ATGTTGATTTTTATTAAGTATAAATTGCACTCCTTTAGGTAAATTATTTATATCGTGAGT
TTTGAAAATGTTCCAATGAAACTTCATTCACAACTTCTGTGAAAAATATCATCTATTAAA
GACTGTGTTTTTATAGACTCTTGTCGTGGTCAATCCTAAATACAAAATACATGACAGCAT
ATTAACTATTTAAAAGATAACTTAAAATTTTAAGTAGTTACATATTATAAAATGCTATAG
TGGACATTTTACCACTGTAGAGTTTATATAAAGAAATTGAATCTATAACAACACGACACT
TTATGGAATTGTCATGTATGTGACAATAAATAAGATTAATAAAATTATTATAAAAACGAG
GCCTTAATCGAAAATTCAATATCTTTCTATTTTGTTTATAAAATTTATAATAGTAATATA
ATTAAGAAATATTGTATTTAAGTAATATATATATATATATATATATATATATATATAGAT
TTTAACAAAAAAAATGAATAAAATATTTATGATAAACCTTTCTATTAATTATTTCAGTTG
TTCATTTAAACCATATTTGTTTTCTTATAATTTTTTTGTTATTGAATATTTAAATAGAAC
TTTTTCACGGTATTCTTTGGTTTTTTAACCTCAGTTAAGATGCTTTGTTTTGTTTTCTAT
TAATTACTCTAATTCTCATTTAAATACAGCTTTTCTTGCTTATGATATTGAGGGTTAATT
AAAAAACCAATAATGTCCTGAATTTTAGTCTAAAACTTTTTGGTTTCATGTTTTAGATGC
AATTTTCTGCATTTTAGATATGATTTTCAAAAGTCAATAGTAGTTATAAGTTCTGGATTT
CAAATGTGATTTCTCTATTTGCGAAGATGAGGTGGCACATTGTGTTGTTGAGGTGGAGGC
ACTACTAGCCCTGTATTTCTGTGTGGTTTGGTTTTACCACCAACACAAGTTTTTTTCTTT
TCTCAAAAAATGTGGGTTTGTACTATGGTAGGTAGCAGGAGCCTAATCAAAGTTTTAATT
TGAATTTCATCCAGGTGGCAGAAGAAGAGCCACTATATCAGAAGGAGAATCCACATCCAA
ATGGATGACCAATGAGGTGTTGCTGAGTTGTGCATATCCTGATCCGCAATATCATAGGAT
CTTCTATAAACCTTTGTAGT
>Glyma02g03250|Glyma02g03250.1
AGATATAATAAACTGAGACAGCAATGATTGATTTTGGAAAGTATAACTTGCGGGTGGACC
GAGTATGTGTTAACTTGCTGGTTTTATAGAGTTAATATAATATTTAAGATATAATAAAGT
ATAATCAGCATTTATGGTATAAACCTAGTCAGAATCACTTTTGTTCTCGTCATGCAGTAG
CATACCTTTAGGCCTTCTAATAAAATGGTAAATATTATTTTATCCGTATATAATACATTC
GTGGTTGGAGGTAGACACAAATATTTTATTTTTTTATTTGACTTTTCCTGGTATCTGATT
TTATAATATTTTTGTGTTAATATTTAATAATAATATTTAATTTTAAAAAATATAAAAATT
ATATAATTTTAAAGGAACCAAAACATGAAAGGGAAGCCAAATCCCTTTTGTTTGGGCTAA
TAAAACCGTTTTCTTTGAGTATGTGTTATAGACATATTTTTCCCATAATTTCTTACAAAA
ATAAATCACTCAATAAGTGTTTGCACCCAAGTACTCAACCTATTTATATTTAGCACTCAA
TAAAGATTTATCTTTTTTATCTTCATCTTTATCTTTTATCTTTCTTATCTTTTAATTTCC
TTATTTTATTTTTTATTTTTTATCTTCATCATTTTTAATTTAAATCTTTTATATTTTTTA
TCTTTTATTTTTATCTCTAAATCTTTTATCTTTTTTTTTAAAATCTTCATCTTATCTCCA
ATCTTTCTTTGTTAGTTATTTTAAATTTTTTATCTCTTATTAATAATTTGAATTTATATT
TATTTAAATAAAAACATAATCTTTAACATTCAAATTTCTGAGTATCAAATTTGATCCATT
TTTTAATGAGTTAACAATCCACTCATACATTATAATTATTCAATTATTCCCTTAAAATTT
AGCTATTAACAACGAAGAATTGGCTACTAGTATGAAAGCATTGTCGTGTCACTCTTTTTC
AAATAAGGCCTACCCAAACAAAAAAACACACTCTCTTCCAATAGGATTCTTTTTATTTAA
TAAAATATATACAGAATTTTAAAATCATTTAAATGTAGGAAACAATAACATTAACATTAA
CAACAAGACAGGATATCTTAAAGAAAAAAGCTGATAGGTTGAAATATGAACTGATATCAT
GACCCAATCCACACTCAGACTGTACGGCCGTAGGCGTAGTTAATAATGTAATTTAGACCT
CACTCTTATGCCGTCAGCTATTTGCCTCAGCTTATACGTCATCAACTCTCTTTCCATTTT
AACTGTTTCATTTTTACTTTTAATTTCCCTAACGATTTGTTTGACGGAAAAGAAAGTAGA
AAAAAGAAGAAGAAAGAAAACATAACTTATCAAATATTTTTTTATTGAAAAGAAAATATA
AGAATAAATTAACTTCTAAAAACAAAAATTTAATTTTTTTTGTTTTTTTTTCTATTTAAA
TTTTAAAATTTTCTTTCCTTCCTTATTTTCCTCCAATCTAATTAAATATACCATAAAAAT
ATAAACTCCAAACCACATATTGATAAAGACAATCCGCAATCCAGGTTTAATTTATTGATA
TCTGGGTCTTAAAATAAGGGTTAAGAAGTGAAAAAAGAAAATGAAACTGTTCTTTAAAAT
TATAACATTAGATATATAGAGAACGTTAAATATTAAGTTTTTAATAATTTTAAACAATAA
ATATAAAATAATATAAAAACATATATAATTACTTGAAGTATGTTCATTATATATTTTTTA
AATAATTTTACTTTTTATATTTTAGGATAAAATATGTATTTATCTCATTTTATCTTAATT
CCTATTTTTTGATCCTGCATAAAAAAATATAGCGTTTTAGTCCTTGTAAATTGTTCTATT
TTGTTTTAGTTCAAACATAATGACGTTAATATAATAAAGATATAAAGAAAGAATTTTAGT
AAAATAGTGAAAATAAAAATTTAACAAATTATAAACTTAAACGTTATATGAAATAACATT
TTACTCAGTCCCTTCTAGCG
>Glyma02g11110|Glyma02g11110.1
GTACCTGGTTTGCCTAAAAATCCTTCGCAATAGTATATATAGCATAGTGATAGGACTGGA
GAGAATATTGAAAGGTAAGCTACTGTGTAAGCAGAGCAAGACATTGATTAGATTAGATGC
CCATTCACACTTCATTATTGGGTCAAGGTCAGGTAGTATACAGCCCAACCCAACTAATTG
GGTACCTAGCACATTGGTATAAGTACGCCCATTATGGATGTTGGGGCAAGTCCTTGTATC
TAGCCCAAAAAAATGAATAAATCTTAACCACCGTTTATCTTCTAAGATTAAAGTGTGCAT
AGGGTAAAATCGTGTAAAGCAAGCTCCAAATAGTGGTCTGATGATACGGACATGCACCGC
ATGTGTTGGACACATATTTCCCGTGTCCAACTTGTTTTTTTTTTTAACCTTCGACATGAT
TCAACATAATTTTTGTTATTTTTCTTTTCAAAATCATATTTTTTTAAATCTTAAAAGATA
AAATATTAGATTTTAAATTATAATAATAGATTATATTTTTTATTATTTCCTGTTCACGTT
ATTTATGCTTCCTAAATTTTTTTAAAAATCTTAAAGATAAAATATTATATTTTAAATTAT
AATAATAGATTAGAATTTAGATCAAATCAAATTAAAATAATAACATTTCGAACATAGGAT
CTTGTATTTATTCATAGTAATCTTCGTCTTCTTTCAAGAAATTTCTCATAGTATCATCAA
AAAACTAATTGTCGAATATAAGTTTGGATCACTTGATGAGAATGAAATTATTGAAGTTAC
TAATTTATTCATTGATGGATCAGAAGTTGTGTTTTTTAATGGTAATGATCAAGAAGGAAG
AAGAAAAACTAAGATTAACAATTTTTTATTTATCTTTTTAATTATGATAATTTATCTTAA
TACTTTTTTAGGTAAAACTCTTTATTAAATATATTAGCAAGTTTATTTTTAGATTATTTT
TTAAAAAGACAACTTTTGTCCTGTGAAATTTTCTTTTGAATAATAATAATGCGATTATAT
ATATATATATATATATATATATATATATATATATATATATATATATATATATATATATAA
TTGGTGAGTAAATAGTCTATATCTACTGATTGTTTGAAGAATTTTAACGGTCATTGAAAA
AATATTTTATTAATTTTTACAATAATTACCTAAAAAATCATACTAACAATGATTTTCAAT
TGAATAATAATAATGTAACGGTACACTAAAAACTAATTATATAGTTGTATAACTCTATTA
GATATACAAATGCTCAACATGAACCATTTAGATGGGCTTAAATCATAATAACTGGAATAA
CAAATGTAGTAGATATTTCTATATTTTTTTATGGATTAATTACTGTTTTAGATATTGAAT
TTGGAGTTTTTTTTTAATCTATAAAATTTATAATTGTTTTTTTCTTAAATTTTGATTAAT
TTTTTTTAAATTTTTGATATAATAAATTAATACTTTATGATAACATGTAGTTATCATAAA
TTAATTTTTAGTTTTTAACAACTTGAATTTATATTTTAAATCTGTCACATAGGGTTAAAA
AACAATCATAAAATGTTAAAAATTATCATAAAAGTATCAAATTTATTATGTTAAAAGACC
AATAAAATTAATGTTAAAATTCAGAGACTATTTTTTTTTTTAAAATTTGAAAGATTAAAA
AAACATATCCTTTAAATTTAAAAACTAAAACAATAATTAAACTTTTTTTTATATAAGAAG
AAAATGCTAACAAAACAACTAAAAAGAAGTGAAACTAAACAAGAAAGGCCATTGAACTGA
TTGAAGAGACTATGAAACGTCTAAGCAAGTATATAAGATAAGCAAATCGTGTAGGTCCAA
CCCAAACCACAGCAGTATCTACGTGTTCCTTGTGGCGTATATCATCCTCAATCCAATTTC
CAAGCTTCCAAACTCACCACATCCACAATAAATACCTGACATAACCGCCAACATATATAT
ATATATATATATATATATAT
>Glyma02g43740|Glyma02g43740.1
ATGTTGTTGAACATTAAATTTGAACATATTTTTCACTAAGAATTCTTATTAACGAGAGTA
TATTGTAAGGGATAACTCATTCCATGAAGCTCAACCCTGTTGATTTGCTTTGTTTTATAC
AAATTACTCCCTATATGCTTAATTTCACATTCTTTTCATGAAAAAAAAATGAGTTTCACA
TTCTTTTATTAATTGAATTTCAGTCTGTAATTAATTTACTATAAACAATTAGTGGTAAGT
TGGTAACTCACTAGGGTAGGCTAACCTAGCATGGAGGGTTTAAATAATTTACACAAAGTC
TTGATTAGCGGTATTTTTTAAAAAAGAAAGATAATTCATTTTATCTCATATTAAAATGAC
CACATAATTTCGCAAAAAGATAAAAAAAAAAATTGGGACTTTAACTTTCTATCATTAAAA
TATAATATGAAAAAAATCAGAATTATAAACAAGTATTTTTTTTTATCTTGCGCTAAGCAT
AATGTATGAATTTTGAAAACAGAAAAAGAGCAGAGCATCAACATGCTACAATCTGAATAT
AACTTTGCTCAAAGTCAAACTACTCATTTCAACAAGTGATGGAAGTGTTCCTTGATGCAG
TTTTATGGTGGATTCAAACCATGCTGTAATTAAAGATTTTAAAAAATGAATTTTAAGTTA
TACATCAGAATAATGAGTGCATGTCTGGGAAAAAGATCTTAAAAAGTAATTTTACTTTCA
CAGCAACAATTTGTTACTTCTCCATTTCGAACATTAAATTTCATAAATATGCATTGGGAT
TTACAAAGATATTTTTCCAATTTTTTTCTAAGCATAGCCTAATAATTAGGAAAGCTTTTC
AATTGTAGAAATATTTTTACTTATGATAAGTGATATCCACTTAGGACAATGGTTAAGAAA
ATAAAAGAAAAAATCTATGATTTTAAAATATATTTTCATATGATTTCTAATAATTTTTTT
TTAATTTCTTAACTAGTGTTCTAAGTTAGTAAGACCCGTTACTTATTAGTATTTTCAAAA
TATGCATCCTTTCGACTCTCTTTTTTATAGAATTTTTACTTCCTGTCTGTGTTCTTTCTT
TATTTCTTTTTTTCCTTCTCTTTATTATTTTTCTCTTTTAACCTTGCACTAAAGCACTGT
ATTTTATTAGACTTTTTTTTTTGTCTATGTATCTTATTTTATTTTTATTAGACTTGAACT
TTAAATATTTTATTTTTATTAGACTTGAACTTTAAAGAAGAATTTGATTTTAATTTCCAC
ATTGTTCTAGTAGGCAGTAGCATGCATTTTCCATTGTCTGCGAAAATTGCCAATGACAAC
AGTACCATCACTCACATAGTCACGTGGACATAATCTCATATATATCTACCCATAGTACAA
TCAACAGTATAATCACTTGCACATTGTTCTAGAAGACTAGAACCATGTATTTCATATTGT
GCGAACCTTTCCTTTAACTTTGCCACATAGTACAGAAGAGGGTGTGGTGTTGTAATTGCA
GGTTAATTCATAAGGATCATTTTCTCCTTTAAGATATATACATTGAGCATGTTAATTTTA
GAAAATGTGTAACGCAATGGATGATGCATTCTCCAAACGCTTCAATTCCTGGCTTCCTGT
GTAACAGATAAACCAACAAAGCTTTTCAACTAAAACTAAGTTAAAATTTGCTGATGCAAC
ACAACAAACTCTTAGTGTGTGTTTGGTTTATCATTAGATTGAATGGACATACATTCTCAT
GCACGTCTTGTGAGAAGTAGGAATTCATAGCTTTTGATTCAACGGCCGTTTGGAAACGGT
AAATCAAACACACACTTAATTGTTAGTTCATCATGGTAATTACTTGATAGAGCAAAAGGA
GCAGAAGAACATGGATTTGTACACGGTTTTCTTTTTCCAGTTGCTCATTATGACTGTGAC
TTTGTGATGGCAAATTAGGAGTGCCTATACTGTTCCATCACTTTCACAAGATGTTGTTTT
CATTAGGCTAGTACGGTCTT
>Glyma02g40360|Glyma02g40360.1
TTAATGATATGATAATTTAAAAAATTAATAAAGAGAGAGAAAGTGGATGGAGTAATTATA
TGATTAATTCATGTTGGTATATTTAAAACTAATTCTAATTAGATTCAATTGTTTTAAACG
ATCTATTAATATTTTGATTTTATAATTTTTTTATAAGATCTTTAGATTTACTGATATAAG
GAATATATATATATATATATATATATATATATATATATATATATATATATATATATATAT
ATATATAATTTTGTACGTATATTGCTCCTAATCACTTAAATTTACAACTTTTAATTCTAT
ATATACTATATTTTTGTAAGTATAGGAAGATCACATATTATATATACATGCATGCACATA
TATAGTAATTTGATAAAATTCCAAAATCTTGTATGGTAATTTTAAGTAGCTAGTAGCCAG
AATGTATTATAGAACTAATAACTAATAGGTATATATATGATCGACCAAAAATTAAGTTTA
AAGGAAATATAAATATAATTTTTTCATTTTTTTTTGTTTATATTTTAAAATAATATTTTC
TGAATATATATCTTCTTTCTAAGTTTCCTTGCAAATTAAGCTAGATCTCTCTACTGCGTT
GTTGTTTTTAGCTTTGAGTTTTATATGGTGCTCAAGAATTGGTATGAATTTTCTTTTCCT
GACATTAAATTTGAACATATAACATCAAGCTCCAGACTGCTGGCCTACATTTAATTGCTT
TTGGTTTACATATTTTCTTTTTATCACTTTTGATACTTCATCGAGCTAGGATAATTAACG
AGAGGAACATTTTGTCACACTCAATGTTTTAAATTCATGATGAGGTGGGCATTATCTTAA
GACGTGTTACATTACGTGCGAGTCCATAAACCGATGGCACATGATTAAAGTGAACTCATG
TTTTGTTATTATTTGCTCCCTCAATGATTAGTTTAAAGCTTAACCTCAAAATCATATCAG
TTATTAGCTCATTATTGAGGAGGTGAAATAACGAAGCATAATAACAGAGTATTAAAGACA
AAATCTAACAAGATGGAGATGGTAAAACGAAAATAGATAATGTTGTCGCAAGGACTTAAT
GAATGAAATGACTCCCCGAAATAATATGTATGCAAGGGTTTTTTCTTTTCGTCTTTTTTT
CCTTTCTTGTGTGTGTGTGCCTATATTGACAACCACCAACTTTCGGCAATCAATAGCGTT
TTTATTTGAAGCTTCAACAATGGAATTCCCTAATGTTTTTCTTTGTTTTATTTGTTAATA
AAAAAACATTCATTTATCTTTTTTGAATCAGTAATAACTAGTAAACCAGCCCGTGTGTAC
TCTAATTTAGGCAAGCAGTATTGAACAAACTGTATCATTTAATTTCCAAGCTCCCATATG
CAAAATTATGTGAAGAAAAGCTACACGCCGGAATTAAACCTAAACTTTAAAGAATCAATT
TCTGTAAGTTTAAAAACGGAAAATTAATGCAGATTGAAGAAAATGGAAACAGGTAAGAAA
GTAAGATAACCTCAGTCAAAGAGCAGAACAAAAATTTTGAGTAGCTACCAAAAAAACTGT
CGTTGTTAAATGTCAATTTCAAACTTCCCACTTGCATGGAAGCAGCTAGCTAGCGGATTA
ACCGTATGGTTCGGCTTTGCGGTCCATAGCCTATGAAGTATGAACATGCGTTGAGTTCAA
AACGGCAAATGGTTACTTCTCACAAGCTGCACCTAGCATCGGACTTATTGCTGAATATTG
TGTCCCTGACTGTGACCGTTAACTAAAATACATACTGAAAAATTATTAGATAATCTTACA
CTATTTTGTGTTAATGATTTTAATCTTTTATGTGACATCTATCCAAGTTACAATTATGAA
GAAGAATTAATAATACGTAATTAGATGTTGCGTAGAAATTATTTAAGATTATAATTATTA
TCTGAATCACCAAATAATGTTTTCTAAAATTGGAAAATTAAAGACACCATTATCCTATAT
AATAAATTTTTATAGGATAA
>Glyma02g36810|Glyma02g36810.2
TTATAATACATTCTTCTAAAAATATTATTTACTGTTAAGTGGAATTTACAGATGAATTTT
ATCTAATAATGAAGAGTATGTTAAAATTGTCTAGCTAGCATTTTTTTTAAGTGGAATTTA
GGGTACATAGTTAATAATATTGTTTTTTAAGAACATAGCTGATAACTTGAAACTGGGTGT
TTCAGGTTTTCCTGTAAAGTATCAAATTATGCAAAAACAAATATTATTATCTTGTTAATT
ATTAATATTCTGCAACTTCTCTAAAAAAATATTCTGCAACTCAGTGTCTTCTTTATCCTA
GACTTTTTCTAATTAGAAGTTACTTTAAACTTTAATTAGCCCGAGTTAAAGATATGTGAA
TTCGTTTAAGGGGTATAATTTTGTTATCATTCATACACAAAATTCGATCTGAAGATATTG
CTTAAGGGAAATTAAGCTTTCTTGCCCACATCTTAATTTTCTTTTCTTTTTATCATCTAA
AGTGTGATACTTTAAAATGTAAAATACATCGTTAATAAGCATTAATTAAAAGGATGGGTT
AAATTTTATAGTGCACGACTCACGTATCGTTCCTTAATTAGAAAAAAGCATGGAACAATT
TTGTACGTGAAACAACACTCAAAAACATAATAATTTTATTTTCTAATTATGTATACAAAA
TAAAAATTTTCCATTCACATATTTTTTCATTTAAATTTTTTAAATAATTCGTAATATTGT
TTACAAAAAAACTATTTTTGCCAAACTAATATCGCTTTCAATACTAGTATTTTTGGTTGA
AGATATTTTTACAAAGCAAAAGAAAAATAATCCAAAAGGAATACGCTTGATAGTTGATAG
TTGATATTTCTCAAGATGTGATTGGAAAACACGCATTTTTTTTTTCCTTTCCCATTTCTC
TTCCCATTAGATCTAAACACCCTACTTGATTAGTTTATTTCTTTGGTTAAAATTCGTACA
AAATATAACACTGAACTTGATGTTAAATGCGATTATAGTTGAATTATCACACGACACACT
TTTATAATTAGTTTGAAGGCGGCTTTTAGCGTGTGTGACCTTCATAGGTCTCGCACGGTG
CGAAAGTGAGTTTGGGTCGTGCGATTAAAATGAACGACTGTATGAGTGAGGGTGCATCGA
ACGGAAAAAGTACCATGTTCATAGGCCTCATTCCTCTTTCTCCTTCTGGAACCCTCGACA
ATTCACGCCGTTCTTTGTCAAATCCACTTCGGAAAAACCAAGATTGAAAGACTCCGTTTC
TGTTTCGAAAATGGGGATTTCTTCAAATTGGAATTCCAATGTAGTTTTATGCGTTGATTC
ATTGGAATCGAAATGTTATTCTGTCAATATTCAGTTCTATGTCATGAGATTGGTTATTTC
TGTTATGAAAATCTTGATCTGGATTGTGTTTTTTTGTATTGTATACTACTTTTAACAGTT
TTCACAATGGTAGCCCAATGAAAATTTGATGTTTCAGTTGTGAATCCTGAATATATATAT
ATAATTTTATTTTTGCTTCTTTTTAGAAAGTATTTTTTTGGGTCATTTTGAGATGAATTT
TGAAGTAACCATTGAATTAGTTACGGATGAATATGTGGAAACCCATGGAGTGGATGGGTT
TTGTGTGGTTGGGATCGGAGAATATGGTACCCAAAAAAAAAAAACGTAGGAAAACGTTGA
TAACGCAATCTAACAAAGTGTAATTAATTAACAAAAAAAAAAAAAAGGTAAAATTAAGAA
TGCAAAGCATTAGGAGGTGAAAGGCTGAAAGCATTCCGCGTATGTTATCCATTTGGTCGT
TGAATGGAAAGAGTCCACTTGTCAAAAGTTGAACCATTGGCATCAAAAGCTGCCGTCACT
TAAAAGCGCAAAAAGAAGGGGCCCACATTATCCATAACCTCAATTTGTTTCATACGTGTC
TGCCAGCACACGCGCTGACAACAACAAAGAATTGCTCTGTTTTAGACAATTGAAAGTTTC
GCACGCGCCACTCGGCACGT
>Glyma02g09780|Glyma02g09780.2
AAAATATTAAAAATCAAATTAAATTTAAAAATAAATTAGAGAATAAAAAACTAATTTAAA
TCAAAATTATCAGAAAATACATTTGCACACGAATGAAGTTCCACCACAGCACAGGCAGGG
CCGTGTCTACCAATTCTAGGTTCTTGGGCAAATTTTATGTTGAGTCTATTATAATATAAT
TTATGAATCTATTTTTGTTTTATTTTGCCAAAATCTTAATTTTCTTTTCCTATTTTTTAA
AAATTTACAATTTTAATTTTTATATTTTTTAATTGAGACATTGTTTTCATTTTTTAAAAA
AATCATCATTTTAGTTCCTATATCTAAATTATTAGTCATGTGACATAATTTTTTTAAAAT
TATTTAATCACTAATAAGTTTAATTTATTAAAAAAAATAATTAAAAAATATATAGTCAAA
GTTTGAAATTATTCACGGAAATTAAAATTATGATTTTTTTTTAAGTTGGGGGACAAAATT
TCTCAAATAAAAATTAAAATTATGAATTTTTTAAAATTAAAAGACAAAAAAATTCAATTA
AAAAATAAGAAATTAAAATTACTTATTTAAAAAAACAGGAATATGAAAATTATATTTATT
ATTTTTAATTAAGATTTAATAATGAAATAATTTTAATATCTCATTCTATGATGATTCATT
CCATCATTGTCTTAATATTGTTGATATCAAATTGAAAATAAAAATAATTTTAAAAATTTT
CTCTTGACAATTATAACAATATTTATGTATATAAATATTTTTAAATTATGTAACTTCACT
AATAATGTAAGTACTTATAATATAGTAAAATTTATTATCAAATAAAGTAAAAAATAATAA
ACCTACACGCAAAAACTAAAACATCAACCACATAAATTTGTGGCTGCCTCATTGGCCTTG
CGGCAACACCGCTGGTTAACACAAGTATCGGTATCACTCATGTAGATATATATATATATA
TATATATTCATGCATTTATTGTTATGACTTGTTATATACTTGAATTAGTTGAATACATGC
ATTTGTACCAACTATGCTGGTTTCCGATAAACCAATGGTTGAATAGTCATGACAAAAACA
TCTAACAGCTTCGGTGTCTACGCATAGTTCTCCCCTGACAGCGATCACATTAGGCACTAC
AATTTTTTATATTATTTTTATAATTTTCATAATAAATACTTATTTTTTTAATTAATATTT
TTAAAATATTAGTTAACAAAACAGATTACAAACCATATGTTTTTGTTAATTAAAGAGATA
AAAAATATATGTTAAATAATGTATTGTTAACCATACTTAGGTGAAGATTTACTTGTTACA
CTCAATTATATCATCGTATAGTCACACTCTATCTATATGTCTTTCTTTTTTTGTTTTACA
TTCGTGACACCTAAGTATATTTATTATTTTATGTGACACTAATGTTATAAATAGAGATCT
TATATGTGTATTTTGCAATATTCATCATGTGGAAAATTAAACTGAAACAGATTTCATTCT
TCATATTCTGTATCTTCTTCGTCAATTAATTTTTTCTTACCTTTAGGCTTTTATTTATGG
TTTCTTATAATAATGAGCTTGTTTTTTACTTTTCTTTTTCTTGAAGTAGTATCTCTAATC
ACATTTAAGAAACAAAGAACCTCATTAATGAAGAAAATTCAAGACTTAGAAGTTATATTA
ATTATGTTAAACGTTCCACGAATGCTTTTATTTATATTTTTTTCTTTCTTCATATCACGT
TATAAAAACAATTTTATTTTATGCATATTTTTTTTTCTCTCACTAATATTATGGATGTCT
ATGATACGTTTTTGGTTACTAGTACTACCACGTGGGTAGCTGGTAGGTAACACGACCCTG
ATTAAACATTTTGGGTGGTCCATTAATTAAGTCCAGATGATAGTAGCCACTAGAGTTAAT
GCCACAACTTCGCGGTGTTGTTAATTCAAAATAATAATTGCAGCCCAACGCTCGTTCGAT
AGTGGGGACATTGGCCATTT
>Glyma02g03301|Glyma02g03301.1
ATTATAAACTATAAAATACTTCAACAATTAAGTTTAATAATACATTATTAGTGAATAATA
ACCTATTGATCTTATAATAATGATAAATTATGCTCATCTCAAATTTGTTGTTATCAGAAA
ATAAAACATATTTACTCAAATTTGTTGTTATTAGAAAACAAAACATATGTTAAATAGTAA
ATATACATAAAATAATCCAAATAACTTACTGATGTTGTTATGAATCATTATGAATGAAAA
ATGTGAATGTTATCTTTTATCTTCTTAGCTTTAATGATAGTTTTATGTAGTTTTATAGTA
ACCTAACTTTTAACATTCTTGCAATTGAGAAATAATAATGTATAGAGGAAATGAGGCTTA
ACTTGCGAACAATATATATTTAAATACAATAAAGTATAATCAGCATTTGTGGTATAAATC
TAGTTGGAATCGCTTCTGTTTTCGTCATGCAGTGGCATACCTTTGGGCCTTCTAATAAAA
TGGTAAATATTATTTTATCCGTATATAATACATTCGTTGTTGGAGGAAGACATATTTTTA
CCATAATTTCTTAAAAACAATAAATCACTCAATAAAGTGTTTCCTCCCAAGTCGCAAGAA
TCAAGCTCTAGATGCGCTAGGAAATGTTTTGTAAAATGAAATATATAAATAGGAAGAACT
TGTAAAAAAATAGAGATAAACAATGAAGAAAATAGCCATTAAAATTCATAAAATGAGAAT
ATCTAAGTATAAGATTACAACGAATCTGGATGAATCTGCTAACAACCTAATCTTCTATCA
TTTTCATTTGATATTTAAAATAATTAACTGCTAAAACAAAACTCATAAAAGATAAAATCT
GCAACAATAATTGAACTCTATCTAAAACTTATTCTAAATTCAAAATTCAAGTAAGGCAAG
TCTCATATCTTTAGCGAGAGAAAAGAAAATACTATCACGCCAATACTGACCCCGACCCTA
TCAGATGCATGAACTTTTATGGAAAGTTGTCCCCACTCCCCAAACCCAAAACCGCAGCCA
GCAACACAAAACCAGTCCCCCATGCAATAGCTGTATATATGCAGATTACAAAATTAAAAG
AGACACCACAGAACAAATGAATGAAAAGTATAATAGTATATTTATGAACGAAGATGAAAA
TAAATTTCTAACAATTAATTAATTTTAAAAGCTTTCATAGTTTTAATTTGCAAATGCTAT
TAGTTTTATTAATAGTATATAGATACTTGTATTATATTACAAATATAATAATGAAAAAAT
TAAGGTTAATATGCCTCCTAGAATATATTTTGTAAAAATACACAAACTTTCCAAATTTTA
TTTTTTATTTTAAATGAAAAATAGTATGTCGTATTTTTTAAATAAATATGATTTTTTTAT
TTTATAATAGCTAATAAAAAAAATTTGGAGAACTAAAATTTAAATTTTAGTTATTTTATT
GTTGTTTTCACTCTCATTTAAAGGAGTAAAAGAATGAACTTGTCCCCGATAACCACGCTA
CACAGCCTAGTAAATTTTCTACACCAAAATGATCTATGTAAAACTCCAGCAGCAGCTGGA
AAATACTCCGATTCCTCTAGTTCCAGGTACACCAAAACACTCTCCATGCGTGAAGTGAAA
CTAGATGGTATTTGCTGAAAGTGATCCCGTGGAGAATTTGGCAGAACAGAGAGGGTATTC
AGACAAATTATAGAAACCACCGATGAATCAGTGAGTAGAATATGCTTCTTCCTTGAAGAT
TAACTATCCCTAGTGGGCAACTTGTTAATGATGAATTGAAGACCCTTCAAACCGTGTGTG
CTACCTTAGGTAGGCGTGGAATATCAATTATTTCCACACTAGGAACAAAACTTCATTAAA
CTAATGAACTTACTCAGTCCCTTCTAGCGTGGAATTCGCAACAACGACCCTCAGTCATCT
TCCTCTATATATTACTCCTCAGCTCTTATATTTAGACGCACACAGTTATACAGCTCAAGA
GAATTATCATACCCTTTAAG
>Glyma02g47960|Glyma02g47960.1
TTTAAGCTTGTTATGTACATTGTTTTATAAACTATGCAAGTTTTGTGATGTGAATCTTGG
GATTTATGCAGGAACAAGGCTTTTGAATCATGTTCTTGATCTTTGCTCCAAGCAAAACAT
TTCTGAGGTTTACTTGCATGTGCAGACAAACAATGAGGATGCCATAAACTTCTATAAGAA
ATTTGGATTTGAAATTACAGAAACAATCCAGAACTATTATACAAACATTACACCGCCTGA
CTGCTATGTTCTCACGAGGTATACTGTTCTAAGCACAACGAAGAAATAACATTTCAGATT
TTGAGGGGAAGTAATCAGAGATTGTTGCATTGTTTTATGGGTTTTGCCATGGATGTATTA
CACTAAGGTTTTTTATGTCCAATGCTAGATTTTAAACAGCAAAGTTAGCTAAAAAAAAAA
AAGGAAGCACTTGGAGATTCTCTTGCTAAGGTACCATCTTAGAAGCAATTTATTAAAAAC
TATCACAAATTATTAATTTATTATGATAACTAAAAACTATCACAAATTATTAATTTATTA
TGTCAAAGACTAAAAGAAGCAATTTGTCAAAATCTAAGATAAAAAAAAATAGCTTTAAAT
TTTAGGTACTAAAAAAAACACTCACTTCAAAATCAAATACTAAAACATTAATTAAGCCTT
TTTTAATCAAGTATCCTTGGCCAAAAGTCAATAGCTAATATCTTGAGACATTAAGATTCA
TTTAAGAAATTGACCTCTCTCAATATATATTTTTTCATTTGTATGAGTTAAAAATTAAAT
TCATAATCACATGTTTAAGAGATAATATTATTTATTAATCATGTCACATGCTTATCTACA
TTGTATGGTCAAGACTAAATGTTTTTGACTTTGGGTTATATTAAAATTTAAAACTTTGTG
AGCAATTATACCCAAAGTTAAAAATATTAGCAAACCAAACATAACATTAGTTTTAATTTT
GTACTTTAACCGTACTTTTTGTCTAGTTATAATTATTTATATTTAGTATTTTTATAAAAA
ATATTCAATAGATAAAATTAGTGTAATGTGTGACATGTCCTTTATTTTTTTAGATTAAAT
AAAAGTATAATATTTTTTTTAAAATGAAATAAACAAAATGGTTTCCAAGTGCTAATTTTA
GAGTTTTTCTTCTTCTTTCTAAACAGTCCATACTTTTTTTTATTATAGTCTATACTTTCT
CTTTATTAATTTATACAGATTAACCTCATCACTTTGCATTATATTTTTCTAAGTTAGTGG
AGATAATTTTGAGTGAGAAACGTAACATTAACAAGTTTAATTGAAATTATGAGATCCAAA
TGTGAATAATTAGAATAAAGGAAATCAAAATCATGAAGATAAAAACATGCATGAAATAAT
ACTTTTTTAGTACTTATTAGTTTTACTTCTTTTTTTAACCCCTCTATTTGACGTTCAAAT
TACAAAATAATTAATAAGTTATATTTGTTTAATTTTTTGACATAAAAAAAAGTTAATTTT
TGGTTTGACCAGTCTTCAGTTTTTTTTTTAATAGATCAGTTTACTAGTTTAAATCAGTTT
GATTTAATTTTAAACATCTCTAATACAACAAACATATATGCTACAATTCATATGAATAAG
GCAGAGATGAATAAAAGAAAAAAAATGTAAGATGAATGACGAGATGCAAAGAGATAGGAA
AAAAAAGTGCACTGTATAAACTATTATATAGTTTGCTATATGAATATAATATCTTACAAT
AATTTGCATCGCGGCAAAGAAGAAACATAAGTAACTATTTTGGCATTTTAATGTTAGACA
CGGATCCTAGGTATTTAATTTATCTCAATTGTTTGGTATGGTGAAATTATCCTGCAAAAA
TTCCACGTGGATAGAGAGTTGAGAGTAAAGACGATGGAAGACATTATCCACACAATATCC
CATCCCTTATCGGATTCATCATACTACGTGTACACAATTGGTTGGAGAACTAGATCATAA
TCTCATCCTCACTACACTGC
>Glyma02g11260|Glyma02g11260.1
TTTATCAGTGATTTCAACGTAAAACCTGTCTTATGTGAAGTTATTTTCTTTTAAATTAAA
TTTATTTCCTCTCTTTGGTCCATCAAAGCTTGTCCACTGAACATAAACACGATTACACAT
GTAGATAAATTTACATTCTTAAAGTGAAATTTCAATTTTTATTCTCGATGTATCGTGTAC
GTAAGAGTCTTTATTCTGAAGGAAGGCGAAATGTTAACACCAATGCAATATTCTTGTGGC
CTATGTTCACGAACCACACGGCCACGGGTTTTGGATGATATTTTGGCCATAACTGGGTGT
GGAGCCCACGAAATTAATGTACTGGAATGTGACCTTTTTCTTCCCTTCTCTATATGCTTC
TTCTATTTTATACTCTATATACTTATAAATGTTCCTCATCAAAAGAATAGAAGAAAAAAA
TCTATTGAGATGCCTTTATATATATCCACTCTCAAATCCATATTGTTCTATTATATATTA
CTGTATATTAAGATATCTTTCTTGTAAAACATGTAAAAGAAAATCTCAAGAAATGTCTTT
AATTCTTTATATATAGAGAGTGGTCCACGCTAATGCAATTGTGATGCGATAAATTTCAAA
TATCCACCTGGCTTTTGGTTTATGGTTCTACTTGTCATGTTATCCTCTGTCTGAAATTTC
GTTTTATTATTATTATTTTCCTGTCAATATTTTTTACTTTTCTTTTGATGACTTAACAAG
AAAGAGCCAAATTTGGTTAATCAAATGGCCATGCAGAGCAGCAACGAATCCTATTGCAGA
AAAAATCCTTCAAAGACACGAATCCTAATTATGTGCTATGCATTGTAACCTTAGAAGCTA
GCATAGAGCACTCCCTAAGACAAGTTGTTCTTGAGAAATTCCAAAAAGGATAGCAAGTAA
CAAGTAATGTGGGTCCGGATTAAAAATATTGCAATAATCTTTTCTCCTTTTGCTTTGTTT
CCCTTTTACATACCCATATAGCTTCCATATGCTTCAGTCCACCAAGTAAACTTCAACTTA
GACTTTACTTAATCAAATGTAGCATCTATATTAACTTTCCAATCTTAATTTTTGCGAAAA
CCCAAATATGCTTTTGGTTAAGCTGGACCCATTTGTCCTGAAAACTTATACCCCTTATTA
ATCAGACAAATTGAAACCCTCCCTTGATTAAGTGATTTTCTTTGTGGGCCCTTTGCCAAG
AATAAGAATCATAAAAGGTATTTATTTAGAATTTTCTTTTGTAAAACATCTTTTAATTTC
TTTTTCGCCTTTATTTTAAAAAAAGAAGAAAGAAAATCATCGGAAGCATGAGCATGGACC
TTTTTTTTGAAGCCTAAGAATGAACTTAGAAAAAGGTTATGTGTCTAATCTATACATAAT
TAGGGAACTGATTGTATTTTAGCAATTTAATGAAATCCACTTTAATATAAGAAAGTAAGC
TCATATTGTAACTTGGTCTTCAATTTCTGTATGGTACAGCTTTATGAGCGTGATAACTGA
TAACCACTTGGCAAAGAAAAATATACCGAATACCTAATAAAACTCCTAAAAGAAAAAGAT
CAAAGGAATATAAGAAACAATAAAAATGACACTAATGTGAAGTCATGTATCAACATCATG
TAGTTTAATATTGAATATCACATCTCCATAATTTTATTCTTATATTATATATCACTAATA
ACAATTTTTTATACATCACTAAATTACAACTTATATCTACTTATATCTATCACGGATCAT
ACCTAACATACGTTGCTCTACAATAAAAAATATTATATATATTATGATGTTACATACAAT
TATCTTTATCTCTCACTTATTTTTATCTTTTTAATATACACACATCTAAAAAAAAAATAC
ATTTCAAAATAAAAGAGATAACTTTTTGGTGTCCCATTTTATTCTTTCACAAAAACATTT
TCCCACCCAACATGGATTACATCAAACATATAGGAAGATTTTCGGTTGGTCGATATAAAC
AAACAATTAAACAGTACCAA
>Glyma02g06830|Glyma02g06830.1
ACAATTTCATCCAAATTCTTCCGATTTCATGAAATTTTCTTTCTTTCTTTTCTCGCTAAT
TGACTTTTCTTTTCAAATTACACAATCTCTTGTTTTTTGTTGGAAGCAATAAACATTTAT
AATTTGTTTTATTTTTTTGATCAATGGTCAACATGTATATAATATGTGATATGAGAAATC
TTTCCCATTCTTTGAAGTTGAGATATCTTGATTATGTACTTATGCATATAAATGAACACA
AATATATATGAACTAACATGAAAAATATATAATTTTAATGAATGTGAGAAGTTGACTTAA
GTTGATAAATATATAAATGAGATTTGAAATAATTTTTGAATATGTTTTTTGTTTGGTGAG
TTCATTAGTGTGGGAATGACTATAAGCATTCATGTTACATTATAGTACATAATTTTTAAC
AATTAACATGATTGATAATTGAAAAAGAATGAATCTAATGTGCTTGTAAATACTCTAAGA
GAAATTGGTTTGTTATGTAGCAGGTTTAATGTTTTTTTGTATAAAATGATTTTTATTTAA
AATGTTATGTGAACAAAATCCATGGATCTTTATTAATAATTTTGAATGTTTTTTTTAAAA
TTTATAAAATCTTTTAAAATTTTAAAAATTCATAATGTCCTTTCAAATCTTATGAACTTA
TATTTTGTAAATTCATTAAAATTTGAACTATAAAATTCTAATCATAAAAGTTTTCTAAAA
ATATTAAAAACCATTACATTCTTATAAATTTTTAAAAAATCCACATGATTTTTTAAGCTA
AAATAATATTTTAAAATCTTAATCCAACACATTTTTAATCATTTTTTTTACTTTAAACTT
CATCATATTCTCGAAGGACAAATTTTTGAGGAATATACTTTTCGAGAAAGATAATTTTTG
ATGAATTATAATATTATGTTTTCACACCTTGAAAACACTTCCCGTTGCCTTCAAAGAACT
TAGAAAATTTCACACCAACTCACTTTTCGAGGAAGACAAATTGGAAAAATTTTGATATTA
TGTTTTAATACTCAAAAAATATTTCCTCTTGTATTCATGGGATGTAAACTTAATGGATTT
TTGCAGAAAATCGTTTTCAATGATTCTTAAAAAAATATACAAATTAACTTAATACCCTTA
AGAGACGCTCCCAAAAAAATGTTTACTCAAAACATTTCGAGAGTGAACTTTTTTTTAAAA
TCAATTTTGGTCAAAGTAAAATATCAAAAAATATTTTAACACTTAATCAAAATAATGTCA
TGAAATACTTAATCGAGATGGTCTACTTACTCGAAAATGGTGGCATCAGCACTTATATAA
TAATTTTATTGTTGACTTATTTTTTATTATTTTTTTAAAAATACACTTCAAAATTAAAGA
TTATTCTATGGTTTAAGAAACATTTTTCTAAGGGTAAAGACTTGCATAAATCACTACTAA
ATGTGTAGATGAATTAATATGATTTCTTTTTTTAACATGTGATTTTAAATTTAAGTATGA
AAAATACAATTATATTAAATATTTAGAATTTTTTCAATGTCTTAATAGTCCTATTTGACT
AGCAAAATTGTCTCAAAAGATACTTCATTCTCTAAAAGAAAAAAAAAAGCTTGCATAAAT
TAATATTTTTTGTAATTTGAATTTTTGACTCTGTTAGAATCCTGTAAAATTCTTACAAGT
TCCGTTCCTTTAGATTAACTATAAAATTAATTTATATTTAATATTTTATTGGATCTCAAA
TGTTTCACTAACTAGTATCAAAAAAAAGTTTTTACACATTTAAAAAGTATATGAGATTAA
ATTTAAAAATCATAAATGAGAACATTTTTACACATTCTAATAAAAGTTCTTTTTTGCCTT
TTACCTCCTTAACCGTTGTTTAGCATTTGTCTACCTTATTTTTTACCACGTTGCTTCCCT
AACAAACAAAATGCATGGTTTGTGTTTGGGATCCATCATATCATGTTGCTCCTGATTTTG
AAAGGTCTGAGTTTGTGGTG
>Glyma02g41700|Glyma02g41700.1
TTGTTTTCTCGATTTTCTGCTAAGAGTTTTTTTTTTCTTTACACAGGTTTAATGTAGTCT
CCAACTTTAATTACTTTTTTTTAACATTCAATGAGGATCGAGCTTCAACATTTATAAATT
AATAGTAAATATTTTTGTGAAATTTGTTATTTACTAAATAATTATATATTAAAAAGTTAA
TATTTAAATAATTGTGTAAAAAGAATCAGTCCACTTTAACGCATCTTTGGATCTGTTCCA
ATCTAAAAATATGTTTGAAAATAAAATCAATTCAAGATTATGCTTAATTATTTGAAAGAC
TTTCGGACACTTTTGCAAACACAATTTACAAACATAGGTTTAACCCAAAATTGAGTTAAA
AAATTTTAAGTCAAACATGCACTTAAACATATTGATTTTAATTTAAATCCAACCTGATCT
AATAAAAAATAATTTGAATTTGTTTTGTATTTTTAAAAATACTAAATATAGTTAAAAATA
ATGATTTTTTTATTATCTTGTCGTTAGTAAAAAAATTGATTAACTTTGTCAATAATTAAT
ATTCACAAAATACTTAATCGACTATCTTTAATAAGATCTCTTAAATCATAAAACTCAGAT
AGTGAGACCGAGTCCGAATACATTATCACTAGAACTAAGGATATGCTGGTGTTGAAAATA
ATGAATTTGATAAACTAGAAGTAAATTAACAATATTAAAATTTAATTTCACAAGCTAATT
CCTAAAATATTATTTATAATTAAAGATGATAAAATAAATATAGTTTAGAATATTATTTTT
GTCCTTCTCATTCACCATATCATCACAAAATAAGGTGGGATCGGTTAGTTTATTCCAAAA
ATAGATTGAAAAGGTCAACTTAGCTTCTTTTTTTTTTTAACCATTCACGGGCCGATGGAT
CATGAATGTACATGAAAATAGGAATGAAATAAATAAGAAATGTTTAAATTAAAAAGGAAT
ATGCATGGTGGAGTGAAGGTATGAGACCACTCATATTTTTGAATTTTTTTTTCTCTCGCC
TATTTTTTTACCATCAAACTCACCTTTAGATAAAGATAGTCTTATGCTCAATTTAAAAGA
CCAAAACTTATGAAAAAAAATGCTTTGGTGAAAATGGCCGTTAGTAAAATAAAATGAATT
GAAAATTAAGAATTCTAAATTTTTGAGGGAGAATCACGGGGCACCAGCCTCGGTCTGTGG
GTTGAGATAGAGCATGTTGCGAGACCTATGAATTGGATATTTTTTAATTCACCTTTTTTT
TTCCTTTCATAATCAGTACTTAGACTATTATCTACATGAATTTATTTATCACTTATTTAA
GAAATTAATAACCCTCGACTTTCTTAGTAAGAGTTCATTTGAATTCACTAGTGTTTTAAA
ATAAACTCTTACTTTTTTTTTTATAAAAAAAATATATTCTAAACTGCAAATACAAAGGCT
AGTTAGGGATTAAATAAATCACTGCTGTTAATTTGATCTAAAATACAAACAGAATAAACA
AGTTATGTTACAAAATGTCATCTTATGATAGCAGGTAATTTGGAAGGACTAGCTCTGGAA
CCTTCAATTATAGCATGGGCATGCTTGGAGCACATAAAGGATGTATCACTTAACCAATAA
GACAGGGAGAGGCACATATAAAAGCTGAAAAAATCACCTTGTGTGCATCCTTTGGCCCCC
CTTTGAACCGGGAGTGGAGGGGGGTCATTACATCATCTCAATCAACCACTATCCTTGTTT
CTATTAATGCAATGGCCCACTTTTTGACATAATTTCATAATTTTTTTTCAACATCATTGG
CTACTTGTGTGGGTTAGCATGCTAAAAATCTAAAATAAATGGCAGCCCAGCCACAGATTT
TTATGTAATTGACCAATACAAATATTAGAAAAAAAATTATGCAGTAAAAAATTTTACATT
TTCATTTAATTAACTTTATTAACTTTTATGATAATTACTTAAAAAATTATATTAAGAACG
AATTATGATTTACATAATGT
>Glyma02g16620|Glyma02g16620.1
AAAACTCAGATACATGTGTCAGTGTCACCCTTAAAGATAGGGATGGGCATGGATCAGGTT
CAGGAAATATTTAGATCCAAATTGATCAATGTTAATCAGTTTGGGTTGGTTCAAATTTTG
TTTGACAACCTGAACCAAATCAACTGATCATATTGATATTGGTTTGGGTCGGGTCATTGT
GTCTATTAATGAAAAATAAAAAACATGGGAAAACTATAAAATTAAAGAAAAAAGGAAATC
ATAATAAAATTAATGAATAATATTGAAACTTAAAATTATAGAGTGAGAAAAAAAAAAGAT
TATGCAAAATTATCTAACCGTGTAAAATAGTTTCACCATCATCCAATCGCAACCCATCAT
CTATAGTAGGTTTGTTGACTTGTACAAAATTATCTTAAAATTGTCGGTGCATCACCATTA
AATTCTTATAGAATTACACACCATAAAAGTTATATAACTATAAAATTGCATAACATACAA
AATTTCTAAAATGGTACAACTGTAAAAGTTTGGATTTGTGTTCCATGTGCACAGATCGAA
TGCCCGAGCCTATATAATTGAGTTTGTAATTTCAAAATCTGAACTAAAATAATGGTCCAA
ACCAACCAAACCGAATTTTCTTGTTCGGTTTAGTTTGGGTTGATCGAGTTGACCTGGACC
CGTGTGAACTCCTACACAAAGTTAGTCATATCAAACTATGCAATACTTAATTTGGTAGAG
TAAAGAACCTTGGTCAGAGAGCAAAACTCCGCTAGCGGCGGTGGCGGCGGCGATATCAAC
GCGCTCAGCGACAAGCAAATAGGCGCGGTCTTGAATCAGGGACTTCAACGAGCATGCAGC
CTCGTAGAGCTTGCCGCCGCTGGCTTCGTTGCTAGCGAGGACGACGATTCCGACCCATTT
GGAGACGGCCCTGTCGATCAAAGCCAAGGCGTCGGTGTCGGCGCTGAGAACCTCGGCGGG
ATCGAGTTGGAGGACGAGAGTGGGGACCTTGAGCTCGGGCCTCTTGTAGCCGCCGGGGAA
GAGGGTTCGGGGCTGCGGCGGGTCGCGGGGCCGGAAGAGTTGCTGGTTGAACTGGGAGGA
GGAGCCATTGGAGAGCGAGTTTATGGGAAAAGCACGTGCGCGGCGAAGGGGAAGAGAGGA
AGAGCGAGAGAAGAAGGTGTGGCGTGGGATGATTGCAGTGAACGGTGACGAAGGGGATGT
GACGGAACAAGGTACCATGGATTCGGGAGGAAGAGAGATAGGGGGATGGGATTGGATTGC
GTTTTCGGACTCCAATGTTCCTCCGTCACTCAAATCTCACTCTTTTATCTTTTCTATATC
CAACTCTCTCAAATATCAACAACTTCGTCTCGCCCAACAAAATCACCACCTACTAGTACC
TACGTCAAATCTAATTTACATTGTTTTTTTTTTTATTTGAGTTGAGTAAATTATTTATTT
ATTATAAAATTTGTTCAAAGAAATTAAACAAAACTTAATAAAGCTCACAAGTTAGGGTTA
GAGTTAGGGTTAACGCAATCCCGTAAGATTTCATGGCATTCACTTGTGAGAATGCGTGAA
TCTTTCATTCTTACGCATAAGAAAAAATGGTTCTTAATTATTAATATTTACTATGTATAT
TTTCTGTGTGCATTAAAATTATTCTCTAACCAATATATAGTTAAAGTAACACATTTATCA
ATATTAGTTGTTATAAGCTGATCAAGAATTTGGAGCTAGTATATAGTTAAAGTAAAATCA
TTTATACAAATGTAGGTTTTTTTGGTTCAAAAATGGCATACCCATACATTGAAACGCGTG
CCAACTGAAATCGAAACTCTCATCAGATCCATTTCGATGACTATTTTTGACTGTATGAGA
TCTCGGTTATTTAGTCATAAAAAATATTATTATTATTATTATTATGCATAAAAAAGATAT
TAGTAGTGTATAAATCTCAGCGTTGACAATAAAGGACAGTTAAATTCTTAAATTATGGTG
TAAAAGTAAAATAAAATATA
>Glyma04g16880|Glyma04g16880.1
TTGAAATTCTCTTCTTTATAGAAGAACCTTCCAAAATGTTCGTGTATTTCCTTTATAACT
TTCATCCTCTCTTCCACCTAAAAGTTCTTGAAATCTCTTTCTCGAACTTGCAACTTTTCT
CTCATGCCGATGATCCTCTTCTTCAAGAAACATCGTCTGAGTTCGCGGAACGTCGATCGG
GTGCAGGCGTAGGGGGATACGTAGAACTGCACCCGTCAATCAGGGGAGCAATTGTAGTTG
CCCATCACGCGGTGGAGGTGCTCACCGGCGCGAAGGGCCTAGGCCATGCCTTGCGTCGTT
AACTGAATGTTGTGGTCGGATGTGGTGGTGTATGCTGCCGTGTCCCGGTTTCCCTGTGAC
TCTCCATGCTGCATCAATATTCTTCTCTTTGGAAGCACACCAACCATATTTTCTCTTCTC
TTTGCATTCATTTTCTTTCACCCTCACAATTTTAATTTTTTTAATCCAAACACAAAATTT
TGAAAATAAAAGAATTTCAATTGAAGTATTTAAAATTCTTAGAATTTAAATTTCTCGGAA
TTTTAAATTCCCTTATCAATGAATGCAAAGAGAAGAGAAGATATGATTGATGTGATTCCA
AAGAGAAGAATACTGATGCGGTATGAGAAGTCACAGGGGAACCGGGACACGACAACGTAC
TCCACCATATTCGACCACAACATTCAATATAATCAACGACACAAGGTATGACCTGGACCC
TTCACGCCGTCGAGCACCTCCACTGCGTGATGGATAACGACGATTGCTTCCCTGACTGGC
GGGTGTAGTTCTACGTGTTCCCCTATGCCCACACTCGATCGATGCTCCATGAGCTCAGAC
GGTGTTTCTTGAAGAAGAGGATCATCGGCGAGAGAGAAGAGTCATGAGTTCGAAAACGAG
ATTTCAAGAACTTTCGAGTGAAAAAGAGGATGAAAGTTATAAAGGAAATACTCGAACATT
TTAGAAAAAATTTCTATTAAAAAGAGAATTTCAATTTATCATCTTTTAGAAGGAAATTAA
AATTCCACAATTTTAGTTATTTAAAATTCTGTTTTAAAATTCCAAAAATTTAAATTTTTC
ATAAAAAAAATTCAAACAATAAATTTTAGATTACAAAAATTTACATTCTCTGATAAATTA
TTTTCCTTACTTAAAATTGTAGAAGGACAGATGAGTAAATTTAATCATACTCTTATAATA
AAGAACACTTTCATGAAAATTACTTTTGACTATATAGGCTGTTATCGGTAATAATCTTGA
ATGTCGAATAAAATATTATTAAATCGGACGGACATTTAAATCTGGTCCAAAATGGACACC
TACCTCAATGATCCACGGTAGAAATGGTTCTAAATTTGAATTTCTCAATAAAAATAAATA
TTTATCCGAAAAAGAAAGAGGATATATCAGAAAAGAGTAATAGAAAAGAAAAAACAAAAA
AAAATCAGCCATGGATTTAAAACTTCAAATATCTAACGGCAAAGATTAACTTGTGCACTG
TAGATGACTCAAAAAATCATCTCTCGCACTGTGCGGGTCTAGCCAAACTTGTGGTTACAC
ACCGTGCAAGAAGTCGTCGATCAAGCATATATATCACTATTAATTCATATCCCCACATTA
ACAAATATATCCATAGGACTTAAGGGGTCTCTTAATTTTAATTTCGCACCCCAATGGAAC
CTTCCGAACCCTCCAAGTTTCTAGATATCTTCCGTTTCCACCATCAACCCTTTAATTTTT
CAAACCATAATCACTATCCTGGAAATTCCCCTTCATTTTACATCCTCCCCCAAACCCTTT
CTATATCATCCACCTTATATGTGTACCCTCATATATAAATACAAGACCACCTTGAACATT
TTTAGTTATATTTTTACCCATCACCCTTCTAGTTAGTGCAAAAACTTATTGCGCGGCAAC
AAGTTTTGATTAATAGATTCTTTTATTTAAAAGAATTTGATTAATTATTAGAGTGAGATA
TCAATTATCAATTCATAAAC
>Glyma04g41250|Glyma04g41250.1
TCTTCTTTGCCGATAAAAAAAAACGGTGATTGGTTCGTTTGGGAAAGCTTATTTATAGGA
CTTATCTTAATGTAAGTGTTGGAATAACTTACGAAAATAATTTATGATCTGCTCATACTG
GTTTCAACTTATTTCAATAAACTCTCCAAAATAGCTTATAAAAATAATTGTCAACTTATA
GGAAAATAACTTTAACATTATTTTTGCGTCGATTATAAATACAATTTATGCATAAGTAAT
TATTTGATAAGTGCTTAATTAAACTATTTACCCAAACAGGATGTTATTGGCACGACCTTC
TCTAATATCATGTGTTATTAGCCTGAATGTTTAAGCAAAAATTCATTTTGTTGCAGATAA
AAAAGGATGAATATATGCACCCCAAAATGGAGCGCATTCCTTTCATGGAGGAGCAGGTAA
GGATGGTAAGGGAACAGGGAAAGCTCTTGACGATGGACATAGAGAGGTTAATGTTGTCAG
AAGATAATCGGTTTGATTTTGTGAATGAGATAGCAGCTGAGGCCAATTCTTATGTTGAGA
ACAACAGGGATGAGTATGGAGGTGAGAAGAAGGCCATTCTTCATGTTTTGAGCAATCGAA
TGAATGATACTGGAATTTACAGGCCAGAGGCATATTATGAGTCTGATCCCTTCAAGCCCG
GACCTCATTATTTGAGAGAAGAATTTACATAAAATGTTATGCTGGCATCTTAAACTAGTG
ACAAGAATTTACATCTTTGCTTCACTTAGCTTAATTGATTTTCTTCTTAATTAGCTGCTG
TTGTTTGTATGTATGCAAATCAAAGCCATCTTCGAACCGGAAATAAATTACAATTAAGAG
GTATTATTTTCTACTCTTTTCAAGGAGATTGAAAATGGATTATAACTAGCATTGCATTTG
TTTTAAGAAAAAGATTAAATCTTGACCGGACTTGGTTCGGTGGTTTTTTTCTAGACCATG
GATTACTATGAATTTTTAAATTCTTGTTTGCAAGTAAATATATACAAAGGAGAGGGATTA
AGTTGTTCTAAAAGTATCTCAAATAGTTTATTTGTCATTTTCATCAATCATTTACTTTTA
ATTTAACAGTTAAAGATGTGTTACTTGTTAAAATTATTAAATTAGAAAAAGGTGAAGATG
AAAAGTCGGGATCTGGATTCCTGTGGTTGGTAAAATAACCACGCAGTTAGATGATAAGAG
TCGTATGGTCTTCATCAAATGGTGCATATATCATTTCAGTAAAGTCAATTTAAAAAATAC
CTTTAAATACTAATTATTTGATCTTTATCATCACACGGTCTAGATTCATGACCATGTAAT
TGTGTGAATACATGGAATCCAAATTCAAAAAGTTGGAGTAACTCTCAAAGTACCATAAAC
AGATAAAAGTAATGTTTACTATGATTTCTAATTGGATTACAATACATATTTTTAACATTA
ACAGTGGACATAAATTAAATTCTAAAGTAACTTATATTATGATTTAAAATATTCATTAAA
ATTTAATATATAAGTTAAATATATTTTTAATTGTAAAATTTAACTATAATATGATTTACA
TGTTAAAAAAATATTTATTTATTCATTATAATTTTCATTTATATGAAAACAAACCTTTCT
GTAGTACGCACATACTAAAACATTAGGATGCACAAATGCTCTTTCCGCTGACATGCAACA
AATGAAAGATTTTATATCCAACCTAAGATCATGTTACCAATCTAATGTTTTTGCTCCACA
TAAATGTTTTTTGCAGTATAGTTAGAGATTCAAATGGCAGCTAACTAGTTGCTGAATCCA
GTAACAGCCATACTTCATCTGATCTGAACTAGAACCACGCACTATGTAGAAAATAAAAGG
AAGGTATTCTAGTTTGACCACTCAAAGTAACATGGTTGAGTAAAATAATGCATGGCCAGT
AGTAGGGCCCAGGAACATGACGTTGCACGTTCCTGTTTTGCCACGTGTTTTTATTAGGTT
TTATTATGCATTCATACATA
>Glyma04g00270|Glyma04g00270.1
CACCAGCTCCTCGGGTGAGTAAAAGGCGTCCGCCATGAAACCCACGCCGCCTCTGGAATC
TTCCTTCGCCTCCAAAGACAAGTACACTGAGTCCAAAATCCTCCTCGCGGAATCGTAGGG
TTTCGCCACGAGGTCGTGCATTTGCGAATATACCTTCTGCGGATAGCGAGCCACGAGGAC
CGCCGCCTCCTCAACGAGGATGCGGTGGCCCTCGTGGAGGGACACCTGCGCCGGCGACTC
CCGCTTCGACATCTCGTTGATCGCGATCGAGATCGGGATCTGACCGGGCTTCAGGTCCAC
CACCGCCACCTTCACCGATTCCGAGCCCAGATTTACGCTGAAAACTGCGGATTGTGCGGA
GAGAACGCAAGAGCGAGCGATAACACGATTAGCGCCACCTTCCAAGCTATTTTCTGGACG
AAATGCAGCGTTGGGCTTTGGCCGCCGAGAAAGCGAGGGAAAACAATTGAACGTGCTTGG
CGGAAAAACGGAGGTGAACGAGGGGGTGCGTTTAGTAATAATAATAAGGCTGAATTGCTT
ACTAAGTTAGAATAGTTAAACGCATGGAACAAAGTCAACACCTAGTCTAAAGTATGTTTT
TTATTTTTCTTTCTTCTTTTTAACTAATGTCTTTCTCGATTAAAAGTTAAGTACTAATCC
CACAATTATATTACATCATATTGATTATTTTCCATTCCTCCAAAAAATTAGGTCCTATTT
TGATTCTTTTATAGATAAAAAATAATTATCTAACACAAACCAAATTATTATCAGTAGTAA
AAAAAATATAATAAAAACATGGTAAACAATATTATTACAAGCATTAAAAATATAATAAAA
ATAATAATAGAAATATAATTGATTGGGTTCAGATTGATTTGAGTTTGGAAAGCATAAACA
TGATATCCAAATCAATCAACATTAGATTTTAATTGGTTAAGTTCACTTTATATTTGAAAA
AAAATTCAAACTAATTTAATTGATTTGTTATGAATCATTGAATTTTTCATATTGATCTAA
ATTGATGAACACCCCTTTTATGGGTGTGTAGAAATTAGTTCGGTAAAAAAATTAAACTAA
ACAGATTTCAATTGTTTTAAATGATTCAATTTTATATCCAAATAATTTAACTGATTTATA
AATTGGTTTGAAATCAAACTAATTTAAAAAAATTATTTTTAAACCAAACTAATTTTTAAC
TAATTTAAATGATTCTAAGATCTAGATCAATGAACTAGTTTTCAGATTTTTTTTCAAATA
AAAAAATATTCAATTGAAAATCAGTTTGATTAACCAAATTGATTTTGTAGAAATAATTTG
ATCAACCAAATTAATTTTAAAAATAAAGCATTTTTTCTTGAATTAATTTTAAAAAAAATC
AATTCAATTTAGATTTGATTACAATTTTATTCAATCGGGATCGTTATCCCTTTGTATGAA
TTACAATTTTCTCACTTTTGTCGTAGTAGGACGTTCTATATAATCAAATATTGAAACACT
CATCATATTTCTCTCTTTTTCTTAATTATTTTGTAATAATCAACTAACAGTTAAAATTAA
TGTTTTTTTCTCTCGAAAGAATTGAAGTATGAAAGTTAAAGTGCAGGGAATATTTTTGTT
ATCGTGTACTATTTAGTAGAAGAATGTTAGTGAAATATGCCTTCAAAAAGAAATGTTAGT
AAAATAATTCCTAACATTTTAAAGTCAAATATTTTTATGTGTACATTATTTGCTCAATAA
AAATAGCAAGAGTTTGTGCAGTCTCCTAAAACCTCAAAGTTGTTAATGTTATTAATTCTG
AGTTTTAGTTAAATTAATACCAAAAAAATTATTTTTAATACTTTTTAAATATTTAGAGAA
AGTGAGAAACATTAGGAATGTATTATTAAAACTGATTATACAAGTCTTATTTTAATTTAA
TTATGTATTTATTTATAATAATAAAAAATGGTAAAAGGTGGGTAGGAACTTGAAAAGTTT
TATATTTATTTGGAAAGGGT
>Glyma04g40680|Glyma04g40680.1
GAGTTTGTAAAGGCAATTTAAATTTTGTTTTTAAGAAAAAAAAATTAATGTGCAAGTGTA
TTTTTGAGAGGTAATTAAACATGTCAGAAAATTAAATTTGTTCTCCAAAAGTATGTTTAA
TACCTAAAAGTACTTTTTGAAAATCTAGCCAAACATGCCTATAGTTTTTAGCAAATTAAG
GAGTTTCTTATGCATTATAAGAATGTTTTTATGTTTAAATAAAAAAATTAAATATATTAG
TAGATAATTTCATTATCAGTAATTAAAGAAATAACACTTATAAAACTAAGGAGAAATTAT
AAAAACAAAATATTTAAATCAACAGCTTTATTTTATTTTTTCTGGACCAAATTAAAGGGG
AAACAGCCAAAAAAAAAAACAGAACTATGAAACAACCAAAAAAGCTGAATCAACATGCAG
CAGAGAGGAAATAAATTCAGGGGTCCTGAAAAACAGAAAATAAAGAAGAACCGGACAAGG
TTCTCTTTGCCATTTGTTCAGCCTGATATCCGAAAGTGCATGTGTTTGAACACACATTTA
TTTTTATTCATATGATTTTTTTAAAATTAAATTCAAGATGTGATAAGTTAGAAGTAAAAT
AATATGAAAATTTTCTTTATATACAAAACTTCATGCATCATAGAAAGTGATTATATGTCA
AACAAAATTTTTATGTTATAAAATTCTTTGCTTGAATATTTAACATAATTGTATATTCAA
AATTTAAATTTAAAATCACTAACTAAACTAAAGTAACATATATTCTGAAGAAAATAAAAT
TTTATTATTATATAATTATTCAATATAAAGTTGAATAACCTTAATATAATAAAATTTATA
AATGATTCTAATTAAAAGTTATAATTAAATACAATATTCTAAGTAAAATTCAATAAAATA
TAGATTCCCAAGTAAATATTAATTTTCTAATATATGAAATCATAATCAACTAAATTACAT
GAAAAAATTTAATGGAATAATATTTTCTTATATATATATATATGCTAAAATTAGTTTTTT
AAAAGATTTTAGTGATGATGCATTATCAGTATAAACATGTTTATACTTTAAATCGATCAA
TAAATTAAAATTATTATTGATATGATTTTTAAAATAATTGTTATAAAAGTCTAACAGATT
TATAATAATGATTCTTTATATTGTTAATGAATAATTTATTTTTTAGTTTTTTTAAAAAAT
ATATTAAAATTTTAAATTATGAAAACAAATATAATGATCCCTCAATATTACAACAATTCT
TGAATATGTTTTTTTTTCTCTCACTACGCTTACATTTAAAAATAAAATAAAGTGCACCTC
TCACACATTTTCACTCTTAGACTTCTTCGTTTGTGACCCTTTACCAAATATTTTTACACA
TATAAGCTCGATTTGCGGCACCGACCAGTTGTGCTTGGTTTTCTTTTTTTTTTTTTTTTT
TAATTGTGATTGGTACTATGTGTACTCCTTTAAACTACGTAACATGAAATGGCTAGCTAA
TACTGGGACAAACATTTGCTACCACCACAAGCATATGTATAATTTGGCCAAAGAAAATGG
TTAATTACATTTTAAATAATTTTATCAAACAATTTCTAGTGATTTAAAATCATTAGAAAT
AATCACCATAAATTAATTGTTGTCATTACTTAAGAATTGACGACAAAGGTCAAAATAAAA
ATAAAAAATAGTTTAAGAAGCAAAATGGATTAAATAAAAGTTTTGGATAAAAATTTAAAG
ACTAAAAATATAATTAATTTATTTTTCTTTATTAGTGGTAATGGGTAAAACTCTAAAAGT
GAAGATCAAACAAAAAAACCATATATGCAGAAATGATGATGAGTTCCTCCCATGTGAAGA
AGCAATAGATAATTAGAAATGTAAGAAAAATGAGTTTCCCCAACGTGAAAAACAAGGCCT
AGTCAAGACTCGGTAGCCTTAAAAAAAGCAAACCCTGGCACATTTGAATTGCCTCCATTT
CTATATATATAGTGTATTTT
>Glyma04g11010|Glyma04g11010.1
TTAATTAAAAAGGAAAAAAATAAAATAATTTACAAAAACAAATAAATTAAAAAACAACTA
ATAAAAAAAAACCACGTTATGAAATCGGTTCTGGAGAATCCATTTCTTGACGTAAATAAT
AATTTGTATTATTTACGTAAATATTTTTTTTGTTTGTATTATTTACATAAATATTTTATT
TTTCTGTATTATTTATGTCTAAAATTCAGAAAACTTATTATATAAAAGGATTTTTTATAC
TATTATTTTTATAAATATTTTTACGATTATAATTAGTATTTTATTAGGTTTGGATTATTA
TATGGCGTGTCATAATAAGCGATATTTTTTATAAATGATAAAAAGTAATTTTCACTTATC
ATGTTTTCTTCATCCTTGACACCCTTCCAATGTTTGGAAGAATAATATTTTAGGCTTATC
TGTTTTTTTAATTGTTATATTATAGTTAATATTTTTTATTTTTAATAATGTTTTATTTGA
ATTTTGCTTTTAAGTTTTTTAATTGATAAAATTAAGTCCTTTCACTATTATTTCCCTAAA
ATTCTCATTTTAATCAAAATCTTTATAAACTAAACCAATTAAACAAATATAAATTATCTT
CAACTAAAAATCAATCAATAAAAACAATATATTACACGAAATTTCCAACATACAAACTGA
TCTACCCAAGCCTTCTTAGTCTAAAGTCCCATAAAATGTGCTTCAAGAGTTGATGAAGAT
GACATCCGAGTTTAAGACGCAAGTCCAACAAGAAGGGAAAGTATGAGTGTATGTGTTATA
TTTTAATTATAATATCAAATGGTATCATCATAATCACGCTAAATCACAAATATGGTACAC
ACAAATGGAATAATCATCATTCACTATATACAACAACAAAAAAAGACTGAATTTTGATGT
AGTCAAAGTCAGAAAAGTTATTTTTTAAAATAAATCAATAAAAACTTATCCCATATCATT
TCATAAAATTATAGAATTAAACAACATTAAAAATATATTTTTTTTCAAAATATTATGGGT
TCAGATTGATTTTGATTATATTAGATTGTACTGGTTCAAATCTGATACTTAAATTAATTT
CATCAAATTTTTAATTTTAAAATGTGAACTATATTGATGATTCAAATCCACTCAATTTTT
TTTTCTTTACTTTGATTCAAATTGATTGAGTCATCGAGTCATGTAGATTTGAGTCCACCC
TACTACATAAGAGGACAGCTAGCTACTAGCCAGTGCGTTTTATTGTTTTAGGGACATAAA
AGGAAAAAATAGGTGTCTTCATCTTATATGAAAAAAAAAAAGGAAACTAAGCGCATAATT
ATATTGTTTTTTTTTATTTCATGTTCAAAGAAAGATCATGTTCATTAACTACATGATAAA
AAAATTGGATTTGCATATTGATGTGTGAAAAAGTTTACATGATAAAAAAAAATTGATTAG
AATATTTATGTATGCGCAAAAAAATATCAGAAAAAATCAAATTTTTAAATAGATTTTTTA
TTAGTCTTGAACTCTCTGTGGTAGATATAACAAAATACAACAATTGAATATATGTAGCTT
AATGTCATGATATTTGCAATCAATTGCAATAGCTTTCGAATTAAATATACTGCCTCTTTA
ATTTAAGCAAATAGCTCCCTAATCCCTACTGAATCACCGTGAGTTTGACAGGTTCTGACT
TTCTGAGTCCTGTGTTGTGAAATGGAGAACGCATGAAAATTAAATTCAAGAGAGCTTAAA
GGTTAGGGAGTTGTGTGATTTTTCCGATTATCCCACGTGTGAGTCACAACACAACTTGTG
TAGAAATGCAATGCAAAGAAAGGAGAGACGTGGAAGATGGATTTGTTTTATTTATCGCAT
AGTGCATTTAGGATAAGAGAAAAAACCTAAAAATCTAGAGAACAAAAAAGTTGTGGCTGC
AATTTGCCTATCAATTCATTGTATCTTCCCCACTCAGTTAACTAATCCTATTCACTTCCT
CTTCCTCTCTCCCTTCCCAT
>Glyma04g02100|Glyma04g02100.1
ATAAAGTAAAACTAATATGATTAAGCTTAATATCTACATCTTTTTTACTAATTATAAGTG
ATTTTTTGTATAAAAAATCTATAAATTATTAATCATATTTATGTTTAATTGATTTTTTGG
TCTTCTAAATACTAGTAAAGAACCAATGCAATATACGAAAAGCAGCCAAGAGACCCAAGT
CTCCAAGATGGAAGATTTGTGTGCAGGTATTTTTTTAAGTCTTTCTTTCAGCACTCGCAA
ATTTCCCACGCCACCACTTTTACAAATTACATTCTGAACTAACTTTTTTTAAATGTAAAG
GAGGTGGCACAAAAAATTTGGGAGATGCCGGAAGAAACTCTCTTTTTGGGATCTAGAATT
ACACATCAAGAAGAAACAAGACAAAAAGCCTAGAGAAAGGCCCAAAGTTGAAGTCTTGTA
CAAAATTTAGGTTGTTGCTTCTCTTGGCTTCCCGCACCTTCTTTTAATTTTTAAATTTTC
ACAATCCCCGAATTGCCCTCTTTTTTTTTTTGTAAGTATTTATCGCATCCCAACTCTCCT
AAACTCTGAACCTCCTAATTCCACCTCTCATTTGCCTACGTCCCTCGCTGAAGGTGTGCC
ACTCATGCTTCCTAGTTCCAAGGCATTAATATGACAATATAACTTAGATAAGAAAAACCC
ATGAATGAATCTTGGAATTGGACTAGACCCATTGTTGTATTGAACATTAAATGTGGTAAA
ATCTAAAATGTCAAGATAAGGCATAAACTTGGTTATAAAAGCTGAAACACCTAACCAGAA
ACAATAAGCATCATCTATCGTCCAATAGATCTTTCTTTCACCTTTTGATTTGAAATTCTT
GCTCATTTGGAATATTTTTTGGATCTATTGATCATGCTTTCAAAAGCCTTCCATCATGCT
TTCATGCGCAGACGAATTGAAAAATGAAAATTTGATTGCACTCTAACTGGGGGATTCGGC
ATTAGTTGATGCATTCTAGATTGAGTACTGCTATTCAATATGAAAAGTGTGTGTGTTTTT
TTTTTTTCTGAAACAACCGTTCGTGTTAACTTTCTTTTAAAAAAATTATAATTATAAAAA
AAATAAAGTGTTTTCTTTCACTGATAACAATTGTTCATGTTTTTCGTACGAATTTATTTT
TCCAGATTTGGTAATCCATTAAGAACACAACATCACAAGAAAAACGTGCCTCTATGGCAA
AGGGAAAACAAATGATGTGGTACCACAAATGGGAAACAAACGCCTCTACGACGAGCACGA
TTGTTGGTGGTGGTCTGGGAACGGAAGTTGCCGTTGCAGTGAAACGGATTGCATGAAAAT
GAGACATTAGGGTTAATTAAGGGTATTTTTGGACTTGAATATTTTAAAATTAATATGGAG
TGCAGGTAAAAATTGTGAGGTGCAGGAAGCATAGGTCCAAAATCTGTTATAAGAGTAGGC
CTAGTCTAGTAAAGCCCGACACACAAAATCTATTAGTTTAGAATTAGTCCTGCAATTTTC
TTCCTGCACCAAAAATAACCTTACATATAACCATAACCATCCGATGGTCAATCTATAGTT
TCATATGGATCCATAAAAGAATTATAGACTTACGGATTGACAATTCATAAATATCATGTG
GATTAATTATTATAAATTTTTTTATATAAACTTATATCTGTATTAAATTTACATTAAAAA
ATTTAATGTTATATATAATGATATTAATTATTTTTTTAATATAATTAATTTATTAATTCA
GTTTGTTAAAACATTATGTTAATAATCTGATACTCACAAATATAAACTTACATGAACCAT
TAATTTTAAATTATTTTATAAAATATATTTTTAACAATTTGTATATAGATTGTTAATTGG
TAAGTTATATTAAGAAAAGAAAAAAAAAGAAAGAACGGAAAAGAAGAAGTAAAAAAGAAA
AAAAATTAATTTTTTAAAAAACATATTAAGTATAAAAGAAATTTAAATGGCTTAGGAGGA
ATAGCCGTATTCCTATAAAA
>Glyma04g29430|Glyma04g29430.1
CTTTGGCTTTGTCGTTTTGGATAGGTTAATAATATGTATGTTCCTTTCCATATTCCTATT
TGTCAAATTTTTCTTTTCCTCTTCACACATATAAAATTTCACTAGTTGACTATAGAAAGG
GAATTGTAAAATTATTTTGTTGAAACTTAGTTCTAGTAATGGAAATTGAAGTTAACTTTT
GCATGGATTTTACCTGCACAAGGTTCAAATCCAATGTTGTATTTGTTATGTGTTACGATA
CAAGATAAAAAAAATAATACATGACAAATACTTGAATTATAGGATAATTTTTTATTATGT
GTATTGTTTGATTAACAATAAATAACACAAGTAAAATGATATAAAATTTACTAACATATC
TTTAATAATATTAATTATCTTAATATAATTGATATTATTATTATTATTTTGTATGAAAAT
TCAAAATACAAAATATATAAGTACGCTAGCTAGTTCATAATGTAAATTCAAAATATATGA
CATAATAAAGTTGTTAGCTAGTTAGTGGATAATGAAATTCAAAATAAGTACATGATGAGA
TAAGATTGATATAACTAATAAGTGGTGTGAATTCAAAATAAATGATATGATAAGATTTTT
GTTATTAGTAGATAATACGAATTCAAAATGCATTATAATATAATGTTGTTATAGATAATC
ATTGAGAAATAAGAAAGAGGTAGGGGTATTTGTGTGTTTTGAACACTTACTTTGTATTTG
AGACAAAATAAAATAAAATTCAATCCCATAATTTTATGAATAACAAAAAGTTTTTGGCCT
GTCTTTATTTGATTAATTTGTGTTGTCTCATTTTTTCTTTCCAGTGCTATAAATTTTAGC
TGATCAAACTATTTTCAAGACTTCTATGGATAATTAAGTATGTGTCAATTATCATTATTA
ATTTAGGATACATTCTTAAATCAAAATTTTATTTAGGAACTGTTTGGAATGTTTTTTAGT
TGTAAGTTTTACAAATTTTAAAAATTACAATTTACAACTATTTTTAATTTTGAAAAATTA
CTTTTAGTTTCAAAATAATCTTTGAAAATTACTTATCCTGTTAAAATTAGTTTAAGGATG
TATTTATGTGATAACAATAAAACAATCATGACCATAATAATAATACAAATGATAGTGATA
GGAAGTATAGTCTGAACCAAAATTTCAACTCTATTTTAGTCAAACAAGTTTTATTTTGAA
ATTTACATTAAAAAACCAAAATTTTGAAACATGGAAACCACACCTCAAACGAACCTTAGT
ATTTGTAACTTCATTTTATTTTATAAAATTATAAATAAATTAATGACATGATCTTCAAAA
TTAACTATCAATAATTTTTAAATTACTAGATGAAAGGGAAAAAAAAATGTTCCTAAAGCT
CACTCATAGTTGCTTAGCTTATTATCAAGAAAAAACAAAATGTACATCTCTTAAGAAAAA
AGTGTAATTTATCATGGATAGGTTAGTGTGTTTGGTTTGCATTTTTATTTTATGAACCTG
TTTTCATTTTCAAAAGATTAAAATTCTGAAAACATGTTTGATTTGATTTCTTATTTTCTG
CTTTCAAGAAATAAAAACACTAAATATAGAAGAAAATATATTTTTAGATTTGCTTAAAAT
TATATTCCTTGGCATCGCGTTTTCATTTTATCCAAAATGAGATTCTTGGTTTTAACTAAA
AACGAGATTTTATTGTTTCCAGTTTTTGGTTTGTTTGAGAAAATATTTTCACTAAAAATA
AAAACAAAAATTCAACTAAATACATTTTCATCACCATTTTCTATTTCTAGCTAATGAAAA
TGAAAACAGAAAATAACCAAACCAAACACCCTCTTAATTTTCTAAATTAAAAGCATATGG
CATGATCCTCTATAGTGTTAAAGTAATATGAGTCATTCAATAATTAATAACTTGATGAAA
TTAATTTTATATTCTAAGGATAAATTTGTCACGTTGCATAAATAGTGTACATAACATTTT
TCTTAAAGAGAGATTTATCT
>Glyma04g36450|Glyma04g36450.1
ACAAAAAATTTGTAATATTCAAATAGGCAATACACTTGTATTAAAGCTAAAATCACACAC
AAAAAATTGATGGAACAAGTGCTCTTATATTTAGTTGATCCGTATTAAAGATTAAGATTC
AATCTTTGTCTTGGAAATAAGGTCCTGATTATGGGAGATATTAATTTATCTCAAAATGAG
CTAACTAATAAGAGAATAATTAGTTGATCCGTATTAAAGATGATATTTAAATAGTTTTAT
AAAAAAATTACTCCCTCCTATGGTGCATTAATGTTTAAGCATCACTTTAGACATTCAGTT
AATCTGAGTTCAGCAAGACCATGATATTTTTAACTATATTACAATTAATGACCAACATAA
TTTTTGTGCTCAGTGATAAGAAGTCAGTAATTACTGATAACTCATCCATAAATTAGCAAA
ATCTGCTAGGCTGCTAGTTAGTACCATCCCCACAGGCGTACATTGAGTAACCATATGACA
TATATATTTGGAAATCATGCTTTTAAATTACAGAATTTTTGAAGTAAAAGGAAATTTTTA
TGTAAATCATATAAACTTACATGTTATTCTGGCTCAGTTCCAGGCAAATTGTTGGACTCT
CCTCCTTTGCCTCTTGTGTCAGCAGAATCTCCAATCCTTTATCTTGGTGTAGGAAAGATA
TCTGTAAAAAGGAACTCGAACGATCAAGTCAGTTGAATCTAAGATGTTTAAGTATATATG
TATGAAATGATTAAAAAGATATTTTGTTGTTTTCTTTATATATGTCTATATATATTCTTT
CGACCTTGAGGATATTATGCAGAATAGCTGATCCTTTTAGCATCGTGTGTAATTGTGGGG
AGTGTGAGATGTGGGGAGCTAATGGTTGTGGAGAATTGGTGACCACCATAAACTATATAA
GTACCTGTCGAGTTCACGTGTTGTACTATGAACATGTATTAATAATTAACTTACATATAT
AAATATCATGTAAAAATCACTTAATATAATGAACCTTTCACTAAAATAACCTTTCACTCA
AAGATTTAACTACAAAATTTTAGAATTACAAAAACCTAGTAATTCAAATACATGCAATTT
TTTCATGCCATCAGATGTTTGTTTTATCAACATATGCTGTAACCGTTTACTGAATTTGTG
GTTTCACGTATCGTTGTCATTTGTCAAGCCAAGCTGGCAGCCGTAGTAATAACGAAATGA
TGAATGGACACTGCTAATTAAAAACTCCATAATACGACCACTCAGACCTAGGAGATTATT
CTATCATTGTTTTTCTCACTAGTTGAATGAAGAATTGAAGATAAATGAAATGAATGTGAC
AGTCAACTAAAGGAGAGAAATAATAACCAAGAAGTCATTTGTCTTAATGATTTTCTACTT
GACCCCCTTAATATATAAGATTTTTTATTTGAGTTTTGTAATAAAAAAAGTGTAATTAAA
AATGAAGAACTTTATAAAAAATGATTAATTAGATTTTCTAACGAACATTAATTATTAATA
AAATCAATAAATATTTCATATCAACAACATAATAAAATTAATAAATAATAATATTACATG
TCTCTATATTTATAAGATACAGGCAAAAATTATTTTTCTTTATTATAAAATTTCATTTTA
TCTCTCTTATATATTAATGATTTTTTTAAATAAAATACTCTTATTTATTTTAATTTATAA
TCAAATACTACTTTAAACTATTGTGACTTTCACTCTCGTATAAAAATTGAAGAAAATGAA
TAAATTCTCGTTAGTGTTAAAAACAAGTTTTTAAAAAAATATTATAATTAAAAATAAATT
TAATGTCAATACTTAAATTAACTAATTTTCTTAATAAAGATAATTTAGTCAACTATCTCT
TATAAATAAATCTCATAAATAAGGATATAGATAGTAATATAATGAGAGAAAAAATAACTT
AATTAAATAAAAAATAAAAACCAATCAAAAACAGGAGTGGGAAACTTGCGTGGTGGAGGA
GCTGTGGAAGAAAATTCAAA
>Glyma04g33360|Glyma04g33360.1;Glyma04g33360.2;Glyma04g33360.3
TGGGTGAGTGTGGGATTAAATTGTGTATCCCTATGATGCTTTCGTAAATTGGTGGGGGAA
TTGCAAATCGTAGTAATGGGAATGTGCATAAATGGGAGGCGGTCTTAAAGAGTTACAACG
AGGAGAAGAGCAATTCTTATGGGACACACATGACGGAGGAGTGATATGGATCAAAGCTGG
GAGATCATATTCAGAATACAATGCGTTAAAGAGGCCAAAAACGGAGTGAATTTTCTTGAA
CCAAGGTATTTTATAGGGGTAAAAGTTATATATAAAAAAAAAAAGAGAAGAGAGGTGTGT
ATTAGTAATCAAGGAATAGAAATAGCAATTGCCTAACAAAAATATACTTTGGATCCAAAC
TATAAAAACAAATGGAATATTATAGTCCCCAAGGAGGATAACTACATTCTAAGAATTAGT
ATATAATATAGAATTTACGCAATAGTTATCAACATTTGCAATTGTAGTGGCAAAAAACAC
TTCCAGCATATGGAATCTTGGGATTGTTTCTAAAAATGATTTCTGTTATTTATTTGAGTC
GAAGTTGGTTAATTGAACCATATTTTGTGACCTACCGACTAACTCAACAATCAATTCTTA
AATCACTAGTTAAAGAGGTTGAACTAAATTAGTCAATGAACTCTATTAGACAGGCTAATA
TAATCTAGTAATTCGAATTCAATTTAAATTTTTAAATCTATATCTATTTTTCATTTGTCA
ATGACACTGTCACACTCGACACATAAACCAAATAAGCTATATGATTTAGTACTTCAGTGG
TAATGAGGATAGAAGTGTCGAGGGTTTAAATCCTATCATTAACTCTTTTACTATTTTCTG
AAAAACGCAATTGCATTTTAGGGATAAATGCAAAAACAAAAAAAAATGAAAATAGAAGAC
AAAAATATAATTTATTTTTTCTCTAAACATTATATTCCCTTGCCATATAATTGCCTTGTC
AATAACATTGACACGCACGTAAACCAAATAAACTAATTAATTTAGTGACTTTAGTAGTAA
TGAAGAAAGAAAGGTCAAGGGTTCAAAACTTCAAATCCTATCATTAACACTTTTACCATC
TTTTAAAGACATAAATAGTTTCACTTTAGGCTTTTTTTTTTTTATAAAAAAAATAGAAGG
AAAAAATATAATTTTTTTTTTCTAAACACTATATTCCCTTGCCATGTCAACGAAATTGTC
AATTAGGACAAATTTTAGGGACAAAATATGCTAGAAAAAAATCAGGAATATTATTTGTAA
AATTTTGAAAGTTAAGAGACAAAAAGTGTAGTTAGACTTTTTAATTTTAGAAATCAATTT
GACTAACTATTATAATTTCAAAACTAAATTGATTAATAATTTATAATTTATGAACCATTT
TTACCATTATATTTATTTTAGAGACTAATTTGACCATTTAATATAATTTTGAAAATTAAA
TTAATTTTTTTATATATACCATATGTATTTTTTACTAATTTTTTTTTTATTAAAGTCGAA
TAGGTCTTCTATGCACGACAAACTAAATTGATTAACAATATATAATTTTAGAAACTATTT
TGATTAATTTTAAGATCTAATTTGACTTACTATTATAATTTTAGAAATTAGTGATTTACT
TGTCAAAAAATAGGATTGCTAGATTCCTCCTTTACATATCACAAGTGTAACCATGGATAT
ATCTTAGCTAGAATCGACCGAAATGGTAACCCAACGAGCCAGGTGTCTACCAATAATTGG
GTGACGACGATATTTCAACCCCTCTGATCCATCACGCAACGTGGCATTGCGCGGCCCCAC
AGAATCTTTTCCCAGCCAACAACATCGTAGAAATGGATTTGCGGATATAACGTTGGGATA
AAAGGATAAGCCAAAAACTCTTGTAGACCGTCCGATCCCAAATATCGCACGAATCGACGG
CGCAGCGCTATCCGAACACGCGAACCACATGAATGGCTCCGAAAGGAAAAATAACACATG
AAATAAGCCTAAGCCATGCA
>Glyma04g11140|Glyma04g11140.1
AAAAACAACAATTTCCTAATAAATTTTTAAAAATTAACATAAAAGACAAACAAATATTTT
CCTAATACATTTTCCTAATCAAATATCAACAAATAAAACTGAAAAAAGACAAAAAAAAAA
AACAGCTACCAAAATATAAATAAACAAAATATAAAATCATCTAAGTGACAAATTGTTGAC
TGACATCATCTGACCTGTTATGCAATGAAAAAAAAAAAGAGACAACTTATAGAATGATAT
CTCATGTATAATATAAAACATGGTGGTTTCAGGTTGTTGCGACAAGCCACTCCACTTGAA
GGTGTAACATAAAATCAAATGATACCATCCAAATTTGATGTGACAAAAATCACTCATAAC
AACTAAATATTTTGTTGAATGACCCCTATCAATAATAACTTCTCCAAAATCATTTTGGTC
AAAAACTCATAATGGTGCTGCATAAGTAAACAAGAGGTACCTTTCATTAATTTCCCTTTT
AACTTTGCAATGATAATACCTGGAATATTGGAATTGTATCAAGACTGACTCTGTTCACAC
CACATAAATATCGTATGTCTGATCTCATAGCTAGCTCTCATGCTTTGAATCAAGTGAGAA
TAAGTGTTAGGTGAGTAGTTGTGAATTGCTAGTACCAGCAAAGCTTCTTACCACTCACAC
ACAAAAAAAAAGAACGAAAAGAAAAGGAGAGTACGTGACCAAGTAAAACGCAAATAATAC
TATCGTCAATTGATAAGGCATGTGCGTTGACCCAAAGTTTTGATCCGTACTTAATGCATT
CTTTAATAGATTTAGATAAATAATTCAAATATGTACCAAAAAAATTATAAAAGAAGCAAA
TGATTCAAATGAGCAAATGTTTGTATTACTCCCTCATATTTCGAATATAAGGAAAAATGT
TAATTAAATTTTTATTCCTCAATTTTTTTTCATATTTAATCTTTAATTAATCGTTGAACA
AAAATTTGATTGGTTAAGATGTCTTAACTTTTATTATAAGGTTTTTAGTCTCTTAATAAA
TTTTTAAACTTTTAAAAATTCAATTTTTATAAATCTTTGAACAAGCGTTTGAACCTCAAC
ATTTATAATAATTTGGAGTTTTGTGTAAGTTTTAAAATTAAAAATATGCATCCATCGAAA
AATAAAATAAAAATATGTAATAAACAAAAAAAAGAAAAGATGCTGAATAATTAATTTGCT
TTTAATTTTTCATGCATTAATTCAAGATGTTTTGAATTCTTTATCATTAACAACAATGTA
CTTAATACTGTTGAGCTGGGTTGGTGGATTCCAAAAGCAGCAACATATTAAAATGTTAAT
ATAAATTTAAAGATTAATTAAGATAAGAGAAAAAAGATCATATATGCTCAATTTTATATT
ATTATTTAATTACAAATAATTATATATGATAAACCATATCAATCATGATTTATGATTACA
TAACAGGATAAATTATGGAGTTAAAAAAAAAACAGTATAAATTATGGAGTATCATTATAT
GATCATTAAACGATCATAAGATAAATTCCTAAATTTGTAGTATCATTTTGCAAAAACTCA
AATAGAAGGATATTCAACATACTTTTTCCTTGATAATGTATATATTGACGGGGGGATCTA
TAGAAACTTTATTTTATGAAATGTTTGATGGGGAATACTATATGACAGCAACAAGAAATT
CCTTCACACTTAATCATGATATTTAGAAGGAACAGATTGTTCAATGCTACAATGATTTAT
TCTAATTAAGGTTAGTTAAAAGAATGTATCATATTCAACTACTACTAAAATAAATTAATT
TAACCAAGATTGCAGTGGATTATTGCTAAGATAGTCAATATAGATAATGACATTAAAACG
AGATTGGATCTAACCGAAAAGATTAGTGCATTTTTTTTATTAAAAAAAAAACGAAGAGAT
TAGTCTTCTATATATAATATGAACAACCAAGTTTCTAATCTTGGCTAAGAGAATTGTCCA
GAAGAAGTAATACATGAAGG
>Glyma04g10730|Glyma04g10730.1
CTTGACCATAAACCATTTTTGTATATTGTCCCGTCCTCTAAAAAATTAGAACGTATTTTT
GTAGATTTCATTGTGTCTCGTCCTCCAAAAATCATAAGAACTCAGGAAAATATTTTTATT
CAACCATTTCCTTTCATTTTTTAGTTTTTCTACTTTCATTATTTATTTTAAAACCTTGAC
TAATTACATAAAATTTTCGTTAGTTCTTTTATGTTTATTTTGTACAATTTATTAATATAT
GGTAACTGTGAAAGACATGTTGATTTTTATATAATTAAAATTTATAATGAATAAGTATAT
TCAAATATTTAAATATCATTTCAGATTTATTATAATCAATTTAAATTATGATCCACTGTT
ATTTCTAACCAATGATAAATTTTTTAAAAAAATTATGTTACTTTTTGGTTTGAATGTTTA
AATTATTTTCATTTTTATTATATTACGTAATTTTTTGTATTCAACATTTAATATAATTTT
ATGTTTATAATTTTTAAATCTTGGAATACAATCTCTTAATTTTTTTATTTAATTTAAAAT
TTAAATATTGATACTTAAAGGCATCTTTATTTGTAGATATATTCATTATAATCTTAACCA
TACTTAATTTAAATTTGATTTTTGAAATATCATATTAAAAAAATACTGTATATTGCTTAT
TGACTTCAATAACCTTTTATAATTTTCTTCTGAAACTTTTTTAAAACTATTAATACAATA
AAATATTTATTATTAATAATGAAACAATTTATTATTCTGTCTAAGTTATAAATTTTATTT
AAATTGATTTGCACAAGAATCCGTCTTTGAAGTACGGATTACGGAACACACTGACCTTGA
AACAGCATTCCAAAGAGAGAGAAAAGTATGGCTAAATGCCAGAATCAGTGAATCCAATTG
AATCAATGACAAAGAATACAACTGTCACAACTCACAACACAAGTTAAGAATGAAATGCAC
GCAGTGCAGTCAGCAACTGTCACATCACACATGCCAGGCATGACTACTCTACAGCCAGGT
GGGGTTCTTCCTAGCTCCTACCAAGCCAGATAAATAAATTGAAAAATACTCATCATACTT
TATGCTAATTCACATAGAGATAAAAGAAAGGAAATACCTAATTCTATATTTGGTTAAGAG
GAAAGAAGGGAGAGAACAAAGAAAAGTTTAAAATTTAAATTAAAAAATTTGAATTTTTAT
TTATAAAAGTCCATTTTTCTTTTATAATTTTTAAAGAAAAGACATTGTATTATTCATGTT
TTTTTTTCTCTCTCTCTCTTTATCACCTCTTCCAAATATACTATAAGAATATATGAATTA
ATTCATATAAAATTGTTTTAACTTAATTAATAGCTTCAGTTTCAATCTTAAACATCTAAT
GTAATTGTTTTAAATATTGAAAAAACTTTATTATCTATAATTGCTTTTAAAAAAAAGAAA
AATAGAAAAAAAGGAGTATCAATTAAGTGTATATATTATATTTTTTTATTAAAAATTATT
TTTCTTAACTTAAGTACATTAATCATTACTATGCAAACACTTGGTTAAGTGTACATAATG
GATGGATGATTAACGGTAAATTTAATAAAAAGATACATTTAATTTATTAACTAATTTCTT
GATTGATATTTATCTAAAACAACAAAGTTGTAAACTATAAACACCACCCTCCCGAAAATA
AAACTCTAGCTTCCCTTCTTGGGAAGAAAATACTAATAGTAGTAATAGCAATACAAAAGG
GCCACGTTGAATCCTTTACCACAACAAGGTGATTTTGATTTTGATTTAGTCCACGCCAAC
CTTGTTCTAAAATTTTAGATTTTTTCCAAGCCTCCACAAAAAAGAGCTTCGGCCTTTTCC
ACACTGCACCCAAGACCCATCGGGCCATCACAGCCACATGTTTCAATCACAATCGTCCAT
TTTAACCTTCCAAGTCTTGCTTTTCTACTTGTACAAATACCGTCAAAAAGACCATTTTGA
GGAAACAGCCATGAACTATC
>Glyma04g36600|Glyma04g36600.1
GAAGAAATCTATCTGAGAACATGTCCCTCCACTTTTGTAAGTGATAAGATGTTCCTCTCT
TTTCTTAAACCATGTATTGGCTATAGAAAGATCTAAAGCCTCCGAAAACTCCAAGATGGA
TTTACCCTCCCCATTCATCTCCCCTAGGCCAAAACCCCCATGCACCCCCCTCAAAACCTC
TATCCACACTACCTACATGTCCATTGAGATCCCCTCCTAGGAAAACTTTCTCTCCTTGGG
GTATATCCTGAAGTACCCCTTCTAGATCCTCCCAAAATTTTACCTTAAAGTGTTCTGCTA
ACCCAACCTGAGGTGCGTACCCACTAATAACATTAAAGGTGTCATGTCCCACTACCAATT
TTAAGGCTATGATACGATCTCCTACTCTTCTTACATCTACGACATCCTTCTTCCACTCCT
TGTCCACAATAATCCCTACCCCATTTCTTGATCTGATTTTTCCCGTATACCACAGCTTAA
ATTCCGAGTTGTCTAATTCTTTCGCTTTTTCACCTGTCCACTTAGTTTCCTGTAGGCACA
TAAAATTGATCTTCCTCCTCACCATAACATCCACTATTTCCATAGATTTTCCAGTAAGTG
TGCCTATATTCCATGTACCAAAGCGAATCCTCCTGTCATGAACTAGCTTCTTTACCCACA
CCCGTTCACGAAAATGTGGGAACCCTTGCTTACTTTTCACTACATCCGGGCGGCGATGCA
GCGGCCCTTGCTCTTTTGACACTGTACTCGAGCCATACAGCGCGTTGCTTCCGGGCAACG
ACCTAGCATTCACATTATTACGTAATTGATCCATGTTATAGAGATTCGACAAAGTTTTAC
GTTGGCTGTCGAAAGCCTAACACAACCCTCTCCTTTTATCCGGGCTTGGGACCGGCTAAG
AATAGCAAAACTAACCTAGGCAGGATTACATTAGAAAAATAAAATAATAATACTAAAAAC
TAATTAACATCTAGAGATAAAAAGAGAAAAAAAAATACTACAGATAATATGATGTGGTAA
GGAGATAGAAGAAAATAATCGGTGTTAACGATATATAGAAATATCTATATATCATACTAA
AAAATATTGAGAATATTTTGTAATTATTTTTCTTTTAATTTTATAAGAGTTTTTTTCTTT
CTTTTTTTTCATAGGGCGTTAGAATGGGAGGGGGAGACATTAGATTTTCTCCAGCAGATA
ATGTATGCAGCCAAACCTCAACCAATTGATTGATTAGTGTATAGTAATTAAGGAAGAGAG
AGAATGTAATGAATAGTCCAAATTTTGAATGCAGCAGATGCAGGGGTTGTGAGACGTTTT
AGATCAAATCATCAAACCATGCTCACGAAACTCATATCTTACGAGCTCTCACAACCAGAG
TTTATGTTGTGGCTGGGGTGCCAGTGCAATTCAATCTACAGCTTCAAGTTATTATTTATT
CATTTTTAACTTTGAGGCACACAATTTTATAAAAAAAGAATTACATGTTTTGAAGAGTCA
CTTTTTTCTATGGACAAAAAAATAGTATACTTTTCTTTACCAAAGAAATAATATTCCATC
CCTATTTATAAGATATAATTTTGAATTTTTTTAATAAATTTTTACAAGAATTGAATTCAA
TAGATTAATTATTTTTTGAATAAAATATTTTTATTTATTTAATCCATAATTAAATGCCAC
CGGATTATTTCTTTCTTTCTCATATGAGATTGTACTAATTGAATTAAGGATAATTCTTTT
AAAAATATTATAATTATATATAAGTTTATTATTAATAACTAAATTTATTTAATTTTTGTA
ATAAACACAATAAATTAATCAACAATGTTTTAATAAATAATAAGGAAAAAAGGAGTAATA
GAAATATCACTTTTCCACGTGGAGAGTGTAGAGAAGGCTGAACCTAATCGAAACCTGTGT
TGGACGTTGGAAGTTAGAACCACACCATTGGACTCAACGGTCCCACAGGAGCAGATAATA
TAAATTGAAAGAAAGAAAGA
>Glyma04g02210|Glyma04g02210.1
AAAGTGTTATATGATTTTTAATTTTTTTAAGCATCCATATATAATTTATGACTCAAATTT
TTATTTTTTATATTTTATTTTTTACAACGAAAAAATTCTTACTTAATACGACAAAAACAA
AGTTAGATAATAATATATTGACTTAACTTGTAGTTTTAAATATATTTTTTTCGATAACGT
AGTTTTAAATATTTGAACTTAGAGTTCTTTAATGTATTTTATTATTCGCAAATGTTTTTC
TCTGCTTAAGTTGAATAAACAAGATATCGAATAAGAAAAAAAAAAAATTCTCTACGCCAA
TTTCCAGTGAATAAATTTCTAGCGATGCGGATATTATTCCTGCTAAGTGCTAACTAACTA
AATATTTAATTGGTAAAAATACAATATCGATCTTGCATTTGCCAGGTCGGCAGTGATAGA
CCACCCATTGCAGGTGACAGATGGACGGCTGAAACAATGTTAAATGTTAAATGGATAAGA
TCACTAGCAAACACATGAACTGACTGGCTTGAGTCGGAGGATAAATACTGGATATTCTAA
TTCTCATAATCATAAAAAAAATGTTCACTTCCTGCTATAATATTTTGTTTTTGCATGTAC
AGGGCTTGCTAAATAAAATGGTACTACTTATTCAGTTAATTTGTTCTTTACACAATTAAT
GTTACCTTTAAGTTTTAATATTTGTTAAATGAAAATTATACAATAAAACCAAAGATTTTT
AAAATTCTAGCAACTAATCAGCCATTAATATCTTATCGTTAAATGAACCTGATTAAAAAA
ATCTGCCAAAAAAAGAAAGTGAACTCAATCAAAGTTAATTATAACTTTTTATAATTTTTA
AGGATACACTGATAAACTACTTATAAGTTAAATTTTGGATAAATAAAGTATGAAAAATAT
ATATCTTTTTGATTTATAATAAAAAACTAATTTAATTATTTTAAAATAAGAAAATAAATT
AGCATAAATTTAATTAAATATTTTTTAATAGACATAAGATAATTCTCTCAATATTTATTT
TAAAAATAAAAGAATTATCTTCACAAGTCACAATTCACAATTCACAAGCATACATACATT
ACCCCCTAAAAAAAAAGCATACATACAATACAATATTAAGTTTTGCTCATCTATTAAGTT
AAATATAATATGCTATTCAATACATATTAATGGTTATATAAGATTGAGTTGTAAATAATG
GTGCAAGATTTATTTTATCTTAATTAAATATTTTGAATTTAAGAATTATAAGTATGCAAC
TTGTTAAATAGTTAAAAAAAATGGTTTATCACCTATAAGAATTTTACCTGGTTTAAATAG
AATTATCTTTTATAAAATATATATGTGGTCTATAAAAATCATACTTTCAATTTATAATAT
GTTATTAATTTAAGGTCGTTAAACAAAATAGACGGAAGGAATGTCCTCTATAATAAATAA
TAAAATCGTTAAGTTTTATAATAATTATTAAAAAAGTTATTCTTAGGAAAATTTTTAACT
GATTGGTAGAATAAAAATATTTTCATTAATAATAAATGAACATTAAACTTAACTTAAATG
CCTTCTTATGATTAATTTATCAAATATCAATAAATAACTACGTTTGATGAGTAAATATTT
TGATTTGGGGTACGAGAACATTAACTTCTGAGCGGTACAGTAACACATTTTTATATTGTT
TAACATTTAAAATGCATATGATGGTAATAGTATAAATTGGAGTAAATGTATGATGTGTGT
GTATGATGCATTTGATTCTTTGATGTGGAGGGAAGATACGTTTCAGCTTTGAAGAGCAGA
GGAGTCAGAAGCACAAGTGCATGTCAACGCTCGGAAGCTGCTCACAGACAAAGGTGAAAC
AGTGCCTATGTCAGCCTACGAATAACACCACAAGAGAAAACAAACACCCAACCCCAGTAA
AATAAGTAATCATCAACACACTCAGACATATATATAATAAACAAATATTATGGGACTTTG
TACACTACCTATGGCATCCG
>Glyma04g24430|Glyma04g24430.1
TATAAAGTGTAATCTTGTTACGAAAATATTAAATATGAATTATGAAAAATTAAAGATACA
TTTTAGACATGATAATGGGGCGGGGCGGGTACGGGTATTGTCTCCCAAATCGCTTACCCT
GACTTTTCCACATATTCCAATATCCGTACATGATACCCGACGAGTTTAAGTTTATTGTTC
CATCCTCGTACCTGTCGAGTATCGGATATCCCCGACCCCGTCCCATACACGATTCAAATT
AGAAAAATATTTTTTTAAAAAAATATTAAAAATTTGATTTTAGAATAAATAAATTGATTG
TTAAACATTTATTTTTAACTACTTATATATCAATAAATTTATTATAGCGCGTGTGTCTAC
AAAAATAGTTAAGAAAATAATATTAAATTATGTAAAAATTCTAAAATAAAATTAACTAGT
AATAAAAATTTTATGTCTTTTGATTAAATTGTGCAAAAATTCTAAAGATTTTAAGTGGCG
GGGCGAGTTCGGGTTTGGGGTCAGGACAGATCTAGTAATCCCATACCTGTACCCGACTTT
TGGTTATCGGGAAAAACCCAAACCCGTTCCTATACCCGGTCAACTCAGGTATTACTTATC
AAAGTCGGAACGAATTTGGACGGATACTCACATACACAAATTTTCTTGCCATGTCTAATA
CATTTCTTTTTTGTGGTGTAGTACAGTCTTTGTCAATCTTGTCAATGTCACAACTTTGAC
TACAACGACTATTATTGTGTTTTTTCATAATTTGAAAGTTATAACAATCTTCAATCTATG
TAAAGACACTTGTTTATGAGATTTGAAAAACAAAAACTCCTTCAATTGCAACAAAAAGAG
TTTAACAGCTAGACATATGTTAACAAAGCCAAAAAAAAATCTGATTACATAATAACTAAA
ATTTAATGAAATATAGTATTTAAATCATTTAAAAAAAATTAAATTACTATCAATTTTATA
ATTTAGAAAAGTTATTAGGAGATAAAAATTGATTATATAATAACTAAATTTTGACAAAAT
ATAATATTGAGATAAGATTACTTAAAAAAGATTATTATTGATTTTATAATTTAAAAAATA
AAGTTAAGAGATAAAATAAATTTATATTTTATCAAATATAATATTTAGTTTCAAATCAGA
TTTTTTTTACTTAATAGTGTCCTCCTCCTAAGGTGCCCTGTTGTTACATAATAACATTAA
ATAATAAGATGATGTCCAACCAAATGATGAGAAATTTAAAATCATAATTTACCAAACAAA
ATTATATATTATTGTGATTTCAAACTCTCATGTGGTAAGTTAATGGGCTATCAACATTAT
TGTTACATCATTAATTAATATTATTACTTGATAGCATAAATTAAAATAACTTTTTTAAAT
ATTTAAAGGATTAAAACTATAAAAACTTTAAAAACTTAAAATGAAAGCACCCTTTGTATG
AAGAACAAATGGTTATTTAAACATGAAAATATCTAAAAAAAAATGTTTAGTTCTTAAACT
AGCTAGGTTTAGAACAAGCTAGATAAAACATCTAATTAACTTTTGTATCACTTGATACTC
ATATATAAGAAAAAAAAAAGTTACCATGATGTTGGACTTAAATATAAATAAATTTAATTA
ATTTTATCCTATTTAATGCTATCATTTTTAAAATATCTTTTATTTAATTTTAATTTTATT
TTTAATCATTCTTTTTTATTCATGATACCAAATTACAATAAAAGATATGTTAGAAATAAT
CTTATTTTTTATTTGAAATTAATAAAATTAAATAATATTAATTTATTTTCTTAATTAATA
TAAAATTAATTATTTTTACTTGTATATAAGTTAAGAGAGAATTGCAACACTCAAAACTAA
AGTTCCATTTTCCACATATGTAGTAATGGCAATTTAGTTTGTGCCGAGAATTCAATTGAA
ATAACTATTGACAAACTATGAAAACGCCCAAAAATAAAGACTTTTTTCCCTCAAGATTTG
TCGGGGTCTCATAGGTTGAC
>Glyma04g42870|Glyma04g42870.1
TGTTTAGATAAGTTTCTCTAAGCGTACATATAGGGAGAAAAAATAAGAAAAAAAAATAAA
ATGAGTTTTTTATAAGTTAAAATAATTTTTTCATTAGTGAATTATTAGATAATTTATAAA
TATTTTTTTTATTTTTTAGAAAAATTATACCAGAGAACTCTTACCAATTAATTAATGAAA
ATTTTATTTTAACTTATAGAAAAATTCAATTCATCTTTTTCTTCTTATTTTTTTTCTTAT
AAGTGCTTCTAAATAAGGTAACTCAAAAACCCTTTGTTTATTGCTAATGAAATATACTGT
TTTAATGAATTATAATTTAATAGTTTACTTTTTAAAGCAACAATAAATTATACTTTCGAT
AGTTTGTTTATGAACTAATGATATTTATGGAGGAAAAAAAATCCAAGGAAAACCTAAGTC
GAAGTCTTTCATTTCAATCAATTGCTAGTTTTATTCATTGAAACACGTAAATAGTGTTTT
GCCGTAACAGCAACGCATGTGAGGAAGGTGACATGAATTTCAGAATTTGTGCCCCGATAT
TTTAAGTTTTAAATCCTTTTTATTTTACACCCAGTTTGTACTTTTCTCTAACTCTCTCTT
TCCTTTCAATTACATTAATTTTAAAACACTGGCCACTTACATTCATACAAATGGATATTG
AAAAAAGAATTTAAAACACTGACCTGTATTTTTTGTTGACACGAAATTTCCAAATATATA
AGTAAAAGAGCATTAATTAATTACTTCCTACAAGCTTATAGTAAACTTATTCTCAATAGA
AAGCTGAATACATTCATTTTGCTCATGAATTTAAGAGCACCACCAATACTTCTAAACATA
AATTGAAAATAGAACAAATTTGTTTTAGCTTCTTATTTATACCAGTTTATAATTTATTAA
AAACATATTTTCCAAAAAATAATCAGAACCATACAATAACAACAATAACAATAAAATTCT
TACCTAACTAAATTAAATAGAGAGAACCCAAATATTGTGAAGAAAAAAAACAGAATGAAC
TACCGACTTTATTTTGGACGAAATGAACCACGGATCAGAGCAGGCCCATAAACTGCCAAT
CTAGGCCTGATCCATCTTCAGGCCCTGCTTATTGGACTTTTAAATAAACTAGTTATCTTT
TTTTTTTTTTTGGTGAAGTCGTTTATAAATTTTATATATTCAATCCGTCCAGTGTCCAGA
TTGAGTTTTCAGTTTTTACTTCAGACGCGTCTAAAATAATAAGAAAAAGTGAGGAGGGTT
TGCATGAGTGGAACATTTCACAAGTATAATTGTCATTGAAATAGATCTAGTTACAATTAC
AAAACTATGATTAAGTTGATAAATGAAGCTTTCATTTTTTTTCCTAACCCTCAAATTCAT
CACGAAAATGATCCACTAATTTAGTGTTCAGTTAAGAAATAAATAAAATCAAACAAAAAA
TTATTTTCACCAAAGCTCAAATAATATTCGAATAAAAAAAACTTTCATATGAATTATTCT
ATCCAAAACGATGTGTTTTAAAATCCTGAACTATTTGTATTATTTCCTTACCCATAATAA
TATATTTTCACGTGCATTAACCTTTATTTTAGAGAAATTTTTTATCCTACGATAATTAAT
TAATATTTTTTTACTAGGAACTAGGAATATCCATTGCACTTGCTTGACGTGTCAATTCAG
GATTTGTCGAGTCGAGATTTTCTTGTCCAATCCTCCTACCAGCTAGTGACTAACTTGCAC
GTTCAGATTCTGGACCGCATAAAACCCCAGTTAGAATTTGGAAGAATCTAGACACATCCC
TTGTCCTAATTATTAAGCTGCCATTGCTTTTAAAAAACTCCAGCTTGATTTATGTTTTTA
TTTTCTTTTTTAAGAAAATGTAAACTAAACCGAAGAAATTAAAATAGAGAGAAAGAAATC
CAATAGAGTGAGTGAGTGTACTAACTACTAAGTTTGAGGCATGAAATGAAAGGACCCAAA
TATTATTTCATCATAATACT
>Glyma04g03100|Glyma04g03100.1
ATAGTCCTCATAGCGCTTTAGGATCTAGGATAAAAAGATAAGATAATGTTATGTGGTAGT
TTCAGATATACTCACCGCCAATTCATCCACATCCACCTTGAGGAAGGTGACATTCGGCAA
CTTTTTAGCCATATCCGCAAGAATTGGGGCAATGAAACGGCATGGGCCGCACCAAGAAGC
AGTAAAATCCACCACAATCTATTAATGTAATTTTATTTCAGTATTTATTAAATGTTTAAA
ATCGGTGGAAGAAAATATTTAGAGGAATCACAAATCATGCTAACAATGACACAATCTTCA
ACATCAGACATTTCTTATCTTCCCCCTATTTCCCCTCCCTCCTCCCTATTTCCTCTCCAT
TTCATTCCAAACAAAACAGACCCTTAATCACAAAAAGAGGAAGCTAAAAACTTCAACAAC
AAAGTTATAACTTCAGGGGATCAACATCCTCTGCAGTTACTTTATAACAGCAAGCACCCA
GTCTTAGAAAATATTTCATTTCTGTATTGAAGTGAAACATGACGGGTTTCTTAAAGGCAG
CTCGTGCAGTTCAAATTTGAACTGCAGGCAGTTCAATTCATTGAAGATATCAACACAGTA
TCACTAAGAATTGAAAATTCAGGTAACTTCAGGTTAGATCACTATAAAAAACACTGGCTA
TAAAAAGGTTACAATTAGTTACAATAGCTAATAAGCAGCAAAATGTTATCATATTCCAAC
ACACGTTAATAATCCAAACAAAGGAGGCAACAGGGCAAGAATAAAATGCGTATGGGTAAT
GGGACTAGCAGAGAGGGTAATTTGCAGAGAAGGGACGGGGCACAAGGGATGCATACAACT
ACACAAAGATAACTAACCAACCAACAGTGTTTTTACATGAAAAGATAATCCAGGGATATC
TTTTCCATGAAGAAACATAGTCACCATACCATTATAGACAAAGCCCTACTCTCTCATCTA
GAAAATCTGAAAGCGATGCAGCACCACCCAGAATTCCAACGGAGAATAATAAGATGCAAT
TCAACACTTGTCCACTATTTTTTAAAAAGCAATAACGTATTTTCTGTACCACGTCTAACT
TTAAGTTCATCCATCAATGGGTAAAAGCATATGATTCTGTGTCGATTATTTTGAAATTTT
CCGCATCATAGCATAGCATTAGCATCGCACACAACCACACCGTCCAGATACAAAATTAAC
AAATATATATGCCACAAAAGAATCTAGAGTTGACATTGATAGAACAAAATCGCTCATTGA
GGCAACAAACGATAAAAGAATTTCCAAATGTGGAAACCCTAGTGCGCCTATACTAATGCA
AATCAAGACGGTAAAAGGCAAAACGAAATGCAAGAGCAAGTTAAGGGGGTAATGACCAAT
TTCTTGGACTCTTGTCCCTTCTTGAGATGTTCCTCCCACTCCTCCACGCTGTGGACACCA
ATCACTTGTCCCTCTTCGGCCATTCTTCTCTTCTCTTACTTTCCTTTCCCTTCCTTGGAT
TCGAATCTCTTTTCGCTTTGAACTGCACGCCAAAGAGAATGCCCCCCTGCGCGTATATAT
ATAGTACGTGGTGTTGTGGACTGTTACTAAAATGCGCCTCACGTGTCCACATTGACGCAC
TGCACTAACCAAAATTGAGGTTTGTAAACATAATGCATGACGCCAGATTTTCATTCCCAA
GATTGGGCCAAAGTATTACGTTAGGCCCAAGAGAATGGTACCGGGCCTGATCTCCGTTGA
TCCAGAATTCAGACGTGGATTATCCAGAACCACGAACCAACAAAAGTTTCTTCTGTCCTC
TCCTTAATCCTTATTATTATCTCATCCACATAAGCCCTGCTTGTGCTTTAAACCACCAGA
TTTAACAAAATCTAACTCCTATCTACGTCTCTTTGATATTTTACGCACATTTCATTTCAC
AGCCACAGCCACTGTGAAGTTCGTAAGAGATTTATGACGGAATATAATAAAAGTAATAAC
AGAAAATAATAATAGCTCGG
>Glyma04g40870|Glyma04g40870.1
CTTTTATATAATAAAGATAGATTCTTAAGTTGAAAAGCTCAACAAATTGGCAATAAGTTT
GAATTTATGACCTTAAAAATATTTCACTTTTTCATAGTTGGATGAAATACAATTAATTTT
ATAATTATAAGTTATTAGTAAAAACATTTATTTACATTTTTTATTATATTATTCATCAAA
AATTATTTATCGACTTTGTTAATGATAAATTTTCAAAAAAAATAATAATTTATTACCTTT
AGTGAGCCATTCTCCGTTCAAGGGTTTAGAGTTTGGTTTAAATCACTATCGAGTCAGGTA
GGTATAACTAGCAAGTAATACTAATTTTTTCATTTTGTTCTTATTTATACCAAATGTCAA
CAATATAGGATGTTCATTTTAGACTTTTCACCTGTCTATTCTTTTATATAATAAAAGATA
GATTCTTAAGTTGAAAAGTTCAACAAATTGACAATAAGTTTGAATTTATGACCTTAAAAA
TATTTCATTTTTTCAGAGTTGGATGAAATACAATTAATTTTGTAATTATAAGTTATTAGT
AAGAATATTTATTTACATTTTTTATTATATTATTCATAAAAAATTATTTATCGACTTTGC
TAATGATAAATTTCCAAAAAAAAAAATTATTACCTTTAGTGAGCCATTCTTTGTTCAAGG
GTTTAGAGTTTGGTTTAGATCATTATCGAGTCAGGTAGGTATGACTAGCAAGTAATACTA
ATTTTTTCAAAATTCTCATTTTGTTCTTATTTATACCAAGTGTCAATAATATACGATGTT
CATTTTAGACTTTTCACCGGTCTATTATTTTATATAATAAAGATAGATTCTTAAGTTGAA
AAGCTCAACAAATTGATGATAAATTTGAATTTATGACCTTAAAAATATTTCACTTTTTCA
TAGTTGGATGAAATACAATTAATTTTGTAATTATAAGTTATTAGTAAGAATATTTATTTA
CATTTTTTATTATATTATTCATAAAAAATTATTTATCGACTTTTTTAATGATAAATTTCC
AAAAAAAAAATATTACCTTTAGTGAGTCATTCTCTGTTCAAGGGTTTAGAGTTTGATTTA
AATCACTATCGAGTCAAGTAGATATAACTAGCAACTAATCTCTCTCCAAATATTTAACAC
ATGTTTGGTACTCAAAATTTAAACTTCAAATTTCAGATTAAATTGAAACAATCACATGTG
AATTATTTCACGTATTTTGATGTATATATTTATTGCAAACTATTAATATTACACATATAT
TGTTATATTTATCAATATTAATTAAGGTATAATATTACATTATCATTTATCAAGAATGTC
AATTCTAAAATTACTATAACAAAAACTGTTATATATTCTTGATGCAACATTCTGGGTGAA
CAGGTTTTGATGTGTCTACGTGCGTGATAAGGAAAGATTGTTTATCATGGCCAAACAAAT
TGGTCTTTAGTACCCTATCTCCAAATGCAGGAAAGGAAATGACGGGTCTATTATATTTAT
GGCTCTGAAGTGGGTTGTTGAATTGGTCTTTTTGAGCAATTGCTTTTGTTTTGAGTTATA
ATGTAAAGCGATAATGGACAAAAATCCTTAGTCTGAGAGATGATGTATATGACCTCGTGC
CCTCTTAAGAGAACAAAGATATTCACTCTTGTAAACATCTGAACGAGGATTTGCTCCCGC
TATAATAATAATAATACTAATAATAGACAACTGCCGCTTACTCTATATATTATACTATAT
ATTAAATTTAATATATAATTCATTATTTAGTTCCTTTACCACATTCATTACGATACCATA
GTTAAAGTTAAACATCTGTACATGGATTTGCATCCGTGACAACACGTCACGTCAAACTTT
CAATCAAGAAGTCAAAATGTACTGTCCAGCTAACATGCTGACCAATTCCAAGCAACAACA
TTTACCCTGCCCCCATTAAACAACATCTTCATTAGAGTTATAAATATTTGCATGCACATA
ATGCTGTAACCCAACACTGC
>Glyma04g07010|Glyma04g07010.1
TATTATTATTATTATCATTATTATTATTATTATTTTACTTTATTTTTAAAATTCTGCAGT
TTCTATTTACTTAATTATCATAATCTGCTATCTGCCTGAGTTATTTAGTAATTATAATTC
GTTTGTTTATGAAGGCCACTTGTCTGGCGACAATTCTGCTTAAGCTATCAAGGACAGAAA
TTAGTCTCGGAATCGGATTATATTAGAGATTTTGGCATCGAGGATGGTGACCAGGTTTGT
GTCGGATTTATTCAAGTGCTAGCTTGATCTCCCTGTAGTGCTTAATTTACTCAGATTATG
ATTATATGATTCGTGTGACTTTGTTTGATGTGGCTACAGTACAAACTAAGTAATATTAAG
TCTCAACTTGTTCGTTATTACTTTAGCCCTAGTTTCATTCTTATAAAATGTTGGTCTCAT
GACTCTTAAGTCATGGTAATTATTTTTGTTTTGGCCTTTTCAGCTTCATTTCGTGCACCA
TGTATCTGACACTTGCAGTTTCGAGGGAAAGCAGTCCAAGAAACAAGCTGTCAATTTGAA
ACAACACAGGAGGTACCGAGTTTTCAATATAACCATGCAAATATTCTGGTTACCTGCATT
CTGTTTACCATGTTTGTTGCATTAGATGATCTTTGGTCTTTATACTGGCATTGTAGAGAA
TCAGCTCTATCAGCTGTATCTACTTTATGATTTTTATCTCATTTTTAATTATATATGTTT
TGAAATTCACTTAAAAAATAATACACAATCTGTTTTACTTTTACCTTTTCAGTTGCATGC
CTATTTACATAAGTAGATGTTGCGTACTTGTATCGTGTGTTGTTTTCTTAAAGGTATGTA
TAAAACTAAAAATCATAAAAAGACACCACAGCGCTGGAGAGGTCTTAAATATATGACCAG
CGTAGAAAATTACCATCGTGACTATTTTATTAGAACTTAATGATTTTCTTTGAATGGGTG
TGGAAACACCAAAATGGGCAATATTGGGAATTTCCTCTAGTTGAATTTCATGCACGTTGC
TATAATATTCTCAAACAAGTCCTTACACTACCTGGATGATATAAATGGAGGTGCAGGTCA
TCGTCAAAAGTCAATAGATATCAACAGAAAGAACATAACGATGACAACGACATTGGTTTG
CATGATATAGTCATAGAGAATGCGAAGATCCGGAATTGCAATAATGCAGAAGAAAATGGA
GGAAAGCTAAGCTTACCTGGCTTTTTGGGAGGGTTGTTCTCACACAGCCGGCTGGCAGTT
GTGAGCAGAGCTAGAATTGAGGGCAGGATTTGCTGCTCAATGATGCTTAGATGTATAGTG
AGCAATTTTAGAAAAATTACAAGAATTTTACGCTATTGCAGAAGGCAGCATTACTCTCGG
AGACCCACATGGAGAGAATATTGATAGAATTTTCATTTTAACCTCTTGTCCTTATACACT
GTAAAGAGTTTTTCAACCGTACGTGCTTTTGGTTCTTTTATTGTCTTTAGAGATAGAGAC
AATAATAACTTTGCTGGACCGAAACACTGTGGCTTGTACCATATTGTAGTTGGAGTTTCT
TCATGTCCCTGCACAGAACGATGCCTTGGGAATTGTGGTTGAGTTCATCATGCAAAGTCT
ATCAGCCATGGCATGCTTTTATGTTACATAGTTGCTGCAATTTGGGTCTCAACATACCTG
CAACGGAATGCTTTTTCAGTTGGTTTACTGAGGATACTTTCCCCACCCCGCTTTTATCAC
CCAATTTAATTGTAGTTTTGTTAAACTCAATTGCAGTTTTGATTTTGGTCGTGATATTCT
TGTACACTTAGTGCTTGTAAATATTTGATTGTAATGCTACGCTTTTTTAAAAAAAAAAAA
AAAATATTCAGTCCACATTCTTGTCTTGTCTTATTTGTATACATTTGGGCCTGGGGAGGT
TTTAGTGGGTAGACAACAACTGGGCCCAGGCCTGATCCATTTAGAAATGGAGCATTCCAA
GTTGTTTGTAAAGTGTCAAA
>Glyma04g03820|Glyma04g03820.1
TTTTAGTCTGGGGTTGGAGAAAGTTAAATTTGTTTCATAATTATCTACGTAGTTGTCAGA
TAATTCATCATTCTCGTGTAAGTGCAACAATTGGCGACGAGCAATGAAAGAGACTTCGGC
ATTGGAAAGTGCATGAGAGACAGATGATGAAAGAAGGAATATTAAGGAGAGCAATAGAAG
AGAGCAACACGAGGCCATTTTGTGAGAATGCTACTACCTTGGAAAGCCCCAAGGTTGCTT
ATAAAATAGATGGGAGAAGAATAAGTTAGAAGGTCTTATATTGAGAGGTGTTAAGGGCCA
TACGATGAGAGGCTTTGCTACCATTTCTGAACTCATCATGGGAATGTCCTTTATAAAAAA
CTTTCATGACACAAAAATAGATAATGCTTCTTTTGCGTTGCAATGTTTTTAATTTTAGAC
ATGTTTGTTTCAATACTAGGCAAGTAAAGGTTGTAATAGTTTCTTTCCTAAATTTGCGTT
TCGTGCATGTGATATAGCTTAGCGGTATATATAGTCAACAATCATGTATGGTAATATCTA
CGCGTAAAGAAACAACATTTTGTAATTTGTCTGGTTTAATTTCTAATATTTCATTCTTTT
TTTGTGGAAAAATAGGTTATTTTTTATATGCATTCAAACTTTATTTCCCATTTCCTCCAA
AGTGAATCTCATTTCCCTAAGAAGTTTCTTTAGTAAATATGATAAGTCAAATGTGCCCGT
AGACTAATCTTCAATGACTTTATTTTAAGTTTTGTTCTCCTAAAATACTCCATTCCTTAT
TTTATTTTATTTTTGAATACTACTTCTAATGTAATTTCCTTCTTCCTATAAGTAATTATA
TTTGAACACCCTGCAACACACTATTGAAATTCATAATTTTTTTATGTCTTTTTCCCCCCT
CATATATCATATCTATAAATCTTCCTAGTGTTTATTTAGTAGCAGGTTCATGCACCATTT
TTCTTTCGTATACTTAATTTTCTTTTATATTACATAATCTCTCTATATGTTTTTTGGGAT
GAATATTTACTATAGCATTTATGTTTAAAATCTATAAAATAAAATATATACCAGTGATAT
AATATAAATAATATTTTAACTTGTTTCATTGCTAAATCTCATAGAATACTATCCACTATG
TAAGTTCAAACTATTCAAAGAGATTAACGTAAAATTTCACATAGTAAAACATTCTTTTAA
ATACTTGAATTTAAAAACTCTCATATACAATACTTATAATTTTTACATATAATTAGTGCA
CAGTTTTTTTTAATGCGCATCAATATTTTTTTTTATAGGAAATGTGCATAAATATATAAA
CTTAAAATATGTACGTAAACGACTATTGTGCAACATTCTATTAGTTGAGCAGCATTAAGG
TATTTATCATAGTCTCAAACTTACTATAGCTTACGGGATCTAAAGCAAGTGTATATGACT
AAAATAGAGTGTTTTATTAATTCATATCCAAAATAGTCTTAAAGTAGTATATATGAGGTG
TTAGATTCAAATCTTAGTGTGATCATTGTATACTAGTGTTTTATGACTATTTTTTTAGCA
AGTGTATTTTTAGAAATTTTTCTTTAGTGGAAATATTTTTAGAAAGTTTTATTAATTCAT
ATCTTTCAAACTATCTTTATTTTTTATTTATTTTTAAATTGAATTTTAATATTTTTTAAA
ATATAAATATTTAAAATAATCTTATATCACAACATGAATATTTTTCATAAATTTAAAATA
TAATTACATTGTGTAGAATATTTATTTATTATAAATTTTAATTATAATATAATTTATATT
TTTTTGACAAAATATAGTTTATATATTCAAAAATACTTATCTACTACAAGTTTTAGTTAT
ATAAAATGAATACTAAAATACTAGTTCCAATATATAACAAATGAATTAAACCAATAACAA
TTACACAATTGATCATAATTTCGTACCATTAAGATAAAAAAGCAAGTGAAAAGAGAATAA
TATTAATATGTGAGACGTGG
>Glyma04g39670|Glyma04g39670.1
TAATTCAATTCAGGAAGGTTTTAAGCAAAAAAGAAAAAAAAAAGGAATTTAGGGATAGTA
AATAGACAAAGATCGACGGTAAAAATGTTGAAGAAAAATATCATCTAACCTATCATTGAG
TTTGCAAAACAATTAATACATTATTGTTTCAACTTAGAAGGAGGAATTTTGAATTGGAAA
TATAAGTTTGTTTGATTTAATAATGAATGGGAAAAATGTGGTGGGTTTGAATCTTCCTAC
TTACAAAAATTAGTAATACTAATAATTAATATTTGATGAAAATACACCAAAAAAAAAATT
TGATAAAAAAGTAATTCCAAATTTGAGTCATAGACATATGATTGTGTTAACTATTTGAAG
GTAAAGCTTTATTATTTATAGTGATCCTGTTATGTTTGAAAAAAATTGTGTCTCTGAAAA
AATATATATGGTCTATGCTAAAAAAACAAAAACAAATAAATTCAACTTTATAATTTTAAT
GGAAAACAATGCAATTAGGTAAATACAAGTGTTATATACCAATTTGTTATACAACAATAA
AAATTTGACAATTAATCTAATAGAAGGATATATAATCTCACAATAATTGTCTTAAACTTA
TATGCAACATCAATATAAATACTTCATTGTTCTATGATTATTTAAGTTCTAATTGTTTTG
TTTAGCTCTCTTGTATGTATCGTCTCATTTCTACTTGCTCAACCAATAAGTCCTCAATAT
ACCCCTCAAACTCATCCCCTTTGACATGTTAGAAGCCGCTATGTATTACTTATCATGTTG
TCGCGTTCTGTATTAATTAGTAGTATAGATTTTGTTTGCAATATCCTACGAGACTCATGA
TTTCCTTACTAGAGACACTTGACGTCACTTTTTACTACTCAAGAATGATCCAACATAAAG
TAAGATCAAAAGCAAAAGTTGAGATAAACTTTTTTACTTTAGAGAAAGTAGTGATATATT
AAGGCCTTTTAGCCAATATGTGATCTTTTAAAAAATTAATAGTAAATAAATTTTATTGGT
AAACCTAAAACTTAAGCTTTAATTGTTTTACCCTTAGGTTTACCCTACTCGATAGGTCGA
TAGGTGTGTGCGTCTTGCCTCCAGTATGGACAAGGGGATTGTGGGGTAGATATGTTCCTC
CAATGGTCAATTTAGGGTTAATTTTGGTGACAAACTAGTGTGAGTTACGTATTCATTCGG
TCTTGTGGGTTGACTATTTGGTTGGATAATCCACAACTCCCTAAACATTGAGCTTATAAG
GTATAAGTGCTTTGTATTGCTGGCAAGTCAATTTTGTAGGTCAGTCTTTTGATTGAATGA
TCAACAACCTTTTAGACATTGAGCATGTATGGCATAATTGTTTCGTGTTACTAACAAGTA
ACAACTTAGTTTCATGGGTTGGCCTCTTAGGATTAGTTTGTTTAAACTTATTTGTTAAAA
AATACTTATTTTAATAAAATAAACAACTTTTTGTTTTTCAGGGTGTATATCTAAAGTGTT
TTTGTTTATTTTGATAAACAAATCATGCTACTTATTAAATAAGTGGTTTTTTTAAAACAC
TTATTTTAAAACTATTTATTTTAAGTTTAAAAAAACTCAACCTAAGTCACTCAAACAGTC
CAGCAGGCAATGATTTATTCACTTTGTTTTTAGAGAAATGGTTCGGTTTCAAAAGACAAG
GTCATACAAGGAGCAAAAGAAAACACGAAGACAGTAGTAGCCCAGGTTTTTCAATGGGCG
GTTCGTTTAGAAGATAGTGTTGGGCCAAGAAAAAAACAAAAACCCATCAGATGATCTAAA
CCCCCCAATAATGGGTTAAAAGAAAACAAAGAAAGAAGTGAGAAATTTTGGTTGTTTGCG
GCGGTGCGACGTGGACCGAAGAGAACGATGAGAGTCACACACCGAGACAGCGTGTCACAA
AAAGAGAGGGACCTATTGCACTTCTCTGCACCGCACAAAACACATATTCTACCAGGATCG
TTATCTATCTGTTGGTTGAT
>Glyma04g06320|Glyma04g06320.1
TTGGTTTTACCCCTAATTCCTTAATAGGCTAGACTAAGTGATTTGCCTTAAGCATAGTGG
TCTATTACAAGGCTAATAAACTTTATTTTATTCCATAAATGATTTATTTAGATACTTATT
TTCAATTTCTAGTATGAAGATATTCTCCAATACTAATCACACTATACCACATGCAGATGG
ATGATCAAGTCATACACAAAGTAATAAATGAAGAAAAGAAGTAATGAAATGGGAATAACA
TTAAATGAATGAAATGAATAATTTAATCTTTCATTGTCATGAGAAACCTTATAATGGAAA
GAAAACAAAAAGATTGGGGAGGAAAATGGAAGAAGCTCCCATACAATAATGTTTTTCTAC
TACACATTGCTCTATGTGGCTTTTATCATGATCCCAAGACCTTTGTTCTATCACTTTAGA
AACACGTTACTCACTAGGCAAACAACACTCGTTGGGCGAGTTCTTCGCAAATCCCAATAG
CAATACTTCAGTTTGTCTTGCTCGTTAGTCGAGCTGCACCCACTGGGTGAGCTCTTATGA
ATTCCCAAATTACAATTAAATTTCTTTCTTCCAAAGGAATTTGCTCGCTGGACTAGTTGC
ATGTGCTGAGCAAGCCTTGCAGATGATGTGACCCCTTTTTCTCCATTCTTGAGTTGTCAC
GTGTTTTCCTCTACACAACCTTTCTTGTTGGGCAAGCATAACTTGCTGAGTGAGTCTTTT
TTGCTATGAGAGATTCTCTTCCTCTCCTAGTGTTCCAAAACTTTGATAAAAACATAGAAA
AACTAAATAAATGCTTACAATTTTATTCACAATCCTATAATTGTATAAAAGCATTCATTG
CTAGCTACTTGAGACTAAACTAAGCAGAAATCAATGAAAAAGTAGATAATTGTTGTGCAT
AATGAAGCTCAAAAGTAATCATGCACAACAATTATCAAAAGTATTAGATGTTCAAGTACA
AATTGAGTTTAATTTTTATATACTTTATCTTTAATCCATAACTATTATAATGATAATTCC
TTCATTTGGTGTACACTTTTATTATTCCCAAATTACTCTTAATTGTTTTTTTCATTACTC
CCTATCCAGAAAAAAACAAAAAATATTATCGATCTCAAAACATGGAAAATGACAATGATG
ATAACAATAATGATGATGATAAGGTTGATGACATGGGATGGTGGGGGAGCCAAAGAGAGC
GAATCCTTTTTATCTTATATAAGTGGTGATTTAGTTGTGTTCAAACGGAGAGAAAATGAG
AGGATTTTTTCAAAAATTTATGTGTTCTCTCTATTTCAATTCAAATATTTCTTTTTAATT
CGTTTTTATTTTTTTTTCTCTCACACAACTAAACCATTTGTAAAAGACTTCAATTACTAG
CGAATTGATTTATAAAAAAAATTAATTTAATTAATAACAATAAATGTGTCTAAGAATTAA
CACATAACCCTTAAAAAAATTACTACATAACATTAACTCGTAACAAATCAGAATTTTATT
TGATATGATATAATAGATAAAGTATTGTTAAATTAGATTGCAATTCATGACATTTATTAA
AATAAAAGACGTTTAAAGTTAAAAAGTCATAATTTTTTGAATTTACAGTTGTTTTAATAA
CAATAAAACTAAAGAAAGAAAATGTGTAAGTGATGTGTGTTGGAAATATTTAACCTAACT
TTCTTCTATTTTTTGTTTTCTTCTTAGAAAAGGAAATCGAACCAATCTTAGTATGTTCAA
ATATGTCTCAAAGTTTGTTATAAATGTTGTAATTTTCTATATTTGAATATATTGTTTTTA
AAATTATTTTACACATATAATTTAAATTTTTCCATACTAGCCAAACTCCATCATTAGGTG
AATAAAAACATGTAATTAATACTATTTAGACAATAAAGTTATGTAATTAATAAATATTTA
AGGAATATCTCATTCTACGAATCTACTGCATAGTTGATCAATTTTTCCAACAACATATTT
TGCGAATAATGATAAATGAA
>Glyma04g00360|Glyma04g00360.1
ATCAAGTGATATATTTCTACTTTTTTTTTTCTTTTCCTAACCCATGACTTATTTTAGTGT
TTTGGTTTTGGTAAAGTGGGTAAATTAAAAAAAAAATATTAAAAAAGTAGTCTTACATGG
TGAGTTTCATCATATGTGATAGCTAGCTTCCTTTTGTTACCGTTAGAAATAATCTTACAT
GGTGAGCTTGGTTAAATATCATTGCTAGGTGAATTGCCTCCTATGTGAATTGGAATTATT
TTTTTAACCATATCTTGCTTCTGATGCTAAACTATGTACATTTTTTGTTGTTCACAATCA
CTGTAGGATGGTGTACTCCAAGGAAATGATGATCAGAAGAGTTATGGCTCACGGTTCAAT
AATGCACAATTCTGATTGGAATGTTAATTTGATGAAGCAAATATCTATCAGTGGACTATG
TAACAACTTAGGTGGAGCAAGAATTATGCAGGGGTCGATATCAAGAATGGTATTGAAGGA
AATAATATATGAAAAGCTGATGCAGGATACTATGTGATAGTTCATTTATCAAGTTTTGGA
AATATTTGCTGACTTGGTCTGGTGCAATGAGAAGAACAATACACGTGCCGAAGGTATAGA
GTGGGTGTACTATGTGGTAGAATACGTATAGTACAATAGTAGGAACTAGAGGGTAGGTAT
GATTATTATTGGAAATTATGCAGTGTTTTGAAACTTAAACCGTGACTGTTATTTATTACT
TTTAAACTGTTCTCGGCCTGAATTAAGGACACAACTTGTGGCTTAATTCCAGGTCTTATT
TGTAATACATATTCTTTGTTTTCCTTCCAAAAAAAATTGACGAGGGTGAAGAAAATATGT
TTCAACAAAATTAATGCCTTTCAGCATCCTGACCCAAAGGGCATGAGGATTATGATTGAT
TCTCCAACATTCTATCTATAGCTATTAGTATCATTGAATGACTATGATATTTGTCTGATA
ATCACATTTTTCTGCTTTACAGGAGATCAACGACCCTGAAGATATCTGAGGATGAATGTT
CTGTCGAAGTTGCTGAGATTTGGTTCCAGTGAATACATGACTGCTGAACTTTGATTTGCA
GTGCTATACAATTTAGTTTGTCACATTAGCATCCAGCCATCTTTTAGCTTTTCTATTTTT
GCTGAGAACTAAAAGGTTGTTGCAGAAGCAATAGTTCCTTACACATTTTTTCTTTCAGGT
GGCATGATAGTGGTGAAATAATTGTCTACTCATCTATTTATTCATCCTGTAACTTTTAGG
GCAAGGCTTGATATAGGCACATCTTTAAGGCATATTTGTCAATGACTTATATAAGCTACC
CCCAAAATTTTTACTGCTTTGTTCTTTTTCTTCTGCCTTGCTTTTAAAAAAATCAAATTG
ACCAAGATTTTTCTGAATTGATAATCTTTCTTGTCATTGACTTGCATAGGTTACTCCAAA
AGTTAACTAATTTTAAATATTTTTTGGAGATCCAAATTGGTTTAAAATGAATTGATTTGA
TTTAAATTAAAAATATATATATATAATTCTCGTTTACAACACATTAAAGATTATTGAATT
ATATTAAATGTTTTAGTTTCTATAAATAAAGGTACGTTCGTTTTTGTCTCTACAATAGTA
ATTATATTTTTAATTATTAATTTGATTTTGTAAAGATAATATTTTGTGAAAGATAAATAT
TACATTTCACAACTTTCTATAAATTAAGGATTAAAGTAAGGTAGTCTTGTAGAGATTGAA
ATGAACATTTTTACATTTACCCGAATTAAAATCATATTTAACTGAAAATTAAATAAATTT
ATATTAAAAATATAGTTATGAAGTGCGCATTAAATTACATTCATTTTGAGTAGATTTTTT
TTTAACTACTAAAATTAAAAAGAATGATTTTCAATTCAAACAAATTATTGTTTTACAACT
TTCGAATTATTTTATGTTGTTTTTAATCAAATAGAGGAAAATGATTTTGATATTTGATTT
GATTTGGGCCAAAATGTGAA
>Glyma04g33990|Glyma04g33990.1
ATACTCGCGCAGATAGCAACTTTAATACCTATTCCCGTATCTGTTGGGTACTTATATACT
CTTACCCGCACCCACGACCCACACTTTACTTAAAAAGTTAATAAATCAATAAAAAAAAAT
TAATCAAAACAATTACTACAAGTAAATTAAAATTGCATTCTTAATTTTAGAAAATATAGC
ATTAAAAAATCCACACATAATATTAAAAACAAACAAATATAACACTGATTCATTCAAACT
CAAGTCATAAATAAACAACATTACAAAGACAATCATCCAATATTGTGATCCTTAAATTTA
ATGTTCTAATTGACTAACAAAAACTTATAATTGTGTGTGTGTGTGTGTGTGACTTGTGCG
AAACGGAGTGGGTAATATAGTATCCATACCCGTGTAAATTTGCGGGTAAATACTCATCCT
TATTCCTAGCCCCAATATGCGAGTAATTACCCACACTACTAAAAAAAGATGTTTTAACAT
CATTAAATCTAAGTCGATTTTTTAAAAATCGATGCAGAAAAATAAGCGGTGGCGTTTTGG
AAATTAAATCCAACTTTTTTAAGACAGTTATATAAAAACCATCTTTGATAAAAGGTGTTT
ACGTCGGTTTTTAGAAAACCGTCTTTGCTTTTATAGTTACTAAGATGTTTTTACTATTGA
CCGTCTTTAATTTTAAGTTAAATAATAAATTAAATTTTTATTTCTCGTGCCTGCAATTCT
ACTTCTCCGTCCTTTATTGCTTCTAAGATCCGTCCATTGTGCTTCTTATGCCCTTGATCT
ATTGCTTCTTGTGTCCTCTTCCCGAAAACTCCAAGAACGATGAGAAGGATCATCACACCC
CAAATCAACCAAAAGTCCCAAACTCATTTAGGGAAAAACCAGTTCGAGAGAACTCCACAA
CAAAAATGTTCATAACTCTTAAATCACGGCGCTGAAGAAGGTATTTTCCTCTTGTTTGTA
TTCATCTTCTTTTTCTTTGAACCACATCCACCGTAATCAACAGTCGGCACCTTCATTCAT
CTTCGACCTCCTAACCATCGTAACACCACCAAATTTGCATGATCACCACCATCCAAACAT
CATCGTTTCTGCATGCTGTCACCATCAACACCACAACCACCCAAACACTATCACAACTGC
ACGCCGCCACTAAAATGATGCCAGATTTGTACCCTAAACCCCCTTCATGCAGTAGATCTA
TTCCTTAAACCAGGAGTGCGCTTAGTGCCCACTTCACTCTATGAATCTGCTTCTCACTAC
ATTTCCTATTCTTGTTAAACTTTGTTTTATATGTATAGGTATGGCAAGCGAAATTGGAAG
TTAATCTTAGATTCTCACAAAGATATATTTGATGAGAGAACTGAAGTAAGTTTCTAAAAA
GTTATTGATATTTATTTTCGTTTTGAACTTATGCCTTTGATTCTGATGAAATTATTTTTT
TCAGGTTGATTTGAAAGACTAGTGGAGAAACATGATGTAGTGAAAATGAATCAGAATGTG
CATATCTCTTTGAGTGTTTTAGAGAGGTATTTCCTTACTTTATTTGTTGTTGCTTGAGAT
TGTATAGACTATTATGCAGTGTGAACAGGGTGCTTGACGAGTCACAAATTATAATTTGTG
CTTATCATGTTCATACTAATTTGGCTTTTGTGATTAATAAAATGTTGGTGTCATTAAAGG
CAATGAGTTCTTCCTGTCCAATGCTATTTTAAGTTGCAATCAATCAGCTTATGAAATATC
TGGCTTGTGAATGGGCTAAAGACAAAATAAGGAGCAATTGTGTCTTTGCAATGATTTTAT
GTGTGGCTTGATTAGTCATCATCTGATGGTGGTTACAGAATAGCTGATAGACATTATGCA
TTAAATTATAAGGTTGTTTAGTATTATTTTTATTTAATATTTAACATAAAATTTTATTAT
GTATTATAATTTGATTTGATTCATATCTAAGTGGGGGTTCTCATAACTACTTTGTGTACT
AAAGAGAAGAATTGCAGAAA
>Glyma04g06810|Glyma04g06810.1;Glyma04g06810.2
ATTTTGTTTAAGTTTTTTTTTTACTTTATTGTAATTAATTAAATCATATCTTGAGGATAT
ATTAAATGAATATATTAGGTTTAAAATTTAATTAGATCAAAACAAAAGAATTAAAACATA
GATTAAATTAAAAATTTGATCAAAATTATTTTTTAAAAAAAATAAGAGGATTAAATGTCT
TTATTTTAAAATAGAAGGATCGAAATTATAATTTTTTAAAAATAGAATGACCAAATGTGT
CAATTTTAAAAAATAGAGGAATCAAATTAGAAATTAGGGAAAACATAATTACATTTAAGC
CTTTTATTCATTATACAAATACTTTTACAAAGGAAAAATAAATTGCTTAATATTTTATGT
ACACAAATATAATTTGTTTAAAAAATAAGTTAATTTTGATATTTACTCTTATATTTTTAT
TATTTAATTTAATTTATAGTTTTACTGAAATTTATTTTTATTTAGATAAATCTTATCAAA
TGATAATTCATGTAATTAATGAATTATTAGTATGCAGGAACTACAATTACGTTATCACTT
TAGAGACTATATAATAATAAATAAAAAATTATAAATTTCAATGAAATCTAAGATTAAATA
AAACATCATAATTAACACTATTCATTTTTTATAGACAAATATGTGTTAGACAAGTGGTTT
TAATAACTTAAGATAGAGGGTGAATTAAGTCTTATATTCCCACCAACAAACTTTTACTAC
TTATAAATGACAGACTCGATTTATACTGGTTCGGCCACTTTTCGTGCCTACGTCCAGTTC
TCAAGCAACTCACTTGAGATTTTTCACTATCTTTGTAAAAATCATTTTTACAACTTTTAA
AACACTCAAGAAATCCCTTTCCGTTGTGTTCAGGAAACTCACAATTTAAAAGACAATCAG
TCTCTTGAATACAATTAAATTTCTGAGAAAAAAGAAAAAGATTTCTCTCCTTTAGAATGA
ATAATACAATTTGAAGTTCATGGATGAACTCTCAATAGATTTACAAGTGTTTGTCCAAGT
ATTGTTGAGAGAGCATTTGATAATGAAGTTCTATTGGAATATCTCTCTTGCTTTTTGAAA
ACACATATATATAGATCCTTAATGCATTTTCAAAATGGGTTGAAGAGATGTGTTTTTTTT
AAAAAAAATTCTTAATTTTTTTACCGGTAATCGATTACAAGTTTTTGGTAATCGATTATA
CAATTATATTTTGAAGGGTCATGACATTTGAATTTGAATTTCAAGAGTTCCATTGTCGGT
AATCAATTACAGACATCTAGTAATCGATTACAGGTTCAAAATACAAATAGCTATTTTTCA
AGATTGTCTTATGATAATCGATTACAGTGCCTGGTAATCGATTACTAGAGTCTTGGATGT
CTTGGAAACACTTTGTTTTGAGATAAGACTTAATCTTGAGTTAATCTTAAAACAAGACTT
TGTTTGTTGAAGCAACATTGAATTAATCTTGAAGCAATGTTTATCCTTTGAAGCAATCTT
GTTTGATTATTCTTTAACATCATCAAAATTATATATTCATACATTAACATTTTTTCCCTT
TTTGATGATGATAATCATTATCAAGTGATTTTTTTTCAGCATCATCAAAATATGCATGAT
TCACAATATTTTTTCAATAATTATGTTATCAACAAATTTTATTAATAATTATTTTGTTAA
TCATCTTTAGTAAAAAAATTATATCTGTTCATTTTGTTTTATTCACAGAATTTTAACTCT
AACCTTGTTTAAAAAAATTAAAGTGCAGATTAATTCATATTAGGCAATTACTGCAAAGAT
ATATTTAAACTCATTTAGAAAAAAATAAACTCATAAAATGTATTTCATATATTCTAAAAT
AAGTGTTGTATTTAAAAAATATTTTAAAATAAATATGGTGTTAACTTTTTAATATAATAT
CAGTTATTTTTGTATTTATATCTATTACAGATGTCACTTTAATTTTATAAAATGAGTATG
CTATGTATAAAATAATTTAG
>Glyma04g36250|Glyma04g36250.1
TACCTAGTAAAAATTTTCAAGTGTATGGAGTTATAAGGTTAGCTATACTTGACTTGATGA
TTAAAGGGAAAAAGAGGGAGGGTGAGAAGTTTTGGAATTAGATTCCTCCTACTAAAACTT
TACATGGCTAGAATTGGTAAGATTTGTTTAGGTTAAAACACACTTTTAGTCTTTTAGGTC
TTGTTTGGGGTGATTTTTAGTTTTGAGTTTTAAAATTTTTTAAAATAACAACTAGTTTTT
AGTTTTAGTTTCAAAAACATTTTAAACTAGTTTTTAAAATATAATTAACTTCAAATAAAC
TCATTTTGAAAGTTTCATATTGTATTAAAATTAGTTTAAAAATATTTTTGTGTGGTGATG
ACGACAATGGTGATGTCAGCAGTAGTGGTGACAGTGGCGGTAGAAGTGGAAATATCGATG
GTAGTGGCAGTGACAACATGGTGGTGGTGATAAAATTGGTGGTAGTAACGGTGACAGAGG
TGGTATTAGTGGTGGTGATGACAACAAGTGATGGCGGTGTGGTGGTTGCGATGACGTTGG
TGGTGATTGTGGTAGTAGTGACACTAACAATGGTGGTATTGTTGGTAGTGGTGGTGGTCA
TGACAATGACAGTAACATTGATGGTGGTGACGGTAACAATGTTGGTGATGATGGTGATGA
AAATGTTAGTGATAGTAATGCTAGTGGTGTTGGTGGAGGTTGTAATAAAGTTGGTGGTGG
CGACCATGATGATAACATTGATGGTGGTGGTGGTAGCTATGCTAGTATTGAAGGTGATGT
CGGTGACAATGGTGGTAGCAATGGTGGTAGCGGTGTTGGTGTTTGTGGTAATGATAGCGA
TGGTGACAAGAAAAAGTCTCATTGTCAAAAGTGGAAAATGTAATTTTTCTAAACCAAAAA
CCAAATTCACAAAATCTTTTTTCTTGATTGAAAGAGCGTAAAAGTATTTCGAAAATAATT
TAAAAATCATTTCAACTCCATTTTTGTTAAACATGTTTTGTTTTGAAAATTGTATTAAAA
AATCTAAAACTAAAAACTCAACCACCCTAAACGGGCCTTTATGTTGCTGATTATGTTTTT
TTAAAAAATCATTTTTCATCTTTTTTAATTGAGTGAAAATAGTTCTTCTAAAACAACAAT
ACTTTTTTTTTATATTTTAGGGCATGATTCTGAACTTTTTTTTTTTACTATTTCAAAATA
TAAAACCTATCTTAATAAATTTTCTTACATGAAAATTATAAAATCTAACTAATATTTAAA
CGAAGAAGAGTAATAAAAATAATAAAAATTATGTAAAAAATTAGTCTCACAGGCAACAAA
AAAGAATCTATTATATATGTATATATTTTAATTTCAATGCATATACTGTCTAGTATTTAC
TTTTAATGCAAATTCTAATCATTTCATTTATTTAATTTAATATAATTTTCGATGAGAAAA
ATTTATGTGGATTAGGTTCTAGTAACTCACTAGGTTAGAACAAGTCATTTCAAGACTTAA
AAAGAACACTTACAATAATAATTATAAATTATCTACTAATAAAATTTCATCAACAATAAA
ATTCAACCTCACGTTTCAAAAGAATATCAACTCAATCCCTGCGAAGTAACTAACCTTTTA
TTGACAATGATTTAATTTAATATCTAAGCTTTGGTCATTGTAATTTTTTTTATATAACTT
CGTCTAATTTTATTTCTTGAAAATTTTAATTCTCCATATACTAATAAGTTAAATCATAAA
AGAGAATTTCCCCTTCCTTTTGATGAATAAATATGGTAAACACAAAAACTTGAATAATTA
ACAAATATATAGCAACAAAAAGTAAAAGGTAAACAAATGAAAATATTAAAAGCAAAATTC
AAAAGAAGCATAAAAAAGCAAAACCTAAATTAACAAAATGAATAAATTCTATAATTTACA
ATAAAAAAAAACATTTTAACTAGTTTGGCTCCTATATAAGTTTGTAGTATCAGAGAAAAA
CAGACACTTTGTGTTTGTGA
>Glyma04g42840|Glyma04g42840.1
GAAGAGAGCGTCTTTGTCTTTATGTGGGGAGAAGAATCGGATGAGGCAGTTAGATGTCTG
GTAGAAGATAGAACCCGCGATGACAGAGAGAAGCTCCCAGCGCTTGTTCAACAAAATCTG
GAAACAAAGGGAAGCGAACCAGAGAATTAGAGTGGCTAAGAAGAATGTCTCCACCGTGTT
CCGCTTTCCACCACCCATTGCTTCTTCTCGCGCCACTCGCATCCCTTTTATTTTGCTTCT
CTTCTCCGATTCTCAATCGCAATAAATTTATCAATTGCTTCACTTCAAGGAAATGGTATC
AAACAAAAATCAAATCTATCCCATAAGCCATAAACACTCCATAAGTCTACCTTCACACAT
TTTATTATTAACTAAAATTTATTAAAAATTATAAAATTAATAGAATTATCAGTGAAATTC
AATAAAATAAACATTAATTATGTTTGTAAAAAAAATATTAACTATCGTATCTTTAAAACT
TTTATTCATTTTATAGTTTTCTTATATTTTTATGCATTACCAAGGTGGATAATCAGGCTC
ATCAACCAGTCTGTGGGACTCGCGGTCCACGCGGATTACAAATCAATCTTTTTTAAAAAT
TCATGACTATATAGGATGGATTTTAGGTCCGTCTAGCATAATCGGTAGATTATGCGGGTT
TGGTCCACGGGTTGACCCATAAACTCGCAATCACGATTAAGTCAAATTCAAACTCAATTA
ATCTTAAAAGCTCAGTTCAAAATTTATTTGCATTTATGTTAAAAATTTATTTAGTTGTGT
TAAATTTTTTTGTAATTAAGTATTTGTTAGAGATTTATTAAGACTTTTTAATATATATAT
ATATATATATATATATATATATATATATATATAATTATATATAATTGAGTGTAATTGACT
ATTTTTTTAAGAGAAAAAAATATTTTTTATTTTAAAATTAATTTTTTTTAAAATAGGTCT
GTGAACTAGCCCGTTTGACCCGTGGGACTGACCAATATTTTAAATCCGTGTAAGAGCACG
AGAATTGGCTCGATCCACTGCCAATACGAGCTTACGCGAACGAACCTTAGACAGGACGGG
TCGGCTCGCTTACCCATCCCATCCAACATTACTTTTCACATTTCATTTTGTTATAAACAA
CATTTTTTTTTTACTTTTTATTATTTTTTTAAATTTTGATCCTTTGCATCACTTTTACAC
ACTTATTTTTGGGTTAAACCATTATTTTGGTTTTCATAATTACTTCACGAAAGAAAAAAA
ATATTGATACTTTTGTTCATGAAAGATAAAAAATTATAATTTAATTATTGAATGTAAAAA
TGTACATATTACGTTCTATTGTATAATTTAATAACAAATTTATCTTTAAAATTTATAATT
TAATCTCAAATAAATCCTTAAATATTACTTATAACTTAATAATAAGATAAAATTATACGA
ATTAATTACATAAAATAATTGTCACATATTTTTTAAATATTCATGGACTAATTTTAAATT
TTATTTTTAGGATTAAATTATCACAGATTTCCATACTCAATCGATGGTTTATTTTTTATT
TTTTAAATTAAACATCGCATTTGTTAAATGTTTGTTTTTTCAACATTTTCAAAACAATAC
TATCACTTTTTCATATTTTTTTAAATTGTCACTCTTTTAAAAAAAAATTCGTATATATTT
TGGATAAAGATGGCTATTTTCTACTAGGCTGCATGGGACACTAGTACCACTATAGTTAAT
ATATTTTTTCACAATTAAAAATATTCTTATACACCAAAATCCTCAATGGAGGAGCGGATA
GAGAAGAGATGTTCTTACTCCCCTATTAAGCCGAGTTGGCAAGGTGTCAGGGCCCAAAAC
TGTGAGAAATCAAACTCAGCGTGTGGAAGGAACATGTGCCACGTGTGCGACCAAGGAGTC
CACGCTCGTCCACGTGGCGCCCCTCGGAAGGCGAGCCGAGATCGCGCGGAACTCCAACCT
CTTATCAACAAAATCCTCAA
>Glyma04g43250|Glyma04g43250.1
CCCACTCTTCTCTTCCCCAGAAACCCTGCTCTATCCACATCCCAACCTAGTAGCATCACC
CTTGCTTCCAAATCCTTACACGCCTCCAAAGACCACTCTTTCTCCACACTAATACAACTT
TTGCCCCCACTCTGATCGAGCATTATTTTCCAAAAAAGGTTGACTCAAATTTGTGCATTG
GTATTAGCTTTAAATCCAAGTTTTTTTTATTTTTGCAACTATTGGTTGTCTTGCCTTTTT
GTGCATCCTGTATCCAAGCTCCAATTTCAAAATTTTGATCGTGCATACGCTGTCGCCAAT
GCAGAGTAAGTCCGCTGCAGCAATGGGTCGGATCATTCAGTTTAAGTGCTTACCTAGGAT
GATTTTGATGGGGTTGGAATTTAGGTGTTTGAATTTTAATTTTATGCGATCTATTCTTTA
ATTTGAGGTTCTTTGATGAGGCTGCAACTTTTTTTATAAATTAAAACTATTATGATGGCT
ATTAAAAATTGTGACTTTGTTAAAATTAATTATTTTTTAAATTTAATAATTTTTTTATTA
AAGAGGATGATTTTTAACTGCCATTATCTTTCACTAAATTACTGGTTTTAGTTTCAAACT
ATTAGAAGGACAAAATTAGCTCCTTTTTAAAACTTAAAGATCAACATCAAAATTGTTAAA
AACATAAAGGACTAAAATGATAATTTTTTGCTTCCTTCTTAGACATGGTCTTAAGTCAAT
GTAGGTAGGGGGAGGGTATATATATATATATATATATATATAAATTAATATATGTAGAAA
TCCTGTATTTTTTTTCTACTGCACCCAAGTTTCAATTTGTCGTGACTCCATACAATGTGA
GTGACTGAGTTGTAATTGAACTGATGCAACAAACATTCAAAAGATTATTTAACGTTAAAA
CACAATTTTTTTAGTGTCTTTAAAATTATTTCTTCAAAGAATCACCTTTCTATGAAAATA
AAAAAGAACACTCGTAAAAAAAGTAAGGTGTTTGAGTAAACTTTTGTCAAGAATTTAGAA
TTTGAATAAATTTTTGCTTATTGTTTTTTTCTTAGAAGTGTGTGTGCTTCTCTACATAAT
CAGATGGGATGGGAGAGAGAAATGAGACTGAAAAACAAGCAAGCTAAAATTTTGATAAAA
CTTCAAAAGAGTATTATAATTTTTTTTAAAATTTTTGTTTTTAGTCATTAATTTAAATGT
TGACCGACCCACATTTTTAAATCTTTTCTCTATTATTAGTTGTAGTCTCTTGTATCAAGA
AACAACGTTCAATAATGATATAATATCAACATTGACAATGAGTGACTTGTTACATCATTA
AGAAATTTGAAGTGATAGTCATTTAAAAAAAAATTGGTATATTATGATGAGGAATTAAAA
ATATAGTTTGATAATAAAACTACAAATTGAAATACAATCATTGTTTTTATGGATTCATAG
TTAACACTTTATTTGAGGCCGACAACCCTCACTTATGAATATCAAGACACTTCTTTCATA
TTTTGTATTTGCATCTCATATATTACTTAAAAGCTCCCTTATCAAACCTTCCCCTTTTAA
AAAAAATAAGGTAAGCATCAAAGCCCGGCAAACCCAACCTATACAAAGAGCTCTTTTCAG
CCCCTACTCTGTAAAAATATTTTTTGATTTGAGTGTTCAAGTCTGTATACGTGCAAATCA
CCTATCCTATTATGCTTCATTATTCTCCACTAAAATCTAATGAGTCACATTAACAAGACA
AATAACTTATTTACATACAAATTAAAACTAAACTCTTAATTTATTCCCTAAATTTAATTT
AATAGATGTTATCACTTTAGTCCTTGAATTAAAAAATACAACTGTTAGTTTCTGAACATG
TATTTCAATATTCAAGTTAGTCTCTATTAAGTCTTTTGTTAACTTTAACAAAGTATCTTA
CATGACACATCAACTACTTGTGTAACATACACGTGGCACATCCATGAAATCACATTACAT
AATGGAGAAGAAACTTATTG
>Glyma04g02240|Glyma04g02240.1
ATAGAATGATAAAACTACATAAGTTTGAAAGTGTTCATAACGTGTTTATGAACTTATTAT
GTAAAAGTATTAAATATATTTTTTTTATTAAAGATTTTAAATTAAAAAAGTGATTGTGCA
GGGTCCAAAAGATAAAGGTATTCTTTAAAGGGTGGAAGGGCACGATTGTCGATTGGGTAT
TTCAAAGAGTCATTTTAGCAAATAGATGGAGAATCAAGGCAATTGGGCAGATGCAGGAAT
AGCATCACAGATATATTTTCTATGTTAATGTTTTAACATATTCAGAACCATCTTTTGTTT
AGGGAGTAAATAGCTATGCGTGAGTCAGATACAAGCAATGGCTGATATGGGTGGAGAGTC
TCATGGAAATTTATGTCTTGTTTTTCAGATCCGCGTATTGTGAGAATCATTATAGCTATA
GGGGTGCCCATGATGTAAACGTTTTTTTTTCTTTCTTCAGGCACAACTTGTGCCGGAGTT
GGACTTTATATTAATAAAACTTTTGTGTTTTTTTTTTCTCTTTATGTAATATTGTTTTAG
ATAATGATATTTTTTAGAATTTTTTTTGCATTATATGCCGATAAAAAAAATTCTCTTAAA
CAAAGTGTATAAATTCAATTAAAAGATTAAATTTTCACATTTTACAATCACACGGTTACA
ATAGCAAGAAGACCAAAATTGTAATTAAGTTTCTCTCTTATTTAGTCAAAGAAAAAGAAA
GGAAAAATGAGTTTTAAGAAAAAAATGTTTTTTTCTCAAAAAAAAAAACAAAAAATGTTT
TTTTTCTTCAACTAAAATTTGAAATTTTCTCTCTTCATTTTCATTATTTTCTCTCTTCAA
GACTTTACCTATGTTCTTTGTAATTGGAGCACATCCGGATCTTTAAAAAAAAAATATTTT
TGGTGTTTATATTTTCATGTTGTAATTGTTAGTGGAGCCAGTGTTGAGCATGAGTTCTCT
TTCATTGTTCATATGTTGTACTGTAACCCTCTTTTAGCATTTTGTATGCTTGTGTATTTG
TCGGGCATTTTCATAGATGAATTATTGACAAAACAAAGGATAGTTCATGACAGTAATGTC
GTAGTCGCAGAGAACGTGAGTAGTTCACAATCTAAGGAGTGACTCCACCTATAGACGATA
TATCATTCATGGCCATGGAATTCATATTCCCACGATTATTATAGAATCTCGCAAATTTTT
TTTTTTTAACTAGGTTTCATTTAAAGAAGTAAAAAAAAAAAAAGAGTATATTAACGCAGA
GCAACTTAAAAGCAATTGATACTCTTTTTCTTCTTCTTCTAAAAATTAACTTTCGAAAAC
TACTTTTCAAAATGTCTTAAATTTTTAACACTTTCAAAGACTACTATTTAGAATGAAAAT
ATTATAACAAATTTAGAAAATAATTTATAAAATGTGAAATTTTAACATTTGATAAAGTAG
TTTTCAAAAAAGGAATGTTTTTAAGAAAAATATAAAAAGAGGTATATCAATAAATTTTGA
AGCGTGTAAATAACAATATAATTACTTGGACTTGATAACGGTGAAATTTGAATTAATTTA
ATAATTAATTTTAACTAAAAATGATTATAATTTCTTTAGTTAACTGTTGATTATAATCAA
TTTAATAATCAATAAATGATTATGATTTGAAGAAACCCAAAAGCACATGTGAAGAGTCCG
TGTGAAAATTTCCTTCTTTTGTCATTTTTTTTTATTAATCATCCATCATTTTTTTTCATT
CATATCAATGTCTTGGGGTGTAAAAGTTTCTTATAAAAATAAAAATGAAAGGTTAAACTC
TCATTGTTGAGTACTTTGAGGCAAAAAACATTTGTAATGTACTTGTGTTTTCATTCTCCT
TCAATATATATATATATATATATAGAGGAAGGTACAATAATCTCTCTTAATTATGTTCGG
CCGTGGCTTTAACTTATTTGGAATACTAGGAGCTTGCATATGTACCTCAAACTAAAAGAA
AAAGAAATCATTTGTTTAAT
>Glyma04g14800|Glyma04g14800.1
TATGTATCATGTATGTACCAAAAACATTTATGGCTGTATTTTTTTTAGAGGAAAAATTAT
GGTTGTTTTGAAGTACAAATATTGCACGGTACGAGTGTACGACAGTCAAGGAAACTTTAA
TATATTACGGTATACAAATACAAATATATATAAAAAAAATACAACTTGAGTTCTAATTAA
AAAAAAAATTAAGGGTGCATTTGATTTGTTAAAAAAATAGGATAAATAAAATTACACTAA
ACAAGTAATTGTATTATAACTTTTTGTATTGTATGTTGATCAATGTATAGTACAAGTAAT
TTTGTGATATATCTTGATGTGTTTATATAATGAACAAAATAATATAAATTTTATCATAAT
ATTTTTTTTAACGTGTAACATTTGATTTGCACTAAAAAAAATACAGAACAAAATTTTAAA
ACTTTTAAATTATTTTATTATTAGAATAAAATTTATTATCATGTTTTACTAATATTTATA
ATTTATTAATATTGTGATATATTTTAATTCTAACTAGACCCACCTTTCTTGTCCATTTCA
ATTTTTTTTTGTTTTATTATTTTTTATAGGGCTAGGGTTGAAATCGGGTCAGAGCAACCA
AGCTCAACTTGTGAGTAAATGAATGGATTGAAAAATCCTAAGTGCATTGGCACACCTTGA
TGGTGCAACACAGGAGAGACACCTCCACGGAGGAGGCGTGACCTTTGATGTCACCGGACA
CAGGGCTTGGAGACGCGAGACTCCCACAGGGTCACGACGATGACGCCAAGGACATGACAA
CGCAACACAACCTCATTGAAGTTAGCCAAAAGAAAAAAAACATAACGAGAATAAGGAAAA
TGACATGAGAATATTTGAATAAAATAATAATGAAAAAAAAGAAATAATGAACAAAAAAAA
ACAACAATCGTCTATACAGATTTTGCCGACAACTAAGATATCCACGGTTAGGTGAAGTAA
AACAAACAAAAAAAATGAAAAAGAAAATGAAAGAAAGAAAGATGGAGGTACAATGTTTGG
AGAGAGAGGTTTAAAAAAGGAGATAGATATGAAAAAAGTGTGTATAGTAAAAAATCAAAA
AATATGAATAATATTATATTTTTACTTTTGTTAGACATGAAATAAAAAATTATATTAAAT
TTATTGAGTTACAATCTTTTTGATATTTGTTTAATTGATCATTCTGTTGGTACGTAGTAT
ATCTCTCGGTATTTTTACAATAAGAAGACATTTTTGTTTTTTTTTTAACGTTCGTGAATG
TGAGCCACAGGTTTTTACTTGGAGGACACGAAAATTCTTGTTTTTTTTTTTAAGAGATCC
AATCTACTTGGTCTCCAACAAATAACAAACTTTTAATAAGTAAATAACTAATGATTAATT
ATGGCTGCTAAGTGCTATGTATCATGTATGTACAAAAAACAAATTATGGCTGTATTTTTT
TTCTTTTTTTGAGAGGAAAAAATTATGGTTGTTTTGAAGTACAAATATTACACGATACGA
GTGTACGACATTCAAGGAAACTCTAATATAGTACAGTAAACGAATACAAATATAAAAAAA
AAAACAAATACAACTTGAATCCGAATTTAAAAAAATATAAAGATGTAAAGTACAAATTTG
ATTCATTCTTTTGTGAATTTATTTGTTAAAAAATAAATGTTATATGATATTAAATTATAT
AACTAATAGTATAAAAACATATATACATAGAGAGATTAAGTAAAATTAAAATTTATACAA
TAGAAAAATAGTTGGTTTTTTTAAGGATTATCCTAAAAATTATGCTAATAATAATTTCTG
ATTTCCTATAATATTAAATCCATAAATATTTAGAAGTAAAATCTGACATTTTCAAAAAAA
TTATTTTCCCATATATGGATATATAATTTAGAAGATATTACAAATAAAGGTAATTTAATT
CATTTATTGCTGCCAATATATGGTGATTTTTTTTTTATATATATATTTTGAAGTCTATGT
CAAAATATAATTCAAGGAAA
>Glyma04g05800|Glyma04g05800.1
TGAAGGAGCTTGAAGATGTAAACAAGATTAAGATGGGTCTTAATGTTACCCACACAATGA
ACTTTCAAGAGTTTGGGGAGAAAACCAAGCGAAGAACTGAACTGGTGATGGAATTAAAGA
AAATATTTGAAGAGCTCAATATCAGATACAACCTTCTTCCTCAAGGCATTCATCTTAGAC
ATATTGAATCAAACTCAAGTTTGCTCAATATATGATTCAGCTGCATGCATGTGTGCCTCC
TATGTTTCATTTCATCTGTCAAATACCACCAGACCTTTTCTTTGGTTGATTTAATTCATG
ATAGTTGGGAGTGGTGCTTTAGTAAAGTATATATATAGGGCCTTGATTAACAGACAGTAT
TAACAATTTTTTTTTCCCTAGATATGATTGTGAAATTATGAATTCAGGACTCTTATGCTT
GACTATACGAACCATAAAGTGGATCCAATGTAAAAGTAAAATTTCGTCCCACAATTGAAC
TCTTTCTGCGTCTGGCTATAATTCTGATGTCTGTTGAATGGAGGTTTAGCTTCTTTTCTC
TGTCATAGTTGGATTTCCTCTCTCTCTCTTCGAGGCTCTCGTAAAAGCGATAGATCCCAG
GTCCAAAAAGAAGGCTAAATGTATCTGTAAGCGAAACAAATGTTCTACCTTTGGATAGAT
TTTTTTCACCGGTTTGTTACGAAGAACTTGTAGCTTGTGGGTTTCTTTGGATAGATTTTT
TTGACAAACACTTTTAGATAAAAAAAAAATGAGGAAAATGAAATAATATTTTCTACAAGT
TAAAAATAATTTTTTTGAGAAAGTAATATCAAATTTTTTTAATTTAATTTATCCATAAGT
TAATTTTAGTTTATAGAAAAATTTATTAATTTTTTTTCTTTGAAATGTTTATGGAAAAAA
TTATCCAAACAAAATAAAGGAATAGTGGCCTTTTATCTTATCTTTCTTCATTTTCTTACT
TTTGGTGTTTCATTTCATTTTCTTACTTTTAGTGTTTCATTTCATTTTCTTACTTTAGTT
TTTCTTTTCTTTTTTTATAGAGAAAAAAATCATTAATTTCCATAATCCAAAATGTATTAC
TTAGTGTTTGTTGGAGAAATAATGGGAGGGAAACAATTTTTATAAAATTGCTATTTAACC
CAATTTTTCTATTTTAGATAACAATATTTAATCCAATTTTTAAGGGAGAAAAGGAGAGAA
GAATGGAGGAAAATAAAATCTTACCTCATTTAATTTTTGTTTCCTTTCAATATTGAGGGA
TTTGAAAGAGAAGAAATTTAAAATATTTCAAATGTATTAAGTAAATTATTTTTATTTATG
TTGGGAAATTCAAAATTATAAAACTATAAAAATAAAGTAATTTTTAGGATAAATAATCAA
ATTTATCCTTAGAGGTGTGATGCAGTGATAAATTTATTTTTGACAAACAAAAAATATAAA
TCTATTTCTTGAATATAAAAAAAGTAAAACAAATTAGTTTTACAGTTAAATCTATGATAT
CATTTTATTATTATACTGAAAAATTCAAGGAATAATTTTTTAAAAAAATTAAAATCAATT
TAATATTAAGTTTTAAAATTTTGAAATTAATTTATTCTTAAATTATCTGCAGGATTAATT
TATTATACTTTTTTCACATTTAGAACTTAAATATAAACTTTTCATCTTTTAAGATGATCT
CACATTTTAAAATTATTTAACTATTTATTCTATTTTAAAAATTTATTTCCTCCTCTTATG
AATTAAATTGGGACAGGATTATTTCTTCTCTAGCCCGTTAAATGTCTAATCAATATATTT
CTTCACCCATATTTCAAACCCAAACAATTATGTCACAAGCAACATTGTCCCTCTTGACTT
AAGTGGATGATGTTCCAGATGATCGATAACCTTATCCTCCCAATACGAGGTAAAGAAAAT
CCCACGTAAGATAACCTACAAGTGCCACGTCAACAGAAAATCTCCAGTTAACACCTTACA
TCTTTTTTAGTCCACTTTCT
>Glyma04g01920|Glyma04g01920.1;Glyma04g01920.2
AGTACACAAATCATGTCGAGTCTTAGGCATTGCCTCAATAAGTGTCTCAACCATTGCCTA
GTCATGACTTCGTTTGAGTTTTTTACGACTGTGTATTTATAAGAATATATATCTCAAACA
ACCATTTAAATGATTCAATTATTTTATCATAGGACAATATTGCTTTGAAAATTATCGCAC
CCCCATAGTAGTTGAAAATGGAAAACAAAGCAAATGACCTGTTTGTACCGTTGGCATAAT
ATGTAATATCCATTGAAATAATGTCACCAAAATAGCCATAATCTAATATCATATTTGCAT
TAACCCAAAATACATCTGTGATTCGTTTATGCATATCCATTTAGTATGCATGAAACAAAG
ATGAAATCTCTAACAATTATTGCAAAAAAGATGTCCAACTTTACCATATACTATGAACAT
AAAACTGAAGTGCTTGAGCTTTATGTGCCCAGGAACATCTCATTTATTAAATAAGTGTCT
CGGTCATTACCTAGTCATTTATTAATAACTTTTTGAGTAATATTGTTAAGATTTGTACGC
TGTTAATTAATTAATAATCAATATATATACACAATAAGTTTGATATCATTTAAAAAAATG
ATCTAAAAAGTTGTACCTTACATGATTTCAAATTAATGATTAAAAATATAATTTGTTTAC
ATTATTAATGCTTAAAAATTAAACTCTATATTTTTTTTGAAAATTAAAATAAAAAAAAGA
GTAGGAAAAGCTCGAAGGTTGGCATGACATGCACCCTGACCCCAAAGCAAAATTTGTCTC
TTTGGGTGCATCTAAGGACCGTCATGAATCTGTGATTTATGCAGCTTCTAAATAATTCTA
TAGAATTTCATCCACAAAAAATTATACTAATTTGTTATAAAGTATAATGAGAGGAGTTGT
AAGAAAAATTTATACCATGAAGAGAAATAGAAAAAAATATAAAATAATTGATGAGATAAA
GATATGAAAAATATTATGTTTTTTTTATAATTTAAAATTGTAAGTGATTCTTTTCAAATT
GAGTGATTTAATCTATAATTTTGGTGGGAGCACACGTTTCAAGGAATTTAGGTAGCGTGT
CATGTTAGGAATGGTCCATGTCACCATCTCAGAAATTGTTGCTAAGGCTAAACATAGAAG
TAAACGCCGGAAACAAAGATAAGGAACCATGAGTGCATGACGTTCTCAAATATTTTAACG
ATTTTTCTCAACTTAATCCAACTCTCTCGAGTCTCCACTCTTATCTATCGTTTTTTCATT
CCCACCATAAAATATTACTAATTGATTAATAATAATAATCATAATAGTTGTGGTCCTTAG
CTGTTACATTCCATAAAATATCCGCTATAAGTTCGCGTATTCATCAATGGTAGTGTCCTA
AATTTGAGTTTAAGAAAAGAAAAAAGTGAAATAAAATGGACATAAAATATAATTAAACTC
AAATTTATTGTCACCCGTTAAAACAATCCATTTTCCATCATTATCATCCTACATTTCATA
GTTTCATACTGTTATGAACATGATATATGCAGACAAATTTTTTAATAGAAAGTTAAAAAA
TGATGACAGTTATTATGATAATTAAGTAATAGTTATTGAATTTTTTAGAATACATAAAAT
AATAATAATATTAGTTATTTATATATATTTTTAAAACACTTAACACTTTTTTTAATGTGA
TAAACATTTAATACATTTAAATCTTTATATAGTTGCTAAAATGTATTTACATTCTTTTTT
ATCTATTTTAAAAAATTAATAACATAATTGATTAGAAATTAAAAATTAAATATAAAAGTT
ACAAATTTATTTATAGAAAAACCTATATATATTATTATAAAATTGAAATATGTAGTTGAA
TTTTTAATGTAAATTCTTATTAGAAGTATAAATGTATAATAATAAAAATAAGCCGTTTTC
GTTTCTTTTTCTTGATAAGTATAGACGTATAGTATGAAATTTAGAAAGTTATCAATTTAA
ACGAAAAATAGCTGAATGTG
>Glyma04g12510|Glyma04g12510.1
CCTTAAACTTTTAAAATGCAGAATGTAATCTGTCATCTTTTAGCCATAAAAAGCGAATTT
TTATTTTAAGGCTACAAATACAGATACGGCCGAAAATTGTCGAAATATTGGCGCAGGTAC
AATTGTTAAATGGCAATGAGTTAAATAGTAACACTAACATATCAATTAAAATTTTGCTTC
CTAACCTGTTCTGACATTGAAACTTTAGAACATGAATTCGGTAAATGGCCAAAGAAACAC
CAGTATAATTCGCACTCTCTCTACTCCTTTGTTAGATTTTTTTATGACAACAATAATTTC
TTTATTATCACTTATCAGTATAATTCAGTTTTTCATTTGCATGGTCTCTTGAAAACTAAG
CTATATGCACGGCCGGCCCTCACCATGTTAGGAGGTACGATGATAGGACCCACGGTTAAA
AGTAGTCCAAAAATTTTCTTTAAAAAAATATAGTCGACTAGTAATTTTTTTATATTATTT
AAGTTATTTTTTATAACTAAATTATATTTTATGTCTCCTTTTGTTTAAATTAAGATGGCA
CATGTGACTAGAAAGAATTATTATTTTGGTTGTTAGTTTCTTATTTTACATATTACTTTA
GCTCCATTAACATGTAGTTGATTTATGATAATAGATTTAAAATATTTCTTTTTTTAACAA
ACTAAGAAACAAATAAAAATTCAAATTATAAATGAAAAAAACTAAGTATTAGTATATTAA
TAAAGAATAGAAATATGAAATGATTTTTTGTTGACGATAATTGAAATATTTTTTCTGAGA
GAAAATATAAAATAAAATAAAATAATAAATATATAAGTAAATTAAAGTTATAAAAAATGT
GATGAGTTTCTCACAGCTTTATCCGATATTATCCAACCGGAGTGAAGATGGATTTAAAAA
AAAATATAAATCTCTTTTTAAATGTATATCTATCATGTCTTTTGTAAAGATAAAGATAGA
GAAAGTCAAATTTTTCACTCATACCATTATCATGCTTATCTTATATATAAATATTTTTGT
TATGTAATTGTTTTAAGAATAAATTGAATAATAGATGATAACATAAGAGTAAATTGAATA
AAAATGTATATTAATATTTTAAGATTTATTAAAGTTATATTATTCATTTAATGTAAGAAA
ATATGTAATTTTTAATAAAACTATGTGCCTATTTTTTATATAATATATTTATATTTTTGC
ATATTTAAATATAAAAGGATTCAAATTATTACTATTTTTGTTATGAACCTATGAAATCTC
AGAACCGACTCGGACTATAGGGCTGGGTAAAATCTTTAATTTTAACAGGAATACTTGTTG
CCTTCCAAAAAAAAAAAAACAACAACATTGGAATACTGTTAATAACTGTTGTCCTTTTGT
AATCAGTTTGTCCTTATGAAGTTTTTAAGCCTGTCGAAAGACAAATGAAATTGCTTTCTT
CAAGTAAAAAAAAAAAAAGAGTAGTTTAACTTTCAAAAACAAAAACAGTCCTGATTTAGT
CTTACGTTTTTTTCTTCTTTTGCTGAAAAAATAGGTGGTAAAACAAGGAACATTCCAATA
TTGTTGGGTACGTAGGGACTTACTAAAAATTTACTACAAATATTTCCGCCTGCTATTAGT
CTTGTGTAACTAACTAAAAACATCTCCAATGATGTTAATACAAAAGTAATCCAATTTTTG
TCACTTTAAACTGAAATAACTTAATTATTTTTTTCTCTAATAGATATTTCTATTAATAAG
TTGTTTAACTTATAAATATTATATTTCTCTTTCATATTCAATACACCATTAAGCAACTCA
TGAATAATATATAAATAATTCTCTCCACCTTAAAATTGCATATGACACTAATAACCTTAA
ACAACAATTACCGTCTAACTATACGTAAATATTAATAATACACCATGTGACCATAGCAAG
CAACATTACATTGAAGTCGAAAAATACAAGCTCACCCAATTAAAACAACAAATAGAAAGC
AATAAAATATCTGTGATCCG
>Glyma04g00490|Glyma04g00490.1
GTAAAACGGTGATATATATACCAAGTTACAACCGTTAAGACCTAGCATAGAAAAATTACA
TGTTAGATATTTATAAATTATAAGTCGTATATTTTAAAATAAATAATACATATATTATAC
AGACTGTATTTAATCATAAATTATTATATATGATAAATTTTTAATATTTTATGACCATTA
TATTAAAATCACACTGAAAATATTATCTAATTGGTTGACCATGTAAAAATTAGACTACAA
TTTAACTTCCTATTATGTTAAATTTATAATTTTGGTCTTTCATTTTAAAATAAAAAATAT
TTATTCATAGTGTCAAAATTTGTAATTTGAGTTCAATTATCAATTTTGTCTATATTTTTT
TCATTTATTATATTTTAATCAATTAAATTGTTTTTTAATAGTAACTTAAATGATTACCCC
AATAATAAAAGTCGTAAATAACTTATTTATATTAATTAACCACAATATTAAATAATCTTA
AATTTATTATACAAAATAGTCAGCCCCTCCTGTCCACGAGATGTCAATCATCTTACTTAG
TTTTGTTACCAAAAAAAAATCTATTAATCAATGAAAAAGAAATATAATATACAATTTGAA
GAAAAAATTAAGCTCTAATTTTAAATATATTAATTTAAAAGTTGAAAAATAATTGATTGA
TTGGGTTAATATAGGTTTAAATAAAAGATAAATCTAATAATTGAATAAATTATAATTGAT
TTAATTCAGATTTAAAGTGGAAATAATCAATAACTAGACTAAGTCAAACCAAATTGGTTT
GATTTGAATTATCAATTATATCAAATAAAATCATGAACACACTATTAAAATTTATAAATA
ACTTATTCATATACAGAAGAGTCAGTCTCTTGGGTCCACCAGAAGTCAATAACTCTACTT
ATTATGGTGACCAAAAAGTTTATTATACAAATAAAAAACACATTTAATAGGCTCAGCCTA
TTCATTATAGATTGTTAAGAGTTACACTTTTTCTTTTGACTTATTTAATTTATTTGTAAA
TGGATATGCAATAAAGTTTTAATATTTAGTTAAAATTGAATTGTTAACTTTTTTTTCTTT
TGGGTTTAAATGTGTTGACCAGGACTTGATTTGTGGTCTCTGTATGAAATTGATTTAGAT
ATTCTGCTTTTATTGAATACCAGGATGTTGTTTTGATGTAAAAAGAGATGCATCAGGGAA
TTTGAATCCATTTTTCTCCAACAAAATTCATATGGAAAGAAATAGATCTTATTTTTGTAA
TCTCTAGACATGGAGAAAAATTAGCCTCTGACTATAGTTATTGTCCATTCAAAAAAATAA
TAACTTTTTTTTAAAAGAAAGAATTGACTAATACAATTATGTGAAACTAAGATCTTCAAA
CGATTTAAATTAATGTACATCTATTTTAATAAGATATTTGCCTAAAACAATTTGGCAATG
TACATAGAAACTGTCATCCTATATATACTATACACAAACATTTTTTTTTGTACATGCAAT
TTTTTGTTGGTACAGTCATTTACAACTAATATAGTTATTATATACGACTTGTTATACAGT
TTGTGCGCATGATTTTAATTTAATTTATACTGCAATAAAAATGGCAACAAATGATAATCT
CATGATTTAATATATAATTTGTTTTATTAATTTCTTAATAAGCTTAGCAAAACCTGAATC
GGTAACTTCTAAGGCGCAATAAACTCATAAATCAGTAATAAACATAGAATTAGGGAAGGG
GAAAAAGGATTCCATGGATATTTATTTATTACTAGAATATAAAATAAAAAGTAAATCGTA
TCGTACGGTTTGAATAATTTCCTTTGTTAAACGACGAAACTGCTGAAAAATCTGACAATT
TAAATTTTAGTCATGAATGGAAACTGACTTTTTCACATTCACAGGTTTATTTATGTGTTC
AAATCGAAAGAAACGCATGTGTCTGACCTGACCTGCATGCGGTGCGTCGTTGCTTTGCGC
GTCCCACACTCCTCTTTCTA
>Glyma04g38360|Glyma04g38360.1
AAAAACAAAAGGATAAATAGTAGAAGTTAATGGTGGACGTGGGAACAGAACTGTACAGGA
GCACAGGAAGAGGCACAGCAGCAACAGCAACAACAAGCAATTGACAACACGAAGGAATAA
GTTGGGACTTGGTAGGCACACATATGGATGCTCCTAGACACTACTACACAAGCGTGAAGC
CGCAGTAAGATGGAGATGGGAGTATCTTTCTAACGTTACGTGACATTCAGATATTTTGTG
AAATTTAGACAAAATAACGACCCTAATACTCAAGTAAGTTAGTTTATGTTGCTTTGATTT
TATTATTATTTTTAGTCTTTTGCAGATTATTCCTTTCCGAGACAATCATGTTCAAAACAC
ATTGGACGCGTGAATCTCTCGGTGTCGCTGGTGTCAATGGTAAAACACCCTTAAAAACAG
ACCCCCAGAATTTCTTTACAAACATATCCGTTTAGGAAAAAGTTTGTAAAAGTATCATAC
ATCATTTTACTGTTCGAAAAATGATTGGATTTTAAATGTGACTTCTGATTGGTCTCTTCT
ACTAAACTCAATTCCTGTTGGTAGTTGGTTTGATTGATTAGCTAAAAATATTTAAATCAA
ACTAAACTAGTTATCCATGTTTACCTGAACTGAACTAACTTAATCCAACTCTGTCGTTCA
ATAGAAGAGACAAAGAAAAATTGAATGGCATGTAAAGTAGATTTAACTCGCGGGATAACA
TACTTAGCCGATCATTTTAATAAGTTGGATTGCACTTTGCACATGCTATGATGCTAACCC
TGGATATAATCTGTCCTGCGTAATTTGTGAGTTGTGGTAGGGGGAAGTAGGTGGATGTCA
GTTCAATTTTTTTTTAAATTATATTTTTTTAATTCTAAGTTTTCAAAAGTATTTATATAA
ATTCAATTTCTTTTGTTTTTAATTTATATTTGTATTCACCTACTCTCCTCTCCTCTCATT
ACATTTACTTTTCTTAACAAGATATTTTTCTTGTTATTTTTAATTTTCATTATTTCATGT
CTACCCACCATAAAATATGATAAGTTAACATTCTAAGTTCTAACCCATTTCAAAAACTAA
AAAACCGACCCTTTTTATAGGTTGACTGTTGGCAAATTTAGTTGTCACATTTTTTTTCTA
ACGATTTAACTTACTCATATATTTAGGCTTCCAACTCAAAACACTAATAATTAATTAAAA
AAAAACCCTCCTGTTAATTGATTTGTTTAAGCAAATCCTTATTTGATATAACTTATTTCC
ACCCTTATTTAACATGATTGTGCTTCCTTCTCCTCTTCCCAAACCAACTAAAAAATTACA
AAAGAGTACCCTGAACCTCAACAATAACCTACCTCCCTTTACTCTTCTTTTCTGGCCTAT
CCATGCCAAGTGTTGTAATTAGAATTTTACATTTTTTCTTAATTTAATTTAAACATTTTT
GGATGCATTTGAAAGTTTCAATTCTCAACCTCAGAAGCATTATTCCATTTCCCATTAAAG
AATCCCAATTTTTGACAATTGAGCGACCACAAATGTTGTATCACCAATCACTATCAACTA
GTGGTTTAACTCGCTCTCATTAGGCAGATAATTGAATTCCTATAAATTTAGTTAGTATTT
CATGAATCAGATTATGAATTTTAATCAGTATTGAAAATATTTTTTTAGTACAAATGTTGG
ATAGAAAAAAAAGAAGCTAATTTCTCAAAGTTATAAGCTGCCTATCACCTCATCCCATTA
GATGAAAAAGAAAAGTACGAAATAAATTGCTGCAAACGAATGTGACATGCTCGTGGAGGA
AATTCATTTTTCCCTCTAGAAAACATATCCACCTCAAGAAATGCAGGAGCCCACACATAA
TAAAGGCTACACATGTGTAATGATTTGTATCCTTCATGAAGGTACAATAATTTTTCCCTC
TAAACATGCACTAAACACTCGAACTTAGGCTAACCGAAAACAATCACACGTGACGTGTAT
AAAAATTTATGTAAAGAAAG
>Glyma05g30200|Glyma05g30200.1
TTTGGGTGGCTTTGTCTCAGTCTTCTCTTTTTGGTTTTGAATGATTATGCAACTAATTTT
TATGTTTGTTAGGTAAACACTGGATTAAATCCATGATCCTTACAGCTTCTCTGTTCCCAT
TCATGTGCTTTGGAATTGGATTTATATTAAACACAATCGCTATATTCTATGGGTCTCTAG
CAGCAATTCCATTTGGCACAATGGTGGTTGTATTTGTCATTTGGGCTTTCATCTCTTTCC
CCCTAGCACTTCTTGGCACAGTTGTTGGAAGAAACTGGAGTGGTGCTCTGAATAATCCCT
GTCGTGTAAAGACTATTCCTCGTCCCATTCCTGAAAAGAAGTGGTACCTTACACCCTCTG
TGGTTTCTCTGATGGGAGGACTGCTACCCTTTGGCAGCATATTCATTGAAATGTATTTTG
TATTCACTTCCTTCTGGAATTACAAGGTGAATCACAGCACTACTATGACTTGTTTCTGTG
ATAAAGTTTCTTTTTCACTTATTGGTTTGGTTATAAAAGTTATTCGCATGTCATAAGAGC
AGAGCATTATCAAGGAAAATAATCCTTGAAACTGGTCTTTTTAAGTAAAAAAATGTGTAT
ATTTTAGTGGAAGCCAGGTGAACCTTCACATTGGCTTATATATTTTTTCTCTCTTTGGCA
TACAGGTGTACTATGTGTATGGCTTTATGCTGCTAGTCTTTCTGATTCTTATCATCGTTA
CCGTTTGTGTGACAATTGTGGGGACATACTTTTTGTTAAATGCTGAGAACTACCACTGGC
AATGGACTTCTTTCTTTTCAGCTGCCTCAACAGCTGTTTATGTGTATTTGTACTCAATAT
ACTACTTCTATGTGAAGACGAAGATGTCAGGCTTCTTCCAGACCAGCTTTTATTTTGGAT
ACACTTTGATGTTTTCTCTTGGACTAGGAATTCTATGTGGTAAGTCTTCTTCAATTTGAT
TTAGATTTTCACCCTGCTTATGTGATTGGATATCTTATCGTGTGCTGATTAAGCCCCACT
TCTTTCTATTGTCCTGAATTGGGTTATAATTTATCTTTAAATGTGCAGGAGCTGTGGGTT
TTCTTGGTTCAAATTTGTTCGTGAGGAGGATCTACAGAAACATCAAGTGCGATTAAGGTT
TTCTGAGTCAGACCTGAGCACTTCCATAGGTTTGTTGCTGAAGACAATAAATTTTTGGAG
GAAGCCTCTGGTCATGTGTGGGGAACCTAACAATGTTTACAGGTAGAATCCACAGGGTTT
TGAGAATGAGGATGTATTATTTTTCTATATTGGGGAAGCCCTGAGATTCTTTCCCCGGCT
GTAATTGATTGTCTTCATAATTTTAGATAAGTAGTACAATATTCAACTCTTGTGGTTACT
GTTTCATCCCCTTATAAAATAGGGGTCCCTTGAAGGACTGATGTCTAATTCCCCAACATG
GGTTTCAACTATTCAATATATGTAAAGAGGGGATGAAGTCTCGGAAATGAATTTTGTATG
AACATCTGAATATCATTCTTATCTGCTTCCTTAACTTTTAAATGATAAATAATGTTTGTA
GTGTCTTCACCGTTTAGTTTATTATTTTAAGATTAACAATGGTTCGACCTCGTTGCTGCC
GCGACAACTAGAGTTGCTATCTGAACTTTGTGGAGCTCATATGTATGTAATTCCCTACCT
GTTACTGAAATGGAGTTTTGAAAACCATTCAAGTAGATAAACCTCTTGCATCCAATGGCT
ATAAACTTGTTTCAGAACCATACAAAAAACTTGTTCCATTTGAACATTTATGATATAAGG
GCTGTGCCAACCACAATCTGAGTGGTGATAGAAGAGATAATAAAGCAACGCGTACAACGC
TGCCACGTGGCAGATAGGGTTGGATGCGTGCCAACCACAATCTGAGTGGTGATAAAGGAG
AAAATAAAGCAACGCGTACAACGCTGCCAAGTGGCAGATAGGGTTGGATGCAACTTCAGG
TCGTTACGTGTTGCAAACAC
>Glyma05g04210|Glyma05g04210.1
TTAATGAAAATATAATTTTGTTGTATATTTGTCAATAAAATTATATTTTCATTATATTAA
AGGAGTTAAATAAATTAACAACAAAAATACGATTCCGTTGAAACACAACTAGCACTACCT
TAAGGATATAAACCAAAGACAATGGACGTGAAACACTGATGGATGAAGGTTGGATCAAGG
CGATATGATCAACTTGTCATGAATGCAACATACAATCAACACAATTCAGTTTACTATAAA
TTCAAGTTAATGATAGAGTGAGAAAGAGATAGAAAATACATAAGTAATTTTTATCTTGAT
TTGATCACTCCATTATGATCTATATCCAATCCCTATCAATCTAATTGATATTTTCACTAA
CACCATCATTTGTTTAGAAACATAACAATAATCAAGTACCAACTAAACCCACAAGATTTT
TTGTCCCCTTCAAGAAAATGTTGAACCAAACTTTAATTTGTAGAATTTCTCAGCAAAATA
TATGAGAGAAACCTTTTTCTCAAACATACAGTCACAAATGAAGAAAAGTTTAGATTTCAC
TTGATGTATGAGAAATAAACAATTCGAAACAACACCTAACTTCTTTAAGACTCCTTGAGA
CTCTTTAGTTCTGTTGTAAAACCTTAGTTGAACATCATCCTTCAAGAATTTCGTGTTTCT
CTTATTTTCTAGGCTAACGCAAAATTTTTAGAATGGAATCTCATGTTGAAAGAGAGAGTA
GAGTTTGTTATTTATAAAAATAACTTATATTATTGATTATCTTGTTCATGGACAAAAAAT
AGAGTCATTCATTATTTTAACACTTAATCAATTATTACAACAGGTATGTATTTTCCAAAA
CTTGTTATATATTATGTTTTAATTGATTATAACTTAAGAAACACCTTTTCACAATCCAGA
GAATATAATCAATATAAAGCGATTAAATATACCATATTTAAAAGAAAATATTCTGATATA
CAAATTACGTGAGATTTTTTAAACATCTAAATATTATTGACGTGCTATTACTCATCAACA
CACAAAGAAAAGAAAAATATAATATTAAGTGTTTTGATAACTAGTGGTCTATACAAGACC
ATAACTTCAATCCTTTGGAATGACAGCCCTACTCAAAGGACAGGGTCAATTGTTATCCAC
GTAGCCTTTATTTCCCAACCATGAAAAATAGATAGCTCAAAACTCAAACCATGTAAGCTA
ATTGCATATTTTGCCTCAAACCACAGGTCATTATTTTTGTCGTGTTTATTTCTGGTGAAG
CTTAAATTCTTAAAATAATTAATATTACTCCATGTTTGGACTTATTTATAAGCAAAATAA
ATATTTTGTATAAGGAAATTTAACTAATTTTATTTTATTTAATAATATTATTTTTTAAAT
ATTTTTCATTTAATTTAGTTATATTTTCAATGACTTATTTTTATTTATCATAGTAAGTTT
TAATATAAGGAATTTTAAAAATAATTTTATTTTTATTTGAAATTAACAAAATTAAATAAT
GTTAATTAACTTTCTAATTAATATAAAATTAGTTATTTTTATTTATATATGAGTGTAAAG
GAAATATAATTTAATTTATATATGAGTTTAATGATTATACACTATAAAATTATCGTTTAA
TCATAATTCTTGATTAATATGAATTTTAGAGTAAATAAGTGTATAATCTTTTTTCTTTTA
GGATTAACTAAACTTTTAGTTCTTAATTTTTTTTAAATTAGATTTTTACTTCTTAAGCTT
TTATTTGATGACTCTTAAATTTTTAGAAATTTTAATTTGTAAGTCATAAATGAAATTTTG
AACTCATTATTTTATTTATTTAATGAGATTTTAAGATTAAAAATTAAATATTTAAAAAGT
TTAAGAAATAAAAATCTTAATAAAAAAATAAGAAATTTCTACCGATCAAACTTTTATTTA
GAAACTAAAAATTAAATTTTTAAAAAATTAAATAATCTTAACGATCAAATTTTTGTTTAA
TAATTAAAAACTCAACTTCA
>Glyma05g04430|Glyma05g04430.1
GCAGGAAGAGATAGACTCGTTGCACAAGAATGACACTTGGGTGCTAGTAGACAAGCCAAA
GGTGTCCAAGTTGGTTAGCTGCAGATGGCTGTACAAGCTGAAGGAGGAAATTCCAGGAAT
GGAAAAGGCTAGGTACAAGGCACGATTGGTGTCACAAGGGTTTACACAAAGGTAGGGTAT
CAATTACAATGAGATATTCTCGCTTGTTGTGAAACACTCATCAATCAGGATGGTGCTAGC
CTTGGTCGTCCAGCAGGACATGGAGTTGGAGCAGTTGGACGTAAAGACAATTTTTCTACA
TGGAGAACTGGATGAGGAGATCCATATGATGCAACCAGAAGGCTTCATAGAGGAGGGCAT
GGACGACAAGGTGTGTTTGTTGAAGAAGTCTCTCAATGGCCTTAAGTAATCTCCAAGACA
ATGGTACAAACGTTTTGATACGTTCATTGTGGATGGGGTTGTCACATATCTTCTACTGTA
TGTAGATGATATGTTGATTGCGTCCAGATGCAAGGCAGATATTGAGGAAGTTAAAGTGCT
ATTGGAAAGGGAATTTGAAATTAAGAATTTGGGTGCTGCAAGTAAGATTCTAGGGATGCA
GATCACGAGGGACATGGTCCAGGGAGTGTTGTGCCTGGATCAGAGGAGCTATGTAGCTAA
GGTGCTGAAGACGTTCAACATGGATCAGTCCAAGGCAGTGTTGACACCCATGGCCCAATA
TTTCAAACTTTCTCATCAGCATTCACCTCAGACGAAGGAAGAAGCAACATACATGGAGAA
GGTTCCATATGCGAATGCAGTGGGCAGCCTCATGTATTTGATGATCCGCACAAGGCCCGA
CCTGGCATATGCTGTGAGTTTAGTTAACAGGTACATGGGAAAACCAGAGAAGATACATTG
GGAAGCTCTGAAGTGGATCTTCAGATATCTGAAGGGAACGTACAAGGCATGATTGTTGTA
TGCCAAGCATGAGAGCTCAATGGACGATGTGGTTGGATTTGTTGATTCAGACTATGCTGG
ATGCCTCGACACTAGACGGTCACTTACTGGTATGTGTTTAAGTTCTGTGGTAACACTGTG
AGTTGGAAGTGCAACCTACAGCATGTGGTTTCACTATCCACAACTGAAGCTGAATTCATT
GCTCTCACTGAGGCAATCAAAGAGGCTGTGTGGATGAAGGGTATGGCAACGAGCTTGTAT
ACTAAGGTGAATGGTGTTAAGGTGTACTGTGACAACCAAAGTGGCATTCACTTGGCCAAG
AACCAGACGTACCATGAGAGGACGAAGCACATTGATGTTAAGCTGCACTTTGTGAGGGAG
GTTATTGCAAAGGGGGAAGTAGTCGTCGAGAAGATCCACACTAAAAACAATCCAGCGGAG
ACATCGACGAAGGCATTACCAGGGCCTAAGTTCAAACAGTGTGTGCAAATCATGAAGGTT
GAAGGAGCATGACGTCCAACCAAGGTGGGGAATTGTTGTGTGTGGCTGAACGATCATGGT
CTGGACGATCAGGACAGATGAGAGAAATTATACTCAGTTAGTTGGTTAATTTCTGTTATA
ACTTCCATAATAGAAATAATTGTTTTCTGTTAGAGTCTATGGGTATAAATACATTGTATT
TATCAACTTTTGTACGTTCATGATTGATTAATGCATGAGTCCCTCTTCTGCTGAGAATTA
CATGTTGCCTCTTTACTCTCGTTTTCTCCTTTTCCCTCTCATTTGTTGCATTCATCTCGA
GTGTTCGTAGACTCTGTTTTACGTAACAAATTCAATTTGAATAATTTTGGAATAATTTAA
ACTTGATTCAATTAGACCTAATTACACCCTATACTAAATCAATTTAATTTTGAAATGTCA
TTCAATTTAAGTTTGTATATTTTACCTATATATTTGCATGATACACTAACTACTTGCTAA
TTTTTTAATATATTCGTCATCATATTCCCTTTGACACTTCCAAACACCATGAGCACTATA
TAAACCCCATCCACACCAAA
>Glyma05g25810|Glyma05g25810.1
TTCATATAGGCATATGGTCATAATTAAGTCGTCATAACTATATATATACAGACTGAGCAG
TACATAAAATTCAACAATCTCCATCCATTTGGTACAAATTCACGTCACAATATGCCGTTG
ATAGGGAAGAAAAACCATATCCCATTTGTCCAAGTGTGACTCTGAGGAGATATCTATTGG
TTAGAAACTTTTGAAAGGTTTGATCTCATATCACTTACCTTTTTGGATTGTTTTCTCTCT
AAAGAAATATCACAAATGCCTCTTCCATCCAATAAGAGTTTGCCATTTAAGATTTTGGAT
AAGCTATATCAGCTAAATGAACTGTAAAATGGAACACGGTTAGAATATCAAGTACTGCAT
GCAATGTAGGGACCAATAAAAGTGGGGTGTGGCCGTAGAATAAAACCTTCCAAACAACTG
TCAAGTATATATAAGATATGTAAAAACTTGGTATTTCATCATGTTATTTTAGATTTGTCT
TCTTTTAAAAAGAAAAACTAAATCAAACGAAATCTATAAAAAATGTATTTAATTTTAACC
AGTAAATTTAAGAAAAATAATGTACTTTTAAAAAAGAAAGTTTACGAGAGTTTGTCTTCT
TTTTCAGTCTTTATTTTAAGTTTCAAAATCTAAGAATATATTATTTAACTAATTTTAATT
TAAAAGTGATTTTTAAATTTTAAAAAAAGCTTATTTTATCAAATAACTTTTACTTTAAAT
TTAAAGTTCATTATTTTTATCTTTAAAATAAATTTTAATTAAAGAAATGAAAACAAACAC
TATCTATGTCTTATTACTTAACGATTTTTAATCTATGCTTTTTATAGACTTTCATTTCTT
CCTCCTTTTGGCTATACATGTTCATTTATTTGTACTTTACTACATTTTTTTTTTATGTTG
GGGAAAATAAAAGAGGCTAATTAGTGCGTAAAAGTCGTTTATATACGTATATCAAATAAT
TAATATCACATATAATTCTCTTACTTTATAATTTCTTTAAGTACATGTTTAATAATACGA
TTGTAATTTTCTTTTGATGTGCTGAGCCATGTGTTCAATAGTAATGATAATAAATAATTA
AATTTTATCTAAAAAATCTCACCATATACATACATTATTTTAATGAAGCTTAGATTCATG
AGTCTTATAATAGGATAACAATATTATCTTGATTATCTTTATTATTAGGCCGAGGGGGTA
CACTTTACATAATTGTATTTCAAAAGTATTTCTTCAAGAGTAAACAAAAGCTAGCACAGA
TGAAAAAACATTTTAAAAAAATTATTTGACCTTCATGTACGAGTGCTTTCTAAATTAAAT
AATTGACTGTATAGAGGTGCCTTCTAAATTCTCCTATATTATTTCAGCTTGCTTTCTTTC
TTATTTTCCCCAGTCGCTCACGAAAATCTCCTATTCTAATATCTTGTGCAGTTTTGGCAA
TCAACATGTATTAGTGAGGGTGTGACTGTGATTACTTTGATTTTTGAAACTAAAACAATA
CCAAACAAAAACCCTCTGGTAACGTGAAGTAATAGTTTTTTTGGTACTGAAAGAAAAAAG
ATAGCCATGTATTTATTTAGTTTATTACAACTAACTATATTTCAATTTGATGTAAGTGCC
CCCTCATTAAAATGGACCTGTGTAACCATCAACCTCTAGTTCGCTCTTTTCACCATTTGT
CTCTCTGTCTCTGACTTGGCAATATTTGAAATTTTGTGGTTCTCATTTCCCTTAGTACAA
CACCAGATGTGGACCCAAAAATATCTCAGACATTGAAACTAAGGATAGCCACATAATTCA
AGCCATTTTCCACGTCACCTCCTCAATGGAATAGCATAAGAAAATAAGTTAACAAACATA
TCTACTGGAATCCCATAGTCCTACGTGGAAGACCCACATTGGTCAGAAAAGCAGAGAAAG
AATCTAACCCATTTAGTGGATTATAGGGGTGCCAAGTGTACCAAACAAAATCTGAAAGCC
CCAATGAGATAGTAGCAATA
>Glyma05g16213|Glyma05g16213.1
GGGGTTCAAAGACCAAGAAGTGAGTTATTTATCAGCCAAGAATTCTATTCTTCTTATGGC
TAGATCCAATCTCTTGGTCCCTGTGGAAAGGAAAAAGAATTTTTCACGTTCTTCCTTTCG
GGAAGGAAGGATTAGGAGAATCCTATTGATTGCAATTTTCTTCAGATCCTCAGGAAAAGC
ATGAAAAAAAGGCTCGAATGGATCCTGCCGTCACCACAGAATGAAAGGGGTGATCTCGTA
GTTTTTGGTCTGTGAAGATACATTGTTAGGTGCTCCATTTTTTTCCATTTAGGCCAAACC
TAAACCTGTGCTTGAGAGATAACTGTCCATATATTGATAAGGGGTGTATGAATTCTCAAG
AAGAAAGGAGCAGTGGTGCCCCCCCCCCAGATCACTCAGATCCCACGAGTGAAGAGAAAG
GTTAATCTACATTGGATCTCACCTGAATCGCCTTATCTATCCTCCTGAGGATAAGTTTGG
TTTTGAACCCCGGTTCAAACAGGAGAAGTACACCATGCTAATGTGCCTTGGATGATCCAC
ATCTCAGGGTCAGGCGCCAATGAGCATATTAAACTATCCATATGGCTAAGAGCCCTCACA
GTCCAGGCACAACGATGCAATTATCAGGGGTACACTCTACCACAGAGCTAATAGCCCATC
GTGCGAGCCTCCCGCCGAGGCTCACTATGCCAAAAGCAAGAGAAACCCCATCCCTCTCTT
TCCTTTTTCCACCCCCATCCATGTCGCCCCCGTGTGGCGACATGGATGGGGGTGAAAAAA
GTAGCTCCTATCAACTTGTTCCGACCTAGGATAATAAGCTCATGAGTTTAGTATTATTTC
ACCATCAAGAAATGAAAGAAGACTTCCATCTCCAAATTTTACTCAAACATAACTCGCTTC
TTTTTGGGTGTGAAGAAGTGTCAAACTAAACTACCCAATAAGAATTAGCACTCCCTGAAA
AGGAGGTGATTCAACCACACCTTCTAGTATGACTAGCTTGTTATAACTTCACTCCAGTCA
CTAACCCTGTCTTCGGCATCCCCCTCCTTGTGTTTAAGGTAGTGACTTCGGGCATGGCCA
ACTCCTATAGTGTGACGGACGGTGTGTACAAGGCCCGGGAACAAATTCATCGTCGTATGG
TTGACCGGCAACTACTAGCGATTCTAGCTTCATGCAAGTGAGTTGCAGCCTATAATCTGA
ACTGAGGATAGGTTTTTGGAGTTAGCTCACCCTCGTGGGATCGCGATCCTTTGTCCCGTC
CATTGTAGCACTTGTGTTGCCCAGGGAAGAAAGGGCATGATGACTTGACATCATCCTCAC
CTTCCTCTGGCTTATCACCGACAGTCTGCTCAGGGTTTCAAACTAAATGTTGACAACTAA
ACACGAGGGTTGCGCTCATTGCGGAACTTAAACCAACACCTTATGACATGAGCTGACGAC
AGCCATGCACCACCTATTTTTGCGTTCCTGAAGGCATCCCTCTCTTTCAAGAGGATTCAC
GGCATGGCAAGCCCTAGTAAGGTTCTTCACTTTGCATCGAAATTAAACCACATGCTTCAC
CGCTTGTGTAGGCCCCCCATCAATTCCTTTGAGTTTCATTCTTGTGAACATACTCCCCAG
GTGGGATACTTAACGTGTTAGCTACAGCAATGCACGGGTCGATACGCACAACACCTAGTA
TCCATTGTTTACCGCTAGGATTGCTGGGGTATCTAATCCCATTCGCTCCCCTAGCTATCA
TTTCTCAGTGTCAGTATCGGCCCAGCAGAGTACTTTCACCGTTGGTGTTCTTTCCGATCT
CTATGCATTTCACCACTCCACCGGAAATTCCCTCTGCCCCTGCCGTACTCTAGCTTGGTA
GTTTCCACCGCCTGTCCAAAGTTGAGCCTTGGGATTTGATGACGAAATTAAAAAGCCACC
TACAAATGCTTTACACCCAATTATTCCAAATAATGCTTGCATCCTCTGTCTTACCACGAC
TGCTGGCACAAAGTTAGCTG
>Glyma05g28900|Glyma05g28900.1
AAGTCTGTTTTCGGATTCAAACCCATGACCAACCGGTCACCAAGGTGCAACTTTTGGCTT
TCCCTCTATACCTAGAAATATTATACTATTCTTATTTTCAACTAGAAAATAGAGTTGCTA
ACCTTCTAATTCCACAGTAAATACTGCTAAAGAATTAAGCTACGAGTTGAACTTATAGGA
ATGAAAGAGACATAAGACTTAGCCTTATCTATAGGGAAAAATGAATTTCCAAACTGTTCT
TTTAAAAAGCCATCATCTATGAATTGCAAAAAACTTCCTGTACATGTTGGTTTTCTAGTA
CCAGGAACAACTAAAATCAACGGGCACAGGCAGCTACAAAGATCAAGTTAAAATATAAAG
CGACGTGATTTATTCCCTTCAACCCAATTCTCAAAATATCACATTGAGAATAGACAGTTA
GATGAAGTGTCTATGTTATTACTTATTACAATTAATTAGTAGTAATCAACAAGAGATAAA
CTTGAGAAGATTTCAAAAAAGTAACCAAATTTATTAAAAACTTTACTAACCTGATAAAAA
GGAGACGGAAGTTTGACAAGACCATATATGGAACAACAATGCAAGAAGAATTAATAACAT
CCACAAGATCCCTGCTACAAGAACCAACCGAACAAACCCTTTCTTCCAAACGATCTTCAT
GGGGTAATCTTGAGGTACCCTCCCCGAAGAAAAGAAACCCACCTCAAAATCTGCATCACT
AACAAACAGATTTTATTTGCCAAGGCCAAAGTAACTATTTCCTTCACTGTTGTTAATCTA
GTAAAGAAACAAGAAGAAAGAGAGATTTCTCAACAGATAAAAGAACCAAAACAGTGTATA
ACAATCCTTCCTCACCTTTAGCAGGATTTTGATTACTTCGATCTCCTCTACGATTTAGGC
GCAAAGATAGAGACCTTTGAAGATCACCCTCCATGTCTGATTCTTTCTTCAAGTTATCAT
CACTGCCATTGCATAACAAAAAAAAAAAAAAAGATGACATTTTGGCATAACCCATGAGAC
TAAAAATCAGAAAAGATGCACACACAGTTATCAACAGCTAAACTGATAAAGAGAACGAAA
AGAAGAAGAAGAAGAAAAAACTGATCCAACAGCAACTAATTACCCCATAAGTTCCTTGAA
AATATTCAACCAGAACAAATTTAAAAACCAAAACTTTGAGAGAAAAAAAGAGGGATAGAA
AGGGAGAAAAATAATAGGGCGAGACCCAAATGAATATTAAGAATAGTATAGTGTCGGTGA
GGAGAGCGCAGATGCATACAACCACAAAAATAATGGGAAGAGGAGCAACGAGTTGGGGCA
TCACTATCAGGTGTAAATTGTGAATGAAGTAATAGAGGAAAACGAGAAGAAATTAGTACC
TGGCGGTGGTGAAAGAAGGGATAGTTCTGTTGACAGTGACAAAAAATGGACCAGATCTGT
GTGAAATGTGTAATGTTGTGTTGGGTTCGTTCTAACAACAACAGAAGAGATAAACCAGAA
AGAACTAAGACTGTGACGAAGAGATGTTGAAGTTTCAAACTGAAACAGATCTCCCTCTAT
CCTTTGTTTTCTCATCAACACTCACCCGGGGTCATCATAGGATCATGGAAGCTACAGAAT
CTCATGTTTTATTTTAATGTTCTTTTTTTTTTCTTTTTTTACTGTGAATTGATTGAGGAG
GATCAAAGTCCCAAAATAAGAGGGTGGAGCAATTTGGAATGGGCTGTAATGGAACTGGAA
CTGGAACTAGCATCCCAGCCCGGTTTCTTGTGTCTATATTTTTAAAATAAAAAAATAATA
TGAGAAAATAAAATAAAATTCGAAAGAACAAATTGGTTGGTTAAACTTTTTCCACGGGCC
TAAATGGCAAGTACTAGTCAATTTGAAAAGAATAGTATCAGAATTCTACAGTTAATTTTG
TAAGTGTTTTTAGTTTTTACCATATAGGTGATTTGATTACAGTCCTTCGTTTGTTCTTGT
CCATTCATAGCTCAAAGCTC
>Glyma05g04290|Glyma05g04290.1;Glyma05g04290.4;Glyma05g04290.2
TACATTTTGTTTTTCCATGGGTATTTTTTTAGAGGTAATTGTGGTTTTTTAGAAGAGAGA
TAATTGTGTTTAAGATATTGTCAAATTCAGTAAAAAGAAAAAGAAATGATCAAATACTAA
ATCTGAATACTCTTCTGGTAAAAATTAGAAATTTGATTTGACAAATTGTGAGAGATTAAT
TCTTTTTACTATACCTAAATTTGATTGATTGTTACAAGAATTATGACGAGGTTAAAATAA
AATATAAATTAAAAAAATTGTATCTACATTAATGATCCTAAATGTAGAAAAATTGAAATA
AACACTTTGCAATTTGTTTAATTGTTTTGATTATGGTTATATTTGAAAAAAATTAACAGA
AAAATTAGTTGAAAGTTAAAAAATTAGTTGGTAGTGGGTAGCTAGAAGTTAAAAAATTAA
CCTATTAAATTATAAAAATTCAATAAAATTAGTTATTAAAATAGTCGAAATGTATAAAAT
AATAAAAAAAATTATGATTTATTTAAAAAATAATTAAAAAATTAAATAAATATATTAAGA
ATAAAAGTGAAAAAAACATAAAAAATTAAAATATAATTTCAAAAGATGATAAAATCTGTT
AAAAAAAAACTTATTTATCGAACAATTAAACAAATTTTTCAACTATTAAAAAAACTAAAA
ATCAGCCGAAAAATCTTCACCACCAGCATGTCTTATATTTCATTATCACCACTGTTATTA
GAAAAGAAAACTTATTATTGAGCGAGAAATTATCAAAGAAGCTCTATGAGTTCCTTTAAT
CTTTTTTTTTTTCCGGCTTTTATACTAATTTTAATGGTTGGAAGAAATTGAGGGGGACCT
ATGGGCTATGGCCCATGAGAACTACTTAAAGGGCTATTATTTATCACTTTTCAGGATTAC
CGGTGCTATTGCCTGAACCGTCCTACAGTGCTAGCGACCCTTAAGTTGTTTATACGAAAT
TTTGTGTGTTTTTTTTCCTTTAAATTTTGTGAGGTTTAGCATGGAACCTTACTGAGAAGA
AGTGTATCAGAAATTTTTTTATAACTGTTAAATAGGATTATTCAAGGACTAAGTTTAGAT
TTCAAAAACTTTAACCGGTCAAAATTTAAATTAACAACTAAAAGCAAATTTTCAGAAAAG
TTTAAGGAAATAAAAATGGTAAATTCTAAATAAAATAGATTTAATTTTATTAAATATGAA
TAAAATCTTGAGAGGGAGAAATTATCCTTTCTGAGACAAGATTCAATGAAATTATGAGTT
TTTTTTATGCATGAGAATTGAAATCAGTATCGGTAGTTTGCGATAATTTTTAGTCGATAA
ATATCTTTAAGAATGATATTTATTAAATGTAAAACACTATCTGTAATGAGTATGTTTATA
TTTGTTCATAAAATTTTACAGGTATAGATATTATAATAATTATCCTTACCTATATCCATG
TAATCTATTGATTCTATTCCACAATTAAAAATTGAAAAATTAAATAAATATATTTGTAAT
ATTTTATAATTAAAAATTAAAACTATTTTAAAATTTTAACTAAATTATATACCATACTTT
TAATAATTTCTATTATTTTTCATCATTAGTATTAGTAATATAATAATGATATTTATATTA
AATACGACTAGAAGAGCATAGTTAAGTTAATAAAAGAAAATGATTTTTAAACATATTCCA
ATTTTTCAATTACGTAATCAACCCACTTCACTTCTCTTTATTTTATTTTTTTATCATATC
ATATAACGTGTGATATCTATACTTTCCTTCTTTTTATCTCTTACTATGTGTCAACAAGGA
CTTTGGTGTCTAAAAATTATATTTGTAAGTTAGAAATGTAAGTATTAAGTGCAATGTAGG
GATATATGTAAATTCTTAACAAACAAGCAAAAAAATTGTCTAATTACCATCCTTACACAT
GAACAACAAACAACAAAACAAAAGGAATCATTGCATTTGAAAACTGTAGGGCCATGAACC
CCCCCACCCCCCAATAATGC
>Glyma05g15191|Glyma05g15191.1
AGCAAGTCAAGAAGAATATATTTGACAACTTTTTAAATGTTGCATCAAAGTCCAGTCTAC
GTATCACAATCTGGGACAATTTGTCACGTTGTATAGTCTATGTGGCATTAAAATTGCTAA
CAATGCACCTCACTAACGGCGTTACTTTCAAATTTAACGGCAATGACTATTTTGCAAAAC
TTATGCAAAGATAGGGACTATTGTTAACATTTCAAAAAGATGGGGACTAATTTACAAAAG
GGATCAAAAGTCAGGGACCAAAATGCCTATTTACTCGATACTAAACTCATAAAATTATGG
GTGATGATATGTGATCATATTCACGTATTATACAAGACATCTTCTTCTTCTTCCTCTTCC
TCTTTCTCTTCCTCTAACCAACTAACAAAGCTACAATTATAAGAACATTGTGTCATTCCT
CTCCTTTTCCAACCCCACACCTCCACAACTCTAAATTGTTATGCATTTTGATAAATCTCT
GCGCACGAATATATCTATAGTATCTATATTCTATCCAAAAGAATGATTTTTTAACAATAT
CATTTGGAAAACAGAAACAACATACCTTTTACATTTTTTTTCCCAGCTTGTACATGTTTG
TAAAGAGAGCTACAAAAAAATGCAAATTCAAACATTATAGAGAGTAAACGCTAACATATG
AGTATCAATCAGAGTCTATGAAGTACGGACACGCCGCCGAAGTGCCGCGTCCCGCATCGG
AGACGCACCGGACACACAAACGAGTACAACTCCGGTGCGATGCGGTGTCTGTTGTCGCTG
CCATCGCCGGACACAGTTATATGCAGGAGACGCGTGATTGGACGCGGCCCAACAAGTGGA
CACACGCGTCCAAACACGGCCCAACCAACTATTTTATTATTTATTTAAAAAAGGCTTACC
TAAAACAAAAACCGTTTCTGCACGTCTTCTCCTTGCCGCAAGTGAACCTCCATTGCTGCT
TACCGCCTCCATTTCCCCCTTTGCAGGTAGGCCCTTCTTTCTTTTCTGAGTTTTCTCATC
TGCTCCATGTTGCTGCTTGCGTTTTTCTCGCCTCCGTTTCCTTCTTTGCTGCTTGCTACT
TTTGGTTTCTCTCTCGCCTCTGTTGTTTCCCCATTGATGCTTGCCTGGTTTTATGGTTTC
TGATTTCATTGAAATGTTTTTGTGCTTCCACTGTTCCACATTTGTTCCCTTTAAGTAAAA
TACCAATTCTCTCTCTTTCTCTTTCCATGTGTCGTGGCTGAACTCTGAAGTACTCATTAC
CTAATGCCATTTGATAGTTACAATGCATTTGTTTTACTTTCTTAATTAAAAAAGGGGCAC
AAAAAGAGCAACGGAAATTAAAAAAAAAAAGAACAACAGAAATTAAAACAAAAAAGAAAA
GAAGAAGAAGTACAGCACAAAAATTATTATTATACAAGTCCGGGTAGGTGTGGGGCATCA
ATTGAAGTATACTATTCAGTTTCCCCTACCTTAATTTTTATTTTTATTATTTTATTTAGA
TACTTTTTTGTTTTGTTGTGCCAGCAAGAGAGTTTGAATGTTTTAAGGTGGTCTCAAGGC
TCAAGCACGTTACAGCGCACAAAAAAAAGGGTTTTTAAGAACTTTTCTTTTTAATGATAA
GTTTTGTACGACAACTAAGAAAATAGAGAAGAATATATAGAGAAAGAGATTGCTTAGGTA
TGTAACATCAAAAGTAATACGTTGGAAAATTATAATTTATTATTTATTATTTAAAGATGC
AATTATCATATTTTCTAAATAAAATAAATGGGTGGATGTTAACATATTTTTGTAGGATTG
AAATTTTACATTTTCTTCAATTAAAATTTTAAGGGTTTACTTGTGTTTTTATTTTTTTTA
ATTTTTAATTATAAAATTGTCACATTAGTTTAAATCTGTTTTTTGGTTTTAAAAAATTAT
ACAAAAATTTCTTTTTGTTGTTTGTTTTTTACTTAGAAATTGTTTACATTGATTTTTAAT
TTTTTTAAATTGTTGTAGAG
>Glyma05g25851|Glyma05g25851.1
CCCTTTGGAAGTGGTTTGTGAAAGTTAACTAATTTAATTAGTAAAATCAATGCCTTTTTA
TTTGATGATATTGTACATGGCTATATGCGAAGACTACGATAAAAATGTAATTGTGAGACC
CATCGCTAGGATTTTTGTTTTTATTATGTTTCAAATAATTATGTCAAATTAATTTGAAAT
GACTTAATTTTCAGTATATAGCTCATTGTATAACATAATAAATTACCTAAAATCAATAAA
GACAAGACAAATCGATGAAACAAAATTAAATTGCCAAATTTACTAATATGTTAAACTTAA
ATGGATTTTACAATCAATTATTTTTAAGAAAATTGGAGAGAAATCAAAGTAACAAATTTT
ACCGTTGCACTGATCTGAGGAATTAAAATGGCCACTTATTACGCTGCGTCATATGGCTCT
TAAACTCAGTTTTTTCCATTAAATTAAAAAGCTTTTTCACCAAATTTTGAAAATTTCTTT
TAAAAATTAACAATTTTGTTAACATTTTTTCACTCTCAAAGAAGTTTTGAATTAAAGTTT
TCATCCCTCTTTCATTTGCATTTAATGGATGGATTTCTTTTAAAACTGAATATCTTTTTT
TAAAGAAAAAAACCAAGGTGCATGGAAAGAAAGCTGAACAAACCAAACCAGGAATCAAAT
CAGTAATCCTCACGAACCAGAAATCGATCCAGCAAACGTTTCATTTTTAGAAATTTCGCA
TTATCAATGTCAGCAAATATCTTGCAAATATATATAAAGGTAAATTATCTGTTTAGTTTC
TAATTTTTTTTTTATAATTTTTCTGTTTTTAAGTCCTTGAGTTTTTTTATTTTTGTTTTA
ATCCCTTATTTTTTTATCTTTGCTTTTATTTATTTAATTTTTTTTTCAACTTTACTTTTA
GTCCCTTAAAGGAATTAAAATACTTCTCCATTTAAAATGATTTTTCCTTTATCCAAGACG
AGAATATTTGTTGAGGGGAAAAACAATATAAATTTTTATATCAGGGACAAAGTGTACTCC
AATGGAAAAGGAATATAATTTCATGTGGAATTATTTGTTCGTGTCGTTTGCTCGCGTGAC
ATTATCATAGTTACATCACAGGACATATGCTTCGACCGGTCCATGAAAATAAAAGTTCTT
ATATATAGGCATGGAAATATAAGATTGATTGTGTAATTAAGAAAAAAATGAAAAGAATCT
TCTATTCGGAAAAATTTATAATTAATATTTGTCAATAAAAAAAAATTGGCTGAGACGAAA
TAAGTTATGTGCATGTTTAAGGAACGAGTATCATCATATTCTTCTTTCCACATCGATCTA
TAAAATGGTGGCTAAGTTAGCAGCAAACATCAAGGCACTACAAAAGAAATACCAAATTTA
TTAAGAGATCAAATTTGATGCTGTTACATAAATTTTCATAGTTTTGTACTAATAACCTGT
TGGAAATAATAAGTCCCATATCAGTCAAAGATAATCTCATATTAAAATATATAACTAAGG
GACAACCTTTATAAGGTTGAGGAGTTAGGTCTCTCACATTATTCAATTTAAGATGGTATC
TGAGCCCCTCCTGGTCCTAAAGTGAAGTGATTATGCCTGAGGGGGTGTGTGAGAAATAAT
CCAAGTTTCAGATCCGTTAAAAGTAATTCCAGTAAACGACAATCCTCATCCCTTGAGTTA
ATTTTTGGAATTGAATTAGGTCTCTCACATTATACATTCTACCGTAAGATAAACTTTTAT
CAATCTAACTGGCATGATAATGTCATATAGTAAGATAAACTTTTATCAATCTAACTGGCA
TGATAATGTGATATAGTATATACGGAATCTGATGTAGCATTTGCTTTCAATTGATATCTT
ATCCATGATTTGACAGTACTAAAATTGGCATACGAATAATATTTATCCTTTGCGGGGTGA
ACAAATATGATCTTTGATCAATTCAAGCATTGTTGCTCCTTTATCCAAGAGAATATTAGA
TGAGGACCAAAGATACATAA
>Glyma05g30600|Glyma05g30600.1
TTAAATGTTTAACTTTTAATAACTAATAACTAACAATGTTTATTTATTTTTTTACTATTT
TTACACATAAAATTGAAATTAATTCTTAATTTAAATGATAATAACATTAACATCCTTGAG
TGATAGTCTTGATTAAAATACTAATTTTTACCGTTCATATGTTATGATTTGAATATATCA
CACAAATTCATTATGTATAGATGATGAGATTCCATTGATATATTTTTTCTTTGATAGATG
GTTAGAACTTTATCTAAGTTTGAATCCTAATAAGAGGTTTACCAGAGATTAGAAATTATC
CTTGCTAAAAATCACATAGATCTTGTGTGACCCCTTCAACTTACACCTTCCTCATCCTAA
AAAAATTTCACCTCCTACTTTCCAAACGTCATAAAAAAAAAGGAAAAACATCTTTGTTTT
GCATGCCACCTCTAATATCAGACCCTTGAACAATGATGTGAAAATCACAAAGAATGAAAA
AATAAGAAATACTTCTAACACTTTCATTTTTGTTTCTTCTATGATTCTTAAGTTTTTTTA
ACTGTTTTTTTTTTCATGATTAATGTTATTTCATAAAATAGATTATTTATTTAAATTGTT
CTTTTTGCTTAGAAAAAATGATTATTCAAACATTCGACACATTTAATGGCACATAAGATT
TAAAAGCTTGATCTGGGTGTAAGATTGAGTTTGAAATCTTATAAAATCTTGTTAATGATG
TCTTAAATTTTACTACTAACTAGTGCATATGTAGTTGCTTGTAAATTAGTTTCATAGTTA
TAATATAATTTGTTGAATCTAATAAGAGGATGGTGAAAACCATAAGGATAAAGAATAAAA
GTGAGAAGATATAATGATATCTATGCAAATAATTTCATATAAGGTGTATCTTAAATAAAA
GTTTGAAAGAACTTTTAAGCATCATTGGTTAAATTCAAAGATTAAAATAACAATAAATAT
TTAAGTTTATAAATTAAATTAAAAAAATTAATTTTTTAAAATATAATAATTATCTGATTA
ACACGTGTCAATGGTTAATTATCACTTGTCATCCACGTATATACATGTCACATGAGTAAA
AACATTAACATTAAGATACTAAAGTCAACGGTAAGATTGTTTCATATTTTTTTAAGGAAC
TAAAATGTGAAAACCTCACATTTTTTGTAACTAAAATAAATATTTAGCCATTGAATTTTT
CACTTCCTGAAGAATACTCTGATTCATATGAAAGATACTTAAAAACGTGTACTTGGGCAT
CACCTCATTCCAAGTACATCAGTTGCAATTTCCTTTTGTTACATTTAGTCATCCCAAAAT
GTTTGCTGAATGAAATTTAACACTCTCCTCTTATTAGTTTCATCGCATAATATAGGCAAC
AAAAAAAGTCCATTTAAAACCCTTTTTAATTGTAAACACAGGAAAATTAAAAGAGGAGGG
AAGAGAACAAATTTACAGGCGAGAGAAGAGATTCTTTTTAGCATTAGTAAAAGTTATCTC
AATATATATTAAAACTTATATGTCACGTGTTGTTTGACCAGTATTATAAATATATATTTT
TTTTACTTCTCTCTTTTACTCTTTAACTTTTTGTTTTTTTCTGTACTTGTTTTTTTTTGC
TTTGATTTTTTATCGCTGCACCCTAGTTAATATTAATAATTAAATAAAGATTTGTCAACT
CAATGAGTTTAATTTAATTGATAATACATATTAAATCTGTGAGGGATAAACTGAGGTTGA
TCCGCATTGATAATTTATGAATTTACAGTATAATAAATGTATACTCTAAGGAATACGAAG
AAAAAATATTCTCACGGTAGATGCTTTCATCTTAAAAGTACAATAAACATTTTAATTTTT
CCGATCAAACGACGTGTCGTTGCATCACTGTAAAAGGCGTGTTTGGGACGAAGAGAAACA
AGAAAATATTGGCATTTGAGCAGCGCAAGTGATGATAAGAAAGGCAAGAAATATGAGGTC
GAAATCTGATCTATCCCCCA
>Glyma05g03340|Glyma05g03340.1
TGTAAAATTTGTGGCTGAAATTAATTTACTCACACATCTTAGTTATGTTCAATAATTCAA
AATAAATTATCAAGATCAATTAATCAACTTTAAAACAAAAAGGATGATCCTATGTTGATG
TTCATCTATCAATAAATTTTCCTCCTTGCAATTAAAGCTCCAATAGGGAGAAAAGGAAAT
TCTAAAAACAAAGAATGTTGACCTATGAACATTTATGGTTGAGCTTCTTCTTTTCCTTCA
TTCAGTGCATGTCTTTTTTGTTCTTCATGTTTGAGGTTTCTAATTGCTTTTAACTCCTTT
TTATATTCATTTTTTCTCTAGCAACCTATTGGTGTTATTGGGTGGTCCTTCTAGATTTTT
TGGTGAGGCCTTTCATCATTTTTCACTCTTCTTCTCTCTTGAATATTTTTGAAAATTTGA
AGCCTTTAAAATGATTTAGTTAAAAAAAATGATTAGAGATATAAAGCATGTAAGAAACTT
TGAAACCTTCTCCCAGGTAATGTTTTTAACTAGTTTGTTATGAGAGTATGTACGAGTTCA
GCATTAACTTGGAAAAAAAACTTTATTTTGCTAATCTTGTGATGAAGTCATGTTTTTAAT
TTTATCTTAGTAGAAGAGGTTTATGCCTAATTGTGTTGTTCAATAGTTAAATGCATTGTG
TTTTGCTACTATTACAGGTGAAAGTAGGAGATAGATTAGAAATGATTACCAAGAGATTGG
AGTTGATTGTGTCTTTGTGGATCACCCTTGATTCCTTGAAAAGGTTGGAATATCCCTTAT
TTTTTTTCTACTATATACTCATTGTCTTGCTTTCAGATACTGGTTAGTGTAACTGAACTT
CAAGGTATGGGGAAAAACTAGACAAAAACTTTATGGACCAACTACAGGAAATGATTACGA
AAACAAACAACTGCATTTTAGCCTCTTTTGCCAGGTTTTAAAAGAACAAAAAAAAAACAA
CTATATTGGCTAACATATATGTTTCAACTTGGGAGGAGGGGGCAAGGGATTTAATAGTTG
TACTAGCTACATAAATTATTAGACATAATATCATTTCCATGGTGGTATGACACATTTTAA
TTGATATAAGAAATGCATGTAGTTTGTCACTGGAAATACTCTCTTTGTAGCATATTCACT
AGTAATAATAGGCCGTTCTGAGTACAAGAATGCTACTTGTATTTGAGTTATATAATGAAT
ACTGTAACATGTGCTCTTTATAATTACTCATATCCATCTAATGTTTACTTTTTTTTTCCT
TATTTTTTCTCTTTGAATTAATCTCCAGGATTCTTTGGAAGTCCCAAGGATTCTCAGTCT
TAATTCCAGTAAATATTTCTCTAAACCATATGGTAAGGACTAAGGTCATAAATGTAGTTT
TTCAAAGGTAACATCAGATCTTTCATACATCATGTCCATTGATCACAATGCTAGCAACTA
TTTCAGATGATGCTTAAATTGAAGAGCAGACATGTTCCAAGAAAATGAAAAAGAGTAAGC
TACTAGGTATTTTTTATTCTTTTGTTGATGCTAATTACTCAAATTATATGTAAGTATTTA
GCTAACAAAATGAATGAACTGTAACAATTAAACATTAAGTTTACTTATATATAATATCAT
GGATAAAGTGTAATTTTTTTGACTATTTTTTTTTCTTCGGTAAGGGATTTGGTGTTGCTA
GATAGCAACAAGGACTTGAGCTACTTCTTTAACTTTTGGTAGGAATTCATGTAGAACTAT
AACTCAAGTAAAGAATATTATCATCTAATTCAAATATAGAAATTTATTTTTTCTGGTTGT
CAAATATATTTTTTTCTATAAATATATATTGTTTACTATAGTTTACAATAACAATTTAAC
TATATTTAAAATTAATTTTAAATTTAAATTAGATGCACCCCAACTAAAGTCAATTTATTC
ATCTCACATTCTCATTTTTCAAACATTCAAAAAAAATATTTTACTTTGATTTTCAATACT
AAAAAAAAAATGCAATGGAA
>Glyma05g16360|Glyma05g16360.2
GATGTGTCTATTTATCTATCTCTTGAGTCGAAATGGTGGGAGCAGGTTTGAAAAAGGATC
TTAAAGTGTCTAGGGTTGTGCCAGGAGGGTCTCTTAATGCCTTCCTTTTTCTTCTCATTC
GAATTATTTCACAAAGACTTGCCATGGTAAAGAAGAAGAGGGAACAAGCACACTTGGAGA
GCGCAGTATAACAGATAGTTGTATGTTGCATCCGGGAAGGATGAATCACTCCCAAAAAGG
AATCTATTAATTCTCTCCTAATTGGTTGGACTGTAGGTGCGATGATTTACCTTACGGGCA
AGGTCTCTGGTTCAAGTCCAGGATGGCCAAGCTGCATCAAGGAAAAGAATAGAAAACTTA
CTTGACTCCTTCATGCATGCTCCACTCGACTCGGGGGAATATAGCTCAATTGGTAGAGCT
GCGCTCCTGCAATTGGGTCATTGTGATTACAGGTTGGATGTCTAATTGTCCAGGCGGTAA
TGATAGTATATTGTACCTGAACTGGTGGCTCACTTTTTCTAAGTAATGGGAAAGAGGACT
GAAACTGCCATTGAAAGACTTTATTGAGACAAAGACGGGCTATCAAGAATGTATAGGAAG
TAGGATGGACAGTTGGTCAGATCTAGTATGGATCGTACGTGGATGGTAGTTGGAGTCGGT
GGCTCTCCTAGGGTTTCCTCATTTGGGATCCTGGGGAAGAGGATCAAGTTGGCCCTTGCA
GCTTGATGCACTATCTCCCTTCAACCCTTTGAGCGAAATGTGGTAAAAGGAAAAAGAATC
CATTGACCGACCCCATCATCTCCACCCCGTAGGAACTACGAGACCAACCCAAGGATGCCT
TCGGCATCCAGGGGTCGTGGACCGACTATAGAACCATGTCCAAAAAGCGGAACGCATTAG
CTATTCGCTCTCAGGTTGGATAGGATCGGAGAAAGACAATCAATCATTCTTAAAAACCAG
TACTCTTAAGAGCAAAGAGTCGAGCGGAAAAAAAGGGGGGGTGGGGGAAGCTCTCCGTTC
CCAGTTCTCCTATAGCTGGATCCTCCAGAACCACAAGAATCCTTAGTTAGAATGGAATTC
CAACTCAGCACCTTTTGAGATTTTGAGAAGAGTTGCTCTTTGGAGAGCACAGTACAATGA
AAGTTATGAGCTGTGTTCGGGGGGGGGGGAGTTATTGTCTATCATTGGCCTCAATGGTAG
AATCAGTCGGGGCCTGAGAGGTGGTGGTTTTACCCTGTAGCAGATGTTAGCAGTTCGAGT
CCGCTTATCTCCAACTCATGAACTTAGTCGATACAAAGCTATATGATAGCACTTCCATTT
TTTTGATTCGGCAATATGATCTATGCTATGATTTATCATTCATGGACGTTGATAAGATCC
TTCCATCTAGCAACACCTTAGGATGGCACAGCCCTAAAGTTAATGTCGAGGTTCAAATGA
AAAAAGACTTATGGTGGATACCTGGGCACCCCGAGACGAGGAAGGGCGTAGTAAGCAACG
AAATGCTTCAGGGAGTTGAAAATAAGGGTAGATTCGGGGATTCCCGATATTGGTCAACCT
TTCAAACTGCTGCTGAATCCACGGGCAGGCAAGAGACAACTTGGTGAATTGAAACATCTT
AATAGCCAGAGGAAAAGAAAGCAAAAGCAATTCCTGTAGTAGCAGCGAGCGAAATGGGAG
CAGCCTAAACCGTGAAAATGAGGTTGTGGGAGAGCTATACAAGTGTTGTGCTACTAGGCG
AAGCAGCAGAGAATGCTGCACCCTAGATGGCAAGAGTCTAGTAACCAAAAGCATCACTAG
CTTATGCTTTGACCCGAGTAGCATGGGGCACGTGGAATCCCATGTGAATATATAAGGTCC
ACCTAAGTGGAGGTTCGAACCGACTGATGTTGAAGAATCAAGGATGAGTTATGGTCATGG
GTGAAATGCCACTCGAACCTAGAGCTAGCTGGTTCTCCCCGAAATGCGTTGAGGTGCAGT
AGTTGACTGGACATTTAGGG
>Glyma05g00620|Glyma05g00620.1
CTTAAGTTTTGTTATGGCTCACAAACCTCGTTAAATGTATTGGTACAACAATAGTCAATT
GAAATAGTTGTGCTTCTAAATTGACTTGTAATGTGCTCAGTGCTCACGTTATATAGTTGT
TGACTAAGATAGGGATGGTTACATTTATATAGTTAACTGGCCCTAATTCTACCATGAACG
AAAACAAACTTTGAATTTCAATTAATGCCCTGAAATGGTGGCATCATTTTTGTCTCAATT
AGTCAATTCTCACTTTAAATATGAGTGTCCACATGCCGTGGCTAATGTGGTTTTCTGAGG
GCTAACTTTGTTTTCCTTTTGCTGATCTATCTTTGTAGGTAAGTTAACAATTACAAGTAC
TGGCTGTTGTGATGTGAGTCTTTTTGCCCAAGCAAGAATGTGCTCAGAGAGTGTTTTTGG
TACTTGAAGAAAAACTTTTGTTGTTTTTATTCACAAGGTTTACCAAAAATCTTTATTTTA
TTGTTTTAGTGGCTTTTGTTTTGTAGAACAAAGTCCGCCAACCTTATACAGGAGGATACG
CAAATAGTTTTAATTATTCTTCTTTGAGTTGTATGGTTTACTGATCAAAGGCTAACCAAT
ATATTTTATGCCTTTTGGCGACAACCTAATTTAGCTATTTAGAAAATGTCGAATTTCGGA
GTTCTGTCGGCCAAATTTGGAATTTGAAGTTCCACTGTGACAAGCAGGTCTGTTGGAGTT
TTGAATTGGAAGAGCTCACTGGTGGTTCTATTCTGCCTGGTCGAATCCCATAGATTTTGC
ACAGAATTAGGATTATGATCCATAACACTAGCAATACTTAAACATTTTATTTCGAAAAAA
CCCCCAATATTTAAACATGGTCCTTAAAATATTACATTGTGCATTTATAAGGAATACCGA
GTTCCATGGGTTGTATATGATAAACCACGAAGTTCGCAAGCTCTCTAATAATCAATGTTA
CGAATTAGGATTATTTTTTTGGAACTAGTTTCAAATTTAAGCTCTCAACAGTCAATATTA
CCATTTAGTTTTAGCTTTAGAGTGTGTTTAGATGAGAAAATTTAAAATTTTGATAAATTT
TAAATTCTAAGAATTTTAAATACTTCAATTAAAATTCTTTGATTTTTAAAATTTTATGTT
TGGATAAAAAAATTAAAATGGTCAGTGTGAAAAAAATGAATACAAAGAGAAGAAAAAATA
TAATTGATGTGCTTTCAAAAGAAAGAATATCGATGAGACATGGGAGTCGCAGGGGAACTA
GAACATGGTAGGGGATGAAGGTTACAAAGAAAATTTGGAAGATTCTTCTATTAAGAAAAA
AATTTCAATTTTTCACATTTTTAAAAAAAATTTAAAATTTCACATTTTTAATTGTTTAAA
ATTTTAATTCTTCATACAAAAACATCTGAACAATAAATTTTAAATTCTCTAATAAAATAT
TTTTTTAATTAAAATTCTCTTTTCAAACACAATATACAGATATGTCTCTCAGCTTTGAGC
ATATTAATATAGTTACTTTCCAAACTTATTTCTTACCAAACCTGTGCGCCAAAGTTGCTG
ACTGCTGCAGAAGACAAGAGCAATCACAAAGTCCATACAAATTTCGTACTTATACTAACG
GTAAATCAAAGATGAAATGTGAGGGGGAAAATGGTGATTAAACTTACTTAAAAGGATAGC
CGCAGATATTCTTTTTGATAAAGAACTTCTAAAAATGAATAATTTCTTTCAGAAGAACGA
GTTATAGAATTGTACATTTTTATCATGTCCAAGTTTCAACAAATTTTAAAATGGAATATT
AACATAATTTCCAACTGTAACATCACACAGTAATTAATGACCTAAGGTTCCGTTATAACA
AACTAAATATATGTTTAACATATTCTTTACTGCTGATTAAAATTTATATAAAAAAAAAAT
GTTGGCACAAAATTGTGATTTGTAATAAATTAAAATTAATAATAAAGTATTTTTAAAAGG
TGTGTTATATGATGGGGTAG
>Glyma05g05750|Glyma05g05750.2
TATCTATCTATATAAAAGGGACATGAACATTAAATTAATTTGATTGATTAGGTTATAACA
ATCAAGTTCTACTCTTTTTTTTTTATCCAATATATTTTTTGGCCCAAAATCAGATACTAA
TCTCTTCAACTACAGATGTTTTTTATACATGAACTTAGGGATCGATCATCAGGGCACATG
TTTAAGGAGAATGGGTATTTGTCAATCAATCTACACCATGTTGGCTATCAAGTTTTGTTT
TAGTAAAAGATGTTGTTCCACACACCTGAACCTAAAGATTAAACTCGTGATAACATGCTT
AAGAAGCATAGTTATCTACTAATCATATTACAATAAGTTGATTATCAAGTTCTGCTTAAC
TAAATCAGTCTTGCAGACTTGAGAATGGTTTGTTTCCCTTAAATCATCATATCCACATAT
CAAAGTCAAAGAATCTCGAATAATAAATTCATCGAAATTCCTCTAAAAAAAAAATCATCC
AAATTTTTCCTCTACAATTACGGAAACTTTTGCGTTATTTTCTGTTGTTACTATCCTTTT
TAATCAATCAGATAATGGATAAGCACGACAAAGGCTTTACCAGCCAGATTAATAGCATGT
TTGGATTTGCGGTTGTCACAACTTCTACATTATTTGGTGTGTTTGGATTTGTGTTGTCAC
AACTTCTACATTATTTGGTGTGAAGACGTGGATACAACAACAACAAAGTCTTATCCCACT
GGGACGGGAACATGTGAATGCTAGATGCAAATCCAAACAAGCTATCAACAGTTAGTAATT
CATAAAAGTTCAGCATATTAGCAAATGGAGAATCTCATCAGCATTTTAATTCTTCCTGCA
AAGCGTCATATATTTTGGACGTTATCAAACCAAATAATTGCAAGTTTGTGGTAGGTATTA
GGAAAATTGTTGCCAGATGACAAAAAAATACTTCTCGTCCACATTCCACGGCTATACATT
ATTGGTCAACATTAAAATTCTATTAATTCCCATCAATAAAATGCATATGTTAAATCTGAA
ATGGTATGAAAAATTGTGTAGTTATCAAAAACACGCGGAAAGAACGGTTCAAGACTAATG
AAACCAAAGACTTGCTCTGAACCACAGGTTTTCCTAACTAAATGAACATTCAACATTTCT
TATCCTGAGCCAGGTGAACCAGAACCAAGAAATTATTGAAATTATGAGACATTTTCATCC
ATGAAAACCCAGTTTGTGGGAAAAGGCAGAAGCCAGTGACAAGCTACTTCATTTGGTGGG
GTTTGTCTTATGGCGGGAATACAAAGCCACTCATCAATTATCTCGCCAACCAATATGTTT
ATATCACAGAAAAAGAAAAGAAAACAAATAATTAAACTTTACATTTTGGCACATTCAATT
TTGGCTTCACTGTTGAAAGCTGTTTGCAACTGCTATCCAAGAATTCATTTCAATAATTTA
GATCAAAGATGTAAATTTTTGTTACTTTTTTTTAACAATTCAAGCTGATTCTATTTTAGC
ATTCATTTCATTTCAGATTAAAGCACTAGGAAACAAACATTCATTAAGGCAGTGCAACAA
GTTTAGCAAAACGTCTAAGCAATATATACATATACATATATATATATATAACGTCTAAGC
AATATTGATCTATGCACGAAGTCACATATTGTGACAAGTGTCCTCCAATGAGGTTCGAAT
AGACGACCTAAACCTTATGCATATTACCCCGACCCCATTTCTAAGCTTACCCTAGTGGGT
TGAACAATTTCAATTGAATTAAATCACAATTAATTCAAAATGTCAAGAGGATTGCATAGC
CTCAAGATATGTTATTTATTGTTTAGGGGACGGCTCGAAATTTTCACTTGAACATACTGA
GGCTCATACCTTAAAAACTGAAGGCTAAAGGCTAATAAATAAGCGTTAAAAACTGAGGCT
CATACGTTTTGAGTTAGATAAGTATGGAATAGGTGGAAACACGTAAGCAAGGTTCAAACA
GAACAGACTAGTTTTGATTT
>Glyma05g27760|Glyma05g27760.1
GAACCGATTAAATCCTTTCATGTACGGATTAAGTCACGAATTTAGATTTATAGATTTGAT
CAAAACTGATAAAAGAAATTTAGAATTGTTTAGTTTGACTTTAAATACAACTACTATTAA
GATTCCAAGTATTAGAACCACAAGTGTTGTGACTGCTATAGTTGAGACTTCTTAAAGTAT
TACTTTAAAATACATTGTTATTTGTTTTACTTTTTTTCATATTTATTTTTCTATCGTGTT
TATAATATTGATGAATCATATTTTTTTCATTTATTTCAATAAATTTGGTTCTAACAAATC
TAACGGTAACATATCTAGTTATTGTATAGCAAAATTTATGGTAAGAAATTAGTTTGTAGA
AAATAATTGTGATCCAGACTATTATAGTATATCCCGTTTAAAAATATTTTGTTTTAATTT
GTATTAGTCTATTTTAGAATATTATGTTAATATACTAAATGAATCAATTTTACTATTTTC
AGACATATGATAATATTATATTAATTGTATTTGATATTTAGATGAATCATGATATGAAAT
AATTGTTCTAAGAAAAAATAAAGATAAGATTTAAAGAGATAATCCGTTGGCTAAAATCAA
ATCGAACTATCCATAAAGTTGGATTGAGTTTAAAAAAAAATTATGAAAATCGAACTGAAC
CAAGCTAATTAAATTTAATTGAATCGAATATTAAATTTAACTAAAATCAACCAAAACCGA
CACACAGAGATCATTGAATCTTAAATTTGACCACCCTAGCCTAGTCTTAACATGAATAGT
AGTAAAAAAAAAACCTTTCGTTGTGGCAAGCGACATCTACGGGTCTCGTGCGTTTCTTCC
GTTTTCATCGAGTTTGAGAGAATCAGAATATGACCGTCTTCTTTATCTTTTCCTCTACAG
TACAAAAAGTAGGTTGTTTTGTGTCATTCAATCCCAAGGGGAATGTCCATAATGCAGGCC
ACACTATAGTAATTTGTTTAGACGCAATAAAGAAAAAACAAAAAGAGTAACTAACTAAGA
TACAGAGAACTTTATCTCTTTAAATTATATCAATAGTTTTTTTTAAAAAAGGTAATCGTA
TTTAAAAATTCACCATCATAAAGTCTTCAAGTGACGTTCAGGATACGAATTTTGTGAACA
GAACAAAAAAAAAGATATATACAGAGATGAGAGAACTTTATCTCTTTTGTAATAAATTTC
TTTTAATTTGTACAAGATCGCATAAAGATTTTCTCTTTTATTTTGTACTCCACAAGATTG
CATAAAGATTTTAATTTCTTCCGTTAAATTCATATGTAATTTAACAACTTTGACGTATAG
TCAATTTTTTCAATTAAAAAGGTAAGTATATTTTACAGGAGGCAATACGTGCCATCTCTT
TGGCATGTATAGGTCATGCCATTTGAGTCTAAGATGGGTACCAAGAAAGGACAACCATAT
TCATTACAGAAACTGTAAGATGTGCGTAATTATTAAACATTATTATTGTTATCTTTTTTA
ATACTACATGCATGCATTCCATTTAGCATATACACAGACAAAATGGTTAAAGTGCCTTTC
TTTGTTCCCTCCCCTCTTTTCCAAATAAGCCACAAGGCGTAAAACTCACGTTGTTATGTC
CCTAGCGGCATCTCTATTTCTGGTATGCAAAACTCACGCTCCAAATTGCTAACACCACAA
AACTTTATGGCTACCAAATTTCAGAGCATGCCGATAAATTTCGATGTCCAAGTCTTGAAA
ATCAATTATGTATGGAAGGCAAAATTGCTCCTTAAACTAAAAGAACAAAAAAATCTGTGT
CCCTTCTAAATCTCTCATTTTAATGTGCCCAGCTAAATGTGTACAAATAATGACACGATC
CTTGAAATTTCCTAAGTGAATGAAAACAACCTCCAACAAGGTGGGGTCTACGGAATTTCA
ATAATTTTAATAAAAATATCATCTTTGGCTGTGAACTCACGGACCAGAGAATCTCAATCT
TTCTAAGCCTTTTTTTTTTT
>Glyma05g07680|Glyma05g07680.1;Glyma05g07680.2
AGGTTGGATCGAGTTAAAAAAAAAATATTTCTTAACTTTTTTATGATTTGATCTTAATTG
AGATAGATCTAATACATCAAAAATCTAACTTTGTATATTTGGACCTGAACTCCCGAATAT
CCCTAAAATCCTATATAGATGTATCTCGAAATGATTGATATTAATACAGTACAAACTAGC
CTTGATAACATAGGATTATTTAGTTTGAGAAAATATTTTCTATTTTCATTTTCTGAAAAT
AATTTTTATTTTTAAATGTCACCGTGTTTTCAATTGAGTTGTTGACGTTCTAGTCAAAAT
TCCAAAAACGTCAATTTTTATTGTTTTCAAAATTCCATTGTTTTTTAAAATCATTTTGAA
AATTTGAACTATACATATTTTTAACCTTGTTTTCTATTTTCGGAGAAAATGGAAATAGAA
AATCGGCAAACTAAAACAACCCTATAACTCCACATTTTCAGAACAACTGCATGGTACTGG
AATGCAATTCAATGCAATCTAGGTAGTGGAATTTGACCCCCAAAACTTATTATATCATTT
AACCAAAGTTGAAAAAAAAAATACTCATTAACCTTTTTGTCATGCTTCATTAATTTTGAG
AATTTGCGTGGTAAGGAGGGTTACATGGTGTTGAATTTGGACCTTCAAAAGGCGTATGAT
AAGGTGGAATGGGATTTTACTCTTGATACCCTCAGCAAGGTTGGTATTCCGCCTTGGATG
GCTAATGCCATTCATGTTCATATGTCTTCCACATTTATGGCGATTAATTGGAATGGTATT
CCCTTTGATTCTTTCACCCCCATGTGTGGGAGAAGATAGGGGGACCCGTTCTCTCCCTAT
ATATTTGTGTTGTGTATTCAGAGATTGGCACATCTCATCCAAGATTCAGTTCAGAATGGT
AACTCGCATCCATTCTCGGTGGGTTAATGTCTCACACTTATTCTTTGCGGATGATCTGAT
TTTGGTGGCTGAAGCTTCAGTGTAGCAGCTGGGGAAGTCAACCAGATATTAAACCCTTTT
GCTAATGCATCTAGCCAGAAGATCAACATGAGCAAATCAAAGGTTCTCTTCTCAACTAAT
GTCTCATAAGCTAAGGTGAGGGAGCTTAGTCAACAGCTTCAGGTGACTATTACTAATAAT
CTTGATTCCTATTTGGGTTTCCTAGTATAGGATCATAAGAGAAATGAGTAGCTGTTTAAA
CCCCATATTAGAAATATCTGGCGAAAAATTACTAGCTGGAAAGCTAAGATCCTATCCACG
ACTGGCAGGGTAACTTTGGCACAAGCTTGCTTGTTTAATATTCCTGCATAGGTGCTTCAA
GCGTCCAAGTTGCCAGTCTTGGTGTGTAAAGACATTGAGAAAATTTGCAAAGATTTCATT
TGGGGTAGTGATGTGAACCTCAAGAAGACACATGTTATCTCTTGGGAGTCTATATGTCAA
CCTAAAGACAAAATAGGTCGATTAAATTCAAACATATATTTCTTGAGCCTAATCTAGCTC
GACAAGGTCATAGTAGCCCAAATAAATTAAACCCAATTCTATTTAGTCAATATCTTTTTA
GTCTAACTTGACTCCATTGGCAGACCAACAACGAGTTAAGTGTATGTTTGATTCTGTGTT
ACTATCCATTAAACATGCGTTCATCTCAGTCAAACATGGGTTATGTTGTTGAACGAGATG
TTTAAGTAATTCCTTTTACGTGATTTTGTTTAAAACATGTGCATCTCCTTTAACGCTACT
CTGAGTAGCTTATATAGATCCGACAAAATCGATTTTCGTTGAATATTTTTTTTCTGATTT
CCAATTTTGTCCCTCTTTCACCTACCCATTCTCAATCGCGTGCGTCTCATGGGAAGGAAA
AGTTGAGCAGAAACACACTCACCACGTGTAATAAAAAGAGTACGAGCAACGAACTACACA
AGACTTGAAAGCCTTGTAAAGAGCTTTAGATTTTAGAATCAAAACACAAGACTTTAGCTT
TAGATCAATTTTTTATATTT
>Glyma05g28210|Glyma05g28210.3
AATTCAGTAGTGGGCATTAAACCAACAGTTGGCCTCACTAGTAGAGCAGGGGTAGTTCCC
ATCACCCCATTACAGGACACAGTTGGGTAAGTCTATGGACTATGGTAATTTCACCATTTT
CTTTTGAACAAATTACACTCAAATCTTTTGAGCTTTTTCCGAATTACATACAATATCATT
TTTTTCCTATTCTTAAACTAACTTCTTTATTGTTTAAAAGCATTATACTGATATTCTCCT
TATATATTACACCAACTCCCTTAATGATTGAAATTTGAAAACAACACTCCTATAATGAAA
GTTGTTACTAACATTAAACAAAGAATAGTATTTTATGTAATTCGAAAAATTCTTAAGAAG
TATTAATGTAATTTGCTATTTTCTTTATATCAAAACTATTTGACTTTGCAAGCATTATTA
CTTTTCCCGTCAAAATAATTTTGTTGCATTAAATGTGTAACTTCTTGTGGGCTGGTACAG
ACCAATTTGCAGGACTGTATCAGATGCTGCTCTTGTTCTTGAAACCATTGCAGGCATCGA
CGTCAATGATAACGCAACAATCAAAGCATCAAAGTATCTCCCAAGAGGTGGCTATGCTCA
ATTTCTAAAGAAAGATGGACTGAGAGGAAAGAGATTAGGTGTTGTAAGAACATTCTACGG
TTTTGGAAATGACACTTTTATGCATGATACTTTCGAACTGCACCTGAAAACAATAAGGTA
ATGAAAATTACGATTTGTGTCAAGTATTAATTATTGATTACATTATTCAGTATCATACGT
ATATTTTTCAAACTCAGGCAAAAAGGAGCAGTTTTGGTTGACAATTTGGAGATAAACAAC
ATTCAGGAAATCTTTAATGACCAAAGTGAAGACATTGCTATGGCATATGAATTCAAATTA
TCCTTGAACGCATACCTCAGAGACTTAGTTGCTTCCCCAGTGAGAAGCTTGGCCGATGTG
ATAGCCTTCAACAAGAAACACCCAAAATTGGTTAGTATGTAACAAAGCCCCTGCTATTTA
CTTGTTGATGATTAAAATAGATATGGTAAAAAAATTTGCTCAAAATTCATCTTATTGATG
AATTTCGGCCATCATTCTAATATATTAAATTCTATAAAGGAAGGAGAAATTCATCAACTA
TCAAATAGAAATACTAACATTACGTTCACTATTATACGAATTTTATTAGACTAAGACCAA
TTTTAACTGAAAATTGAGCACATAAATCTCATTTCACTCGAATAGATATAATAACATTGG
TAAGGAAATTGCAGGAGAAACTTAAGGAGTATGGCCAAGATCTCATGTTGATAGCTCAAA
AGACAAATGGAGTTAGGGAACTGAAGGAAGCAGTGTTAAACATGGCAAGATTGTCACATA
ATGGATTTGAGAAATTAATGATAACAAAAAAACTTGACGCGGTGGTAGTACCCTTTTCAT
TCTTTGTTAGTATACTTGCAAGGGGAGGTTATCCTGGAGTAACTGTTCCAGCGGGATATG
AAAAGGGTGCACCATTTGGAATTATCTTTGGAGGTTTGAAAGGCTCAGAACCAAAGCTCA
TCGAAATTGCATATTCCTTTGAGCAAGCTACTTTGATCAGGAAGCCCCCACCACTCCGAA
AGTTAAAGGTTTAACCGTTTCAAAAAAAAATTGTCAGAATTATGATGGAATTGAATAGCC
AATAAAGTTTTTGTTTAATGATGGCCGATACTAGTTATGAGTTATATCCATCTAAGAGTA
AATTAAGTATTGTCATGTCCTTCTATCAGAAACTCTGACAAAAACAATAATATATGGCAA
TAAGGTTCGAAGTGTGTCTATTTAGCATCTGAGTTCATTGAAGTGAGGTTTTTTGGAAGT
GTGTCGTCTATTTAGCTACCTGAGTTTATATATGGCAATAAGATTCCAAGTGTGTCGTCT
ATTTAGCTATCACTGCTACAAAAAACGCGTTCAACGTCGGTGCTTCTCGGAGTTCAACGA
CGGTGCACGGCCGTCTTTGA
>Glyma05g02320|Glyma05g02320.1
TTTTATAACTTTCAATTGGATAATATTTTCTTAAAACTCACTGTTAGATTGAAAGTTTCT
TTTACGTAGATCACATATGTAAAATTTCATATTAATCCAAAATCATTTGCTCCTTCATTC
ATATAGATTAAAATCTGCTTAATACAAATATTTTAAAATATATTAAAATATAGATTATTT
GATTATCTATTATCTTCTTTTTGTTGTTCAATTTTGACAAAATTTGAGATAGACGATCTT
GATAATATGTTAATATAATTATTAAAATTATATTGGTATGATATATATATGTGTGTGCGC
GCGCATGCGCATTATGCGTGTGGTTGCAAAAATGAATCTTGGGTTGGGTTATTCAATCAA
TGACTCATAACAAGGCTAAACTAAGCTAATAATCAACTTTCAACTAAGTTACTTCATAAT
AAACATATGCACAGGGCAATTGATAAATGGGCTCCTTCTTATGGTTAGATGTACCCTTCT
TTTGCATTTTTTGGTATATCTTTCCTCATAATCACTTTTGAAAACTAATTTTTATAATAT
TTTTGTTAATGGGTAAATGTTCCAAAAAAAATCAAAATGTGTTTAATGAATTTGGAAAAC
TAAATTTCAGAATGTGTTAATGAAATAACTATTTTGGCAGACAAAATTTTAAAATAACAT
CAACTCATATAATTAGGTATTAACCTTCTTCCAACTCCTTTTTTTTTTCTTCCTAGGATT
CTTATTTGCATTGATAAGATATTGTTCTTTAGTACTCATGTTAGTGGAGGAATCTCTAGT
GAGTAATGACTCACCACTGTAATGACTTTGTGTGCTAATGATGTCACTTTTTTTGTGTCA
AAATTGAAGAAAAACCTACCTCTATGTAGATTTCAATACTTAGGTCAGAATTCAATAAAG
TAATAATTAAAGTATATGAATTATGAATATTTAACTAAGGGTGTCATAGGAGTATTAATA
GGCAAAAAGAAGTCCAGTGATTCTTTTATCATGAGTTTGTCACATCTCTTAGTGGAATTT
GCTAAGAGATGTGATAAAAATATATTTTTTTACATGATGTTTATTATTATAGGTCTATTT
GATTGACAACAAAGATTGTGTATTTGATAATTTTTTAGAATTATTCTTGATAATGAATGA
AACACTTGGTTAATATGGGAGAGAGGACAAATCATTTTACTTAGTCAAAATTCAAGTAAG
GTGATTAATCCTATTTTACCTCCAAAATACTTTTTTTACCATGTTATAGTTGTGTTATTG
TAACTTGTAAGGGTTGAATACCCTTGTCCTCTGCATCAATGAATTTTCCTTTGTTGATAC
CAAAAAATCATGTTATAGTTGTAAAATATTTATAAATTTTATTGATGATTAATTTTTACT
AATTTTTTTTAACTAATCATTCAAGTAAAATATCTTCTTTAAATTATATTTTTCCCATGC
TCGAAATTTGAATATGAATCCTTGTTTTATTTAGATGAATGTAATGTTAGTGATACAAAC
AACACCTATTGTAGCTATTAATAAAAGAAAAAAAAATGCATTAGTAACTTGCAACAAGTT
GGGTCTCATATCTTTATTTTAGATCATATAGTAAGCGATCTAGAGTGTAGGTCCAAGGCA
GACGTTGCGTCACGTTTGAAAATAGAGATTAATAAACATTCACATATTTTTCTATTTCCC
CTTTCCCATAATCCCATCAACAAAATATCATATGCTAACCTATTTGCGGCACGTGTATTT
TTCATGTCCATACACAACAAAAATGGATAGTGGTTCTTAAGACTTGAGAGTTTCGGATAC
AATCCATAAACAGCAAGCTGATATACTAATTTTACAGCATAGTACGATCTCCATAATACC
CTCAACCACACGCAAGTACTGGTATATCATGGTCGGAAATTGGAATTGATTTCGCATAAA
TAAAACGAAAGTATGTACCTCAAAATAACAATTTTGCTTATAAAAGTAATAAATATAAGC
ATAAATAATTAAATTCTTTT
>Glyma05g26230|Glyma05g26230.1
ATTAATTTGTGTATCCCATAATTCACATGTATCAATGTATATTATCTTCTCCAATCTGTT
TCTGATTGGCTTTTGGTTTTTGGTTTTTCTTTTTTGGCCACTGATTTGTTTTAGTGTTGC
TGAGGAATGTACATGTATCATAATTTTACTGAGCATTTATTTGCCCATGCAGACTCCAAT
ATATCGCCCCATTTTCCTTTTTCCTTACCTATTTAACAAATTAATTAGCGCCATGGTCCA
TAATTTTTTCTATTGTAATTTCACCCTTTATTTGAGGTAGTTGGGGAAGTAGAGGTGGTG
AGGAAATGGCACAGGGGGATGTAAATCCCTGCCCATTAAGCAAATTCACTATCCATGTAA
GATTTGGATTAAGTGCTTTATTATATGTTTGGAAAATTAAATTTTACATATTTCATTAAC
TACTAATTCTTTTGTTGAAAGTCATATTCTACATATCCACGTATTGTAAAATTAATTTCA
TTATCACCTGGGTTGAAACAATAAGATGAGAAATATCCAAAATTTCATATTTGGTTATAC
AATTTACTGAGTGCAAGTCCTATGTGAATCACCAACCACTCATGTTTCTGTTGATTAACA
AATGTACTATTATGACTGACATGCTTTTATGAAATTTTATGTAATTTTCAAATTTGACCT
TAAAACTTGCTTTATATGAATTAACTTTTTAAATTTTAATCCATTAGAATCCACTTATTG
GTGAAAAGTTTAAATATTTTGTATAGGGACTTAAATTCTAAGCTTATTATTACTATTGTA
AAAAAAAAAAAATATGTATTACACTTTTTTACTTTTACCTTTTTCTTTTTGATGTACAAT
AAATATAAAATTTTCTAAACAATGTCACAGAAGATACTTTAAAACATTATCCAAATGTCA
ATGAGCACCCTATTATTTATTCTTATTTAGGATTGGAATTTGACTCTTAAAAGAAGAAAC
ATGTAGTAAAAGTAAAGGCAAAAAAAAAACAAAAAGTCCTGGGACAAACTTTAACTGTAG
CATTAATCATTGTTAGTGAATATAGTTTTATGATTTATCTTCAAAAATTGTAACTCACAG
CCATAAAATAATTGCAGTATATTGTCTAATTTGACGAAATCTTGATAAAAATAATAAAAA
AATACAAAATATGCAAATATCATCTTATCACTAGAATGCGTGTTAAAATTAAGGTTAAAT
TAGTTTATTTTTCTTCTAATTTATTAGTTTAGTTTGATATGATTCTCTAATTTTTTTTGT
TGGATTCAATTTGATTCTTTATTATTTTAAAAAAGTTCAAAGGGATAACTAGGTCAAAAT
TGAACTATTTATAAAAATTAGAGTAAAATTAAATTTGAAAAAAAAATTAAAAGAACAAAC
CGAATGAAAATAATAAATTAAAGCATCAACAAAACTAATTAAAATTAAACAAGCCATGGA
AATTTAGCTACGTGTCATCATGAAATGACAATCAAAGTTGAAACCACATTCGTTAATTGT
CAAAGATTTTTGAATGTTTATATGGCCAAATATTAACCAAATTCCGTGTGGATGACGTTG
GACATTTCTTTAACGCGAACGTGCCTTTCTTCGGTGTAAACGCTTCTAATTATATTTTCC
TTTGTTTTTTTATTTTTATTTTAAAAACTTGACAAAGTGATATAAAAAACTTATGTGATT
TTTTCATAATCAATTGGATGCGATGTATAGACTCCGTGCACTGCTTCAATACTTGATTTA
TTAAATTTTAAATTTGAAGGTATACATATATATTTTAAACTAGTTGTGGGTCCATGCTAA
CAAGACGGATTATAAAAAAATAATGTGAAATTTTTATAAAAACAAAATTTTAAAAAATGA
CATTTCACTGTCTAGCACCCAGGAGCCAACACCTGAGCTGGACAGATTTTATAAATATAT
AGCCTAGTATTAAAATTAACTAAATAACTAACCAAAGTTAGACAGTGTTGATTTTTTATT
TATTTTTGTAGAGAAGCAGT
>Glyma05g16286|Glyma05g16286.1
AAAGGAAAGAGAGGGATGGGGTTTCTCTTGCTTTTGGCATAGTGAGCCTCGGCGGGAGGC
TCGCACGATGGGCTATTAGCTCTGTGGTAGAGTGTACCCCTGATAATTGCATCGTTGTGC
CTGGACTGTGAGGGCTCTTAGCCATATGGATAGTTTAATATGCTCATTGGCGCCTGACCC
TGAGATGTGGATCATCCAAGGCACATTAGCATGGTGTACTTCTCCTGTTTGAACCGGGGT
TCAAAACCAAACTTATCCTCAGGAGGATAGATAAGGCGATTCAGGTGAGATCCAATGTAG
ATTAACCTTTCTCTTCACTCGTGGGATCTGAGTGATCTGGGGGGGGGGCACCACTGCTCC
TTTCTTCTTGAGAATTCATACACCCCTTATCAATATATGGACAGTTATCTCTCAAGCACA
GGTTTAGGTTTGGCCTAAATGGAAAAAAATGGAGCACCTAACAATGTATCTTCACAGACC
AAAAACTACGAGATCACCCCTTTCATTCTGTGGTGACGGCAGGATCCATTCGAGCCTTTT
TTTCATGCTTTTCCTGAGGATCTGAAGAAAATTGCAATCAATAGGATTCTCCTAATCCTT
CCTTCCCGAAAGGAAGAACGTGAAAAATTCTTTTTCCTTTCCACAGGGACCAAGAGATTG
GATCTAGCCATAAGAAGAATAGAATTCTTGGCTGATAAATAACTCACTTCTTGGTCTTTG
AACCCCTCAGTCACTACGAACTCCCCTGATCAGTGCAATGAGATGTGTCTATTTATCTAT
CTCTTGAGTCGAAATGGTGGGAGCAGGTTTGAAAAAGGATCTTAAAGTGTCTAGGGTTGT
GCCAGGAGGGTCTCTTAATGCCTTCCTTTTTCTTCTCATTCGAATTATTTCACAAAGACT
TGCCATGGTAAAGAAGAAGAGGGAACAAGCACACTTGGAGAGCGCAGTATAACAGATAGT
TGTATGTTGCATCCGGGAAGGATGAATCACTCCCAAAAAGGAATCTATTAATTCTCTCCT
AATTGGTTGGACTGTAGGTGCGATGATTTACCTTACGGGCAAGGTCTCTGGTTCAAGTCC
AGGATGGCCAAGCTGCATCAAGGAAAAGAATAGAAAACTTACTTGACTCCTTCATGCATG
CTCCACTCGACTCGGGGGAATATAGCTCAATTGGTAGAGCTGCGCTCCTGCAATTGGGTC
ATTGTGATTACAGGTTGGATGTCTAATTGTCCAGGCGGTAATGATAGTATATTGTACCTG
AACTGGTGGCTCACTTTTTCTAAGTAATGGGAAAGAGGACTGAAACTGCCATTGAAAGAC
TTTATTGAGACAAAGACGGGCTATCAAGAATGTATAGGAAGTAGGATGGACAGTTGGTCA
GATCTAGTATGGATCGTACGTGGATGGTAGTTGGAGTCGGTGGCTCTCCTAGGGTTTCCT
CATTTGGGATCCTGGGGAAGAGGATCAAGTTGGCCCTTGCAGCTTGATGCACTATCTCCC
TTCAACCCTTTGAGCGAAATGTGGTAAAAGGAAAAAGAATCCATTGACCGACCCCATCAT
CTCCACCCCGTAGGAACTACGAGACCAACCCAAGGATGCCTTCGGCATCCAGGGGTCGTG
GACCGACTATAGAACCATGTCCAAAAAGCGGAACGCATTAGCTATTCGCTCTCAGGTTGG
ATAGGATCGGAGAAAGACAATCAATCATTCTTAAAAACCAGTACTCTTAAGAGCAAAGAG
TCGAGCGGAAAAAAAGGGGGGGTGGGGGAAGCTCTCCGTTCCCAGTTCTCCTATAGCTGG
ATCCTCCAGAACCACAAGAATCCTTAGTTAGAATGGAATTCCAACTCAGCACCTTTTGAG
ATTTTGAGAAGAGTTGCTCTTTGGAGAGCACAGTACAATGAAAGTTATGAGCTGTGTTCG
GGGGGGGGGGAGTTATTGTCTATCATTGGCCTCAATGGTAGAATCAGTCGGGGCCTGAGA
GGTGGTGGTTTTACCCTGTA
>Glyma01g22490|Glyma01g22490.2
AACAATCAACCCTTCGATCTCAGGCGCTGGTCTCCCAATTTTATTTACTTTTCTACCGTG
GGAGACCAACTTCAGATCGGGTCGTTCCTAAATTGAATAACAATTTACAATAACGTGTAT
ATAAAAAGCAATCCAACTTCAAATAATTTTTATGTAATTAGTCAACATTAAAAACTGCGT
ACCCGTCCACTCCAGATGCTGTGTGCGACATGCTCAACAAAATCGGTCAAAATCGATGGG
TCGCGTGGTCCACCGGGGAAACCCTCATTTGCAGTAGGTGACCCTAAGCTCCCATCAATA
GCCACTCCCTCTGTCTGAACAGCATCGGCGGCGCCTGTTATCTCTGGGGTGGCATTAGAC
ACATAAGGAACATCCTCATGCAATTGAGGCACATCCTCAGGTCTCTCTGTCATGTCCTCA
CGCAAACGAACCCGTTGCCTACGTGCTGAAGCAGTAGGTCTGCGACGCAGAGGAACATCA
GCCTCATGCGTATCCTCACTAATGCCTCTACCTCTACCAGCTCCTAACGCACGACCTAAA
CCTCGTGTTCTAACCATGATCTGAAATCATGAAGAACATTTATTTTTTTCGGTCAAATTA
AATATTCAAATAATTGATAACAAAGCTTTGTCATTACAAATGACGTAATTCTGCTTAGGT
GCTTAAATGAATTAGGTGCTTAAATGAGTCTCATCAAAATGCTTAGATTGTTACATTTTA
TCGATAACTTATTTATTAAGTTATAATTATATTTATTTATGAATTAATTAAAATTAAAAA
TTAAGAAATTTTTCAGACTATTATTATGTGAAATATTTATGATAAAAAAAATAATAATTG
AACTATATTTTATTTAAAATGATGACTATTATTATGCTAAAATCACATAGTTACTTCCTA
ATGCATATATAAATCACACCAAATATAATTTCAATTTAGACATCCACTTCAATTTAGACA
TCCTAATGCATATATAAATCACACCAAATATAATTTCAATTTAGACATCCTAACACTTCA
ATTTAGACATCCTAATGCATATATAAATCATACCAAATATAATTTCATTTTACATACAAA
TGCCATTTTTAATAGCAACTAAATAGCACAAACTACCTAATAATATGAACAAATTCAGGT
ATAATCTAAAAAAAAGCAAAAAAATCAAAATACACAGCAAAACATGATTCGCGAAAGAAC
GTCCGCAGGATCTTCCGCGAGAATAAAAAGTAGCCTGCGGAAGAAGCTTCAGCAGGCTCT
TCCGCGACAACAGATTGTAGCCTGCGGAAGAAGGTTCTGCAGGATCTTCCGCGGGTCCGC
GGAAGACAAGGTTCTTCCGCAGGATGACGCGAAAGATCTTGCAGAACCTTCTTCCGTTGG
ATCACGCGGAAGATCCTTCAGAAGCTTCTTTTGCAGGAATCCGCGGAAGAACCTTCCACA
CTTCTTCCGCGGGAGTTCCAGAAGCCCCTTTCCTACGCGCAGAAGAAGGTTCTTCTCACG
GAAGAACCTTCATCTTCAACCTCCAGCCATTAATGTTGTCTATCCTAAGGTTCCTACAGC
CATTTACACAATTCACGCCATTGAAATAGTTACGAGGAGGTTAGAAGACTAACCTTGATG
GCGGAGAACACGAACAACAACTTCAATGGAGGATGTGAACTTCAATGGAGGACACGAACA
ACAGCTTCTTCTCCAAATTTCAAATTCAGAACGAAATGAGGGCGAGGAGGAAGAACAAGC
ATGAATGAGATTGCTGGGTGCACGGGGAAGAAACAAGCGCGGAAGCAAGGTGAAGAAGAA
AGCTATCACGGAAGAACAAGCTTTTTTTTTTATTATGTTACTTTTATTTTTTTAAATGGA
GGGTATTTTCGGTACTTCATTGAACTGTTGGGTGCACCAGCAATTTTGCTGGGTGCCCCT
AGCAACAGCCCATAAGCAAATCAAGTAGGCCCAACCCAAACCACAGCAGTATCTACGTGT
TCCTTGTGGCGTATATTAAT
>Glyma01g41190|Glyma01g41190.1
TTGTGTGTTGATCTTTTATTTCTAGAAACTAATAAATTATATTATAAACAAATTTTAAAG
AACAGCTCTCCGTAACAAAATAAGTGGGGAAAACTATTCCGTAAATATTAATTTGAAAAT
GATTTTAGAGATGAGAGATAAACCAATTAAATTTCTTGGCATATTTGTTATTAGATTTTT
TTTTCTTATTTTCTTTTCTATATTTTTCTTGTTTTCATCCAATTTTTTGTTTTTTAAAAA
TAAAAATTTGCTTTTAGTAACAGCTATCAAATAATGCCTAAAATTATGTCAGTTTCTATA
AACAAAATAAAAATGGTTATTCTCTTCAAGCAAAAAGTACTCTATTCTCCTAAACTTTAT
TCTTTTTTATAAATAAACACCTTAAAGTTTAATTTGCCTGAATTGATCATTTAATTTTAT
CTCATTTGCAAACAGATACCAAAACTTTAATTTTATCACGACCAACGTTAAATTTTATCA
GTTTTGCAAATAAACACCTTAAACTTATAAGTGTATTCTAAATGATTCTTTTATTCTTTT
TACAAATAATGTCTCTATCAAATTAGAGTTAAATTATTTATCTTAAATGTCAATCAATCA
TTTGTTAAAATTCATGTTTTATATATTAAAATATAATAAAAACATTAGTTTAGAAAAAAA
ACAATTGAAAATTCTATATTTGATTTTCAATTATAAATTTTATTACATTTTAATGTTTTA
AAATTTTACAAAAATAGAACTAATAAATTTTTGGGATTTAAAATAATTAATGATTGAGAT
TTCTTCTTTCTTAGTAGTGTAACCTCAATTTAATATAAGCCTATTTTTTAAATGGAGTAA
ATTTTAAGTTGAAATTAAAATGAAGGTGTTTATGTCGAAAAAAAAACGTTTAAGGACAAA
TTGAATGAAATTAATTTTATGGTGTCTATTTAGAAATGAAAAAAAGTTTATAGATGAGTT
AAGATAGAATTAAAGTTTAGAGTGTAAAAAAATAAAAGAGATAAAGTTTAGGATACTTAA
ACCCTATATATATATACCCTTTTCTTTAAACTTGACCACATAAAACTTTCAGTCAAAAAA
AAAAAAAAACCACTTAAAACTTTTCCTCTCAATAATTCCTGGTCAAGAAAATTAAATTAT
AATTTAGGTGAGTAACTGTAGTTGACTAAAAATTATTATAAAATAAAAATATACATTTAA
TTTGTCTTCCATCATACTGTATTTGATTATTTTCACCTTTTTTTTTTCCTTTATCATAAC
ACTCAGCACTTCCATCTGTATATATATTTGGATACACGTCCAGCCAATTTGGCCCGTGTC
AATTTAAGTGTTTCTCTTTATAGCTTCCGCGTCATTAACTGATGAGACGTGAAAAAATTA
CTATTGGTGCGTTTTTAACCTGTAAGCAAACACACACTATTAGTTTCTCACTCAAAGTTT
TCCTTCTCATTTTTTTTATCCCACAAATCTACTCCAAAATTAATGCACGTTTTACTTCTG
GCTCATTTGTAATTCTGGGTCATTTTTATAAATAAAAAATCAATATGTATATATTTTAAA
ACAATTTATTATGATGGATTTATTTTGATTATTGACTAATCAAAATTACTATTTTACCTA
GCAAATATAAAGACGTGTTAATATAGATTTGTTTTAAAACAATTTACTATGATGAATTAT
GTTTTTGTTAAATTTTTTAATCAAAATAATAATTTTGATCGATTAATGATGAAAACAGAC
CGAGGATAGTAAATTGTTTTAAAATATATCCTATATTGATGTTTTGTTTATAAAAAATGA
GCCAGCCAGAATGGTATAACATGCCTTAACTTCTTCCTCAAATCCTACGTGATTTTGGTT
AGATAAGAATGGAGGAGTAGGAAACACGTAAGCACGTGTCATACACAGCCAGGTAGTGAT
GATTTTTTGCACTTTTTTCCACTTTTCGACATGGGACCCACCCAAGTGTGTCAATGTCGA
TTCCCAAAAGAGGCTTTGCT
>Glyma01g05150|Glyma01g05150.1
TCTGATTTACATTGACCTAAAATAATTAACGTTTGTCAAAGGGTAAGATAGTTAATAAAT
GGTACATACCATTTATGTATAGCAATTGCATATTTTGGCATCCAGGACTCAATAATCTTA
CATTTTCATTATTTTCAATTGTTTTTGCAACCAATTATGTTTGTGGTATTTTCTTTTTTT
CAGGGCTATCTCATGATTTTGAAACATCAAATCTAGGAGAAAGAAGCACGCTGACTTCAA
GGATTGAAGTTAGAAGCATAGAGATATTTGAAGAACGGAAGAAAAGAAAAATCGGAACAC
CTGACAAAGGTCATGGCTGTGACATTTAATCATGGGCGAGACCTCCACTAACTCATCCCC
AATCCTCCTTGCCAGCAAAGGTTAATACCAAATGCAATTATCTTATCTTTTTGCATTTTG
AATGTATTTTGGGCCCAAATCTTCTTGGCCCATTGTTTTTAAATAGAGTTTTCTACCTAG
GATTAAGCATTCTAATCTTCATTAGCATATGACCTAGAGGGAGAGTGAAGAATTATCTTT
TTCTTCAACTCTTTTCCGGTTTGTTATGTTTCTTTTTTATTATTTGGCTATTTTAATTTT
ATGACTATATATGAATGAGTAATTTCTTTTTTCAAGGATTGGGGGTTTAACCCTTGAAAA
CTGTTGATTCTTAATTGAAACTATCTTTTTTATTCTTTTGGCTTCTTCCTCTTGATTTCT
GTTCTATTAATCTTATCTATACAAAGCGTTTGACCATCATTTATATAGTTATAAACCCTT
TAGATAATAACTAAAAAGTGAACCTAACCATTAGACCATAACTTAAGAATTAAATCATGA
AAGGAGTTTAAACTTTCATGCATAAATTTATTAACATAGAACTTAATGAGTTTAATTAAA
CATAACAACAATGAAAAAAGGAGTTAATTCCATTACATATATATTTGTATTTTGAGAGGA
AACAAAAATTACCTTAAGTAAATTCACCTCAAAAAAACTAATATGAACATGGAAACTTTT
CCTATAATTGAATTCATCCCAATTTGAATTTGATTTAACATTTTTTTAAATTTAAATCTT
AAAGATATAATTTTTAGGAGTTAAAAACTGTTATAAATTACAAAATAAATTTTTAAAAAA
TTGGAACACAATTTGTGGGAATTAAACACCGTCGCAAATTCAAGGAAAAAAAATTACAGT
CACCATCGGACCACCGCGCAACCATGAAAACCACCACCTCAATCACCAAACACCATAACA
ACCACCAGCCAGCATCCGATAACTGTTTGTCTCTTTCTTCTCCAGATCTGCAAATCCATT
TTCAAATCAAATCTGGAGATTCAATCCAAACCACACTACTCACCCACTGTCCAAACCTAA
ATCCCAACAACCCAAAGAAATTGCCACTCGTTTCTTCGTCATCTTTCGCGTGAAGAAGCT
CTCCTTGTTCGTCGCCGACGTCTACAACTACGACCGCATGTTTCCCCTTGATCAACGGTG
GTCCTCGACGATGGCCTGGATCCGATCACAATGAGCAAAACCGACTTTGGAGATGCAATT
GTACTGGCAACAATGTTAAAAGGAAAAAGAAAAAATTGAGAAAAAATAAATCAAAGAATT
GAAAGAATATTAACCATTCATTTTAAAACAAATCGATCTAACGATTTAAGAAAGTCTTCC
AAGGTGGAAGAGATGGTAAAGTCTCATCAGATTTTGATTAGTCCAAATCAAATTTCAAGC
TAAAGTCATACATTATAAATTTAATTAATTTGTGAGGATAAAAAATAATATTGTTTTATT
AAAATTAAAAATAAATTTTATATATTTTATAAACATAAAAAATTATTTTAATTTTTATTT
TAAAATCCAACATATGCACATGTGGCACACGCTCGGTCTCCTAAAAATGCATTTAAAAGA
AAGGGGATTTTTCATGCTTAATTCAAGTCTATAAAATCAATTAATAAGATGAAAATTGCT
CTCAATTTATATAATTTATT
>Glyma01g42840|Glyma01g42840.1
CTAGATTGTTAGAGCTTGACAAAATGCAAAAACCCATTAAGCTTTTGATCGAACGACAAC
CTTGGCATGTGAATGACAATGGAATCCCTCATCCAACTAATTTCCACCCGCATTCTGACA
ATGATATAATCTCTTGGCAACTGAAAATCATTAGATCAAACCGCAAAAACCTCGTCAGTT
TTGCTGGAGCAGCACGGGCTGATTCAGAGGACAACATAAGGTCAACATTGATTGACCAAT
GCACTTCATTGGGTAATGGTAAGTGCCATTTTCTGAATTGTAGTTCTGTTAAGTGTGATG
AGGCAGAGTCAGTTATAGAACTTTTTGTGGAGTCTGAGTTCTGTCTGCATCCCCCAGGGG
ATAGTCCAACAAGAAAATCGGTTTTTGATTCGCTCATATAAGGTTGCATTCCGGTTCTCT
TTGATCCCTTCACAGCTTATTACCAATATCCCTGGCACTTGTCTCATGATCATGACAAGT
ATTCTGTGTTAATGGACAAAAAAGAGGTGGTACAAAAGAATGTGAATGTGGTTGAGAGGC
TAACCAATATTTCCTCTAGAGAGAGGGAAAACATGAGAAGGTTTATTACGTATGAACTGT
TGCCTGGATTGGTGTATGGGGATTACAACTCTGAGCTTGACAGGTTTCAGGATGCATTTG
CCATTACAATGAATAATCTGTTTGAGAGGGTTAGCAGATTAGATGAAGCACATAAGGATT
GACTCTGTTCTTCTGTTTATTTGTTTTGATACTTTCAAAATGATATCTAGTGTTTATATT
TTATTTTTGCACTTGATGCTCTGTTTGCAATTACTCACTAACAATACTTGCAATTAATAA
TAAAGTGCAACAATGTTAACTTTTTTCCTTGTTAATTGATTGGGTTTACCTAAATTATTC
TCGCTCAATGTATTATGTAATTTACATGTTTCTCCTTTTAAGATTATATATGAGCGCTAA
GATTAGGAAGTCTTTTTCAAGTCATAATTGTTGTCCCTGAACTCATTTTTCCCGATTCGG
TGGATAATTTTTCTTAGAACATCTATAATGGAGAAATCCACTAAAGTTTGTCTATTAAGG
GTTTGTTTGACTTGGATTATAGTGTGAACATCGAGAATATACCATTGCATTCTTGAGATT
CTTAATCTAGAAGCTAGTAGAACTACTGATTGCGGTCCTCAAGCTTTTGTTATCTACTTA
CCTTGACCAATTTAGATGCGAATATTTACCTTGCAGACGCTTTCACACAGTCCAAATCAG
ATTAATTCCAGAATACAGAGGGAATAACAATAAGAAGAAAAAAAATGATTTGGTTGTAGT
ACTCTTGAGTACACAAGCATAACTTTTACAGTTTTCTTAAAACTTCAATCATTAAATAAA
AATTACAACGAATTACATTAGTTTTTATTACAAGATTCAAATAAAATTAATAATATTCTA
TAATTTAAATTATAATAGCTATTTATTTAAATTTATCATTAGAGAAATAATTTGTATAAT
ATGTTTATTCAAACGCAATATTTTCATTTTCTAGTAGTCAAAACAAAAAGTGCTGTCCTA
TAAAAATAAAATAAAAACAAACACAACACTTAGAAAAAAACTGCAAAAAAATTAATTAGA
TTTATTCTATTTTGATATATTCTTAAATCTATCTATATTGAACCGCAATTGATTTAATGT
TATCATTAAAGCGTGGATCAACTTAAGCAGGCTTATTTTATTTTAACTTAATTACAATTA
TATTTATATTCTTTTAAGGGAGAAATTATATTTATATATCATCTTTTTATTACCACATTT
TATGTGATAAGAATAAAATAGAAAGATAGAAAGGAAATGGATAGAAAGGAAATTATATTT
ATATATCATCTTTTTATTACCACATTTATATATATAATTTTATTTGAAGCGTTATCAATG
ATGTAAGTAAGTGGTGTTGACACGCATGTCACTTAATTACGCTACGTGGGCATGTGTGAA
GCCTCCACGACGCGGAGAGA
>Glyma01g44850|Glyma01g44850.1
TACCATTCCAATATGACACCTTACTAGTCTATTACTAGCTTCACTTCATTTTAATTATCA
AGGTATACCAACCTTTCCAGGTGTGATAAGTCCCTTCTCTTCTGCATCAGCAATCATACT
ATACCCAATCCTGTGTGTCAAAAACAAGAAAACAAGCACGAAATAAAAATAAAAAATAAA
AAAAAGCCATGCAAAGCATAATGCTACTGAAAGCATTAACTTAAACTCAAAGAATCAATA
GTCATGACAATGGAAAATAGTTACCTGTCCTTCACACTAGAGCATGGCTCCATCAACTCC
AGTTTAGCAGCAACTCGGGCAACACAACCATCCGCAAGTTTATTTAGATATACTAAGGGG
GTTTTACCAATCAACTACATAAAACACACATCAGACAACAGTACATAATCTAGAAAGAAA
CACTATCAACAGGGGCAAAACACAGAATGAAAAAGCATGCAGAAATGGGCATCATGGTAC
ACAAACTCACTTCCGTAACATCTTTGGCAATTCCAGACCTTTCAACAGCCATTATATCTG
CTCACTACAAAGCTGACAAACAAACACAAACTATTAGCATAGAACCTACAAATTCCATAT
CCCCAACCACAAAGCTACCAAAACCCACACACCCAAAAAGAACTAAGAAGAAGAAGAAAA
TTCAATCGTAATAAAATTTCAATCTTGTATGGCTAGAAAGAAATACTACATTTCAACATT
TTCTTGACATCAACTTTCTCGGAACCAAGTAGGAGGAACACAAAAACGAGAAAATCTACT
GCTTTTTTGCGTGAAATATCAGTGCCTAAGTGAAATATAAAGAACAGTAAAACTAAAATA
GGAAAATGACAATCTGACTATATTTAATCACCAATAATAAATTAAAAATATTCTAAATTG
GGGTTTGCATTGGCCATCATCAAGCGTCGCCGTTTCAACTCCGACAGCCGTCATACAAAA
AGAAAAAAAAATATTAAAAAGAACTAAACAACCACTGATATTGATGAATTAAGATTGATT
AGTGGCAAATAAACCCTAATTCAGATGAGTAATTAGCAAACAATAGTTTGATTAATGGAG
TGGAGGATCATAAAGAAACAAAAAATGACCTTGAGGAACAGGAATGACGATAGTGAATAA
CAAACACACTAAGACAAACACAGCAGCGATCTATGAACAACAAAGTACTGCGAAGCTAAC
GACACTCGCATTGCAGTCATATATTTACCGAAAAAGAAAACAATAATAATGATTTTTGGA
CCGTGCTAGTCCCGCGTTTATCACACGCAGTGTTTTTTTTTTAATTGTTTTTTCGGCTAC
ACAGAGTTATGTAGCATAATAAGAAATAAAAAAACTAGTCGGACACCGAGAGGTATTTAA
TTCGAATCCTAACTAAATTTTAAAGTTGAAAAAACATTGCATAATTTTGTAAAAAAAACG
CATTTAATTAATTAAATTAATTCTTATCCATATTAATTTAAGAGTATGTTTGGATAGAGA
ATTTTAGCTGAAAGTATTTTATCAGAATTTGAATTTCTATAATATAGAATTCATTTGTTT
GGATGTTTTTTTTTTTAAAAAATTAAAATTTTAAAATTTTAAAACAGAATTTTAAACAAC
AAATTTTAATTTTCTTTTAAAAGGTGAGAAATTAAAATTCTCTTCTTACCGTCTTTTTCT
TCAAGAAACAAGAAACAAGAAACACCGATTGAGATTGTAGAATGATCGGGTACGTAGAGG
AACACGTATAATTAGCACACCAATCATATCTTTTTTTTTCACTCTCATAATTTTAACTTT
TTTTAACCAAACACAAAATTTTAAAAATAAAAGAATTTCAATTAAAGTATTTAAAATTCT
TAGAATTAAAAATTTTTCAAAATTTTAAATTCCTCCATTCAAACACACTCTAAGAGTTAA
TGTTTAACATGATAACATTTACATTTTAAATATTTATACAATATTTTTTTATTTATGGAA
AAAATATTAAAATATGAATC
>Glyma01g20700|Glyma01g20700.1
TTTTGATTTTTAATTAAAATCGAAAGGATTTACGGAAAAATTATTAATGTGTATTCATTT
TTTCTGTATGTAACATTAATTGAGTGGTTTAGATTAGCAACGAAAAATTATTCAACAACT
ATTCGATGTGTATAATTCATTTTGTTAAATTAATTATCATACATTTTTATTTAAAATAGG
AAAGGGGTTTTAATGTATGTTTTATTTCAAATATACAAAAATGTTGCATTTATGTATTAA
GGTTTTAAAAACATATATAATTTGTTTTCGTCTAAAGTTACGAAACAATCAAGAATTAAG
AAACTTGAAATTATAGCTTTAGGAGATGGGAGATGGGAGATGGGAGATGGGAGGGGGAGG
AGGGCACTGTTCTTACTCAAAATCAACATATAGGTAACCCAATAAATTTCCAAAAGGTCG
AATATGTTACCTATCATGTGTTTTTTTTCTTCTATATATAACTCGCTGATAGCATATATG
AGCTCCTCGTAGGCATATGTATCTCATTTTTTGTCTGCCTCTGTATTTATTTATAAGACC
TTTTGATTAATTTAGATGAATTAAGAAAGTTGGTTAAAGCCTTATAATAAATGGGATATG
TTTTCAAATGGTCGAATATCTTACCTATCATGTGTCTTTTTCATCCACGCATAACTTGCT
GATAGATAAGCTACTCCTCATATATGTATCTCACATTTTTTGTATTTATATATATGACCT
TTTAATTAATTTACAATTATTTAAAAAGCTGGTTAATTTCGTTAGTAGTATACAAATAAA
GAAAATAGTTAGTATTATTATTATTTTTTAAGAATTTTAAATCAGTTCACACTTTTTACC
TAATTAATTAATTAATATGTAGCCAGGTAGTTATTTTCATCAATCCTCAGAAGAAAGAAT
GAGTTTATTTTATTAATTTGCAACATATATTGCTTATTGACTAAAAAAATTATAAAGTAA
TTAATGGTAATTTAAAAAGACTCTTATAAAAATGAATAAATAAATTTCTCAAAAAATCTT
ATATATAGAGGTATAAGAAATTGGAACTATAAATATAAAAAATTATGTCTTATTTAAATG
GTAAATATTAAAAAATACTCAGTAATAACTTTTTAAGTAATCATGTCATATGAACTAATG
TTTTAAAATTGAATCGCTACTCAACCTAATCTAAATATTGGATTGATTGTGTGAAAAGTT
TAATAATTAATCATGATAGTTTGTAAGTAAGTTGATTCACCAAATAATTTTTGATATCCT
TGATTCAATTCTTGAATGCTTCATTTTTTTTTTGTTTTTATTTTTTTATTAAATTTTGTA
TTTTCTTAAAAATAATTAATACTAGTCCAACCGAACCAATTTGTTGACTAAACTACAGAA
CCAGACAGATCAATCCAAGTCGGTAACATAATCGATCTAATAAGAGAAGAAACTCGAATC
AGCTATACCATCGATCGGTTTCCAATTTGATTGGTTGGATCGGCCAGATCAAGCATAGTT
TAAAAGTAAAATTAATATGATTATTTTAATTTTTAAGCACTGTTTTCTCCCCCCTTTTCC
TTCGAAAGGTGTTGATTGATTAAGTTTGGTAAAAAGAAAAATAAAATCTTCAAAATTAAT
TAGTAACTTGCTAATAAATAGAAAGGAAAAAAGAAAATCTTACAATATGCCTAGCATACA
TTTACACTGTATATATATTTACTTGTGTCTGTACTAAGTACAAGAAAGGGAAAACGAGAG
GTTAGCATATACATGTGTTCAGCTGCTATTATTGTACTACAAAAGAAAAAGTTAACGAGG
TCAGATCACCGAAAACAAAATAATAAAAAAACAAATAATTGTCTAATGCAGTTCATCGCG
TCTAACTCTAATAATATCTATAGCACACAAAATACAGTATAAACATTGTAAGTTGGGAGG
GAAAAAAATGTGCATATGACAAAACTTTCTTGTCCCACACCTGCCAACCATATTAAATCA
AATTTATAATTTATAATATG
>Glyma01g01000|Glyma01g01000.1;Glyma01g01000.2
TTTATATTTTTTATTTATAAAAATAACCTTTTCACTAAGAATTTTTACTTTTCAAAATAT
AGTTATTTAAAATAGGTTTTTGGAGCACATCCTATGATGATCATTCCATAAGATAATATT
ACATTAATAACTATTTCGGAATAGTTTTCTGAACACCTATTCCTATTTCGAATAACTTAC
GGAATGATTATTTTGAAACAAGTTGAGTTTTAAAATAGACTTTTTGAATAACATAAAATA
TGTTTCCAGAATACGTGTTCTCAATAATGTTATTAACACTTTGATTTGTATGTTCCGAAA
CAAATATACATATTTCCAAGTAATTCGAAAGTTTTATTCTATTATTATGAAACTCATATT
TCAAAATGAAAATTATGTTCTAAAATGATCATTCCGTAACCAAAATAAAAGATTCCAAAA
TACTTGTTCCGAATATGGTGGCCACTATTCCTCTTCTAGAAAAGATTGTCTATAAAACAA
AAACTTAATAAAAAAATGGAAGAAAATACACCTGCACATTGATCCAACCTCATTGGAGTT
GTGCATTTGAAAGAAATCAATCTTAGAGTCGATACAAATGAAGACGAAGAGCACAAACAA
AAGTTTGTGAGATGATTATGCATGGACACAAATGAAAACCAAGAGGAAAACCTAACAGTG
AAAAAAAACACAGATGGAGAACGAAAATGAGTGAGACTTCCTCATGGAATAACATGTTGA
GGAAAAGGAAAATTATAGTATGAAAAAAATAGTTTAAAAATTAAGAGATCAAATATCTCA
ATTTGTGATTCACGAATTTTAGACATATATTGAAAGGGCCTCCTCATTCCCCCCCCGCAT
ATTCTATATGCAATGTACAAAATGCCTATGAGGGCAAGCATATCCGGGACATCAACAACG
GGTCACAATATTTTACACAAGAAAAAATAAAATGAGTCACAATATTCAATCAAAACAAAA
CGAATTGATAGAGTTGGATGAGAATTTAAATATTGCAAGTTACGTAGTCATGACTCACAA
TGACACTTGATGAATTTTCCTAGCAAAACATACAAAGGACAAAGACATCCTACTTAATTA
GTTCCATCAACATTAAATAATCCCCTGATTTGAAGAATTGCAGCGGGATTTCCATTTGAT
CAGTGTCACTTCAAATTTAGTGCAAATTACATGCATGTCATTTAAGTTTGATAGCTATCT
CTTTTGGGAGAGAGCAATCACACTTATTTATTTTATTTTATTTTAATGTTTCGATTTAAC
ATGGGAATCCCCCAAATTTGCAGTTGTTTATATATTTATTTCTTGGTAATTTTGGAATTA
CTTTTGGTACCTTCTCTATATCGAAATATAACACTTCCTGATAACAAATTAAAGGTCCAT
ATTCATCTCATTCAGGAGAATAGCCACAGAACATCAAAACCAACATAAAAGACGACAATA
ATAATAAGAGGCATCTCTAATAGTGTAATCATAGTATGGCCATTTAATTTATTTTTGGTG
GATTTTACATACGAATTTAAGAATTTCAACAAGTTTTCTCTCCAATAATGACTCACAGTT
CATAAGATTTGTTAACAATTTTTGTATAAAATTTGTCATGTGTAAAACTGCTTGAGAATT
GGTTCTTAAAAAATTAGTTGTCTTGTTAGAGAGTAATATCTGAATATATAGATGTATTTA
GTTGATTTTTCCCAATATATAATCTTTTATATACACAAATCTGAATATTAAATTCCTAAC
CACGAACCACATCACTAAAGGAGTTTGGATCTTCTCCAATTCCTTTTTTTATTTCTGTTA
TAAAGCTTTTTAGAAAATAAATGTCATTTTCCATTAAATTTGTATCATTTACATTTTATT
TATTTTTCTAAAAGTTTATAAAACAAAAGAAATAAATAAGAAAAAAGGAAAGGATTCATT
TCCTTATTGAAGTACACAGGTTATCTACTAACCATACATATCATATTGGTGATATATCTA
TCACATCGATATGCTCTAAA
>Glyma01g39890|Glyma01g39890.1
TTTTTAGTTTCCCTAGTTGTCTCTAATTTCGATTTTGGTTCTCCTTTAAAATTATTGATG
CATTTAGTACTTCAATCATGTTCAATATCATAAATGTGATCCCTAAGTCTAGATTTAAAT
GTTGACTGTTACAAAAGAATGTGACTTACTGCCCCTTGTCACACATTCTGATTTCCCTTG
TTACACATTCTGATTGGATGTTGACTCTATCGATTATGAAAATGTATTGTTGTTGTCAAC
TTTCAATCAAACGTGACACGTGACAATCAATATTCTTTTGTAGCAATCAACGTTTAAATC
TGAACTTGGGGATCACTTTTACGAGATTGAATATAATTGGAGGACTAAATGCATCAATAA
TTTTAAAGAGAGATTAAAATCGAAATTGGAGACAAATAGAGAAATAAAAAATGCAAATTT
GGCTGATATTTACAAGTGTTTGGTGTCGATTTCAAATTAAAATTTGGTTGTTCACCTTAT
TAATCAATATGGACATTTAATGTTAACATTTATTGGATGAGTTACTAAGGCTAAATTCAA
TATTAATTGAAGAACAATATCATAAATACTTAAAAAGCTGTATTTAAATTTTTTTACCAT
ATAAAGGATCTTTGATTGTGTACCTGTACCATATAAATTATTTTTTTGGTGCAACCATAT
AAATCCTTTAAATTACTTAAGTAAGCAACTGTTTCATGGCTTTTATTTTTTACATATAAC
ATAGACTTTGTCAAATTTTTTTATCATTTTATCACATGTCATCAATGCACAATAAAAGAA
TCTTATTTATAAAGATCCATACCATATATAAATTTTGTATAGGAAATACTAATCCATTCC
TTTTTAACACATCACTTAATTTATTTTTGAAAAATATATATTATTCACTTATATATATTA
TTCTGTATCAAAAATTACATATTCATTTTAAAATACAACCCCCCTAAATCTTAGTGGATT
AAGCGGGTCACCCGTCTTGCCTCGCCTTAAACCCAGATTAAGACGAATTGGTGAATCAAA
TAACCTAACCTATCCTGCCATTTTTTGCGTTTTGATCCGTTAAGTTCAACTAATTTTGCC
TTCCTTACTTAGCTTCCGTCCATACAGGGAGTAGAAAGAGTGAGTTTTCTTATTAGTGTA
TCGGGAATCATAGCTATTTATAAGTGTATTAATTAACCTATAAAAACTTCTAACTATTAT
TCAATGATGAGGCAACACTACACTAGTATCTACTTATTAAGCCCATACTACTATCAAATT
TATTAATAACAGTATAATGAACTCACTTAATTTTAACCATTTAAATAAAAGTTACTTTGA
TAATAAATAATTAATATAATTGTTTTATAATATATGTTCTCATAAATCATTGGAAATATA
TAAACTTCCAAAACTGCTTTGCTTTGGTCATGTTAAGATTGATAGTGGATGTGTCGTTGC
TTTTGCTTGCCAACTGATCGTATGCTCGTTCCCACTGCGTGCAGGCAACAGGAACAGATT
GCAATTTGCGTGCAAGGGAGCAGCGGCCACGTTGTTCCAGCAACATTTCACTTGGCGTTA
GGCATGGCACCCACGCGGAGCCCCGAACCTTACCTGTTCCCCGTCCCCATCTCCATCCCC
GCTTTCTGTACTGAGAGTATTTTTTGCTCCGTTCTCATTCTTGCTTCCCGCGAGTCGGAA
ATTCCATTTTACATTAAAAAATGTCAAAAATTATTAAAAATATAATTTTTTTTGTTTTAT
TTCAATTTTTCAACAATAATAAATTTAAAGTTTAATTCTAAATTTAAAACATGACTAAAA
ATACTAAAATAAATCAATAATAATAGTAATAAAATCAGCGTAAAAAGTGAAAAAGGAAGT
TAAGGAACTAAGTCTGAATATTTGATGCGACTTCTTAAGGTTTGGATAATGTTTGTGTTT
TTGTGACTTATGAGATATTACTTATATATATGATAATTTTATTTTGTATTTTTTTTACTA
ATAAAATACTATATTAACTC
>Glyma01g01480|Glyma01g01480.1
GATAGTTGATTGTTTGGTTGGACATTAGAAATTCAGAATCACTATTTTTTATCTGCTTTT
TCTTCTTGTTTGTTTCCAAGGGAGAGAGGTGTAGTATTTGCATATAGCAGGATTGAACGC
TGCTCCTTGTATATGATGTGATCTTATTAGCTTACCAATAAGTTATCATGCAGGGAACAC
AGAGAGATTGCGTTTTTTGTTTTTGTTTTTATATTATTTTGCTTTCAACTTATTGGGTCT
CTGAAGAGGAATTAGGGTTTTTGCTAAAGGCTTCACTTGTGTAGGAAACAAATGACCAAT
TTATAGGCTTTTTTTTTCTTCTTGTTTTCACTGCTCTGACTTTACTTGTAGGAAACAATA
AAATTTATTTTAGGCTAGGCTTGCAGCTCGTACCCTTTTATGTGCATGTTTGGATTTTAG
TTCAACATGTGCTGCATGAATTCCAAAATAAATCTAATAATTCATAAATTCAGTTTTACA
AAAGGAAGGATTTGATGTTTTAGCAAACTCCATTTTATTTCGAACATCCATTTAGAACTG
AAAAACAAAACATGCATTATATTATAATCATTATTCATGTAAGCCAAAAGACAAAAAATG
TAAACAAGATACTAGTTGAATAATTTTTTTTAAGAGAGGAATCATTATTAAGGTTTGTTT
TAACAATCTTACAACAAGCACCACCGAAAGAGACAAAGAGGACAGATGCAGATATATGGA
CTTTGACTCACAATGGTTTATTTAACTCGTAGACTAATTAGTTAAAATATCGGTCTATTT
AAATGGGACTTTATTTAATTCATATGTTAAACAAGTTGGATCCAATCCAATGGTTAACAG
ACCGACCCATAGATCAATTATCTTTTTTAGATATTTTTTTTTAAATTTAAAGATTATTTA
TTATTTTATAATTTATTAAATTATTATTATTTAATATTTTATTGGTATATACTATATATT
GACCTCTTTCTCACTATTTGAATATTTATAATTTATTAATGTAAAAAGTTAGAGATAGAG
TATTTAATGCTTTATTTGATATTTGAGTAATGTAGATGCAATTTTATTTTGAATTTTACT
ATTTCATTAATGCATGCGTATGTTTTATTTTATAATTTTTTTAATCTTATGTTAGACATT
TTTCGGTGTTTATCAAATTTTTTTGTACTGTTTTTAATATTTTTATTAATTTATTATTTT
TGTAACATTTTTCGAAAAAATTATTATTGAGTCTGCAAACAATTCCACTAACCTGTGAGT
TAAATGAGTTGGATGCAAGTCAAACAAAATATAATCCATTTAATAAGGAAATCAAATTGG
TTCTAATCTATTTAAATTGACTCATCTGTTTGTCTATAGTCTATAGTGTATCTTCTTTAG
TGTCAAGAAGCTCTAATAAAAAAGAAATAAACACACACGAAACATGAGTGTGTCAATTAT
TTTAGATATAATAGAATTTTGGTCACTTATTTATGTTTAAGTTTCAGTTTGATCTCTTTA
TATTTAAAATTTTATTGTAATCTCTTAAAACTTTTTTGATACAGAAAATTAAATATTTCA
TTAGTTTATTATATTAATTTAATTAATTTGATGACACATGATAAATTGTGAAAAATGTAA
CATTCAAAATTGACATTATTAATAAAAAATAATAAAGGTTTTGAAGCCCATGATAGACAG
AACTTTGATTTTTAACATTTGTTTTTATTACTAGACGAAATATTATACTATATTATTCTT
CCCTGTTGGCTTAGATGCTCTAATTCAACCTACGAAATTAGACCCCAAGTAAATCACAAG
GTTCCAACTAATTACGAAAATAAAATAAATTTGTAATTTTCTATAGTTGAAACATCCAAA
CATACACATGGCGAAATATTAGAGGCCTTCTAACTGCGAGGAGAATCTGGTGGGCCCAAC
CTTTGCCCAAACATTATCCTATCCAGAAATCCCATGTTCCATAATGTAACGCTGCTTTTT
TGTGGCCTGAAATGCTGTCT
>Glyma01g44000|Glyma01g44000.1
CCTTCTTGACTTTATCCCCAAATTTCCTCCGTTCCCTCCTCCCTTCCTTCCTCTCCTCAG
AAACCCTAATTTTCTTATCCTCATAGTCCCTGTCCTCACTGTGCTCCCTCTCTTTCCGCT
TATGAGAATGTGAGGAGAGTCGTGGCTCCACCAAATCTTCCCTCCCCTCATCACGGTTCA
CCTTCAACCTATCTTTGCTACCCTCTCTTTCGTAATCCCTATCCCTGCTTCCTTCTCTGT
CATAAGTCCTATCCCTATCCCTTGATTTGTGGTCACGCTTGTGATTCCTGTCTGATCGAT
GACGGCGGTGATCATCAGAATCGCGATGGTATTTGTCGTCACGTTCCAAGTGTCGATCTC
TGCTTCTCTTTTCAGATTTGACTCTGTCGTCCATTTTCGGGTTTGGGAGATGCTTCTTCT
CTTCTATTGTAATTTGGGGATCACTTTACCTTAGCTCTTATCTTTGAAAAATATTAAATA
TGAATTATATTTAAATACCATACACACCAGATGACTTTTTACAGCTCAATGTCCCTCTTC
AAAGCTAAAACAAGTTAAATCAAATTACAATAATTAAGAAGCAAATAAACATTATTCTCC
TAGAAATAACAGTTTTTAATGATGTATTTATTTGATTATTTTTGGTGAATTCTTGTCCAT
ACTTTGATAACAATTGGATTTTTTTCTTCCAATTACTAAAGAAGTTAGAAGAATTTAAAT
GAACGCTACAACACCAGAAGATCTCTACCAAGAGTAAGTTCGGCCTACCAAACCACATGA
ATTAACCAAAGATGGGGACCGTAACTACTCTTCTTGCATGTTCATAGCTGTTTTCATATT
GTTTATATACTTATACTTATGTGAAATTGCACATTTTAGCACATATCCCTCTGTGAAATT
GTCCTATATACTTATACTTATTGTTTATGCATATATCAATTGCATGTGCCTCAAATTTTT
ATCACACAAGTGTAACTAGGTTCAGAAATACTACTAAATACAAGCCCATTGCATCATTCA
AGGAGATACCATGCACCAATGCCACTATGACCAAGAGTCTAAGATAGTTTCAAAAATCAA
AACAGTTAGAAGAATCTAGATTATTCCAAATACACAGGGGAGTATAATACCGAGATAGTA
TTTGCTTGTCAAGGTCTATCTTCAGCAGAAAAGCAGTTCCATACAAATTTAATTTACCAT
ATACATTGCCTCTTCATCACTTCATTTCTCCTGCTTGCCTAAAAATAACAAAGAAATGCA
AAATTGTTGCAGGGTAGAGCAGAAAACAGACCTGAATTTGACTCCAAAACATTTCGAATA
AAAAAAAAATCAGCTTCATGAAGATCAAATTTTAATAATTTCTTCAAAATCACAAAAACT
AGTTTGTTTGCTTGTTTGTCTGTTTTCAATAAAAGGGGTTCTAATGAAAAGGGAAAATAG
CTACAAATGTTGATGCTGTGCCCAGCAAGATTCACACTTGAAAATTACAAAATACAAAAA
AAAAAAAAACAAAGTGAAAAAACCTAACGCAGGAAGCTGAGAGAAAGTGAATACAGATTC
ACGGGCAGATTGGAGAGTGTGGGAAGCAAGCAAAGCCACAAAGTCACTCTTAACCGCTTC
GGTTCCGAACCTAAGAGCATCAATTTGGTGTGCTACGCTTTTTCCCGCTTCCTTTCTCTT
CTTTCTACCCTCTACTATAATAACTTCTGTAGGTACCACGCAAGGAACAACCAACAGATC
TAGGGTTTTACTTCAAACAAAAGTTCTTGCATTTTAACTAGTATTTGCCAAAAAGGGTCT
GTTTTTCAGCTATTTACTAAAAAGGGCCTATTTAATTTTAATTTCATTATGTGATAATTT
TTATTTTAATTTTTTAAAAGATTAGAAGTGTATGTGTAGGACAAGATTATATTAATCCAT
ATGAAGTAAGAGCAAAGACAAGAGGCATTCAATGCACACTTTTGATGTTTAATTGTGGAG
TTGCATTGCATCAGCTGTTT
>Glyma01g42290|Glyma01g42290.1
TTCTATTTATTTAATCATGCTGTTGGAATCACGATTAATCATAAATATTTAGATAATGAA
GAATTTAGAGACAATGCTAAGTCGATATTTTCATTGATGAATGATTAGTTATTGTTACCT
GGATAGCAAAAAATATTCCATGCACTAAAAATTGTAAACAAGAGTATAGTTAAAAAAAGT
TGTACATTCAATCTTAAATTTGTAAAATATATATAGTTTTAGAAGAAAAAAAACTAAAAT
ATTAAAGTATCTATAATTTTGGAACGAAAGAGTACTGTATCAGTTGTTATACAAATCACA
TTTATTTCAATTGATATACGCGTGCAAATAATCAGGAAAACAAAAACAAATGTTCACGAT
TGGAGCTAAGACTTATCGGGAATGAAGGACAAAATTAATAAATATTTTTATTATCTACTG
GCTTAAGAGTGAGATGAATTGAGATCCTGCTCCTTTTCCATATAGGAAAAAAGTACTCAT
CCTTATCCACTATTAATTTGTTCTTACATTCATGATTCTTTCAAGAATTCATCCCGTCCT
TGTTTTCTGTTTATATTTTCCTCCACAAATAAAAAACATAAAATATTCAAAGTGTTAGAG
GGAAAGATTGAATGATTGACATCAAGAACTAGAAGTAGTATCAAGTTATCAACTACCACT
ATGTAACTGTCAATATCAATTACGTATCTCGTTATATTAAGTTTTGAAGGAGTTTATTTA
TTAAGTACTAGTATACTATTAAGTATTTCGTGGATTTCACGTGCTTATTTTCATTTAAGT
AAAAACACATAAGAGACAAACATACTATTATTGTAATTATCTATCTTAAAAAACACAAGA
AAAATACAAAAGGAGATAATCCTTTATAAAAATAAGGATGCTATTTTATTAAATATAGAA
ATAATTTTTGAGAAAGCTTATGAAATTGTCTTGGAAACTATAAAAATAAATTATTTGAAT
CAAAGATACATTATTTTCATGCCTATCAAATGTGTTAAATTTTAAAATTAATAAATCATT
ATTGATATAACTTTCATGATAATTATTATAAAAATCAAGAAACTTATTATAAATACATAA
TTACTATAATTAAATAAAAATATAAAATACTTCACACTATCAATATATAATCTATTAATC
CAAATCAAAATCAATATATAGTCTATTTTCTTAAAAATGAATTAAATCTAATTTAAATCA
AACTTATATACACATTTACGATCTATTATGTATGTGCACTTATATTGGTAGTTAACTTTC
TCGGCGTAATTAAAATTTGATGTTTTCTTGTAAAAAAGGATTAGTTATTTTACTCACTCT
AAAAATCTTGGATCTCTTTTAATTTGATTGAGATTAGATTTAATTTAATATCATATTCAA
ATTCCCAAAGAATATATTGAATAATTCAAAACTGATATAACTGTCATTTAAATTTTTTTA
AAATTAATTTAATATTTTCTATTAAAAATTTTATTTGTGTGGTGTAAGAAAATTTAAAAT
TTCTGTCATGAAATTGGTAATGGTACATGTTTGTTTGCTAGCATTAACTTTACACGCAAC
AGGATTCTCATCCAAGCCTCAACCTCAAACGTCCACGTCCCTGTTTTTATATATAATAAA
ATATAAATAAAAGATCTTATGCATGATTGAATATTGACACCAATGCCGGCCTAAGACTCA
ATCTCGGACTCTTAATATGAAAGTTTATTTTTAAACTTTCTAATGTATGGGAAAATTGCT
TCATACTAACAAATGGAAAGAATAATCATACATATAAAGTCCTTTTAAAAAAAAATCATA
CATATAATATTTTTTAATCTCTATTTTAGTACTTGACATATTTTATTTTATTTTTCTTTT
TTTTTAATCTGTCTTAGTCTTGTCATATGAAAATTATTGTAAAAGTTGATATAAAAGTAT
CATCACTCAAATTGAAATGAGGGAGTACCTGAGATTCTAAGTTTGATGATTTGTAGAGTT
CTTTTCTCCGCTGAATCGTG
>Glyma01g38750|Glyma01g38750.1
TTGCTCAAAGGTTCAAAAACAGCTATGTTGGTTCAATCAACATCATTAGATTCATTGCTA
ACACGCTAAAACAAAAACAAAAAAACAAGAGAAACAACTGATTTAAGAGGGAAGAGTAAT
TGAAATATAAAATGGTTTAGAACAAACATAAGTACATTATCTAAAAAAACATTTAACCAA
CAGACACACTAACGTACTACAGTGATTTATGATTATGAAGAGATGCCTTTTTTATTATGT
AAATGCCAATTCGTTATGGACAATTTGGCATGGAGTTTACCCTTTCTTGTAAATGTTACT
TTTTGTAGGAAATGGGAATTCTCAAAATTAATGAAGCTGCGTTGGATTTTGATCTGCAAC
AGTTCTTTTCGTGTTATTTGACACATGCAAAGGAATAGAGATCGCGGTAGTAAAAAGTAT
TTAGGAGATTGGTATTAATAATGTAATGTAGGGATGGTCATGTGAAATTGACCAACGCAG
ACCTGCATTCTTTTCTATGTTAATGGATCTATTAATAAAGAATAAATTCCTCTGCTCTTG
TACCGTGTGTTCTATCATCAAATGCTTCAAATTTGGTCAATTTAAGTTTTGGATTTAGGT
ATATTAACCGTTTAGACTGTGAGGTTATTTATAAAATTCATTGATTAAATTTTTAAAATT
ACTAAATTAAAGAAAAATAAGTAATTAAGTTAAAAAAACAAAAATAGATAATGCGTAGTA
GTGAAATTCATTCAATGTGTGAGCAGAGAGATTAAAAATAAGATGGAAAAAAATAAAAAT
AAATATAGGAAAATTTCAGGGAGAGAATTTAATAACGTGTCCTTTTTATCTTTTCTTCCT
TCGTGTTTAATAAACATGACAATGAGTCGGAAATGGATACGTGCTTCTCCATCCCCACTT
CCTTAAGATCATCCCTGTATCTATTTCATCTCTAATAGATATGAAATTTTTTTCACCGTC
CCCGTTGGGTATGGTGTATATTCATACCATATTTGTACCCGTCCTATAATTAAAAGAAAA
TACATAAAGAATTTTTTTTTTAAAAATTAAACAAAACTAAATACATTATTTATTCAAGAT
TCAAGTTTTAATAATTAAATTGAATAAAGAGTATTTTAATAATTATACGTGTCGGGCACG
GGACACGCGTGAAAATTATCCGTCAAGGTTGAGGTGAGGACACAATGGTACCTATGAATA
TGACTTTTTTGTCATGTCTAATCCTTAAGTTCTCTTTCGGGTTCCTAAGCCAATCTTATG
GACTAGTTTATTTAAGTTTAAAAAAGTAATTTTAAAAAATAAATTTATATGTATTTTTTT
AAGAAACAAATATAATTTGATACTTAAAAAAAAGCAAAAAATTATTTATTTTTAGTAAAA
ACAGTTTAGACAAACACATAAAAATTAAAAAAATTACTTACTTTATTTTATTTATTTATA
GGAAAATAAGCTAAAACAAATGGACTTATATCTCCAGGTGAATATTGAATGTGTTTGATT
AAAAAAGAAATAAAGAAAAGATAAATAATAATAATAATAAATAATATAGTAAGTTCTATA
ATTTTTAAATTGCACTAATAATTCTATTTTCTGAAAATTCACAAACGCATCTTTTTTTTA
TCGTTACAATAACTTCTCTTATAGAAAGTGTGTTAGTACAAATATATAATGGAGCGTCAA
TATAATATTTTTAAACATTAAAGGGATGCTAATCGAATATATAAGAGTGTGTGTAATGTT
TTCAAACATAAATGAGATTAGCTAAAAAAGAAAGTAATATTATGCATAATTTGAAAAAAA
AAAAGGTATAGAAAATGAGAGTGTAATTTGCTTCTTTTTCTTAAAGTTATTTTATCCTAA
TTTTTATTCCTCTAAACATCCAAAAGAATAAAGGGGTAGAAGAGAGAGAGATACTTGTTG
GAGATGGTCAAAATTAATAACTTGATTTGAGACTGAAACATATTTGATCCGAATTGAGAA
GATTCCAACGTGGCAACAAG
>Glyma01g43500|Glyma01g43500.1
AGGACCAACCTTGCATTAGATGAACCTATAGGTTGACATAATAACCTTAAGTAGAACCCA
AGTTTTGGGATAAAAAGACTTCAACACTCGATTGCAATGCTCAATTGAGAGATGACTTGT
TGATTAAAACAATTACTTAGAAAAGAAGTAATAGAGAAAAAGGACAAATCATGATGGAGA
TACTTCTCTCATATCATAGTATCAATTTCTTCTACACCAGCCAGAAAAGTAAAAAGAACA
CAATTTTAAATGAACCGAACATAGTAGGTCTTCAAACTAATCTTTGAAGATTTTTTTAGT
GTAGAATATGTTCGTAAGGGAGTAGAAACATATAAATAATATACTCTTATAAAAAATATT
AAAAGATTAAAATAAAACTTTAGAATAATTTAGTTTATACAATCTAAAAAAATATAAATT
TGTTTTTTCTCATCCAAATTTCCCCATGTAGGAGGAAAGAAAAAAATAAGAGAAAATATA
TTTTAATTGGTTCATCATATTCTCTAAAATTTTTAATCAAACAAAATAAAATTAAGAAAA
AAACTTTTACTATTTTTCTTTTCTTCCGTCCAAACATAGTACTGGATTTAGGAATAAAAA
CGATGGTTATTGACTTAGTCTCGCCGGGCCCAATTTAATTCAAACCGCATTGCATAATTT
CTACATGACTCATTCCTTGTTTCAATTTCTAGGGTCCCAAACTTTGGTCTTCATCTACAT
AGACAGAAGAAAAAGGGAAGGAAGTAGTCAGCATGCAGACATTTTTCAAGTAAAAAACAA
ATTTTATTACACCAATTTCCACTGTCTGTTTCTTTTCTTCGGTTTTCTCCGGTTACTCTT
TGAGAATCAGTAGTTGCAAAAATCAATAAAGGAATGATATTCTTTTTCCTGAAAAAGGAA
ACAAGGAGCTTAATATGTGGCATACCCATACCAAGTATTAATATGCAAAGTTAAGAATGA
TATAATTCATATTGTAACGTTATAGCCTTTCTCCAAAACACTTATTACTTGCTTCAAAAC
TTATTCCAAAGTTTCAAAAGGACAGTATTATTGGCTCAAAATTAGTGTAGTGGCTCACGA
AGTTGCATAACCGCTAAAAGTGTCTAACAGTATAACACTAACGCATCACGCTAAACTTGT
AAGATAATTCAAGTTGAATGAGTCTTGCACGATAACTAATTAAGCAACTGGCAAGAGGTA
CGTGATACTTAAGATAAGGCCATAAACATCAAAGTCATTATGTGGAAATAATACATACAG
GATTAGATAAAGCCGTCTGACAAATTAATATGTCACTCTCTTGAACTGGCCAAACTAGCT
AGACTAGAGAGGTGCCCAAGGTGTTCGATTTACCAGACAAGTGATCACATGCATGACTAA
TAAACTCTTCAAGACTTGAACGCAAAAGCAAAAAGTGTATTGAGTATACTACTGACCGTT
TCATAGTTTCATTACGGGGTGTTTAGTCCGTTAGATATCCATGTTACTGACCCTACTTTA
GTTTTACAAAGGGAATACCAAATTTTATAACTTATTTCAAAAGATAAATAAGAAGAAAGA
TTTTTTAATTTTTTATGGATCTCACAACTATACAAATTAAAGTTTTCCGCAAAAGTGTCT
TCCAAGCAACACAATTTATTATTCTATTTTTCTTTTATTCATATCCCTCTTATTTGTAAT
TTTTTTCCCACCTTATAATCCAAATAGTATGAATATAATAATATGGTGTGCTTGAGCATG
AGCCAAACTTTCGTAACTTCAGTGAAAAAGAACATGGGTTGAGGGACCATGTAATGCGAC
CCACAATTATGGCTCAATCACTGGAAGCTTGACTAATTAAGGCACATGCATGACCTTTCT
CTGCTGACACTGCATTGATGCCAAGATTACCAAATAATCAAATATTTTTTTAATGATAAA
TCCATAACAGTTGGTGCCCCAGTTGACACGTCAAACTCATCCTAGTGTAAATAATGTCTA
TAAATTAATCCTTTCTTCCA
>Glyma01g41840|Glyma01g41840.1
TTTTTTATGATTTGATTCTGAATTATTCTGATTTCAAACTGTTCTAAGAATTGAAACGAT
TTCAAATTGATTTTTAAAGTCAAATTGTGTTATATTTAGTAAAACTAACCTATAAGTTAT
AAAATAAGAGTTTAAAAATTAAAAATTAATTGAAAGCTTATAAACTAATTGTTTTAATTA
AAAATTAAAAAGTGTTTAACAACATAAAGGTCTCATCCTCTGAAAAAAAAAACATAAAGG
TCTCATCCTGCACATCCATCGGGTGAAAAATAAGTTTAAAAAAAAAACGCAAGATCGATG
TTTACACTAGATGCTCATCCATCGGGGTGAAAATAACTTTTTCTTGCTAGAAATTCTACA
GTGCCTCTAACTAGGACCATACCCATTATTTGAAGGTAAATTGTCAAGACTAAATTAACT
CTTTGTGCTACGCTCAAGTCCGTCCTCTGTGAGTTAACATAATTCAAACTCATTTATGCC
ACCATTATACTCCTAAAAAATGATGCCAGGTTAGATTTCGCTCTATCTTTCAACTTATAT
GTCACTTCACTATCAAAACTCTAAGCAATCAACCAATTTGTAAATTATAATTTGTATATC
ATATAGTATGTTTAGACATTCTTACAAAATCTATCATACTAATCATTAATATTTCTCAAT
TAAAAAAATAGTTTATATTCACACTAATCTATCATACTTTTAAGATGGTCCAATACTTAT
GATATTTCTCCTCATTATGTCAGTCATAATTCTTGATAACTCTCACACTTATATTCACAT
TTCTGAAAGTAAACATTCGCTTGATTTTCCTTCCAGTTTCAAAGGCCTCAAATCATACAT
AGTGTCAATCACATAAGTTGAACTAGAAATGAGTAAAGTAACATCATAAAATAACTTCAA
AAATGATCAAATTAAACACAAATTCTCTATCACCATATATAAGAGCATTACTGGAGATCA
TTAAATTGCTGTATACATATTAAATACTTCAAATAAGTAATTTTTAGTATTTTGAATGGT
CAAAATATCAACTATAAAAAAACATAATAAAATATAAAAGACCAAAATGAGAATATTAGA
AAAATTTAATGGACTGAATAATACTTTAACCTAATGAAATTGAAGTAAGATCACTTTTAT
AAATAAATAAATTAAATTAAAAAATATTAATAACGGTTTTATTTTTAGGAAAATGAATTA
GGAGGAAAGTTCTTTCCATGACCACTTGGCACGATATTATTTGTAATAACAAAGCGACAA
AATTTCGTCTTTACTCTCGGAGGAAAGTTCGAGGAAATTTCTGCAATGGCCCCAGTCGGA
CAAAATTTCTCCTTCTAAATAGACCGACCAGATATCACACCTAAACCTTTATACGCCAAT
TCTTCTTTTGTGGATAGATTAAATATCTATTTTTAAATTGCAAAATCCGGTTAAATTCAA
AATTTCTCCTCAAAATTTTCATTCCATTTTAGTTTTTAAATTTTTTTTTTTGGTCCCTCG
TAGTATAATGTAAAACAGATTATTGGAGTCAATGAAACATAATATCTCATTAAAAAGCAT
AGATTATTCCACGTGTTCTTTTAACTACGCAAAGCTTCTATTTTTTTAATGTGAATAATT
AGATAAATTTATCGTTAACCAAAAGAACACAAACCCAAGCAGAAAAACCTCATACTTTAT
AATTCTTAATTTACAAATTATATACGAAGTTGCCTTTGAATTCAATTGTGTTTATCAAAA
TTAAATTAACGTCTATAGAACTCGACAATTTTGATGTAACATATATAATATTATTTGACA
TCACGTGTTTGCTTGTGAATTAAATATTTAAATGTATCAAGAAATAGCATTAAAAGAATT
ATCAGAATGGATGCTTTGGGATAAATAAGTTTCTGTGAAAATAATGTAGTTTTTTTTTTG
GGTTTTCCACAAGTATCTTTTTTTTATATAGACAATTCTATAATATAAACAACTTTTCCG
TTGATGTATAAAAATCAATT
>Glyma01g14480|Glyma01g14480.1
TAAATTATTAGTGAATTTTTAAGTTAACCATTTAAATATAGCACCACATTATATCCCTTT
TTAAAAAAATTGATCATTAAGTAAGTCCTTCAAAATATAATTTTAAAATGCATTTCCTCC
AATAATCTAGTGACTAAATTTATCCGTCAAAATTTTAAAATGTCGGTATATTTAATCAAA
ATATAGATATAGATGACTAAACTAATGGATAAGAATTTTGAAAATTGATTAAGTGGACTT
TAATTTTTTCAAAACTTAATTAGTGATAAAATCTTTGAAGAAAAATATATGGTGATGATT
GAGATCTTAATTTAAAAAATAATTTGGTGTATGTTTTTTTTAAAAGAAAAATGTGATAAC
TTGTGCAATTTTGGAAGACAATGTTGAAGGTATACTCATAATTATTTTGTAAAATTTAAA
AATGTGAATTGGCAATTAGAAATGTTATATAACCTAATGCCAATATCTCGCTAGAATTGG
CTTAATAATAAGGATATTTATATAATATGCATTAAGTTGTAGGTTTTATCATTGATATTT
AATCAGTATCTCAAAAAAGAGTCATTGATATAATCATTATACACAAAAAGAAAACCTTAT
GGTATATGCAATTATGCATGTGTGGGTACGTAGGACATCAGTTTGTGGTCGTTGCTGTAT
ATAAGATAAGGAAGAAATTAAACTGATAAACATACTTGATCGATAACACTATTGAAGCTA
GGACCTGCATCAAGCTCCATTCTAGTCCACACGCAAGGTAAAGCAACAACAAAAATTGCC
AGGACAACAAATGGAACTTCATCTTCAGAATTGAAAGTAATATCAATATTCTTTTTCTTA
AAATAATACAGACTTTATGCATTCAAAAAAATAGAATACTTTATCAAGTCTAACTATATA
TGTGTATGTGTTAGATATGGCTTGTAGAATGTAAACGCACTATGAAAACTAGAGAAAATA
TGATAATTTATAGATTGTAGAATTAATATACCGCCGATGGAGAAAATTTGTAAGAAAAAA
ATGGCATAGACAATGAATGGGAGGTTCCAGCACACAAAAACATAGTGTTAAAACATTATT
ATTTTAAGAATAAATAATACATACATTATTGGTGTAATGATGTTTTTAGACAGTCAATTA
TAATGTATATCAAGTTTATTATAATTACGTTAAAATCATACAAAACAATATTTTTAACCA
GTTAACAATATAAAATTTTTTACATGCTAATAAGAAAATAAAAATTCTAACTAAAAAGGC
ATGTATATTAAAATCTTATTTGAATTAGCAAGGAATATATTTTATATGTTTACATGATCT
TTATAACATAACAATATTTAAATTAACATAAAAATTAAAATCAAATCACTCTTAATTATT
TTATATAATTATTTTTATCAATATTTATTATTATTTTATGATAATAAATGAGAAAAGCTT
AACCAACTTTTTCTTTTACAACTTTTTCTTGTAGGGTGATAATAGGGAGAAGTTTTATGG
TAAAGAGGTAAAATAAAAATTACCAATGATGGTTAATTTTGTGTACCTAATTAATTTCCA
ATAAAAGCACGACATATGATGATCAATATAAGCAATTAACAGTCAACGTTTAATTTCGGG
ATTAGAGACTAAAATAACGAGATTAAAAAAAAATGAAAGACTCAATTGGTGAGGGGGGAC
CAAATTCCTGAGTTGAGATAAATTGGGGGATTAAATTTACAATTAAGCCTATTTCGGAAT
AGCTATTCCAGAGTAAGGTATAGTTTTACTCCTCTTTTTTATTTTTGACTTGAACAACTT
GATTTGTGTTGTTTTTTAAATCATGGTTGTCGGTGGTGGTGTTGACAGTTACGGCAGTGG
TGTTTGGGTTGGCGGAGGTTTTGGGTGGGCCCCACTTGCTTGGGAGAGGCAGGGGTATTT
GGATCTGTTCATGTCTTTAGGGGCGTGCATGAAGCAAAATAGGGGGTGTAAGAAGCAAAT
TCCAACATCTAAAAGTGGGT
>Glyma01g26970|Glyma01g26970.1
CATGTCTAATTACTAGGTGAGGTGCATGAAAAATTGCTTCTAAGAGGCCTACAAAATATA
AAGCAAAGATGACACATCATATTTTGTTGAGACTAACTTTGGTTTGGGCATCCAATTTTC
TTTTTTTCACAGTAAAACCAAAGCTACTAAGTCCATACAACTAGTCTTTATATTCTGTGG
TATATAATGAGATTTTGTTGTATATAAATAATATATATACATACATCACAAAAAAGTGTA
GATTAATTGACACATAACTTCACTAGTTTTTCTTCTTTTATCAGCAAAGAAATAATTTTA
TTAATAAGCACATGATGTGCCATGCAAGTCATGTCACATACTATAGTAAGACAAAATCCC
CTTCTACATCACATTAAATATCCCCCCACAAGCCAAGTTTAAGTTCTAAAAACATGTAAT
TATATTAAAGGTCAACCCACAACTTTAGCATTAATAGTAATCTTATCTGACTTTATATTT
ACTTAATATTTACTCCTTATTGTTTTTTCTTTTATTATCACATCACTTAGTGTATTTTTC
ATATTTTTTTTTTGGTTTAATCTTTTTTTCATTTACCCATCTCACACTCTCCATGTGGTG
TGAATTATTTTTGTTATCATGTGTGAATATGGAGTAGTATTGACAAGTTGTTGCCCAAAA
TAAAGGTACCCTCATCAATGGGTTAATTGAGTATTTGAATTTCTGTATTTATTAATTACT
TATTTTATTTTTATTTATTTAATAAATTATATTAAATACGCATTTATTATTATTTTTGGG
GAGGTAATTTGTTTTGATAGTATCATTAATGAATATTTAAATTCATGCATTTATTAAATA
GTTATTTTACATTCATGCATTCATGAAAAGTTTGATACCCATTAGAATTGTCATCCTAAA
TTATTTCACCAATAAAATATAATAAATAGATGAAATAGAATAACAATTTTACAAAATTAA
CATTATCATAATTAATTTTTTTTTTTGTTTTTGTTGCATATATAATTAATATTATAAGGA
ATACAAGTGGGAAAAATGTTATATTGAAAACTGAAATGACAATTATTTTGGAATAAATAT
GTTTTTCTTACACAACAATTATTATGGGACGGAAGGAGCAATATTTTTAAACATTGAAAT
AAGTAAAAAGTTAATAAGATAAAAATTATGTTTATAGTTTGAAGAAATTTATTTATGATA
AAATTCTAATTGAATAAGTGAATTATGTTGGTGATATGATTGTTCAAATGAAATAAATTT
GATAAATAGTGGTAATCATGAATAAAATAAATGATAAATGTATTTTCACTATGAATTTAA
AGGAGCATGAAAAGTAATTTTTAATTTTTTACTTCCTGTATGATTAAAATAATATTTTAT
GTAATCAATTGAAATTGTTTTTGACTTTAATATTTAGGTTTAATTGAATATTTTACCACT
GAATTATCATTATTTTGTAAATTTTATCACTTAAATTTTTAATTTTTATGTGTTTAATTA
TCATGTTAGTGAAAAAACATGTTACTTTGCAAAAAATAGTAAATTTTTAGTGAATGTTAA
CATTGGTAAAATGCACAAAAGTTAAATGGTAAAATGTGCAATTAAGTGAATTATATGTAA
ATGGCAAAAAAATATCATATATATATATATATATATATATATATCATTAAAAACAATTCA
GCTAAGCAATTTAACTTTTTAACTAAAAAATATAATATATATTTTATCCCATTAATAATA
GTCAAGTTAAATAATTGAATATTTATAGAAATATAAATATTAAAAAAATATTTCTTGAAT
TTCTATAAATATTATTTAATTACAAAAATATAATATATAAGTTAAATAAACATTATAATC
TACAGCCAACAAAAAAATCGTGCATTGCTCATATATAGAGACACTTTTTTTTTTTTTGGT
GTTGACAATGGATTTTCTTTGGTGTTGCACTTATATAAAGACTAGTAACCCAAAAGAAAT
TCCTAACCAAGAAAAGACGG
>Glyma01g05350|Glyma01g05350.1
TATTTACAAATTTTGATAATCTTCACTTATTTAATATTTTATAAAATAGTTAATAAAATA
TTACATAATAAAACTATACAAAAAATTATTATCAGATTTTTTTTGAAATTTTGACAAAAT
TTCAAAATTTGGTTAGCCTTTATTTGATTGAGGAAAATGAGTAAAATAAATAAGTAATAA
AATAGAAAGAAAAATACATTTTATAGTTGAGGAGAAAAAATAAAGTATGAAATTCACAAT
AGAAGTGTTCTCACCTTAACACTATATTTGTTTTGATATAAATAGAATGAAAAAAATATT
AAAAAACAATTTTTTTATTTTGCTCCTTTTCATACAACATAAAAACAAGGAAGGAAATAT
TTATTGTAGTGTTATTTTCTCATTATTCTGTTTTTTACATTTAGGGTACAAATAATTTTA
CACTTATGTTTTTTATTTCTTTTTACTTATTCTTTATTTATCCAAATAAATCAGAAAGAT
ATTTCTTAGTTTGTTTCTTTTTTTTCTTCCCTATTCCTTTTACGATTCAATCAGAATTTG
AAATGTAAATGAAAAAAAATAAGAATAAAAAAGAAATATTTTATTGAATTAAAAAGTATA
TTCATCCATCATCTACTATCTGTAATTATATTTAAAAATCATAAAACTCATTTAATATAC
TCATACTTTTCTTCCTATTTTGTTTTATTAAAGAAACGAGAAGAATAGACATGACAACGG
GGTGGGTCGGGAGTGGGTTTTGCTTACCCCACCCTCGCCCCGATTCCCCATTTTCCTCCC
TGCCCCCGCCCCCGAAACCCGACGGGGTGTATATTTACTTTCCATCCCCGTCCCCAACGG
AGTCGGGTTTTTCCCGCCCCGCCCCCGACATATTTATAAAATTTTATTAAAAAATTATAA
TTTTTAGTAAAATAAAAAATGAAATTTTAAATAACAACCATAACATATTTTTAAATTGTA
CATGCCAACATAAAATTTAATCTAATAATTTCATGTTTAAATATGTTTTGTAAATTAATT
ATTAGCGGGACGGGTTCGGGGTGGGTATTATTAATCCCATCGCCGATCCCGAACCCGACT
TTAACTATAGGGAAAAACCCGACCCCGACCTCGACTCCGGTCAACTCGGCTTTTCCCCGT
CAAAGTCGGAGTGGGTCCAGGATAGGCCCCACAGATTCGGGCCCCGTTGCCATGCCTAGA
GAAGAAAATCATTTTCTTACTTTTATTCATTTAAATGATAAAATACCAAGATATTTTTAT
TTTATTTTCTCTGATTTTCTGATCTATTATTTTTTTATTTTGGTTTTCTCCATATAACAT
TACTGATTCATTTACTTTTTTTACAAAGACATTTAAAAAAAAATTAAAGGAACTTTTAAT
TAGTTTTAAAAAATAAATATAAATAATTAAATTAATTTTAAAAATAAGTCATATGAGTTG
TGTAATTGTATAAGATTTTTTTTTTTCATGTACAAGAAACAATAATAGACACAAACAGGA
TTAATCTTTTATTTAATAGATAAGACTTACCCATATCAAAATTAAGTTAAAAATCATTTA
ATAAGATGGTACACACCTCTTAGAAAAATATTGACCACACACTTAATATCAAAATCTGAA
AAGAATACTAAAATACTTGTACCTTGTAATTTTTTTTCTTCCCAACACCAGTTGTCAGTA
TCTTTGGGCCTTTTGATACCTTCCATCTCATGCAAAGGCAAAGCGCCACGCTTTCCCCAT
TGCCGTTCATTCATCACCGTCGGTGCCCGAGCTTGCACGAATTCCTATCCTCATCTAATC
CAACGGCCACAACCCAAAGGAACACTAACCCATAAAATAGGCTACACGACACTCCAAATC
CATATCCAAGAATAGCCTTTATTATTTATTTATTGAGTATGGTTAACCACCGTGATTAGA
ACGTTAGTTAAAGATATAAAAAATATATATTTATTGTAAAAAAAATTTAAAAAATATGAA
AAATTATTATGAGGAATGTA
>Glyma01g22620|Glyma01g22620.1
CATCAATGTTTGTCGACCAAACATAAACACGATTACACGACATGTAGATAAATTTACGTT
CTTAAAGTGAAATTTCAATTTTTATACCCGATGTATCGTGTACGTAAGAATCTTTATACT
GAAGGAAGACGAAATGTTAACACCAATGCAATCTTGTGGCCTATGTTCACGAACCACACG
ACCACGGGTTTTGGATGATATTTTGGCCACAACTGGGTGTGGAGCCCAAGAAATTAATGT
ACTGGAGTATGACCTTTTTCTTCCCTTCTCTATATGCTTCTTCTAATTTGTACTCTATAC
ACTAAAAATTGTTCCTTATCAAAAGAATAGAAGAAGAAAAAAATCTCTCGAGATGCTTTT
ATATATGTCCACTCTCAGTCCATATTGTTCTATTTATATATGTTACTATATAATAAGAAA
TCATTCTTGAAAAAAATGTAGAAGAAAATCTCAAGAAATGTCTTTTAATTCTTTATATAG
AGAGTGGTCCACACTAATGCAACTGTGATGTGATAAATTTCAAATGTCCACCTGGCTTTT
GGTTTAAGGTTCTACTTGTTATGTTATCCCCTGTCTGAAATTTCATTTACTTATTATTAT
TATTATTATTATTATTATTATTATTATTATTATTATTATTATTATTATTATTATTATTTG
TTTAGAGAATTTTCCTGCCACTATTTTTTACTTTTCTTTTGATGATTTAACAAGAGCGAG
CCTAATTTGGTTACTCCAATGACCATGCAGAGCAGCAACGAATCCCGTTGCAGAAAAATT
CCTTCAAAACACGAATTCTAATTATGTGCGACGCAATGTAACCTTAGTAGCTAGCATAGA
GCAACCTCTAAGACAAGTTGTTCATGAGAAATGCCAAAAAGGATAACAAGTAACAAGTGA
TGTGGGTCAGGATTTAAAATATATAGTGCAATAATCTTTTCGCCTTTTGCTTTGTTTCCC
TTTTGCTTGCACATATATAGCTTCCATATGCTTCAGTCCACCAAGTAAACTTCAACTTAG
GCTTTACTTAATCAAATGTAGCATCTGTATTAACTTTCCCATCTTAATTTTTGCGAAAAC
CCAAATGTGCTTTTGGTTGAGCCGGACCCATTTGTCCTGAAACCTTATACCCCCTATTAA
TCAGACCAATTGAAACCCTCCCTTCATCAAGTGATTTTCTTTGTGGGTCCTTTGCCGAGT
ATAAGAAACATAAAAGGTATTTACTTGGAATTTTCTTTTGCAAAACATCTTCTAATTTCT
TTTTCTCCTTTATTTTAAAAAAAGAACAAAGAAAATCATTGGAAGCCTAAGAATGAATAT
TTTTTTTGAAGCCTAAGAATGAACTTAGAAAAAGGTTATGTATCTAATCTATACATAATT
AGGGAAATGACTTATTTTAGCAATTTTTAATGAAAGCCACTTTAATATAAGAAAGTGAGC
TCATATTGTAACTTGGTCTTCAACTTCTGTATGGTACAGTTTTATGGGCGTGATAACCAC
TTGGCAAAAAAAATATACCGAATACCTAATAAAACTCCTAAAAGAAAAAGATCAAAGGAA
TATAAGAAACAATAAAAATGACACTAATATGAAGTCAAGTATCAACATCATGTAGTATAG
TATTGAATATGACATCTCATAATTTTATTCTTATATATATATATATATATATAAAATACA
GTAACAACTTTTTTTATACATCACTAAATTACAACTTATATCTACTTATATCTATCATGG
GTCATACCTAACATAAGTTAAGTTGTTCTACAATAAAAAAAAATATTATATATATTATGG
TGTTACATACAATTATCTTTATCTCACTTATTTTTATCTTTTTTATTATACACACATCTA
AAAAATACATTTCAAAATCAAAGAGATAGTAACTTTATGCTGTCCCATTTTATTCCTTCA
TAAAAACATTTTCCCACCTAACATGGATTACATAAATGTGGCTCAAACATGTAGGAAGAT
TTTCGGTTGGTCGATATAAA
>Glyma01g44220|Glyma01g44220.2
AAAATCAGGTTAACATAACAATTTGTTTTGTATTTTCTTCTATTTTCCTCATTTCAAGAA
AATAAAAAACAAAATTCTCAGGCAACCAATTAATATATATACCTACCACTTGTCTTGACT
GCAGTGGTAAACTTGGTAGGATAGTGTTATTAGACATGAAGCTCAATCTTTAGAGGAACT
CAACAAGCAAGCAGCTAAAAGTAAAATGCTATCCTTCATAATTATGAGAGCACTAAACAA
ATATTTTTCAGTTTCATAAACGCATTGACAGGAGAGGCATGCACTTGGATGAGTAATAGC
GTAAACACAGTGCAGTACTGCACAATGTTTAATCGGGTCCAATGCAAAGTAATTTGTTTT
TATAAATTGTAAGCTAATTTCATAAACTATACTAGAAAACTTATTAAAATAAGCTAAAAA
TCATAAACCGTTTTTATAAATTCTCTTAAATACTTAGGCACGTGTTTATGTTATAAGATA
TATAAATCTAAATAAATAGACTTTTCCAAACCCACCTAAAGTTACTCGATCAACTTTTGA
TACTTGCTTGACATGACTCGGTTAATTCTTTGTTATACCAACCAACAATGAAAACTGTTT
TCATTGTCAAAACCATTAAATTCATACATAAATATCAAGAAGAAAATGTTACGGTTCAAT
AATTATAGAGAGTGGTCCTGTGTCATACCGGCCTAAAAAAATGATAAAAAGCCCTAAAAT
ATTGGTTCCCCATGTCCAGGCCATTATCAATGAATTAATTAATATCTCGTTTTATTCTAG
CAATTTTGGGATTTAGAAATAAAATTAGATTCATCAATTTGAGTCAAGCTAAATAAATAT
TTAAGATGATAAAGTTTTCTTAATATTTATTTTTATTTTAAATTTTTTTCATGTGAGATA
TTATTTAAGGTGAATATTAAGAATATAAACTTCATTTTACATTATTTTAAACAGGGAAGT
TTTATTTTGGGTCCAATAAACACTAAAAATTAATTAAAGAAAAAAAAACAAAATTATAAA
TATTCATGGGCCATAAATGACTAGCCTAATAACCCCTTTCCAGGAGCTTCTATTGTCACT
GCCAAAAATGTTATTCCCACTACCTACATGGATGAGTTTCTAAGTAATTCCAAAATTATT
CTTTCTATGAAAAGACAATTATGTTGCACACTGGACAACGATGAAATTATTTTTTTTATT
GTTGACTCAACATCCCCCTATACCAAAATAGCAACCATCTCGACAACACAAACTCAATCA
TCATACCAAACCCATTTACAGTCACAAACATAACAACATATATAGATTCAAAACACCTCA
CCCCCAAAACCATAAACCCCTCAACAAAACCTACAACAAAATCCAAAAATGATAAAAATG
AGTGGGTTGTGTGGCATAAATCGATCTCGACAAGGCAAGGGATGCACAATGTTGCTCGAA
TCTTGAAGTGGATGAGTTGTTCGACTCAGTGAGACACATATCTTGTGGGTCAAGGTGGCT
AGTACGACGTAATCGTGAAGGAAGGTGGATGATGGATCTTGTGGGTTGAGGTGGATGGTG
TGGCGAAGGGTCAGGTTGTGATGGTGGGAGTTGGCTTTGGGTGGCATCGAAGATGATGGG
TCTAGGTAGTTCAGCTACAAGGGTTGGTCATTTGGAGTTGGTGCAATTCGGGTATGAGTC
GGGGACGATGCAACTCAATTAGGTGAGGGGAAGGAGAGGGTGTGAGAACAATTTGGTAAG
TGTGCAATAGAAGAATTTCGTACAAGTTGATAGTACTAATAACAAAATTAGTAGTGCCAA
TAGCAACCTCTCATTCCGATGGGTCATCATAAGGTTCTTTTGGACTTTATTCCATACCAT
GAATCCACCATTGTTTTTAGGCTATTTTTTGTGGTCTTGTAAATATGAAAATGTTTTCAT
TATCATAAAATTAAAAAATTTCATTTTTTTTAGAAACAAGATTCGGATATTCAAAAAATT
TGCGTGCATCACTTTTTTAT
>Glyma01g43933|Glyma01g43933.1
AATAAATTTAGATTTCTACCTGTAAAAAAATAATAAGCATATTGTTAACCCTTGTTATTT
TAGCATTCTTACCAATCCACATAATGAAAAAAAAAATCATTCCTAACCATACGAGATTAG
ATTTATCAAGTCTTTCGATTAGCTGTTAAGGCCTCATTTGATAACAAAGATAAGTGTAAT
AAGATGAGATTATTTATCTTAATTTATTAATACTAACTTTCTTTGAGAATTTGGAGATTA
CATGCAACCTCTTTTTCTTTAACATTTACAGAATAATACAGTGTAATATTTTTTAAATAA
TTAAGAGATATTAGTAGCATATATAGGGATATTAGAGTAATATTTTTCAAATGATAGGAT
GTCATTTGGCTAGAATATACTTGTAGTTTGTACTAAATTATAACTATTTATATAACATCT
TAAAACAGGAACTATCTAGATTTAAAAAAAAGATTTTATTTTATTTATTTATTTGCTAAA
AAAAGGGAAGATTTAAAATTTTAAATACTTCGTAAAATTATCAGGAAGTGTCATCATTTC
CTCGCTCTCGTCCTTATCCTCATTCTCTTTCTTCCAAGATTTGTGGGGGGCATAGTCACG
CAAGGATAATTTTATTGATATTAGAAAAAAGATGGATAATTATTAATAGTAGAAAAAAGG
TAGTGCAATCAATTGGATGACTTGGACTGTTAGTGTCTGTACTTGGTAGAATGGTGGATG
GTATCCTGATCATGATTCTGTTGAAGATCTTATATCACTAAAGATAATATGATATGATTA
AAATAAAATATATAAATGAAAAATAAGTCTTATTTTATAAGTTACTTTTTAGACATTGAC
TTAATTCATATTAAAAAATTATAAGATGATACAAGAGTTTATTGGATGAACTATTATAGG
GTTATTATCATATTACATGCATATATTTAGGTTTGGAATTGAGGAATTGAGATTTTATTT
TTAGTAGGACAATTTTTTATAAAAAAATAAACTAGAGTGTTTTTTATCCGAATGTAAATA
TTCAGTGCAAGCACCAATAAATTTGAAATTTGTCTCCAAATGAGTTTTATTTAAAGAGTA
AAGTGAGCTCATTTTAAATTTTTGTAAATATTTATACGATTGAGATGGATTTATATTTAA
AATAAAATAAGAAAACAAATATCTCCCTTATCCTTTGTATCACCATCTTTTTGGCACCCA
TCTCCCCCCTCCATTGGAATCACCTTCTCTCTCTCTCTCGTGGCTCATTTTTACTCCACA
TTCTCAGCGCCTTGGTGGCTCAATTCTGATCCACTTGCTTTTCACCACATATCAAATTAG
GCATTCCATGGATTTTTAAGGCCACTCTCTATATTACCATAAAATTTCTATATTATTTTT
AGTATTTTATTTAAAAAATGTAACAGATTATGTATTAGTACTATTCACTGTTAACATTGT
AAATCACATGATCTTTTTTTTTTTTTTTTACAAATCTCAAGTTTGTAAAAGAAAGAATTT
GAATATTTCTTCAAATTTCATTTTGCTTCAAACATTGTTTGCAACTGAAAAACAAATATA
TACTTTGTATCTTACTTTTTCAACCACTAAATTACATTTTTTCTTTTTACAAGAGATTAT
ATTTTTTAACTTATTGAGTTAGAAAACTATTTTTACTTATGGTTTATGATTGTTACTGGT
CAAACAAATTTTGCACATAAGAAAAATTAAATATATATTTTCTCACTAAATAAATATTTT
TCATATATATAAATGCAACATAATCTTACATTATTATTACTTTTTTTTTGGAGTGACTTA
AATTGCACTATAAATTTAGCCATTCAAATGATGAACAAGAAAGATTTAAATACTATCAAA
TAGAAAAATTAAGAGCACTATATCGGGTTCGAAACAGGATTACCTGGGTAGATGATTCCC
TTGTTAAATAGTGTAAAATAAAAAAAAAACAATTATTATTTTTATTATTCAAATAAAATA
TAGTGGCACTAAAGGACAAA
>Glyma01g01510|Glyma01g01510.1
TATATATATATATATATATACTAGCTAGTTTTCTATTATTTATGTGGAATGTCTTATTGT
TAATTTTTTTTATTTAACTCTCTAAATTAATTCAACAAATCTGTATGAGTTGAAGATTCA
CCACTTCTCGATGAAAGGATGAAGATATATAAAATTCTACAAGAAATTAATTTCTGCTAA
AAAATTCCCACCCACACAGAGCGACTTAAAAGGGTCATCTCAAACACAAAAGGAAAAATC
TTCACTCTTCACGTTGCAAGAATTCGTCCGCAGCCACATGAAAATCGAAAAGGCAAACCA
TCTAAGGGATAAGTATCAATCTAACTCTCAATACTTTTCAAGTCTTCAATTCGCATTGCT
GACTTAGTTTAGTCTATTCGTCCCTCCTTCTGGATAGATTTTAGGAAAATGTGAGGAAAG
AAGTTGATGAAAAATAAGTCTCAAGAAAGGAAACAAATTAAAAGTCAACAAACCAAAGCG
AAGCTTTAGAAGAATAAAGTATCGTGTTTGTAGCAACTAGCAAGTGGATATTTAAAAGGA
CACTTAGACACGACGCTTATCTAGAAAAGTTCAAGCCAGATTAACTAAAGGTTTCACTAA
AAAAAATGGTGTAGATTTATTTTATACCTGTTCACTAGCTAGTTACAAAAATATATCATA
CATAATTTAATTAACTATACATTAAGTGGATGTAAAAACAATCTTTTTTTAAGGGAAGTA
ATTTACTAGAGACAACCTAAAGGGTTTTAATATCTAGTCAAGAACATTAAGTTTGCGAAC
TACAATTAATGGTGGTCTACTATAAAATCTTGTTTTCAAGCAGTGATTTTTCTATTATTA
TTATTCATGACTCATTACTAACTTGACCCGGTCCAAAATTAATTTTTATGAATTTTGGGT
TTAAAAATGAGGCTTTATTTAGTTTGAGGGCGGGTTCAGGTCTTTGAGTCGTCAATAGGC
CTACTTAGTCTAGTGTCATATTCTTTTAAAATGTATAATTTTTTAAATAATTATATATTA
ATTATAATATTTCTTGATTTGATAAGAAAAATATTTTATATAATATAATATTATAATTAC
ATTGATGTTGTTAATTTATCTTAATATATATATATATATATATATATATATATATATATA
TAATAAACTATATCTTAATAATAATTTTATGCTTCTTCAGTTCTATAATTTTTTGGTTAT
ATCTTTAGTTCTATAATTTTACTATATATAATTATTAAAATTGATGTATATATCAAGAAA
TCAAATTAACCCAGCTTTATTTCAAATATTATCAGATTGAGGAATGCTAGTAAGAGATTC
TAACAGTACACTTGTTTAATATTCTAGTGAGAGAGCATGCACCCACAATTAATGGAAATC
TGAAATACAATAAAAAAATTTATTACTTTTTTAATTTATTGTTTTTAAAATAAATTTGCA
CTTTAAAAATTGAGAGCACGTACATTAGTTATTTCTTTCGTGCTATTGGTGTGATGCATT
CCTTCTTACTGAATAGCAGTACTCTAGAATAAATCAGAAGCGTTGTCACTCTTTCAATCC
ACTTGCACAACTTGTGTTAGACGTATCACCATTCACCAATATAATGCACCACGATTGCAC
CAACACATGGCAACATTTTTTTTTATCTCTTTCTATTCATCTCCTTTTATCTCATCACTC
TTTTATATTTCCTTTCTATCTCTCATAATCCTTAAAATTCGATTTAATTAGAAGGAAAAA
AAAAACATCTCATGCAGGAAGATTTTGAAATCAACCCAAAACAAGTAACTCACTATATAG
TCATATATCGGTGTGTACCTCTTAATATTTGATAGGTATCTCAGTTTGACTTAGTTAGGT
GGAGTCTATTATAATTTTACACTACTAGTTGGCTAGTTGTGGCAATGTATAAGAATTTTC
AACTGATAAGTTCAATAATTCTCTGTATAGCAAGGTTGGACGTGCACAACTTGTGCTATG
TCCTTACTTTTTTAATTAGT
>Glyma01g24880|Glyma01g24880.1
AAAACATAAAAAGATAAAGCTAAACGTCACTGAAAAAAACTAGTTCCTGAAAGGTCCGTC
GGAAAGCCATTACAAATGAAATCATACAATACAAATTTAGTTAAACTCAAGAGTACACTA
AAAAAGTTTTACACCGACCATATATCGAAATTAATTTAAAATAATTTCTATTTTAATTTT
TCTTTTAATCTGAGACTCTAGTTAAAACAATATATAAATTATTTCAAAACAAGGGCTGAG
ATTTATTGGAAGCAATTATCGTGGATATAATCAACATCCTATTCTTTGTTGGTCAGAAAA
CTGACTGAAAAGGACAAAAAGTTGTGCGGTGCATGAACGTCGATGTAGGCGATGGATAGA
TACAGCGCAAAAGTTGATGTTGCCTGCATGTTGTTTGTTTAATTTGTTGGTTTGCAAGGT
AAGTTCAAAAGCGAAATTTACATAACTTAGACTAGACTTTCACACCACGAAGCCCTATTC
TTCCATCTTCACCTAATTCATCCCACAAAACTCAGATAGATGCACGCAGTTTGTGTGGCT
TTGATTAATTATCTTATCTTAAAGGGAATTGATCTCACAAAGCTAAAATTTTATTGCGGG
GAGAAAATGACATTAATTGTCCCATTAATTCCAATTATTAAGTCCACATACGGTTCTCCT
CATGATGCAACACCCACGATTTTATTTTAAGATTTAGACAGTGGAGTTGGTATTTGGATG
AAGCAAGCATGGTATGCACAATTATTATTTAAAAAAAAAAAAAGATTTGTCAAGCCTCCT
TATAGTAAATTATTCTATTTTTCTTGATATAAACAAACAAGAATACTCTTATGAGACAAG
AGATCTCCATGACCCCGCGATCTATTCATAATTTAAATAGTATTTATAAAATAATTTAAT
TTATATGTATAGTTAATATAAAAAATATATAATCAATCTATAAAAAATTATTAGATGATA
ATTATTAAATAATAATTTCAAAAAATTTATATTGTCACTACATTTATTATTTACTCTTTA
TAAAGAATACTTTAGCCACATCGATAAAACTTAAATAAGTGAAAATTTTGACAAGTGATA
GGATTAGTGGGTGTTTTTTTAAACATGACATTAGTGTAAAATATTCATTAATTTTTGTAA
ACGATTAATCTTTATCAATTGGTCATCTTTATTAAAATCTCCTTTTTCAATTACTTTTTT
CATTCATATTATTGGATTTAAAATTTTATTTAAGAAGATCAAATTCAATTTTATTGAGAC
AAATGAATTTTTGATATAGTAGGTTTTTGATAACCCAATATTTTTTATTTTTTAAAATTC
TTCAGAAACTAATTAAAAAAAGTTATATTTTAAAATAGGTTAAAGCAAACATACATTGTA
AAATCTAGATTTCAGTAAAACGTGCATTGAGATTTTAAGACTTATGCTGTACTTCTCTAC
TTGCATCAGTAGGCACAAATCTCATCATTCCATATATAATATGTTTTTTCAATTCAATTA
AGCTGTACTTCTCTACTTGATAGTGGTAAAATTGATGAGAAGTATAAAGCACGTGTTAGT
GGCACTCATTGCATAAAAATATAGAAATATATTGGGCATTTGTTGGATTCAATCAAAACA
TCAGAAACCTTTTTTATTTTCAGCGTTAGTTGAGAGAAGAACATCACTATAAATCTATAA
TAATTATCATACACACAAATTCGATCNNNNNNNNNNNNNNNNNNNNNNNNNNNNNNNNNN
NNNNNNNNNNNNNNNNNNNNNNNNNNNNNNNNNNNNNNNNNNNNNNNNNNNNNNNNNNNN
NNNNNNGCCATTATTTTTTGCCACGATGTGCAAAACATGATTCATAAAATCTTATACACC
AACACGTACACGGATACAACTGGCCCTATAGAATGAACAAAAGAATAGTTTATCACCTAC
CATACTTTAAAACAACATCTGAACCAGCAATAGTGACTTAGATAGCATTAAAATGAGAAA
AAAAATTAAAACAAAAACAA
>Glyma01g02060|Glyma01g02060.1
GAATTAATTGCCGTTTGAGGGGGTGGGCTTAATTAATTGATTTACTAAGCACACCTCAGT
TAAATAGAATTTAACTAATTGATTAACTGTCTTAAACAAAATTGATTGATTAACTAAGCA
CACTTTAGAGTTAAATAGAATTTAACTAAATCCTTTTAAAAGTGAAGCCTTTTATTGTAT
TTGACTTAAAAAATTTAAACTAAGTTATTCAAATTCCTGTTAAAATATATTTTAAGTCCT
TATAAAATTGGCAAATTTTAGATTTTGTTTATGTAAAATTTTTCATTCTCGTAATGTGTT
ATATTTTGATCCGGAGTAAAATTCGTGTAAATCTAAACACACGTGAGAATTTTTGGATTT
TAAAAAACATCACAAAAGTATAGAAAAAAATGCAATTTGTGATAATTTTACTTCAATTTG
TGACAATTTTTAAATTCTAAATTTATAATTGCCACAAATTATTACGTTGGGCTTAGATAT
ATTTAAAATTTACTTCAAGTTAAAATATAACACATTTATATTTTATGAGAAAAAAACATA
ATTTTTAACATAGACAAAATCTAAACATTACCAATTTATAAAGACGAAAAAATATTTTAA
CCTTATACAAATTCTGTGACTTGTTCAAACCTGATGAAACAAAGGAGAGAAATGTGCAGA
AGCTGATATATATTGCTTCTACGTCTAGTGTTTTTCAATGGAAATTCAAACTTTCTATTG
GAGAATTTTGAAGGGGCTTTGATTTCATCGGATCCATATTTCGTACGAAAAATGCTCATA
GATGGTGATGCACAACAACGGTATAGGAAACATGTTAGTTTTAGCTCATTACATAAAATT
TCACTTTCTCAACCAATTGGTATTAACATATTTTCCAAATTCCAATAATAATTGAAAAAA
ATTGTGCTTTAATATTTTTCTTTTTCAAATATACCTTTTAATCCCCCAACCCCCACATGG
ATATCACGGTATGCCTATGATATGTGAACGAATTATATCAGCTATCAGGGATATACTATC
TTTTATATTTATTTTTTTTTTCTGTTTTTTTTTCTTTCTTTTCAACTATTATGTTTTATT
ATTTCAAAATAAATTATTCTTATGGTTTTCTTTTTAGAAAATTCTTACGACTAAATAACG
TCATTTAATACTAATCATTGTATTACATTATTATTATTTAGTTTTTTTGCATGATTAGAA
ATCATTGTATATTATTATTTTATTTTTATGCATTGTTACTATATTATCAAATTTTTAAAG
TAATTATTATAAAAAAATAGCAAATTTTCATAGATGCATATATGATTGAAGCATCTAGAA
CTCGTAGTGTAATACATGATTGTTGATTATGATCAAACTCTAATAAACATTAACTAGGGT
GAGTTTTTACAAGAATTAAAGTGATGCATACCTACAAAAGACACATAAACACTCAAACCA
ATTAATATTTTAAATGATAGGATGAAATACATACTCATCTATAGTATAACCACGTTGATT
ATATTTATGCATGTATAAGTTGGATTAGATTGTTTTCCTTGAGGCTAAAGAAATTTTAAT
AACTATAACACCCTATTTAGGCATTTAGCAGTAGATACATATTATTGTTTATTAATAATA
AAAAAATTTGTTGTTTTCGGATGTATCTTAGGAAGCATGTGTTCGGGCGTTTGATCTTTT
CTACGCTTTTGTTTTTGAGTTGATGCAGTAGTATTCCGAGGCAAGTTGACCTGCTATGCA
CATTGGACATCAAACTTAGTCGAAAACACTAACAATTTGTTATTAGATGAAAAGTGTTAT
TATTATTATTATTATTAATTGAGAATTCTAAAGAAGTTGATAGTGTATCTGACATTTATG
TACAAGAAATCTACATGAAAACGAAAAATTAAGAAAATGCAACACCCAAACCTTGATTTT
AAATGGTTTCCCTATTCATTTTCTTAGTTATTTTCCTTATGTAGGTACAGTCATAGTACT
AAGTCTTAGTCACCGACTCA
>Glyma01g38590|Glyma01g38590.1
CAAATTTTGTCATCTTATTTTATCCAATCATCCAATCTTGGTCCTCGAATCCATATATAA
TTGGACGTTGATGTTACAAAGAAATATTGATGGTCACGTGTTACGTTTTCGTTTTCATTG
GATAATGACTGTCATATGTCATGTTCTGATTGGATGTCAACTTCATGAAAGATGAAATAC
ATTGTTGTTGTTATTGGTCAATCAGAACATGACATGTGACAGTCATTATTCAAATAGAAC
ATGACACATATCAATAAACATTCTTTAACAATTAACGCCCAAATCTAGATTGGAAGACCA
AAATTGAGTAATTGGATAAATTAGGAGGATAAAATTCGTCAATAATTTTTAAAGGAAGAT
CAAAATTGAAATTGAAAGACCAACTTTATAATTTTACCAAAATTAAATGAGTAATTAATT
TTTTTTAATAAAGAGAGGGGCAAAGCCCACTACACAGCAATTCTACGTGGCAAACTTATG
CCCTCAATATCAGTCCACAATACATGGTTACACGGCAACGGTGGTTGTCAGGCTAAAGTG
CTAAACAGATAAGACCCAATATGGGAGATTACGGGCAGCCACGAGCAGCAAACCTCAGCC
ACTGAATCGGCTATGATACCAACATATTGACATCCCTGATAAGGAAAGGTTGACTAACAT
ATATCCCACGTTGATTAACAAGTAATAATTGATATACTTAATACGTCTCATATATAGATA
TATTGATAGATATAAATATGTAGATAGAGTGCCAGAGCAAGGTTTTGAAAATATATATCG
ATGTTACCTAAGCAATATCTAGAAAGAGTGAAAGTAAACGATTTTGGGTCTGTTTGGATG
TAACCTTTTTTAGAAATATTTTTAGAAGAAAAAAATAAGAAAAAAAAAATAAAATGAGTT
TCTCCATTAGTTAAAATAAATTTTTCATTAATTAATTTGTAGATGTCATCTTATCTTTTA
AAGAAATTAGATTAGTGAGCTTCTAAAAATTAACTCATGGAGAGCTTATTTTTGTTTATG
GAAAAGTTCATCTCATCTTTTTTCTTCTTATTTTTTTTTTAAAAAATGTTTCTAAAGAAG
CTTATCCAAACAGATTTTTTAGAATAAGCGTTTTTAAAGTTAGTGACCAATATTTAAAGT
TTAACAAGGGTAAGTTGTTTACTTTAACGTAAGTTCAAAATGAGCATTAACATTAGAATA
TCTATATACGTATAAGTTAGTTTTGCTAGAGTGACTTTATGAGCCTAATAGTTATTTTTG
TTTTTAAATTTGTTTTCAAAAAATTAAAAAAAATTAATCATTGAAAGTAAAAAAAGTATA
ACAAATTCATCTATTCATTAATTTTGGTCTATTAATGATAATGAAAGAGTTTATGTGACA
CACTCAAGGATGAATTTGTCTATGTTCTATATATTATGAAACGAAAATAGTTATTTATCT
AAAATATAATTTAATTTTTATCTTTTTCACATTTTTTAATCATTGCAAGTATAACAATAC
AATAAACACTTAAAAATAAGAAAACAAACATAAGTTAAAACAAACATAATAATAAACATC
ATATTGATTAATAAATATAATTTATCTATTACTTTGAAATTTTTAATGTGACTATATCTT
ATCCAAAATATGAGACTCAAACAAAAGTGAGATTCGACTTGAATCTTTCATTACCTAACA
TTATTACAAGAGAAATTTAGAATAACAGATAAAATATACTTTTTAAACAATATTATGTTT
ATTATTATATTTGTTTTAACTTATATTTATTTTCTTAATTTTAAATATTTATTGTAATGT
TACATTTGTAATTATTAAAAAATAAAAAAATAAAAATTAAATTATATTTTAAATAAATAA
TTATTTTTGTCTTTAAATATGTAATAAGCTGACAAATATAAAATATCTCACATAAATTAT
TTTATTAATAATAACTGATGCTGAGCGAATTTATTAGCGTCTTACACAAAACTAAAAATT
ACTATTTATCCTAGATAACT
>Glyma01g28810|Glyma01g28810.1
ACCATACTAAAGATAGGTTTACTTTGATACCATTTATAACATCCCTAATTGTTAACTTCT
TGGCAGCTCACACTCTACAAAACTTCACACGGTAGCACTTCACTCAACTCTTTCATTGGT
CAAAACCCTTCACTGTTTAGAATCCTCCATAGGTAGCCCTTTCCAAGACTTTGAAATTTA
TTTCAATGATAAATCTCATAAAGCAACACAAGACTTTTTAGTGTTCTTTGTTCTCACTCA
TATGTTTTTTGAAAAACTTTTCAGAAAGTTAGTCATCCTATAATTGCTCTAAGCCAAACA
CACATAACTATGAAGTTCTTAAGTGATAAGCTACCAAAAAGTATATATATTTTGTTGGTA
TAGGCAATACTAATTATTTTTTTTAAGTCATCCTCAATTGCATAGTTTCATACCCGCATA
GCTTTTGAATCCCTCTCATTTTAGTGTGATTTGTCCAAGGTATTACAATTACTACATGTC
CTTTTGAGCTTCTTCCGCAATGTGCTTGACTAATACCACAAGCATGTGAGAATAGAAGAA
GGAAAGACATCACATTGCATATGTGTATTATTGTGACTGTGTTTGGTTGGTGTGGTTTTT
TTATGTGTGAGCCATTTTTGCATTGCATTGATTATAGTGTGAAATGAGAATGATTTCTAT
ATAATGTTGTGATTTGTTGTTTACATGAAAAATGAGAAATGTGAATTTATCATGAGTGTG
GCATGTGAAAGGGTTAGCTTTGGGTGCAAGTGAAGGAGAGAGAAAGAGGGGTGTGATGCA
ATGAGGGAGAGGAAGAGGGTGAAAATGTGGTAGTAAGGGAAAAGGTGGATAAAAAAGTCT
CTTCCACATTAATAAAAGAATGAGGTGTGAACTTAAAACAAAGTAGTGTGCAAATAACTG
GGCCCAAGTATACTCCTCATCATTTTGAAAATTTTCAAGCCCATTTTGCGTTTTAACTAA
CGGGCATCAATTTTGAAAGTGGCATGCCCATTTTGTAATTTGACAAAACTGTTTCGAATC
TTAATTTTATTATTTTAACATCAAATAATTAATACAATATTCAATATTATATATAATTTT
TTTATTATACATTTCACTTTTCAATTTTATATATATATATATATATATATATATATATAT
ATATATATATATATATATTTCAAAAATACTCTCTTAAAGAGATAACAAAAGTTTTTCTAC
CTTAATCATATAGAACTATAATTTTGATTGATCATTTATATAGAGTAATGATTGATAAAC
ACTTTTTTACTCTACATTTATCTTTTATTATTATTATTTTTCTCTTTCCATCATATTATA
TAATATATCATAATTGCATTTTTTTCTTTTTTCCTCATCAATTGTCATATAAAATTTATT
TTTAAAAAGAGTATAGTTTAGTGAATATCCATAAATATTTTTGAAATTCACTGTTTTTTT
TAATTTTTTGTATTTTAATATTTTCATTTATCTCTCTCCCACACATACACATATATCATA
TCTATTTATTATTCTTTTTCCTTATTTGTAATCTCCCTTCTCTCTTAACCTGTATGTACA
TTATTATTTTTTTTCTCTTTCTCTAGTTTTAGAGGAAGAAAATAAAAATCAACCCAGCCT
AATTTCTCCTATTATTCCATTTGGCATTTCCATATAATACATTTATCTAACAGCCATTAA
TTTTCTACGAACCCTGTGCTTTACCCAACGAAAATATCAATGCTGCATCAGATAATTGCT
ATCACAACAACGTTACAAATACAACACTTCACGGTTTATATTCGACCAAATATCAGGCCC
CAAATAGATTATCAGAGAATTACTTAATCTAATCTCACAGAAACTCATTAGATTTTTTGT
CCAAATCGCCAATCCGAACCCACCCAACCAGTAGAAGAGTGAACAAGCACCACAAATTTC
CCACGTATAGCAATCACCATCAGAAACCCAGCGGGTCCCACGAACATCGCCACGTCACCA
CCTGCAGATAAACATAACGA
>Glyma01g04545|Glyma01g04545.1
ATTGTTGCAACCTTTGAGAGATAAGTAGTGACCAATATAAAAGCACGTTTGTCCCACAAG
CCAATACATGTTCCAACTTCTTGAAAATATATTTTACCATGATTGTTTTGGTTTATCATC
CCACACATCATCCAAAACAAGAAAATATATTTTTCCTCGAAGCAAAACTTGAAGCTTTCT
TCTGTAACGGGTCTAGATCCAAATTTACACAAGCCTGCCTAGATGCTGCTTCAATTATAG
CTTTTTCATTCTATTCAAATTGAAATCTTCAGAAACACACACCCACAATCTCATCTCATG
ATTGAAGATGAGTTGTGCAAGTGTCGTTTTTTCAATTCCACCTAGACCTACAATTGGATA
AACTAATAAATCCTCAAAATGAGAAGCATCGACATGAGCCATCAAAAGGTCTACAATTTT
TTTTATCTTCTTCCCTTCCATAGACTTGTTGTGCATTGATGATTAAGCTAGTTTGGCCCC
ACTCAGTGACTCCACTTCTATCTGGAGTTGTCTCAGTCAAATGAAACTTTTTTCCTTTCT
TCCGCAATTTCATCTAATCTCTCACTTATCCTTTTCATTCTCTTTGCTATTTTGTATCAA
AAATCAACATGCTTGGGATGAAAAGAGGATAAGCAAGAGTATTGTACCTTGTGCGATAGA
CCAGACTTGACTCCTTGGTACTCCAACCCCAATGCTTCATAGGCACACTCATCTAGGATG
TCATCCAACTCGTACGCTGCATCTTTTAGCTTTCACAGCCAATCCTTTATAGCTTCATCT
GAGAACTGTTTCTCCGCAGCATCTTGAAGGGTAGCCTTCAATCAAAACCCAGATATAATC
CCATCTCTTTTCCAATGAAAGAGCTCAACTTTTCAAGTGCAACTTCAAGAACTGCCTCAG
CCATCTTCCAAGTTCAAGAACTCACAAAAAGAGAGTGCAAGAGACCTTCAGAAATGGCAA
TGCAATGATATCATCAAGTGAGAGATAAGAAAAAAAAAAGCAGAGGAGACATTTTTGGAA
GACTTAGGAAGTCAACAAGGAATCCACAACAATAAATGTATTGTTAAAATTTTGCTCAAG
TTGCAAGTCTCTCACGTAATATACTAGTGATACTTTGTGGTCAATGTCCTGTTTCCACCA
TTCAATATTGATTCATTTTCTTCCCTGCTGTGTTTTCCCTATCACCTTCATGACACATTT
CTAATTTCCCTCATTCACAACAAGCCACCTCCTATACTCTATTGCATTTGCTTCCTCTGG
CCCTCCATTGGCAACCACAACAACTCCTTTGAAGAGCCTCTAGGTTGAGGACCTATGATG
ACCAGGATTTAAGGATGAAACTGTGAGATGCAACAACCACTACCTGCAACATTGCAATTG
CCTGTGATATCCGAAACTGCAATGAGTGAACAATGTAGCCTAATCTCAAACAACTCTATA
TGTGAACATGATGTCATTCCCATCTGTTACTGTCTTATTTTTTGTCTGAACTCTAAACTT
GCAATATTTTTTGACAACTTCAAAATTTGAGACCATTGATATATAACAGGAGTGTTGACT
TAGCCTCAGGTTTATCTTATTCTCATTGTTGAACTTGTATCAGCAGCTGCAGTAAAAAAA
TGTATGTTCATCTCCCTTAGTTTTGTGTGTGAGTTACAGTTAGCTACAGCATTGCACGGT
CGTATCCATTGTTTACGGCTAAGACTAATGGGGTATCTAATCCCATTCGCTCCCCTAGCT
TTCGTCTCTCCGTGTCAGTCCAGCAGAGTGTTTTTGCCGTTGATGTTCTGTTCGATCTCT
ACGCATTTCCCTACTCCACACCGGAAATTCCCTCTGCCCCTACCGTACTCCAGCTTGGTA
GTTTCCACTGCCTATCCAAGGTTGAGCCCTGAGATTTGACAACAAACTTAAAAAGCCACA
CACAGACGCTTTACGCCCAATCATTCTAGATAACACTTGCATCCTCTGTCTTACCGCGGC
TGCTGGCACAGAGTTAGTCG
>Glyma01g36620|Glyma01g36620.1
GACGCACCGTACATCACTGTCCCCTTTGTTGTGGTACTCGTTCAAGTCAAAATCACTCTG
TTGTGGCATTGGGCGCACGTCAGGGTCGAAACTTACTAGTAAAATGGGGGTTCTTAGTGG
TGGTGGGATTCGAGTGCGGTGCAGGGTGGGTGAGATTGGGCGAGGGAAGTGCAGGGTGAG
GTCGCACAAGGCAGTTGAGGTCACCATAGGGTGANNNNNNNNNNNNNNNNNNNNNNNNNN
NNNNNNNNNNNNNNNNNNNNNNNNNNNNNNNNNNNNNNNNNNNNNNNNNNNNNNNNNNNN
NNNNNNNNNNNNNNNNNNNNNNNNNNNNNNNNNNNNNNNNNNNNNNNNNNNNNNNNNNNN
NNNNNNNNNNNNNNNNNNNNNNNNNNNNNNNNNNNNNNNNNNNNNNNNNNNNNNNNNNNN
NNNNNNNNNNNNNNNNNNNNNNNNNNNNNNNNNNNNNNNNNNNNNNNNNNNNNNNNNNNN
NNNNNNNNNNNNNNNNNNNNNNNNNNNNNNNNNNNNNNNNNNNNNNNNNNNNNNNNNNNN
NNNNNNNNNNNNNNNNNNNNNNNNNNNNNNNNNNNNNNNNNNNNNNNNNNNNNNNNNNNN
NNNNNNNNNNNNNNNNNNNNNNNNNNNNNNNNNNNNNNNNNNNNNNNNNNNNNNNNNNNN
NNNNNNNNNNNNNNNNNNNNNNNNNNNNNNNNNNNNNNNNNNNNNNNNNNNNNATAGGGT
TGAGGGTCGGCGCGCAAGGAAGAAGATAGAAGAAAGTGGCTGGGGCATTTTGGTCCATTC
AGCTTCCTTGGAAGGTGCAGATTCAAATGAGAGGTGCAGGATTCAAATGGGCGACGTAAC
TGTCGGTATGGGCCCTATGATTGCTTGAGTGAAAATATCTAGGCCCAATAAAGAAGATCC
ATAAGTTCCTTGGGAGGTGGGATATGTAGTGCCACGTGTAGAAGAGTCTCTCCAAGCAAA
TCCGATGGGATTTATGAGGTGGAAACTTATCCATGACCTCAAGATTCGTGGATGGTGGGT
CATCACTTTCTTCGTTTATCTGCAACTGTGTTACTTACTCATCGGACTTATCTGTGCTAA
AATACCAGACATTACGTGTCATCTGACAAGATTCTATCCAAAACAAAAAATGCACCTCAC
TTATTTCACACATTTCTATACTACTATAACCTAAATCTGAGTCACGTGTATTTTAATTTG
CAGATTTTGTGCTATTTTTTCGGACAATCAAATTTCTTTGACAAATGAGGTTATATTAGT
ATCTTATGTAAAAATGGATCCGTGATAAAATCATCATCAACGAAGTATTACCTACGTCAT
TTTATTTGATACTACATCATTATACGTATATAAAATCTTACATGTCCTATTGTTTATTAA
CTATTTTACTAAAATTGTGTTTTTTGTATAAAATTTTCCCCGGAGGCAGATAGATTGTTA
CGCATATCATACAAAATAAGTAAAACAAAATGAGCAAGTCTAAGAAGATAGTAAATCAAT
ATCTGTGTAATAATGGAGTTGAATTTATCTTAAAACAAAGAACAAGAAGAAGATCCCTGG
CAGAGTTGATTGCGTGGAAGCCCATTACTGGTCGTCACGAATGATTACGATGTCATTGTC
TCCTTTATGTTATTCTAAGTCTTCTAATACTTTTAAGAGACATATTCAATTTTTTTATTA
ATCACATAAATTATTTTATTTCATATTTTTTTCATCAATAATATTCACATTAAGTAATTT
CATCGAAAATTATAACTAATTTTCGACAAAAATCATAAACACACGTACAATAATTTCTTT
AAAATATAATTTATTTCAAACCAACCTAATACTTAATCAAAATTCAAACTTTGTATGACT
TTATTAAACGACCCAAGTCTTTTCTACTTGTGTCATCCGTTCTTTCTTTTCATATTAGTA
GACAAATTCTCAAATTTTTAATGTAACATAAACAGCTCTAGAATATATTCAGCCAAAAAT
AAATAAAAATATCGGCTCTT
>Glyma01g04530|Glyma01g04530.1
TTAAAAATCATAAATTTTTAAACATCTCACTTCTTATTTAACGAATCTCTTATAATTTTT
AATAATTAAGTTTTAATAGATAAAAAAGTTTGTATTAGGAAGTGTGTTAAATAATGTAAC
TAACATTGATCAACTTAATTATCACATATTATACATTTAATCAATGATAATAATTATTTT
TATCTTTTTTTTCTTCATAATACATCATATCGTCCATTATATTTATATTTTTTCTTTTGG
AGAGTAGCACAAAAATACTTGAAAAACTGTTTCTATGTTCTATTTTTATTTTTTAAAAAT
AAAATTTGACTAGTGGCATAATTGATATCATTAAAATTTTGTATTTAATATCAATATTTT
TTGGGGGTGTATTCTTAATATTTTTTATTATGATATTTTACATTGTAAAATAATCTGTAC
TGTTGATATTGTAGAACGAATATTATATCTATGTAATGACTCGTTATAAATAAAAAAAAA
AGAGAGAGATTTGATTAAGAGGAAACGCTTAAAAAAGTAGTAAAAGCAACTTAGAGAATA
TATTAAAAAATGGATAGAATTTAGATTCAGACATTCTGTACTACTTTACGAGTTAGTGGT
ACTTCTTTAATAAAAAATATATACTCTATTTGTTTCATAGTATTATCTTTCTTTTAGCAC
AATGTTATATTTCTAACAACTTGTTACGATAAAATAATTATTTAAATAAAAATTATTTAT
TAAGGAGTTAGAATGTAGTTCGTAATTTATTTAAGTATTTAGTTTTATTTTTACATCATT
GAACATATTAAAATTTTTCAATGGGTAAGTATTATATTTTTAAATTAATAATGGAGTAAT
GACCTATAAACTTTCATAATATAGAATCAATCAACAATTTTTTTCTTTCTTATTACGTTA
CATATCAAATGTCACATATTTACAATTTTCTCTTTCTGAATGTCTATGATTACAAAGTGT
TCATACATCATAGTTTTAATTTGTAATAGTCATACATTTTGCTGTAATATTTTTATTTTT
CCTTTACCTCACAATTTTGTTTATTACATCACTTTATTCATTACGTCTTTTATTTTGTTT
TTCTCTCCTGTGTCCAAACGAGTATTATCGATCATTTTCCTTCCCAGATTTGAACCGTGT
CCATAATTATTATCGGACATTAAATGCTAAACGAACGTAGAACACACGTCTAGTCTCGTA
CATACCGAGGCAATACAACACACCATTATATGGCTCAGTATTGGACGGTCCTGATTGATG
GATACTGTCCCCCAGATGAAACACCACCACCAATACTTCGTCGACAACAATCCACGTCCA
TAGGTACAAGTGAAGCACCTAATCTTTCCTTTCCCACGGTATGTCCAATAATACCAACAG
AGTTTAAGTAAGTTATCGACACTCAATATTAAAAAAAATATATATTTATTATGAAAATAA
AAAAATATTAAATTACAAATTTTGTCTTTTTATTTGTCTGAGTTTTGTTTGTCTGTAGTT
TAATTCACGAGTTTAGTTTTTAATTTTTTACAATTTTATTACTTAAGTCAATAATTCTTA
AATTAAAGGTTAATTGTTAATTGTCAATGTTGATCGTCACGTGTCGTACTTAGACGTTAA
CTGTCATGTATTATGTTTTTATTGAACATTAATTTCTTGCATCTAATTAACGTGAATCTT
TAATAAAATTGTGATAATATGACATTCAACGTTTAATAAGAATGTGAAAGGTGACAATAA
AAATAAGTAATTACTGATCAATGCTCAATTTCGGGGTTGATGACTCAAATGATAAGATTA
AAAAAAATAGAAAAACTAAATTCGTAAATTAAATAATAAGAGAATTAAAATCGAATTCTA
AAACATTATTAAGTTATTAATTTTTAATTTTTTAACTAATATATGAAAAATACATGATTA
GCATTTGACAAATCTTATTAAAAATGGTCATTTATGAATATATTAGTAAAACTAATAAAT
AATCCCTTAGTGCTACCAAA
>Glyma01g35910|Glyma01g35910.2
TTTTTATTATTATTGGTTATTAAAATTTATAAGTTTAATAAGTACATATTGTGGACTTAA
AATTTTTACGTGATCAAATAATAAAAAATTGTTTCGTATGTGATGTTAAGGTAACTAGTT
ATTATAAAAGTTAAATAAACTTACTATAGCTAATGGTTTCTGATTATATTACAATGTAAA
AAAAAATCTTTTAAGTGTTGATTAAATGATTAGGCACTTGGCTAACAAATTATATACGAG
TTTTGATTTGAGACCAAAATTTATTGGTATTAAAAAAAAGACATTACACACTATGACATC
AATTTTTTAGAAACTGATATTATATAATTTAGTTTAACATTAGTTTTCTAAAATCGATAT
TTATATTAATATTTTTATTGTCAATAATTTAAAAATAGATTAATAACAATGATGTTAAAA
GTTTTTGATGATTGATGTTAAAAATTTATTTTGTAGGAGTGGAAATGAGATTTATAAAAA
CATGCTTACTCTTTTTTTTATATATAAAATAGAATTTGTGAATCATTAAATTTATGTTAA
AATTCATGCATCATATTTTGAATCGACATTCAAACATGCTCTTACTCAGTGGTCTTGATC
TAAGGTGTGATAATTTCATGTCTCCATTATTACGTCATATTCATGCATACGTAAAGATTG
CTATTTATTTTAATTAGCAGCTGATCAATTATCATAGGCAACGGATTAAATCTACAGCCA
GTGAAAGTGAAACTTGAAATTAGACTGAACTTGCTAAATTTACAGGACAGTGTATAGCTA
GATTGTAAATATCGTCATGACGTCTAATATTTGCGCACATGAAAAATGGACAGAATGATA
GAGACATATACATGTAATCTCTGAAAGAATGGTTAATTGGCTAGATTCTGTGGCATTAGA
TTGTGTTATTACTATATATACCCCATTCGAAATGTTATTTAAATTATTATCCAATTAAAG
AATATAATTAAATAGTTTATGGCCTAAGATTACTCCAAGACCAAGGAGACATTAGTGTCG
TATTACACAATGTAAATGCCTCTTTTAGTCTCTTACGCTGAAAAGTGAAAAGGACAAAGG
GGGTATCAGCTTTATTTTATCACATGTTGTTTCGGTGCTCCTTTTCTAATTGGAAAATAA
TTATTTTTATATTGTTTAGTTATCTTACATTAATGTTAACTGATTTTTTCGCCAAAAATA
TTTATTTATATTTCTTATAGTCCTTTTATAAATAAAAAATGTTCTCACACTTAAATTATA
TTTTCAAGATGTGTGTATAAATAATAAAAAAGAAAATAATTATATAATATTATAAAATTT
GATTAAAATACCGAGTAAGTAAAACCATCTAATAATAAATAATTATATATGATAAGTGTC
ATAATTTTTATAATAATTACTTTCAAAAATCATACTTGAATTGATTTAAAATTAATTATT
GTTGTAAAAGTCTCTCTCTCATATATATATATATTATTCTGGTTAGGGTTCTATTACTCT
TATGCAAGTAATTTTTATTTGAAATATCGTAAGTATTGACTTGGTAGGTTATTATATTCA
TACATCCAACTCCTCTTTTCATCTTATTTTCATCATTCTTTTTTACTTTTCATTTTTTTA
TTACATTCTTTGTGACATTTAATTATCTATTTTCCTGTTTTATTTTATTTTTCTCAGTAT
CTTTCTTTTTCCTTCTACCCGTATATTGGGGGTATATGTTAACATTTTGCTAACTTGATT
ATGAGAGGAGAGAACATCAAGATCCACTCTCTTAAACAATATCTGGTTATTTATTTATTT
ATTTTCAATTATGAAAATGTTTCAAATAATCATGAATGTCTTTTGCCTGTAGCAAAAAAG
AAGTTATGTGCCGTGGCATTTACGTATGAGAGCAAGTTATTTTCGGTTTTATTAACTAAT
ACTTTTTAATTATTTAACCAATATGTTTGGAATATCGATTGGCATTTTACTAATTTTTCT
TTTTATTTTTTCCTTTGATA
>Glyma03g28870|Glyma03g28870.1
ATATTACAATTATATTAATTTTATTTAATGGAGGTTTAACATTATAGGACTAGTATTAAT
TTAAGTTTATAATATTTATAGTTTTTGATTCATACTGTACTTTTTTCTATAATAAATTTG
TAATATGTGGTTTTTGTTGTAATAACTAATAATAAGTATTAAATAATTTATCGTATTTGA
TTTGCTTTTAAAAAGGATGAACTAATATAAATTAAAATAGTATTAAATATTAAGTGATAC
ACAAATTACTATTATGTTATAAAAAGAGTTAATAATATTATTTTATAATAATATTAAATA
GAAGTAAGTTTTTTTAAATTAAAATATGTTAAAAAAATTAATAAAATAATAAATAAATGC
ATTTTTAAAACAAAATATACTTACCATAATAAGTTATGTAATTTTAGTTCATAAATTTAA
ATTATAATAATAAATTAAAAATAAAAATCGTTAAATCAAATCAAACCATAAAAAGACTAG
TTTGATTTGGTTCAAATTTGATATCATATTTAAACTGAATTAAATTGAATCATATTTTTA
TTTGTTTGCCAGAAATTACCTAGTTAGCGATTAAGTAGATTAATTAAATGTTGAAGAGTA
ATGATGAATATATTCATTTTTTTTCTTTGAACTCATTTACATTTCCATTTTGTCTTGTAT
TTTTCTTCATTTGAGCACATTACTTATCACATTTCTCTCGCTGAAATGTTGATTGAAATA
GTTTTATGTCCCATAATTATTATATACTTTTATCTCTCAAACGTAATTACATCCAATAAA
TGATACAGATGGTTGATATAAAAAATATTCATTTCCTTTTCTTTTTACCAATTTTATTCT
TTCCTTTATATTTCATCTCAATCTATTTCATTGGATGAACATCTATCATTACTCTTAAAT
GTTTTGAATTTATGAATCCTAGATACGTGATGTCACACGAATATGAGAATACAAGATTTT
TAAAAAAAATTAAGGATATGATACATTCTACATACATTTATATATATATATATATATATA
TATATATATATATATATATATATATATATATATATAATACAATTGTGCTAGTGTTAAAAT
GCAATTATGCATATAATCTTAAGTGCTGTTAAAACACTGCAAAGTTTCAGTCCAACCTTT
CTTTGTATGTTGTGTTTACAGTACTTCTGGTGTTGCGGTTTAATAGACATCTTCATTTTT
GCCGTTTTAAAAAAACTTCAAATATGCATATTTTGTTTTAGTAAATACTACAAACAAGGA
TGTTGAGTGGCAAAATAAATTTATTCAAAAGCATGGCTTGTGTATTATGCGGAGAGAGAC
TAACTCATCCCACTTGCCAAAAATAAACCTCCTCATCGAAAGAACGCCTAGAACTGCTGA
AAAAGAGTTGTCATGCTCAAAGAAGAGGAAAATTGTGTGTTGTGTTTTTGTTTATGTCGA
AGAGGAAAAGAGTTGTATTTTGTTTATGCTTGGATATTTTTTATTTTAAAAGTCTAAAGT
TAAAACAACAAAACTATAAAATATTAAAAAAATAATCAAAAAAGAGGCTCAAGCCGTATT
TGAAATAACTTAGTCATATCCAGCCATCTTGAACCGTATCGAAGTCTATTCCAATTGTAT
CTTATAATTTTTTTTAAATAAAAAAAAACTGAATACTTCTTAATATGTACGAATACGTAT
GGTATCGGTGTTCGACACAAGCACGATACTAGTACTTTTCCTTGGGGTATTAGGGCTTCA
ATTTTTTTGTTGAAAATTAGGGCTTCAATTTGAACACTAACAAGAGAGGGGAACTTGACG
TGTGAAGTCCACGATCAACAAATTGCTAGGTAATCACTAAGATATCCATCATATAGGGAA
AGCTGATTTTGTTGTTATTCTAGCTTAGCTAGGTAGTGGCTCAGTGGCTGCAGTGCTTGA
CCCCTCAGTAGTGTGAATGACGCCATAGAAATTGGAGGGGAAAAAAATCTAATGGCCCAA
TACAAGCCGCCTCATTTGTC
>Glyma03g22780|Glyma03g22780.1;Glyma03g22780.2
CATGTTTTACATGTCTCATGACACCTAAACACACTTAGTGGAGAATCTTGGACTTGATCT
TGGATTAGTGGGTTAGACCATAGCTAAAAATTTACTAATCATAATTAGTAAAATTTTGGC
TCCAGAATTTAGCTCCACAAATTCAATTTCAAATTCAAGTAAAATTTGAATAGAAATTCA
AATTTCCTTCAAATTTTGTGACACTTAAACTATTAATAGAGGTCATGTGTGTATATTTTT
TCAAATTTGATCATTGGATAATTACACTTCAAAGTTCATATCTCATTTGAGACATAAAAT
TTCGTGTTTCTTCTCTCCCTCTCCCTCTATGGTGGTGAGTTTCTTCTTCACTAATCTTCT
CCTTGAAGAGACGTCTCCAATTATCTTTCTTCCTTCTCCATTCCGTTGTCATTTATTTTC
AAGAAGCAAAGAACTCCATTGATGAAGAAGATCTAAAACCTACAAGCTCCACATGGAGCT
ACCTCAATAGATTGACATGAAGAGTTTAATATTCTACATTTTGAAGACTTGCTCACCAAC
TCATGTGGAAAAATTCGTAGATATCCTTTGGAATCTTTGGCGAAGAAGAAATGAATTGAA
TAAGTATGGGACGAAGTTGTGAAGCCATCAAGTATCTTTGTGCAATTCACTTTCCAAAAC
CTCCTCCATTGGAAGACCATCCATGGCAGGTGTAAATACAACAACCCTAAACCAGCATCA
ACACGCAAATTACAGCAGGGCACACCTACACTAGAATACGTAAAGTGCAATGTAGATGCT
GCCATTTTTCATGATGCATGTTCCTTTGGAGGTGGCTGCTGCTTGCAAGATTCAACTGGT
CACTTCATCAGAGCTAATACCAACTGGTATCAAGGTATTCCCACCCCGCAGGTGGCTGAG
TCCTCATCACTTCTTGCAGCCATTTCTTGGGCTTTTGAAATTCATCTCCAAAACATCATT
TTCAAAACTGACTGTAAAGCAAATGTGGATGTCTTAGCTCGAAAAATTTCACAAACTCAA
AAGCAGGGATAATTCTCAGGTGTTGTGCTAGGAAATTATCACATCTCAGAAACTGCAATA
ATGTGCAGATTGTCAGTAGACAACCCAATCAAGTTGTTCATTGCTTAGTAAGAGCGTCTA
GATCTTTTGCTTGTCAACATGTTTTTGATTTCAGTCCAACTTGTATTGAACCTTATATTC
TACATGAAATAACATAAGTTTGTTCCATTAAAAAAAAAAAAATCAGTGTGTTTGACTGTG
TGTTACGTCTGCCCAAAATTGATTTAGTTTTACATTTTAACGTAAAAACTTGAAATAGCT
GCTTCTCAATTTCACATCAAATACGCACGTCTTTGGGTGTTTGACGCAAAACCAAACCTG
AAGAGCTTAATATATTCTACATTCTAAAGAGACAACCTACATTGGTGACTATTAGCTACT
GAATATCCTTAGTGAAAACACAAAAAAAAAAAAAATGTTCCCTATAAATTTACAATACAG
TTTATACATACAATATTTTTTATTCTGAATTTTAATTATAAAATAATTTATATATTTAAA
ATATTTATTAATTATAAATTTAAGTATTTTAAAAATAAATATTGTACTAAAACATTAATA
TTATTACTCTTATCATTTTTTAAATGTAAAACTAATATATGAATTTTTTATTTAATGTAT
GTTATTTCATTTTAATATATTAAGTATAAAACATATTATTTTGATCTTTGTATTTTTTAA
ATATTTTGATTTAATTTTTCATAAAAACATTAATATTCTAATAGCTTTTAATTTAAAACA
ATCGACTAACATAACATTTTTTAAATATAAATAACTAAAATAACACATTTTAAATTTAAT
ATATCAAAATAAAATAATAATAATAATAAACCAAAAGTAACATTAATGTAAAATATAAAA
ATCTTCAAGTTTCTAATTTTTATGATTTATGGTGATGACTTTTGGAGAAACATAACAGCA
CACATGGCACCATAACGAAA
>Glyma03g31580|Glyma03g31580.2
CTTTGATCATGATGTGGTGGTGCAACAAGATCTCAGTGGACTATGGAATGCCAATATGAA
AGGAAAAGTAATTGCAGCAGTGGGCACTTGTCAGGAAGGTGGAACCTCATTTCATAGGAT
GGATATGTTCATAAACTTCTCAGATCCATTCATTGCAAAGAGGTTTGATGTCAATGCTTG
TACATGGGCATTTGGGATGAACTTGTTTGATTTACAACAGTGGAGGAGACATAATTTAAC
TGCTCTCTACCACAGATATTTGCAAATGGTATGGTCAAAGAAATGTCTTTATTTTGTTGT
ACACTTCTTTTTTCTCTGTTTAGAGACTGCTTTTTATTCCCATCTCAGAAAATTTTCCTA
CTTCTAAATTTCTTCAAATCTTCAGTTTGGCTTCTGGCATTGATAAATTAGAGTTCAAAG
GCTATAAGCTCCCTTGAAATTGGATTGTATTAATCATAGTGCACAGTTATCTTTTGCATT
ATTTAGAATGCTTAATCTAGTAGTTTTATGACTTATTAAGGATTTTTTTTTATCTGCGTG
TTGGACCAGTATTAAGAGGTCAAAGATTTGACATCTCCATGACATTTAGATTTGTTATTC
AAAGCAACATTTTCATTTTTCTAATTTTGATGGTTGAATCTAATGAGGGAGCATGTCAAA
GTTTTGTTTAATTTGCCGCTAGATGAAACACAGATTTAGTTTCTATTAAATTCCGATGCA
ACAATAATCTGAGGTGTTTCTCTATGATTAATTGCAGGGTTCCAAGAGACCATTGTGGAA
CATTGGAAGTCTGCCTTTAGGCTGGCTCACTTTCTATAACAAGACTAAGGTTTTGGACAG
ACGGTGGCACATTCTTGGCCTTGGTTATGACTCAGTTGTCGATAAAAACGAGATTGAGCG
AGCTGCCATTATACACTACGATGGAATTAGGAAACCGTGGTTGGACATTGCAATGGGAAG
ATACCGAAGTTACTGGACCAAATATTTGAACTTTGACCTCCCTATTTTGCAACGTTGCAA
TCTCCAGGCGTAGCCCAAAATTTAAATATTATTACTCTACCTGGCAGGTTTTATTTGATC
AATTTGCCTGCTTCAGTCGATTCTTTATTGTTCTTTGGCGATTCATCCTGTAAAGCCCTT
CATAGATGCATAGAATTTCCGACATATATCTTTTTAGAAGCTTAGCTAAATTGTAGTGAC
ATTGAGATGAAATAAGACTCGCATAGGTATTTTAGCTGCTTGGAGATGCTATTGGTTGTT
GTGTACATAATATTCATTCCCGTGCTCTATTTGGTCGTGCTACCGCTGATAACAATCAAT
TACTTTAAGGAACTAATTTATACACAAATTGTGGAAATGACGGTTGCAATTTGATTTGTA
ACGTTAATTATGCCGTGTGATCATTGTCCCTGTTATATGAATCTAGAACCCAGTGGGATT
CATGTATTTTTAGTGTAATGTTTGCTTCTTCCGACTTATATGTCTTGAATGTGATATGGT
TTATTAGACACTCGTTGTGCTATTAGAAAAGTGAATATGTGATAGGAAGAAAAATAAAAA
GAGAAATGAAGAATATTAGGTGTTTGAAAATGTGAGGTGTTAAAAAATCAGTGCTCAAAT
GATAATGTTCAGGTAGTTAGTACATAGAGCATTGCTATTGAGCATGAAAATTTTTACGCA
CGAACGGATACCAAAAAAATAACCAATCAGCTCCTTCGTATATTATTTTACGAAAACATT
TTTGTAACCAGTATTTTCCTAGTAATTATTACGTCGTTGTTACTAGTTGGGTAAGGGGTT
AAGCCAATGAAGCTTCTATTTAGTGAAATATCTGATACAGAATGGATTATGTGACACGTG
GAGATAAATAATTGGGACTTTGCAGATATGGATATCAAATGACGGGTTTTCAACCTATCC
ATGGTGTGTGGTGTATGGGCAGACACTGCACCACCAATAATAATAAAAAATTTGAAATCT
TTGCGCATGCATATGAAATA
>Glyma03g07570|Glyma03g07570.1
AGATCTTATATCTTCTTTTGTTTTTTTCCTCATCGTGTGATACTTTCATCAGACGATAAA
CATGTCTTTTAGTATTAAGAAAAAATTTTAAATTTCTAAAAATACAATTCAACCCCTTTT
CATAGTGTTGGTGATGGCACAAAGTGGTGGCGATGGTGGTGGTTACAACGACATTGATAG
TGCTTGTGGTGGTAGTGACGAAGGTGGGGGTGATAATGACACTGACATTAATGGTCGTGT
GATGGTAGTAATGTTGGTGTTGATGATGATGTTGGTGGCGATGACAGTAGTAGTGACTAT
GTTGATGGTGGTTGTGATGGTGACAACAAGTTATGACGGTGACAATGATGATGATGGTGA
CGGTGGTATTGGTGGTGGTAGTGACATAGGTGCTATTAGTGGTGGTCACCGTGGCGATAG
TGGTGGAGATGGTAACAACAAAAAAGTGTCATTGTTAAATGTGAGAAATATTTGTGTGCT
TTTAAACTAAAACCAAATTCACAAAACTTTTTTTTCTTAGTTTCAAAAATGATTTAAAAA
TATTTTAGTTTCATTTTTGTCAAACACATTTTATTTTGAAAAAATGCATCTGAAATACAA
AAATAAAAAATTCACCACCACCCCAAATCAATCCTAAGTAAACGTGAATCAATTTTTTCC
TCAAAAACATTAAATAAGATATTATTTAATATTATCAAAACATTTATTATTACTATAGTT
TTTAATAACCCTCTTTAGTTTATTTATTAACTAGGATAAATAATCATTTTCGTCCCTAAA
CATGTAGAGTGCTGACAAATTCGTCCCAAAAAGATGAAAATTCAAATTATAGTCCTCAAA
AGTGAAAAAAAATATAACAAATCCATCCATCTGTTAACTTCCGTCTGTTATCATTCATGA
AAGAGCCTATGTGGCACATTCAGGAATGAATTTGTTAGCACTTTACATATTTAGGAACAA
AAATGATTATTTATCCAAAAAATAATTAAACTTTCATCTTTTCCTTTTTTTTAATCATTG
TAATCATAACATTACAATAAATACTTTTAAAAAATAGAAAAACAAACATAAGTTATAACA
AACATAATAATAAGCATAATATTGATTAATAAGTATAATTTGTGTGTTGTTTTAAAATTT
CTATTGTGATAACATTAGGTAGTGACAAAATTAAGTTGAGTCTCATTTTTTGTAAAAATT
AACTTAATAATTGTGCATTTTTGTTTGAGTTTCATATTTTGGGTAAGATATTGTCTCATA
TTTTTGTTCTAGAATTTTTGATGTGATAAGATCTTATCCAAAGTATGAGACTCAAACAAA
AATATACAGCCATCAAGTTAATGTTTACGAAAAAATGAGACCCAACTTGATTTTGTTTAC
TTAATATTGTCATAATAAAAATTTCTAAGCAATAGACAGACTTATGCTTATTAATCAATA
TTATGCTTATTATTATGTTTGTTCTAACTTATGCTTGTTTTTCTATTTTTTCAAAGTATT
TATTATAATGTTATGTTTACAATGATTAAAAAAAAAGAGAAAGATGAAAATTTAATTATA
TTTTGGATAAATAATTATTTTCGTCCCGAAATGTGTATGACGCTAACATATTCGTTCTTG
AATGTGTATGACGCTGACATATTCATCCATGAATTTGTCATATAGACTTTTTCATTAATA
ATATCATACATAAATTAATAGCTAGATGAATTCATCACACTTTTTTATTTTTTAGGGATT
AAAAATTGAATCTTCATCTTTCTATTTTTTCTAACTTAGAATATTTCTGCCATGTAATAT
TTTATTGCATATAATTCGTAGTGAAACAAATAAAAAGAGAGGAGATTGGGAAATTTGATT
AAACAAATTGAATTTTTTCAATTAACTTGTAAAAAAAAAATGAAATGGAGTTTTTTGAAA
TATAGGAAAAAGTAATCGTTTATATGAATAAAAAAAGATTTTCGAACAAAAAAATTTATC
ATATTAACTAATACTAACAA
>Glyma03g40770|Glyma03g40770.1
AAACGTGAGCAAGATAACGACGTTAATTGACGGCGAGTTACATGACATAGCCTAGTCAAT
TAAATTAAATGACACTTCTGGATACATGTTGTTGAATTGAAAATAAAATCTTCTTAAATT
ATTCTAAAGTACCTATTAATCTATTATAGATTATCTAGAGTACTGTTTTATGGATATCTT
ATAATATTTCAGCTTCAAGAATTGCAATAACTAATCAGTAAATTGTGCTTCTAAGAAAGA
CAAAGATTCAAATTCTTAAAAGGTGATTTGTGAAAGAGATCTAATGGCATTATCAGTGGA
TGAGGAGATATCGATAGATCAAAGATGTACGTTTTTTTTTTTAATACATCTTTGTAGATT
TGAAGATAAAAAAAAAAATAGTATTTGATAAGTTGTTGATAGACTTGCTGTACATTCATT
GCTTGTAAACTTGTTTGTCTATTGATAATTTTCTTTCTTTCTAGACTATAAGTATGAATA
AGATTATTGAAAGTGATAGAATTCTTTTTTTTTCAAATATTTAACTTTATATCAATTAAT
TTATCTAGATGCTTGGTAGTTATTATTAACAAGTCTTAATTTTGTTTATCTTTGCTTCTC
CTTTATTATAAAAAGAAAATAAAATCACTCAAATAATTTCGTCTTATCATCTTAACATAA
AAAACTTAATATAAACTCTAAATCTTCTGTGTTATTTATTCATTTAACTTTAAGTTCAGT
ATAAATATTAGTATTTTAGCACTTTTTTTCTTCATAGGGTTAATCCTCTAACTTTTGTAT
TTACATTTATAATTCTCTTTTCATTTTCATGCACATAGGGTGTTTTCGATCGTTTACTAT
GAAAACATAAATCCATAATCTACATTTTGTTCATCTAATAATTTAATTGAGTGATTATCA
CAGAATATAATAAAGTGATTATATATTATGATGTTATAAATTCTAGGATCGTTCTATAGG
TAATATTAATGATTTAAATTTAGAACAACTTTTTTGGAGTTATATTAACCAATAACGTCC
CTTATGGTCCTCCTTGGCGCCACCGTTGATGGTTTGGAAGAGGTCAGTGAATCCATGATA
GAGGGCTGCTGAAATTTTATTTAATTAAGCCGCATTTGGTTGCGAAATTTTCGGGGGCAA
ACAAATTAACATTGCGTTTCCGACTTAACAACTCAACGGCAGAAAAGTAAAAGAAAAACA
AAACGATAAATGATAAAACATAAATATATACAAGTCGAGAATAATCCTCTCCTAAAATTT
TCAACCATCTGAACCATATATACAACATATATTGCGGTTTTTAGAGGACAACATCTATTG
GTTAGTATTTCAATTTTCATGCTGCATAACTTTATAAATATCCTTAAAAAAAACTTTATA
AATATATGCATCTAGCCGTCAACTATATAAATAAATAAATAGTATATCCAATAAATTTTA
CGCTGTATGTTTAATAATAACATTTAATTAATGGCTAGGTTTAAATTTTGTCTTGATTAA
ATATTTTATTAACATTTTATTTGATGAGCTCCAGTATGTTAAAACTTAAATGAAATATTA
AATACCTTAAATGTTATGGCAACCTATTATAAAATATAAATCATTTGTATTTTATATTAA
TACTAGTTATGCAAATGGACAAACCCGCATCATGTTCATGTGCATAACGTCGTTGCAGGA
GAAAATAAAACGTAGATCAACCTCACACATCCGTCTCGGGAAATTTCGAAGTAGTTCAAC
TTCTTATGGTGATCGTCGCCAATGGTTGATATTTTTAATTTTTCCCGAATTCCTTGGATT
CAATTTGACCTAATTTACCTTTTTAATCATAATAATTAATAATGTCAAATACAATTCACT
TGATCCACTTTTCCTTTTATTTCACTTTATTGATAAATATAACTAAATATAAATTTAAAT
TCAATTACCAAAAGAATTCACTTAAAAAGGCAAAGAATAAAATTATGTCATACCAAAACT
AATCATCACTTAAGAGTTGG
>Glyma03g14630|Glyma03g14630.1
TAACTTTTCTGACCATGGAATTTAAGTTAAGACAAAGGATGAGGCACACAACAAAACAAA
TTAACTAAACATTTCTTGTCTTGGGTTTGTGTTAAAGTTTACATGACCAAAACATATCTA
TTTCAAGATCAAACGAAATTTACATGAAACTACTATACTGTATTTCTTGTCTTGAGTTTG
TGTTAGAAAATTTACATGACCAAAAATGTATCAATTCAATATTAAACGAAATTTACATGA
AACTACTATACTGTATTTGGGATTTGAAGTTTGAACTCAAATGGATTCAATTCATCTCAT
CATTGAAACCTTTGCTGGGACATTTAAGAGCTATTTCAGCTCAAGGACTATCACAGGAGA
CCATTTATGATTTATCTCCTTATGTTTTTGTTATAACACAACTATTCTATTCATTATAAA
CAATGTTAAGATCAGCAGTTAGTCCTTACTGACATTGAGAAGGAGCATCTCTCTGTTAAA
CAATTCAGGAAGTTTTCCCCGCTTTTAATCGCATGTCTGTTACTAACCATCCATTTGAAT
TTGGTTTAGGCTGCTACTAATTAACCAAATACATGTGGGTCTTCCCTTTTGCTCTACATT
TCTTCTCTTCCTCCTTTAGGCTGATGCTCATTTCCTTTGTTATAGGTAATTTCATTTTCT
TTTATTTCATCTTTATTGCTTTTTCAGCTCTGGTCACTGTTTTTGTTTCTCTCTTTTAAT
TTCTTTTTTCAAATTGTAAAATTACTTGTTTGAGAGAATCTGCTGTTAGATTTCACTTAG
AATGGTAAAGGTAATGACAGGAATACACTTTAGGGAGGGTAGTGAGTGAAAGATTAGGAC
TTGGAACTTGGAAGCCTGCCCCTGTCGGGACAGTGCCTTTCAGCTCCTTGCGCCTATTGG
GACAGTTGCTTGTAGCTTCTATTCTGACTTTCCCCATCCCGTGGCTTCAAACGGCCGATG
GGAACTTAGATGAGTCTCGGAACTCATTTCCCTCAGTCTTAGGACCAAGGGCTTTTTAAC
CACCGGATTAATAAAGCTAGAAGAAATTTCCATTAGTTCAAAATGAATGCTTAAAGTTTC
AGTTGTTATAAATTGTGTAGAGATTACGAAGAACCTAACATTCCACATCTTATGTAACAA
TTTTGCTAATTGCTTCTGCCCCAACAGATGGAATGAGACTGGTATTGATATTCTTTGTTG
CAACTTGCAATGGAATGACAGCTCTTGCTGTCATTCATGTTTTTTTAAGTTACATTTAGG
ATTTGTTAGAGGAAGCTTCTTATCCAGCAATACTTATAATAGAAGAAAATAAAAAGAAAA
TTAAATAATTTTTTCCATAACTTCAAATTAACTTTTTTCATCTTTTAGAGAAACTAATTT
ATGTATATTAATTTTACGACAATCTTTGTAAGGAGAAATCGTAAAAGGGCAAAGAATGTT
CAAGGCTTGGCAGTTTAATTTCCTTTCTTTATTCTTCCCTTAATGGTTGGTCTTTTTGTG
CATTATGATTCTACTCATTCGCTCTTGTTTTTTTAGTCGTACAATTTTTAGACTAATATT
AGTTCTCTGTTGTAGACACGTTGTTACTATTTTTTATAATGAAAGTAAAATAAGCAAGAG
ACAAGCAACTACCAATCAAAGAATATTATGCTCATTTGAGCTTTTGAGTTTTATCATCTT
GTTCACCTGAACAAATTACTTCCAATAAAAAAATTACGTAGAGAAGAAAAAAAAAATTGA
ACGTATTTGCAAAAGCAAATTGATTTGGGGCATGGTTGGTGCGAAAGTGGATGTGAATGC
AAACAAAGTCTTATACATTTGTTGTAGTCATCAATTTAGAAAATATAACATTTTATATTA
ATTGTGTTGACAACCGATAAAGTATCGATTTTTATCAATTAAATTAATAAATCTGATGGA
AAGAGTATAATTGTATTTTAAAAAATTGAAAAACCAAATTAAACATTTTAATAATTAAAA
GGAACTAAATTAAACCTTAA
>Glyma03g37800|Glyma03g37800.1
ACAAATTCAAAAAACTAATGTATAATTTTAAATTTATTGTTCAAATTCAAAAGCAAAAAT
AATAAGATGTTATTGTAAGAAAGGTTAATATAGGAAGACCAAAAGTTATAAACAATTTAC
CTATTAAAAGTTTAAAAAAATTATATTGGTTTTACTTTTTTTTTATCCAAATCTCATTAT
TTCTTTTTTTTTTTTACTATCTTTATAATTTTGAATCTGTTTTTAAAAATTCATAGAGTT
CTTTTGAATCTTATAAATTTATAAAGTTGTTTCAGATTATTTAAATTGGTATGATATAAA
TTCATTAAAATCTAAATTATCATAAAGTCTTGGAAAAAATCAAACAAGTCATAATATTCT
TATCCAATCTTTAAAATTTAAAAAATTGTTTATCCTAAAATAATCTTTTAAAATCTTAAT
CCAAAATACCTCCTTATTTAACCTGTTTCTCATTCAAAATAATAATTTATAATATTAATT
ATTTATAAAAATAAAATATATCAATGATTATTTATTGTTAGCAATTAAGTAATAAAATAA
TAAAGCGCTAATGTATTATGATGTTATATATATATATATATATATATATATATATATATA
TAATAAAGTTATAATTGAGATTCTACAGTAAATAATTTATTTTCTACATTGTTATCAACA
ATGAATATTTGATGAAAAAATTGATTGGTACAATATTTGTTGCTTATATTGATGATAAAC
AAAAAAGAAAGAAAAAAATACATCATTCCCCGATTAAATTATGGGTCGAGTTATGTTTTC
AAGTTCCACAAATTTTGTCAAAGCTAGTTTTTTATTTCTTAAATTTAAAACTGATTTTTT
TTTCTTCATTTTTGTTCATTGGGTTAATGGCTTTAGATTAAGGTAATGTTTGGTTCAAAC
GGTTGAAAGAACAATGAAAGTAAAATGTGCTGAATTGGGATGAAAGTAGATGGATTGGAT
ATTTGTTACATAAGAAATGCAGAGACAAGATTTGAAGAAGAAAAAAAATGTTTCATCTCA
AATTGTGAACAAAAAAAAGTGGAAGTGAGTAGTTTAAGACAACACATTACATTGTTTGCT
CTGTTGTCAAAATTATCCCTCTCACTCAAGTGGCCTTGTGGCCCCTCATTGTATCAGGTG
AGACTTCTTATTTTTTCCAATCTTTACACATGATAATCAATTATGCATATATCATAATCA
ATTAGCTGATCAAAGAAAGGGCAATAGGTTGCAACTCTAAAAAAATAATCAATTATGTGT
AAGGTATAGTCTATTATGTGTCAAGAACTTTGGATTTTTTTTTGTCTCACCTAATCAGGA
AAACGTGCTTTTTTTATAGGTGATAAAATGGACATTTGCTTCAATTTTTTTCTCTCTTTC
CTTTTATTATTTTCATATTACTTTAATTTAAAACTTTCATATCATTTAAACTCTCTTTCA
TCTCAATCAAGTAATTTAACTTAACACTCTAACTTTACTCTCTTTCATTCCTTTTCACCC
CTCATACTTTCATCTCTCTATCAAGCACACTATATCTGCTTATTATATTCATTTACCGAA
TGAATTTTTTAATTATAAATTATCTAAAATATTTTGTTAAATATAACTTTAATTAAATAT
GATGTCATTGTAAACTTTTTAATATTTATCCATTTCCTAACAATAAAATAAATATATAGA
ATTTAATAATCGTGCATTGTAAGTATTATAACCTATATATATATATATATATATATATAT
ATATATATATATATATAATATTTATTAGTATTATTAATGTAAGTTTTATATTTGGTATTT
CTCACAACATAATATTATCACTTCACTTGTCAAAGGGAGTATAACTTATTTAAAAGAATA
AAGTACATGAGATATTATAAATTTATTAATTTATTGATATTGTTTTCAATTTTAAAAAAA
AATTACTTATCGAAGTAAAAGAGGTCCAAAATAAGCTTGACTCCTCCAACAACACACGAA
CAATTTTTCTGTCTTTTTTT
>Glyma03g00790|Glyma03g00790.1
CCAACTCTCCAATAATAGTACGTGCTGGTGAAGGGAAATGCCTCCAAACTGTGAGGTCAA
CTTGTCGCCATTAATGAGACCTATCTTTTACTTTTGTCTATGGAATAGTTCTTTTTTTGT
GGCATAATTATTCAGAACTCAAATATACCACGCAATTTGGAAGACACAGATCATCATAGT
AACTAAGTTAATTTTTTTAAGTAACGTACGTGTACTTTAATGACTATTTTGTGCCTTCCA
ACTAAGATCAAGTAGTGCTTTGTCGTGATGCAGTTGCCAGGTTGACCTACTATATAGTTA
AATGGACAAGAAGGAAGACAAGTCCTGTGTTTAGAAAAGTATTTGGGATGCAAGTATCTT
CTTTTTTCCACGTCAAAGCTAGTCTCTTGTTAATAGTGAAATAAATATTTTAGGATGGAA
GGAATATAGGGAAGAAATTTGAATTGAAAAGAAAAAATTTAAATTTTTGTATCTATAAAA
TAATTTCTCCTTTCATCTTCTCTCTAAACAAATGGAAGAAAATGTTTCGTTAGTCGTATT
TTTATTTTTTTTTCTTTTCACTTTTTTTCCTATCAAATCATAATTTTCTTTTGTTAAAAA
AATTAATAAATTAACCTCTAACATTTATTTATAAAAAATGTGTTGTTGTAGTTTTATTTA
CGTAAGATAAAAGATAAAGACAGAATTTAATTTTTTCTTTGGATGCTGCTTGGGGAAGAA
TAGGACTGCAACTGGACAAAAATTTATTGACTAATTAAATAATTATTTAGTAATACTAAA
TTATATTTAAATATCTAATGAATAAAGATGTTAGTTGTTGCTAACTAGTAACAAAAAGTC
CTTTTGCAATGAAAAGGCCTCATATCAAACTCTCGTGTTTTTTCACTGTTGTTCTCATCA
TTCATCAAATGTATCGTCCCTATTCCTCCACGTCTAGCATGGCAATTCTCAATTGGTGTG
AGTTCTAGCTTGGATCGATAGCATAATAATTTATTGGTCAGAATCTAACGAGCTTCCTAA
CTCAACTATTGCATGACTGAAACAGCATATATAATTATTGATTTTCTTTTTTAAAAGACA
ATAATAATTAACTAACTCACCATTTCTTTTATAGATTGTGTTGATGAAAAGGGTACTCAT
GTGTCAAACCCATCATGATGAATTTACCTTCTCCTAGTCAAAAGTAGTGGCCTTTAGGAG
TTAGCTAGGACTTAGGTGATAAATAGAAAAAAACTATGGAGGTTCTTGAGGATCCACGTA
TCAGCATGCTTATCCATCCGATTCTTCCGATGCTTTTTTTTACACATGTATGGTTTTTTT
TTTTTATTTCACTTTTCCTTAATAATTGTTATCGGCTTCACGAATTTTCCTTTATAAAGT
GTTTAGATGAGTTAAGAGATGTTTATAAACTTTCTTTAATCTCAATCTCTAAAATATGTG
AGACTATTTCAATATCCCGGAACAATAATATTACAATTTTCATTCGAGATAAATAGTAGT
TTATACACAACTTTAAAAAGCTAATAGGTCCCCTAAAAAGCTATTGGAATTACTATTTTA
GTACACTTTAAAGTCTCATATGGCTGTCAAATTCAATAATAATTCAAAATTACTTTTGTT
CCTCAAACTAATACTATTTTAATTTTTAAATAACTTAAATGATAACAATAATAAGATACG
CAAGTTCAAATATTATCACATACCTATTTTATTTTTCTTGTTTTCGCCCATTCCCCTTTG
ATGATATATTTACGAGCTTTATTATAAAATTATTTTAAGAAGAAAAAAAAAAAAACAAGT
ACGTACTATCATTATTTTTAGGATGCCTAGCTTACACGTCGCAGCTGTTTCGGTGGTCCA
TATAATAAACACGTATAGCACAAAAATTTATGACTCAAAAACGACATAGTTAACAATTTG
TGTTCGGACTACAACAACCACTAACAACTACTATGACTACCATACTTGTACTACAAACTG
TATTGTATATAAGGGTAAAA
>Glyma03g38960|Glyma03g38960.1
GAAAGTTCTTGACAATGTCCTTTTCTCCCTTGAGCAAGAAAGCAAGAGCCGAAGGGATAA
AATCCCGAATGAAAACCTGATCATAATTCAAAGGTTGCTCGCTATCCGAATCATTTGCTG
CCACTGTCCCCACGGGGGAGTCACAATACGTCACAAGTGCCTCCTGCAATAACCTCCATG
CCTCTTTCTCCGCTTCTGTTTCCTCTTGTACGTTCTCAGCCTCATCTGCATTCTTTACGC
CACCCGAGTTCTCCTTGTTCTCGTCTTCCTCGCCAACTTCTAACCGAGACTCTTCCTCAA
CACTTTCCACCACTATTGGCTTCACATTCATGCCACCCTTAACGTAGGCCATTTCACCAT
TGTTGTCATCCACGCGTGTCCCGACCGAGCCGGAGAAGTCACGAGCCTTGAAGTTTAAGT
CAACTCCGGCAATGGAAGAGGCATCCCGTTTTGTTGAGCTTAAACTAAGGGACCTTGATT
GGCCAAAACTCGAAGAGGGTAACCCAAAAACTTGGTGGTTACCATGCATTATGCGTCCGA
ATTCGCGCATGTGAAAAGGACACTGCATGGTGTTGCGATAAATATTGATGTCACAAGAGT
TAGAGTAGTTAGACATAGACATGGCAAGAGTATGGTGACATCTTGCAAGAAACGATGAAT
TCTTGTAACCGATGAGAATCTTAGGGGATGGTTTCATGGTGCAGTTGCAAATAAGGTTGA
CAGCGATCATACCAAAACAACGGCAATGTACGTGCAAGTGTTTGATATGGAGTTTGAAAG
TGTTCTATCAAAGTAACGGTGTAATTAATAATGACAAAAGAGATGTTGAAGAAAACGACG
TCTTAAAATTGGAAAAAGAAGAATGGTGGTGAATATCATTCATGTGGGTAAAATAGGATG
TGAAGGTGGCCTTTTTATTATGTATACAAAAGGAAAAATGCTACCTTGGGAGACAAAGAT
ATTTCTCACCACAGAATTCCCCATTGTTAAATATTGCTTTTGTATCCCCTTTTAGCAAAC
AATTTTATTTTAGATTTTTAAGGCTAAATATCTGCGAGTGGATCTATTAGTTGCTTACAA
AATTTAGATTACAAGATATTGTTAGATTTTTAACCCGAACATTGGGGTTTGTAATTTGCA
GTGGTATTTATTTTGTAACCAGTGTAAAGCTGTGCATTTTTGCTAGATTTGGGGAAGTTC
CGTCGTTTCGGGCAATTTTAAGTGCATTTGGATTAACTTATTATAATCAAAATCTTATTT
AAAGATTTTTTTATTTCTTGTTAAAAATTAAGCAAATGAGGAAGTTTTAAGAAAATATAT
TAAATCAGGTTTAGTTAATATTCTACCACTCCACCGATACAAGAATTTTTTAATAAAACT
AATTCGTATGTACAGTATTATTTTTGCAAAATGTTTTTATCTCTATGTACTGTATTCAGT
GTAATTTTTTTAAAGCCAATCAAAATACATGCAAATTAGAACTTTTAGATAATTATTATA
AAAACTAATAAACGTATGTGACAATTATAATTAAATAATAGTCTAAAACAGTAATATTTT
TTTTACATAGTAAGTGAAAAGACTATTTATACAAAATTAACCTTTTTATTTCTATTTTTA
ATTTAGTTAATTAGTTTTTGAAATTGCTTTTTACATCAACAATTTCTTCTTTGTTGAGTC
TTATGACTTCCATCTCCCCTCTCGGTGGAAAAGTCCTGGTCTAGAAGATTATTATTATTC
TTGATAAGTAATAACATGTGCATTTTGAAGATTTGTGTTCTGTTAAAAAGGATTGGAGAT
TTATGTTATGCACATGTTATTACTAGTGAAATTTCACGTTAATCCGAGAGTATTTGATAT
TTAACCGCACAAAATATATTTCAATTTTAAGTTTAAATAATATTTACACAACAATTAGAT
ATTGTATGATGAAGATTAAATTTATGAAATTTATTTCCCATAGAAAATTATTAAACTAAA
TAATAGTTTGAAATAATATT
>Glyma03g40941|Glyma03g40941.1
ACTCTTCTTCTGGTGCCAATGCTACCACAAATCGTGTAGAAGGAAAGGTTCAGCATCAGG
TTCCTAGCCATCCACAATATGCTACTGCTATTGAGGACACAATTAATGTCCTCGTACTTT
TCCAAGAAACAAACTTGTTTTAGAGAGACAGTCATCGGATTCTATATATTTTATGATTCC
ATTCATAAAAACATGCTCTTTGTTTGATTGATTGATATAGTATTAGTGTAATTTAATTTT
CTTACATCGCCGTGAACTTAAATAACCTTGACTCTTGACTTTACTTAATACAAATAGGAA
AAAGATTGATATAACATAAGTGGAATAACTTTTATTATTCTATTTAATTTTAGAGAATAT
TTTTATAATACAAAAAAGTAAGTGAAATAGATTATTTTATAAACTGTGAGTATGATTTGT
AATACATATTATTAAATAATATGTAAAAAATACATTATTAAATAATTAAAAATAAATCTA
TTTAATTAGCCAAATATTTTATTAATAGACTAAATAATAGCAAAAAAATATTCACTCGGC
AAGAATTTGACAAATTCGTATACAAAGAGACGCGCGATTAAAAATCACTTTGAATATATA
ACCTTTAAAGTCATTATTAAAAAAGGATATCATATTATATAGCAATTCATTAGTAGATAT
ATTGTCAATATATTTTAATTAAATTAATAAAAAATTATTATATTATATTAGCTGGGACCA
ACAATATTTAACTTTTTTTCATGATAATATATAAGTTTAAATATTATATATGAAAAATAG
ATTATTTTTAATTTATTACTTAAAATTCACTTTTGGTTATAAAAAAAATTATGTATGTTA
TCCTTGTTAGTATCTATCACGTTATCACTTAAGAGAAAGAGATTAATAATAAATATTACA
TTAAAATATAAAAAAATTTAAATACATAAATGATCAAAAATAAATTTTAAATAATAAATT
AAAAATAACTTATTTTCTAAATATAAAAAACATATTTAAACCTAATATATAAAACACTCA
TGGTGCCTACCACGCTATCGCTAGCAAACATAATTGATTTGCTTAACCATGCTATCCAAA
GTTTTCACCGAGTTTAATATTTTATGTCACAGCTAACCAAGACACTTAAATAATTAATTT
TATTTTTTTATAATTTGTACCCACTCACTTTAGTATTTTGCATCCCCCACTATATATATA
TCCTCTGTCGCTTAGCCAGAGAGAGGATCATTGAACATTCTTAACTTTCCTCATTCTTCT
GGAGTTTTAACGTAATATTTAATTCGTGCATTGAGTCGTTTTCATTTCACTTAGACATAT
GTGTTCACTCACTTTTGGTCGTCACAATTTAATTAAATCATCTTTTAAAATTATATCATC
ATTGCAATGAAAATAAATAATTAAAGATATTTTTAGATTATTGAAAACAATCTTATTCAT
ATTTTGTGTGTGTGTGTGTGATATCTAATTCATATTGAACATACGTACTACAAAGGTTTT
TTTTTTTTTTAAAAGGCAAATTTTCAAAACCCAAAGAATTAAGAATAAAAAAGCACCAAC
CTGCAGATCTGATTATATCACAAAAGGATATATATACAAACAATCAATGAAGTCGCATAG
ACTAGTTGAATGAAGACCAAATTAAACTTCTTCCTTCCAATCTAGAAGCATGGGAATGGA
ATTATAGACCGTAAAAAAAAACTTTGTTGAGCAGAGAGTAAGGACTAGGATTTCGAAAAC
GACCGCAACGTAAAATATCGAGAATAAGAAAAAGGAGAACCACAATGGCACGCAGTCACC
TAACGAAAACGAAAACCCTTCATCGATCCATGCATATAGTAGTAAGTAACATATTAGGGT
CACGCACCACTTTTCAACGCCCACTTCTTCGTTTTTCCAATTTTGTCGTTTTCCTTGCCC
ATTAAATAATATATAACCTCCTTCTGGGAAGCCTCGGGTCTTATTATTGATCATCACCAA
GTTGGAATGAAGCCTATAAA
>Glyma03g28600|Glyma03g28600.1
TCTCTGGGGGCTAGAATTTGATCACAAAATGCCGAAGGGGTTTTTGGCAAGTGAGGCATT
TGAGGATGCCATGGGGGAGTGGGTCCCACATGCATGCATTTCGATGAATTTGATGGGACA
GAATTCTGGTGACAAGGATTTGATAACGATGTTTGGACTTCATGTGTGTGTTCTCTCTCA
AGTTATATTTCTGTTATTGTTGAATTAGTTCCGTGGTGGCACTGCTTCCTGCCAATATTA
ATTGCTGTGTTGGAGGTCTCCATCAACATGTTTTTAAATACTTTTTATTATTAAAAATAA
ATCCCCCCACATGAGCTCAATAATAAAATCTAAATATAATTCTTGGCTGCATACTCTGAA
TTTTATATTCCTTTAAACCTTAGGTTTTTTCATTACTTAATTAATAATATTTATCTACAA
TTCATCATCATTTGCTTACTTTATTTTCTTTGAGACTTTTTACTATATTAGCTAGGTTGT
GTTTTTGTAATTTTAGGAAAAGTTGTCTGTGAAATAAAAAGTAGCGAATGGAAATAGAGC
ATTCATAACTTGAGAAAACCAGACACAATCATACAACAGATGTTGTGTTGTCTCAAGACA
TTCGTTACAACCAACAGAAATACCATTCTTAACATCCAAAATGTCCCTCTTCGTAAGATT
AACTTTGAAGGTATTCTCTTCATAAAATTAACCATTGAAGGTATTCTATCTTGTATTAAT
AAAAGTACTTTTGACTTCTATATACATACAATAGAAACTTGAAGTAAAAATACTTTTACT
TTTGTTGATATTATCTAAAGCAATTTTATTTTACGAACATACTTTTGAATAAAAATATCT
AAACATTGCTTAAAAAAATATTACACAAATTACATTGTAATAAACTTATTTTTATCAAAC
TTAAATTTATAATACACTTTAAATTTAGACTTACATTTTCAAACTTGAATCCAAATATGT
AACATGTCCGATAAATGAACCGCATGATTAGATACACACCTTCATGTGCTTTTGCTGATT
TTTATCAGGCATCGGGATCGTACCCAAAATTTTTAGTTGCATAATAAGTTCAATTGATTC
AGCTAAAATAAATGTAAAATCAGCGAAAAAGTTCGCAAAATACCTTGGTTAAATCTCCAA
TATCGTATCATTCGATCAACGCTTGATAAGTGTTAAAACTGAAAATGCTAATTATAAAAT
TTAGCTATAATCTTTTTTAAAAAAATTCTTTTATAGACTCCATATGCTATTCATTTACAA
TCTTTTAAAAATTGACCCAATAGTTCATTACTACCTTTGTTCTTTTTTTATCTGTTTTTG
TTAGATGGAAATAAAAAATGCAATAAGTTTTATTGATTTTAATAAAGCAGTTCATGTAAT
TTTTCCAACTCCATAATAAATACATATATAAATTAATTAAAGATTAAGCCTTTGTTTGGA
TGGTGAATAAAAGAGAGGAAATGAAGGAAGATTTTAAAAAATATAAGTGATCAAGAGTCT
CATACTTTCTCTCCTCTATTTTAATTCAAATATTTTTTTTCTTATTTTTCTATTTTACTC
TATCAAACCAACCCTAAGAGACAAATATAAATATAATTTATAAAAAATAATTAATGCGAC
CTTAAATTTTATAAATAGAGATAAATAAAATAAAAATACAACAATTAAAAAACGGAGAAA
TATGAATTTATAAGCATTGAATGCCAACGCCCCCATTGACCAGTTCCAAGAAGATGAAAA
CGAATCGGTAAATGCTAATTAAGCAGCTTCCAAAAACTAGAATTATGAATAAGAGCCAAG
ACGAACAAAGTTTCTCCACAAGAATGAATGCATGTTTGAATTTGTTGGTGACTGGGAGCC
ATAGATACTTATACTTTTCTAAATATTTAATAAATTTTAAGATATGCTTTAATTTTGATA
AATTTTAAATTCAATTCATCTAAACTTTTTTTTTAATAAAAAAAATTAATAAAAGCAGAG
TCAAGTCCCGGGGGCATTTT
>Glyma03g26740|Glyma03g26740.1
TTTGATATGAATTTCTGAGCGTGCAACTTTGGATTAAAGTTGGGAGAGTCTAAAAGTACT
TTACCTTGAATCAATAAAAATTTCCTTCTTCAATTGACTTTGGTGAAATGGAATTCATTA
TTGTAAAATAGAGTTTGTAAAATTACTTTTCAAATTTTAATCCAAGCATAATCCAAATAC
TGTATAGTTATTACATCGTGATTCGTGAGCTTAGAGATGAGATTTTACTAAATTAAATTA
TTTAGTTCTTTTATGAAGACTAATCTTTTTAAATAAATTTGAGTAAATCACTAATTTGTT
CTGTCATGTATTACTTTTTTTTTCTTCCCTAAATAGTTCTTGGAGTAATAAAATTATATA
AGTGCTCTTTAAATTATTTTTAAATATCTATTAATTTAGTCCATACATTGATTTATTTAA
AGTTCAGGATTCATTTGAAGGTTTTTTTTTTAATATTATGAGATTATTTAGTATAATTTT
TAAACACGAGAGCTTACATATATAATTTGTATATTTTAGGACTATTTAGAAGAGAGTAAT
ATTTTAGGAATGAGATTGATGGTTTGTTGTTATTCAATAAATTTAAAGAGTATTATGAGT
AGATATTACCACTATAAGCACGTACTCTATTTAAGTTCAAATGTGTAAATTATGAAATAT
TATATAAAAAATGAAAATATTTATTTTTTCAAAAGATATCTATGTACTTGTGAACCGTTA
AATAAAATAGGTTTAAATATTTTTTAAATTCCTATAATTTAGCGTTTTTTATTTTTTTTG
TTCTTGTATTTTTTGTTATTGTTTTAATGCTTGTAAAATATTTTTGTTTTATTTTTTATT
GTTATAACATTTTTTAATTATTTAAAATATTTTTGGCATTGTTTAAAGATATATATATAT
ATATATATATATATATATATATATATATATATATATATATATATATATATATATATATTG
TAAGGACTAAATTAATTTATCTATAACGTTTGTTTTCTTTCTCTCATTTAGGACGACATC
AACATTAGTCAATTTGTTGAGCTTTCATTAAGTGAAAGAGAGAGAAAAGTGGATAAAAAA
GGAATAATTGTATCAGTATAACAGTGATATGATATATTCTTTAATAGTTTTTTTTTTAAG
TTTTGTACAGGTTAATTTTTTTTAATATACTTTCTAATAAATTCTTAATTAATAGTTAAA
TTTTATTAAAAAATATAAAATTATGAGTAAAGCTGATTATATAAAGAGTGAAACTTATAT
AATATTAATTTTTAATAAATTTCATTCAATAATAAAAATATATTAAAAAATAATGTTAAA
GAATATATTTTTAACAATTCTATAATTTTATAATATATTCTTATCATATTATTTATTATA
TTTCACACTTTTGTCTCTCTCTAAATCTCATTCTTAATCATAGATGAAAACGCCCGATAA
CACACTTTAATATATTTTCTTTGACAAATTTTTTAATTTTTTATTAGTTAAAATTTATTA
AAAATTATAAAATTATGAGTGAAATTTATGAAATAAAGAGTGAAATTCACATATTTTTAA
ATTTTAAATAAATTTCAATGAATAGAATAAAATGTGGTAAAAAGACTGTTAAAAGAGAGA
TTATTAAATAGTTTTAGATCATAATATCTATAAATCTAACGGATCTTTAAGTGACACATA
TGTATAGAAATAATTAATAATACTAAATTGAATGTCATGTGAAGATTAATTGACACCATC
ATAATTATAGACTACCAAATAATTTATTGTATTAAAAGAGTGTGTTACTAAATAATTTTT
GAATTATAGAAATATAATGCATAAGAAACAATTGTAGGAACAAAAATTTTCTAAACCGAG
AAGTATATACAATGGAAAAGAGAAACTATTCAATAATCTCTGAAATCCACATGTCAGAGT
GGTAAAAGTCCAAGTTGGACACAGAATCCAGCATGTCAAGGTGCAGCAACAATTCATCCA
CCATGATTGGCCAAGACCAC
>Glyma03g03520|Glyma03g03520.1
AATTTTTAGTTTTAAATAATATTAATATTTAAATATGTTTAAAAAATTATAAAAGATGAA
GATATTAAAATGTCAATAACCTCCATCTAATTGACAGATGGATTTTTTTATATATATTAT
ATCACCTTTTTATAAAAACTTTTCTTTCTCTCTTCTTTTGTCACATCATCATGTTGGGTG
GTATGAAGATAAACACTACGTCTTGTTGATATCATATGATTTTGTGAGAGAAAAAAAAAA
TCAGGTTATTAGATTGTTTGTTGGTATGTCAATTCATCAAAAAATAGTTGTGATAAACAG
TTCAAAAATTTAAATATCAACTTATGTTTCTTGGATCACATTAGCTTAGCTTTCGTTCAG
AATGATTTTTAATTTTTAGTTTTAAAAATTTCACACGATTTTTAATTTTTAGTTTCTTGG
ATCAAGTCAATTGCTAATTCGATTTTTAAAATTATCAGTGATAGTGGGTGGGATAGTGAC
AATGAAAGAGACACGACAATGAAGGTGACAAATGATAGCGATAGTTGCGATGGAGAAATG
GTGGCAACGACGACAATGTAGTATTGTTGGCGGCGATGATGACAATTGTAATGGTGATAA
AAGTGGTGGAATGATGGTGGTGGTGAAGGCAGTAAAGGCAAGGTACGATGGTGGTAGTAG
TGATGATGGTGTGGTGAGAAGGCAACACATAATGACAATGACAATAATAATAGAATGATC
ATAATAATTGTGATACAATAAAACGATAACAATAATGATGTTGTGACACTAACAATAATG
ACAAAATCGAAGTGGTAATGATGGTAAATAGAATTGTTTTTTAAAATTAAAATCAAATTT
ACAAAATCTTTATTCTCAATTTTGATGATAAATGTAAAATTACTTTTCTAACACGTGTTA
TTTAAAAATATATATTTAAAAAATAAAAATAAAAATAAAAATAAAAAACTCCTGACCACC
CGAAAGACATCTTTATCATCTTGAATAAATTTTGATTGAGACAATTCCTTGAACCCACAA
ATAATAATAGAAGTCGTGACTGTGATAATAAGGATCCGACAACCTTATGGACCTAGAAAA
GAATCCAATGTCTACTGTACAATTGTATTTACTTTCTTCTTCGGTAAAACCAAAGAATTC
CCTATCTATATAGTATATACCTCATAACTAGCGGAAAGCATCAAAGCTTTAAACACAAAT
TACTCTTCAGATGTTGATTTTTTTTTTTTTTACACCACAAATATTTTAACTAAAAGTAAT
TCTCCTTGGGGCAAAAGTGACTTAAGGCAGAGCACACATAGATACTACTTTATCCAAACA
AGTTATTAGTAATTTCAATAAATTTTGTAAGTGTCCAAAAGTATTGGAGCGTGTGGATTC
ACTGAATAAGTGATTAATTTATCAAAAAATATTTTGACATTTTTGAATTTATAGTCTTTT
TATTTATAAATTTATTATTTATATCTAACCCATCAGCGTAGAATTTCTTCTGCACGAGTC
CCCTTCACATCTAACCAGGTTGAATTTTAGCATGTTTAATCTTTAGCTTCAACCTGTAAT
TCAAGTTTAGACTTCAGAACTCACATATCTCTATTTATTTATTACTTAAACTTCTATTTC
TTTTCTAGAGTATTATTAGATGTCAGCCTTATCTTTTTGCTTATCCATTTTGTTATGGGG
CCTTCTCCTTTTTCTTTTTTCTTTTGTCCTAAAGGATAATGCCATTTTATTGATTACTAA
AGTCTAAAATGTACTAATCTAATTATAAAAAAAAAAACTAATTAACCAATCAATGCGAAC
AAATTTAATTAGTTATGATTTAAGACGTCGGATTCTTGAGTTTATCCGTTCCTTGTTAGA
AGTTCACACGTAATGAAATTAACATTTTATGCAAAGGATGTGTTACAAATATAATTTTTT
CATCAATAAATATTAATTGTTAATTAATTTATTAGTTTTTATTAATGAAAACATTTAAAC
AGTCTATTGATCCCTTCCTC
>Glyma03g01990|Glyma03g01990.2
TGACTAACAGTTTCTTTAAAATAAATAAATAGATTAACTTTATTATCAATTGAAAAATAT
TAAAGAAAATTAATTTATATCCTAAAAAATTTGTAAATAATTTTAAAATAAAATTATTGT
AATTTTATATTTTTTCTTACAATAAATTAATTTATTAAATTATTATAATATGTGACTTCC
AATTTTATTTATTATTATAATTTACTTTTAAGTTCCAGCAAACAAAGAATCAATAACCAT
CAAACACAGTGAATAAATTGACATAAAAATATTTTTATTTAATTAAATATCTCAAATTTA
AGTCTTAAATATTTATATAATATATTTGTGGTCCAAGAAAGAAAACGATGAGTCAACCAT
ATCAAACCTCTCAACTGCATATTGATATAAAACCCATCAAATTTCAGAAGAGGTCCCTAA
AGAATACAAGTGTGATAAAAACATGTTCTGTATTGGATTTTCCTATTCTAGCTAGAAAAT
ATGAGATGAACATTAGGTCACTTTTTTAATTCTAGAAATTCCAAATTTCAGACTAACTAT
GAAAGTTAAATTGACAATATAAATTTATAATAATATATAACCTCGTGCAAGACATAATAA
AAAAAGCCTCGTGCAATAAGTCCAAAAAAATAAATAAAATCTCGTGCAATTTTTAAGCAC
CAGTCCCATTCATTATATAATAGAAATAAATGTGATACCAATGAATGACACAGACACAGT
CATGTTGGACAAATAAGGGGGGCTCTCCTCTCTTCTAAAGTCCTTTTCATTGAAATTTTT
CATCCAATAAATATAAAACAATATTAATTTGCTCTTAAAACGTTAGGTCCCATCAAGTTA
TACTAGTATTTTAGTCTAGTATATTTGCGTTGGCTAAATATTTATTTTATACAACTATTT
TTTTAATAAAAAATGTTTTTAAATATATAAATTATATTATAATTAAAATATGTAATTAAT
AAATGTATTTATATAAATAAATTATGTATTATATTTATGAAAAATAATTTACATTGTGAT
GTATTGTTATTCTTAATTATTGATAATTTATTTTTAGAAATATTGCAATTCAAATTAGAA
TTAAAGATATTTTTTTGATAGGTAAAACTTGAAGATATTAAAAATGATAGACTAAAAAAT
GATAAAATGTTAATGTAAATAGTTTAATTGATATTAAAAGCAAAAGGAGATATATCATAT
ACATATTAAGAGTGAAATTGAATTTTCAAATATATATATATTATTTAAAATTAGTTTCTG
ATATTCAGTTTCTTTTAAATTGTTTTAATGATATTAAAAGTAAAAAAAGATATATAAGGA
GATTATTTATATAATATATTTTTATTACATTATTTCTCTTTTCATCTCTGTTTTATAACT
CAGTTTTTTGATGAGTCACAATTCATTCTCTTCCCTTTCACTTTGATAAATGATAATTGT
ATAATTATTTTTAACAGTTTTACTGTAAAAAATATTTTTTTTTCATAAACTTTTAACATG
AAATTCAGTCTTTGATATAAATTTTCCATTTTTTTAATAAATAAAAGGCATGTAACGATA
TCACAACAGATATAAAATTTTCATATTAATTCCTAAAAATTATAAATTTGAATTATATTA
ATACTTGTTATCATTATCATTATAATATATATACATTAATCCCCTAAGATGTTCATAACA
CCTGTATTTATCATTTCAAAAAGATTAAAGTGATTATCATTTTATATTTCCAAGGACTTA
TATACACTGCTTAAAGGACTTTTCAGCTTGTATACACCGTATAGATACAAAATCTTCTTC
CACATGTAAAGAATGGGCTATATTATTTGCACAGATCGAGCTATATCCACCACGTATAGA
TTGAACATACAGTCATACATTAACCACGTTATTCTATTGTCTGTTTCTGATTATTGGAAA
CCAAATTCCACACATGCAAACTCTCTTTCATTGAACCTTGGTTTTGGGACAGTGCAGTGA
CCATAGCAGAAGAAGCAGTG
>Glyma03g42310|Glyma03g42310.1;Glyma03g42310.2
TCCCCTGATTTCTTCAAATTAGTTTTTTTTTTTATATTATGTCATTTTTTAAAAATAATA
TTAAATATTTTTTTTTGTTTTGGAAATTTAAATATGTAAATAATATTATTTAATTATTAC
TTATTATTTTATATTTTAATAAAATATTTTATTCTTTTGTAATATTTATCGTAGAGAATA
GAGATAATTGAATTTTTGTTTTTTCTAGATAAAACATTTTAGTATTGTTTATTTTTCTTT
TAAAAAGTTTTCTTTTTATAATATGCTATTATTATTATTATTACTTTTAAAGTTATAAAT
AGTTGTAGTTTATAATCCAATAATTTTATTAATATTTATCAATGAGTCAAACTTTACAAA
CACTATATATAAGGTTGACAACTTAAATTTTGTAACACATCAAGAAATATTTTATCTTTT
TATCAAAATTTTGTACCATTATGAGGTTTCAATGTGTTTTCCATTCTAATGGACAAATAC
ACACCTACGTGCTATGTAAATCCTAGGAAAGCAAATTAGATATCAAGTTGCACTAAAAAT
TTGTCATAATTTACTTTTAAAGTTGTAGTCTTTGTTACAAGAAGTATTTTTCTTCTTCAA
TTTTTCAACTTTTTGAAAGTAAAATATTCTTCAATGGTTGTGGGTTATTATTGTCCTAAA
AGATAATTTAGTGTCAAATTGAGTAGATTTTTGGAATATGATTAATAAATTTTTTCATAA
GAAAAATATAAATAACATAATATAAAAAAATTATAAATTTAATTCATTAAATTTTTTGGT
GAAATATAAAATTGTTCATTGTCATTTGTAATTTAGGAACTTGAAAAATATGTTTAATAT
CTTCTATGTAAATATATTCTTTGTTATATGTTTTTAAATCATTTAAAAAATATATATAAA
TATTTTGTATGAATTTTAATGCTTATATATTTTATTGATTTTGGCCCATAATTGAATCTC
GAGTTCGCCCCTGTTGATAGTGTGATAAAACGTTTGCTTTATGCAATTTAGCGTTTATTG
CCAAGCTTGACACTGGTTGAATCAGAAGAGAAACATACTTTCCTTTTTGCACCAATGTTT
GACGATGTTATAGTTGTTCAAAATGAACAGAGATAAAGGGACAGTAAATTGGTTTAAAGA
AAAAAATGTTATTTAATTGTTTTTCTTGTTAATGATTTGTTAAGAGAACTAATAAAAACA
ATTAAATAGTGAATGTTATATTATACTGATAAAAAAAATAGTGAATGTTATATTATTATT
GCTTGTATCATAAGGAATTATTTTCCTTATTAAAAATAAGTATAAATGTAAAGTAAAATC
ATATACTGTGTAAGAATAAAAAGATTGAATATGATATAAGTGAAGATAAGATCCACAAGT
TATAACATTAAAATTTTAGATTAAAATATGATGTCAAGTTCATTTGTTTATTGGTATAAG
TCTGTCGCGTTTATTTCTTTATTCTTATTTTAAAAAAATCAATGCAGTATTCAAATATAA
AATCAATAATTTTTTGTATAAAAATAAATATATTATAATAATCAAAACATTTTATAATTT
ATTTTAAAAAATATTATTAAGAATCTTACTCTTAAACAAATAATTTTATTGTGAACAAAA
GATTATTTTTAATTACAATTAAAAAATTTCTGAAATATCTCACTTAAGATTATGTTTGAT
TTAGAAGATAAAAATAAAATATAAAAGGTATAAGTCTAAAAAAATATAATTTTTTTTCTA
ATATTATTTCATCTTTAAAATCAAAGTCATGTGAATTAAATGATTTTATTTATTTAAATG
TAATTTTGATCTTAAATTGATAATTTGTATCCAGCTAAGATGAATAGTCCCACAAAATGT
TTCTGATTGGTGCGCAGGGAAAATAGCAAATAAGAATATCCATTTCCAGGTAAACCTATC
CAATTAGATTCCCACAAGCCACATGGCAACTCAACATCACACTCCTATCCTTTAAGATAA
GACCCTGCTTTGCATTAATC
>Glyma03g34410|Glyma03g34410.1
CCTGTCTTAAACCTTAATAAATAATAATAATTTTTTATAACGTGTTTAGAAATTAGGTAT
TTACGTCGTCACTCATGGTGAGATAAACTTAAATTCTTCTGTAACTATTATTTGATTGGA
ACACAATCCCTTTCATCTAAATTTGTGTGATCACAAATAAAAACAGATATTCTAGAAAAA
GTACAATACTCATAATATATTTTTTTCGTTATGACTCCATTACGAGCTGAGGCCCACATA
AAAAAGCAACAACTGACAGCACAATTATCTTTTACATTGGTGGGTAAGAGTGTGAATCAA
GTGGAGTTATTTTAGGATGTGTACATCTTAATTAAATGTTTTTTAAAATTTTGTATCATA
TATAATAATTATATCAAAATTACTTTTAGTAAAAGATAATTATGTTCTTAGACCAAAAAG
CATAGAACTCTATCTTCACATGGCTTCTCTTTTCCTTTTTGTTTGAGTCTCCGCAGAGAA
ATCTGTGATAAAAAAAAGCCTGTTACACCATCCACGGGATAGTACTAGTCCCATTCGTGC
ACCGCAAGCACGTACTACAAATAATCCCACGCTGATTGCGTATGCTCTTACATCATCAGC
ACCTAACAATAAGTTCCACAGTCCCCAAACAATGCCACACTTTATACTCTTATAAGATGG
AACAATCAAGCACACTCCAAAGAGTAACACCAAACCACACATAAAAAAACATAGTGAGAT
ATTACTAGTTTACTACCCATGCAATGTAATTTTGTTTATGTGTGTATGTATTTATATTAT
ACTCCTCAATATATATATATATATATATATATATATATATATATAATTTTTATTTATTAT
ATCATAAATAAATGTAATTATAAATATTAATTGTGCCATTGATATGTTAGTTAATTTTTA
TATAAATTTTATAATTTAAAAAATGAAATAACGTACGTACAAAAATAAAAAGGGATGAAA
CATGAAAACATGAATTTCATTTCTATGTAATACATCAGTGGAAAGGGATGAAAAACTCTA
AGGATGACTAAATCTAGAATCAAGAAATAATCTCATAGTAACTTTAAAGTTTGAGAGGAT
ATTTAGAAATTTTATTGGAGAGTGAAATGTTCTAATTATATTTTTAACAACAGAGTTAAA
AAGGGATATTAAAGACATGTTTTTATTAAAAAAAATAGAATTTATAAAATAAATAATGTA
GAAATTAGAAATGAGAAATAATTTTACAACTTTAATTTGTATAATATTTTTTATAACGTG
TATGTTTAGCAATGAGAAATTAGAAAAAAGTACATCACATTTTCATTATACTTTTTTTGT
CTAGTACAGACCTAAGGTTTTTTTTTCTTTCTATCCCTTTTTTTATGAAAAATATTATAA
AAGAAAAGTTATATAAATTAAAGATAGCTAGAGTATTTCATCTTAGGTTTATGGAGGCGA
AGAGGCGCCACAGATAACAAGAGGCACTAAGCTAACCACATGCAAGAAGAACTGCCAGTC
CAGATTTTCTTGGCACTTCTCTTTCTCTCTTTGCGTCTCGGCAGAGAAATTTGTGATGTA
AAAACTTCTTAAGTCGACCACACGATGCTATTGGCATCCCATCAGCACAATCACGTACTT
ACTCACTTCACTTAATCCAATTCTCATTGCATATGCTCTTACGTCATCATCACAAATATA
GGTGTCTAAAAATTAGTTCTATAAAAAATCAAATTAAACTGGTTAAAAATTGTTTAAACC
GGTTTAATTTTATATTCAAACAATCAAATTAGTTTAAAAATCCGTTTAAAATCAAATTGA
TTTTGAATTAAATTAATTTTTAATTAATTTTAAACTGATTATAAGAATCAAATCAATTTT
AAATTAGTTTTCGAACTATTTTATTCAAATAAAAAAATATTTAAGTTAAAACCAATTCAA
TCAACCAATCGATTTTGTGGAAACAATTTGATTAATCGAATTGATTTTATAAAACAATAC
AATCCTTTTTTCTTGAATTA
>Glyma03g30220|Glyma03g30220.1
ATGCTTTGCAGTGCAGTGAGTCCCAGAAAGCATGCCGAGAATTACTAGTATTTCTGTTCT
TCCATTTGAAGCAAACTTACTTATTAAGCATATGCACCCCTACCTGCTCTCTTTGCCCAT
TTATGAACCTGAAAAACGAATCAATTATGAAATTAGGACCATCTTGACCAATTGCCGTTC
AATCATTTTATACAAAAAAAACAACAACAAAGAAGTTATTTCTTCTCTAGCATAAGGTCA
TTCTTCTAAGTCCCTAGAAATTGATGATCACACTTCTCGTAGTGAACCTTTAACCTGCAT
GTAATAACTATCAAGATTGTTAAAATATAAGACAAGCCTAACATATGGTCAAAATAACTT
TACATATTTGACTAGTAAAATTATTGTTTAAATTAGTTGGGCTCGGCCCAATGCAGTTCA
CATGGAGTCAACACAGTCCACAATAATTGGACCAAGAAAAAAAAGCCAGCAATTTAAAAG
TGTCAAAACTAACAGTAAATTTAGTTTAGAAATATTAAAATAGGCTTACTTTTGGTAATT
GTGTTTTACAGTTGTTTCATTTTGTTTATGTACATTAAATTTTAAATTTTCATTTTGGTC
TTTTATGTTTTGGAAATATATTATTTTTATAATTTTTTCATTTTTCTATTAAAAACGTTA
GTGTTGCATTGACTTTTAAATTTTAATATGATTAAATGTTATTTTTGGTTGATTATGTTT
AGTGACAACTAAAAATGATTACCGTATTTTTTATTTAAAAATCACTAAGTGAATAAAAAA
AATATAAATTTAAAATCGCAAATAACAACTTTCACTCTTATCAGTCATCATCATCGTATT
ATTATTATTACAAGGCCTTTTAAATAACATATTTCGTTGCAATATATAGAATCTAACAAA
AAAATTACAAGGCCTTTTAAATAACATATTTCGTCTTCTATTTTTTTTTGTCTGTAAGAA
AACAACATTAGGGAATATATGGTTTCAACTTTCAAGTGATTCTTCCATCGGCCCAGTATT
CATAATTATAGCACAGCTTACTAAATTTGTAAGATGGTATTTAAAAAACGTATGAATTTC
AAAACAATTTCATTATTATTTTAATATATTATGGAAATTTAGTTGGTTGTGTTTACAAGT
GTTATGCTCATACATGAATTGCTCCATGTTGGAAAAAGTACAAAAAACAAATTATAGATA
TTTATTAATGTATATTTACTTATTTTTTAGAAATAATATTTACTAAGTTACTCCTTGGAT
ATATTTTTTAAAAGAAAATTGAAGTTATAACTTGTCAAAATACTCATTCTAAAAAACAAC
AAATATACCTTAATAATCCTAAAAGTATTTCTTATTTTGGTCACTCATTTTTTAGAATAA
ATATTTTGATAAAAAAATTATAATTTACAAACAAACAAAAGACTGAATAACACATAAGGA
GGCAGAAAGAAAGAAATTTAAAGATAAATCCTTCCATTTTTTTCACTTTCTTACTTTTAT
TTTTTTCTTTCTTTTTTTATGTTGGAGATCTTATATTAACTAATAATATGATGAAATTAA
AATATATAAGTAAAATAACACATTGGTGGGTAACCCTCAACATACAAACTAATTTTATTA
AATTAAATTGAATTCAAACTTAAATTTTAAGATGATATGAAAAACTATCTTAATAATAAT
TTTTGAATCTATCAAATCATCTACTATTAGATTGTTATCAAATCAACCATGAATATTCAG
TCAAACAAATTTAACTTATAAGGTATCACATTCTTTGGTATGAGAAAGTTTGTTAAAAAA
TTTATATCAAATAATATAATACATGAAATTAAAGTATACAAATGAAAACAATTCTTACCT
GTTGTGAAAAAAAAAAAAATTCTTACCATTCAAACCAACCAATTTTCTAAGGTTAAGTGA
AGGCAAAAACTCAAATTGTAACAAAATATATACGAGAAATAGCATGAAGCATGCATCATT
TTCCTACACAAATATAGTGT
>Glyma03g42050|Glyma03g42050.1
TGCAACAGGAATACAAAGCCAGAGACTAAATTGTCTATTTACTCATTTTGTTATCATTAA
ATGACGTAACATCTTTTAGGAGGCACGTCCACGTACCATGTCACATCATCCTTTAATGCG
AGGTTGGATAGTCCACGTGACACTAAAATTGACTTCACTAACAGCGTTACTTTAAAATTG
ACTATTTTGCAACACTTATGCAAAGATAAGAATTATTTTGAATTTAACATTAAGTTAGGG
ACTAATATACAAAATGGATACAATTTCAAGGACTAAATTGCCTATTCACTCTTTTTTCAA
ATCTAAAAGTTCTTGAAATTGTTATTTCCACTCACCCTCTTTGCTAATACACTCCCCTTT
GTTTGGTTTTATTAAAAATACCCCTGACAAATACACTCCCCAATCCCCATGTCACTCGTC
ACTATGACCTGGGCTGTGTAGCGTTCTTCTTTTCAAGGCTTCAAGGTCTAATTTTGGATT
GAACGAACTTGGTTGTTGGGGGTTATTCTCAATTTCACTCTCGTTTATTTGTTGGCACTT
GGAACCTACCATGACATCATCATCATCATGTTTGAGTTCGGTGCCTATTCAATTCTTTTT
TTTGGAAAAAGCAAAGCAGGATAGGTTTGGAGCCTAGGTGTGAAAAAGGGTCAATTTTGT
TGTTGTTGGCTTTGGTGCACGGGGCAATGGGAACTACAATTTCAAATGCATGAAGCATCA
TTCAATTTGGCTAGTTTCGAAGTGGTCTACGGCAATTCTCAATGCCTGCAAAAAGCTTCA
AAGGGCATATTCCCTTGTTTTTGTCACCGAAGACAAGTTTGGTGCCGTGAAGGAGAAGAA
ATGGTGTTTATGGTTTCGCCTCCGTTAATGTGGAGGAGGCTGTGCGGGTAGCGCAAGGAA
GAAGAGGCGCATGGGGATGGATTTATTCGGCGATAGATGAGTTGTGATATTGCTTCCATG
ACCAAATGTGGTGCAAGGCCCTAGTTGCGGTAATGCGACAACGGTGACTTGAAAGTGTAA
CGATAGAAGAGGAAGATGGGGAAAATAAGAGGGGAAAAAGGTAAATAAGAGGGGCAAATA
AGCTAGGGATATCAAAATTTTCGGGGGTGTAAGAAGAAAAAATTGAATGCAGGAAGCAAA
GGCCTAACCCGAGATACTCCCTCGCTCCATTAAATTTGGATCATAGCGTTCACAGAAAAG
GAAATTAGCATGTTAATAACCTTTGCTCATATTTTCGGTATTGATTACAGAAAATATGAG
GAACGATATTAACTTATGATAATTATCGCGAATAAAAAAAAATAATTAAAAGTTAACAGT
AAAATATATTTATTGTAGAACAAACAATGAAAATAATTCTTTATTTTAAAAAATGATCTT
TCAAAATATATTTATCGACATCGTAGAATAGGAAATATATATTAGTATTCAAAATTTAAA
ACCTATTACATAAGTTTTCACAATATGTAATTCATCAGGTAAATTAGCCTTTGGAATTTT
CTAATATTTTTTTAACTAATTTAAAATATATTTTAAAAATTTATATGATAATGGGCATTA
TATCTTTTTAAGATCAATTTAGTTATTTATTTTAAGTAATAAAGTACCCATAGAATAACA
TTTTAATAAGTTTAAATGATCTTGATTTTGTAAAATTAAGTTGATTAAAAACGAGTAAAA
TTAAAGTAATTTATATTTTGGTACCTATATCTAAAAAGTTGTTTTGACATTTTTGTTTTA
AGATAAAGTTATTTTGACACATAAAAGAGTAATCACCTCAATACACCACATAACATAAAA
ATTTTACTTCCAATCAAATAGGACTTTCAGAACTAAACTCTTGTTTACTTAATAATAATA
CTCGTTTGAATTGTGCATAGACACAAACAGGCTAGTTCTGTGTTTTTGCACACAACTGGT
AGGAGTAACATTTTAGAAAATAACATTTTAAATAGTTGAACTTTTTTCTTTTCTTTTATA
ACAAAGTGGTTAGAAGAAAG
>Glyma03g34420|Glyma03g34420.1
TTTTAAAATTGTGAGAAAGAATATATATATATATATATATATATATATATATATATATAT
ATAAAATCATCTCTCTCTTACATCGTTTATTTGCAGAGGATTTAATGCAGAATATAGTTG
CTATAAAGAGTGTACTAGCTAGATATGCATTGAGATGGTGTCCCAAGCTTAAGATTATTT
TTAATATCTTTGTTGCTTAAGGTGTGTTTGTTTCATGGATATTTTTTTTAGTTCCAAGGA
ATATTTTTTTCTTGAAAATATAACATTAAAATGTTATTCTTAGGTATTATTAAAAATATA
TTTGGTTAATTATTAAAATTGGTTGAGATTATTTTTTATATTTTAAAGAATGATTAAAAC
ACATGTTTTAGTTGAGTTATTTTTTCCTAGGAATATATATCATAATTACCAAAATATTCT
TATTAAAAAAACTCTCAAAATACCCCTTGTTTTCTCCCCATGTGTTGGACGATTACAATA
ATTGAGAGAGAAGTAAGAATTGTCTATTAAAAAGGAGCATTGAAGAAAAATGTAAAATTA
TCGTAAAATGTTGAAATAAAATTGATAGTAAGTCAAATTGTGGGAAAGCTAATTCAGCAG
AAAAGAAATTTGCAGGATTAAAAAAAAGTTAAGCACAGATCATGAATAATCAATGAGAGA
GTAGTAATATATAATGGTTAGTAAGAAAGTATATATCAAATTTTACTCATAAAAAAGTAT
TCTTGTCTCATGAAAATAATTTTTTCGTCTCCTTTGTCGAAACTAAATATTGATATATAT
TATATAGAATGTGGGATTATATCTTTTTAAAAATAAAATATACACAAGATAATTTTTTTA
AGATCTCATAACAAATGTGAGATAATTTGTTCGATCTTATATTTCTGAGAATAATTAAAT
AGTCAAACGTGTCCTACGAATAAATTGGTGGGTATACAAGTGCAAGAGAGTATTAGAGAG
AGTTATTCATCCAATATCTCTTTTTTTAAAAAAAAAAAATTGAAACTCAATGACCATCCA
ATATCTCTTTTCTTTTAAAAAAAAAACAAAGCAAAACATGAAGTTATTAATTTTAAAAAT
TTTCAATAATAAGCTCTTAAATTGTTAAATCCTGAGGTTGTTAACTTTAAGAAACGATAC
ACAATTAATAGTGAATACGTAAGATGGGCAGATTGTTTTGCCTTTAGAAAAAAAAAACAT
GTCTGGGCAGATACATCGCAAAGAAAGTTGAAATTCCGTTGATTAATAAGGGGGTCACCA
AAAACAAACGAAAGGGTGCAAAAGGCTTAAAACTTTCCACGTTCGGGATCTTTGTCGGGA
GAATATTATTGTCCTTGCCTTGATTAATCTTAATAAATAATAACGCATATTTTAGGTTAA
CTTTTTTATTCCCTAAACAAAAGGTTAATTTTTTTTATAGCATTTTTATAATGTGTTTAG
CCGCAATCACAAATTGTAGAAAATGTACAGCATTACATTTTGAAAATACTTTTTGCATCT
TTTATGTCTCTATTCCATATCTCATTTTTTTTTCTTATCTAACTTCTATATCCTTTTCTT
GTTATTATATATAAAAGCTATCATAACAAATTATATAAAAGTAACGTATTCCTATTTTCT
TCTTAGTTTTATGGAGGTAAAGACGCCAGAGATACCTAGAAGCTGACCACATAAACCAAT
TGGTAGAGCACGAATACCTTTTATTTTTGTTTGTCGATCGGAACATATATAGAACTGAAC
CTTTTATCGTGACTTCTAGCTCTTAACCTTTGTGCTTGCGTCTCAGCAGAGAAATCTGTG
ATTCAAAAAGCCTCTTACATCGTCCACAAGATTTCCATCCAATCATCCGTGCACTACAAG
CACGTGCAGACGTGCTTATTTAAAATAATCCAACTTTTATTGCATACGCTCTTACATCAT
CAACAACTAAGATGTTCGAGAACCCCATAAACTACGTCACTATTTATTATTATAAAGAGA
GACAATCAACCAGATGCAAA
>Glyma03g27380|Glyma03g27380.1
ATAACAGGCAGCTCCACCTCTGCAGTCCAATATGTGATTTCTAAACTTCACTCTCTGTAT
CCTCTCAAAGACCTAGACACCTTACATTTCTTTCTAGGCATCGAAGCCAAATACACCACT
ACTGGGGCTCTTCTCCTATCTCAATCCAAATATATCACTGATATTTTAACCAAAGCCAAT
ATGCATAATGCCAAACCCATAAAGACTCATCTTGCCCTTGGTTCAAAACTGCATATGGAT
GGTACAAATGCCTTTTCTGACCCAACTCTCTACAAATATGTAGTTGGAGCCCAACAATAT
GCCACCATCATTCGTCCAGATATAGCTTATGCAGTAAATAAGCTTTGTCAGTTTATGCAC
AACCCTCTTGAAAGTCATTGGAAAGCCACAAATCGTGTACTCAGATATCTCAATGGCACA
ATTGATCATGGTTTAGCTTTTTATCCTTCCCAGCATCTCTTCATCACTGGCTATAGTGAT
TCAGATTGGGCTGACTCATTTGACATGCGGTTTACCTCAGGCTTCTGTGTTTATTTAGGA
AACAATCTTGTGTCATGGCTTGCAAAGAAGCAACAATCAGTCTCTAGGTCTAGCACTGAG
GTAGAATTCAGAAGTTTAGCAGCTCTAGTTGCTGAAATTAAATGGCTTCAGTCTCTCCTT
ACAGAATTGCATAATGTTCAAACAAAGCCTCCTTTGTTGTGGTGTGATAATCAAGGTGCA
GTGATGATAACAGCTAATCCAGTTTTGCACTCCAAATCCAAACACTTTGAATTAGATCTT
TGGTTTGTTCGTGAAAAGGCTGCCAATGGTGAAATAATTGTCAAGCACATCCCCTCCCAG
TTTCAAGTAGCTGATCTGCTCACCAAGGCTCCTTCAAGCAATACCTTTTTAAGTCTTCGA
CCAAAACTGAATGTTCATCAACTACCCACACTCAGTTTGCAGGGGGATGTAAAGGATAGA
GGAAAATAACCTCCTATAGACTGTTGTAACAAATAACAAACTTCATCCTTATAGTTACAG
TAGTTAGGTCTAGGTCTATATAAAGCAATCCTCTCTTCTCTGTAAAGGGTATCCCTGTAT
ATACAAGAATTCAAGATATATCAAAGCAAATGCATATTTAGAAATTTCCTTACATTATCC
AACTGAACTCATTTGATAAGTGATAATTACACTATTTATATATAAATCACCTCATTTTTA
TGAAATAATGCAGTCATGTAAAAGCCTTCTTTTTCTTTTGGCTTAGTCAAATTAATTTAT
CTTTTTCCTTAAAACAAATAAATAGGAAGTTGAACCGAAGTAAAAGTTCGCACTGCTATT
TTGTTCATTTAAACATTTAAATAAGTTGTCTACTAACTACTAAAACTTCAGAAAAAGAAG
ACAAATTCATATCTTGTGAAATCTGTTTTTTGTTTTTCCCATAAGTTGTATATAATATTT
TTTAACCCAAAACAAAAAAGAGAAGTTTTTGTGGACGAGCTTTCGTGTTTTCTTTTCTTC
ATTTTAGAGTATGCAAATAAAATTTCATCTTTGTGCCAACACATGTAAATCTTCTGATTT
TATCAAAGTTTCGGCCAAAAAAAGTAATTTGTCCCCCAATCAAAATTATTCTTTGATAAA
TATATTTAATACAAATCACTTTATATTTCAAATTCCAAACTCAAAATATAATTGTTTATA
TAAAATTTCAAACTCAAAATATAATTGTTTATATAAAATTTATGTATAAGTATAATTTAT
TTCTTTTATTATTTATTTACTATGAATCTAAGCAAACCTAAGTTAAACTAATTATACAGT
AATAAAATGTCGTTAGTTAATTTGAGTGGTACTTAAGAGAAGTTTTCAGATTTTCACTAA
GTCATATTTTTTAATAGAGATTAATAAAATAATAATAAATATTATATACCATGTTAAACA
TTATAAAAATAAACATGCTTTAAAAAAAAAAAAAGCCTAAGTATCCAATGCGACAAGTAA
AAGGAAGCCACAAGTTGTGA
>Glyma03g19030|Glyma03g19030.1
TGGTGCCTTAAGGGGTTTGACTCTAAGCTGGATACCTGAATACTTCCAAAAGGAGTTTGG
ATGTTTAAGGGGTTTTGACGATCTAGGTATTTGACATAGTCAGATACTTGAATACTTAGG
AAGTATGCTTCAAATTCTTAAAGGTGTTGAGGGTAGCTGGATATACCTGAACAGTATAAC
TAAGTAACAAAAAGGAAAAATATTTTTATTGAAATGTTTAAAATTATGTTATCCATTACT
TATTTCACTCTTTTCTATAATTTTCACAATAAATACTTTTTTTAATTTCTTAATCAATGT
CTAAAAAATATTGGTTAGCAAAATCCTAAATTTAATCAATAGTAGATATGAGTTAAAAAT
ATATTTTAGAGAGCATCTTATAAGTAATGATATAACAAATAGTATTACAAATGTAAAACA
TAAATACAAAAAATAATGTAAAAAAACACAAATTTGTTTTCCTAATAATGATGTTTGAAT
TTTGGAATAGTAAAAAACACGAATTCAGATCCTCTCCAATTGAAAATAATTGGAGAGTCT
TCAATTAACAAATTTTCAACCATTAGATTAAATTGGAGGTTGAGATTTGGTCACGTTTTA
CAACAATATTCGGTCTTTTTTCATGCATGAGACCAAAATCTCTTCCCCATTCACGCAACT
ACTTTTCCCAGCACGACCGGTGAAGAATGACAAGTGTCAAACGTCGACGGACGACTTCTC
TCCTTTCTCACTTTTTTCCAACGTGGTTTAAATCGGGGGAGGTCAACACTGTCCCTCCAC
ACGTTTTCTGGCAAGGTAGCTCTTCTCTTGCCTTTTTTCAGTACTTTCCAGCGAGGCCAC
ATTCTGTACAGGTTTCCATTCAGGTAAGGTGTCATGTTCAACGCGATTTTTGTTTTTGCC
CTTTTTTTGGGTTTCTATTATGTGTTTTTGCCTTTTTGGCCTTTTGCATTTCTATTGTAA
GGTGCCTCTGAGATGATACTGTGTTTTTAGCTTTTCTCCCTGTTTTTTTTTTTTGTAACG
AGTTGACTTTACGACTTAGAGTGGATCTGGTCGCATATGGCCTCCTTCAGTGAAAAGAAT
TGTTGGAATTCTTTTAATGTTATCATGGATAGAATTGAAGATGTTTCTATTATTTTAAAA
AACAAAAAAAATTAAGTTAAAAATGTGATCAAATTTCAATCTCTAATTTAATCTAATGGT
TGAAAATTTATTAATTAAAGATTCTTCAATTATTTTCAAATAGTGAGGATCCAGATAAAA
AACACATTGACAGTAAAAATGTTGATTTGAAAATAGTATAGTATAGCAATAATAAAATAA
AGAGAGTGATATAATGGTAGATGCTTGCTGTTAACCAAAGAGTAAAAACTGATAGCCTAC
CTTTTAATTAAATTATTTAGGTTTAAATTCTTAGTGGTTTTTGGATATATTTGACCGACT
AATTCGTCAAAATATTTCAATACAATGGTTAAAAAAATTAAATTATTCATTTGTAGTATA
ATTTCATAATTTGTATTTTTTTAATTCTTATGGTTTGAAAGTGATCTTTTAACTTTTATA
ATTTATGTTTTAATTCTTTTTTGATTTTTATAAGTTGAAAGTGATCTTTAATTTTTAATT
CTTATTATTTGTATTTTAATTTTCTTTTAATCTTATAACTTGAAAGTGATCTTTTTATTA
TTTATAATTTATATTTTAATTATTATAAAAAAAAATATAAAAATAATTAATTATAAATTA
TCAACTATTTTTTTTATTATAAATTATGTTACGATAAATTAGTTATGAATTTATAATTGA
TAATATTATTCATTGATGATAAGAACTAAAAAAAATTAAAATATAAAATATAAAGACTAA
AAATATCACTTCAAATTATAGAAATTAAAATACAGAACTAAAAAAATTAATTTTAAATTG
TATAAATTAAAAAAAATTAAAATATAAATTATAAAAAAATCACTTCAAATTATATGGACC
TAATTTAAAAAAAAAAAAAA
>Glyma03g22560|Glyma03g22560.2
CTTTTGAATAAATAACTGATGTTAATTTAACATCGGTTATTTGAAAACTGATGTGGTTAA
ACATTTACAATATGATTTTTTTTAAAATATATTAAAATCATACTAAATTCAGTTTTAACA
TCTGTTATTTGAAAACCGATGTTGTAAGTGCTTAACGACATCGGTTTTCAAATAACCGAT
GTTAATAGGACGATGTTAAAACTCATTTTTTTAGTAGTGTGTTGGATGAAAGGAGTAGTG
AGGGGGAGTACTTTAAAGAGCTTGTAGCTAAGAATTGTAAATTACAAGGAAAATTCTAAC
TCTGCATGTTGAAACATATTTATAGAGAAGCAAATAAATTAGTATATTCATTTGCAAAAC
ATGAATTGTCTATACAATCTGATGTATGTTTTTATAATAGTGTGTTTGGTTTTGCAACCC
AATCATTCGGGGGGTGCTGATGTACAAAACTCAAATTTAACTAATATCCAGTTTGGGTGT
TTTGTCCATAAAACTTAGAAAAAAAAATCGTTTGACTTGGTATATGAATTAAAATAGACC
ATGCCAATAATTAATTTAAGAAAATCTCATTTAAAAAAATAATTTGCGTAAATGACCAAA
TGGGTCAATGAGAGCCGTTACGTACGTACTCGGCCAACTTGAGTACTTGACGGTTCTGGT
CTGGTGGGACTGATTTATATATTTGAAAACTCAACACTCAAACAGATACACGTCAATGTA
CAAGGCCAACTGAGAATAAGTCTTTTAAATTTAATAACTTTTCTACTATCCCCTAAAAAT
ATTGTCTTTTTCATTTTTTTTCATGAATTACTATCATTCTCCTTTTTAGTTTATATTACT
TTCTCATATCACATGGTTACATTTTACTTTTATATTGGACAAAAAATACTTTAACGGCTA
AGAATAAAAAAACATGATGATAAGAAAATAAAGTGCATTTACATTTGGTGATTAGAAAAT
CAACGGTTAAAAATTATGATAAAAACAAATACATATTAACAAAATCTAAAATTGTTTATA
ATCTCAATGATTTTCTTTTTTAGTTAAAGGTTATTATTTTACTTTATTCTCTAAAGTGCA
TTTGATCACTTTAGAGGAGTAAAACCCAATAACTAGATAAGTGATTTTTTGTATTTGAAA
AAGTTTAAAAATTAAATTTTAAATAAAAATAATAATTTTAATATAATTTTTATTGATTTA
AAAAGATCTCACCTTAAAATTGATCTTAGACCTAAATAAATGTTAAATCAGCCACGTAGA
AAATATAAAGTAATTTGTGTGAAATATATTGTAAATTATTCAATTAATAATAAGGCTTAC
TGACGGAGGGTACTCACATAACTTTTACACGTTATTAATAGAATAAAATAAGATAAAATA
GAATTATTCTATTTCATGGAATTTGTTGTATGCGATGCTTGTTTTCCATGGGGATGTCAT
CATTTGATTATCTAAGGTGTACCTGTCTCCTATGCAGAAAAGGAAATTCTCTCATTTACT
GATACAAAAATATTTTTTTAACCATTATGTTAGTATGTTATTGCCACGTAGTATGGTCGA
ATTTGTCAATGACTAACTTTCGTTGAAAAATCTAACTAATTATCTTTAATTAAATTTTTT
TTTTCAATCATATTTTTTAAATGTAAAATCTTAATTAAGGAGATCGATTCTAGTAACATT
CATTTAAAAGATTTATGTTGATATATAAAAATGTGTTTGATCTTTTGACATAACGGTTTT
GTTTCCAATTTGTATTGTGTGGATGTAATTAGGAACCAAAATTTCCAGAACACTGTTGCT
AGTAAAAGAGTTATATGGTGTGTGTGTCTGATTGGTTTTACTTTTAGCCTTCGTTGACAA
AGTCAAGCGCATGCATTCAAGTATATTCAACAAAGACAAAGACTAAACCATCATCATAAA
TTCATAATGGAATTTTTCTTAGTCCTTGATTTGATTTCTATTCATCAATCATCACCATAT
ATGTAACTAAAACGTAAGGA
>Glyma03g29330|Glyma03g29330.1
AACAAATTTAGCAACAAAAAAGGGGATTGGGTTTGTGTTGACCTGGATGAAGGGCCACCA
GAGAAGGCAACGAGGACCTTGTCCGTGGGAGTTATCATGGCATTTGAAGTGACGGCGAAA
CGAAACTTGCCGAACAAGTTGGTTTTGAAGCAATCGGCGCAGAAACGACCATCGTCGATT
CCGCCGTAGCCCGAAACGGCGTCGTTGAGCTTGCACTTGATGCAGACATTGCTAGGGTTT
TTTGAATCGGCTTCTTCGGACTTGGGTGGTTGCTTACATGTTGCGTCTTCGTCTTTGTAG
CAGCCACCGGACTGGCACCCAGAGCCGTTGCACGCCATCGACGGTGATCGCCCTCACCTC
GTTAGGGTTTTGCGGGTTTTAAATTCCGCGATTTTTTTTTTAAATTATGATAATATAATA
TTCGTAATAATTATTTTATTCTTACATCATTACTCAGGGAAAAAAAGAAATCAAAAAAGA
AATCTTGACCAAGTACAATGTAACAAAATTATTTTCACCAATCTAACTCAAATAATACAT
AATTATTGAACTTTAAGTTAAATATTTGTGTCAAATGACTTATTATATTATTAGTAATGT
ATAACGTTCTTAATCTCTCAATGAAGCTATGTATATAACAGGGGATAGACTCCCTAAAAC
TCTGATTCTTTCTACAATTGTTTTTTTTTTCTTTTTACTTGATTCATGATTTTTGCTTTT
CTAAGCTTTTTCGTTAGAATTTTTAGAATCCTAATTTTTTTGGAATAAACAGATATTATG
CGTCTTTGTGTGATAAGATAAAAAAATTTCGTTACTTTCATTACTCATTAAAGTGTTAGA
CATATAAAAGGAAATATAGGATGAAGTCACAAATATGTTTCTTTTAAATATAATCACATA
AAAAATGACATAAATTGATATATTCAAAATAAAAATAGGTATTTAAATGAGTTTTTGGAT
GAACTTAACTAGTTTCTTGTTTTTGAGGTTTATCTCAAATTATTTTCAATCACCAAATCT
ATTGACTTACATGAAATAAGATAATTAACATAAATTTATATCTATTTTCATCCAAACATT
AAAAGATGTATGGACCATTCAGTGACAAACCATTCTGTATCTAACATGACAATCCCGTGA
TAATCTTAATTCTTCTCTTGATAGTTAGCTTGACTACCTACCATTTATTTTATAAAGGCA
CGCAGTGATTTCTGATTATTGAAAAAAATGAATTAACCAGACCATGTAATTTCCAAACCA
GAAAACAAATTTTCTGTCTAAACTCATTAGGCACACAGTTAAAAAACTACTGCAATTTTA
ACATTAAATTCGTAATTTCAACTACAAGAAAAATACAAATGCAAATAATTTACAATACCA
TTGAGTCCGAACTCGATCCTTTATGATTATTGTCATAGAATAATTATCATATGAATCAAG
GAAACTGATATGTGGTACGTTTACTAGAAACGTAAGACCAAGTACACTACTTGGCCCCAT
CGGGGTCACATAAAAGATATCTAAGCAATGCTTTTCAATTTGGAACACAAACTCTAAAAG
CAAAGAATATACTATATATTACAAAAAAACAAAAAATCTCAGACTTTCTCTCTCATCCTC
ATCAATAAGATATTCACTCATCCTCTCCCTCCTCTACAACTACTTTCGGGGAAATCCACT
TCCTCCAATCAGATTTCAGGAGACTCCATCGCATAAGAGCCCAACAGATAGAAAGATATA
GCAAATAATACTAACAGATAGTGCAAACTAGGACATGCCATCCACCTTGTCACCCTCTCG
CATTAAACACTATGACACTAACAAAACAAAAACCTCAAAGTTTTTTAATGAATTCCAATA
AAAAAACCCATTTTGGCCACGTGGTCTTCATTCTCACCACTAACCGTAAATAGCAACTAT
TTTTCATTTCAAGCTCTTATTTTTCTACTCAGTTTCATCCACACAAACCAATTAAAATCC
AACAACCGCTCATCATTCCA
>Glyma03g23870|Glyma03g23870.1
CGTATAACCTCTAACCTGCTTGTTGGGTACTGGCTCACATAGAAGAAATGGTCGTATAGG
TAAGCCAGTGCAACGGCTCCCCATGCGTACTTGTGCAAGCATCCTGTTATCGAGGTAAAG
GAGGTAGGCGACATGGACATGAGTCAAGGAATTTTCGACAAATATCGTATTGTCGAACAA
GTGCAAAAGATAAGTCGTGACAGCCCACATGCTATAGCCTAACTAAACATAGCGGTGATA
TAACTCTACTAGCCACGTCAACCTCACCTTGGCACTTGTGGTGGTCGCCACCATAGCCTC
TTCCTCTGTCGATATGCCAAGGAGGCTCATTAGCGGAATCTTCATAGAGTCTCTTTCAAA
GACGGATGGGATGTGATCAATGGGCTTGCTTGTCATAGGCAGATGCAGGAGAGAAGACAC
ATCATCTGGAGTGATGGTCATCTCTCTAACAGGTAGGTGGAAGGAAGACGTCTCCTGATG
CCACCTCTCCACAAAGGCATTCATGAAGCCCTTGTTTGCGGTAGGGTACCGTGCTGTGAC
TAAGCTGGCTAACCCCGACCACAACATATAAGCTTTCACTGTTGATGCAGTAGGGAGTGG
TAGCACATGAACATCGTGGCTGACAAGCTTTAACTCTAACCACGCTTAGTGCATCCTTAC
TTCACCAACATAGTGGTCCTTGTACGATTGAAGCAAGGACAGATCAATTGGAGCTCCTCC
AAATGGAGGTCCAACAATGCCCAGTGCTTGTGGCACTGTCGGTGGTCCTTCTAGCTCTGG
CATCACCGAACGTCAGCCACGTTTAGGCACTGTTAGCCTTTGATGTCTCTCTGCAACATT
GTCCCCTTCATGTGAGGGGCCCTCATGAAAATGATCATGTCCGACAACGCATGAGGCTTG
CTTTGTTCGAGCCATCTAAGTTTAAACAAAAAACAATTAAACAAGTAATAAACATAATAA
AATTAAAAAAAAATAACACACGCAATAGAATCATGATTTCATTATGTGTTTTGACAAAAA
CCACAATGGAATCCATTGTATGTTTTGACAAAAACCACAACAGAATTGTGATTCCATTTT
ATGATTTTCCAAAACATAGTGGAATCATGATTCCGTTGTGGTTTTGTGCAAAACACAACA
TAATCGTGTTTTCGTTATGGTCTACAAACCATAAAATAATAATAATAATGGAATCGTGAT
TCCATTGAATGCTATAACCCAAAAGAAGAAAAACCTTACCTTTAGGTAAATGTAGAGGGG
ACGCAAATGCAAGGGGGAGCGAAAGAGAAGGAAGGAGGGAGGTTAGGGAAGATGAAGGGT
TGGGTTCGAGAGAAGGAAGAGGAAAAGAGAAAATGTAGGAGTTGGGTGCTGAAGGCAGGG
GGAAGAGGGAGTGATGGATTTTTTTAAACTATGGGTAAAAAGAGGATTTCACATATATGT
AGGGGCCGACGAATATTTTTTGTAGGGATTAATAGTAACTCTCTTATTTAATCGTAAAGA
CATGTTTTATAATTATTTTTGAAAGTATTACGAAATAAGCATTTCATAAATATGATATTT
TAGCTAAAAACACAACACCTATTCATAAGGTGTTTTAGAATATCTCTTGCGTAGCACATT
TAAAAAATCACTACTATTATGTACACCAAAATTTTCTTTCAAAATGCCTCTGTTTTTATT
TTTATCTTTTTGGAGTTAAATTTAGTTGTAAATAATTATCATAATTGTGAAGCTTATTTT
TTAAAAAAATAATTATAATTATGGAGTTGTTTTTAGAGTTACTTGATGGATTAAATAGTT
AACATATTATGTAGTATGTACACCAAAAATAAATATCTCTTTTTGTTGGTACATTTTATT
TTACTTAACTAAATATCTCCTTTTTTTGTAAAAAATATATATCTCCTTTATTATTAGTAT
AGAGGTATTAAAATAAACTATTTTTTAAATATATATTATGAATAAACTATTGAAAAAGCT
AGTTGGTGTAGGGAAAAATT
>Glyma03g37230|Glyma03g37230.1
CTGTTGCCACACTATTTCACTGTGAATAAAGATAAAAGATAAATTATAAATTATAAACTG
GTGTTTCACAAGACACGTGTGGTGCCCCTTGTAATTTTTGTGTTTTCTTTCTATCTGCCA
CTTTCTTCATTCCTTTTATTCAAACATTTTGGTCAATTTTTTATAATTATTGCCAAAAAT
CTTTGCTACTTCTTTTTAATATAATTCTCAAGTTTCTCGTGAAAAAAATTGAGTAGACTC
ATAAGAAAAACGAACAGATAGGATTACGGTGAAATGAAGGAAAGAAATGAAATTTAAGCA
TCTAGTCAGGTTTCGATCTTAAGTCAATTGTTGGAAGACATCAACCTCTTACATGATCTT
AGAGGACGTTTATTTTATGGAATATTTTGCATTCACTAAAATAGGAAGGTGAGAATGTTT
ATTCTCATATTTATTAGGTGATTATCATAAAATATCTTGGGTATCTTTATTTTCAAGAAA
GTTTCATTCTCATTTCTACAAAAGTTATATTTTGTTAAGTATTTTTAGCTTCAAAGTAAT
TATTAAATATTTTTTGTGTACTTAACTAATTATGTATTCCATAAATTTTATTTTAACTTA
GTTAGCATTTATCATATGCATGATGCAAAAATTAATTTAAAAATTAAATAACATCTTTTA
AAGTGAAAAGGGAAACCAATAATGTTATTCTTGTTCTAGATTCTTTTAATGGTAAGTTAA
TATTATTGATGAAAAGGTATTAAAAGAATCAGTATAAAAATGTTATTCTGATGTTCCTTG
TAGGACACAGGTAACAGGCTTATGCATATAAGAATACATGAATAATTAGTAAAAACAAAA
GGATATATAAATAATATATTCTGATGTAACTTAAAAAAATACTAACTTAGATACGTTACC
TTAAACTTTTTAAGTATTGTCTGCTAATTAAAATTTGAGTATAAGTTTATTAACTTGCAC
AATAAAAAAATATTAAAACTATTTAATAAAATAAAATTTTAATTTTAATTCAAGAATAAG
ATATCACATTAAGTTTAGTTTTATTCTTATTTTGGTTTTTATATATTAAAAAAATATTAA
TATACTCAAATTTTTAATTGTGTAAATTGTTATTTCGAAATCTATAAATATTCAAGAATA
ATTGTTTAAAAATATTAGCAAAAAAAAAAAAAAAATACCAATCCAACTTCTACCTAATTT
CTAACGAGTTTAACTATTATGCATCAACGTAGTGTACACCATTTAATTATAACTTATTTT
TAATTTATCATACATGATGAATGGTGGATTGTAATTGAATGACATATAAATTTTTTTCTC
ATTTTTAATACATTGTTACCAATAAGTTGCTTCAAATAATATGGAGTTCAAATTTTAATA
ATGTGTTTATGTTAAATATTTTGAAGAAAAAAATTGTTACTAATAATTATCCTATCTTAT
TTGACTTAAATAAAATTATTTTCAATAAAAACATGTTTATGATCTCTACCCAAAAATAAT
TCAAGTGCCTAGGAGAATTCATGTTGGTTTTTTTTAAAAAAATTATTCCATCAACAACAA
TTACAAATTATATTATAAATAAAATTAATCTCTAATCCCATAAATTATATTATATGCAGA
AACACATGTAATCTCTAATTAAAAAAAATACACATTAGGTTGATTTATTGTTCAACAATC
ACAACAACGACTATCCTAAAAACTTCCTTGACTACCTTCTGTTTTTATTTTTTAGTTAAA
AACGCAATTAATTACACAACTTTTTTTGTTTTACACAATTACTTACACAGCTAGTAAATC
CAACTGTAAAATATAAAAAAAAGCCCGCTTTTCCAGTTTCCACCATTCTTAATAAAAAAA
ATCTTTATCGAGTTATTCCACTTGGACAGATATTTTTATCATTATTCATAATAAAAGGTG
ACGTAAATGAGAAAAGCACTGAAAAAATCTGTGGAAGTAAATAAAAAGCATTATTTTAAT
AGCTCTTTTTTCTGGACCTG
>Glyma03g40510|Glyma03g40510.1
GCGATGCTGTGTCAAAAAAATTGTTGAATAACGAAACAATGTATGCTGTAAACCAGGGGT
AGTCGAAGACTACCTCGAATTCACGTTGAGTGGAATGGGTCTATATTCATATATGCTACA
ATACAAGTGATTGGGGCTTGAAGCTCTTGGAATTTTGAATGCTTAACCTGTCTCAGTTCG
TGTCTCAGATCACTTGCTCTTACTGCTCGTTCTGTAGTTATTGAATTTCAGGTTTTTTTT
TTTTTTTTTAAGGTCAATCCCTCGATTTGTCAATTTAGTATTATTCGAAATTGATTGTTG
TGATCAATTAAATAATCCCGTCAAACTGATCGTTGAGTTTTTTTTCTGTGAATAACTGAT
CCTTGAGTTGAGACAACTATTAATCCTTGGATTTGGTGAGCACTAATTAATTTGATCTTT
TAACATCAACTTTTTTTTTTTTAGTAATACCAAGAAACTTTTAATACTCATGAATCATAT
TCTTTGGACTCTTTAATATTTTTAACATCAGTTGAATTAATTGATAGTTGTCAATTAGTT
AATGTTAGGGATAAATCAATTAGTAGGATAGATTTTAGATATTAAAGTTAATTTTCTTTT
AATAATACTAGGAATCAAAGTAAAGCTAATTTTAGAAATTAATTTTTCAAGTTTAATTAT
TCATTTAATTTCTATAATTTTCAGACTTATTCATTTTAATTTATATAGTTAATAAGTGAA
TTTTTTAATCCGTAAAAATTACTTTTTAATCTTCAAAAAATCTCTCTCATTATAAAATTT
TAACTAACAGAGTTAAAAAAAATTTAACGAAATTTTATTTTGAGATTAAAATATAAATTT
TAAAGATCAAAAAATTCAGTTATTAAGATTCAATAACTAAAAAATTTATTTATTAACTAT
AAAAATTAAAAAAAATTAAAAACTATAAAAACTAAATGAATAATTAAACATTTGAAATAA
GTTTTTTTTTAGAGTTTATCGGAATATTAATAATTGCTAACCATTGTCCTAAAAGCAATT
GGTGAGAAGGTGTTTTTAAATCTTAATGTAACTACACCATAATGCGATTTTTGATAGATC
TTTACTAGTAATTCATTAACTAATGTCCTTAATTTACTTATTAGCATGTTTGGAAGTGGT
AAGATTACGATGAAGCGCATCCATCTTTTTTCAGAAAACGAGGTGAAAAGAAAAAAGGGG
CAGGACGGAGAGTAGGGAGGGAAAAGGGTTAAAAGAGGTTGTTTGCTTAGATTCATGCAA
TGATTAATTTATCTCTCATCCACTATTTCATTTGGGCATAGTCTTAATTTAATTCTAGGA
TTTTATTTCATCAAATGATCTATAACTATTAATAAAGATTTTATTTGATATATACATTTC
TTATTTTTAAATTATCTTTTAATATATAACTGTTTTTATTATTTTTATAAACCTTCAAAA
TGTAATTGCAATCACTATTTTTTTCAATTGCTCTTTCTTTTTTATTTTAATTTTAAAAAT
ACGGATGAATGTTTCTCTTTCAACCAGTAAATATAACGATAGTGTGAAACTGCCAATCAT
GTGGCAAAAGGGAAAATATTAAAAAAAATGGTAAAATATTATCAACATGAATTGCTGGTG
AATCCTTTAAAAAACAACCTAGTAACGATTTTAATATTAAAAAAATTACCCTCGATTATA
TATAAAAACAAGTATTTATATTTTAATGTTGATTTGTTGATCAGTTCTTGGAACATCGCC
ACAAATTAATAGAACTTGTCTTTTCTTTTTTTAAAAAGTGATCAACTAATAAAATAGCAA
TTTCATCAAGACATATGTCCAACAAAAGGGCCAAAGGGGTAGATTTTTGTTTAAAAATAT
TTTGGATGTTGAGGTTTTAATCTCAAAACATTTTGAAACGCTAGTTCTAGTTCCTACAAT
TCATTACGGGCTGAACCACACAGACCCAAACGAAACCCAACAGAAGAGAAGCCCAGTCCT
AGCAATATAAGTGTAATGAA
>Glyma03g22510|Glyma03g22510.1
CTAAATCTGATTCATCCAAATTTGTAGACGGATGAGTCTGGAATATGGAATAATCCTATA
CAGGGGTGTATGAAACTTAACCATGATGGAGCTTATCTTCTAGCAGTAGGAGTAACTTCA
TGAGGTGATATCATAAGAGGTAATAATGATAGCTTTGTTGGGGCTTATTCTAGAAGGTTG
GGGCACTGTTCGATTTTAGAAGCAGAGTTATGGTCTATTTTATATGGCTTGTGACAAAAG
GATATCATCAGTAATGGTGGAAACATATTCTTTTGATGCTATAAATCTGTTGGATGAAAG
GAGTAGTGAGGGGGAGTACTTTAAAGAGCTTGTAGCTAAGAATTGTAAATTACAAGGAAA
ATTCTAACTCTGCATGTTGAAACATATTTATAGAGAAGCAAATAAATTAGTATATTCATT
TGCAAAACATGAATTGTCTATACAATCTGATGTATGTTTTTATAATAGTGTGTTTGGTTT
TGCAACCCAATCATTCGGGGGGTGCTGATGTACAAAACTCAAATTTAACTAATATCCAGT
TTGGGTGTTTTGTCCATAAAACTTAGAAAAAAAAAATCGTTTGACTTGGTATATGAATTA
AAATAGACCATGCCAATAATTAATTTAAGAAAATCTCATTTAAAAAAATAATTTGCGTAA
ATGACCAAATGGGTCAATGAGAGCCGTTACGTACGTACTCGGCCAACTTGAGTACTTGAC
TGTTCTGGTCTGGTGGGACTGATTTATATATTTGAAAACTCAACACTCAAACAGATACAC
GTCAATGTACAAGACCAACTGAGAATAAGTCTTTTAAATTTAATAACTTTTCTTCTATCC
CCTAAAAACATTGTCTTTTTCATTTTTTTTCATGAATTACTATCATTCTCCTTTTTAGTT
TATATTACTTTCTCATATCACATGTTTACATTTTACTTTTATATTGGACAAAAAATACTT
TAACGGCTAAGAATAAAAAAACATGATAAGAAAATAAAGTGCATTTACATTTGGTGATTA
GAAAATCAACGGTTAAAAATTATGATAAAAACAAATACATATTAACAAAATCTAAAATTG
TTTATAATCTCAATGATTTTTTTTTAGTTAAAGGTTATTATTTTACTTTATTCTCTAAAG
TGCATTTGATCACTTTAGAGGAGTAAAACCCAATAACTAGATAAGTGATTTTTTGTATTT
GAGAAAGTTTAAAAATTAAATTTTAAATAAAAATAGTAATTTTAATATAATTTTTATTGA
TTTAAAAAGATCTCACCTTAAAATTGATCTTAGACCTAAATAAATGTTAAATCAGCCACG
TAGAAAATATAAAGTAATTTGTGTGAAATATATTGTAAATTATTCAATTAATAATAAGGC
TTACTGACGGAGGGTACTCACATAACTTTTACACGTTATTAATAGAATAAAATAAAATAG
AATTATTCTATTTCATGGAATTTGTTGTATGCGATGCTTGTTTTCCACGGGGATGTCATC
ATTTGATTATCTAAGGTGTACCTGTCTCCTATGCAGAAAAGGAAATTCTCTCATTTACTG
ATACAAAAATATTTTTTTAATCATTATGTTAGTATGCTATTGACACGTAGTATGATCGAA
TTTGTGAATGATTAATTTTTGTCGAAAAATTTAACTAATTATCTTTAATTAGATTCTTTT
CTTTCAATCATATTTTTTTATATGTGAAATGTTAAGGAGATCGATTCTATTACCATTCAT
TTCAAGAATTTATGTTGATATATAAAAATATGTTTGATCTTTTGACATAACGGTTTTGTT
TCCAATTTGTATTGTGTGGATGTAATTAGGAACCAAAATTTCCTGAACACTGTTGCTAGT
AAAAGAGTTATATGGTGTGTGTGTCTGATTGGTTTTACTTTTAGCCTTCGTTGACAAAGT
CAAGCGCATGCATTCCAGTATATTCAACGAAGACAAAGACTTAACCATCATCATAAATTC
ATAATGGAATTTTTCTTAGT
>Glyma03g08280|Glyma03g08280.1
CGTCAACAAGCATTGTTGCCTCTTGCCACTTTTTCTCTTTCTTATAAACTAAAGTCGTGC
AAAGTTCTTGAACAATTTTAAATGTACCTACATCAATGTCTCTCTAATGAGACTCTTGGT
GAAAACTCTCGAACCATCTATGGCCACCTAATAATATTTTTGCCGGCATTTTGTACCTAA
AAGTTCAATAATAGATAATAAAAGTTTACTGAAATAATGAGATTTAAAAAAATCAAATTA
TTTTTTTAATGCATAAAAGAAACAATGGAAATGCATTTTCATTGTGTATCAAACCTAGAA
ACATAATGAAAATGTGTTTTTTCTTATGTATAAAACTTAGATACACACAACAAAAATTTG
CATTCATTGTGTATGTATGCATGATGAAAATAAATTTTAATTTGTTACATCTATCAATAC
AATAATAAAATAAAACAAATTGATGATTTGTAAAGCTCACTGCAATTCAGAATGAAAAGC
AACATGATCAGGGAGCGAGTGTGAAATGTGAAAGGTAACCTTTGGTTGCCAGTGATGTGA
AGGAAGAGAAAAGGGGTGTGCTGCAATGAGGGAGAGGGTGAAGGGGGTGAGAATTAAAAT
GGGCTAGTGTAAGGGAAAAGGAGGATAAAATAGTAATTCTATACATTAATAAAAGAATGA
GGTGTGAACTTAGTACACAGATATACAAATAACAGGGCCCAAGTTTACTCCTCATTATTT
TGAAAAATTTCAGGCCTATTTTGCATTGTAACTAACTCTTAAATTTTTTTAAAGTGACAT
GCCCATTTTGCAATTTGACAAAACTGTTTGAACCTTAATTTTATTATTTTAACATCAAAT
AATTAATACACTATTCAGTATTATATATAATTTTTATTATATATTTTCTATTATATATAT
ATTTCAAAAATACTCTCTTAAATTTAAAGAGATAACAAAAGTTATTCTACTTTAATCGTA
TAAAATTAGAGTTTTAATTGATCACTTATATAAAGTAATGATCCATAGACACTTTTTAAT
TCTAAAATTCATCATTTTTTTTATCTTTCTCATTCTATCATATTATATATTTTAATATAT
CATATTTACTTTTTTTTCCTTTTTCTCATCTTTTCTTCAGAAAAGGGTCAAATAATTTTT
TTAAGAGAGTATAGTTTAATGAATATACAGAAATATTTTTTAAATTTACTGTCTTCTTTA
TTTGTTTTTTATTTTAATATTTTTATTTATCTCTCTCTCACACACACATTTACAAAAAAG
AAAATTAATTTTTCTTTTAGAGAAAGAAATCAAAAATCAACCCAACCTAATTTCTCTCAT
TATTCCATTTGGCACTATCATATATTGTATCTGTCTCATTATAATTATTGTGTAAGAGAA
AAATATTTATTAAAAAATTATTATTTTAATTTTTTAATATAATATTAATTATATTTTTTA
TTTATATTTCTTATAATATTAAAGACAAATAATAAAATTTATAAATAAATTGATGATGAT
ATAAAATTAATTTTATATAATTATTATTCTTATTTTCTTGATGTAAATAAAATAAACAAG
GAAAACTATTATTTTAGGGTGGAGGGAGTAACACATTTATCTAACTGCCATTAATTTTTT
TACGAATCCTGTACTTTACCCAACAAAAATATCAATGATGATGGGATAATGCTAATACAA
CAACGTCACAAATACAATACTTCGATTACATTCGACCAAATATCAGACCCCAAATAGATT
TATCAGAAAGAGAATTAATTAATCTCACAGAAACTCATTAGATTTTTTTGTCCAAATCCG
CAATCCTAACCACCCAACCAGTGTGGAAGAGTGAACCAGCACCACAAATTTCCCACGTAT
ATATTGCACCATCAGGAACCCAGCGGGTCCCACATACATCGCCACGTCACCACCTCCAGA
TAAACATAACGATAAGTCGAAGCCTCTTCTCTACCGTCAGATGGATACTCTTCCAAATCC
AACGCCCCCAAACTCCCCTG
>Glyma06g42310|Glyma06g42310.1
TGAAATTTATATAAATTAACCGTTCTTAATTGATAAGATTTTTTTTTTATTTGTAGAGTA
AATTATCATTCTTATTTTTAAAATTGTAACATACACAAATTGTGTTAAGTGCAAAAAAAA
CATTTAAAAGATCTCTTTAAAAATCAGTTTATAAAAAAATGACCTATCTAATTATATAAG
TATTTATCATGTTCGTTAACCATCCGATATGTAACTGTTAACAAATTGGTCTCGTAGACT
AAAAATAGATTACTATTTACTAGACTTTAAAAATGTTTAATAAACACAGTAGACTTACCG
TTGTCATTTCCATTTCCAACACCCACCCACACGTGTTTTTTTCTAATCAGTAAAAAATAT
TATTTACGGGCACAAGTTGTGCTTGTGCATGTCAAATTGTTCATCACCATACATGTAACG
ACCTAGGTTTGATATATATAGGGCCCTTGACTTAACCAACCTGTTACATAAAGCTTATAC
ATTTCCACCCTTACAAGTCCTTGCTACATAATGCTTAACCAACCCCTTGCATAAATAATA
TCAAATCATAGCCTCTTCCACACATCGGCACCCAAAATATGTACTGTACCATATTTTCAT
AAACATACACAGTGGATTACATTCCTGAGAATAATTTTCCTTTCATTGACAAACACCATG
TGTGTGTAAAGGATTGAAGAGAAAAAAGGAAAAAGAAATAGTGAATCCAAATCTCTTATT
TTAATAAAAATTAATAATTAATATCTGATAAAAAATTATGATAGAAACTTGATATAATCC
AAGAGAATTAATAATTCTTATTAAGAGTAGAATTGTCAATTAAATATCAATGTATGTGAT
TATGAATTTAATTCTTGACTCTTGTAAAAAAAATTCTCATCATTTTAAAAGATCAATCAT
TGACTTTCGGTTGAAAAATATCTTGATTCAAACCAAGAATTGTCAATCAAATTATCATGA
CTCATAACAAAACTTTACTAGCTGGTTGCTCTTTCCTAACCTTTCTAACTATCGCAGAGC
AGAACCATACATGAAGAATACAAAAAACTCCACCAATATTTTGGCATTCCATATTTTGCA
AAGATTCCTCCACCAAATAAAATTTGAATTTGGGCATTACATATTTTACAAAATCATCAC
TTGATCTAAAGGATTGTATTTATGAACAAATTTAGACCAAACATACCTTTGACGAATCTG
CCAAAAACCACTATTTGTACTTAATTAGTCAAGAGACTCAAATTAAATAATTGCAAGTTT
TTAATTCCTAACTCCTCTCAATTCTTAGGTTGACAAACCTTATTCCATCCCCTCCAATCA
GTTTTTTGAGCAATCACCATTAAGTTAGACTATAAGAAAGATCCTTAGATACCTATCAAA
ATATTTAAGACTTTGATAGTTTAAAAAAAATCAAACTCTTTTGAACATTTTTTTACTGAC
ACTTGGAAAGGGCTTGAAATATCCACTAAAATATACTGACACTTCATATTTTAAAATAAT
AAAAATGTTAACATTTTTTTATCACACTCTTTTGAACATACTTTATATAATTATTATTAA
TTGAAATTTATTAAAAATATTTTCTTTTATAAGTCTAGATTCTTATTCAATGAATTTTGA
CTAAAGATTTTGTAGTTTTTTTAAGTATTAACCAATAATAGAAAATATATCAAAAGAAAT
GTGTTAAATAGATTTTTTTTTGGTTTCAAAATAATATACAATGTATATTAAGGTAACATT
TAGTTTAATGTTTTTTTAAAAGAAAGTCAATTGAAACATATATTTCGAATAATTCTTAAA
ACTAAAAAATGTACATTTTCAATAAGTAAGAATATAAAAAAAATAATTTTATAGAAAATA
ATTAGAACAACTTATACTTGTAACGCAAAGAATTTTTTTTTTTTAACGAAACACCAATAA
ACAAGCTAGAACAATTCTATTAACCACGAAGCACATGAATTAATTAATTGATACGTTGTT
ATCATAATTTAATAAGTGAT
>Glyma06g06310|Glyma06g06310.1
AGATTGTTTTTGCGAAACAAAGCGATCGGGGATGAATTGTGATTTAATTGATAGTAATTA
TTTCTTTTACTATTATATGATATGATCTATTTTGTTATAGAATAATATAAAAAAAGCTGG
ATAAAATTATGAATTAGCATAAAAATTTCATTATAGATTTTGAGATAAATAATAGTAAGT
CATAGTTCAATTGATAATTGATAAATGAGTTAAATTGATTATATATTCTTAATGTGAAAT
GTATGTTAATGTAAATAAAATACAGTTTAGGACATACAATAATGTAACAAAAAAATTGTA
TTTTTTTTTGCTGGAAAACAAATACTTCATATTAATAACAATGAAGAATTTGACATAATA
GTATCTTTCATTAGTTTATCGGTTTGATTGACCCTGTAATGTAATATAAAAAAGTGTCCA
ATAAAAAGGGTTAAACTAGACAAGCATACGTGGAGGATTGGAAATCCCCTTTTTTTTTTC
AAGAATTCAATTGCCTAAACAAACATGAGAAAAAAAATTAAAATTATTTCTAGAGGTGTT
CACAGTACCATTTGATTAAATCTTTGGGGAAAAAAATTTAAATCAAACATAAAAATAAAG
TGGTTGAATTTAAATATAATATCAAATTCAAATTAAAGCAAATCAACGTTTTACATTTTA
GTTTGAATTGATCTAACCGTTTGTTAATTTTTAAAATTATTTGTAATTTGACAACTAATG
AAATAAATTGAAAGAAGGTAAAATTTAATTATTAATTGAGAAATAAAAAATTAAAAATAA
TAAAATTTACGTAATTATAAAAATAGTTACAAACGATCAAACATCATGACAACTAAATTA
TAAACTTCTTATAAAAAAATACATTACTTTTATTCGTTATTTTATAATTTAAATTAATTA
AAAAATGTCTAATATATATGAATTGACATACTATCATCAACAAAATTGAGATATGATTTA
TGATAATGCGATTTTATATTTGGATAAAAAAATTATAATATGTGATTTGGTATGGTTTAA
TTTTTATTTCTTACAATAAGAACTGAAATTTAAATTAAATTATAATAAAAAATATTTTTA
TTTTTTATTTAATCGATTTTTTTTAATCTTTTAGTTTGAAGATCAATTTGGTGGTTTGAA
ATGTTTTAGTTTGATTTTTAGAAAACCTTAGTTTTTATGCTTTTATTAGAGAGAAAAGAA
AAAATAACTCAACCTAAAATAAGGATAAAAAAACAGATCCACTTAGACTTAATAGGTTTA
TCATATCGGTTCGCCCTTTTAAAAAATAATTGACAATATAAAATATTTAAAATAATAAAC
TAATTTTAAAATTTTAAATCACACAAAGTAATAATAAGTAATAATAACTCTATGAAGTAA
CTAAATTACAACAGAAAGTCAAACTTTAAAGCTAGTTTTAAACAATACAAAATAATTAAA
CATAAATCAAATTAAAAACTCTTCTTATCTTTTTTTTAAAAAATTATAATAGTCTCATAT
ATTAATATAATTATTATTTATAAAAAATAACTAATATTGCATACTAACAAGCCAATCCGT
CCCGTCTTTGACCTGACAGGCTGACAAATTAAGCAAAATTTCGATCCATCTCACCAAATT
AATAATGGACTTAACGCCCTGCCCAAGGAACAAGGCCAAGAGATGTGTTTGGTTGTGCAT
GCATGGCACATAGGTGACACGTGTCAGAACATGGACGAGTAGAGTGCATGATGAAAGAAA
ACAGTGTTTTTTTTAGCATCTGACTAGGTCCCACCGAAAGCTTCGCTCATCCTTCGGCCA
CGCGTATGCAACGCTAATCTTAGTACAAACAATCAATCATTCATTTCATGCAATCACCAA
ACAAAACAACCTTTGATCTTCCAAGGAATCACTCAAAATGTAAATAATAATTAATAAATA
ATTTCCCCTTTTTTCTAATTGACTTTTCATTCTCTCGTTAATTCTTGTTGACCCAATATT
CAAAGTAAAATATGCAATCA
>Glyma06g15220|Glyma06g15220.1
GAATATCGTTATCGATATCCCTTCTTCCATAGTTAATGTACTTATATATTGTTGATTCTA
ATAAAGAAAAGAATTTTCTAGAGTACACAATTTATTATATTAATAAAAAATATTTTTACA
AAATATGTTTCCATTTATAATATAACTCTCTAATTATTTATTTTTAAATATAATTTATTT
ATCAGGACTGTAAATTGTACCGTGTACCCGATGTATTATATTTTACATATAATTTATTTA
TGTAATTGAAGTCACACTATAACCATCGGCATTGGCATCACAAGACTTTCATTTAAACAT
TTATGCAGAAAAAAAATTATTAATTTACACGGAAAGATATAATTATATTTTTTACTTTAA
TTTTTTAATTTTTAGCTAATTTTACTTCAATTTTTTAATTTAACGTATTTTATCCTTAAT
TTTTAAGAAACTTGTGAAGTTTATCCCAAATTATTTTTCCATTAATAAGCATAAAAATTG
GAGTAAAATTTGCCATAAAAATAAAAAAAAATGAGTATAAAATTTGTCAAATAAAATTAA
AAGTTGGGATAAAAAATAAAATTATGTTAAAAGTAAAATAATAAAGGATAAAATTCATAT
TTTTTTTTTACAAATTTGGATAAATGCGTCAAACTAATTTGTTGAAATAACTTTCCTTCA
ACAAAAGAAGTTAAAATAACTATTTTCAAAATATAAATTCTAAAATCACTTTTAAAGTTG
AAATAACTAAACTACTCAAATTTCATGTTACTGATTATTCAATTCTAATGAATTTTAAAA
TTTTTATTTTGAACGAATAAATATATAATAACAAGACCAAAGTTAAATGCATCGATTAAC
GATGAACTTGTGGTGAGAAGTGAGTCAATCTATATGCATATTTTTTTTATTTATACACAT
ATTTCAGGTTGAAATATTTGATAATTTATATTTACTTTTTTTTAATTAGTAAAAGGAACT
GACGCCCCCACAAGAATAAAGCTACGAGGAAACATGGTCCAAGTTGCATCAGGCAAGTGT
TTTTTTTTTCCTGGTACATAAAAAAATCAAGTGTTCTATCATCTAACAGATCGAGTAACA
GTGAGGATTTGATTTGCGTGATGGACATATTGAGCTAAATAGTCCAACGCATGATTGACT
TCACGAAGGAATCAGGACATGATCAGGGAAGTGAATGTTCACACAGGACTTGAGCTGAGA
GTCCACCCATATATACCTAATACCTCCGTATCCTCTGTATCATGCTAAGTGCATACCATG
AATGAAACAATATATCAAATTTGAACTAAATAAAAACCTAACATGAAATAAAGGAGTTTT
TAGGGTTTGGTTCCATTCACTGGAGCCTTCCGCTCGCCTCACCTTTATTAAAAAAAATGT
AGTCCACATAAAAGCATACTAATATGTAAAATGTTTTTAGGGTGTTTTCAATGCATGTTT
TGAAATTTCAGCATAAAAAGATATCAATTATCTATATATACAACTATATATAGATAATGT
GAGTGTGAACACGAAATTCAGAGATAATTATCAGTGGCTGAAGTTGCCTTGCTAGTTGCA
ATACGTACCCATTTGTAGATAAGCAGGGATGGCCCACTGTCGATGGATAGCCACTTCATT
GCATATATATATATATATATGAAGTTAAAAAAATGATGAAACTACTAGGAAATAGGAATA
GCACCACCACACCATATATATGCATTGATCGGCATCGTCTTAAAAAAGAACAACAATACA
ACAAGGTATATATCATTGTCTTGACGGTCCCATTTTCACCCCATTGTGCAAATTGAAAGT
AGTAGGGAACCCCTACTATAGCTACTACATCATCACAATGACGTCACCTTAACGTCTCTC
GTGTTGACACGTAGCTCAGTGAGGCTATTTCGCTGCATCCTCCAAGAAGGTGTTTGGAAG
GATCCTTCCCACCCCATGCCAAAAGCAAGCATATTAATTAAAAAAAATAGAAAAAAATAA
AACACAATTTTATTTTATTA
>Glyma06g07560|Glyma06g07560.1
AAAATTATTTAATATATTTTTCTGATATCTCTCTAAATATTGTAAAAAATAATAATCTTT
TAATAAATTATTTTTCATGTATATAATTGAGAATTAAACCTTAAATTCTTTTTAAAGGAC
TTTAATTATTATTTATAATTATGTCAACGGATGAAAGTTATCTAATAATTACGATAGTAA
ATAATATATTTCCTAAATTTTTGTAATTATATTAAATTACCTGAGAAAATTGTTTTTTCT
GAATTCTTTTGAGATTGTTAAATTTTAATTCTAAATTATTGAAGATATAAACATAAACAT
AAACATAGATACTCATCGAAAATGGATACATGCCACTGTTCATATTGCGACTCCAGTCAC
ATCTCTCTTCTTTGGGCTTGCTAGAGATACACTATTTTCTTGATTTATTAATTGCTAGAG
ATGAAATATTTATTCATCGAAATTTCTGTTCACCAAATAACTTCCCAGTCAATGTGGTTT
TTAATAAGTATGTCTCTAAGACTCTAATGATATTCTAATTAGGTTGTCAAGTTTTGTTAG
AAAGCACGGTAGCGATATCATATTTTTATTTTTTACAATAGGGAATAGAGATATCATATT
AAATGTTATGTTTTTTTTAGTATTTTTTATTTTTAATTACTCAATCATTATTTAGAACAG
CCATTAATAAAATGTGATTAGAGTTTATTCATAAACAAATAGGTAGTTATAGATGATAAA
ACAGTCAAAACCTACTCCTCTTTATGCCGACAAAGCTATTAGCTCCGTTGGATAAGAAGT
ACGTTGCAAGCATGATTATTGTCGACGAAATTCCAAAAATATAAGTTGTTTATTCCTCGT
CTTTTGTTCCAAACGTACTAGCTTGATTATAAAAGTAGCCATCTTGTTCACATGTTAACC
TAAAATTTTGACTTGTTTTGTAAGCAATTACCCATATCTTTCTATAAATGAATGTAATCG
TGGAAGTACTTTTGAAAAGTATTTGATGTTAGGCTTAAACTTTGGTCTCGCTATCCAATT
GTAGCTCTTTTTTCCCCCCATTAAAACATGCTCCTTATCAAATATAGAAAATACTTTCAT
CATTAAAATATTATTTTTTATAAAATAGTAAATATGCATGATATAAGCTTGGTTACATGT
TTCGCAGACTTTATTTGGTGTTAAAATATAAACTTCTATTGTTGTCCCTAATGGTTTGAT
CAAAACGGTGTTGTCAATGAACTTGGTCAGTGCGATGGCAAGGGGCGAGGAAAGCATATA
GGAAAAAAAGAAAAAACGAAATTGAACTCGTAACGCTAATATCCGAATGGAGCCGGTCTT
TGTATTTTTTTTTTTCTTCATAATATTGGGGGGACAATTTTGACCCACAAAAATTCATAA
ACAACTCATTTTTCAAAAACTGTTCTTTCGGATGTCTGTCAATTTCAGAGTTTCGGTAAG
TGAAGATATTAATCAGATTAAATTAGTATTTCAGTGCCTTAATTTAGGTTTAATTTGATT
ATTTAATTCTTTAAATTAATTTAATTTGTTTTTTCAGTTTAAATAAGAAATTATACTTTG
TGATAAGTAATTTTAAATCATCGAAAATACACATATCACCGAAAAATAAATTAATTTAAA
AAATTAGATGATCAAATTAAAATTAAAAAAATTAATTGATGAAATTAAATCGATTTTAAA
AAATAAAAAATAAAATGAAAGTTACGGAATTGAAATATCTAAATCCAGAAGAAGAGTGAA
GGGGAAACTTGTTTAATCGGTTAGTTTCCCTATTACGAAATTGTTTGACATAATTTTTTC
AATGAATCCTCTTGTTTGAAACTTACATAAGTTTGATCGAGGAAGTCCAAATTTTCATCC
AAGATGCATGGAGAGACTGTGACAAGCGTGTCCTCTACTGGGCAACGCGAGATTGCTGCA
AACACGGCAAGCAATAGGTAGCACCAAAAACAAGATGCTAAACTCAACCAATTAATTAAA
AGTAAATAATGGTGGCTTTG
>Glyma06g16700|Glyma06g16700.1
TTTTAAAATTTATTTTAATATACAAATTATTTGTACTCTAATTATTTAAGTACAATTATT
CATAGACAAGGCAATAAAATACTTGTTTTATTTAGTTAATTATATTATTATTATTTTCTA
TATATCATCAGTTAAGAGTCATTAATCTTTTTTCAAATTATTAAAATTTATAAATTAAAA
AATATCTAATATATCAATCTTTTATATTTTACGTATAAAAATAATGTGTATAATAAAATT
AATTTACAAAAAAATTATGTAAATAATTTGTATATTAATTTATGAAATTTAATTATAAAT
TGATAAGTAAATAAAAATATGTAAACTATTAAGATAAAAATATATAAATGATAAAACAAA
ATTAAAAATATTTATATAATTAATATTTATTAATTTATAAATTTTGATAATTTAAAAATA
AATTAATAACTCTTGATTAGTGATGTATAAAAAATAATGTTAATATAGTTAACTAATCAA
AGTAAATATGTTAGTGATTTATTATTTTGTTTATGAATAAATGATCATTAATTTAATTCC
TATTAAGATATTTTTATTTTTTATTTTATTTAATCTTTTTTAATAAACAATAAAATATTT
TGATTTATAAATAAGAAGATTAAAGTTATAATTTAACCAATTTTTCTTACAGATGTCCGG
TAAAAAAATAAGGTGATTTCTCACAAGTTATAAGCTGCCTATCACTTCAGATGAAAAAGA
AAAGTGCAAAATAAATTGCTGCAAACTAATGTGACATGCTCGGGGAGGAAATTCATTTTT
CCCTCCTGAGAGCATATCCACCTTAGAGATGGAGGAGTCCACACGTAATAAAGGCCACAC
ATGTGTAATGATTTGTATCCTTCATGAAGTTACAATAATTTTTCCCTCTAAACATGCACG
AAGGACTTTAACTTAGACTAACCAAAACAATCACACGTGACATGTACAAAAATTGATATG
AAGAAAAGAAATAACCCAGTTTGGCAGGGTTAAATAGGGGGAATTGCTTTCTGCACCCCA
TAATTGCTTTCTGTACCTTTTTAACATTCTAGAAAGGGCTAATCCGGAATACAATCCATA
ATGCAAAATTTTACATCCTGGAGCGGGGTGCAGGAAGCAATTTCCATAATAGGATACAGT
TGGCCATACCTTTTCTAAATTAAATAGCTTGTTCAAAGAGAATTGCTATTGGTTACTATC
CCATTTGTTATTGGTACCTACACACCTTTGAAAAGATCCTCTTACCCCTCTCAGCTCTCC
CTCCCTCTTTTCCTTGCCCACACCCCAACCCATCACCACCACACCATCCCCAGATTTGAA
CCACTGTCAGGCCACAACATCAGTGGTTCCCTACACGTGCAACCTCAACCTTTGTTTGGA
TCGCACTAGTGTCTTCCTTGTTGCACGATGGGGTGGTGTTTGCACAACAACACAATGGTG
ATGTGACTCGTATATCTATTGGCGTGGGGTGTTGTTTGGGTTGCATGATAATGTTGTTGG
TATGGCGGTGGCTTGGGGGATGGATGTCAACTTTGACGTGATGGAAGGTGGTAATATGGT
GTTTGGGTCATGTAGGTCTTGGTGGTGTTTGATGATTGTTATGGTTGAAGATGTGAAGTG
TGCATAGGAAGAAGGATGGCAAACATCCAGGGATGTTAAAAAAAACAACAAAAACACCAT
TCCATTTATATTTTTGCAACGCCTTCAAAAAATACAACAAGAACACAATTTCTTTGGTTA
CAATTGTATAACATAATTGTGTTTTTGTTGTTTTTTTCTTTGGCACTGCCTCCATTAACA
ACGAAAATATGATTGTGTTGTATAATTGTAAGTAACAAAATTGTGTTTCCACAAAAGAAT
ATTTTTGAAAAAAAATATTTTAAAATACTAGATAGGGGCCAATAGCAACGCCTCTGTTGA
AAACGGTCCAGCTCAACCCAATATGAAAAAAGCGGGTCCCATCGCGCGCACAATCACAAA
AATAAGTTAAGTTGAAGGCT
>Glyma06g08841|Glyma06g08841.1
CTCAATTGGCCCCTGGTATATCTGTTGTTACAATTAAGCAATCTCTCCTGTAAAATTATG
AGAGGAATTTTGAATGTCAAAATACTTAACAATTTTCACTGCTTTTGGAACTTGTGATTT
TGTTCGTGTATCTATTACTGTGATTTTTTTTCTTAAAAAAAAAAAATCTTCCCCGGATGT
AGTAAATGATAATCATTGTATGACTCCACGAGTGCATATATCAGTGCAATGGCCTATTAA
ATTTAAAGTATATAATTCCTAGTAATTTGAGTATAACAATACACACTATCATCAAAATTT
ATTGACACAAGTGGTTTGGTAATTGAGTTTCTTAATTAAGGTTTGAATTTGATTTTCAGC
TTGGGCATAGAGTGACAATTAAAAGTACAATTTTATCCAAAAAAATAAGTTGATTAGGTG
GGAGGGGAATTAGGCCTCCTGTTTATACAAAAAAAACACTACACAGTACACCCTATTATT
TTCTAGCTTGCCAAACATGTTTTCAAACCCATAAATAAATCATTTTGGAGTCATTAATGG
AGAATAGGTGGAAATATTGTTGTGCTCATCCTTAGTTTCTTTTTCTTCTTCTTTTCTCTC
TCTATAACTTGTTTGGCTTGTAGGAATCAAAGAAACAAGTGAGAGGAAAGTTGATAAGAA
ATCATACTCTCTGTTTAACTAATTAAGTTAAACTTGTTTTCTTTTTCTATAACGAAACTC
CTTTTAATAACTTTTTGTTTTCATTTATAGGAATCTCAGTCCTAAAGAAATTAAGTGAAA
TAAAAGTATATTGATTTATTTAAATTGAAAACCGTGAGTTTGTATGTGTAAAAGTATATC
ATGTGAGAGATTACAAGGAAAGCTAATTTTGACTGTTCAATCTTATTTTGATTTAAAATT
GTACAATTGAGCATGTTAATTATTATGTAAACTTCATAGATATTTTAGAGAGAGGGAATA
AAGAGATATTTGTGATTTTAGATGTTTGTGACTGTAGAAATTGTGTTTTTTCTTTTTGTA
GGGTAATGAAAAGAAACAACAAAAGAAAGAAAAAAAAAAAGGACTACAATCTAGGGAAAA
GGGTGCCCATATCGCCAGCTTGCAGAGCCAATCAACCCTAGCTCAGCAGGAGGGTGGCTA
TTTACCCTTAAAAATTTGACAAAACTACGGGGATTGATTGATAGAGCAATTTAACCTAAA
AATTAAAAAGCTTTGATATTTTCAATAAATTATGTATTTTTAATTTTTTTGAGAGGTCTA
TAATACAATACTCGATGAGAAGGGATCAGATAAGGTTGTTGAGAAAGAAGAAATGGAGGA
AGCAAAGGGAGTTGTGAAGCACGTTTTCCTTGCAAAGTTCAAGGACGACGTCACTCCAGA
GCGGATTGAGGAGCTCATCAAGGACTATGCCAATCTTGTCAATCTCATCCCACCCATGAA
GTCATTCCATTGGTATCATCTTCTTTATGTCTTTTCTTTTCTTTCTCACGCTTGCAATGC
AATTCAACAACCCACTTAGATCAGGGCAAAAAACATCAACGTCTACACAAAACACAAACG
GGGTCAGCAAAAAGTAAACCCCATTGACCGTAAAAATTGAATTTTTAATAAGTTCATTCA
AATGGGTTTGCCCAGGTTAGCCAATGAATGAGATCTAAGTTCTGGTGAGCAGAGTGAGTG
GATGTGGAATATTAATTGGGTTCGATTTCAAATTTAAAAATTGGAAGCAACTATTTGTTG
CTTGCTTTGGCTTTCAACATAGAATTAGAATTCATTATGGAAAAATTGAATCTAATCCAA
AGACACCATAAAGAGTGTTTGGCAAATTTACAATTACAATGGCTCAGGCAAGGCCTAAAG
GAATAGAAGGTTTGGATTTTTGTTAAAGTTTACATGCTGTCATGTTAAGAAAGATGGAAC
TTGTATTGCATTGCATCTTACTTTCCAAGAATTTGCACTTGAACCCCTTCTAGTGGCTTG
AGCAATATCTCTAATGCCCG
>Glyma06g41150|Glyma06g41150.1
TTCTCAATCACAAATATAATGTTAGTTTTTCTTATTTTATTTAGAAACCTCAAACTTGCA
CACTTCTCATAATTTAAAGGAAAGCTGCAATAAGTTAGTAATTCACATTCGTCACGTAGC
TGTATTATATACGCTCCTCTTAATTGAATTTACTGTTTCTTACGTAAACTTTTAGAAACA
AAGAGTGAAGTAAAAAATAATGCGAAACATTTTTTGTAATTAAGGAGAAAAATATAAAAC
GTTTTTCCAAATGAAATTTAAATTTATCAAATTTGAATTATATGTGACATATGCATGTAA
CTCGATATTCTTATAAGGATAATTAATTAAGGAAGGGAAACAAATAGGAAAGAAAGTTAG
CTATCTCTTAATGAGAAAAAAAAATAGTAAACCAAAAGGAAGAAACATGAATGCTTTACT
TTTTCTTTGATAATCTAAGATTGCTTTAATAAATGAAAAGTTAATAAAAAGCAACGTGCT
TGCTTTTTTGACTAGTATAACATCAAACCTTCGCCTACTCCGCCTCACATAAACTGAAAT
TCGGAAATTGCATTCACATAGCTGCCCATGTGGTGAATAGAAATTCTTTGTTGAATAAAG
AATTGTGTAAATATAGATCTGTATAAGTAGATTGTTTTAAAGCTAAACATAAATCTACGT
GTTATATGAATACTTGAAATTGTTTTCTCAAACAAAATTAAAAAATATTATACAACTCAA
GAAAATAAAAAACTACTTAACATGCAACATTTCATCCTGTTAACAAATAATATGGAAATG
CTATTCATCCATTCAAGTTGAAAATAAAAAGGTAAGCAAAAAAGAAAAAAAAAACAAGAG
AGAAAGGGGACCATAAGTTCAAAGGTTAATGGAAAAGAACAAGCATGAAGGACACTAGCT
AGCAAGGGAAGGTTGTGGTTTGAGATTATACAATGTAGATGGTATAGATAACAATGGTGA
TCCAAAAGTCGGGGGAATAAGAAAAGGGAAAATGAACGGTTGGCAGTTAGTGGTTATTGT
TCACTCATTTTGACAACTAATGAAACATTGTGAAATAGTTGAAGCATTATTATGATTAAT
AACGGTTGAATGATGTGGTTTAACAAACATTCATGATAATGTAACTTTGATTTAATAAAT
ACTTTTTTAACATTTACTATGCTTAAGTTTAGATGACTTCTGGTGTAAAAAAGAAGTTTA
TATGATTTCTACGATTTTGTGAACAAGTAGCCAATGAATATTCGCATCATTAATATAATG
ACAAAAAATACAGCTGTATATTTAGCAACACCACGTTAGACTCTCTGTCTTTGGCACCAC
GTACGACACTATTGACTTTGAATTTTCTTAGTTCAGCATTCAGCAATGTACTTGTCATCT
TGTCCTCCCTTGTAAATTTTGTGCATGTGAGTAGCTAGACTCCATTATTGTTAATGCATT
ACTTCGGTCGTTTACTCAATGTATGGTAAATTTTGGTGCATGAGTAGCTAGACTCCATTA
TTGTTAAGGCATTACTTCGGTCGTTTACTCAATGTATCGTAAATTTTGGTATCTCTCATT
CAAAGAACACACTTTTCACATTACACATCAACTCAATTCTTTAATTCTAAAATTTATGAG
TTTTTTATGCACTTATATGTTTATCAATTTTTTTATTTTTATTCAATGTGAAACTTCTCT
TCACTTGTATTTTTATTTTTATTTTTTCATAAACCTGATCTGAGCTATTGATACCAATCG
TGATTTTTAGATACGAGCATTACAATTTTGAGTTAAATATGATGTTAAATTTACTTACGT
GATTATTGATGATTCATTGATGAAAATTTCTTTTAAATTAACCTCTCGATTTTTTAACAC
ATTTGAATATATATTTTTTGTATTAATGGAAATTTATTGAAAATATTAAAATATTGTGGG
ACACTTTTTTATTTAATAGTTTTCTCTTTTAATTTTGTAGTTTTTAATAAGTTTTAACGG
ATTAGAGAGAATATATTGAA
>Glyma06g05850|Glyma06g05850.1
AAATGACTGAAGTAGATCTCGAAAACAGTAAGCCTCAAATGGGTTGTTGCCATTATACAC
ATAAGATGCACATTATTGAATCAATACCGCACAAATAGGAAAGTGAAAACACAAAGTTTA
ACGAGTTTTAAAGCTGAAGACAATATGGTTGGTCGTCTAAATCAAGAATCACCAGACATT
TCCACCATAATATGCAAGATCCAACATGGCACCAATTTCCATGCTAGCAAAGAACACACA
CACAAAAAAAATCCCCTGAGAGACCAAAAATACACGATAGCTCTAAGCAATTGAGATCTA
CTCATAGAACAGCTGACAGCATCACTGGCATTGTAGACAGACACACTCAGTTCATTTAAA
ATGTCAAAAATGCAATCCAGAATAAGAAGAAGCTACAATGGGACGCATCTGAAAGACTAA
AGTCAAAATATAGAAAATAAAAAGTACATCTTAAAGTGATTGTAAGGCAGATCAAACATA
TTGCACCCCAGACACTAACAGTTACATTCCAAATCTGAAACCAAAACCACTGGATAGAAC
AAAAAAAAAAAAGACTTTTTTTGGACTTACTTTGAGTATTAGCAGTGGCAGCAGCATAAA
CGAAGGAAAGAGTGACCAACAGAAACCACATAGTCATGGTTTTTGCCATTGTTGCTGTTT
CAGAACACAGAGAAGTTCAAGACGGATCTGTGTTATGTCTGCCTCAAACTGGTGCCTTCA
GCTTCAAACTTCAAAATAATAAAATGCATGAAATTCCACCAACCGAGTGGTCCTTCTCAA
CTTTATTTTTATTTTTTTCCCTTTTTTTTGGCACCTTCTTACTTCTCAACGATTCTGGAA
ATTTTATAAGATTAAAGCAAGTGAATTTCCATTATTAAATATATAAAATGAAGTTGGTAT
TGCCAAACAAATTAGATCATTTTCTGTCGGTGAGGTTATATTTGGTTTGTTCAAATTGGA
AAACAAAATTCATTATATTGTTCGAAAAGGACGAGAGACTGAAGAAATTATTATCATACG
CTATTGTTTAAAAAATGTTAAATAATGCAAAGTTTCATAGCTGTCTTTTTTATTCCTTTT
TCTTTTTTTAAGTTATGATGAGTCGATGATTTTAGTTGTAGTTGTAATTGTAACATACAC
TGGATGCAAATTCATTTTTGGTTGCTGGTATATTGTTAAAAGATTGAGATCTACTACGGT
TTTTATCAAAATTGTATAGATCTTAGATGTTAAACTTGATTTACTTGTAATATAATAAAA
TTTTTAAATACAATTTAACAGCTTCAAATCATTTGGCCGGCTTTTATAAACAAAAGGAAT
ATATTTTACAACTATTTTAATTAATTGAACTAATTATATTTGATAAATAATTTCATTTTC
AAATGTTTGTCTAATTCTATTTATTTTAAAGGAATAATTGTTTCTATTAATTTTAAAAAG
AAATTAAAAATATTATTTATAAAAACGATTCTCAAACTTTCCAAAAATAATATTACAAGT
AATTATATATTGTGATTTTCATGTAAAACAATACGTGCTTTAAATTTAAAAAGTACGTAA
CACGTCACATTAATTAAACATTTAACAGATACACTATATTAGTATTAATTAAACATTTTT
CATGTAAAATTTAAATTTTGTTGTTGTCCAACAAATGAAAGTCAACGCAGAAAACAGAAT
TTTACTGTTCACAAGGAGGGAGCAAGTGACTGAAGTGAGGGAGTGATTTTTATACAAGGA
AGAGGGATAAATTTAATATATACTAGATGACTTAAAAAAAATAGTAATTCAAAACAAACA
AAAAATATATTTAATAGTATATTTTAATATTAGTTATTCAAAATAAAATTTAATGGTAAT
TTTTTTCTTCTATGAGAAAGGTTCTCTCGCTGTCCTTATAAGAAAATAGTTTATATCAAA
TATTTTAAAAGTAAATAAAAAATAAGAGTAAATAGAATAATCATGAGGAATGGTAAGGGT
ATATCTGCAAATTGCAACAC
>Glyma06g16570|Glyma06g16570.1;Glyma06g16570.2
AAAAATTTCATTTTCATATAATGTAAATATTTACACCAGTGATTTAGATGTTAATTAAAA
TAATTTTTCCTGTAATTTTTTTTTGTGATGTCTATATATTTTTTTGGTACCACACTATTG
TAATGAAATATCCATAAACTTTATTGATAATTAATATCTAAAAAAAGTTTAAATTAAGAA
ATATGAGTCTAATATCATTCAAACTAATCACATATAGATTGATTTTAATTATATAATATG
AATACAGATATTTACCTCTGTAATATATAAATATTAATATATTTTTATGCATTAATACAA
ATAATTTTCCTTATAATTTTAATATTGATGTTCTTTCACATAGAGTTTTCATCTATATGT
AATGAAAGTATTTATTCTTATAATTTAATATAATTTTTTATTGCTGTAGATGTAAATATC
CATCCATACAACGGTGTAGTACAATTTAGAAATTAATACACGCACTTAATAAGCCATTTT
GTTTAAACTTTTTTTAAAATGTTTTATATAAAAATATTTTTTAAGAAATATATAGAATTT
GTTTCTTAAAAAAATACTTATAAAAAATATTTTTCACATTAAAAAACCAAAAAAACTTCT
TATTCTATTAAAAAATATTTCGTGCTCATAAATTTTCATCTTCGTGACTGAATTATGCGA
GAAAATATATGTTTTCCTGCCCCTTTCTTCAAGGCAAAAGAAGCTTCTGTCTCAAACGCC
TCCATGTAATTTCAAAGAGCTTGTAAGTTGTGACTGACATGTATTTTCTTTAAATAAGGT
GATTTGTTGTAATGGGGATGATACACACATTTTAAAAGTTATAAAATTGTACTTTCAATA
TTTGATTTTGAGATTTCCGAATATAATAAATAAGTGTAATTTCTAAGGAAAAATAAGATT
TAAATAATCATTTAATTTTGTTCACAGTTTAGTTTTAATCTCTATATTTTTTAAAAAATT
GTGTTTTAATTTCTATATGATCAATTTTTTGTATTTTAGTTATTTCCTTTAATTACAAAG
TAATGTTATTAATACTAGATTAATTAAAACTGCAGCAAAATAAAATTTGATAGTGCAGAG
CTGCTAATTTTTTCCTAAAAGTTGTGAAATTTTTATATTTAGAAGAGTTCAATTCAATAT
ATTTTAGCAACTATATACAAATTCTGTGACAATTTTAGAGAATTTAGAAATAACACACTA
TTATGAGTATTATCATTAAAATATTAAAAAATGCCTCTTTTTTTTTACCATTGTAATTAA
AGTTTTAGGTCATCAATGATATACTAAGATATTCATATAAGTTTTTTTTAGAGATTTGTC
ACGCTTAAACTCTTAATCTCGTTCCAAGAATATATTTTTTCGTGTCAAACCTAGATTCTC
ACAAACACAATGTGTGTGTCAACTAGGTAGATCCATTGAATTTTGCTTGTTTTCTTTCTT
TCAAACAAAGCATAAAAGGTAATATTTTCAGATATTAGAGTTATGTTGACAAAACATTTT
AATTAACCTTTAATCTTTTTAATTAATTAAAAAACTTATTTAGTTGTTCGGTAAATATTT
TTTTTAATAATTTTTCAGTAATTTTTAGTATTTTTTAAAACAAGTAATATTTTTAAAAAT
CATAACTTCTATCTTTTTATATTTTTATTACTTTTTATTCTTAATATATTCATAAATTTT
TTTGTTTATCTTTTCTAAATAAATAATAATTTTATTATTTTTCAATCATTTATATTTTTC
AATTATTTTAATATTGATTTTATTAAACACTTATAATTTAATAAATTATTTTTTCAACTT
TCAATTTTAAATTATTTTTTCATCTAATTTTACTAAAATACAAAGTATAGAGAAGTATAA
AAGGATTAACGACGTAATTAAAAAAAACAAATAATAGTTAATTAAATTGATTAAAATAAA
TAAAAGCGACCACAGTATTTATTGATCGAATATTATTCTTGTCATGTCAATCTAATAACC
GAAAACAATATGAACCTCTC
>Glyma06g24470|Glyma06g24470.1;Glyma06g24470.2
CAGCTCTCCATTTTGTTTGACACATATAGAGTCCCCATCTCGAATACCCTTCGCACCATC
ATGAATTCATTTTCTTTATCTCTCATTCTCTCTCACCCAAAAACAAAACCTTTCTCCCCT
CATGTACATTTTGACTTTTAACTTACTAAATACAAATGTTGTTACCCCTCTCATTCGCTA
AATATTCTTCACTCGCTTATTATTATTTATATATTATCAATGATTACACCAATGCAGGAA
TGGTTTCTCACATAACTTCTACTAGAGCATTTACAATGGTAAACATTGTACTGCCTATGT
ATTTTGACATTCATTATGGTTTGACTTACACAAATAACTTGAAGCATTCTACTTGGATTG
TTGGCACGTATGAGTGCCCATTGTCCAAAACCATAGGAAATGTGTTGTTGTTGAGGTTTT
GAAGGTCTATGGCAAATAATTGGTAGGCTCTATCTTTTACCAGAAATTCATGATTGCATG
GATATGATACACACAACTTATGGTAGCATTATTTTTTAATTTATCTAGGGAAGAAAATTA
CATTAAAGTGGATAACCTTGGAAGAATTAATGGAGTCTCACAACAAAATGTGTCCTGACA
TGAGTTGAAATTCAATGATAACCTGTTGGAAAAGTACAAAGATATCCATGCACGCAATAG
GGCGTCCCTCTAAATTATTTTTCTTGCGTACTTCCCCTGTCGTGTTAGCACCCACCATGG
CTAAACTATTTCGATTGGTTGCTAAGTGAAAATGTTTCTTGTCGAATAACCAACTATTGA
TTTTGTCCACTGACTTCTAGTCCTTTTACCGTGGCAACTACTAGGTACCGGAAAGAAATG
TGTAGCTCTCCATCAAGTGAGATGTCTTGCACATGCACACTAGATTGACTATTTGTTAAG
AATAGTATATGTGTTTGATTTGTATGATTACATGTTTGAGATATGAGACATTGAGGGAAC
AAGCCTCATTCATGCCAAACGGAAAGGGTATAAGGACGAAGCCACCATTTTTTTCAAATT
TTGGCTTTGTCATATTTGTTGTTGTTGCACTAAGGGGCTCCACAAGTAGCTAGTGTAACA
ACAATTTTGAATACACAACCATGACTTAAATTATTGAGTTAGAAGATATGAAAACAAAGA
TAAGGAAAATAATGATACAACAACAACAAAAGTTGAAGTTCTTAAGTTGAAGTTTCAACT
TCAAAATTTCAACTTCACAGCCTCAATTTCTATGGTTGTGGTATTGTGATTTTCCTTATC
GTAGTTATATCTTCAAATCCAAAAATCAAAGTCTTGGTTGTGCACTAGAAGTGGTTGCTA
CACGAGCTAGTTGTTGAGCTCCATAGTGTAGCAACAACAACTATATGTTGAAGCCAAAAT
AAGGGGAAAAATTGTGGCTCCTTCCTTATATATTTCCATTTGGCATGAGTAAGGGCTGTT
TCTTGGATGCCTCATATCTAATAACATGTAATCATACTAATCAAACACTTATCTCATCTT
TAAAAAGCAATCATTTAAGTGTGTGTTCATTACATCTCACTTGATGGTGAGTTGCACATT
TCATTGTCAGTAGTCAGAAGTTGCATGATTAAAGGACAGACTAGTTAGTGAAAAAAATCT
ATACTTTGTTCCTCGATGTGAATCCTTTTTCCACTTAGATGTTTGTTTTTTTTTTTTTTT
TTACTTTAATCCTTACAAATAACTCACATTTTTTGTTTTAGTCTTGATAAATATGTCACT
TTTTTATTTTAGTTCCCATTAATTTTATCATGATGGTGTGATATATAATGACATTATCAC
CCTTACACTTTATGGAATAGATTAACAAGGACAATTTAAAAAAAACAATACGGACATAAG
TAAAAATGAATAACAAGAACTAAAACCAAAAATCTCTTTAGGAGTAAAAAGTTATTTAAG
CGAGAAAAATAAAATAAAATAAAAATTAAAAACAGCAATATTCAATTTTTAAAAGTGGCA
AAATTCGTGGTGTGAATTCT
>Glyma06g15540|Glyma06g15540.1;Glyma06g15540.2
AATTGAGAGGGAAGTTATCAGCTTAAACTTAAAAAAAAAAATTACCTAGCAAACGAACAG
GATGAATATTTTTCTTTTAATATTATTTATTTTATATTTATACGAGATTACTTGGCTAAG
GAATATAAATTGTTATTATTTGTGTCAACAGATGCGGGTTGATATATTGCATCATACTAA
TACTACATTTTAATTAATTTTTAGGCTTATTTGTAAGTTTTATCACCCCACATTCATGAT
TTTGTAAATTTTGTCATCCAACTTAAAATATTACTTAACGGACACGATAAATATTTTTCT
TTTAAAATTATTTATTTCATATTGATACTGGATTACTTGGTTAAGAAATATAAGTTGTTA
TTACTTGTATCAATAGATGCGGGTTGATATTTTGCATCATACTAATACTAAATTTAAATT
AATTTTTAGACTTGTTTGCAAATTTTATCACCCCACATTCATGATTTTGTAAATTTTGTC
ATCCAACTTTTATTTTCACAAATTTTATCACCCAACTTTCACTATTTCACAAATTTTATC
ACCTAAATTTTTCTTTGAATTTTATGATTCAATTTTCATTATTTCACAAATGTTGCCACC
CAATTTTTTTAATTTTACGCATTTTATCATTACATTGGTAACAAAACAATGTCATTTTAT
TTATTTTTTAACATTTTTTTAGACATGTCAACGATTATAAAATGTGTAAAAATCAAAAAA
TTGAATGATAAAATTTATGCAGAAAAATTGAGTAGTAAAATTTGTGAAATCATGAAAGTT
GATGATAAAATTTACAAGTAAGCTTAAATTTTTGACACACACACACAATCTCTCTCCTTT
CTTCTCTCTATCTATACATATAAACTTGATATGGTACACACACATGATCTCTCTCCTTTT
TTCTCTCTATCTATACATATAAACTTGATATCGTATTATTACCTTACCTTGGATCTTTTA
TCTAAGATTTCCTTGATTTTAATTATAAGAAAAAAATGATTACTTTAGTGTTAATTTTCC
TTTTATTCCTAATTAATTGTGATATTTATTAATGATATTCCCTAATTTTCTATGAAAGTT
TGTTTAATTATTGAGCTATAAAAAAACAAAGTATATTTATTAGTTAGAAAAATTATCTTT
TGAAAAATAATCACCTCTTAAATCGTTTAATATCATAACATGGGTAGTCTTCAAATATAA
TTAAAATTTATGTCAAATTAATCATTCTAATCACTTTTATTGATCTTGATAAATTAAATA
ATTATTTATTATGCATAGGATGATAGGTGGTATTATTGTTAATTAAATAATAATTTATTT
TTTTTTGTCTCAACCCTTAGATTTATTAGGAGAAATCAATCAAAAGATAAATAAAGTCTG
ATAAATAATTATTTTTATTAATAATTAAATTTAAATAATATTAAAATAAATTACCCTTAT
TCCGTTAAGAATGATGATTTAGAATATCACACATTGTCAATTAAAGAGAGATTCAACAAC
CAAAAGAAAGATTGATTATTTATTGGGATCCTTCCTTTCTTCAAACGGAATGAACAAAGA
TAAAATTCGAGTGATCTTGTAAAATCCTTTCTAAATTCAATGTGTGAAACCCATCACCAA
TATAATACCTAGATTATAGATATGAAAGAAGATTTTGGGTAAAAATAATTACTGATAATT
TGTAATAAACGACTCTGCCACTTACTACAAATCCATTTTGGAAACTTATGTTATATATCT
CTTGGATCACAAAAACTTCATTTTTTCGGAAACTTAATATTAAAAGAAACAAAATGTGTT
GTAATTTAAGTAAGTAACCACTTGTGCTCAATTTAATAAATTTTCAATTGTATGTGAAAC
AAACTAATGTTTGAGTGGGTCCTGCAACTCGAAGCACCACAGAAACTGGAGTGCCAGAAA
AGCAGCTAGCATGAATAGCAAGATTTGCCAATAGGAGCGAGGCAATCTCACCTTATCCAC
ACGCCCACCACAATCTTAAA
>Glyma06g14190|Glyma06g14190.1;Glyma06g14190.2
GTATTTGAATACAAATATTAAGAATGTAATTGTACTAAATATCTGATTTTTTTTTTGTGT
TATTTTATAATGGTTATACCTATTTTAAGTAGATTGCCTTTTATAGAGATACCCATAATC
TATAATCAGTATTAAAAAGTATAAAATTTTCTTCTCAAAAATTAAGGCTAATGAAATAAT
AATTATTCTTTTGAACGTATAATTAATCTTAGTATAAATGAATAATATCATCATGATAAT
AATTTGAGGTTTGATACACAATATGATATTTTAAAAATGTTTTTAATGTCATTTTTAAAA
CTCAAAAATAGTTTTAAGTTGTATTTGATTATTTTTTTGTTTTAAAAAGTATTTTTAAAA
TAATAGAAAATTTTGTTTGATAAAATAATTTTGATTTTTAGTTCTAGAAACCAACTATTT
AATTTCCTCCATTTTTATCCAAAAATATACATATTATAATTATTGTTGTCAGTTTTATCG
TTTATATCATTAATCGTCATTGTTACCATTGTCAATTGCTACTTTTGTTGTCATCCTCAA
ATGTATGACATGCGTCATGAAAATGACGAGAAAAAAAATAATGATAATAACAATACTAAC
AATAATATAATGGTGATTATGGTATTTCACAACAACAACAAGTATGTCATTAAGGATAAA
AAGGAACAAGTGGTAGAACAAAAGAAAAAAAAATCACCAACAAATTAAGTGCAATAAGAT
AAAAGATCTCGATGTATATTTAATTTTTTTTTGTGTGACATCATTTTACTATTAATATTT
TTGTTAAACAAATATGTATAGTACATTTTAATATTTTTATTTAAATTTAAGTCTTTTATA
TTATTTTTCTAATTTACAAAATAAATAATAATTGTTAACATTAGTAAAAAATATATAAAA
TATTAAATATAAAAATATATTAAATAAAATAATACAAAAACATTAAATAAAATTAAAAAA
AAACATACATTAATTAAATAATTAAAGTAAAAAAATTTAAAAATTAAAATCATAAATTTT
TTTATAAGTTTAATAAAATAAGAACTTTTAATTCAGAAATTATAGATTACTTCCTTTCCG
TCCCTGGGTAAGTTAACCTTAGTGTTTTAACAAAGTCTGCGCTCCTGACACAATCTACGT
AGCATGATCTGTGGCCTTTCTCTTTTTTGTGTAGTGTGGGCCACATATTGCTGATGATAA
GCATGTGCATGGCCTGTAGAAGATGCTATAGTACATTCATGGGTTGGAATGTGCCACCAT
CATGTGTAAGAATTTGCTTTTTAACTTTCTATAAATATGTCTAATGTAAAAAGACTTTGT
ACGTGATTTCCACCGAACCAATCCAACGGGTCACAATAGATCTTTTCCACATGGTTTTTG
TCCAATGTATTGGTGTTCTTTTTTAAATTGCATTTCCATTAAAGTATATAATACAAATAT
ATAATTAATATTCGAGATAATCAACTGAGTTTAAACACTACGTTAGGAGGATCTTTATCG
GAGCTAGAATCATTCAAAATAAAATATTTCGTTTTGATTGGTTATCTAGTTATCTTGTGG
CACACGGATCATTTGATTCTCAAAGGGTGGTTGACACTCCTTGAGCTAGAGAAGTATAAA
TATAAGAGACAAAAAGGAAATCTCTTAAGATTGGCAAAAGGACTAAAAATGATGAGTGCT
TGATGTACAAAAGGACATGTTCTATGTTTCTAGTGTTATGCCTTAAGCTTGTACAGGATA
TGTTTAAAGCTTGTATGCTTTATGTGAATATTAATGTATGTTCCAAGGGTATTCATTGAG
ACATTGTCTCTCGTTAGTTTATTTTAATGTCATATTAAGCTTTCATTATGTCCTTATGTT
TGATGTTTTCATCAAGACCCCTTTAATAGGATGGAGTGAATAACCACTCATCTATTGTAA
AGGTTATTCATCAAAATTACACTCATTCATTATATATGTTAACCCACCCACACAGTCTAA
CCACTCCCCTTGTATCTATG
>Glyma06g41290|Glyma06g41290.2
TTTACACTTTTTTTTCCTATAATTTTAGGATTTGGATATTTTTATCCCTATAATTTAAAA
ATAGTTTTTAGTCTTATAATTTATATTTAAATTTATTTTTAATTCCTAAACTTTAAAAAT
AATATTTTTAGTCGTTGTTGATACGTATAGTTTGGAAAGTAATTGATACGTATAGTTTGA
AAGTAATTTTTTTAATTTTTATAATTTTCATTTTAATTATATTTTAGTCATTATTAAATA
ATATAAAAATAATTAATTTTAAATAAGTTATAAATTATCAACTATTTTTTATTACAAATA
TGATAAATTATTTATGAATTAATTACTAATATTTTTATAGTTAATGATAGTTGATAATTA
CTAATATTTTTATAATTAATTATAATTGATAATATTACTCATATTTTAATAATAAAGACT
AAAAATAAATTAAAATATAAAATATAAAAACTAAAAATATCATTTTTAAAATATAAAAAA
TAAAATAAAATATAAATATAAATTATAAGAACTAAAAAAATTATACCAAAAAAAAGTTTT
CCTATTTTTATAATTTTATTTCTCTTTCAAAAAAATCAAAATACACATCAAACAAACATT
CATATGAAAAAAAAAAATATTATTTATTTATTTATTATTTATGAAAATCACGTTAATTTT
CTACAATTAATAATCCAAAAAAACCGTTAATAATTTTAATGTTATAGAGCATGAATATCA
ACCCTAGTTAAATTGAGGAATGACAAAACTAAGATCACATCAAATGTCTTACTAATGAGA
AATGTGTAAGTATTTTCTCAGCATCCAAGTCCACACTTATGCCTTATTCACACGGCAGTG
TCTGTCTTAATTGTATCAAGATTTGAGTCTAGCTGACTTGACTTGATAATAATAATTTAC
AATTAAATATAAATGAGTCACGTCTTGAATGCCCAAAACAACGCGTTAGCATTAATATCT
ATAGTCTTCATTAGAAAAGACCGGGCAATAGTAAAAAGTTAATGTGTTCATACAGTTTTA
CAACAAAAATACTTAGTCCAACTTAACAGCTTATAAATTAAATTTAAGATAAAATATTAA
TTTTATAATTTTTTATTTTTATTCTCTGATAAAAAATAAATATAAATTTCATTAATTTAT
CATAAATTAAAAATATCAATAACCAAAAATAAAAAAATTCAATATAAAAAATATCATTAA
AAAACAAACATTCGAGTATTTATTAAATTGAATTTATAACTTCATGTGAACAATTACTTT
GATTAATGATAATGAAATTTTCAGCGTGTCTCACGGTAACTTTAAACAATTAACTGACGC
GGTTACTGCGGACCCCAACATATGGCAAAGAGGGGAAGAAGCTGCCAAGAAAAACTCCTC
ATTTTCACTATCCATATTTTCTTTGTATCCATATACCATATATCTTAAGTTTAATAAATA
AAAAAATTAGGTTAAGCTTACACATTTTTTCTATAATTTTAGGATCAGTATATTTTTATC
CCTATAATTTGAAAACAATTTTTTAGTTTTATACTTTACATTCAAATTCTCTTTTAATTC
TATTTTTCATAAATAATATTTTTAATTTTTCTTTTAATTCTTATAATTTGTATAATTTGA
AAGTAATATTTTTAGTTTTAATAATTTATTACAAATTAATTATAAATTATAAATTATCTT
TTATTATAAATATAATAAATTAGTTATAAATTACTTATTAATATTTTTATAATTGTTTAC
AATTGATAATATTATTTATATTTTAATAATAAAGACTAAAAAAAATTAAAATATAAAATA
TATGAAGTAAAAAATCAATTTCAAATTATATAAATTATAAAAAATAAAAAAAATTACTTT
CAAATTATCGGATTAACGTACAATTAAGACATAACTTATAAAGAAAAAAATTATAAAAAT
TAAAGGATAAATAATAAAAATAAAATCAGTAATTAAACAAAACAAAAATTAAAGAAAAAT
AAAGGAAAAGTGAACCGAAG
>Glyma06g02300|Glyma06g02300.1
TTATAATTAAAGATCATAAAAAATATATTTTATTTTTATAGGAACTAAATTAATAAAAAA
AAATTATGATGATGAAAATAATACTTTTCAAATTTTACAAAAACCCAACTATATTTTAAC
CTTAAAATAATGATAATCGATTTTCATTAATCCATGTTAGTAAATTAACATAAAAGGAAA
TTAATTGATGAACTTATACCATATAAAAAAAGACACGTGGCTTTCATAGTACGAATAAGA
TTTCAGCCTTTCATCGCAAATTCGCAATGACGTTAATGAACAAGACCTGTGGCTTTCATA
GTACAACTTTAGTTCTATTAAGTATTTTCCCATCCGCTGTATGTACAGTATCTATTTTAG
TTTTAATTTTTTTTTCCATCCTGAGATATTTCCACAAGATCTGTTATGAAATAATTTTTT
TATTCAAAATTTAGTCATGTTTAAAAACACTCTCGTACAATATAGCTATTTTAAATTATT
CTCCACAAATACAATATGTATTATCAATTAAATGACATTTATTGAATAGATTACATTGCA
TTATATCACCAATAATATAGAGACACATTTTGTCACGAGCACCTTATAAGCAATACAAGA
TTGCCTTATTTTTTCATGAGCTCCTCATCATAAGTATTATAAGAGCACTATATTTTTTCT
GAAACTAATTGATGATCTGAAGTCCATAGTAATGTACTAATGTATATCATTTAGAACTAT
ATGATTAAAATATATAGAAGGAAAATTTTGAATAACATAAAATATATATTTAATAATTTT
GTGTCATACTATTTTATATATATATATATATAATAAAATATATATTCAGCAAAAAAAAAA
AGAAGTATACCTGTGATATTAAAAAATTGAGATCTATCGTCACTTGGGCCTCTTTGAATG
TTGGCTAACTTGTCGGCAATCTTGGGCCTTCTTCTGATGGGTCCTGTACAGTATGCAATT
GACCCAGCTACAAGGACCAGATAGGGCGTCGGCTTATCATCGGTAAGGTGAAAATGTGCT
AGACTAAGGTTAGCTTTATAAGATTCAGGTTTACCCTATTTTTTTTAAAAAAAAAAATTA
AAAGATTGAGTTTATTTATGTACTATAAACTTCCTTTTTTAAAAGGTTGATATGAGTTTT
TTCAGAAGTTTGGTTTGATTCAAAACTTATTTCATAAAACACTTTTAATTTTAAATTTCA
TAAAATTAGTCTTTAAGTGAGTTAATATGTCTAAAGTGATATGTAAGTTAATGTTTGTGT
GTCATAATTTAAATAGAACAAAAAATTATGTAATTTCAAACCATTACATTAAATGTTTGA
TATTATTATTATAATAGGTCTAAGTCTAACGTAGATCAGATTATAATATAAGCCCACAGT
GAATAACAATTTGACTTATTTCAATCTCTATTTAATAATAGTAAGTCCTATACAATTCAC
ACTCCACACAAGATAAATGATTAATATTCTGCTCAGAAGTAAAAACAGTCTGGATAAAAG
AAAGTGAAACCAATATTTAAATGAACCTTTCAATTAATTAACAGTATAAATTTTTTTGTA
CATGCAGTAAAAAAAACTTTTATATTAACAATACATGTAAATTATTATTTTTTAAAATAT
TTTTTTAGTATTATTTTCTAAATAAATAGTTTAGAAATTGATAGTGTAAAGAATTTTTGT
TTTATTAATCAATAAAAAAAGTGATTTCTGATTAATAGGTGTACAAAAATTTACACTAAT
AGTACTATGTAAAAATTAGTAAACTCTTAGTTATCTTCCATTGTGGCTTTAACTCATTTG
GAACCTAACCAATTTATAATTGTTTGCCAAAGTCTTGCAAAGATTAGTCTCTCTACTGGG
TACCAAAACTTTGGTATACCAAGAGCTTGCATATGTACCTCACACTAAGGTTGATCTAGT
TAGTTAATAAAGAGCTAAAGGTCAAATTCATATCTTTTGTGAAAAGATATTTAAATATGT
TTATAAGTATTTAGTGAGGC
>Glyma06g17760|Glyma06g17760.1
TTGGGTTTCTTATGTTTTGTTATATTTTTTAAGAAAAACATACTTATTAAACTTCAAAGT
TTAATAAGTATGAATTTTTTTTTATTATTCTTTAAAGACATTAAGAATTAATTAAAAATA
TTAATTTAATCTGATATATAAATTTCAAAGATAAGTTTCACAAAATGAGAAAATACTTAA
TTATGTAAAAGAAAAATTCATACAAAGTTTCTCTGTCTTTTTAAAATGATGATTCAAAAT
TATTACGTAGAAATGAGAAACGAAGCAGGAGTATGCATTTAGTATTTGGTAGTTTTCCGT
TTAAATATGTCTTTTTAATGCGCAAATCAATATCAGTCATCAGTCAAATATTAAAGTATC
TATAAGGTATAATTACTTAAATAAGTTACTTATCACATAGATTTTAAAATTTTATACAAA
AATTTACTCTAATATTAAAGTTGTTAGAATAAATATTTAACTTGAGTTACATTAAATTTT
ATAATTAAAAAATAATTTTTTAATTTATAAGAATAAATTAAACAACAATTATTTTTATAA
ATAACTTACTTAGATAAATAATGAACTGTCAAATTATCTGCTATGATAAAAATTTATTAA
GTTATATTACCTAATTTCAAGTAAGTCATCCAGTAATTATTTTGGAAATACTCTTACATA
TGTCAGGGTTACCTGTTTTCAAAACACTTTTTTCATACGAATTAAGTTAGATTATTTTTT
TTATAAGTAGTCATTTTATGGCCCCACATTAATAACTTTGAATCTCATTATGAATCTATT
TTGAACCTAAACGAGTTGATATTTTTGAAATTCCAACGCCATATCTTCGACTCTACGTAT
CATATTTTTTTCATGGTAGAAAGCGAAGGAAAACGGCCACCACTGGTATCGATATAGACC
GGAAAATATCCAATGGCTTGAAAGTAATTTCAATGTCGATATTTGTCTACGATTTTTATT
CTAGTTGTAATATCATTTTATTTTATAACTTAATAAATAAATATTTTATTACGTATTTTA
AACTCTGTATGATTTTGGTCTCTAAATTTTTCCATCACCTAATTTTATTTTTTTAGATTA
AGTAAAAAAATGATCATTCTATTAATTTCTTCTATTTTTCATTAATTTTTTTGTTAAATT
GATTCAATTATTTCGAGTTTTTTTTTTTTGTGTTTAAAACAGTTATCAAATTCTCCTTTA
ATGTCAGCAAGACACTATTTTTCCTGTTTTTGAAAGTTGAAACGGTATTTTCCCGGTTAC
TTGTGCATTAGTAATATTTTATTATAAAACTAAGATTTTCTAAGCCAGTTTTCATTCTTA
CTAGAAAAATTTACCGGCTCAAAAACTTTCACATACAAAAAGAACAAACACTACACGTGT
TGTAAGGACACTGAATTCAAGAACATCATAATTATTATTTCATAGTTCAAATCTAATTAA
CGACCACAAATATTTAAATAAAAACACGACTTAAAAGTTTAAAGTGTTAAAGATTTTTTT
TCAAATAGCAGGCCGACACAATTTTTTTTCCCTTTTACGTTTAAAATAATAAAGTGTCTA
ATACATGCATCAATTAACAGAGATTCCTCCTCCTCCTCCTCCTCCTGAATATTTCGAGGG
AGAATTATATTATTTATAGTGATTTTATCTGATTTAAATAAAAAAATTTCAGTGAAAAAA
TATATGTGATATAAGTTGTCTAAGTTTATATTCGATAAAACATTTTAATTAATTTTAAAT
CTTTTATTGATTTTAAAATTTATTTAATTGTTTGATAAATAATTTTTTTTAATGAATTTT
TCATAACTCCTATCATTTTAAAAATATTATTTAAAGTAAAATTTTTTAAAATGTTACTTT
TAATTTTTTTAATTTTTTTTATTTTTAATATATTTATCAGTTTTTTCAAAATAAGGAATA
ATGTTCCTTGTACAATGTCATTTTCAATAGGGGTAAGGTAGGGCAGCACGTGACGTGACG
CGACGAAACAAGTGTGAGGT
>Glyma06g02591|Glyma06g02591.1
AACCCATTTTTCCCCACTTAATATTTTTGCTTATATAGTTGTGTAAGTTTTTTGTCTATT
TTTTTTACCCAACTTCATAATTTATCCTTTAATTTAAATATATTTTTTTCATATTTTTCT
TGCTTATCTTATATGTGCAATTATTCATATCTATTTTATTTTAATCATATAAATACATAT
TCATTTGTAAAAAAAAATAACATAAATATTTATTAAATAATACGGAAAACAAACTAGAAG
TATATGTGTTTTGGAATGAACTCATATTAGCTTAAATCATCAAAAGACATCAATATAGTT
GGTAGGTTGAATGAAGCTTCATTTCGGTGAACTCATATTAATCCAAGTTCAAAGTGAATT
CAATGAATCCAGTTGTAGGGAAATTCATTTCGGTCAAGAGTAAATTAGAAGGATTTTTTA
GTTGAAATTTGCTCAGTACAAAGGGTTGGCTCTGGTATCAATTTTTTCTCCATGGGAAGG
AGGGGGGTCACTCACTGGCAAATGCATATGCTTCAGACTTTGTTCGATTTTGAGGATCAT
ATTAGTTATTTGTCTTGGAATCTTATTTTCTAAACATTGCCTTTACATAGCATTGCGGAC
TACGAAATTCAAGTATTGTTTAAGATGCATTGTAACATGTATAAAGGAGGACAGTAATAT
TGTTGTGCTGCCGTTGGATCCAAAAATGACTTGGGATGTTTTGGCTTCTTAATTTCTCAA
GTTTCTTATATTATTAGGTAATTGACCTCATTAATGCTTTATTCTATTCAATGATTTTTT
TGGCACATAATGTCATTTATTATGTATCACTCACTCTTAATTTAAAATTAAAAAAATATC
ATGAATACTCATAATTGCTTTATTATCATTTTAGATAGGATGATATGTTTTATCTTCAAG
TTTGAAGAGACTGTGAATTTTAAGAGTAGCTAATATTTTTTTAACTCAATTCAAACATAT
AGAAATATCTTGATATATTATTGAAAAATAAAATATCTTAATTGTAGTGGTTAAAAGAAA
ATAGAAGAGAGAAAGAGTAAATGTAACAAAAAATATATAATGGAATAAGAAAAGAAAAAT
AAAAAAGAGATGAACTATTTCAAATAGATATTTACAGGGTACTTTGAATATGTGGGGGAT
GGAAATCTACTTACTTTATTATAAAAAATTTGTTCAGTGTCACTCACATGTCCAATTTTT
CTTAGTCACGTGTGACTATTATGAAGCTTCACTTTTGTTTTTCATTTTTTTTTTATCTTT
CCTCCATCCCAAAAAACACGTTTCTTCTCGCCTTGTCCATTTTTTTTTTCTTTTTATATA
AAAAAATATTGTATCAGATTTATATATTTATAAGGTTTTTTCATTTTGGATTTAGAATAT
TTTTATATTCAGTTATATTCTTATGTATTTAATTGTTTATATTTTACTATTGTAAAAAAC
TATTTATTATTAATTAATTAAATTTTGTATAAAAATATATTATAAAAATTAGTGATTTTA
TCATGTGACAGTTTATGCTTTATAGGATTGGATGACAGATTTGTCAGCATATTTAAATTA
TTTTTTATTATATAAATTTGTCTTTATATAAAATATCTTTTAATAAAAATGTGAAAAAGT
TAACGACAAAAAAAAAAAAAAACAATGGGAAGCACATAGTTATTCCCGGCACATGAGGTC
ACTGGGCAATAAACAAATATCGAAAGGCTGGGCCCCAGCACATTGAAGACGTGTATGGCT
AGGATTTCTCCTATCTTGTCTGACTAAGACCAATTTCGAGGAACCCAATGAACTTATCAA
CGTCACTTTCCTCCCAACGGCTATTTACAAAGACAAAATCCAACGGTCCTCAACGCCCCG
GCGGTTGCCGCCCAACACCATTCAACGGTATTCGTCTAAGGTTGCCGACCGCAAAGGTTG
TCAGTAATTTAGGAGAAATTCTGACATAATCATTAAAATAATTGCAAATATCGCATTACT
AACGTTCATTGAAAGAAAAA
>Glyma06g10190|Glyma06g10190.1
CACTGTACAGCTTAAAACAACTTAAAAAAATGAATTAATATTATTTATATCAATAAAATA
TATTTATTTTTCAATAGTCCATTAGTTAAGAATTTTAACTTGAAGTAATTATAGAATAAG
TGATTTTCTGTAAAGTTTTTTTAAGAAATATATGAGTAAGGACAAATATACTGAACAGCC
AAAAAAGCACCCATCACAAATTGTTAAAATCTCAAAAAATATTATTTTAAAAAAAATTAA
CTTAAAGATTCTAACCAACAAAAAATTAATTAAAATATCATAACGTGAAATACCATAATA
TGAGAACCACCAAAAAATAAAAAATATTACACTGTTGACAAAGATTATTCCATACCAATA
TTATATTCCAAAATATATGCGACTATAATTCAATTTCACACATATTTGTTAACGAATACT
TATTTTTAATAAGTGTGTCAAACATCAAAGTCACAGAAAATTTAAAAAATCTTTGTTTGA
AAATAATTAAAGTTGTTTGTTTTTCTAGTTTGGTTAGCAGAGTACTCATTTTATCGTGGC
TGGGATGCAGTGTAGCATCTTTTTGTTTGGGGTAGCATCCTCGCATAGAAACTGGTATCG
ATTGTGGTTCACAGATGTTGAAGAATAGGAAAATAAACTGGTATGGGCCGTACCCGTAGA
CAACTTGACACGATGTACCCGGTCACATTAATTATTTTCTGTGTTTGTAGAAACTAGAAA
GCACCCAAAGTATTTGTTTATGTTTGATAAATAAGTTTAATAATGACGCATTGTGAATAA
AAAATAGGTTCATACTGATATTTAATAACAAATTATTGTTGATATAATTATTGTGTGCAA
TTCCATTTAGGCAGAACTTTGGGATCTAAAGCAGGAAATTAGTCTGGCAAGGAGTATGAA
TCTTCGTAATGTCATATTTGAAATGGACTCCTTGGTTGTGGTTTCAGATGATTCAATAAG
GAACATCAACTCTTCATTGCTAAAGCCTATGATCGGATAGCTGCCTATTATATATGCTGC
GGAATACAGATAGGAGAGTAACCATTACTCAAAGAAGCAATAATTGTGCCGATTATTTGA
CAAATTTGGGTCATGAATCTGAATTCTTTATGACTATTGTTACTTTTGTCACCCCCTCTT
CTTGTCATGCTTGTATTTGCTGATGCTAGATGGTGTACACTTGTCCTTTTCCCTTTGATG
GGAGTTTATAATATTGTTTTCTTTTATTTAAAAAATTAAGAATTTTATGAAAATTAAAAA
ACTTATATAATAAATGATAATTTCTTATTAAATATCAATGTAAAATTATTTTATATTATG
TATTATCATTTTTCTCTTTATAAATACATATGTTCAGGAAAATATATAATAAAATAATTC
TTATTTTAATAATATGAAAATAATTCATTTATATCGTATAAATATATTTAATATGACCCC
ATGATTAGGTAAAAATATCGTGTACATTTATTTTTTAATTTTATTATTTAAAATTAGATT
TAATAATTAATTTTATTGCTCACATTTGAAACAGTTTATTGTAATTTGAAGACTAAAAAG
TTTTTCGTAATTAAACATATTCTTTCAGTTTTGTTATATCAGAATTTATCTTTTTAAAAT
AATATATATTAAACATAAAATTTAAGGTCTGACAATATAAAATTATTTTATAATATCATC
TAATCATAAATTATTATTTGAATTATTTAAAATAATTATTTTTAAAATTAATAAACTTAT
TATTATAAATTATGACTGTAATTTTATTTTTCCTGTAGGCGTATAATTTTGTCAGTTAAG
TATAATCCATTAATCATACAGAATTTGTGGAATCGGCCGAATATGGCTTTCACTTCTTTC
TTTTTTTCGACAGGAAGGTATTTCACTTGTTAGTAAGTGGTTTAATTCCATTTTTTTTTG
TCGTTTCAAAACTTTATTATCTAAAATATTTTATGGCAAATTCTTAAAAAAATCGTCAAA
ATCAAGAAATTTATTGTGAC
>Glyma06g37260|Glyma06g37260.1
CATTCACGGTGCATGAGTCAAATGGCAAAAATTTATTGGCAAGTACTCCCTCACGCATCA
TTGAGAAATAAAACAAGGCAAATTTATTTGAAAATTTTCATTAAAAAGTTGACAAGAGAA
GCACCAAATTACCTAGCCTTCTTTTTCTTTTTTTACAAGAGGAACAGACATTTGATGGGT
TTTTTATCCATCTGGTGCAATTTTTTTAGCTAATTACCAAAACGAGTAAATTTGAATAAA
TTATCGAAATAGATAACTCGTGTTTTGAAACACGCGCGTTTTAATATGAAAGAAATCGTT
CTTGTAAATACGATTTTCCTTTTTATAATCTTTATTTTTTTAAAATGAAGAAATCATCTT
ACAGATGACAATTTCAATGTTTTTTTTATTTTTTATGTTAATAAACTGAAATCATCTTTA
CAATGACGATTTCAATATTAATTTATAGTATTTTAAAGAAATCGTCATTACATTGACAAG
TTTAGTTTTATTCATTTTTTATAATTTCTTTTGTATAAAAAGGGTTTTATTTTTGTAACT
ATTCAAAATTCCAAATATTGATTAATCGTAAAGAAATAAAACCCATTTTATATGAAAGAA
AATTACCAAAAAAAAAAACCAAACTCTTCATTGAAATGACGATTTCTTTAAAATATTATA
AATTAACTTTAAAATCGTGATTGTACAAACGATAAGAGTCTTCTAAAAAAATATATAAAA
AATCAAAGTCATATTTACAAACACAACTTCTTTACAAGTAAAAATGTGTTTCAAAACACA
AGTTATTCATTTCCGTAGTTTATTCAATATCTACCCATATAGGTAATTACTTGAAAAATT
ACACTCATTTGATAAATAAGCTGATATTCAATACTATATTCTACCATAAATTATTAAAAT
TAAAATATGAAAGATGTGATTTTGTTAAAAGAGTCATTTTACTTCTTAAGTAGTTAAGAC
TTTTTAATCTTGACCATCAGTTAACAAATTTACTTCTTTTTTTACTTTCATATAAAGAAA
AAATCCTTTCACCTAATACATCCTTACGTGTGACTGGTGTGAGAGTGCGTCTCTCCCTCA
CAAAGACATCGCATTTCACATATTATCTATGAGGGCACATAATTCTATAAAAACTACAAA
GAGCTATTCACTCTATTCATGTTGAAATTGTACCCAAAATTACTATATATAGTTCTATTA
CATCAAGAAATAGATATGAAATTACAATCATCTTAATTCCTTCCTTAGCAGGCACATCTA
TACACAGCAAAATTTACCCTTTCACTCCTAGAAACTTTCAGAGACAAATCTACTTTATTT
TGAAATGACATCCACTTGACCCGAATATATTGATAGTGACACAAAATTCTTCCATATCTT
GATCTTTAAATCCAAAGAGAAGAGCCCATATTTTCCAAACGAACTGAGCTCATGATAGGA
AATCAAAAGGACCATTTCACAAAAATATCCTACTTATTGACACATACCTCCAGCAGAATA
AGTATCATTGAAAAAGGAGATTGAAGGATTGAAAAAGATGATAAAGAAAGAACAAAAACT
TCAAAGTAGAATAAAGTAGTTTATGATAATAATCAAGCAAAAATAATGGTAACGTAGTAT
CAATTGCCATTATATTTTTGAAAATATAAACCAAGAAATTCAGTCAAATAACAACAAAGT
CTTATCCTACTAGATGGGGTCAATTACATAAATTATACACACCATTTGGTACGGTTAAAA
GCAAAGTTTTAGAAATTGAGCTAACCAAAAGGGCATTATTTGATATGTGATTGTCTTCCC
CAAGAATCTAATTAAGTTGACATGAGAGGAGAAGAGGAGGCCAAGCAAGCCTCCATGATT
TAGATTCCTTCAGATAACAATTCTCCAAAGTTCACTAGCCCCACACATGCCTTGTGAGGT
CCACAATAAAAGAGGAACTCCAATCAATGCTACCTCTCAAGTAAGATTTGCTCATTCCCC
CCTATAAATACTGGATCATG
>Glyma06g46340|Glyma06g46340.1
TATATTCTCCCCAAATTTCATTTTACACTCATCGATCTCCGCTTTTATTCCAAATTATTG
TTGATTCTTCTCATGAAAATGGTTGATTCACTGAGTGTTTATATTCATGTTTTTTTGTTG
AATTTGTTTATATTCATGTTAAATCTGTTAGACCAGTCACTAATCATTTTTTAATTTATT
GAAACAACTATAATTAAGAAATTTATTTATTCGCATCTTACTCATTTATTCAAATAACTA
TAATAATTTGTAAGTAGCTCTTTGTAATTAAGTAGTATTTGCTTTCCTGTAGGAAAAAGT
AGTGATTTGTTTGTACTCCTTTAGTCCTAAACTAATAGTCATGATATATTATTTTATATA
AATAAATAAATAAAATAAAAGAGAATAAATTTTATAAAATTAACTTTATATTATCATTAA
TTTATTTATAGATTTTATTGTGCATCCTTAATTTTATAAGTGAAAAAAATAGTTAATGTA
ATTATTTTTATTAGTGGGATTATTAATTCTTGTAATGTAATGATACCGTAATATACTTAA
AGTGTTTATTTTTTTAACAAGATAAAAAAAAATACAAATCAAAATTCAATATGATAGGCG
ATACTATAAGTAAATAAATAGAATGAAAAATATGATATATTTTTTAAGGTTTATTTAACC
CATGTTATTCACTTAATACGTCTTGTACTTGATTTGGATGTCATCAATATATTTTGCCTT
TTTAGAAGAAAAAAAATATTATTCACTTAATGTAATAAAATATATTACTTTTAATGAAAT
TATATTTTTTGTAATCAATCAACATATTGTATAAAATAGAATTTTTGTTTGTGTTGTTTG
CACATGTGACAAATAATAATAAAATTAGATCTGGCATAATTATTTTTTTCCCATTAAAAT
AAATAAAATAAAATTCAAGTAAAATAAAAAACAAAATCATCATCAGTAATTAAAATGAAA
TCAAAATTTTAATAGATCAGTAACTAAAAAATAAAACCAACAAATTTTTTTATTAAAGAT
GATAACAAAATATAATTATTTATCAAAAAGAATTTTAACATATTTAAGGCATAGATTTAA
ACATATCTTTCACGTCATTAACCACAAAAATATTTTATGTTGCATGGGTTCAAGGTCCAC
CACGTGGCTTACTTTCCAACTCTGAATTGATTTATGAATTTTTCTTTCTTTTATCGGTTG
TTATGTTGAGCTCTGGAACTTTTAACGTGGATCACATCTTTGATACGTATCTGCCTTAAT
ATTTTTTAATCTAACTCGTGTTATTTCACGTTAATTTTTATATTCACTAGAAATAATATT
TTATTTTTTCCGGATGGTTTCACAATTTATAAAGAAAGAAAAAAAGGAAAAAGTGATGTA
AAATAAAATATTTATAACTAATTTCTGACAATTTCACATTTTTTAACATTTACTTTTACA
TCTATTAAAAAATCTCCTTATACTTTTATTTTCTCTCCATATCAAATGATTTGATATTAA
AAAGTGAAATAAAAAAATTCAAAAAATATTTTTTACACCCTTTTAAGCCATCTCCATTCC
AAGTGCTTATAGTTGAAATTCTCTCACGGAGTTAATATTTTTTTGGGAGAGGATATGAGA
TGTACTTTTCTATCAATAATAAAATATAAGAATGCGTGATTATTTGTAGGAATTATTTGG
TAAAAAATTTAAATCTTTGGATTATAAAGAAAAGTTACTTAAATTATAAAAAAAAATGAA
CTATGTGTAGTATGGTTTGTTTAAGATGTGTAAAATAGTATATATTGAGATAAAATTGGT
CTCACAACTGTAGTACATCATATCGATTAAAAAGGCAGTGCAAAAAAATAACATCGATTA
AAAAGGAAAATATTATTTTATTTTATAACATGATTGTAAAAAAAAAAATCGATACAAAAA
TATCAAACTTTAAAATGGAAATAAATTAAAGAAAAATAACCTATACATGTCTATTTCAAA
CATATTTCATTCAACCATGG
>Glyma06g36590|Glyma06g36590.1
TGCAAGAGGAACCCCAACTGTGCTACTTGAATAAGGTCTTCAAACTTCATTATCGAGAGT
AGCTACTAACAACCTAATGGTATAATATATACATTTTCATGTTCAATCCAAGTTCAGCAT
AAATATATATAGAAGCACAGGCAATTAAAATGCTAACAATCAAACTCCAAACCTTTATGA
TTTTAAGTTATTTTTCTTCAATTACTTTACGCATACAGTTAAACATGACTTTCTGAGGGC
AACTCAACATAAATTTCCACAAAAAATTATAACATTCCAAGAACAGTAAACCCTTAATAC
TAACTTCTTGAAAACGAAACAACAAAACAAAAACATGGACATGCAAGCTTACCTTGAAGA
ACAGTATGTTGCACGACGCGTCAACAGTCAAAAGGGCACGATGACCCAAGGTTGCGGTGG
TGCCGCGAACAACACGCGACGCAGAGGTAGTGGAGCCGCGACAATGTACCCTTCCTTTTG
CGGAGTTGACGGTGGTGCGACGGAGAGTGACCTCAACAGGAGACGCCGACTGATAGCACA
ATAATTTTCAGACACTGAGGACGATGAGTGTTCAATTAGTGCGCAAGGGGGACATATATA
TATGAAACCATGTTAACGACGCTATATTTCTAAACCCGTCTTTGACAGTCAATATTTCTA
CAACAGTGTTTATAAATACACCATCTTTGATAAGGTCCGACATAACCAACAAAGACGGTG
CTGCGAAAAAACATCGTTGTAGATGTCAAGCTCCGTGCACATGCCCCGTTAAAATTACAT
ATATTTACCAAAATGTCACCGGTTACCTTACTACAACGGGTTTCATACGACCAACCTCGA
TTGTGTGTCATAAAAAGCATTCTTTTTAGTAGTGGTTCAAAACCGATGTAGAAAGTGTCT
TAAAAACAACATCGGTTGGTTCAAAACCGATGTAGAAAGTGCGCTTTAAAGATACTTTCT
ACATCGGTTCTAAAAAACCCGATGTAAAAAGCAGTTTAGAATACATAATTCAACATCGGG
TTTTTTTCGTGTATCTTACAACATCGATTTTAATCAAAATCGATGTTGTTTTTGTAGTTT
TTGCTTTTTTTTGTATATTTCTTATTATACGATATCGATTTTCTTAAATAATCGATGTCG
TGTTGTAGTGTATGTTAACATTGGTTTTCAAAAAATCGATGTTAACATTGATAATGTTAA
CGTCGGTGGTTTCAACATCGATTAAAAACCGATGTTGAAAGTAAAAAACAACCGATGTTA
AAAATTTATTTTTTAGTAATGTACATTAATTTATTTATTCCTTAAAAAAATTATGTCTGT
TATATTTTATATAAATTTATAAAATCCTGTGTGGATATAGTAAATTGGATTTAAAAAAGT
AAAATCGAAAAAAATCATTTAGAATTTAAAAAAAAATCATTTAGAATTTAAGTTTGGAGT
CTCCCATTAAAAACGAGAGTGTGAAAAAAAGTAAAAAGAAAAGTGTCAATTAATTTGGAA
CTGGAAGGCTCCAATTCATATTGTAAATAATAATGAGTGATAATTATCTTAATAATTTGG
AGAAAGAAATAGTTGGATATATAACATATAAGACAAATAAATAACTTTTTTCCTTTTTCA
ATTAATAAAAAATGAATTCTTTCATTTTTTTATATATAAAGGAACGTATTAATAAAATAT
ATACATAAAATAATAAAGGAGTGACATTTTTCTTGTCTTTCTTGTAACCCCACCATTCTC
ACCACAAGGCCATGTCCACCCTAAAATTCAAGAAATTAAATGTTTCCCTTCATTGATCCT
AAATTTCATACCTTCGATTTTGCCATGTGTATGACATTCAAAGTTTGAACACAATCAACA
AACAATAATCTTCACACGTTTCACACCTTCAATTGACACACTTTATTCCTATACATCATT
TCCTAATAATAATAAAAAAGTAAAATCTTTAATTTGATTCTTTCCATATATATTTCAATC
CCTATTGTCATTTTCCTTTT
>Glyma06g00330|Glyma06g00330.1
GCTAAGTGACACTTAGGACCTGCATGCCTAACAATTTGAAGCATCACCAGTATGAGCTTC
TATCATTATGTACACAAATGGGGCTACATGTATTTCTGTATACTCCATGCAGAGGAATAC
ATTGACTTTGTCCGTTTCTAGGGTTGTGTATTCTTGCCTAAAACTTGAGTTACTTTCGGT
CATTTAAATAGTTACTTTCTGTCTTCTAAATACAGAAGTGAGCTGTATTTTCATCCCATT
GCTATTGGTTTAAAGAAGAAATGAACAAATCCTTTGCAGAAATCCCCTTAAGTCTATGGA
GACCCAAATGCTTCTCTCTGCAATCAGTTCATGATGGGATGGGGGAAGTGAAACTAGTGG
GTTTCATTTCTTTACCAGCAGAAAGATAGGCGCAACAGTGAATCTGGGTCCACATTTTTT
ATCTTTTAGATAAGACTTAAATTTAATATTTTTTTATTATATAGAGATGTGACGTATATG
GTAATTTAAATTTAAAATTGTGTTATTCGAATACTTGATTATTTTTAAGTTTACATTTTT
TTTTATTTCTGCAGTATATCTTTCTTTTTTCGTTTTTATAATTTTTTTTGGATAACATCC
TTGTAAAAATCTTGTTTTGGCCATTCTTATTTTGTTTTAAATTTTGTAAGGTTAAATATA
ACTTTGATTTTTCTAATTTTTTGTCGAATATGTAATTTTGGTTATTTTTATTTTAAAATA
ATAATATTTGATTTTTTTTCTTTTAAAAAAATTGTAATTTTTATTCATCGTCAATCCTTA
ATTTGGCTTATATTTATTATTTTTATATTTTAATTAATTAGTTAGAATTTAATTATATAT
ATATATATATATATATATATATATATATATATATATATATATATATATATATATGCTAAA
ATCAAAATTGAGAGAATTAAGGAACACTAGGCTAAAAAGGAGTAGGGAGATAGATTGTAG
TAGCAGTTTAAAGATAAAAAAAAAAGTTTAAGAGGATGTTTATATGCATGTTTGGATTAA
AGTTAGAGTAAAAATTCAAGTAATTTTAATTTTAAAATAATAATTTTATCTTATTTATTT
ATACATTAAAATTCTTAAATGTACTATTTAAGATGCAATATAAACATAGCCTAGGAATTA
CCTTTATTATTGTTATAGATTAGTTAAATGGTGTTTTGCATTTATTCCCATGTCAAATTG
ACAACACAAGACAAACGGTCAATTATGATAAAAATAAGTTGAAATAATATAATTTTAACT
TTTTATGAGTGACTAAGGAGGACAATCAATAGGGCTATATCAAATCTATTTTTATACTAG
TATTGGTAATGACGATGAGTTATGATGACAAAGGTGACAGAGACTACAATAATCATAGTG
ATGATTGTACCATTATTCATAGTGGTGTGACAATTACAATAAAGGTCATGATAATAAAAG
TGGTGACAATTGACGGCGATGGTGTGGCTAGAGTGGTGGTTATGTTAGTGATAATGTCAG
TCATAATAATTATGAGTTAATTGAGATGTTTTAGGGAATGATAATTTACATTTTCATAAT
TTTATTTGTTGTTTGGTTAATTGGATAAAGATTTGATGATATATTAAATTTTAATTTGAA
ATTTCAAATATTTTAATCTCAACCGTTTGTTATTTTTAATCTTGATTCAATGATTATTAG
TAGTTATTTTCATGTTCTCAGATAATAATTAAAAACAATACAATAAAATAAACTATCCTA
AATAAATTAAAAAGAACTTATCTATACAATAGATAATAAATTTACAGAAGCCTTATATTT
CTTATTAGAAATAGCAATCAATTCATATTTCATATGATAAAATCCTAACCTAAAGTAGCC
GTGGATAAGGGGGAAATTATTATAGGATAAAATTGATGATTGAAATAATTATCAGCAAAT
TCATTTTATAATATTTAAAAAATGAAAATATATCATAAAAATTATTATAAAACAATAATA
AAGTAGGTAAAATCAGAAAT
>Glyma06g30000|Glyma06g30000.1
GAAAATGTTGAACTTTTAATTTTTATACTTTTCAATTAACGATTATATTCTTTATTTATA
ATTTTTAATTAACAATTACAATGAAAATATAATATTGGAAAAAATTGAAGTATTAATGTA
TTATACTTATAATTTGTATTAATAAAATAAAATAAAAATGTATGATAATGGAGTATCTCT
CTCTATAGGTATCGTATATAGGTATCATATTATTATGTTTCACAATATATTTTAGTTAGT
TTTTAGTTTTTTTATTAGTTGAAAAGTTCATTTGACTGTTTAGTAAATAAATTTTGTAGT
AGTTTCTGAGTAATTTCTAATATTTTTTGAAACGTTACTGGAAATATTATTATTTCAAAT
ACTAGTTTTAAACCTTTTATGTTTTCTCCCACTTATATCATTGATATATATTTATTCATT
TTTCTTTGTTATATTTTTTAAATAAATCATAATTTTATTATTTTTCTATCGTTTTACACT
TTTCAACTATTTCAACGATTAATTTTATCGAATACTTCTAATTTAATAAATTAATTTCTC
AGCCTTTAACTATCATCTAATTTTTTAGCTTTCATTTAGTTTTTTCCAAACATAACTTTA
TCATTTAAAGTAGATTTGATCTTTACACATAAATAACATGAGAGAAAAAATATAATGCAT
CAAATATGATAATAATTACATATAAATAACCCCATTTTTGTTTCATGACTCATTTATCTT
TGAAAAAAAAAGCTCGACACCTCAATGCTAATTAACATTTAGATAAAAAAAAATAGAAAT
AAGAATATAAATATGATATGACAAGGAAAAAGTGAAATAAAATCTGTCAGATAAGGGTTT
GTAATATAAAAGTATGACTTAAATATTTTTTTGTCCTTATAAAATATTTTTTTATTTTAA
TTCTTTAAAGATTTTATTTAAACCTAAAAATATAAAAAAAAAATGTCTAGCTCTTAACTA
GCTAGATAAAACATCTAATTAACTTTTATATCACTTGATAGCGCAACACTCTAAACTAAA
GTTCCATTTTCCATGTATGTATACTTTGCAACCACAAAGACATGAGTAGTAATGACAATC
TAGTTTGTGCAGAGAATTCTATTGAAAATCACTATTGAGAAACTATCAAAACGCACAAAA
TGAAGACTTTTTTCCCACAGGATTTGTCAGGGTCTCACGGGTTGCCACTCAACGGTGGTA
GCCCAATCCAAAGAGTCAAAGACGACAAGAAGCCTCTAATAAGCCTCTTATGCGTGTCAA
TAATAATAATAATAAAGTTGGTTGGTTCATTGATAGAGGCATGAAGAACAGAAAATATAG
CTAGGGTGAAATATCAATAACAATTTATATGAACTATTTCTTAATCAATCATTAACTTTT
AAATATGAAATAAATTATGTTAAAAGAAAAATATTTATTTAATTTACGCTCAAGATTTGA
CCAAGTTTGTAAGACAAAGAGAGACCAAGACGATGAGGTGTCAAAGAACAAAAATGTGAG
GCCCGAAAAAATCGCTAGCCTTACATTCTCTTACGTGCGTGTGTACAATACGAGGCCAGC
CCAGGGCTTGGCTTACCTTATCCTATCCTAATTCCTAACACTCTTTTTGGTTTTTCTATC
TCTCGCAAATCGCAATCTCTATTCTTCTCTCCCCCCTCTTACCTTTTCTCTTTGTGTTCC
CCACGCTATACTCTCCCTCACTTGCTTCTTAATTCCTCAAGCCTCTCTCTCTCTCTCTCT
CTCTCTCTTCTATTCGATTCCCTTCCTTTTTACTGTCCAAAAAAGCTCTTAGCTTCTTCA
ATTCATCCACTTCAATTCCTCACTATCCTATCTTTCTATTATTTATTTTCCACAAAAACT
CTCCAAAAAAAATTCTTATATATGCTTCTGTCTTATAGTTTAATTTTCTTTTTAAGGCTC
AAACTCCTTTTGTTATTAGATAATATATAGATATATATATATATATATATATATATATAT
ATATATATATATATATATAT
>Glyma06g05810|Glyma06g05810.1
GAAAAATGAAACATTTTAATACATGCCTCCAAATTTTTTCACTAGTTGCTGTGATTTTCT
TTCTAATCTAAATTGGTGGAGTACCATCAAGATTACCATATGAGGAGCATGTCGTATTCT
TTTATTGTGAATTAAGATGTTGCATATAAGTTTGATTGAGAGTTGAGACTTGTTGTAAGT
GAAGGTGTGCGTCTGAAACAGGAGGATAGATGGGGTGTGCAAATTTTTTCCTATTTTTTC
TTCACAGGAAATTTATAAGATAACTGGAGTTTTGTCACCAAAATTGGAATAACTCGTATT
TCTGTTATGCCCTTGTAGCATGTCTGTGCTTTCCTTTGTTCTTATGTCTTTTTATAAAAT
TAGGTACGTGGAGAGAAATCCACAATACTGGCACTCCAATCATGGCTTAGTAGTGAAGGA
GATTGAAGATGTAAACAAGATTAAGATGGCTCTCAATGTTACCCACACAATGAACTTTCA
AGAGTTTGGGGAGAAAACCAAGCGAAGAACTGAATTGGTGATGGAAGTAAAGAAAATGTT
TGAAGAGCTCAATATCAGATACAACCTTCTTCCTCAAGGCATTCATCTCAGACATATTGA
ACCAAACTCGAGTGTGCTCAATACATGATTCAGCTGCATGCATGTGTGTCTCCTATGTTT
CATTTCATCTGTCAAATACCACCAGACCTTTTCTTTGGTTGATTTAATTCATGATAGTTG
TGAGTGGTGCTTTAGTAAAGTATATATATATATATATATATATATAGGGCCTTAATTAAC
AGACAGTATTAACAAATGTTTTTTCCCTAGATATGATAATGAAATTATGAATTCAGGACT
CTTATTCTTGACTATACGAACCTTCAAGTGGATCCAATGTAAAAGTAAAATTTTGTCCCA
CAATTGAACTCCTTCCTGTGTCTGGTTATAATTCTGATGCCTGTTGAATGGAGGTTTAGC
TACTTTTCTTTGTCATAGTTGGATTTCCTCTCTCTCTCTCTCCGAGGCTGTAGTAATTGA
GATAGATCCCACTTCCCAGGTCCAAAAGAAAAAAAAGGCTAACTGTATCTGTAAGCGAAA
CAATTGTTCTGCGTTGTCAATTGCAGCGGTTTTCAGTTTTGTTACGAAGAACTAGTAGGT
TTCTTCCTTTTTTTTTTTTTAAAAAAAAAAAAAAAACTACTAGGTTTCTTTGAGTAAGTT
TGTTCATAAACACTTTTAGTCTAGATAAAAAAAATAGGAAAGAAAAAAAAATCTTTTCTT
GTAAGTTAAAATTAATTTATGTATAAGGTAAAAATATGTTTTTAAAAGAAACTAATATAA
GAATTTTTACAATTTATAAGTTAATTTTAATTTATAAAAAAGTTTATTTTATTTTTTATT
TATTTTTTTCTAAAAGTGTTTATGAAAAAATTTATCTAAACAGACTCAGAATAACTTTTA
GCTTATTTTTTTATTTTTATTCTTTTCTCTTCCATACAATCAAATGAGAAGGGAAGTAAA
ATCTCTCTTTTCATGTATGTTTCCTTTCAATATTGAGAGATTTTTTTAAAAGAGAAGAAA
AGCAAATAAAATATTTTTAAGGTATTAAGTACATTTTTTTTTTCAAAATTACAAAAATAT
CGAAGTAAAAAATTTTAAAATTTATTTACTTCTCTTATGAATTAAATAAGAAAAGGATTA
ATCAAATGATCCGAACATGTAAAATTTCTTTTCTTTTGAACCAGTGAAAATTACAAATCC
ATAGTCTGACCTAGTAAAAAAAAAAAGTAAAGGATTATTTCCTCTCTTTGCCCGTTAAAT
GTCTATTCAAGTTAGTCCTTGCTCCTTAATGTCACAAGAGTAAGCAACATTATCCCTCTT
GAAGCCACAGCTCTTAAGTGGATCATGTTCCAGATTATCGATAACCTTATCCTCCCAATA
CCAGGTAAAGAAAATCCCACGTAGGATAACCTACAGGTGCCACGTCAACATAAAATCTCC
AGTTAACACCTTGCATCTTA
>Glyma06g12840|Glyma06g12840.1
TAAATTATTTAATTAATTTTTTTAAAAAAAAAATATAAAATCAAATCTAAAATTGAAAAA
GAGATTAAAATCATAAATTTTTAAAAAAATGTGAAATGAAATATCTTAATTTAAAAATAA
GATAAATGAAATTAGATTTTAAAAAAAGTAAAAGAGAAAATATTTCAATTAAAAAATAAA
AAAGATCACAAATTTAAAAAAATAAAAAATAATAAAAATTACAATTTAGTCTTTTTTAAA
CTTTGGTTGCAGCTAAGAATCTGTCTTATTAATAAGGCTTACTACAGAAGTTTCATCTGA
TATCGGGCGTTGATGAATTAATGTGGCTAAGCTGAAAGAAAAGGCAAAGTGTAATTTGAG
TTTAAAACTGTAGGATTGAACCTTGACTAACAATTACGTTTCCCACTTCTTCTCTTCCAC
GTCAATCTGCGTGCCGGGTCCACCACCTTCTGGCTGGGTCCCACCTCATATCATATCATC
ACGAAATGGTGCCCAAGATAATCAAAATAAGAAGAAAAAAAATACAGTCTATGAAATATT
GAAATTTCATATTTAGCTATAATATTGGTTCTGAACTGAATTATGGTCATACATTTCACA
TCTTAGCTTCTTGTCCATTCCTCCCGAATCCCGATTTAACTCCCTACTTATAAGTGCTTG
ATTGATTAACGAATGACATTGAATTCACATTTTTTGTAATGTACAAGAGAACGGTTGAAG
GTTGGAACTGATCAGTTTTCATTTTTCCCAAAGTAAATATAAAATGAAAAATTTCAGTAT
GATGCAATAGTTAAGGAAGTTGGAAATGCGATGTAACTGAGAATAGTTTTCCCTTTTCTT
CTTTACTTTCGAAGGCTTATAGTTCACTCTTCAAATTGATCTCTCTCTTTCTCACTATTT
AGACAACTGAAATTCATAATAAACTTTTATTTTAAACCTTTTTCCATTTAGAAAGGAAGC
CTACACCAAGACAACATAAACCTCCATAAATGAGTTTGACAAATAAATAATATATATTAT
GTTATTTATTTGTTTCCTTAGCGGTACTAATTACATGCTCGATCTCTAACACATTTCTCT
TAATACACTTTATTATTGATTAAAATTTATTAAAAATTATAAAATTAGGAGAGAATCATT
AAATAATATATGAGATCCATAATTTTTTTTATAATTTTTAATAAATTTTAACCAATAAAA
TAGAGCGTATTATTAACATTTCTCTTATTTCCTTAAGACAATGATTAAGGAATTACTGTA
AAAAAAAGTATTTATTATTAAAATCATGAGAAAATGAAGAAAAAAAAGACATCTAGAATA
CAATTTTGTAAATCCTTATAATTTTTTGTTCCTTTTAGTTCTTTAATCAATGATTTAAAA
TCACTTATTAGCATTTGTCAATTATTAATTACGAAACTAATTGCGTAGTTTTTAAATAAA
AAAATACAAAATACGAAAATGACGAACCAGGTTGAGTTTGATTCATTTTAATGTAGACCG
GAAAGATTCACAAAAAAATATTCCACAGAATAACATTTCTTCTTCAGATTCTAATTGAAT
CTTTCTTAATTACACGGCAATGACGCAAATGGGGGCAGGTAACATCATTATCACATTAAA
TATCATCTAATGGTAGGGCCATAAAAGATGTGTGCCACTAATGCATTCGCTACCATACTA
GAAAGCTTTCGCTAATTGGTCCGGAACTATTCATAAATTATACCATGGTTAAATAACTCC
ATAAGATCAAGTATAATAAGCCAAGGAGTGATAAACAATAGTACATATACAAGTGTTTTA
TCACTCTTGGTTTAAACAAAAGATGCCAAATTAAGACCAAAAAGAAAAGAGGACAAATGA
ACAGAGAACATGTGCACAAGATCTACCTAAAAGAAAAATAACCTCAATGATTTAAAACTC
CCTCATACGTCATCTTTTGGTCCCTTGTTTAAGAATTTGGGACACTCGAGTTGCTACTTC
ACCTCCAAAGTAGCTTCCCC
>Glyma06g39810|Glyma06g39810.1
ATTATTAATTACATTAAACACTCTGTACAACAAAAATGAAAATTTGCATTTAAATAATTA
CATTATATATTTAGAAGAATTTTTTTTTTTTATCAATCATAAGAATCTTACATAATTCTT
GTAGGATTGTTTCTTGTTATAAAAATCTATAGTCTCATAAAAAATTACACTCATTTTTAA
ATATGTTTAAACGCTTTCATTTTGCTTTAATTTTTTTAAAATAATAAATGAATGTTATAG
ATAATTTTTTTTAATATAAGAAAACTACATAAAATCGTATTATTAATTTTAAAATTTTAG
AAGATAAAATAAAATTCTAAATACTCATATTATCAATTTAAAATATATAAAATATGTATT
TTACTTTTTGAAATCTCAATATTAATAGTTGAAGATGTCAAGAATTATAGTATAATTTTT
AACATTTAAGTGATATGATCTAGACATCAGTACTAGGAGAAAGTATAATTTATTCAATAA
AAATTATAATTAACTACTTTTTTTAAGAGAAATTACGATTAACTTTTAAATTATCCATAA
TAGACGTAAAATATATAAAGGTAGAATTATTACTAAATATAAAAAAGAATAGTAATCCCA
CCAATCATTCTATAAATGATGGCAAATATGAAGATTGTGAACTTTCTTTTGGTAGTAGAT
TACGTGAACTCTAAAAAATCAGAGATGATGTGAATTTTAATTAATATTTATCTCTGTTAA
AAAAGATATTACATAGCTTCAGCAAAAAAATATATTAAGGATAAAAAAAAATTGTTAAAT
ATGTAAACTTTAACGGCGGTTATAAGTCGTTAAGAAAATAACTGAGGACTAAAAGTATAA
TAATTTTTATTAAAGACAAAAGTAAGAGAATTTTTTAGAGAAAATTAAAATGAATTCAAT
TTTAAATATTTTATTTTTTAAATTATGTTTCTAATTAAACATAATGGATATTGTTAGTAC
TATATTATTTTCCTTGTTACACCAAAAGAATATTGTTCTTGTACAAATGAATGGACGAAG
GAAACTATTTTTTTTATCAAACCCAAGAATAATAGATTATCTAGATTCCAGAGGGAAGCC
CAGGTGATTATCACGTGGGCCTGGTCCCACAGTAGATTACGTAGGCAACCTCAAAATGGG
CACATATCACGTGGATCAGGTCCCACAGAATACCACGTAAGGCACCCACCCTGATCAAGC
TACGAAACGGACGAGGTAAATACTAGGTAATAATACCTGTACATTTTATTATTTTAAACA
TTCTTTTGATATATTTTTTATCATATTAAATATTTTATTTATATTTTGTATTCTTTTTAT
TCTAGGTATTGCATTAGAATTTAGAGTGCCCATTAAACATTTTTGAAACTAAAAAGAGTT
AAGTATCAAGAAGACAGAATATATATATATATATATATAATGCACATAAATTATACAGTG
CATATTAACAAAGTTCAATTCAGTAAAAAAAAACATAGTTCAATTACTACTTAATAAATT
ACTATTAATCATAAAGGGTGTAAATAACTAGAAAAAACTAATTCAATAAATTTAACATCC
AGTTGTATCATTATTTCAAATCTTACAGATAGTTATTATAATTTTTTTTAAAAACATCTT
AAAAGAAAAAAGGTCTAACAATGAAGCTGAGTCTTACCCATAACCCAATCTTGTTACTAT
TTACTTGCAGCGTCACACAATTAAAAGCCCTGAAAACCTGGTAAAAAATATCTCAGCCGT
AGCGTGCACTTGTCTTCTCCAGAGTTATTTCTTATACAATCCAGAGTTTTCACCCACAAA
TTTGTCTTCAATAGAATTAATTCGTATCCAATCTAAAATTTTCACCCACAAATGAACCAA
CACACTCACTTAGCATTCCGTGCTTCACTCTCGGTTAAGTTAAAAAATCCCCCGAGAAAT
CCGACAAAGATATTATTATATTATTATATTATTCTATTATTATATCGTTTTACACTAACT
ACCTATATTTTTGGATAAAA
>Glyma06g06810|Glyma06g06810.1
CATATATTTAAATTAATTAATGATATCATACTAGTTGATGAGAACTTAAAAACAATTTAA
AAAAAAATACATATAATTATTTTATCAATTTTTTTATGATGTAATAAATGACTTGATTGT
TAATGTGATTATTAAGTCATTGATTAACATTGTCACTCAATAATAAGACTAAAATTTTTA
ATAGAGGAAAAATATAGAAAAAAAATTAAAATTTCTGTTTAAAGACTAAACTTAAAATTT
GACAAAAAAATCTAAGAATTAAAAATATAATTAACCATAAGCGTTATGTCACGTCCAAAA
AGAAATTTCGCCGAGTCTTTATATGTGAAAACAAATATATAGGTTGAATTTTATAATAAA
TTACAATTTTAAATTATTTTGAATATCTTAAAAAAAACATACACATTATCATAGTATATA
CAAAATGGGGGTCGATAATAGCCATATATCATTTTACTATTTTTCTAATTAGCAGTGACC
TAATGTGGCATTTTGCTTAAGACTTTGTGGTTCCTTTAAATTAGAAAAAATGGTGGACGC
ATGTGATTTCTTGCTCGTCAACGGTAAACGATTAAAATTTGGTTAAATTACATAATATAT
GATGTTAAATAAACATGTATAGTTGTATGCACAATTGACCAATACAAAAGTTGGACAGAA
AAGCACAATGTGAACTCTGGAGTATGGATTATTTACGAGAATGGGTGGTATAAACAGTTC
GTCGGGGTTTCTCTCCACCACCACCCACTCTTTCTATTTCTTTAATACAGAGAACAAGAA
TTCCTCGCAATTGACTTTCATATATAAGTGAATGCTATTTCTAGCAACATTATTTGAAAC
TTTTTTACTAAGCAAATTTCGTATACAAGTCACATTATATAAAACATGAATCCAGTTTAT
CTAGTCAACAAATTAAAAAGGCACCAATGAAAAATAAAGAAAAAGTTATGCTATAGCAGT
AACTTAGCGTTTCCCTACACTAGCTACTACAAAGTAAAACAATTATCTTGTGTGACATGT
TAATTCACTAAACATTGAGATCCAGATAAGTTTGAAATAGCTTTCATGTTTTTTTCTTAA
AAAAATTATTTGATCGTACAAACCCTTAAACTAAAAGTTAAAATAATTTTAGTTGTTAAT
GAAAAAATCAATAGTTAATATATGTAGTACATTACTACATTAGTTACTTTTTTCACTTTT
TCTTCGTAAAAAGGAAAATAAAAATAAAAAGACATGCATGCAATGATGATTATTAGAAGG
CCACGAAGACAATGTCCAAACGGTGACATGTTCAAAATAATCATTTACTCTGTCATTTTA
TTTAAGAAGGTGCAGCTGTTTGCAGTTTCTTGATCAGCATTTTGGAACCGCCAAACACTT
CCAGTCTCTGACTCTTTTCCTTCTACCTTCGCTGATCGACCACTGGCGGTGCATCAACCT
TATAATAAGAAACCAAAAACACAATTGACAAAAAAATAAAATAGAAAACGAAGAAGAAGA
AGATGTTGGTTCATGTTTGCAGTTGACAAGAACAAGTGCACATGTTTGTCGTGTGATTGC
CGCTTCACCTCAACATTCAATTTCCTCTCCCCATTCTTCCTTTCTTTTTTCCTCTGCACA
GACAGCGATATAATAATGTCACATTATCAAATATTACCGAAACACTACCTTAATTTGATA
GAGTTAACATATCTTAAACCAATGGTATAAGGCTGTGATAAGTTAGATACCAAGGAACAA
TCTATTTAGTATAATTTGTGTTTGATTATTTTTTTTGTATAAAATCTATTTAGTTTAAGA
TTCATAATATATGATCCAACATTTTTTTTAATAAGAGTTATTTTAATTTAATCAAAGACT
GTTAGAATTTATATTCTCATAAAAAGAGTATTATTACTCATAATAATTTTTATTTGGCTG
ACGCAGAATTATCTTTGGTAGATTTGGTCTGTTTATAAAGATAAGTCTCAAATTAAAAAA
AAATCAAGAAAGAAAAGAGA
>Glyma06g06893|Glyma06g06893.1
TTGACTTTTTGGGCTAATTTTTATGCCGAATTTGACATCTGAATTAATATAACCCCTAGT
TCATGGTGTGTGATTTCTGATGTGATAGAGCTTATCTGCTATGATACATTTACAACTTAC
AATTTTTTATATTTTCTTATTTGTTGCTGCAGTCCCACTATGTTCTGTTGCTCTGTTCTT
TCAAAGAACAACTTCAACAGCATGTCCGGGTCCATGCAATGGAAGCAGTCATGGCTTGTT
GGGAGATCGAGCAATCCTTACAAAGTTTAACAGGTACAACGATAGTCTTTTTAGTGATTT
TTGCATCTCAACATAAAAATAAACTAATAAAGGTTAGTTGCCCTTCCATGATAAAATGGA
AATAACTTGATTCAAGTTACTTCAATTATGTTCCTGCTATCAATGAACCAGCCTGTAATT
TACTCTCCCAAACACAATATTTTAGTTATTTATGACCAATTTTTAGAAAACTGCAATAAT
TTATAAAAAAAAGGGGCTCTCTAAAGTTTTTACTCACAATTTTAATGGGAAGAAATCTCA
AATATTTTATAGGAAAATAGGCGTAACATGTGCTGCTGCTGCTGTATGTTTGCGATTAAC
TATTAACTAATAACTATACGGTCTCGGGTCAGGAACTTGGGACAGAGTCGTTTCTGGCAA
TTAATTCAGACTGAGGGTACTTAAGTTCTCAAAATCAGGGATTTGACCTGTCGTGAGCTG
TAACCTCATGTTCAAATTTTCTTACAAGGTCAACCATCAGTCAATATTTTGCAAGTTTCA
GTGTAACAATAAATGATATGCAAGTCCTTAATGGTTGTTGGACTAAGAGGAACATGGCTA
CAGGGATTCAATTTTCCTTATCTTTTCACTTATAAAAAAGTCTGGGGGGTTTGGGAAACT
TCAAATCTTGGCTTCTTAACTTTATTAAAATTGAAACATATATAACCAAATAGCAAAGAA
TATACCAAACCCCCACTTATTGTCTCAGATAGAATGATGACAATTTCTGTATTTGAAGAA
AGTATTGAAGACTTTAAAGTGCATATAGCCCAGTTGTCCATATTTTTTGGCACGTTATGC
CAAACTATCGTGCACTTTGAATGTTACGTAGTCATGAGCCTTTTGGTTAGATTAGCTAAC
TTTTTATGCACAAATAAAACAGCTCTTTCTGCAATTGGACGAGTACTAAAGTTATGGTAT
TTTTTTTATCACATGGTGCATGATTTAACAGGAGTTTCACCCGGGGAAGGTACGGGAGCA
ACAATGTCTGATGACGAAGATGAGCAAGTAGATAGTGATGCCAATCTGTTTGATGGTGCT
TTGGATGGTCCTGATAGCATGGGATTCGGTCCTCTTATTCCCACAGAGAATGAGAGGTCC
CTCATGGAACGTGTAAGACATGAATTGAAGCACGAATTGAAACAGGTTAGAGATTAAATG
TTACTAATAGCTTTTAAAAGTCCCATCATTTTGAATGTCTTCCCATGTGATTGACCTCAA
TGTTTTTTATCTTTTAATTTATTATGTAGGGTTATAAAGATAAAATCGTGGACATAAGAG
AGGAAATTTTACGTAAGAGACGAGCTGGGAAACTTCCTGGTGACACGACCTCTGTCCTTA
AAGCTTGGTGGCAATCACATTCCAAGTGGCCTTATCCTACGGTAAGAACTCAAGACTTTA
CTATGTTTTTTTAGGAAATCCCTTTCAAACAAATTTGAACGAATTTAATGAATAACAACA
AAGATGTCCTTGTACATATTTGTGCTACAAATTCAAAGAGAAGAAATAAGGATTAATGAT
TTTACACAATTTGTCTATGCACTTAGACAGTCCACATGTTTGCACTTATTGACCATTGAC
CAAATGAACATAGTAAGCTACTACAGAAGAATTTAACAATTGACTTTTTCAAAATTAATA
TTAAATGATTTCTCACAATTTATTCTTCAATGTTTTTTCAGGAGGAGGATAAGGCACGGT
TGGTGCAGGAAACGGGTTTG
>Glyma06g41430|Glyma06g41430.1
TTAATTATATTTTAGTCATTGTTAAAAAATTATTAAAAAAATAATTTTAAATAAGTTATA
AATTATCAACTATTTTTTATTACAAATGTGATAAATTATTTATGAATTAATTAATAATAT
TTTTATGGTTAATTGTAATTGATAATATTACTCATATATATTTTGGTAATAATGACTAAA
AAATTAAAATATAAAATATAAGAACTAAAAAAATCATTTTCAAACTATAGAGAATAAAAT
AAAATAAAAATATAAATCATAAGAAATAAAAAAGTTACACCAGAAAAAAGTTTTTCTATT
TTGATAATTTTATTTCTCTCCCAATAAAATCAAAATACACCTCAAACAAATATTCATATG
AAAAAAATATATACATTATTTATTTATTTATTATTTGTGAGAATCATATTGATTTTTTAT
AATTAATAATTTAAAAAACCGCTAATAGTTTTAATGTTATGTACCATGAATATCAACTGT
AGTCAAATCGAGGAATGACAAAACTAAGATCGCATCAAATGTCTTACTAATGAGAAATGT
GTAAGTATTTTCTCTAATTGTAGCATCCAAGTAGACATGGCAAGAAAAATCATACCCGTG
GGGATCCGTCCGAATCCGTTTTAACTTTAATAGGTAATATTCGAGTTGACCGAGTATGAG
TTCGGGTTCGGATTTTTCCCGATAACCAAAAGTTGGGTACGAATATGTGATTACTAGACC
TGTCCCGACCCCGAACTCGAACCCGTCCCGCTACTTAAAATCTTTAGAATTTTTGCATAA
TTTAATCAAAAGGCATAGGATTTTTATTACTAGTTAATTTTATTTTAGAATTTTTACATA
ATTTTATATTATTTTCTTAACTATTTTTGTAGACACACGCGCTATAATAAATTTATTAAT
ATATAAGTAGTTAAAAACAAATGTTTAACAATCAATTTATTTTTTCTAAAATCAAATTTT
TAATATTTTTTTATAAAAAAATATTTTTTTAATTTGAATCGTGTATGGGACGGGATCAGA
GATATCTGATACCCCATGGGTACGGAAATGAGACAATAAACTTAAATTCGTCGGATATCA
GGTATGACTATGAAATATGTTGAAAAGTCAAAGTAAAGAATTAAAAAGACAATACTCATA
CACATCCTACCCCATTGTCATGTCTACATCCAAATCCACACTTATACCTTATTCACACGG
CAGTGTGTCATAATTTTCTTCCAAGAGATTGTGTCAAGATTGTCTAGCTGACTTGACTTA
ATAATAATAATTTACAATTAAATATAAATTAGTCACGTCTTGAATGCCTAAAAAAATGCG
TTAGGATTAATATCAATAGTCTTATCAATAGTCTTCACTAGAAAAAACCGCATATTTTTA
TCTCTATAATTTGAAAATAATTTTTTATCTTATAATTTATATTTAAATTTTTTAATACTA
TATTTAAAAGTAGTATTTTTATTTCTTTTTTAGTTCTTAAAATTTGAAAATCATTTTTTT
ATTTTTATAATTTGTATTTTAATTATCTTTTAATTCTTACTAAAAATATAAAAATAATTT
GTTATAAAAAATTAAAATATAAAATATATAAACTAAAAAAATTACTACTATACAAATTAA
AATAAAATTAAAATTTAAAATTATAAAAAAATAACTTTCAAACTATCTAGACTAAAATAG
AATTAAAATATAAAATGTAAAATTATAAAAAAAAAAAATAACTTTCAAACTATCCGGACT
AAAATAAAATTAAAATATAAATTAAAGAAAAAAAACCTATTTTAAAACTATAAAGATTAA
AGGATAAAAAATAAAAATAAAATGAGTAATTAAACAATACAAAAATTAAAGAAAAATAAA
GGAAAAGTGAACCGAAGATGACAGCACAAGGTAGGTTGAAAAATGAAAATCCTAAGACGC
AATCGTGACATGAGAAACTGACGAGTGAACTACAGTTATTAACTTTATATAAAGCAAATT
GGAAAAATAAAGAAAGAATC
>Glyma06g06080|Glyma06g06080.1
CGAGTGGTTAAATAAAAAGTGAGAGAAAAAATAGAAATTTACAGTTTTTTTTATTTTTAT
TTTTTTATTTCGTGGAAAGAAAATATTATGAGAGAGAAGAGATAAATTGAAAGTCAATGT
GTATATTGTGAGATTCTAGAATTCAACATAAAGATCATGGATAATGGATAATTATGGGTG
ATTATATATGAAAGATACTTACTTTTTTTTGGATTTCTACTTAATTTTGTTTTTCCATTT
GTATCCTTTTATTACAAAAAGAAATAATAAGAAATTTTAGAATAATAAAAAAAATATGTT
CATATAAAAAAAGTAGAGATAAAAACAGTTTTTAAATGGAATATCTCCTTTTATTATATT
GGAAACTATAAAATTGAATATCATTTATTTTCTTAGAATAAACGGTAATTAGTTTAAAAA
ATTAACGGTAAATTTTAAATAAATATTAAAAGGGAGGAAATATTGGATAAAAATAAATAA
ATAAAATATAAAAATAAATCAAGTTAGCGGAAATATTGGATAAAAATAAATAAATTAATT
AAATATAAAATATAAAATTAAATCAAGTTAGCGGAAATAATGTATTTTTTGAAAGGGCGG
AAATCATATATTGACTTTGCTATATACACTGTTTCTCAAATTCGTGCAATATTAAAAGTA
TGCTGAATTTAGATATTAGTTACTCACAATTAAGTTTCATCAAAATAAAAAACAATTACC
TTAATTATATATTAAAAATAAAATACTAAACTTGCTTGAGTGATTTTTTTTCCTTATGTC
AAACACCATGATTGTCTTTTAATCCATTGATTAGTGATTAATTTTGCTTGAAATTTCTGT
TGTTGATCTAAACAAATTTTAAATTATGATAGGAATTGAACATAAGTTCTTTAGTTAAAT
AAATTGCTTTCATTCGATTAAATATAACAGGTCTTATTTAATGATATTTTCATGCTTACT
AATGTTTATACTATAAAATTGATTGATTCTTTAATTAATTTGCGTCCAAATCCAAATTTA
CTATTGATTATTCTGTATGTTATAATAGCATTAAATTACGTCCAAATTATAAAATTCAAA
ATTAAACCCACTAATGACATTAATTTTCATAAATTAAGGTAATTGATTAATCTAATAATT
TATATAGTTTGTAACCGAACAAATTTCTTAAGAAGTATCACAACATTACATGTGTTATTC
GAACCATTGTGTATTTCGAACCTTGAAAGCTCATATCTAACAGTGTTATCCTAGCTTATC
TTGAACATCTAATTAAATTCAAATTTGAACTAACGAATGTCTTAATTTCCATAAATTAAG
GTAATTAATGTAATAATCTAATAATTTATATGGTTCATAATCAAACATATTTTTAAAGAA
GCATCACAATACGACACGTGTCATATGAACCACTGTGTAGATGACATGCGTATTTCTAAC
CTTAAAAGCTCATGTGGGTCTAACATGTGTTATTTTAACCAATTTTGGATTCACAGATTT
ATTTAGATATAAATATATATTCAAATTTAAACTCACTAATATCATTAATTTCCATAAATT
AAGATAATTAATCAATGTATTAATTTAATAATTTATATGTTTTGTAACTAAATAATTTTT
TATGAAACATACAACATGTGACATTGAGACGTTACGTAGATGACATAGTATTTTAAATCT
TAAAAGCCCAAATGGGTTGACACGTGTTATCCTAATCTGATTTAGATTCACAAATTATAT
ATATATATATATATATATATAAACATAAATTCAAATTTAAATTTATTAATGTCCTTAATT
TCCATAAATTAAGGTAATTAATGCATTAATTTAATAATTTATATGTTTCGTAACTGAATC
AATTTTGTAAGAAACATCAAAACACGACACATGTCATCTGAGATGATATGTGTGTTCCGG
AATATGACACGTGTTATCTTAACCTCTTTTGGATTCACAAGATTTATATAAAATATTTAT
ATATTATTAGTTTCTATAAA
>Glyma06g19560|Glyma06g19560.1
ACAAATATGTTTTTCGGTTTAGGTACTATTCACATCAGTGGAGGGCTTGGGGGGCACATT
TTATACAAGCTGCGTGGAGACGGCACCGCAAGAGGAAATTGGCGATGGAGTTGTTGAAGG
AGAACTTGTACTACACGAATGTGGTGGAAGATGATGATGATGAAGAAGAAGGTAGTGCAG
GAGAGAGTTCAATGGCGGGGCATACTCAGAATTTTGGGGCCACATTTTTGGCTTCGAAAT
TTGCTGCAAACACTAAGAAAGGGGCAATTAAAAAGGTGGCTATTAAACTTCCTGATGCTG
ATAGTTTGAAGATGCCCAAGATGTTCAAACCCACGGAACCTGATTTCTCAACATTCCATG
ATTAGTGGAGTCTATTGATCAGGATGGAATTAATTAATACTGGGGATATTAACCAATCTT
TATTCCCTTTCTTCGTATCTATCTAGTTGTACAGAAACAAAGAATTTTCTTAGTAGTTTA
AGTTATGTTCGTAATTAGTAAATTGTTGAAAAGCACTAATTTTCTAGCTTGGCAAATTTA
GTTTGAGTAAGACGGAGTAATTCTAATTAAGGACTAATTATGTGGGCTATATATTGGGAT
ATAGGCTAGCACAAGTTGAATTCTACATGGAATTAAGTTGCCCAAAAATTTGAAAAATTA
GAATTCGGTCAGTTCGAAATATATTCCTATAGTGTGTCTTTGTTTGCCTACTGTTCAATT
AATTAATTCCTTTTTAGTTTTTTTTCCCATTGTTTTTGTGTAAGTTGAAATCAACTGATT
TATAATCCCAACTCCCAAGAGATTCTAGGAAGAATGAAAGGAAAATATAAATAAAGCATC
CTTTTGCTGCTGCATCCAGCATCATTTCATGTTTGCTTCTCTACTGCCCATATCTTTTCG
AGTTATGAAATTTACACACTTATTTAACTAATTATTGTTTGCATATGTATATGTACACAA
TAATAATAAACTAGTAAATGTTCTTGTACGATGCAGAGGACAAATTATTCATGGGATAAT
CTTTTTTATAATTTAAAAGAAAAATAAAACTTGAAAAAAAATAAAAATATATATAACTTT
ATATGGTGCGACAATATCAATTAATTAATTTTAGTTTATCATATTCAAACAACCTCTAAG
TTATAATTTTATTGAAAACACTGACGAACTCTTAAATCTAGCATGTTCGAGAAAATATTT
TTGTGAAATTTATTATTTATTAAAATTTAATATTTAAATAATTGTATATAAAAAAAATCA
ACCCCTTTTATTGCATTTCTAGATCCATTCCTGATTTAAATTATATGTTTTCCTTAATAA
AAGGATAAAAAATGGCTTCTGAACAAAAAGTAATTTTTAGGCCTATGAAATGAAATAAGA
GCATATTCTTGAACTGAAGAATTAACGATAATATAGTGTCACCAATGGATGTATATAATT
ATTCAACTCTTTTTGTGATGGGTTAATACCGTGAACGAGGAAAGATACATACTGTACATA
AAAGAAAGTAGTGAAGACAGTCGAGAGGGTAATAACGGAACTTTTGAATTCCAAAAAACA
TCCTTTTTTATGTGATATTAAAATCAAGTAAATATTAATGAGTATTTTAAAAGTAATAGA
GAAGAATTTAAAAATAAATAAAAGTTTGAATATATTTAACTTCAATATTAAATGCTATTG
TTGAATAGCACTAAACATACATGTAAGTTAACTTCATGAAATTATTTCAATTTAATCTTA
AATCAAATTTGATACTTGAGTTGCAACTACATTAAATATAATATTAAAAAGAGTTTTATA
AAAAAATTTATCCGTGAAAATTAAAGATAACATTAGAGGTTAAAATAATTTATGCACCAT
ATTTAATCAATTGAACTAAATATATAATAATCCTATCTGAGTAAAAGATTTGGTTTGGAA
AAAAAAGAAATTAACCTGTGTTAAAATGTTAAATTGTTGACTCATTCTCAAGAATCTAAA
CATATATCTTCACAATCCAA
>Glyma06g16291|Glyma06g16291.1
GTTTGTCCTTATTAATTGATTGAATATCGAACAATGCATTAATTGACTTAACACTGCATT
TTTTTCCAAAACAAATTGATTGAACATTATTTTTTTCTAGACGATTTGAACTCACATGGC
TTGTTTCGAGACAATGTGACTGGACAATGTTTTTTACAAGACGATTTGACTAAACACTAT
TTTTTTTTTGAATTACACAAATCAATCGTAATTAATTAAGAAGTAATATAAATTGTTGGT
GCGATATCAGGCATTGATATGATTGAACATTATTTTTTTTCTAGACGGTTTGAACCCATA
TTACTTATTTTGAGACACTGTGATTGAATAATGTTTTTTACAAGATGATTTGAATGGACA
CTATTTTTTTTGAATTACGCCAACCAATCGTAATTAATTAAGAAGCAATCTAAATTTTTT
ATATTATTGATGCGATCTCAGCTGTTGATATGAGTCATAGAAGAACATTTGATCACCTGA
CATATATAACATAAGAGTTAGATCCAACTCAACACCTTTGTTTGATATTCACCATATTGC
TAAAAATATGGAAAATGTATCTGCTCTTGTGTGTTGCGATAATAACATGATTCCATCATA
AAAAGGGATAATGTTTGAATGTTCTAGTGATCATAAAGTCATCACAAGTGAAGACATGTC
ACTTTATGTCTTAAGAAAAACAGTTTTTGACGACAACAAGGGTTGTAAAATTTTACTTTT
TTTTTTATCGTCAACCAATTCACATAGGTGATAGTTGCGTTGAATATGACTATATGAACT
TCAAATGTGATGATAATGTGGGAAAATATTTTTCATTTATTCAAAATTTAATACCAAAGT
TTCAATTGAGTTGAATACAACTTTTGGGTGCTCTTCATATGAAATCATTGTCCTACTGCA
TAAACCAAGGAGACCAATAATGATAATGAGATCATTACTTTAATGCGTGATGAATTTGGT
GTTACTTTTTAAAAATAAACTTGCAATTTATCATTGAAATTTTATTGTTAATTTTTTTAA
AGATTTTATACTTTAATCGTGTTAGTCCTAGAATATTATGATGCTTATCTAAGTTTTTTT
TTCTTCAATCATGCAAAGTAGTGCTACATCCATATTTTTTTTAAATGAAAGTAAAATGAA
AAAAATTAAAACTATAGTATGATTGAAATATATTTTCTAGAGTTGATTTCCATTTTTAAA
AAATATTTTAATCTTTTTATAAAAAAATTAAAATTAATTTGTTGTTAATAAAAGTTTTAT
TTAACCCATAATTTATATTTATGAGACTAAACTAACATTTAATCTATAAAACATTATAGA
CATAAATAAAATAACACAAAAAGTCATCTCCATGAGTTATTTATCTAAGTATTCTTTATT
TTTTTCGTCTTCTTCAATCTAGATAAACTTAATTTAATTTTTTCTTATTCTTTTTTTTAA
GGTAAGTTTAGTTTCAAATTATGCCACGCTAAATATTTCATTTAATGATTAATTGTTTTT
TTTAATTATTGAATAAAAATAGATTACAAGTATTTTTTTAAAATAAATTAATTTAAAATA
AATCTTTGTATAAAATTGTCAACACTATAGAAAGATTTGAAAATAATTTTAAACAAAAAA
TTAATACAAAATTAAGTAACAACATATACAAAATAAAATTTTATCTGTTATAAATTAATA
AAAAAAACAAATAAAAAACATAAAAAAAACTAGTTAAGAAATCATTTCTTAATTGTGTTA
AAAAAAAAGAGACACTTAGAAATTGATTTCTCAGGAAATAATTTCTAAACGTATACTAAA
AAAAATAGTTAAGAAATTGATTCTTCATAAAAAAAAATACAGCTAAAAAATCAATTTTTC
TCAAATCAATATCTCACCTGTTACAATAATTTATATTATTTGAGTAAATAATTTTTTTGG
ATGTATTATTTAAATAATTAATTTATATTATTTGGATAAAAAAAAGTCAAAAATTTTGTA
CAAAAGGAGTATCACTCCAC
>Glyma06g14680|Glyma06g14680.1
TTTATCCAAACTCGTTTGAAAAAAAAAAAAAAAACTAAATTGTTGTACCAAACCAGTTCT
ATCTGAGTTGTTTATATAAAACACTTTGGTTAATCAAACAAATTTTTACCTGAATCATTT
TTTAATTTTAAAAAATAGTTAGAAATTGATTTGACTCTTAAAACTAATTTGAAATGGATT
GAAAATTAGTTCGATTCAGAACTCATGTAGGTTATAAAGTCTTCTTAAATTCAATCGGAT
TGAAGTGGGTGAAAGATATTATCAAAGAGATATCTCATTTGGATCAGTCAAGTCCTCGGT
TTCTCACAGGACCAATCAGTTTGAGCTGATTTTTAAACCATTGGATAGAAGCATCAAAAT
TATATATTTTACAAATTCAAAGATTTAATATTTTTATTTTAAAAAAATACGATAGCCAAC
ATTTTGGATCTTAAAAAATAAGACGTCCAAAATTATATTTAAATCTTTTGATAATGTTTT
CCAAAGTCTAAATGTAAAAGGAAAAGTAAGAAACTAAAATTAAAATTATGTTTTGGTTAA
AAGTTGTTATATATATATATATATATATATATATGACAATGTTAATATTCATTCTAATAT
TAGTGTGTATTAACATTTAACACAAAAAAATTGGACTAAAAAAACATTAAATATTTTGTT
TTTCAAATTTTAATTCAAAGATATCATCATACTTTATCAATTAACTCAAAAAATAAATAT
TTCTCATATATATATATATATATATAAAAGAAAATCATGGAATAAAGATAGGAGAGAGAA
TTTTTTTTTAAAAATTAAATGATAAAATACTATAGTATCCTTAAATTAAATTTTGAAAAA
CAAAACAATCAATAATTTTATAGTTTAATTTTTTTTGTATTGAATGCTACTACAGTCCAA
CTAGGATGATATATTAGCATTTCTCATATATATATATATATATATATATATATATATATA
TATATATATATATATATATATATATATATATATAATGTATAAGAAATTAGAATTATCACT
TTTCACTTGTCAATTTGGGTATTGGACTTATTTTTATAATAACCTAATCTTCTCTTTAAA
TTTCTTTTCCAACCACATCTTGGACTTTTCTTTTTTTATAAATGAATTTATTATTATACA
TGTAATTAGATAAGATATACTACTAAGGGGTGTAGATTTTTTTTTCTCAAAAAATGAGGA
AAGGAAAAACGGCCAAAAACAACAGCTAAAAAAGAAAACTAGTTAGGGAAAAATTAAGAT
CCGCATTTTACATATACACACGTGAAAAGTTAGTTTTAGTCACACAGCTGCCATTTATAT
TAACTATTAAGTTATAATTCATTCTAAAAAGGTTAATAATCTCTTAATCTAACTTTAATG
TCACGTTATTCTTAACTTTAAAAAAACACTAATCCTCAGCCTCCTTTCTACATATAATTA
TAAATAAAATTACTCTAATAACGTCCAAAATCTCCTTTCTACATGTAAATGTAAACCATG
CGGCATAAGGCCAACAATTTTTCCAATTTGTTGCCGTAATTTTAAAGGTTACGCCTTGCA
AGTAGCAAAGACTATCATCTTTCAATTTGTGGTTAGAAATCATTTGTGGGGCAATGTTCA
AATTTTCACACCCATTGATAATACGTTTAGACAATTTTGGCAGATGAAGACAACACATAC
TTTGAATTAAGAGGACAGTTTCAAACGCGTGCCCTCTACAATGGCCAAATTGGCCACATC
AACCAATAATCACAACGCTCAGTTCCTGTGCTTCAAACATGTATCTTGACCATGAAGCTG
ACACGTGCACACGTAGGATCCACCTCGTTTAATCCTCAGTCTCTCAAAACTCAAATATCC
ATCTATATGGATAATTTTTTCTATTAAAGATAATTTTGATCGAATTGAATTAGATTATTT
TAAACGGATTTTCTTTAAATATTCAATATAGTTACAATATACTTAATCTCAAAATCACCA
ATAAAATGTCAAATGATCAA
>Glyma06g18640|Glyma06g18640.1
AATTCGTTTGTAGAAAAACGAATTTGTTGGTCTTTGATTTTAAGAAGTTCCAAAATATTG
TTGACTTTATTTTCTAAAGTTTGCACTTTGTTAAATAGCAAATTTTGTGTTTTTGTAAGA
CTTTCTAAGTGTTCAGATAAGTCTTCAAGGGTTTTTGTTGAAAATTTATAAAGAGAACTC
TTAGTACTAGTTAGATCTCTATGTCTATCTAGAGTTAAATAATGGCTCTGATACCAAAGA
GGTACCAAGTCGAGTATGAATATAATAATAATAAGGTAAAAATAAAACAAGCTAGAAATA
AAGACAAAAATAAGATAAAGATAAATATAATATAGATTAGGAGTTTCAGCACATCAAAAT
ATGATGGGCCTTATTAATTACTATTATTTATTTTTTTATTATATTTTTATTATATAATTT
GTAATTGTTTGAAAGACACTTCTTTAATAAAAAGATAAAGAGGAAAGTATGTTTTTGTCT
CTCTAAAATCAAATTAATCATTTCAAACCTTCTTGTTTCATTTTAGTCGTTCTAAAATTT
TAACATGTTATTGTTCATCTAATATGCTAACTTCGTTAGTAAATATGCTCACATCACACA
TGAAATTGAACACAAATTTTGTCTTTAAGGCATTTGTACAACAATTTTTCAAAAAAAAAA
AAATACTCACGATGCTTTTTTTAATATTGAATACACATATTAAATTTATAACACAGTTGA
CATAGTGGATGAATATATTAGATTTACTATAGTTAAAATTCAATAGGTAGTTACTAAAAA
AAATTGTCTGTATAGAGTTATAAGATTGACTTAATAATTAAAGAGAGAAAGAGAAAAAAA
ATTGAGTTCAAATCTCTCCTACTAATAAAAATTAACAAATTAATAATTAATATTTATTAA
TAAAAAAAGATTTTTAACCGTTCAATAAGTATTATTGTATCAAATGGCTCTTAGTTAATG
ATCTATTGTGAATCCTTTCATTTAACCTTTCATTTATAAGAAAAGATTTTTAACCTTTCA
TTTATTTTATTTAATATGATTTTGGATGAGAAAAATTCATGTGAAACCCGACATGGGGCA
GCCCGATTTGGGTTACAGGCAACAACGAGTAAAAACCTGAATTTAATTTGGGCCTAAAAA
TGAAACTCAGATCCTATAAAAACCTATTTTTAGGGACTTTTTAACATATTTTTGCATGTT
TAACTTATATTGAGTCATGATTGGATCGAACTAAAAGTTCATATTTAATTTGGACTAAAC
AAATTAAGATAAAACCTTACGTTTCACTAGATTGATTTGGACCGATCCAACCCATTTTGC
AACATCCAGATCCTAATAACTCACTAGATTAAGACAAGTGGTCGCAAGATTTAAAGAACA
CTTACCATAACAATTATAAATTGTCAACTAATTTATAAATTCTCATATTAACAACAAAAT
GCAATCTCACATTTCAAAAGAATATGAGTTCCATCCTTATGAACTAAGTTTTTCCTGACA
ATTATTTAATTTAATATTTAAACTTTGTTCTCAGTAATTCTTTTAATATAAATTCATTTT
ATTTTATTTCTTGCAAATTTTAATTCTAGATAGACTAATAAGTTGAATCATAAAAGAGAA
TCTCTCCTTCCTTTCGGGGAATAAATATGATAAACATAAAAACTTCAATAATTAACAAAT
ATAAATATCAATATATAGCAACAAAAAGTAAAAAGTAAACAAATGAAAATATTAAAAGCA
AAATTAAAAAGAAGCATAAAAAAGCAAAGCCTAAATTAACAAAATGAATAAATACTATAA
TTTACCAAAAAAAAAACACATTTTAACTAGTTTGACTCCTCTCCAATTGACATATTTTTT
AGCAAGAGAGAAAAACAGACAAAAAGACTTTGTGTTTGTGATACCCTAGGAGAGAATTTT
TTTTTTTCCCATTTTAACATTTATTCCTCCACCTTGCTTCAATTGCATCTGACTTGGGTT
ACTAGTGAGAGAAAGAGAAA
>Glyma06g20960|Glyma06g20960.2
ACGACCTTAGGGATAATAAATAATGAAAAGAACAAATGACAACATTTTGTGGTATTTGCA
TCCTGAACATTGTGCTGTTTCTAGCAATTGTTGCAAACCGTGATAGACATTGCATAGCTG
AGATGATTTAAACCCAGGAATTTATACATCATCGTGCGTCGCCATTGCCATCCGTAGATA
AAAGTTATTTGCTTTTAGGGAACATGATTTTAGGGTGACCACAGGGAGAAGGTTTTGAGG
TTCAATAAAAGCATCACATAGTGACGATAATTAATTAATAGTTAATGTCTAATTTAAGAG
TTGGTGACTAAAATAATAAAATTGTAATTACATGAGATCAAATTAGTAAACTAAAATAAA
TAGGATAACTAAATTTAAATTAAAATTACCAAGTCATGTGCTCTGTTGTTTCTCATCCTC
GGGACCGGTTTGTTCTTGGCTAATTTAATGGATGCATCTTCATTTTCTTTCTCTCTCATC
ACCATTAATACGAAATTGGATATGCAATGTGAATCTGTCATTCAATTGGAGTTTCATTTC
GTTTCTGTGGATGGATTTTTTCTACAACAAAATGGTTGTGATTAATAGAATTAAAAAGGA
GAACTACTAATTTTAACTCTCGTCTCAACACTTGAACAAAGTGAAGATTAATTCAATTGA
AGCTTGTGCTACTATACCGATTGAAATTGTGGGTTCAGTATTGACATAAAAGGGTTAAGA
ATTGATTCAGCAATTTGGGATTGAATGTGAAAGGGTGGAGAACTGATACAATTGAAATAT
CCAGGAATACCTCCTTTTATCATTGGCTGGAAATTTTTGGGTAACAGCGTGAAAGGGTCT
CTCAATCACGTCTGAAGTCGATTGATTCAATTAGTATTCTTGCACAAGCTTCAATTGAAT
AAGATTATTTTTAAAAGAAATTGAATAAGATTATGAAAAAAAAATAATTCAAAGTCACGT
GACTCATTAAAATATTCTTTTTAAAAAAAGTCAAATAACTTTTGCCGTTAAATTAATTCA
TTTTAACAGATAAGATTTAATATAAGTCTATAAAATTACACATGATGTACGAATTCTGTC
CCATAAATAAATTCTATTATAGTCCCCAAATTCTATAATTAAATTCTAGCCTCCATATGC
CGGAAGGGTTCAAATCCTATCATTAACACTTTTACCATTTTCTTAAGACATAAATAATTG
CACTTTAGGTGATTTTTTTAAATAGAAGGTAAAGATATGATTAATTTTTTTTTCTAAACA
CTATATTCCCTTGCCATGTCAACGAAATTGTCAAATAGGATTAAATTTAGTGACAAAATG
TGCTAGAGAAAAATTGGGAATATTATTTGTAAAATTTTGAAAGTTAAGAGACAAAAAGTG
TAGTTAGACTTTTTAATTTTAGAAATCATTTTGACCACTATTGTAATTTTAAAGACTAAA
TTAATTAATAATATATGATTTAATGAACCATTTTATCATTTTACATATATTAGAGACCAA
TTTAATCATTTAATACAGTTTCAAAAATTAAATTAATATTTTTTATATATCACAAGTATT
CTTTATTAAACAATTATATTCTAGTAGTCAAGTAGGATCTCTACATGTAACAAATTAAAT
TGATTAATAATATATAATTATTTTACCATTTAACTAACTTAACTTACTATACTATTATAA
TTTCAAGAATTAAATTAGTGATTTACTTGTCAAAAAAATTGTGTTGCTAAACTCCTCCTT
TACATATCACAAGTACTTAACCATGGATATGTTTTAGCTAGAATCGACCAAAATGGTAAG
CCAATGAGCCAGATGGCTACCAATAATTGGGTGACGACGATATTTCAACCCCTTTCATCT
ATCACGCAACGTGGCATTTCGAGGCCCCACAGAATCTTTTCCCAACCAACAACATCGTAG
AAATGGATTTGTGGATATAACGTTGGGATAAAAGGATAAGCCAGAAACTCTTGTAAACCG
TCCGATCCCAAATATCGCGA
>Glyma06g15200|Glyma06g15200.1
TGATTGTGTTAAAATTTTGAAAAGAAAACTTTGTTATTTATAAGGATTTTATTTTGTTGG
ATGCAAATTATCTCCCATAAAGAATATATACTGTGTATAAAAAATCTAACTATAATTTAT
TGGAAAACAAAGCATCTAGTAGAATAAAAATATTTTATAGCAATTAGTTCGCTCTAAGTA
TACAGACATAAAAAATGTAACAACTAATCTGATAGAATGATATATAATCTCATAATAATC
GTCCTAAACTTATATGTGACAACGATCTAAACACTCCATTATTTTATGATCATTTAAGTT
CTAGCCTATCTGTTTATCTCTTTCTATGCATAGCTGTCAGTTCTACTCGCTCAACCCCAA
TTCCTCAACAAAACTCTCAAGCTCACCCACCCCTTGACATGTTAGAAGATGCAGTGCATC
ACCTACCATATTGCCATGTTCCTTGTTAATTGGTAGTATAGATTATGTCTGAAGGGTGCT
ACAAGGTTCCTGATGTTCCTTACACTCGATGTCATTCCTTGGTAGGTTGATATGTGGATG
TCTTTCCTCCAGTATGGATGAGTGGGGGACTATGTAATTGAAATGTTTATCCATTGGTCA
ATTGAGGGTTGATGTTGATGTTGGTTACATATTCATTCGATCTTGTGGGTTGATTTATTG
GTCGGAAAATCCACGGTCCTCCAAACATTAAGCATGTAAGACATAAGTGTTTTATATTAT
TGACAACTCAATTTTGCAAGTCCACAACCCTTTAAGCATCGAGCGAGCCTGTGAGGCGTA
AGTGTTTTGTGCTGCTGACAAGTTAGTTTTGTAGGTCTATTTTTGGGTTGAACGGTCCAT
AATCTTTTAGAGACTAAGCATGTAGGACATAACATAACTGCTTCGTGCTGCTAACAACTC
AATTTCGTGGGTTGGCCTCTTAGTTGGACAGTCCACAAGCCAATAATTTATTCACTTTGT
TTTTGGAGACAATGGTTTGGTTTCCAAAGACAAGGTCATACGACACAGCTATACAAGGAG
CAAAAGAAAACACGAAGACAGTAGCCCAGCATTTTCAATGGGCAGTTCAATTAGCACATA
GTGTTGGGCCAAAACAAAAAACTGGTCAAAGCAAAAACCCATCATGATGGGTTCAAAGAA
AACAAAGAAAGAAGTGAGAATTTTTGGTTTTTTGCGGTGGTGCGACGTGGACTGAAGAGA
ACGATGCGAATCACACACCGAGACACGCGTGTCACAAAAAGAGAGGGCCCTATTCTGCTT
CTCTGCACCACACAAAACCCATATTCTACCAGGATCGTTATCTATCTGTTGGCTGATTTT
TCATAACTGTGTCTTTTGTTGTGGCCACAATAATTCCAAATGCATTGTTGAATACTTTAC
CAAAAAAAAAAAAAAAAAAACTCCAAATGGAACAACTTGTTATATTTTGTTATGTTATTT
CCTATTCTTAAATTCAGATTTTTCCTTATAGAAAATGCACTATAAATAAAATTAAGCGTA
TGCTACAATATTAATCTGACATTAGAAGAGTACACAACACATGGCATACATACGTCATAA
TATAAAAAAACGCTATCATATTAATTTAGCATTTATTTAGATTAACTTATTTCAATTTCA
ATCTTCTTCATACTCAAGATTTTACTGATTTTTAAATATTAATAAAAAAATAAAAGATAA
TTAAGCTAGAATTCATTTATTTATTACAGTAATAAAAAGAGACGCCCGAGAGTTTTTGTA
AAGAAATTTAAATTTAAAATAATTAAATAAACCTATTTAATACACTAGAAATGAAAAACT
TAAATTTCATAAATAAATAATTAAAGCAAGTAGTGAATTCTACTTTTTATTCCAGAAAAT
CCGCAAGATTTTAAATATTATGTTTTTTTTGTATTTTATAAATTAAACATAAATTAATTT
ATTTTAAAAAAATATAGTTATTTATGTTATAATTCCTAAAAGAAATTAAAAAAAATGATT
ATTATTATTATTATTATCTC
>Glyma06g11450|Glyma06g11450.1
ACCTTGGCTTCCCATGAACGAGGAAGTTTCCTCTTCCAGTGTATTCAATGTGGCCAAGTG
GGCCCTTCACGTCCAAGACAGAACCAATGGGGAGAGAGTCCAAATATTGAGACATGATCC
CACCGTTGGGGAACATAGGGTGCAACCCTTTGAAGTAAACCTTAACGACGAGGTCGAAGT
ATCCAACTTCGTTGATAGCAGAATGCAAGGAACAACAAGTCAAGAGCCAAGTGCAGACAT
GAATGCAGGGGTTCAGTTAGAAGGCAGGGGTAAAAGAACAATTACAAAACCAGCTTACCT
AAGGGACTACGTGTGAGGGAGCAATAGTGGCTGAGCTGGCAGAGTAGAGAATCTTGGTGA
GTAGTGGTGCTAGGGGACAAGCATAACCGCATTCTGTTATTTTTTAATATTCCCCAGCAC
GTTTTGCAATTCTGTTAGTAAGAATTACAATATATATAACTATGTAATAATCAGCAAGGA
TATGAATGAAATACACTTATCTTTCTTTTTGTCTTTTCTAGAGGTCCTCACTCTCCAAGC
CAATTTTCATAGTTTTTACCTATCATTTTGGTGCTCTCGTTGTCATGGCTAACTCCTCTA
AGGCCAAAGGTGCCTAGAATAAGCTAGAGGATGCTATCCTCAGGCTCACAAATCATCAGC
TTTTGCTTGGGGAGTCTATGCAATCGTTGATCCTTAAATTTGAGGAGTTGCTTCAAAGCA
TACCACTCGTTCCCTCTGCCTCACCTTCATTACCAACCCCTGCACCTGCTCTACCTCCGA
CACCTGCATTCAATCACATAATGAAATTAGATGTCCCAAGATTCGATGGCACTAATCCTC
TTGGTTGGATCTTTAAGATCAACCAATTTTTCGAGTATCATGGTACTTCAGAGCATGATC
GTCTCACGATTGTTTCGTTTTATATGGAATGCAGTGTCCTTGCCTGGTTTGAGTGGATGG
CCAACAATGGTCAATTCACCTCATGGTTGGTGTTTCTCCAGGCTTTCTAGATTAGATTTG
TGCCCTCTCAATATGAGTATCCCATTGGGGCTCTTTTCATACTCACACAGAAAGGGTCAA
TAGCACAATACCTGTCTGATTTTGAGGATTTGACAAATCGGATTATAAGGCTTCTTCCTC
TGTTCCTCCTGAGTTGCTTCATTTATGGGCTCACCCCAGAAATTCGGCAAGAGGTCCAGG
CACTGCAGCCTCTGACTCTGGTGCAGGCGACCGGCCTTGCACGCCTTCAAGAAGAAAAGC
ACCTGGATGCGCAATTGATTCCTTGAGGGCGCCTTCCACACACCACTCTGGTCCTTCCCT
CACATTCAGTTCCATCGCTTGCCACGCTTCTACCTCCGCCACCACGACCACCAACCCCAG
CTCTCAAGCGACGACAAATACCATAGAGGCCATTGTTGTGCCTCTAAGGTTTTCCTCTTA
ATCGCGGACGAAGAAAACCCTCCAGTAATAAATATAGAAGGCCTTGACCAGTGACCCGCT
TCGCCTGACTCCAATGACCTACTTCAAACCCAAATTAGTTTCAACTCTCTGACGAGTCAT
TTGGCCCTGGAAACACTCCGATTGCTAGGCTTCCTCTCCGGCCACCAGGTCGTGATCCTC
ATGGATGGCGACAGCACTCACAATTTCATCCAAGAGGAGTTAGTGACCAAGCTCGGGTTC
TCTTCGCGAGAGACAATCCCATTGCGGGTTATGGTTGGGAATGGGCAACACCTCAAATTC
ACACGATGGTGTGAAGCAATCACCATTGAGATTCAGATGACCAAGTTCATTATCGAAGAG
AGATTTCATATAATGTGGGGGGTGAGAATAGCAAAGAGTGAAGTAAGAAAAGCAACTCCC
TGTTTTTAAAGGGCAAATTAGGTCCAGAGTAGATCTGGGCCTGAAGATATAAACAAGCCC
AAATGTATAACGTGCAAATTGGGTCAGAAATGGGCTTTGAGATTCAAAGTAGTGGGGTGA
AGAAATAGATAAGGCTATGA
>Glyma06g20240|Glyma06g20240.1
ATTGCTAAAGGCTCGACTTAACAACAATGGCAAGGTAGGTGGTCTAATTCAACAAAAGTT
TGGGACAAAATTTTCCATAACCGTGGCGGGAGAGATAAATTTGAATGAGAAAGCTAAAGA
AAAGTTTCCCAAGGTTGGAGTCTCCATGGCTTTAAAATAATTTCACCAAGAAAAGCTCTT
GTGTAGAAACAGGCAATGAGATGTGATGGAGACTTCCAAAAGATGTCGCAAACTACATGG
AAATTTTGTTTTGCCCCATCCATTTTGTTTAACATTGGAGAACGGTATCATATCCTTGTT
TAGTGTTTTGTTACCAATAGTTTTGAGGAGTGAAAAGAAGCCATACACAGTTTATGAATA
TTTAGTGCTAGAAATATTTAAACATCCATTTATCAAAGATTTGTACCAATAAAAGTTCAA
ATTGACTTCTGTTTTTTCGCGTAGGTAAATCTATAAAACAAAATCCATTATGCAAGAATT
GATTTCTTCCTTGCTAGTCAAGATAAGATGAAGTGGTAGCTACATATTACTTCCATACTT
TATTTGGTTTTGGAGAACTCATTATTCATAGAGGGTAGTAGGCTTATGTTTACTTTGTAA
ACAATAATCATTTATATGGAAAGCATTCAAACCATCCTATTCATGTAACAATCAAATGCT
CTCATGTTGTTTGAAAGGTCAAAATTTAATTTCTTGCTAAGAAAACTTGTATCTGCAATG
ATAATGAAAACTTAGTTCTGCATCATTCACAGTGATATTAGAAAGTTGATTGTCTAATTA
AACAAGACCACCGAGCACACTATTCCGAAAGGCAACCACTGAACCACACGTATTCATATA
TATAGCAATATCATACTCACACATCGAATACATAGTAAATGAAAACAGCAGAAGACTTGG
AGGCGGCACCAATTTCTTTCAAAGTGTCAAAAATACTGAGTTTTGGAACGCTTGCTCTAA
TTACTGCAATTAGAACAATAGTTTTTACTTGGTTTGCAAAAAGCATCACTAGCCTTCTCT
GACAGTTCACGATATTGAGCTGAAGCAACAACGTTGACAAAGACATAATCCAGAAATAAA
ATACAAATCAAAGCTAATCTTCCATAAACATCAAAACTAATATACCATAACTTAAATATA
TGGACCAAGGAAATTACGAAAACAATAAATAGAAAGAATCTAACAGGAATGCAACCTGTA
CTAGTAAAAGACCGTCTAGTAATTAACAAAACATGAAGGCACCAATTTAACAAAACACCA
AAGAAGAGAACCAAGGTAACATGACAAAGTTTTCCGAATACACATATTTGTTAACTAACT
GTCAAAATTCAAGAATTCAAGCTGCGATTCATAACCATACAATTACCTAATAATAGAAAT
GTCAAAAAATAATTAACCGGCAAGTTGATTTCCAAGAATCCATGACATGCTCTGGCTGAA
GCATTTCTTCAAATTTCCCATAGTAAATCTGATCTTTATAAGAGTATAATGGTCAAATAC
ATCTTAAAATAATAAATCATTAGTAAAATAATTTATAGACATAAGTTATCTTTTTATAAG
AGTTCAATGGTCAAATACTTATGTCATAAGATATATTCAAATAAATTATTTCAAACAAAC
TTGGCATTTTATTGAATTCATTGATGATTTAATTTATTTAACTATTAAAATTACTAGTAA
ATTCATTAAAATGCTTTACTCATTAATACATCCAAAACCACATTTAAATACAATTAGTCT
AAATTTTAATATAAGTCTGGTTTTTTTTTAGCAAGCCGGGAAGTAAACACTAAGCATAAA
TAAAAGCTTCCATTTTTTCTCGATCTCTTCTTTATTTTTTTTTTTCCTCTAAATTTTATT
AACCTCTATTTAATTTATAACAAAATAATAATAATAACAGTATTTTCTGAAGCTGGGGCG
AAAATATCAGTTTCCATGAGAGGATAAAGCTAGGGCCAATATGATTGGTGGAGAAATGAA
GCAAGAAGATGGCGTGGCAT
>Glyma06g08831|Glyma06g08831.1
ATCTTCCCTTAAAAAACTAGCTGTCAAGGGTAGAGAACCAAACTACTTAAGTACACTACA
CTGAACATCCCATACTACTCGAAGTAGAACTTAGGCATCCCATGAATACCCAAGTTTCTA
TCAGATAATCACTACTGAGAAAACTACTCCTAAGAGATCATCCAAGATATTTAAATGGAG
GGAAGGAGATGGAATATAAATTTATCATTATATCCTTGGAACAGACTAGTAAAACCATTT
TAGATAATTTAATTTTAGCCTAATTAGTGTAAGATACATTAATGATCTTATGAGATATTT
TCTAGATATTTATATTTTGCAGCTGAAATTGCTTGAACTCTACCCGTGTCTAATAATTGA
AACTTGTTTATATTGAAATGTTGTGTAACTGTGAATCAATAGAGAATTATGTGTTGAATT
TCTGTTCATATGTCAACTAATCCCGGACCAGTACCTTTCATGCATTTCTCGTGGTAAATT
CAAACTTTTCCCATCCTCCCTGGAAATGGTGTTTTGATTATGAATTCATTCTGCAGCCAT
TTCCTGCCATTGCAAGGAAGAATTAATAAGGAATCTGGAAGGTCCGCCNNNNNNNNNNNN
NNNNNNNNNNNNNNNNNNNNNNNNNNNNNNNNNNNNNNNNNNNNNNNNNNNNNNNNNNNN
NNNNNNNNNNNNNNNNNNNNNNNNNNNNNNNNNNNNNNNNNNNNNNNNNNNNNNNNNNNN
NNNNNNNNNNNNNNNNNNNNNNNNNNNNNNNNNNNNNNNNNNNNNNNNNNNNNNNNNNNN
NNNNNNNNNNNNNNNNNNNNNNNNNNNNNNNNNNNNNNNNNNNNNNNNNNNNNNNNNNNN
NNNNNNNNNNNNNNNNNNNNNNNNNNNNNNNNNNNNNNNNNNNNNNNNNNNNNTTTCTAT
GAGTTGTACCACTCCAATATGTGGCATGTTTTGGATTTTGTAGAGTTCGTGGCAGGGGCA
GGAATGTCTCAATTGGCCCCTGGTATATCTGTTGTTACAATTAAGCAATCTCTCCTGTAA
AATTATGAGAGGAATTTTGAATGTCAAAATACTTAACAATTTTCACTGCTTTTGGAACTT
GTGATTTTGTTCGTGTATCTATTACTGTGATTTTTTTTCTTAAAAAAAAAAAATCTTCCC
CGGATGTAGTAAATGATAATCATTGTATGACTCCACGAGTGCATATATCAGTGCAATGGC
CTATTAAATTTAAAGTATATAATTCCTAGTAATTTGAGTATAACAATACACACTATCATC
AAAATTTATTGACACAAGTGGTTTGGTAATTGAGTTTCTTAATTAAGGTTTGAATTTGAT
TTTCAGCTTGGGCATAGAGTGACAATTAAAAGTACAATTTTATCCAAAAAAATAAGTTGA
TTAGGTGGGAGGGGAATTAGGCCTCCTGTTTATACAAAAAAAACACTACACAGTACACCC
TATTATTTTCTAGCTTGCCAAACATGTTTTCAAACCCATAAATAAATCATTTTGGAGTCA
TTAATGGAGAATAGGTGGAAATATTGTTGTGCTCATCCTTAGTTTCTTTTTCTTCTTCTT
TTCTCTCTCTATAACTTGTTTGGCTTGTAGGAATCAAAGAAACAAGTGAGAGGAAAGTTG
ATAAGAAATCATACTCTCTGTTTAACTAATTAAGTTAAACTTGTTTTCTTTTTCTATAAC
GAAACTCCTTTTAATAACTTTTTGTTTTCATTTATAGGAATCTCAGTCCTAAAGAAATTA
AGTGAAATAAAAGTATATTGATTTATTTAAATTGAAAACCGTGAGTTTGTATGTGTAAAA
GTATATCATGTGAGAGATTACAAGGAAAGCTAATTTTGACTGTTCAATCTTATTTTGATT
TAAAATTGTACAATTGAGCATGTTAATTATTATGTAAACTTCATAGATATTTTAGAGAGA
GGGAATAAAGAGATATTTGTGATTTTAGATGTTTGTGACTGTAGAAATTGTGTTTTTTCT
TTTTGTAGGGTAATGAAAAG
>Glyma06g02040|Glyma06g02040.1;Glyma06g02040.3;Glyma06g02040.4;Glyma06g02040.5
TGAAATACACAAAATCAAATCTAAAAAGTCTCTAACCATCTTGGTCGCTGACTCGCTGAC
GCGAACTTGTGCGAATCTAGACAGCATCGATTGCGTTTTCGTCTGAACGGTGATATGCTA
AAAGCCAAAATCGGAATGCGGAATAAGTGGATGAGATAAAGCCATGCACTTTGCTAACTC
GCCATGAGTTGAGTTCATATCATGCCCCTCACCGTATATGGAAACAATCAGTGGATGTTA
AGAAGAAGGCCACGACTTGTCTACTAACAGATTCAAAGCAAGTTTTGAAACAGCTCTTGA
CTTGGCTTCAAAACTTCCTTTAATTTGTTGATGGGGACGGGGTCACGAAATTGTTCAGAC
TTCACAAAATTTATATCTAAATCATTTTTTTAAAATATTATCAACGTAGAAACTTAACAA
ATTATTAATATTTTCATCAAGAAAAAAGAAAAATAAAAGCATTTACATTGTTTGATTAAA
ATAATTGATGAAATACAAATATGAAAAATATTATATAGATAATATATAACTCTAAAACTT
ATTTTTTTATATAACTTTTAGAATTTAAAGTTGTAAGTGATTGTTTTAAAAATGAGTGAT
CTAATCCGGACTGGCATACCAAATAATTTTGGTGGGAGCACACGTTTCAAGGAATTTAGG
TAGCGTGTCACGTTAGGAATGGTCCATGTCACCATCTTACAAATTGTTGCTAAGGCTAAA
CATAGAAGAAAACGCCGGAAACAAAGATAAGGAAAGGAACCATCAGTGCATGACGTTCGC
TAATATTTTAACGATTTTTCTCCACTCTTATCTATCGCTTTTTTATTGCCACCATAAAAT
ATTACTCATTATATACTAATTCATTAATTGATTAATATAATAGTTGTGTTCCTTAGCTGT
TACATTCAATAATATTTATTTGACACTTAATAATATTATAATTAAATAAAAATATAAAAT
ATAAAAGTATAAATTTTTTAAAGTTTCTTACATTTAAAGTATGTCTAAGAAAAATTTCTT
AAAAGATTTCTTAGTTGAAAAAATTTTTTTTTTTTGATATTTTTTTTATTAGAGTTTATC
TAGACAGTGAGAGTTTCTTATAAATAATTTATATATTTTATAATAAATATTAATAAATTA
TTTCTTAATAATAAAAAAATAATATCTATCTGTGACATATAACAACATCATAATTAACTA
AAAAAATGTGAAGTTTTTAAATTTTTTTACTACTAAAATAAAATTATATATAAATTTCTT
ATCATAGTATAACAGTGTCTGTGAGGATTAAAAAAATAACCTAACAAACTCACTTTAAAA
ATTCTAATTAGATATCCTCTAAATTTGAGTTTAAGAAAAGAAAAAAAGTGAAATAAAATG
AACATAAAATATAATTAAACTCAAATTTGTTGTCACCAGTTAAAACAACCCATTTTTCAT
CATTATCATCCTACGTTTCATACTGTTACAAACATCATACAGACAATTCTTTTTTTTAGT
AGAAAGTTAAATAATAATGACAGTTATTATGATGATTAAGCAATAATTATTGAATTTTTA
GAATATATAAAATAATAATTAGAGAACAATAATCATTTATAAATTAATATTTATATATAT
TTTAAAACATTTAATACAATTTATTTTATTGCAAAACATTTAATACATTTAAATCTTTGT
ATAATTGCTAAAATGTATTTTCAATATTTTTATCTATATTTTAGACACAGAAGTTCTAAC
TCTTTAATAATTGTTTGTTCCACAGGAAAGGAAAAATTAAGGAGAGGTATAAAATTTTAA
TTTTTAAATTGAAAAATGATTTTTTTTAAAATTTACTTTATTAATTTTTTTCTTCAACTA
AAAAATATTATAACTTATTTTTGTATTTATCTTCTTTTCCGTCGTCCAATAAGGCTATAA
CTTTGTCTCGTGAAAAATCATTTATAATATTATTATATTTATATTTATCTATATCTATAA
AAAATACGAAGAAGACAATT
>Glyma06g13480|Glyma06g13480.1
GTGGTTCACCTGGGCCTCACTGGAACTCATCCACCAGGAGAAGTTCTGCTATTGGGCTAG
GCTGTGACTCATCTAGCTCCGGTGGGCCCACTTCAGCCCATGTCTCCCCGAGAAGCCCAA
ACCCAAAAATTAATGAGATTCGTCTCCAATCTAGACGGATTTCAGGTGGCAGCCCAGATA
ATGTTCACATTGAGGATTGGGCCCTTCCCCTTGGAGCCACCAATGGCTGGCCTTGACTTG
ATTAATTTATGGTTGGCCTTTGACTTCATTAATTAATTTATTTTTCTATATATCATAATC
ATAATAATAGCATGCGTTTGTATGGTCTGAACTTCGGTCGTTGACATGCAATGGTTCTTA
ATATAATATGTCGTGGTGTCAACTGTCGAGTCATGAACAACAATATCTGAGATTGTATAC
CCCTTTCCTCCTTAAACACACCAAAAAAAGTGAGATCGTAATGTCTAGGAACCCCATTTT
ATGTTCTGTTTCGCATGTAAGAAAATGTTTGGTTTTTTGTTTTTTTTCTAAAGAAAATTA
ATATTTGTTTGAGTGTTTCTTTTCATTGAAAAATGCACAATTTTTATTTGTCATAAAAAT
AAAATATACAAATTTAATAGCGTGCTTAAGCTTGAATGTGATTTTTCATATCTTGTGTAA
TTATTATCTTCACTCTTAGTGTCCCAAACATAATTCCTTCTTCTGTTTAAGCAGGCTGTA
AATTAAAAAAAAATCAATAATATCATTACAATATTAGAAATAAGATTTTGTATTAAATAC
GATTGAACAAGAAATACAAATTACAACGCAATTAATAGATAATTGGATTTTTTAAATATA
TTGATAATTATAAAGGGTTCAATTTTTTGTTCATGAAGAGGATTTTATTGGAAGAGACAA
AATTTATTTAGTAATCTCTAAGTTTTGATGATTAGTTTCATAACTTACAACTACATGAAT
ACCTTATTGCAAAAAAAAAATGTCTTAAAGAACAAGCTACAAAAGAACTATTCAGATTGA
AATCAATAAAATATAAGAAGGTAAATTGGATTATGATTTCAAAGGATTTTATTTTATGAA
AAGTGTTGTGATATTTAATCAAGATTTTTAAATGATATAAATAAACTCGTGGTATTCAAT
AAAGACTTTTAAGATTTTTCAAGCAGTATAACAAAATTTGATGATTTCAATTAGGATTTT
TTTATAACTTAAAGTCTTTTGGTATTAAAAAATATATAAATTTCAATGGATATTATTTTG
GAACAAAAAAAATATGAAATATACTCCTTTCTCTTCTCTTTTTTGTTTGTTTTCTAAATT
AAATTAATATTTGTCTTATGTGTCAATGTTAATTATGTTTTTTTTATATTAACTATGTTC
ATTACCCACTCGACGCAATGTTTTCATGATTGTCACCCTTAATTTTATCTTACCCATAAC
TCAGTAATCCTTTTACAAATTTTTCACCATCATCACTCCCTTTTAGTATAAGTTTCTTAT
TGCATTTCATTTAAACATGTAATTGAATTTGTATTATAGTAATTAAAAAAAATCAAAAAA
TTTGCGTATAATTTTAAATATGTTGTTTAAATCCAAAAGTAAGAATGAGAATATGCTATT
GTAAGGAGTATTGGTATAGGAAAACCTAAAGCTAGAAATAGTTTAGCTATTAAAAGATTA
AAAAAATTATATTAATTTTTTTTTATCTAAATCTCATATTCTTTTCTTATTTTTTCACCA
ACTTTTATAATTTTAAATGTGTTTTTAAAAATTCATAGAGTCTTTTTAAATCTTATAAGT
TCATAAAATATTTTTAAATTTTTTAAATATTTATGATATAAATTCATTAAAATTCAAATT
ATTATAAAAAAATTATAAAAAAAATTTAATAAATCATAATATTCTCACACAGTCTTTAAA
ATCTATGAGATTTTTTATACCAAAATAATCATTTAAAATCCTAATGGAATAACGTTACAT
TGCGATATGTCCAAAAATAA
>Glyma06g47900|Glyma06g47900.1
ACGGAATACGATGGGAAATAGAAAAAAAGGTGTTTAAACACTGAAATTTGTTCCTTTTGT
ATTTCTATTCTTCCCTCCTCAACATTGGACTTTTTTTTAGGCAAAGCAAAAGCATACTTA
ATTTCGATACCATTTTATTTTATGAAAATTCTGTTATGCCATGGTTCATCTTGTGAATTT
CATCTCCAATACTAATATATTATTATTTTTGAGAATTCAATAGCGAAATATGGTTGATTG
AAGCATGTCTTAAATAGTATTTTTACGACACTAATTTACATTTGTTTTAAAACATTTAGA
AAAAAAAGACAAGTTATGCATTAATAGATTAAAGCAGTTTTACACATTCATCTAATCAAA
TAGTACTATATATGATAAATTTGATGACTTTTGCAATCACTAAATTAAAAGTCACACTAA
TAGTAACTTTTTTATTGGTTTATAGTATAAAAGGTTAAGAAAATAGTTTTATGCACTAGT
AATTTTATATAGTCATTCAAGCACAAAGCAATATATATAAGTTGGTTGACTTTATAATAA
TTATCTTAAAAGTCATACTAGTGGAGTAGTGGTGATTTCAACTAATTAATAATATAAAAC
TATGTTGATTCTTGTGTCGATGTTAGAACCTTTTTGATAACCTTTTTGATAAGTAGTCTG
AAAGTATTTTTTTAAGTGTTCAGCTCACCTAAATTTTGATGACTCTTAAGATTCAACTCA
TCTAAATTTTCTCATAAAAAATATAATTTAATATGATTTAAAATAAATTTTAACGGTTTA
GTTTCACATATTGAAAAATTAATTTTAAGTCCATAATAAATTTTAAATTGAAAAATCTGT
TGGTAGTTTAGTATTAAATAAAAAACATATACTAAATTTTAGTTCTTGAATTAATTTTAA
TTGAATTTATTAAATTAAAGATTTTGACTCAATCACATGTTAAACACTTTTAGTTTAACA
AAAATGAACCATCAAATTGGTTCCAAGAATCCCATATAAAAAAATGTTTATTAGAATGAA
GATAAAAAAAAATTGTCTTTTCAATATTTGACTCAAATTGAAACACATAAAACTCAACAG
ATTTTCGTCATCAACAATTTCATGTTGATTAAAGCAATTTTAAAGTGAAATTTGGTTAAA
AACACGAAATCAAATCTCGAACTGATTTGATTTAAAAGTTTTGGTAAAAGTAATTTTAGC
ATAATATTATAATTAATTTCATTTTACTGTAATCAAACATAATTTTGTCAAAGAGAGCTC
AACTCTCTCGATCCCAAAGACAATATTAGACCGATGAGAACTATTAATATACTCTTCTAA
ATATTTTTATTATTAATTGAAACTCATAAAAATTTATAAACCACCATCAAATGATCTTCT
ATCCAACTTCCGTCTTTGACCAATATTTCGAACTCAAATACTGTCTCACTCACTTAACCA
ATATTTTCCTCAGCCGTCCCTTTCAAAATGAAAGCTTTGTTAGTTCTCACTACTATTCCC
TCCTCTTTCCACATTCCAACCAAACGGTCCAAACCTACCTCCTCCTCCTCATTCAAAACT
ATTATGTGATTTTAACTTAAACTCATATGCAAATTCAAAATTAATTTTTGAAAATTCGTT
AACTTACTTCACATGCATATACAGCAAAAGGAAGGAATAGTGTATAATAGATCAAGGATA
CTTTTTTGGTGTAGAATAGTAAAACTAAGAATCGAACCTAAGTTCTGGTTTTTTTTATTT
CAACTGCAATCCTAGACTGGCGCTAGATGGTTTGAATAATGAATTACATGTTGTGATAAG
AAGATAGATATAGAAAAAAATACAAACACTTTCATATATCTCTTTTATCTATTTTTTATT
TATTTATAATAATCAATTATTTATCTCTTTCTTCTTTTTACTTCTATGGAAGAATATAGA
CACCACACATATATAATATATTTATCCTTGGAGAAAATCACTACTCATATAAATTACCCA
ACCAACAAAATTTAAGACCT
>Glyma06g02200|Glyma06g02200.1
ATATTTGTTCTCTCTGCTTGATTGGGTTTTGCGTTCAACCCTGCTGCATGGATATGATTT
TCAGTGTTCTTATCTTGTCGTTTCCATTGCTTAACCTCCACTCTTGAAAACCGCTTCAAC
CTTCACTCTGGTTTCTTGTCGTACTCTGATTCCATTCTCCGAAAAGTTGAAAACGCTTCA
ACATCCACTCTCTGGTCTCACTTGAGGTAAGCATGTTTCTAATGTCTCTCTAAGCATTCC
TTTTTTTTTTTTTTCCCTCACACGAAATCTGAAAGGTGAAAATTTCCATTTGATTTGTGT
TACGGGTCTTTGTTGCTTAGTTTCGTTTTCTGCACTTGTGTGTAGATTATTTTCAACACG
TGTTTGATTTGAGATTAATCTTTCAGAAACTTGGTTTGGGTTATTAGATCCAACACGTGT
TTTCTGCACCTCACGAATCTCTCGTGTCACCCCCTTACATACTAGACTGTAATTCTACAT
TATGAAATACTTTTGCCGAAATGTAGAGGAATAGGCTTGAAAATTTTGAGGTGGAGGAAG
AAACCCTCAATTTCTTTTTTGACCTAAAATTACACATCAAGAAGATACAAGACAGAAGCC
CAGAGTTGAAGTTTCGTACAAAATCTAGGTTACTACTTCTTGAACCCAGTATATTTCATT
TTGCACCCCCTTTTAATTTTCAAAATCTGTTAATTGCCCTCCTTTTATTTACAAGATTTT
TTTCTCACCCCAAGTTCCTAAACTCTTGACCTCCTTCCTTCTCCACCTCTCACGTGCCTC
TGTCCCCCGCTGAAAGTGTTCAAGGCACCTTGACTTCTAAGGCACGCACACTTCTAGTGA
TTATAATATATCAATCTAATTATATAAGAAAAACTCACGAATATTGGAATTGGACTAGAC
CCATTGTGGTACTGAGAATGGTAAAATATAAAATGTTTAAGATAAGGTACCAACTTGGTT
ACTAAAGTTGGTATTGTTGGGCTTTTGGTTAATTTTAAAATTAATATGGAGCGCAGGTGG
AAATATATGAGGTCCAGTAAGCATGGGCCCAAAATTATTATAACAGGGATTTTCTCTGGC
ACTAGCATTTTTTTTTTACATCCAATATATTTTATATGCATGTATCAAATATGTAACTTT
CATATTATTAATACAAAATTTTAACCAAATTAATTATATTATAAAATAATTAATATCGTA
TATATAATATTAAAATTTATAATGTATATTTAACACATATATAAATTTAAATAATTAATT
TTGATTTAATAATATATTTTTTTACATATATAAATTTTAAATAAAAATCATGCTTTAATA
AAAATTTGTATATGTAAAAAAATTAATTTTTCAATTTTTTTAATTTAAAAATTTTAAATG
TATAAAATTATTAAAATAAAGATTTATAAAGTAATTATATAACAAAATAATTTATGCATT
CATTTTTAAATAAACAAATTTATTAAATAAATAATTTATTTATTGAATTAAAATAGACAA
TTTTTTTATTAAATTAAATAATTATATAAAATTAACAACAATAAATATTTAAAAAATAAT
TAAATAACAAAAAAATTAAAAATTAAATTTTAAATAAACTATTTTATTAAATAAAAAATA
TATAAAATTAAAAAAATACGAATTAGAAATCCATATATCCAATAAATAAAAAAACGCAAA
GAAAACAAAACTCGTGGCTCACAACGGCGATTTTGGAAGCACGTCGGACACCAACCACGA
TTCCCAATCCGTAATTTAAATTTAAATTAAATAAATCAGGGATAAAATTAATTTTTCAGT
CAAACTCAAAATATTAGGCGTGGAAGAAAGATTAACTGTGCAATGTGCATGAACAAAATC
CCTTATAACAGAGCAGGCGAAGTCCACATAATGGCCCGAGACACAAAACCAAAATCGGCT
GTAAAAGCAAACCACGCTTGATATTATAGTTTTTGTTTGGGTTTATTATTAACCTAGTCT
GTGGTGTGGATAAATAAATG
>Glyma06g46570|Glyma06g46570.1
CTTAAAATTTCTCTACAACAAAACATAAAAGACAAAGGCATGAGAAACTCTCATACCTAG
ACAAATTACAACACCCAAAGAAGAAGTAAGAAGTCCAATCTATCAGTTGAATTACCCAAT
AATCTAATATACATATCACACACAAAACCAAACCTTGAGTGCAGAAGAAAACTGACATTA
AATTCAAAGGAACCAAAATCTGAAAATTTTTATGCTTAAAATCCCTATGTTAATTTTCCA
AAGAAATAAACAGTGCATGATTCCATGTTGTATAGCACAACAATTGCGGCCAGAAGAATA
ACCCCATGCCGATTATGCAATATGCAGAGAACAAGTCCGAATTTGAAGTAAAACTTACAC
TAAGAACAAATCCAAATCTGGAATTTTCATTATTAAAAGCCATATGCTATTGTTTTCCAT
AGAAAAACTCATGAAGAGTCAAAATTCATGTAGGAAAATAAACAAGAGAATTCCAAAGTT
AAAAAAAAAAAAAAAAAGCAAAAACACAAAGCGTATATATAAACCACGCCTGTTCAATTG
ATGCTCCTGTGAAATCCCTATTCTTCAACTCTTAACCAATTTCCTTTAGATATTCATTAA
TTAATTGATGTGTAAGCAATGCCGAAATTGCAACCGAAATAGGAGAGAAAACGAAAGGTA
CCTGGTTGGATGACTTCGAAATTGATTCAGAAACTAAAACCACAAACTTTGCGATGGCGA
AGCACAAAAGAAGAGGGTCGAAATTGTATATGACATTTACGGGCCTGTTTGGTAGATTTG
TTTTTTAATAAACTCACGTTAAAAGAAGGGAATTCGAATTAGTGTATATATAAAACTAAA
ATAATCATGGATGAGTTTGTTTAGGCCGAAAACAATTGCTTTTCTAAAAAGGTTAAATCA
CTCACTCATTTTAAATTTTATGTTACATTGGATGTGGTTTTTTAAATCTTTATAATTTAT
ATTTTAATTCTTTTTTAATCATGTATTTTTTAAAAATAATTTTTTTAGTTCTGATAGTTT
AAAAAAGTAAAAATTATATGCACTAAAAAACCACTTTTGAAAATACAAGAGACTAAAAAG
AATTAAAATGAAATTATGAAAACTAAAAAAATAAAAATTATGAAACTATAAAAACCGACC
GAGTAATTTATAAGTATAAAATGTTAGTGTTTGGTTACAATTATAAACAGTGTTTTATAA
ATAAAATTGATTTTCCAACATGTTTGGGTATGATAATTGTATACTTTTTTTAATTACAAA
ATTACATAAAACACTTTATAAGCATTTATAAAATGATGAGCTGATTTGTTTAAAGTTGAA
AAATTAATTATAAAATAAGTATTTTTTTTAAAAAAAATAATGCCTTTTTAATAAGTTTAT
ATGATTTGCTTATTAAAATAAACAGAAAATAATTTTGAAGTAAAAATAATTTAAATGATG
AGTTTGTTTAAATTTTAAAAAATTGATTTAAAATAAATATTTTTTCATATAATCGTTATT
TTAAGAAGTAAATAAGATTTATTTTTTAAAATAAGTAGAAAATTATTTTATTTAAGCAAA
GATTGTTTAGATAAATATATTAAAAAAACTATTTATTCTATTAAAATAAGTGTTTATTTC
AATAAATAAATTTTAAAAAATCTCTTTTATAAAAAATTACTTATTTTATAAAAAAATCAC
TTAGAATTACTTATTTTATAAAAAATCACTTAGATCCTCGGTTAAGATAGAAAAAAGAAC
ACAAAATTACCATGGAAATATTTATAAACAATGTTTAATCCGTGCATTTCATGGATCACA
GTGTCACAAACTCTACTATTTTTTTCCTGCCACACACTTTAGTATTCTAAATGTCGATAG
CCCAAATTTAACTGTTCAATAAAATTTTAATATATATATATATATATATATATATATATA
TATATATATATATATATTTGTCAAAGAAATTTTGTTGAAAAACCACAAATCGTCCACGGT
TCATGATACATTTGTGGCTA
>Glyma06g02702|Glyma06g02702.1
AATAACTGTTTTGAGAAAATGAGTAAACCATGTTAACACTTCCTCAATCACTGCTAATAA
AACATCTTATTACCAAGCAGAAAAATATCTATATTTTTATCATGTTTGATTTCAAGACAA
AATATAAACATTTAGGACATAGTAAGAGTAATTTTTACACTTTAGCAAAAACTATAATAA
AATGTAATTTTTAAACTATGTCATTGATAAAGAATATTTATAAGTTTTGTTAATGATTGA
TTTGTGTTAGAAAACTTATCTATTATCTTTAGTAGAATTAACTTTTTTAACCATCATTTT
CCTATTTACAAAGTTTGGATATAAGACATTATTTTAAAGGACGGAGTTTTGTTCTACTAA
AAAATTTATTGGTTGTAATTATTCTTGTAGCTTGTGTCTCAGGGGAGGGGACCTAGTTCA
AGAGCACTTAAGTGTAAGTGTAATGTGCATATCTAGGTCAATTTTTAGGGTTTGTATAAG
GTGCATTTTAATTGACTGATCTGATATACTCGTAAGGATCTTATTACATCTGATCTATCA
GTTGCTTCGAGATCCTTAGGCATGTTTCCCAAGTGGTTAAGGTTGGTTGGGGGCCAAGGT
TTTGGTAGTGTGTCTGTTAAGGTGTCTAATTGATAGTGTGAGCACATAAGGTCGGGTTCT
AAGTCCCTTGAGCGTGTGAAGTCCGACCGAGGGCATTGTGAAGAGTAGAACCAATTGAAA
GGATCAAGGGATACAAAGTTCCACAACTTCGAGGGCGAAAGCACGAAGATGCTAATTCCA
ACACATTGGTTCTCCATCTACGAACATGTAAAATTGAAGGGGTGCAACAATAAATTATAT
TAACAGTAAGTATATATTTTTTTATAAAATATATAAAGCAAAAAAAGTCTCATATATTAA
AAAAATGTCATATTTTGACAAAAAGGCCTCAAGTACATCTCTCACATTTAAAGTAATTTT
TTTAGACCTTATTTACTGTTACATCGGTCTTAACAAAATGAGCCCTTACTTCAGTAGGTG
AACTACACACAATGGAGGCAGAAATTAGCGAAGTAATTGAAGGGTGGATTAGAAGAAAGA
GATGTGGCAGTCACGCAGGAAACATGATCCTTGCCGCTGAGAATGAAATAATCATAAATG
GCGTTTCAACTTAGAATTTCAAAGGTGAAGAAGCTTAGGTTAGGACTTCTTGGGAGTGTT
TGTTTTGCTTCGCTCCAATTGCAACTCTAATACCACCAACCCCGCCTTCCGCAATTACGC
CTCTGTATCAAACTCGTGTTCACAAAACCAATTCATAACAGAACTGCCACGTGCTTCTCA
CACACTACGCACTGGTGCTTGTTGCGTGACAATAAATAAATTAATTAACATAATGTAGGT
AACAAAAAAAAAAAAAAAGCGAAGAAAGTAGACTGAGATATATCGTCTGAGTCTTAGAGA
AGAACATGCAATAAAAACAGGCTTCCCATGCCGTAGTGCACGGAGAGATGCCATGTGACA
TGCATGCTTTTCTCTTCATCTCTTGTGCAAGATTTCATCCTCAAACAAAATTACAAAATC
AAGGACTAAATAACTTTTAGGTCTATGAGCTATATATGATTTTTATTTTTAGTATCTAAC
AATTTTTTTGTTATTTTAAATATTTGATATATTAAAAAATTTATAAAACCCTTAACATAT
CAGATAATTTTTTTTTATTATCAAAACTCAAAATAAATTAACATCAGAAACCTATTACAA
AATTTTTAATATATCTGATAAAAAAATTATCAAAATAAAAATCAAGTATATATATATATA
TATATATGAGAGAGATTTAAAAAATATTTAAATCCATATTTAAGCCTAATATCAAATACG
GAATTTTTTGGAGGGGCATTAATTTGAATGATAATAAAATAAAATACTCCAAGTAGAAGG
GATAATTAATTGGGCGACGTGATGTGGCGTTGCATTGAATTGATAATTGATAGCAGTAGT
ATTTTGCTATGATTGACTTT
>Glyma08g41630|Glyma08g41630.1
CAAACTCCAACTCTCAAGTCAAGACTCATCCCTAAACAATAAATAAGAGTAATATATGAT
AATCAATAATGTCTTGTGTTTATCTCAAGAATCTGACCCTTATTTATATATATCATAATG
GATCTTGATCATGTTGGACATTAGTGCATGATTACCTAAAGTGGTAATTTATCATTGATC
ACTGTTATGATCAGATTCAGGGACAAAACTTTGTTGTAGCTAAGGGGCCCATGGCTCCCA
ATTTATATATATATATATATATATATATATATATATATATATATATATATATATATATAT
ATAATATTAAATTCGAGCTATACATTTAGAGTTGTAGACCACACAATGCAGCATCACAAC
TAAAAGGATTGGAGCAGGAATAGAAGGAAAATCCCATATCTTTATCAACCAATTGAGGAC
ACCATTGTAGGGATAAAGAGCATTAGAATTGGAAATAGGGGTAAGCACTAAAAAGATTGT
AATTATTATGATTATCATAAAGGAATTACGAGCATAGACTTTGACCTTAGTCCTCTCTCT
CCCCTCAAAATTATAGGTATAATTAATAAAGTAATTTTTAACAATATAATAATAATAATT
ACAGTTAAAGTTTTTGTTTTTATAGTATTAAATATGATTTTGGTCCTTAATATATATCTG
ATTTTTGCATCTGATCCTTGATAATTTTTTTCTTCAAATCATGCTCCTAATATTTGAAAA
GTTTTATCAGAGGTCTCTGCCGTTAATAAGGATTTGTTAACTACTTACTTAGCTATTAAC
CAAACACGTTGACATGAGACGAATGATGCCACGTGTACTTGTTACCGAGTCGAATTATAT
GTAGGATTTTTTTTTTCTAGTTTTAAAAAATGTAATACAACGTCATTTGGATTTAAGTTA
AAAAACTTCTAAAAAATAAGAAGCAAACATCATCTTCTTCCTCAACCTCGTTTTAGTACT
CTTCTGGTGAGGTTGTGAGGGTCATGAAAGTTCACACTAACTCACGTGATGACAAAGACT
TTTTGGTCGGTAATGATTTCTTTAGTGGAGTCGAGGAGGGAGAACCATCAATGTCATCGA
AGAGAGGGGAAACATTGTTTTCTTCCTTGAAGAAGAATATGTCATAATTATTTTTTAAAA
AATCCTACGTGTAATTTCACTTAGATAACGAGTACACGTGACACAACACGTGACATGCTT
GTGTGGTCGGTTAACAATCATGTAAGTAGATAACAACAGATTCCGTTAAATGGGACCTCA
AACAAAAAAAAATAAATATTAGAGATCCGATTTGAAAGAAAAATTTATTAAGTACCAGAT
GCCAAAAACAAGTATATATCAAGGACTAAAAACATATTTAAGCCTTTTGTATAGCATCAA
CACTTATGTCTAATTTAATAACATTTTTTTATAAATTATCTATTTTATTAATTAATCTCC
TTTTCGTAATATAAAAGTATTTATATTGCATTTCTAAACCCATTTTTCTACAGGTTTCAT
ATCTTCATTTTGGTATAGAAATAACATATACGATATGACTCAAACTTATGAATTTTTCTT
TGAATTTTGTATGCATATTTTGTCCACAGAATTTTCTTTCTTTATTAAAAAATTTAAGAT
ACTATTAATTATTATTATTATTTTAATTAAATCTCTAACTTATTTACTTTTTAAATATTT
TATATACATATTATAAAAAGAAAAATAATAATAAATTTTGGATTTTAATTCCTTTGTTTT
ATATTTTTTTGGCACATTATGATTTACATTTTTAAATTAATTATTATAAAAATTAATAAA
ATTATCATGAATTTGTGATTCTTGATTGAATCAGCATTAAAATCTTTTCACACCATTGGT
ACATATATAATTTACTCTAAATTTATATTAAAAAAAGAAAAATAGTTTAATATAAACAAG
AATATTTATTATTTTTTAATTTTTGTACAAGGAGAAGAATCATTAGAATTGAAAGTATAA
AAATGTCAAACTGGGCCACA
>Glyma08g26000|Glyma08g26000.3
ACAACATGGGTACTGTAGGATCTTAGATTTGAGAGTTTTGAGAAGAAAGAACTGACAATC
CACGTAAACAATGTTGTGACGAGAAGTCATGGTGGATCTCGTATGCAATGTTGTCACATC
ACCTCATTGCTTGGTGTATGTAGGTGAAGACAACGAAGATGAAACACCTTCTCAGCCCTA
ACATGATTTGCCTCACACCAGGGATCCATTTGGAGATGGGGAAGACAAAGTGCTAGGTGG
TGGTGCAATGTGACTAGGCTTCCAATGTAAGGTAACTGTGATGAGTGAGTGTGATCCTCC
GTGGATGGTAGTGGAGGCGGTGGACCCGTTGCGGCTGGTGGTGGGGGTGGTGGAAGAGCT
TCAAAGGAACAAAATTAAGGGAAATGAGCATAATCTAGTGCATGAAATGTATGATATTGT
TATGTGTTCCAAGTAAATCCAACAATCCATAAAAGTGGTCCATGAAAGACCACTTAGTTT
ACTAGACCACCCTAGACATCTAAGATATATTTGGGCCTCTTAAGGTGTATCCTAACACTT
GGTTAGCTTCACGAAGCATATGAAGTTAGGAAAAGCTCCCTCCTTGAGTCTCAAGCATCA
AAATATTATGAACCAAGCCAAGGTATGAATGAGACCTCACACAACCTTGTTAAAGCAAAT
TAATTGCATGTTGGGAGTTAGATTCAACAACAAAAACTAGAAATCCCCTACTCTAGGCAA
TCCAGATGCATAATAAAATTCCCCAAAGCTCGACTTGGACCAACCATATCATACATTTCA
TGGTGGTGGAGGCGGTGGACCTGTTGCGGCTAGTGGTGAGGGCGGTGGAAAAGCTTCAAA
GGAACAAGATTAAGGGAAATAAGCATAATCGAGTGCATGAAATGTATGATATTATTATAT
GTTCCAAGTAAATCCAACAGTCCATAAAGTGCATCCTAACACTTGGTTAGCTTCACGAAG
CGTGTGAAGTTAGGAAAAGCTCCCTCCTTGAGTCTAAGTATCAAAATATTCTGAACCAAG
CCATGGTATGAATGAGACCTTACATAGCCTTGCTGAAGCAAAATAATTGCATGTTGGGAG
TCAGATTCGACAACAAAAACTAGAACTCCCCTGCTCCAGGCAATACAAATATACAAATGC
CTAATAAAATTCCCCAAAGCTTGACTTGAACCAACCACATCATACAAACCAATATTAACA
ACAAAACCAAAGATGAGATTACCTATATGGCCTCTAAAAACACATCCAGTCGTAGTAGCA
TTACTAGGATGGCCTTGAATAGATCCATCGCAATTAAATTAAGCTTGTACGGACCACTAA
GAGGATGTTTCCAACAAATAGTTTAATGAGTAAGAATTGTATCAGTATCACTTTCAAGCA
AGTTATTGGCTGAATAATATTATACAAATGATTTTTTATATTCTCAAAGATCAACTTATT
CCTGCACATACAGAGGTTATCCAGTATAACCACAAAAATAATAGACCGATCTCTTCCATC
AACAACAAAATCAAAATTTAAATGAGAAATCAACCAATAATTAACATTATGATTATAAAA
CTAACTCTACAAATCCATCACAATTAAATTTGTAGTGACTGTTGAAGGAATGCGAAGTTT
TTTTTTTTTTGAAGAAAAAGAATTAGGAAAAGTTAAGTTGACACAATGAAATTTATATAT
TTTTTATTTTTTAATAAAGAAGATGACACAATTTCTACTCTTACAAAAATAATAATAAAT
TTAGGATTAAATATAATTGTGGTCAATTAAATATTGACTCATATTAGTTTTAATCCTTAA
AGAATGATTTCATTACATTTGATTCCTAAAATTTATAAAATTTCCCTTTAAAGTGATTTA
TATATTAAAATTAAGACTTTTATTTTTGTTATTTGAAGAGAGGGATAATAGGTTTGGGGA
AGTGAAGTGTGGTTGTAAATGGGAACCACAAAAAAAAAAAAAAATAGAAAATAATAAAAA
GAATTGAGTGTCCCGCGAGG
>Glyma08g41890|Glyma08g41890.2
TTGGACTGGAGCTTCTCTTATATTATAACAAAAATCCACTGTTGTTTCCTAAAAGATTAC
CAAAATAATAAGCAAATAATTTTAGGCTAGTGGTTAAGGAGGCATGCTATGATTGTTTTC
TATCTTCACAACATTGGGTCAGTACTTCAAGTTCAAGCTAACATCAATCATGATTTAGGG
ATATTTGGAAGAGCTATTCTGAAATTTATTTGTGTTTTGTCTTATCGTACAAGTACTTAA
AATGAAAATTAAAACTATTTATGATTTTCTTATAAANNNNNNNNNNNNNNNNNNNNNNNN
NNNNNNNNNNNNNNNNNNNNNNNNNNNNNNNNNNNNNNNNNNNNNNNNNNNNNNNNNNNN
NNNNNNNNNNNNNNNNNNNNNNNNNNNNNNNNNNNNNNNNNNNNNNNNNNNNNNNNNNNN
NNNNNNNNNNNNNNNNNNNNNNNNNNNNNNNNNNNNNNNNNNNNNNNNNNNNNNNNNNNN
NNNNNNNNNNNNNNNNNNNNNNNNNNNNNNNNNNNNNNNNNNNNNNNNNNNNNNNNNNNN
NNNNNNNNNNNNNNNNNNNNNNNNNNNNNNNNNNNNNNNNNNNNNNNNNNNNNNNNNNNN
NNNNNNNNNNNNNNNNNNNNNNNNNNNNNNNNNNNNNNNNNNNNNNNNNNNNNNNNNNNN
NNNNNNNNNNNNNNNNNNNNNNNNNNNNNNNNNNNNNNNNNNNNNNNNNNNNNNNNNNNN
NNNNNNNNNNNNNNNNNNNNNNNNNNNNNNNNNNNNNNNNNNNNNNNNNNNNNNNNNNNN
NNNNNNNNNNNNNNNNNNNNNNNNATCATGCATCCTAATCCTTGATTGGATGTAAAAACT
ATATTAAAAGCACACTTACCGCACGCCATAATAGTTCATGGAAATAACATTAATGAAAAA
TTGACTGTCCAAGTACTCTTACGTATTTAGTACACTTTCAGAATTCTAACACGTCACGCA
GGTGCGTGGAGGTGACAATAACACAAATCAAGGTATACAATTCCACATCACAATGGTCGA
[truncated: 1,427,352 more chars]
