# Supplementary material for: Regulatory interplay between soybean root and soybean cyst nematode during a resistant and susceptible reaction
Source: BMC Plant Biol. 2014 Nov 25;14:300. doi: 10.1186/s12870-014-0300-9 (PMC4262236; doi:10.1186/s12870-014-0300-9)
Supplement: Additional file 4 — Promoter sequences of induced and suppressed transcripts. FASTA sequences representing promoter sequences of induced and suppressed transcripts following 6 dai and 8 dai with SCN virulent and avirulent populations. [file 12870_2014_300_MOESM4_ESM.xlsx]

## Sheet: Sheet1
TFBS	6dai|R3|IPF	8dai|R3|IPF	6dai|R14|IPF	8dai|R14|IPF	R3|Percent Change	R14|Percent Change	Difference
STF1	11	1	13	9	1000	44.4444	955.556
ID1	21	12	41	7	75	485.714	410.714
AG	40	38	9	2	5.26316	350	344.737
PEND	33	6	41	17	450	141.176	308.824
TBP	10	2	12	5	400	140	260
ATHB9	8	38	14	6	-78.9474	133.333	212.281
NtERF2	2	38	2	1	-94.7368	100	194.737
DYT1	40	38	7	3	5.26316	133.333	128.07
ZAP1	6	3	11	12	100	-8.33333	108.333
HAHB4	22	10	31	27	120	14.8148	105.185
TGA1a	9	5	10	13	80	-23.0769	103.077
SPL14	7	4	3	4	75	-25	100
bZIP911	40	38	6	41	5.26316	-85.3659	90.629
HVH21	25	13	29	28	92.3077	3.57143	88.7363
ATHB1	17	7	26	16	142.857	62.5	80.3571
PCF2	4	14	8	8	-71.4286	0	71.4286
bZIP910	24	20	16	31	20	-48.3871	68.3871
CBF	15	19	33	23	-21.0526	43.4783	64.5309
HAT5	20	9	30	18	122.222	66.6667	55.5556
ABF1	36	32	21	35	12.5	-40	52.5
O2	32	28	27	41	14.2857	-34.1463	48.4321
TaMYB80	31	23	22	24	34.7826	-8.33333	43.1159
ALFIN1	29	30	18	33	-3.33333	-45.4545	42.1212
AtSPL3	13	11	15	10	18.1818	50	31.8182
PCF5	3	38	4	11	-92.1053	-63.6364	28.4689
ZmHOX2a(2)	23	25	20	30	-8	-33.3333	25.3333
ATHB5	14	8	23	15	75	53.3333	21.6667
TCP16	5	27	5	14	-81.4815	-64.2857	17.1958
AtMYB77	40	33	40	38	21.2121	5.26316	15.949
RAV1	28	26	32	26	7.69231	23.0769	15.3846
ARR10	27	22	35	32	22.7273	9.375	13.3523
ZmHOX2a(1)	26	24	28	29	8.33333	-3.44828	11.7816
AtLEC2	16	18	19	19	-11.1111	0	11.1111
PIF3-2	38	36	38	40	5.55556	-5	10.5556
GAMYB	40	35	39	37	14.2857	5.40541	8.88031
CDC5	40	37	41	41	8.10811	0	8.10811
EmBP-1	35	31	41	39	12.9032	5.12821	7.77502
TEIL	40	21	37	20	90.4762	85	5.47619
DOF2	19	16	25	22	18.75	13.6364	5.11364
DOF3	19	16	25	22	18.75	13.6364	5.11364
AGP1	30	29	34	34	3.44828	0	3.44828
ARF1	37	38	41	41	-2.63158	0	2.63158
PIF3-1	39	38	41	41	2.63158	0	2.63158
MYB46/83	12	17	17	25	-29.4118	-32	2.58824
OsCBT	1	38	1	41	-97.3684	-97.561	0.192555
OsbHLH66	34	34	36	36	0	0	0
